# Supplementary material for: Hundreds of myosin 10s are pushed to the tips of filopodia and could cause traffic jams on actin
Source: eLife. 2024 Oct 31;12:RP90603. doi: 10.7554/eLife.90603 (PMC11527427; doi:10.7554/eLife.90603)
Supplement: Figure 1—source data 1. [file elife-90603-fig1-data1.zip]

Archive with 8 entries (7 files):
- Figure 1-source data 1/
- __MACOSX/._Figure 1-source data 1
- Figure 1-source data 1/Figure1B_ladder_annotated.tiff
- __MACOSX/Figure 1-source data 1/._Figure1B_ladder_annotated.tiff
- Figure 1-source data 1/Figure1B_rhodamine_annotated.tiff
- __MACOSX/Figure 1-source data 1/._Figure1B_rhodamine_annotated.tiff
- Figure 1-source data 1/Figure1B_stain_free_protein_annotated.tiff
- __MACOSX/Figure 1-source data 1/._Figure1B_stain_free_protein_annotated.tiff
