# Supplementary material for: Hundreds of myosin 10s are pushed to the tips of filopodia and could cause traffic jams on actin
Source: eLife. 2024 Oct 31;12:RP90603. doi: 10.7554/eLife.90603 (PMC11527427; doi:10.7554/eLife.90603)
Supplement: Figure 1—source data 2. [file elife-90603-fig1-data2.zip]

Archive with 8 entries (7 files):
- Figure 1-source data 2/
- __MACOSX/._Figure 1-source data 2
- Figure 1-source data 2/Figure1B_stain_free_protein.tif
- __MACOSX/Figure 1-source data 2/._Figure1B_stain_free_protein.tif
- Figure 1-source data 2/Figure1B_rhodamine.tif
- __MACOSX/Figure 1-source data 2/._Figure1B_rhodamine.tif
- Figure 1-source data 2/Figure1B_ladder.tif
- __MACOSX/Figure 1-source data 2/._Figure1B_ladder.tif
