# Supplementary material for: Hundreds of myosin 10s are pushed to the tips of filopodia and could cause traffic jams on actin
Source: eLife. 2024 Oct 31;12:RP90603. doi: 10.7554/eLife.90603 (PMC11527427; doi:10.7554/eLife.90603)
Supplement: Figure 1—source data 3. [file elife-90603-fig1-data3.zip › Figure 1source data 1_231109_totsig_allsets.csv]

	Unnamed: 0	sig	cell_list	set
0	0	8039421	1	1
1	1	50503753	2	1
2	2	11584685	3	1
3	3	9497366	4	1
4	4	38758873	5	1
5	5	36012309	6	1
6	6	8480293	7	1
7	7	9978833	8	1
8	8	23959136	9	1
9	9	30691385	10	1
10	10	7985149	11	1
11	11	65341321	12	1
12	12	20062530	13	1
13	13	17695150	14	1
14	14	27022699	15	1
15	15	13801954	16	1
16	16	8035395	17	1
17	17	8498824	18	1
18	18	9533111	19	1
19	19	70923572	20	1
20	20	6748323	21	1
21	21	46244995	22	1
22	22	19173263	23	1
23	23	24046749	24	1
24	24	19482031	25	1
25	25	76374463	26	1
26	26	8994587	27	1
27	27	7045623	28	1
28	28	10696565	29	1
29	29	6792704	30	1
30	30	19265071	31	1
31	31	19925703	32	1
32	32	7317014	33	1
33	33	4586631	34	1
34	34	12427093	35	1
35	35	42851753	36	1
36	36	55030155	37	1
37	37	11667826	38	1
38	38	18801966	39	1
39	39	11355745	40	1
40	40	6452369	41	1
41	41	12131880	42	1
42	42	29206997	43	1
43	43	21169316	44	1
44	44	6083418	45	1
45	45	9485233	46	1
46	46	7719269	47	1
47	47	12045550	48	1
48	48	12598259	49	1
49	49	43433060	50	1
50	50	11065009	51	1
51	51	7868935	52	1
52	52	20330423	53	1
53	53	11471890	54	1
54	54	15810700	55	1
55	55	7645804	56	1
0	0	4624464	1	2
1	1	8862735	2	2
2	2	6512634	3	2
3	3	8911873	4	2
4	4	7328304	5	2
5	5	16975132	6	2
6	6	14478444	7	2
7	7	10408367	8	2
8	8	9625679	9	2
9	9	21789954	10	2
10	10	31591401	11	2
11	11	7600761	12	2
12	12	11497120	13	2
13	13	10712247	14	2
14	14	25630496	15	2
15	15	2880300	16	2
16	16	6881735	17	2
17	17	20089677	18	2
18	18	11323221	19	2
19	19	16755794	20	2
20	20	26121953	21	2
21	21	22593213	22	2
22	22	4816280	23	2
23	23	3934834	24	2
24	24	20622926	25	2
25	25	38572696	26	2
26	26	21428726	27	2
27	27	16994628	28	2
28	28	6899961	29	2
29	29	8151721	30	2
30	30	11458119	31	2
31	31	6578706	32	2
32	32	25951372	33	2
33	33	6367706	34	2
34	34	13784740	36	2
35	35	12353641	37	2
36	36	8081095	38	2
37	37	10193390	39	2
38	38	32468358	40	2
39	39	18715293	41	2
40	40	10572584	42	2
41	41	11460107	43	2
42	42	8260034	44	2
43	43	6241350	45	2
44	44	8993123	46	2
45	45	52344144	47	2
46	46	14443305	48	2
47	47	61625705	49	2
48	48	13639688	50	2
49	49	31896965	51	2
50	50	75951567	52	2
51	51	7697689	53	2
52	52	20574898	54	2
53	53	8945797	55	2
0	0	3821994	1	3
1	1	45288738	2	3
2	2	14421743	3	3
3	3	12515491	4	3
4	4	19291496	5	3
5	5	18748699	6	3
6	6	9021705	7	3
7	7	50255750	8	3
8	8	34513241	9	3
9	9	11655629	10	3
10	10	17983786	11	3
11	11	9720621	12	3
12	12	20158654	13	3
13	13	25074049	14	3
14	14	12441620	15	3
15	15	36973782	16	3
16	16	11566721	17	3
17	17	18127850	18	3
18	18	19437611	19	3
19	19	15288160	20	3
20	20	13370892	21	3
21	21	15187191	23	3
22	22	15307616	24	3
23	23	10424998	25	3
24	24	9378711	26	3
25	25	12181676	27	3
26	26	12690027	28	3
27	27	6026391	29	3
28	28	53884460	30	3
29	29	9225723	31	3
30	30	24381897	32	3
31	31	20789483	33	3
32	32	17372773	34	3
33	33	13439879	35	3
34	34	12092561	36	3
35	35	18799530	37	3
36	36	37705590	38	3
37	37	9398842	39	3
38	38	10748951	41	3
39	39	9801648	42	3
40	40	23984158	43	3
41	41	4871026	44	3
42	42	17312058	45	3
43	43	6021817	46	3
44	44	9905490	47	3
45	45	6017360	48	3
46	46	20110933	49	3
47	47	14411608	50	3
48	48	20560749	51	3
49	49	17220217	52	3
50	50	9948843	53	3
51	51	6305132	54	3
52	52	11543272	55	3
53	53	9608187	56	3
54	54	10757087	57	3
55	55	7819226	58	3
56	56	9241089	59	3
57	57	7059394	60	3
