# Supplementary material for: Hundreds of myosin 10s are pushed to the tips of filopodia and could cause traffic jams on actin
Source: eLife. 2024 Oct 31;12:RP90603. doi: 10.7554/eLife.90603 (PMC11527427; doi:10.7554/eLife.90603)
Supplement: Figure 1—figure supplement 1—source data 2. [file elife-90603-fig1-figsupp1-data2.zip]

Archive with 21 entries (20 files):
- Figure 1ΓÇöfigure supplement 1-source data 2/
- Figure 1ΓÇöfigure supplement 1-source data 2/Figure 1ΓÇöfigure supplement 1E_blot.tiff
- __MACOSX/Figure 1ΓÇöfigure supplement 1-source data 2/._Figure 1ΓÇöfigure supplement 1E_blot.tiff
- Figure 1ΓÇöfigure supplement 1-source data 2/Figure 1ΓÇöfigure supplement 1E_stain_free_protein.tif
- __MACOSX/Figure 1ΓÇöfigure supplement 1-source data 2/._Figure 1ΓÇöfigure supplement 1E_stain_free_protein.tif
- Figure 1ΓÇöfigure supplement 1-source data 2/.DS_Store
- __MACOSX/Figure 1ΓÇöfigure supplement 1-source data 2/._.DS_Store
- Figure 1ΓÇöfigure supplement 1-source data 2/Figure 1ΓÇöfigure supplement 1E_ladder.tif
- __MACOSX/Figure 1ΓÇöfigure supplement 1-source data 2/._Figure 1ΓÇöfigure supplement 1E_ladder.tif
- Figure 1ΓÇöfigure supplement 1-source data 2/Figure1-figure supplement 1C_stain_free_protein.tif
- __MACOSX/Figure 1ΓÇöfigure supplement 1-source data 2/._Figure1-figure supplement 1C_stain_free_protein.tif
- Figure 1ΓÇöfigure supplement 1-source data 2/Figure 1ΓÇöfigure supplement 1D_stain_free_protein.tif
- __MACOSX/Figure 1ΓÇöfigure supplement 1-source data 2/._Figure 1ΓÇöfigure supplement 1D_stain_free_protein.tif
- Figure 1ΓÇöfigure supplement 1-source data 2/Figure 1ΓÇöfigure supplement 1D_rhodamine.tif
- __MACOSX/Figure 1ΓÇöfigure supplement 1-source data 2/._Figure 1ΓÇöfigure supplement 1D_rhodamine.tif
- Figure 1ΓÇöfigure supplement 1-source data 2/Figure1-figure supplement 1C_rhodamine.tif
- __MACOSX/Figure 1ΓÇöfigure supplement 1-source data 2/._Figure1-figure supplement 1C_rhodamine.tif
- Figure 1ΓÇöfigure supplement 1-source data 2/Figure1-figure supplement 1C_ladder.tif
- __MACOSX/Figure 1ΓÇöfigure supplement 1-source data 2/._Figure1-figure supplement 1C_ladder.tif
- Figure 1ΓÇöfigure supplement 1-source data 2/Figure 1ΓÇöfigure supplement 1D_ladder.tif
- __MACOSX/Figure 1ΓÇöfigure supplement 1-source data 2/._Figure 1ΓÇöfigure supplement 1D_ladder.tif
