# Supplementary material for: Hundreds of myosin 10s are pushed to the tips of filopodia and could cause traffic jams on actin
Source: eLife. 2024 Oct 31;12:RP90603. doi: 10.7554/eLife.90603 (PMC11527427; doi:10.7554/eLife.90603)
Supplement: Figure 1—figure supplement 2—source data 1. [file elife-90603-fig1-figsupp2-data1.zip]

Archive with 5 entries (4 files):
- Figure 1ΓÇöfigure supplement 2-source data 1/
- Figure 1ΓÇöfigure supplement 2-source data 1/Figure 1ΓÇöfigure supplement 2A_coomassie_annotated.tiff
- __MACOSX/Figure 1ΓÇöfigure supplement 2-source data 1/._Figure 1ΓÇöfigure supplement 2A_coomassie_annotated.tiff
- Figure 1ΓÇöfigure supplement 2-source data 1/Figure 1ΓÇöfigure supplement 2A_rhodamine_annotated.tiff
- __MACOSX/Figure 1ΓÇöfigure supplement 2-source data 1/._Figure 1ΓÇöfigure supplement 2A_rhodamine_annotated.tiff
