# Supplementary material for: Hundreds of myosin 10s are pushed to the tips of filopodia and could cause traffic jams on actin
Source: eLife. 2024 Oct 31;12:RP90603. doi: 10.7554/eLife.90603 (PMC11527427; doi:10.7554/eLife.90603)
Supplement: Figure 2—source data 2. [file elife-90603-fig2-data2.zip › Figure 2source data 2_HighSignalNorth_MeanMolecules.csv]

new angle	Unnamed: 0.2	Unnamed: 0.1	Unnamed: 0	Section	FLP Signal	Spots	ID	Molecules	newAngle	molratio	sum Molecules	sum puncta	SE Molecules
0.0	1499.4066666666668	499.54	9.406666666666666	9.406666666666666	235709.63333333333	6.7	75.5	19836.286028809714	0.0	2960.6397057924946	2975442.9043214573	1005	1867.3053095813427
18.0	1498.94	499.0733333333333	8.94	8.94	71221.35333333333	4.206666666666667	75.5	6104.220697537039	18.0	1451.0825746918476	915633.1046305558	631	667.110597460434
36.0	1499.6733333333334	499.8066666666667	9.673333333333334	9.673333333333334	49725.86	3.1866666666666665	75.5	4630.615999226565	36.0	1453.1221754895078	694592.3998839847	478	585.8409529629029
54.0	1499.74	499.87333333333333	9.74	9.74	47759.89333333333	3.433333333333333	75.5	4434.201882362522	54.0	1291.515111367725	665130.2823543784	515	582.365555612658
72.0	1499.54	499.67333333333335	9.54	9.54	44579.926666666666	3.1	75.5	3905.438179459749	72.0	1259.8187675676609	585815.7269189623	465	394.1517338551191
90.0	1500.14	500.2733333333333	10.14	10.14	48733.846666666665	3.0866666666666664	75.5	4180.652675001928	90.0	1354.4231128515967	627097.9012502893	463	541.0843606303388
108.0	1499.8066666666666	499.94	9.806666666666667	9.806666666666667	50023.88	3.3666666666666667	75.5	4169.425169661071	108.0	1238.4431197013082	625413.7754491606	505	613.3478796362622
126.0	1499.74	499.87333333333333	9.74	9.74	60134.59333333333	3.56	75.5	4918.933399908541	126.0	1381.7228651428486	737840.0099862812	534	743.5175581788253
144.0	1499.8066666666666	499.94	9.806666666666667	9.806666666666667	50182.246666666666	3.24	75.5	4146.436608063982	144.0	1279.7643852049328	621965.4912095973	486	569.402016917869
162.0	1499.6066666666666	499.74	9.606666666666667	9.606666666666667	60818.09333333333	3.78	75.5	4975.590467643477	162.0	1316.2937745088564	746338.5701465216	567	599.9700924886162
180.0	1499.54	499.67333333333335	9.54	9.54	61345.62666666666	3.8266666666666667	75.5	5559.873769166222	180.0	1452.9286853221834	833981.0653749333	574	902.9729422300856
198.0	1499.4733333333334	499.6066666666667	9.473333333333333	9.473333333333333	50270.96666666667	3.9466666666666668	75.5	4373.288048328205	198.0	1108.0966338669439	655993.2072492307	592	467.06697028973866
216.0	1499.8066666666666	499.94	9.806666666666667	9.806666666666667	47139.58	3.9266666666666667	75.5	4241.031640457143	216.0	1080.0589916274557	636154.7460685715	589	415.4106602317459
234.0	1499.74	499.87333333333333	9.74	9.74	46379.26	3.8466666666666667	75.5	4305.470981689312	234.0	1119.2732188100465	645820.6472533968	577	437.91145555052395
252.0	1499.54	499.67333333333335	9.54	9.54	56600.566666666666	3.4466666666666668	75.5	5344.22499264437	252.0	1550.5488373242854	801633.7488966555	517	802.8516762549827
270.0	1499.2066666666667	499.34	9.206666666666667	9.206666666666667	45578.1	3.04	75.5	4153.740671355065	270.0	1366.3620629457453	623061.1007032598	456	576.5128359035247
288.0	1498.8733333333332	499.00666666666666	8.873333333333333	8.873333333333333	38810.653333333335	2.6733333333333333	75.5	3213.5927171597395	288.0	1202.0920388378079	482038.90757396095	401	456.612915680602
306.0	1499.2066666666667	499.34	9.206666666666667	9.206666666666667	37861.92	3.0933333333333333	75.5	3224.048001377961	306.0	1042.2568969971858	483607.20020669413	464	383.5063119933007
324.0	1499.14	499.2733333333333	9.14	9.14	48442.386666666665	3.16	75.5	4038.0437585089076	324.0	1277.8619488952238	605706.5637763361	474	624.1613983771571
342.0	1499.0733333333333	499.20666666666665	9.073333333333334	9.073333333333334	73310.44	3.8066666666666666	75.5	6235.126424733454	342.0	1637.949148353797	935268.9637100181	571	868.5049830598678
