# Supplementary material for: Hundreds of myosin 10s are pushed to the tips of filopodia and could cause traffic jams on actin
Source: eLife. 2024 Oct 31;12:RP90603. doi: 10.7554/eLife.90603 (PMC11527427; doi:10.7554/eLife.90603)
Supplement: Figure 2—source data 3. [file elife-90603-fig2-data3.zip › Figure 2source data 3_LowSignalNorth_MeanMolecules.csv]

new angle	Unnamed: 0.1	Unnamed: 0	Section	FLP Signal	Spots	Molecules	ID	newAngle	sum Molecules	sum puncta	SE Molecules
0.0	500.62666666666667	10.493333333333334	10.493333333333334	2633.2	0.3933333333333333	242.3002894200988	75.5	0.0	36345.04341301482	59	59.57861346055833
18.0	500.4266666666667	10.293333333333333	10.293333333333333	32597.053333333333	2.2733333333333334	2674.743289382906	75.5	18.0	401211.4934074359	341	419.5951368071055
36.0	499.82666666666665	9.693333333333333	9.693333333333333	55443.926666666666	3.2666666666666666	4716.676485880709	75.5	36.0	707501.4728821064	490	772.2821855951258
54.0	499.8933333333333	9.76	9.76	64592.386666666665	3.9133333333333336	5881.2481249862985	75.5	54.0	882187.2187479448	587	804.2637971123329
72.0	499.56	9.426666666666666	9.426666666666666	70934.51333333334	4.273333333333333	5906.249827499127	75.5	72.0	885937.474124869	641	705.5594298516074
90.0	499.8933333333333	9.76	9.76	82550.98666666666	4.426666666666667	7272.684705139191	75.5	90.0	1090902.7057708786	664	916.6622861197059
108.0	499.96	9.826666666666666	9.826666666666666	74215.86	4.166666666666667	6229.971084381166	75.5	108.0	934495.662657175	625	676.2417288368522
126.0	499.62666666666667	9.493333333333334	9.493333333333334	71261.16	3.966666666666667	5812.820213040854	75.5	126.0	871923.0319561281	595	687.7184412341776
144.0	499.6933333333333	9.56	9.56	69019.62666666666	3.74	5435.950410774209	75.5	144.0	815392.5616161313	561	971.9571846974541
162.0	499.36	9.226666666666667	9.226666666666667	54240.04	3.62	4818.895706095084	75.5	162.0	722834.3559142627	543	708.2692799377478
180.0	499.02666666666664	8.893333333333333	8.893333333333333	56297.63333333333	3.2533333333333334	5121.504391999128	75.5	180.0	768225.6587998691	488	834.1596162763597
198.0	498.6933333333333	8.56	8.56	53759.44	3.3733333333333335	4792.075207133283	75.5	198.0	718811.2810699925	506	721.384173556936
216.0	498.8933333333333	8.76	8.76	56147.85333333333	3.5733333333333333	5174.536826880278	75.5	216.0	776180.5240320417	536	789.2679656130636
234.0	499.0933333333333	8.96	8.96	60791.653333333335	4.126666666666667	5416.5383531818225	75.5	234.0	812480.7529772733	619	718.9097927725243
252.0	499.6933333333333	9.56	9.56	71675.86	4.373333333333333	6224.074685219342	75.5	252.0	933611.2027829014	656	794.6508504496669
270.0	499.62666666666667	9.493333333333334	9.493333333333334	75438.59333333334	4.44	6964.456366349529	75.5	270.0	1044668.4549524294	666	936.5002851842804
288.0	499.56	9.426666666666666	9.426666666666666	66868.98666666666	4.453333333333333	6015.726104415303	75.5	288.0	902358.9156622954	668	625.8547861386439
306.0	499.49333333333334	9.36	9.36	69244.44	4.46	6232.502001021928	75.5	306.0	934875.3001532891	669	671.5396631021559
324.0	499.82666666666665	9.693333333333333	9.693333333333333	90706.73333333334	3.986666666666667	7280.968078242152	75.5	324.0	1092145.2117363228	598	1246.204447334869
342.0	499.8933333333333	9.76	9.76	46208.88	2.3466666666666667	3776.31996205256	75.5	342.0	566447.994307884	352	624.3150872729827
