# Supplementary material for: Hundreds of myosin 10s are pushed to the tips of filopodia and could cause traffic jams on actin
Source: eLife. 2024 Oct 31;12:RP90603. doi: 10.7554/eLife.90603 (PMC11527427; doi:10.7554/eLife.90603)
Supplement: Figure 3—source data 2. [file elife-90603-fig3-data2.zip › Figure 3source data 2_TipConcentration.csv]

	Cell	Set	Label	Radius_um	Length_um	Volume	Signal	Length_cm	Radius_cm	Volume_cm3	CorrectedMolecules	Molarity	Width_um
1	1	1	26	0.1	0.56	0.017584	1290	5.60E-05	1.00E-05	1.76E-14	65.69307117	6.203847868	0.308
2	1	1	12	0.1	0.61	0.019154	19291	6.10E-05	1.00E-05	1.92E-14	982.3915007	85.16955187	0.436
3	1	1	4	0.1	0.65	0.02041	16650	6.50E-05	1.00E-05	2.04E-14	847.8989418	68.98590045	0.452
4	1	1	8	0.1	1.13	0.035482	10259	0.000113	1.00E-05	3.55E-14	522.4381528	24.45040417	0.419
5	1	1	27	0.1	0.84	0.026376	15673	8.40E-05	1.00E-05	2.64E-14	798.1453522	50.24956467	0.276
6	1	1	56	0.1	0.37	0.011618	3924	3.70E-05	1.00E-05	1.16E-14	199.829156	28.56187609	0.375
7	1	1	30	0.1	0.62	0.019468	12756	6.20E-05	1.00E-05	1.95E-14	649.5975316	55.4092507	0.524
8	1	1	38	0.1	0.51	0.016014	5852	5.10E-05	1.00E-05	1.60E-14	298.0122887	30.90249875	0.432
9	1	1	51	0.1	0.47	0.014758	3213	4.70E-05	1.00E-05	1.48E-14	163.6215796	18.41078574	0.402
10	1	1	33	0.1	0.6	0.01884	4210	6.00E-05	1.00E-05	1.88E-14	214.3936664	18.89688855	0.409
11	2	1	3	0.1	0.7	0.02198	54762	7.00E-05	1.00E-05	2.20E-14	2788.747258	210.6884446	0.411
12	2	1	6	0.1	0.4	0.01256	6840	4.00E-05	1.00E-05	1.26E-14	348.3260518	46.05274976	0.313
13	2	1	8	0.1	0.45	0.01413	5528	4.50E-05	1.00E-05	1.41E-14	281.5126336	33.08376877	0.29
14	2	1	28	0.1	0.49	0.015386	11185	4.90E-05	1.00E-05	1.54E-14	569.5945744	61.47511708	0.296
15	2	1	21	0.1	0.55	0.01727	22949	5.50E-05	1.00E-05	1.73E-14	1168.674644	112.3726267	0.395
16	2	1	33	0.1	0.68	0.021352	35574	6.80E-05	1.00E-05	2.14E-14	1811.601018	140.8909976	0.483
17	2	1	67	0.1	0.64	0.020096	31005	6.40E-05	1.00E-05	2.01E-14	1578.925327	130.4701669	0.534
18	2	1	70	0.1	0.66	0.020724	31339	6.60E-05	1.00E-05	2.07E-14	1595.93423	127.8794192	0.395
19	2	1	73	0.1	1.23	0.038622	82336	0.000123	1.00E-05	3.86E-14	4192.949386	180.278572	0.649
20	2	1	49	0.1	0.94	0.029516	43257	9.40E-05	1.00E-05	2.95E-14	2202.856728	123.9332958	0.497
21	3	1	10	0.1	0.56	0.017584	4318	5.60E-05	1.00E-05	1.76E-14	219.8935514	20.76605821	0.339
22	3	1	11	0.1	1.08	0.033912	21425	0.000108	1.00E-05	3.39E-14	1091.065155	53.42647626	0.681
23	3	1	16	0.1	0.74	0.023236	11311	7.40E-05	1.00E-05	2.32E-14	576.0111069	41.16505868	0.536
24	3	1	21	0.1	0.45	0.01413	2033	4.50E-05	1.00E-05	1.41E-14	103.5302432	12.16702278	0.378
25	3	1	35	0.1	0.52	0.016328	5851	5.20E-05	1.00E-05	1.63E-14	297.9613639	30.3030408	0.556
26	3	1	38	0.1	0.44	0.013816	4914	4.40E-05	1.00E-05	1.38E-14	250.2447688	30.0775136	0.402
27	3	1	33	0.1	0.47	0.014758	3474	4.70E-05	1.00E-05	1.48E-14	176.9129684	19.90633976	0.393
28	3	1	43	0.1	0.53	0.016642	4306	5.30E-05	1.00E-05	1.66E-14	219.2824531	21.88051864	0.454
29	3	1	41	0.1	0.41	0.012874	3255	4.10E-05	1.00E-05	1.29E-14	165.7604238	21.38093003	0.404
30	3	1	13	0.1	0.69	0.021666	7731	6.90E-05	1.00E-05	2.17E-14	393.7001032	30.17491384	0.429
31	1	2	1	0.1	0.38	0.011932	5245	3.80E-05	1.00E-05	1.19E-14	741.9953119	103.2635772	0.333
32	1	2	6	0.1	0.81	0.025434	28202	8.10E-05	1.00E-05	2.54E-14	3989.657157	260.4834642	0.577
33	1	2	20	0.1	0.8	0.02512	21897	8.00E-05	1.00E-05	2.51E-14	3097.706643	204.7763987	0.402
34	1	2	35	0.1	0.68	0.021352	13693	6.80E-05	1.00E-05	2.14E-14	1937.109972	150.652022	0.677
35	1	2	49	0.1	0.83	0.026062	18601	8.30E-05	1.00E-05	2.61E-14	2631.430848	167.6654079	0.559
36	1	2	67	0.1	0.33	0.010362	6289	3.30E-05	1.00E-05	1.04E-14	889.6870384	142.5781333	0.501
37	1	2	73	0.1	0.4	0.01256	12029	4.00E-05	1.00E-05	1.26E-14	1701.7086	224.9856418	0.588
38	1	2	102	0.1	0.52	0.016328	17792	5.20E-05	1.00E-05	1.63E-14	2516.983906	255.9803896	0.54
39	1	2	99	0.1	0.51	0.016014	17042	5.10E-05	1.00E-05	1.60E-14	2410.883528	249.9974935	0.52
40	1	2	91	0.1	0.78	0.024492	18246	7.80E-05	1.00E-05	2.45E-14	2581.210002	175.0081756	0.523
41	2	2	12	0.1	0.43	0.013502	2537	4.30E-05	1.00E-05	1.35E-14	358.9022128	44.14050334	0.442
42	2	2	1	0.1	0.4	0.01256	8697	4.00E-05	1.00E-05	1.26E-14	1230.339986	162.6652362	0.442
43	2	2	21	0.1	0.35	0.01099	1427	3.50E-05	1.00E-05	1.10E-14	201.873653	30.50290473	0.263
44	2	2	25	0.1	0.37	0.011618	6959	3.70E-05	1.00E-05	1.16E-14	984.470043	140.7117557	0.37
45	2	2	29	0.1	1.14	0.035796	6803	0.000114	1.00E-05	3.58E-14	962.4011643	44.64582876	0.449
46	2	2	40	0.1	0.39	0.012246	4440	3.90E-05	1.00E-05	1.22E-14	628.1142392	85.17333109	0.466
47	2	2	41	0.1	0.32	0.010048	1993	3.20E-05	1.00E-05	1.00E-14	281.9440718	46.59535125	0.388
48	2	2	31	0.1	0.3	0.00942	1358	3.00E-05	1.00E-05	9.42E-15	192.1124182	33.8659907	0.379
49	2	2	26	0.1	0.37	0.011618	3388	3.70E-05	1.00E-05	1.16E-14	479.2907753	68.50573766	0.466
50	2	2	13	0.1	0.37	0.011618	4021	3.70E-05	1.00E-05	1.16E-14	568.8394946	81.30506822	0.29
51	3	2	28	0.1	0.27	0.008478	3650	2.70E-05	1.00E-05	8.48E-15	516.3551741	101.138002	0.329
52	3	2	9	0.1	0.62	0.019468	15735	6.20E-05	1.00E-05	1.95E-14	2225.985936	189.8717387	0.479
53	3	2	13	0.1	0.45	0.01413	9072	4.50E-05	1.00E-05	1.41E-14	1283.390175	150.8258555	0.227
54	3	2	38	0.1	0.84	0.026376	42820	8.40E-05	1.00E-05	2.64E-14	6057.624262	381.3753739	0.483
55	3	2	68	0.1	0.7	0.02198	40277	7.00E-05	1.00E-05	2.20E-14	5697.873246	430.4714414	0.411
56	3	2	84	0.1	0.52	0.016328	6124	5.20E-05	1.00E-05	1.63E-14	866.3449552	88.10835804	0.409
57	3	2	94	0.1	0.64	0.020096	32789	6.40E-05	1.00E-05	2.01E-14	4638.56707	383.2952765	0.588
58	3	2	90	0.1	0.47	0.014758	13582	4.70E-05	1.00E-05	1.48E-14	1921.407117	216.197734	0.436
59	3	2	67	0.1	1.7	0.05338	80645	0.00017	1.00E-05	5.34E-14	11408.62001	354.9063701	0.935
60	3	2	42	0.1	0.59	0.018526	17575	5.90E-05	1.00E-05	1.85E-14	2486.28553	222.8581862	0.422
61	1	3	8	0.1	0.25	0.00785	2719	2.50E-05	1.00E-05	7.85E-15	250.2336762	52.93407742	0.236
62	1	3	19	0.1	0.85	0.02669	16958	8.50E-05	1.00E-05	2.67E-14	1560.67035	97.10058682	0.579
63	1	3	53	0.1	0.54	0.016956	18307	5.40E-05	1.00E-05	1.70E-14	1684.820857	165.0021378	0.372
64	1	3	65	0.1	0.37	0.011618	5426	3.70E-05	1.00E-05	1.16E-14	499.3629742	71.37468666	0.25
65	1	3	78	0.1	0.68	0.021352	21898	6.80E-05	1.00E-05	2.14E-14	2015.30601	156.7334481	0.471
66	1	3	91	0.1	0.53	0.016642	11898	5.30E-05	1.00E-05	1.66E-14	1094.990908	109.2607669	0.515
67	1	3	81	0.1	0.29	0.009106	3287	2.90E-05	1.00E-05	9.11E-15	302.507574	55.16553769	0.331
68	1	3	64	0.1	0.49	0.015386	23855	4.90E-05	1.00E-05	1.54E-14	2195.411675	236.9460593	0.546
69	1	3	45	0.1	0.78	0.024492	22698	7.80E-05	1.00E-05	2.45E-14	2088.931218	141.6312664	0.57
70	1	3	35	0.1	0.41	0.012874	7104	4.10E-05	1.00E-05	1.29E-14	653.7918483	84.3306107	0.355
71	2	3	29	0.1	0.33	0.010362	1127	3.30E-05	1.00E-05	1.04E-14	103.719512	16.62172625	0.353
72	2	3	20	0.1	0.39	0.012246	3870	3.90E-05	1.00E-05	1.22E-14	356.1619444	48.29614952	0.449
73	2	3	4	0.1	0.56	0.017584	7706	5.60E-05	1.00E-05	1.76E-14	709.1948175	66.97413713	0.444
74	2	3	9	0.1	0.4	0.01256	2920	4.00E-05	1.00E-05	1.26E-14	268.7320097	35.52949294	0.431
75	2	3	3	0.1	0.62	0.019468	4106	6.20E-05	1.00E-05	1.95E-14	377.8813808	32.23245647	0.536
76	2	3	11	0.1	0.62	0.019468	8450	6.20E-05	1.00E-05	1.95E-14	777.666261	66.33323361	0.388
77	2	3	28	0.1	0.53	0.016642	9071	5.30E-05	1.00E-05	1.66E-14	834.8178289	83.30008541	0.581
78	2	3	50	0.1	0.44	0.013816	2475	4.40E-05	1.00E-05	1.38E-14	227.7779877	27.37717778	0.425
79	2	3	58	0.1	0.41	0.012874	951	4.10E-05	1.00E-05	1.29E-14	87.52196618	11.28919071	0.284
80	2	3	62	0.1	0.53	0.016642	7741	5.30E-05	1.00E-05	1.66E-14	712.4159203	71.08653524	0.688
81	3	3	1	0.1	1.17	0.036738	70020	0.000117	1.00E-05	3.67E-14	6444.046343	291.2744521	0.809
82	3	3	9	0.1	0.84	0.026376	97263	8.40E-05	1.00E-05	2.64E-14	8951.260775	563.5526862	0.847
83	3	3	8	0.1	0.86	0.027004	54745	8.60E-05	1.00E-05	2.70E-14	5038.265025	309.8219323	0.717
84	3	3	18	0.1	0.62	0.019468	6033	6.20E-05	1.00E-05	1.95E-14	555.2261009	47.35957377	0.363
85	3	3	35	0.1	0.56	0.017584	7297	5.60E-05	1.00E-05	1.76E-14	671.5539298	63.4194496	0.434
86	3	3	52	0.1	0.3	0.00942	1285	3.00E-05	1.00E-05	9.42E-15	118.2604906	20.84721389	0.26
87	3	3	73	0.1	0.82	0.025748	18671	8.20E-05	1.00E-05	2.57E-14	1718.320327	110.8204415	0.404
88	3	3	59	0.1	0.5	0.0157	9505	5.00E-05	1.00E-05	1.57E-14	874.7595043	92.52269325	0.364
89	3	3	50	0.1	0.41	0.012874	10334	4.10E-05	1.00E-05	1.29E-14	951.0536262	122.6734982	0.37
90	3	3	36	0.1	0.25	0.00785	5249	2.50E-05	1.00E-05	7.85E-15	483.0733969	102.1886622	0.391
