# Supplementary material for: Hundreds of myosin 10s are pushed to the tips of filopodia and could cause traffic jams on actin
Source: eLife. 2024 Oct 31;12:RP90603. doi: 10.7554/eLife.90603 (PMC11527427; doi:10.7554/eLife.90603)
Supplement: Figure 4—source data 1. [file elife-90603-fig4-data1.zip › Figure 4source data 1_240219Set1_retrograde_Cells.csv]

	LABEL	ID	TRACK_ID	QUALITY	POSITION_X	POSITION_Y	POSITION_Z	POSITION_T	FRAME	RADIUS	VISIBILITY	MANUAL_SPOT_COLOR	MEAN_INTENSITY_CH1	MEDIAN_INTENSITY_CH1	MIN_INTENSITY_CH1	MAX_INTENSITY_CH1	TOTAL_INTENSITY_CH1	STD_INTENSITY_CH1	CONTRAST_CH1	SNR_CH1
retrograde_Set1Cell1.1844	ID4981832	4981832	5	31.944664	55.680529	34.682416	0	399	399	0.5	1		145.5135135	110	0	516	5384	122.2428416	0.243888975	0.466788809
retrograde_Set1Cell1.1845	ID4934735	4934735	5	44.71847153	55.88398722	34.82744143	0	384	384	0.5	1		154.5135135	109	0	635	5717	154.4534489	0.226325549	0.369255233
retrograde_Set1Cell1.1846	ID4090937	4090937	5	42.17377472	58.55271804	36.4156366	0	135	135	0.5	1		143.7837838	97	0	667	5320	154.9163099	0.358514101	0.489874521
retrograde_Set1Cell1.1847	ID4877379	4877379	5	60.04430008	56.02468318	34.8274321	0	368	368	0.5	1		160.8918919	83	0	745	5953	188.3014403	0.360123729	0.452463794
retrograde_Set1Cell1.1848	ID4829252	4829252	5	43.19688416	56.21696194	34.87287161	0	356	356	0.5	1		168.4594595	133	0	745	6233	163.7538116	0.380990272	0.567619423
retrograde_Set1Cell1.1849	ID4450382	4450382	5	67.07870483	57.21661163	36.40390014	0	243	243	0.5	1		206.8378378	169	0	749	7653	177.0253456	0.337044771	0.589069013
retrograde_Set1Cell1.1850	ID3936296	3936296	5	53.57875443	58.02707213	36.07027977	0	91	91	0.5	1		166.5405405	113	0	629	6162	141.5791091	0.353341921	0.614240462
retrograde_Set1Cell1.1851	ID4438101	4438101	5	70.79418945	57.54809041	36.63649624	0	237	237	0.5	1		206.3513514	128	27	873	7635	198.823095	0.451235727	0.64541046
retrograde_Set1Cell1.1852	ID4554840	4554840	5	53.46636581	56.89053697	35.98243993	0	276	276	0.5	1		204.6216216	151	10	748	7571	160.8980615	0.3397264	0.644976495
retrograde_Set1Cell1.1853	ID4473945	4473945	5	56.66747665	57.06747639	36.40928581	0	253	253	0.5	1		174.8108108	139	8	522	6468	136.6973213	0.339037135	0.647579253
retrograde_Set1Cell1.1854	ID5028946	5028946	5	34.61381912	55.55956846	34.66905901	0	413	413	0.5	1		137.6756757	102	0	485	5094	103.5229588	0.276691729	0.576448706
retrograde_Set1Cell1.1855	ID3658773	3658773	5	35.52960587	57.75246316	35.97433871	0	7	7	0.5	1		136.1081081	124	0	420	5036	100.1023875	0.287762611	0.607670441
retrograde_Set1Cell1.1856	ID3819545	3819545	5	38.80656433	57.94594053	35.8779856	0	49	49	0.5	1		163.0810811	152	0	596	6034	129.8363026	0.291906848	0.567610632
retrograde_Set1Cell1.1857	ID3842078	3842078	5	45.81400299	57.9751057	35.89539356	0	57	57	0.5	1		145.7297297	123	0	485	5392	121.7763544	0.303066145	0.556655045
retrograde_Set1Cell1.1858	ID4497506	4497506	5	65.6169281	57.04930553	36.40984239	0	255	255	0.5	1		223.3513514	202	4	745	8264	159.7715759	0.38238213	0.773372167
retrograde_Set1Cell1.1859	ID4248679	4248679	5	52.82593918	58.317861	36.43428206	0	181	181	0.5	1		163.8648649	119	0	655	6063	153.0503117	0.375906922	0.58502293
retrograde_Set1Cell1.1860	ID4709487	4709487	5	37.51364899	56.31720417	35.3459054	0	318	318	0.5	1		182.1351351	120	0	930	6739	190.5792577	0.124689684	0.211907296
retrograde_Set1Cell1.1861	ID4783202	4783202	5	60.09247208	56.3292558	34.99227759	0	341	341	0.5	1		193.7027027	126	0	737	7167	178.465195	0.354879521	0.568581081
retrograde_Set1Cell1.1862	ID4403310	4403310	5	58.39552307	57.67578185	36.65375215	0	224	224	0.5	1		182.1621622	105	0	823	6740	200.4424985	0.396966357	0.516494993
retrograde_Set1Cell1.1863	ID3727382	3727382	5	46.4668808	57.83637603	35.93505151	0	25	25	0.5	1		160.8378378	116	5	608	5951	127.3378083	0.289473328	0.567096598
retrograde_Set1Cell1.1864	ID4151312	4151312	5	37.18139648	58.61530697	36.32933926	0	152	152	0.5	1		149.2432432	101	0	791	5522	166.3646272	0.335090864	0.450313997
retrograde_Set1Cell1.1865	ID3889172	3889172	5	35.78400803	57.83544558	35.99990041	0	75	75	0.5	1		158.4054054	114	9	592	5861	140.3540087	0.30855523	0.532250436
retrograde_Set1Cell1.1866	ID4578417	4578417	5	56.57660294	56.87155585	35.86918766	0	278	278	0.5	1		203.5945946	127	37	837	7533	180.3203106	0.362062865	0.600258645
retrograde_Set1Cell1.1867	ID4285556	4285556	5	70.52513885	58.05774638	36.59745894	0	197	197	0.5	1		181.972973	140	0	643	6733	157.7824604	0.394316459	0.652321531
retrograde_Set1Cell1.1868	ID4946037	4946037	5	38.12454605	55.81920464	34.80450988	0	387	387	0.5	1		180.2972973	136	0	715	6671	164.6102914	0.282117668	0.482019523
retrograde_Set1Cell1.1869	ID4601856	4601856	5	59.11297226	56.82660911	35.76286811	0	284	284	0.5	1		206.2702703	142	19	911	7632	183.1829154	0.342430259	0.574463009
retrograde_Set1Cell1.1870	ID4625420	4625420	5	52.78818512	56.77056073	35.84490301	0	290	290	0.5	1		201.7027027	138	0	687	7463	186.9141016	0.299450437	0.497353155
retrograde_Set1Cell1.1871	ID4639752	4639752	5	50.28107071	56.57872757	35.73335013	0	300	300	0.5	1		193.1891892	133	0	718	7148	177.2546564	0.218834258	0.391368458
retrograde_Set1Cell1.1872	ID4835334	4835334	5	49.84402847	56.16063551	34.89280561	0	358	358	0.5	1		177.7297297	126	0	822	6576	198.00444	0.428050302	0.538104284
retrograde_Set1Cell1.1873	ID4684823	4684823	5	60.70272064	56.49166313	35.63994686	0	305	305	0.5	1		204.2162162	130	0	964	7556	199.3100788	0.172183203	0.30101369
retrograde_Set1Cell1.1874	ID4793368	4793368	5	57.5878067	56.31744394	35.11577893	0	336	336	0.5	1		188.3783784	147	0	800	6970	177.3597022	0.393740014	0.600114171
retrograde_Set1Cell1.1875	ID3744874	3744874	5	43.3060379	57.78612792	35.89422465	0	29	29	0.5	1		146.8918919	101	0	487	5435	116.5989765	0.366817839	0.676196458
retrograde_Set1Cell1.1876	ID4531222	4531222	5	54.91246796	56.96500818	36.41975783	0	265	265	0.5	1		205.6216216	150	0	803	7608	175.9989507	0.365530381	0.62547623
retrograde_Set1Cell1.1877	ID4958239	4958239	5	40.58000183	55.74121558	34.76899937	0	397	397	0.5	1		159.6756757	132	0	484	5908	115.5220167	0.210048949	0.479867757
retrograde_Set1Cell1.1878	ID4164711	4164711	5	56.47657013	58.57561803	36.23516095	0	156	156	0.5	1		173.2972973	121	0	717	6412	178.7148357	0.471023388	0.620989238
retrograde_Set1Cell1.1879	ID3705956	3705956	5	29.91292763	57.83916772	35.94025468	0	16	16	0.5	1		135.3513514	121	0	571	5008	123.0555918	0.224976892	0.404018503
retrograde_Set1Cell1.1880	ID4366365	4366365	5	48.92766953	57.8084892	36.59142406	0	216	216	0.5	1		173.2432432	115	0	686	6410	164.9685838	0.316943318	0.505474873
retrograde_Set1Cell1.1881	ID4321315	4321315	5	60.69945526	57.90636072	36.54060938	0	205	205	0.5	1		192.5675676	128	0	820	7125	189.8903983	0.450024069	0.629463665
retrograde_Set1Cell1.1882	ID4816939	4816939	5	56.99266052	56.3012178	34.88082868	0	349	349	0.5	1		173.8108108	124	0	744	6431	179.0530396	0.419347035	0.573601218
retrograde_Set1Cell1.1883	ID3782749	3782749	5	45.09614182	57.93175841	35.91642057	0	43	43	0.5	1		162	112	0	621	5994	152.5164836	0.345364529	0.54533828
retrograde_Set1Cell1.1884	ID4052056	4052056	5	54.35393906	58.74107022	36.32819651	0	122	122	0.5	1		192.4864865	136	0	676	7122	181.0907725	0.417265974	0.625886422
retrograde_Set1Cell1.1885	ID4911151	4911151	5	53.46648026	55.94860158	34.83342593	0	377	377	0.5	1		180.2702703	130	0	803	6670	173.2866361	0.279554937	0.45456633
retrograde_Set1Cell1.1886	ID4507683	4507683	5	60.56097031	57.07404099	36.40143385	0	256	256	0.5	1		181.4864865	125	0	642	6715	155.7820097	0.407103013	0.674117203
retrograde_Set1Cell1.1887	ID4759584	4759584	5	48.01744843	56.32525201	35.19728056	0	330	330	0.5	1		186.7297297	131	0	922	6909	178.3979087	0.281253622	0.45953302
retrograde_Set1Cell1.1888	ID4640815	4640815	5	52.28488922	56.5444169	35.86576063	0	297	297	0.5	1		224.5405405	174	0	725	8308	197.259642	0.223519016	0.415901295
retrograde_Set1Cell1.1889	ID4020310	4020310	5	56.60970688	58.66490555	36.38767718	0	115	115	0.5	1		186.972973	152	0	677	6918	159.8738194	0.467163421	0.744769389
retrograde_Set1Cell1.1890	ID4666429	4666429	5	61.75167465	56.53916474	35.65863287	0	306	306	0.5	1		224.7837838	182	0	760	8317	187.5408304	0.215821159	0.425523415
retrograde_Set1Cell1.1891	ID3865664	3865664	5	50.50255966	57.89985326	35.87339091	0	64	64	0.5	1		166.7837838	118	0	499	6171	124.3559263	0.326438492	0.660133204
retrograde_Set1Cell1.1892	ID4379705	4379705	5	71.43827057	57.78948571	36.54467977	0	217	217	0.5	1		203.1351351	133	0	914	7516	199.9044441	0.430332796	0.611448582
retrograde_Set1Cell1.1893	ID4670663	4670663	5	53.82613754	56.48595774	35.56938703	0	310	310	0.5	1		236.0540541	178	0	845	8734	192.4769749	0.191075223	0.393484708
retrograde_Set1Cell1.1894	ID4528320	4528320	5	58.62133789	56.97150913	36.38229025	0	264	264	0.5	1		196.4864865	143	1	626	7270	158.1178572	0.402001906	0.712625356
retrograde_Set1Cell1.1895	ID4971725	4971725	5	24.61507225	55.81917802	34.72029148	0	393	393	0.5	1		145.2162162	104	0	760	5373	153.8150287	0.258567469	0.387921387
retrograde_Set1Cell1.1896	ID5042379	5042379	5	28.20376396	55.49992135	34.57873739	0	417	417	0.5	1		137.8918919	112	0	392	5102	108.2958355	0.255991374	0.519033805
retrograde_Set1Cell1.1897	ID4026551	4026551	5	40.65971756	58.67173922	36.41200007	0	116	116	0.5	1		173.7837838	140	0	643	6430	143.3564197	0.368505065	0.652858632
retrograde_Set1Cell1.1898	ID4806854	4806854	5	53.00659943	56.28087224	34.94220765	0	347	347	0.5	1		180.5405405	131	0	686	6680	162.0198195	0.382117541	0.616153026
retrograde_Set1Cell1.1899	ID4416716	4416716	5	59.10407257	57.60264733	36.60130258	0	228	228	0.5	1		172.9189189	140	0	694	6398	180.3688163	0.414104448	0.561486682
retrograde_Set1Cell1.1900	ID4309202	4309202	5	75.12189484	58.17091125	36.46026408	0	192	192	0.5	1		193.4864865	153	0	619	7159	175.3071307	0.42392324	0.657176008
retrograde_Set1Cell1.1901	ID4080811	4080811	5	46.53312302	58.6119322	36.451927	0	134	134	0.5	1		180.0540541	156	16	660	6662	130.5971214	0.377004349	0.754936361
retrograde_Set1Cell1.1902	ID4057259	4057259	5	47.51922989	58.72109279	36.33775739	0	120	120	0.5	1		174.0810811	147	3	601	6441	138.7660658	0.343585434	0.641605018
retrograde_Set1Cell1.1903	ID4478172	4478172	5	59.71577835	57.14971163	36.41454865	0	249	249	0.5	1		179.2702703	154	0	580	6633	148.2272371	0.391709244	0.680809432
retrograde_Set1Cell1.1904	ID4270305	4270305	5	43.14262009	58.21605657	36.47289419	0	187	187	0.5	1		157.4594595	119	0	634	5826	134.0475858	0.371690922	0.636598257
retrograde_Set1Cell1.1905	ID3820698	3820698	5	46.50679398	57.98251002	35.86778368	0	52	52	0.5	1		150.7837838	127	0	533	5579	122.4529695	0.337698447	0.621707566
retrograde_Set1Cell1.1906	ID4773097	4773097	5	58.13642502	56.31943566	35.05244093	0	342	342	0.5	1		173.027027	91	0	817	6402	186.5175724	0.346724907	0.477672605
retrograde_Set1Cell1.1907	ID3795091	3795091	5	34.69547653	58.0077992	35.94956622	0	46	46	0.5	1		156.3243243	133	4	518	5784	123.2328541	0.225115503	0.466185132
retrograde_Set1Cell1.1908	ID3721362	3721362	5	39.93236923	57.8356417	35.8542756	0	28	28	0.5	1		135.8648649	115	0	528	5027	111.3600672	0.271081752	0.520396627
retrograde_Set1Cell1.1909	ID4544745	4544745	5	72.38941956	56.94928275	36.35430536	0	268	268	0.5	1		214.7567568	169	0	802	7946	191.2314487	0.448391298	0.695326507
retrograde_Set1Cell1.1910	ID4724966	4724966	5	50.50458908	56.34956007	35.25421522	0	326	326	0.5	1		195.7027027	123	0	898	7241	206.9810599	0.264202604	0.395199718
retrograde_Set1Cell1.1911	ID4215022	4215022	5	31.39269638	58.45544334	36.33865171	0	169	169	0.5	1		153.1891892	116	0	576	5668	148.354088	0.313157933	0.492498657
retrograde_Set1Cell1.1912	ID4110476	4110476	5	48.03066254	58.5993286	36.34001361	0	140	140	0.5	1		160.2972973	112	0	662	5931	161.9692812	0.337959323	0.499971285
retrograde_Set1Cell1.1913	ID4393200	4393200	5	53.47937775	57.62898031	36.63090346	0	230	230	0.5	1		186.5405405	148	0	798	6902	184.4417395	0.441258527	0.61929167
retrograde_Set1Cell1.1914	ID4591861	4591861	5	73.74774933	56.85760595	35.88854828	0	281	281	0.5	1		232.972973	158	55	750	8620	177.6081027	0.380651808	0.723296717
retrograde_Set1Cell1.1915	ID3926159	3926159	5	46.64393997	57.99370008	36.00385472	0	86	86	0.5	1		181.5675676	125	12	634	6718	146.5462651	0.317817658	0.597607745
retrograde_Set1Cell1.1916	ID3902605	3902605	5	40.39340973	57.90242664	35.98137502	0	79	79	0.5	1		162.8648649	131	0	577	6026	151.8453457	0.326232767	0.527671625
retrograde_Set1Cell1.1917	ID4890871	4890871	5	50.0608139	56.04687771	34.868841	0	372	372	0.5	1		169.1081081	109	0	765	6257	179.232435	0.359230074	0.498720861
retrograde_Set1Cell1.1918	ID4117758	4117758	5	40.00501251	58.58546335	36.32892575	0	142	142	0.5	1		161.6216216	135	0	617	5980	156.0305083	0.403900048	0.596015629
retrograde_Set1Cell1.1919	ID4689030	4689030	5	41.51364899	56.48170771	35.46563167	0	315	315	0.5	1		182.972973	134	0	818	6770	189.7453683	0.161690992	0.268436125
retrograde_Set1Cell1.1920	ID4652167	4652167	5	43.80557632	56.61613211	35.76936851	0	299	299	0.5	1		194.2432432	140	0	921	7187	189.8688737	0.246520548	0.404646534
retrograde_Set1Cell1.1921	ID4426887	4426887	5	45.93635941	57.55008448	36.62853874	0	236	236	0.5	1		194.3243243	132	0	853	7190	193.1467568	0.358101825	0.530571531
retrograde_Set1Cell1.1922	ID4010235	4010235	5	52.9167366	58.50716126	36.33843588	0	110	110	0.5	1		170.0810811	133	0	522	6293	130.0462265	0.36193555	0.695125043
retrograde_Set1Cell1.1923	ID3986682	3986682	5	57.4360199	58.04458271	36.20216501	0	99	99	0.5	1		180.5135135	153	0	679	6679	153.8216178	0.434759798	0.711201263
retrograde_Set1Cell1.1924	ID3808509	3808509	5	51.64455795	57.95860286	35.86289314	0	54	54	0.5	1		172.3243243	134	0	494	6376	127.645789	0.388219777	0.755074001
retrograde_Set1Cell1.1925	ID3734773	3734773	5	46.38917923	57.81304924	35.9508919	0	26	26	0.5	1		144.9459459	110	0	534	5363	131.0877454	0.311535237	0.525292485
retrograde_Set1Cell1.1926	ID4897925	4897925	5	56.72169495	55.9461274	34.89187626	0	375	375	0.5	1		180.7297297	113	0	760	6687	172.0645306	0.365043442	0.561780058
retrograde_Set1Cell1.1927	ID5005461	5005461	5	26.49963379	55.67681731	34.64004132	0	405	405	0.5	1		119.2702703	96	0	533	4413	116.1128878	0.146346855	0.262270306
retrograde_Set1Cell1.1928	ID3963110	3963110	5	37.23408508	58.13089778	36.12897809	0	98	98	0.5	1		163.6216216	126	0	596	6054	148.5658012	0.394427305	0.623050046
retrograde_Set1Cell1.1929	ID4901009	4901009	5	58.86958694	55.9962766	34.85417416	0	374	374	0.5	1		182.7837838	130	0	751	6763	176.1817457	0.342977053	0.529911351
retrograde_Set1Cell1.1930	ID4201627	4201627	5	44.04858398	58.57956402	36.32609053	0	161	161	0.5	1		172.6756757	142	0	674	6389	147.1122123	0.335322885	0.589507501
retrograde_Set1Cell1.1931	ID3768546	3768546	5	38.91020966	57.88915666	35.94847766	0	37	37	0.5	1		138.972973	102	0	544	5142	136.9408807	0.400354299	0.580274913
retrograde_Set1Cell1.1932	ID4291741	4291741	5	53.4307251	57.9981729	36.5981237	0	199	199	0.5	1		172.3513514	127	0	626	6377	164.4756342	0.336528172	0.527699191
retrograde_Set1Cell1.1933	ID3832039	3832039	5	49.82300568	57.92093713	35.88360453	0	60	60	0.5	1		177.5135135	141	3	707	6568	147.0137223	0.338345231	0.610513745
retrograde_Set1Cell1.1934	ID4262047	4262047	5	58.01631165	58.20892192	36.43239034	0	189	189	0.5	1		188.3783784	141	0	741	6970	169.7395638	0.401065953	0.635382405
retrograde_Set1Cell1.1935	ID4221088	4221088	5	62.8293457	58.40808936	36.30280707	0	174	174	0.5	1		167.2972973	107	0	714	6190	177.9634583	0.367521368	0.505285176
retrograde_Set1Cell1.1936	ID4615335	4615335	5	45.55194092	56.78438546	35.83280511	0	292	292	0.5	1		199.2972973	151	0	781	7374	190.8862175	0.288469907	0.467501563
retrograde_Set1Cell1.1937	ID3879121	3879121	5	45.45690918	57.83654252	35.88092241	0	71	71	0.5	1		159.8648649	131	0	568	5915	125.3856633	0.392577568	0.718854877
retrograde_Set1Cell1.1938	ID4141266	4141266	5	60.12240219	58.57707808	36.23765123	0	149	149	0.5	1		168.6486486	147	0	684	6240	160.4507914	0.337845318	0.530863663
retrograde_Set1Cell1.1939	ID4924581	4924581	5	40.30677032	55.90402747	34.8443554	0	382	382	0.5	1		156.4054054	105	0	722	5787	153.3018916	0.254371348	0.413786489
retrograde_Set1Cell1.1940	ID4521130	4521130	5	63.98756027	57.03454783	36.41741331	0	262	262	0.5	1		193.2162162	131	14	578	7149	145.4980212	0.371848629	0.719907127
retrograde_Set1Cell1.1941	ID4535467	4535467	5	62.23404312	57.02545643	36.36631666	0	266	266	0.5	1		199.9459459	144	0	812	7398	185.4298229	0.390213295	0.605318072
retrograde_Set1Cell1.1942	ID3855573	3855573	5	43.49816895	57.95689841	35.91337129	0	67	67	0.5	1		173.4594595	140	0	692	6418	153.7603826	0.27965399	0.493073882
retrograde_Set1Cell1.1943	ID4104398	4104398	5	48.07149124	58.66208578	36.35469319	0	138	138	0.5	1		172.2972973	123	0	784	6375	169.875586	0.332166599	0.505795443
retrograde_Set1Cell1.1944	ID3758275	3758275	5	45.3766861	57.85434647	35.97245543	0	36	36	0.5	1		144.8918919	120	0	468	5361	117.9382569	0.313538748	0.586499579
retrograde_Set1Cell1.1945	ID4712636	4712636	5	54.5628891	56.35729352	35.35114761	0	319	319	0.5	1		193.2162162	130	0	877	7149	204.166481	0.198901874	0.314010638
retrograde_Set1Cell1.1946	ID4178115	4178115	5	54.45757675	58.6176801	36.28179575	0	160	160	0.5	1		171.4054054	138	0	737	6342	149.3313727	0.370286037	0.620339671
retrograde_Set1Cell1.1947	ID4796745	4796745	5	55.63727951	56.30326095	34.91769866	0	348	348	0.5	1		187	126	0	795	6919	186.1636079	0.372525495	0.545270993
retrograde_Set1Cell1.1948	ID4323649	4323649	5	53.56624222	57.91908417	36.56650447	0	203	203	0.5	1		188.2702703	159	0	605	6966	140.3708676	0.39722643	0.762616334
retrograde_Set1Cell1.1949	ID4834635	4834635	5	52.59719467	56.17555584	34.84620413	0	359	359	0.5	1		189.4594595	136	0	714	7010	178.2016016	0.437089865	0.646727751
retrograde_Set1Cell1.1950	ID4605250	4605250	5	57.62410355	56.8586704	35.82548781	0	282	282	0.5	1		197.3513514	149	0	701	7302	174.6485703	0.30382671	0.526636726
retrograde_Set1Cell1.1951	ID3916094	3916094	5	41.24089432	57.93241036	36.04908788	0	82	82	0.5	1		171.5135135	110	8	694	6346	170.3895246	0.374995312	0.549047691
retrograde_Set1Cell1.1952	ID4829505	4829505	5	52.99700928	56.20993198	34.86574685	0	353	353	0.5	1		201.3783784	142	0	784	7451	201.4389005	0.465115532	0.634729177
retrograde_Set1Cell1.1953	ID4191541	4191541	5	54.08292389	58.5306924	36.27995288	0	164	164	0.5	1		183.2972973	143	0	556	6782	151.7990018	0.395839167	0.684857987
retrograde_Set1Cell1.1954	ID4251978	4251978	5	56.73652649	58.16021573	36.43165955	0	183	183	0.5	1		182	145	0	601	6734	160.0182281	0.352628006	0.593021382
retrograde_Set1Cell1.1955	ID5032286	5032286	5	23.77170372	55.56885094	34.64033338	0	414	414	0.5	1		132.1891892	101	0	465	4891	109.7246143	0.216679762	0.429105358
retrograde_Set1Cell1.1956	ID4154666	4154666	5	48.4239006	58.59277419	36.24180747	0	153	153	0.5	1		166.1351351	115	0	618	6147	156.4646148	0.372360362	0.576196516
retrograde_Set1Cell1.1957	ID4302169	4302169	5	54.8774147	58.0259718	36.59467308	0	198	198	0.5	1		177.5945946	114	0	840	6571	170.5345288	0.40205348	0.597264441
retrograde_Set1Cell1.1958	ID3892514	3892514	5	56.29942703	57.88967228	36.02423744	0	76	76	0.5	1		170.2972973	124	0	583	6301	156.9771506	0.430092204	0.652527532
retrograde_Set1Cell1.1959	ID4033817	4033817	5	52.27309418	58.69598683	36.39849172	0	118	118	0.5	1		170.5405405	129	0	771	6310	171.7322843	0.347981797	0.512717549
retrograde_Set1Cell1.1960	ID4788576	4788576	5	48.46156693	56.30291558	35.13840752	0	338	338	0.5	1		186.972973	131	0	827	6918	196.805387	0.273750079	0.40835876
retrograde_Set1Cell1.1961	ID4880743	4880743	5	56.00218201	55.97027169	34.83801746	0	369	369	0.5	1		182.9189189	116	3	851	6768	192.9159832	0.362936112	0.504981066
retrograde_Set1Cell1.1962	ID4820326	4820326	5	36.9970932	56.26987191	34.89951713	0	350	350	0.5	1		180.6486486	132	1	761	6684	169.1306556	0.374887014	0.582472958
retrograde_Set1Cell1.1963	ID4961656	4961656	5	35.97923279	55.76972139	34.71650214	0	395	395	0.5	1		149.3513514	110	0	627	5526	122.8011528	0.249222095	0.485270167
retrograde_Set1Cell1.1964	ID3643652	3643652	5	43.73801804	57.91777732	35.98489488	0	3	3	0.5	1		145.7567568	111	0	562	5393	139.3651091	0.329553159	0.518470923
retrograde_Set1Cell1.1965	ID4406648	4406648	5	52.77952576	57.61225491	36.62854411	0	231	231	0.5	1		194.7027027	151	20	734	7204	168.8508324	0.368778557	0.621342754
retrograde_Set1Cell1.1966	ID4500863	4500863	5	56.7953949	57.09394112	36.39659925	0	259	259	0.5	1		182.4054054	137	0	739	6749	169.1709292	0.445116553	0.664221355
retrograde_Set1Cell1.1967	ID4536696	4536696	5	61.97252655	56.96120058	36.3882987	0	270	270	0.5	1		205.4864865	177	0	695	7603	157.0050639	0.364156205	0.698752242
retrograde_Set1Cell1.1968	ID4678009	4678009	5	46.53318787	56.48845509	35.60971673	0	311	311	0.5	1		187.9459459	154	0	641	6954	170.6537993	0.180180842	0.336284653
retrograde_Set1Cell1.1969	ID4129143	4129143	5	51.00585938	58.61198011	36.32561797	0	148	148	0.5	1		186.5675676	144	0	651	6903	157.4828986	0.391395355	0.666496485
retrograde_Set1Cell1.1970	ID4995335	4995335	5	26.28142166	55.69544007	34.61275811	0	403	403	0.5	1		133.5135135	114	0	461	4940	120.7880655	0.196171859	0.362555353
retrograde_Set1Cell1.1971	ID4648215	4648215	5	46.99221039	56.58290053	35.71277428	0	301	301	0.5	1		202.8918919	165	0	813	7507	179.9936394	0.229692375	0.421102314
retrograde_Set1Cell1.1972	ID4808986	4808986	5	61.8091507	56.31775792	34.92379659	0	346	346	0.5	1		209.8918919	137	14	887	7766	191.6908367	0.356212712	0.575182823
retrograde_Set1Cell1.1973	ID4511000	4511000	5	45.99665451	57.0806819	36.41061655	0	258	258	0.5	1		207.4054054	159	29	852	7674	161.3831637	0.408840203	0.745905313
retrograde_Set1Cell1.1974	ID3869029	3869029	5	43.36258698	57.93210256	36.01785808	0	69	69	0.5	1		152.8918919	117	0	607	5657	143.7798826	0.397269481	0.604674084
retrograde_Set1Cell1.1975	ID4746519	4746519	5	41.97044373	56.36806789	35.23017778	0	329	329	0.5	1		190.5945946	131	0	1006	7052	214.4560897	0.257378273	0.363838057
retrograde_Set1Cell1.1976	ID4914474	4914474	5	46.61506271	55.92077126	34.83492376	0	381	381	0.5	1		158.4594595	127	0	774	5863	175.7864226	0.311365127	0.428064465
retrograde_Set1Cell1.1977	ID4070750	4070750	5	44.08687973	58.68270047	36.35282446	0	128	128	0.5	1		167.3243243	115	0	721	6191	163.7226744	0.371903908	0.554098908
retrograde_Set1Cell1.1978	ID4359463	4359463	5	51.75585175	57.89887526	36.58662202	0	215	215	0.5	1		173.4054054	114	0	799	6416	183.0624452	0.398801532	0.54012476
retrograde_Set1Cell1.1979	ID4867363	4867363	5	61.71742249	56.10988304	34.91183533	0	362	362	0.5	1		176.0540541	114	0	727	6514	190.2512879	0.407694929	0.536012829
retrograde_Set1Cell1.1980	ID4094292	4094292	5	51.38011932	58.64046243	36.40046072	0	130	130	0.5	1		160.3243243	113	0	566	5932	148.1302081	0.348421976	0.559326632
retrograde_Set1Cell1.1981	ID3770706	3770706	5	51.97650909	57.82626455	35.95474962	0	39	39	0.5	1		152.3783784	138	0	544	5638	128.7511276	0.401654441	0.678287663
retrograde_Set1Cell1.1982	ID4730149	4730149	5	44.52057648	56.38768684	35.25127551	0	324	324	0.5	1		175.4324324	124	0	913	6491	197.2293561	0.312636477	0.423704916
retrograde_Set1Cell1.1983	ID4275500	4275500	5	55.14301682	58.18356071	36.40170827	0	191	191	0.5	1		165.3783784	112	0	730	6119	162.9983557	0.396314679	0.575946782
retrograde_Set1Cell1.1984	ID4000080	4000080	5	42.8927803	58.37764953	36.24788463	0	106	106	0.5	1		179.2162162	145	8	611	6631	143.1260391	0.309365836	0.591697853
retrograde_Set1Cell1.1985	ID4265260	4265260	5	37.76222229	58.12839235	36.45418	0	184	184	0.5	1		170.5675676	131	0	617	6311	147.3377715	0.323411604	0.565813122
retrograde_Set1Cell1.1986	ID4628776	4628776	5	53.4654541	56.78192623	35.78550776	0	293	293	0.5	1		206.3243243	131	0	804	7634	195.2701909	0.373834137	0.575028182
retrograde_Set1Cell1.1987	ID3698006	3698006	5	38.44033432	57.80863114	35.96048555	0	22	22	0.5	1		138.2432432	114	0	442	5115	106.9245335	0.277567636	0.561799658
retrograde_Set1Cell1.1988	ID4369712	4369712	5	63.12828827	57.65930879	36.62278654	0	223	223	0.5	1		192.8108108	147	0	728	7134	184.1575168	0.414111073	0.613204377
retrograde_Set1Cell1.1989	ID3845452	3845452	5	47.03798676	57.85587667	35.91699161	0	62	62	0.5	1		165.1891892	132	0	550	6112	133.1767493	0.345279655	0.636709928
retrograde_Set1Cell1.1990	ID4762943	4762943	5	57.31484222	56.34166863	35.17190934	0	334	334	0.5	1		208.6756757	152	0	916	7721	187.795257	0.292099051	0.502402212
retrograde_Set1Cell1.1991	ID4843838	4843838	5	57.6814003	56.17544377	34.86309267	0	357	357	0.5	1		198.2432432	140	0	724	7335	187.5998113	0.410149289	0.614713658
retrograde_Set1Cell1.1992	ID4698416	4698416	5	61.07501221	56.50332784	35.60827535	0	312	312	0.5	1		202.5675676	131	0	792	7495	183.9990248	0.221878057	0.399825856
retrograde_Set1Cell1.1993	ID3939653	3939653	5	49.57750702	57.98404655	35.94756895	0	88	88	0.5	1		180.972973	132	0	556	6696	144.6682962	0.344409587	0.64093499
retrograde_Set1Cell1.1994	ID4702523	4702523	5	56.31220627	56.55867429	35.52258141	0	313	313	0.5	1		204.8378378	160	16	839	7579	176.5125922	0.363962159	0.619324694
retrograde_Set1Cell1.1995	ID3748167	3748167	5	46.33576584	57.95069533	35.9198564	0	32	32	0.5	1		161.5945946	128	0	555	5979	134.2099225	0.369566367	0.649802768
retrograde_Set1Cell1.1996	ID4715972	4715972	5	31.86234856	56.38278589	35.27755101	0	321	321	0.5	1		161.7297297	89	0	903	5984	190.3871273	0.37031781	0.459129896
retrograde_Set1Cell1.1997	ID3929528	3929528	5	32.53279495	57.76671823	35.9617253	0	83	83	0.5	1		163.3243243	142	0	655	6043	138.8374457	0.392402483	0.663042258
retrograde_Set1Cell1.1998	ID4927951	4927951	5	45.76086807	55.84783281	34.79353041	0	383	383	0.5	1		175.8108108	136	0	674	6505	159.7793336	0.263238875	0.458584647
retrograde_Set1Cell1.1999	ID3905971	3905971	5	45.78453827	57.91275733	35.94646326	0	78	78	0.5	1		160.2972973	116	0	552	5931	142.1655656	0.330325408	0.559945647
retrograde_Set1Cell1.2000	ID4235722	4235722	5	40.43122864	58.31842456	36.35528012	0	177	177	0.5	1		187.5135135	154	0	697	6938	151.0812183	0.342868283	0.633790879
retrograde_Set1Cell1.2001	ID3798455	3798455	5	44.13115311	57.92553848	35.85583332	0	47	47	0.5	1		162.4054054	131	0	586	6009	135.3867833	0.293811119	0.544818134
retrograde_Set1Cell1.2002	ID4312529	4312529	5	58.19991684	57.97220807	36.58370957	0	202	202	0.5	1		183.7297297	118	8	767	6798	164.1573853	0.350004583	0.580346666
retrograde_Set1Cell1.2003	ID4524500	4524500	5	59.52096939	56.98573261	36.39963286	0	263	263	0.5	1		199.027027	156	0	758	7364	150.9034803	0.351546762	0.686111694
retrograde_Set1Cell1.2004	ID4084140	4084140	5	50.2298317	58.64305719	36.48669818	0	131	131	0.5	1		165.5675676	120	0	610	6126	148.1679866	0.345497859	0.573869619
retrograde_Set1Cell1.2005	ID3659183	3659183	5	43.60626602	57.8922763	36.07571968	0	4	4	0.5	1		149.6216216	129	0	390	5536	100.0439768	0.276265972	0.647469941
retrograde_Set1Cell1.2006	ID3976614	3976614	5	57.85759354	58.19669415	36.20214308	0	101	101	0.5	1		171.5405405	121	0	721	6347	161.9755802	0.376920261	0.57981296
retrograde_Set1Cell1.2007	ID3652012	3652012	5	34.40509415	57.84232882	35.98535851	0	2	2	0.5	1		146.9189189	118	0	504	5436	128.8822413	0.244793215	0.448349617
retrograde_Set1Cell1.2008	ID4239836	4239836	5	34.12572861	58.27856147	36.33090555	0	179	179	0.5	1		158.3513514	130	0	619	5859	143.4356643	0.338549847	0.558447941
retrograde_Set1Cell1.2009	ID4226525	4226525	5	50.32263184	58.47727404	36.30212408	0	172	172	0.5	1		168.1351351	126	0	593	6221	155.0835191	0.374524773	0.590814035
retrograde_Set1Cell1.2010	ID5022189	5022189	5	25.63784981	55.67559465	34.63674153	0	408	408	0.5	1		127.1081081	92	0	501	4703	118.9502192	0.225011051	0.392556204
retrograde_Set1Cell1.2011	ID3683738	3683738	5	37.75866699	57.9048665	35.98416813	0	8	8	0.5	1		137	106	0	552	5069	124.0380766	0.302555195	0.513102368
retrograde_Set1Cell1.2012	ID4168092	4168092	5	35.45318985	58.63968573	36.26644188	0	154	154	0.5	1		151.2162162	119	0	564	5595	129.3376578	0.371546561	0.633440841
retrograde_Set1Cell1.2013	ID4975086	4975086	5	33.2751503	55.74976437	34.77580057	0	392	392	0.5	1		152.0810811	113	0	736	5627	149.6663657	0.17109172	0.296906056
retrograde_Set1Cell1.2014	ID4894188	4894188	5	54.26610565	55.94089177	34.84315082	0	373	373	0.5	1		189.4324324	143	0	880	7009	187.754352	0.339747778	0.511714707
retrograde_Set1Cell1.2015	ID4420068	4420068	5	61.21193314	57.58381814	36.65582087	0	232	232	0.5	1		194.7837838	142	0	682	7207	180.9129832	0.410714252	0.626922386
retrograde_Set1Cell1.2016	ID3687827	3687827	5	42.40446091	57.86067166	35.95728436	0	12	12	0.5	1		128.2162162	83	1	482	4744	119.6845704	0.348178409	0.553336419
retrograde_Set1Cell1.2017	ID4066706	4066706	5	46.34803772	58.61651439	36.38257302	0	124	124	0.5	1		158.5405405	124	0	612	5866	148.9376444	0.353589187	0.556132081
retrograde_Set1Cell1.2018	ID4669943	4669943	5	48.35221863	56.47626958	35.70292725	0	308	308	0.5	1		187.9459459	120	0	803	6954	180.4843708	0.177869507	0.314505092
retrograde_Set1Cell1.2019	ID4218353	4218353	5	42.03349686	58.47474253	36.29445283	0	173	173	0.5	1		149.2702703	130	0	587	5523	132.4465613	0.312648472	0.536871687
retrograde_Set1Cell1.2020	ID4438522	4438522	5	54.50336075	57.56605177	36.5926471	0	235	235	0.5	1		188.9459459	135	0	709	6991	167.6769291	0.403328897	0.64773018
retrograde_Set1Cell1.2021	ID4443641	4443641	5	49.89020538	57.63127837	36.63962165	0	234	234	0.5	1		180.2702703	132	0	689	6670	177.4544775	0.435915482	0.616794595
retrograde_Set1Cell1.2022	ID4581765	4581765	5	61.80666733	56.82322686	35.80608778	0	285	285	0.5	1		199	131	0	818	7363	199.4351747	0.384116369	0.553823684
retrograde_Set1Cell1.2023	ID4904331	4904331	5	48.61772537	55.93765038	34.79513117	0	378	378	0.5	1		173.7567568	130	0	964	6429	201.1441447	0.328596125	0.427300852
retrograde_Set1Cell1.2024	ID4383105	4383105	5	61.81788635	57.677488	36.63082648	0	218	218	0.5	1		191.4054054	147	0	738	7082	183.1722716	0.472994134	0.671087578
retrograde_Set1Cell1.2025	ID4585859	4585859	5	60.2434845	56.77355381	35.86103796	0	287	287	0.5	1		212.7027027	176	0	802	7870	200.5111336	0.328789741	0.524960351
retrograde_Set1Cell1.2026	ID3704318	3704318	5	44.85242081	57.8469757	35.90738148	0	23	23	0.5	1		161.8918919	155	0	705	5990	131.8078955	0.361714778	0.652519913
retrograde_Set1Cell1.2027	ID4938115	4938115	5	39.68389893	55.84537479	34.78372748	0	389	389	0.5	1		167.2702703	131	0	654	6189	142.542128	0.257393577	0.480432064
retrograde_Set1Cell1.2028	ID3858930	3858930	5	42.27692413	57.86986346	35.88853027	0	65	65	0.5	1		146.6486486	120	0	695	5426	132.6107957	0.311645507	0.525501034
retrograde_Set1Cell1.2029	ID4739456	4739456	5	37.89838791	56.34380488	35.29339794	0	322	322	0.5	1		184.3513514	129	0	891	6821	200.9336839	0.153216774	0.243791712
retrograde_Set1Cell1.2030	ID4985221	4985221	5	31.77825165	55.7348212	34.60559956	0	400	400	0.5	1		141.8918919	129	0	446	5250	115.663973	0.173091095	0.36201991
retrograde_Set1Cell1.2031	ID4060660	4060660	5	48.71610641	58.67127494	36.37314141	0	123	123	0.5	1		187.7837838	153	34	663	6948	143.8726549	0.400893356	0.747022369
retrograde_Set1Cell1.2032	ID4181493	4181493	5	43.71934891	58.54670001	36.24392284	0	162	162	0.5	1		171.6486486	145	0	595	6351	141.4759925	0.33496506	0.608859721
retrograde_Set1Cell1.2033	ID3882484	3882484	5	44.15208435	57.86835731	35.9083567	0	72	72	0.5	1		158.2702703	121	0	488	5856	119.5950688	0.312341014	0.629938832
retrograde_Set1Cell1.2034	ID4558218	4558218	5	57.06793976	56.87396123	36.02654733	0	275	275	0.5	1		185.6756757	111	0	752	6870	177.7709285	0.301087791	0.483404637
retrograde_Set1Cell1.2035	ID4144621	4144621	5	57.91011429	58.60166786	36.25102399	0	150	150	0.5	1		176.0540541	126	0	709	6514	159.2086238	0.377200615	0.605737724
retrograde_Set1Cell1.2036	ID4430225	4430225	5	66.34978485	57.62185969	36.64949819	0	233	233	0.5	1		188.5675676	112	0	592	6977	170.6247573	0.419647303	0.653369598
retrograde_Set1Cell1.2037	ID3678702	3678702	5	40.98819351	57.89059462	36.02249507	0	13	13	0.5	1		151.1891892	116	0	600	5594	133.2113688	0.313169252	0.541337175
retrograde_Set1Cell1.2038	ID4453780	4453780	5	59.15697479	57.33477507	36.38388956	0	242	242	0.5	1		185.1621622	126	0	877	6851	191.6174594	0.358084321	0.509572205
retrograde_Set1Cell1.2039	ID4204951	4204951	5	34.11652756	58.44394864	36.35800546	0	168	168	0.5	1		151.7567568	118	0	599	5615	138.5561269	0.32129754	0.532671022
retrograde_Set1Cell1.2040	ID4107746	4107746	5	59.50602341	58.61890699	36.41792325	0	136	136	0.5	1		170.5945946	135	0	603	6312	153.1951296	0.393985532	0.629466049
retrograde_Set1Cell1.2041	ID4655527	4655527	5	64.627388	56.50499895	35.73328847	0	303	303	0.5	1		223.7027027	168	0	865	8277	198.310624	0.195561685	0.36903455
retrograde_Set1Cell1.2042	ID3761624	3761624	5	46.56767273	57.88901993	35.99832002	0	33	33	0.5	1		167.8648649	153	0	549	6211	119.3235941	0.354434427	0.736277264
retrograde_Set1Cell1.2043	ID4336033	4336033	5	54.18615723	57.97250699	36.59712955	0	201	201	0.5	1		187.0540541	143	0	629	6921	150.2741838	0.38669071	0.694219607
retrograde_Set1Cell1.2044	ID4692388	4692388	5	53.64881897	56.52432142	35.48008614	0	314	314	0.5	1		204.0810811	145	0	1029	7551	201.901293	0.234573219	0.38410965
retrograde_Set1Cell1.2045	ID4748717	4748717	5	59.14264297	56.27655971	35.10303727	0	335	335	0.5	1		193.7297297	129	0	1029	7168	212.4026115	0.394564269	0.516113996
retrograde_Set1Cell1.2046	ID5008810	5008810	5	23.75350571	55.62866481	34.708426	0	407	407	0.5	1		123.1351351	119	0	412	4556	100.5537894	0.155934722	0.330387087
retrograde_Set1Cell1.2047	ID4024784	4024784	5	61.66093063	58.59386384	36.38282444	0	112	112	0.5	1		192.0540541	157	0	696	7106	148.2063025	0.424569655	0.772417428
retrograde_Set1Cell1.2048	ID4490679	4490679	5	60.29702377	57.0296891	36.34074723	0	252	252	0.5	1		219.8108108	169	0	725	8133	171.1761338	0.351669188	0.668189636
retrograde_Set1Cell1.2049	ID4238772	4238772	5	49.77146149	58.29903361	36.3736488	0	180	180	0.5	1		167.9189189	114	0	661	6213	160.4684771	0.346844467	0.538960849
retrograde_Set1Cell1.2050	ID4618673	4618673	5	61.50500107	56.73908696	35.79449715	0	289	289	0.5	1		204.027027	130	0	727	7549	190.3068409	0.392227709	0.604075601
retrograde_Set1Cell1.2051	ID3724740	3724740	5	45.36268234	57.85074832	35.99904664	0	24	24	0.5	1		156.2972973	123	0	522	5783	111.6626529	0.356616084	0.73589777
retrograde_Set1Cell1.2052	ID3966526	3966526	5	47.34351349	58.26948729	36.29703553	0	103	103	0.5	1		148.5405405	102	0	544	5496	146.0275078	0.374138735	0.553914092
retrograde_Set1Cell1.2053	ID5013070	5013070	5	35.38364792	55.62029538	34.63006097	0	410	410	0.5	1		153.972973	137	0	489	5697	112.9713549	0.276348514	0.59019294
retrograde_Set1Cell1.2054	ID4800078	4800078	5	60.4059906	56.33938784	34.96039097	0	345	345	0.5	1		179.1621622	141	0	756	6629	178.1365758	0.346603733	0.517745833
retrograde_Set1Cell1.2055	ID4632150	4632150	5	54.49496841	56.72906152	35.77054024	0	295	295	0.5	1		186.7567568	124	0	715	6910	174.965299	0.381528421	0.589551117
retrograde_Set1Cell1.2056	ID3835432	3835432	5	36.43980789	57.93535792	35.91393794	0	61	61	0.5	1		130.2702703	89	0	520	4820	119.305781	0.260869237	0.451821238
retrograde_Set1Cell1.2057	ID4037166	4037166	5	43.49230957	58.67484295	36.41015789	0	117	117	0.5	1		147.027027	120	0	687	5440	157.1542919	0.34473116	0.479673799
retrograde_Set1Cell1.2058	ID4608593	4608593	5	53.644207	56.77635021	35.81369128	0	288	288	0.5	1		187.8108108	119	0	708	6949	178.0421045	0.328082475	0.521177731
retrograde_Set1Cell1.2059	ID3738145	3738145	5	45.18767166	57.879891	35.97744417	0	30	30	0.5	1		176.1621622	165	0	573	6518	135.5084076	0.232903645	0.491160616
retrograde_Set1Cell1.2060	ID3951140	3951140	5	39.98586273	58.09352728	36.06911525	0	92	92	0.5	1		151.5135135	97	0	722	5606	157.7448047	0.283416433	0.424212764
retrograde_Set1Cell1.2061	ID3775013	3775013	5	44.98276901	57.90171478	36.00910829	0	41	41	0.5	1		164	142	0	482	6068	113.1893693	0.298960436	0.666938822
retrograde_Set1Cell1.2062	ID4917845	4917845	5	46.89147186	55.92081524	34.81095987	0	379	379	0.5	1		150.4864865	97	0	797	5568	167.4439577	0.241391729	0.349519617
retrograde_Set1Cell1.2063	ID4157985	4157985	5	50.6115303	58.59640566	36.26492182	0	155	155	0.5	1		165.6486486	121	0	819	6129	173.8938399	0.366312057	0.510781323
retrograde_Set1Cell1.2064	ID4705881	4705881	5	48.91321564	56.43285049	35.34695778	0	317	317	0.5	1		199.0540541	168	0	831	7365	187.4803613	0.279235225	0.463516324
retrograde_Set1Cell1.2065	ID4013596	4013596	5	43.53349304	58.56567846	36.34551518	0	111	111	0.5	1		172.8648649	130	0	760	6396	138.5987739	0.365226324	0.667320946
retrograde_Set1Cell1.2066	ID4278880	4278880	5	61.86649323	58.22178522	36.48053507	0	186	186	0.5	1		180.5135135	129	0	748	6679	168.8037357	0.373961789	0.582116936
retrograde_Set1Cell1.2067	ID3895833	3895833	5	48.50347519	57.83214299	35.95895398	0	73	73	0.5	1		167.7837838	145	0	576	6208	142.0592864	0.341624561	0.601490036
retrograde_Set1Cell1.2068	ID4683364	4683364	5	49.77547073	56.50206574	35.59134266	0	309	309	0.5	1		185.3513514	137	0	772	6858	173.6558244	0.184661547	0.332750392
retrograde_Set1Cell1.2069	ID4226662	4226662	5	49.0827713	58.47098341	36.297906	0	171	171	0.5	1		173.2702703	111	0	536	6411	138.7244769	0.39841941	0.711711523
retrograde_Set1Cell1.2070	ID4847200	4847200	5	52.8866539	56.24851573	34.84908512	0	355	355	0.5	1		188.6486486	147	1	686	6980	176.0800349	0.391576393	0.602952399
retrograde_Set1Cell1.2071	ID4515437	4515437	5	60.00225449	57.03926225	36.440685	0	261	261	0.5	1		185.4324324	146	0	624	6861	151.1501352	0.38090234	0.676796067
retrograde_Set1Cell1.2072	ID3709460	3709460	5	48.1809082	57.8346448	35.91087536	0	21	21	0.5	1		147.6756757	117	0	497	5464	134.0710952	0.341610742	0.560930167
retrograde_Set1Cell1.2073	ID4231791	4231791	5	55.97628021	58.43534803	36.44581811	0	176	176	0.5	1		178.7297297	125	0	657	6613	150.2347512	0.339673103	0.603279701
retrograde_Set1Cell1.2074	ID4121103	4121103	5	46.78240585	58.63419937	36.34547871	0	143	143	0.5	1		165.9459459	136	0	568	6140	151.9709303	0.370725472	0.590660684
retrograde_Set1Cell1.2075	ID4255347	4255347	5	41.42679214	58.27373499	36.37014913	0	182	182	0.5	1		168.972973	137	0	612	6252	140.9937915	0.380336079	0.66043478
retrograde_Set1Cell1.2076	ID3811855	3811855	5	44.50680161	58.00498452	35.90263586	0	53	53	0.5	1		166.7837838	152	31	534	6171	112.1096029	0.355938506	0.781044867
retrograde_Set1Cell1.2077	ID4465265	4465265	5	67.62542725	57.18768618	36.39618413	0	245	245	0.5	1		216.0540541	179	37	712	7994	157.8663193	0.392574453	0.771625448
retrograde_Set1Cell1.2078	ID4946556	4946556	5	39.43470764	55.81368695	34.82273527	0	388	388	0.5	1		159.7837838	115	0	869	5912	165.4573015	0.23538743	0.368007652
retrograde_Set1Cell1.2079	ID3990020	3990020	5	40.82719803	58.39960563	36.29952231	0	105	105	0.5	1		165.2432432	127	0	683	6114	155.8887433	0.332953202	0.52955033
retrograde_Set1Cell1.2080	ID4823668	4823668	5	55.82820511	56.22966242	34.91202302	0	352	352	0.5	1		191	146	0	767	7067	191.2312445	0.409594096	0.58044908
retrograde_Set1Cell1.2081	ID3660297	3660297	5	40.81916428	57.91347776	35.97296396	0	6	6	0.5	1		141.3513514	121	0	498	5230	110.0235369	0.331538104	0.639770497
retrograde_Set1Cell1.2082	ID3788411	3788411	5	38.82898712	58.03322058	35.90402006	0	45	45	0.5	1		156.7837838	146	0	557	5801	123.6282814	0.318815457	0.6131527
retrograde_Set1Cell1.2083	ID4734475	4734475	5	47.52940369	56.37542604	35.28902924	0	323	323	0.5	1		188.6216216	134	0	884	6979	202.0543589	0.293562538	0.423707792
retrograde_Set1Cell1.2084	ID4332036	4332036	5	53.77891922	57.90095139	36.57075599	0	207	207	0.5	1		168.0540541	134	0	677	6218	163.3705648	0.376698994	0.562938102
retrograde_Set1Cell1.2085	ID5045771	5045771	5	39.40987778	55.46614079	34.49215082	0	418	418	0.5	1		125.972973	99	0	467	4661	115.3878692	0.222229086	0.39700457
retrograde_Set1Cell1.2086	ID4548108	4548108	5	63.41881943	56.98076059	36.34216905	0	267	267	0.5	1		191.1891892	139	0	624	7074	161.4025055	0.40950622	0.688298085
retrograde_Set1Cell1.2087	ID4097648	4097648	5	41.00572968	58.60636754	36.45371722	0	137	137	0.5	1		151.972973	122	0	635	5623	145.0184828	0.337598397	0.528990209
retrograde_Set1Cell1.2088	ID4479508	4479508	5	53.64896011	57.16741223	36.37324674	0	248	248	0.5	1		174.9459459	156	0	578	6473	136.425793	0.404300147	0.738382422
retrograde_Set1Cell1.2089	ID4998686	4998686	5	39.81928253	55.71361202	34.70741237	0	404	404	0.5	1		157.4324324	111	0	622	5825	139.1165659	0.292927741	0.512780617
retrograde_Set1Cell1.2090	ID4951576	4951576	5	41.26887131	55.8231594	34.76190144	0	390	390	0.5	1		152.9189189	100	0	632	5658	143.9522256	0.282619855	0.46814193
retrograde_Set1Cell1.2091	ID4298258	4298258	5	57.96180725	58.14613662	36.55468063	0	193	193	0.5	1		182.3513514	149	0	586	6747	143.5665189	0.416768715	0.7472776
retrograde_Set1Cell1.2092	ID3714668	3714668	5	36.72922134	57.79492643	35.92501569	0	20	20	0.5	1		146.2972973	114	0	482	5413	113.872947	0.290990731	0.579164281
retrograde_Set1Cell1.2093	ID3872367	3872367	5	38.31587601	57.92678189	35.89204489	0	68	68	0.5	1		149.4054054	96	0	620	5528	138.196209	0.305225447	0.505632967
retrograde_Set1Cell1.2094	ID4776464	4776464	5	56.3128891	56.34302959	35.06041773	0	340	340	0.5	1		195.5675676	127	1	802	7236	200.877041	0.364027134	0.519645624
retrograde_Set1Cell1.2095	ID4347431	4347431	5	52.14313889	57.86183686	36.52738212	0	209	209	0.5	1		200.3783784	152	14	734	7414	159.9950262	0.380759237	0.690727683
retrograde_Set1Cell1.2096	ID3751518	3751518	5	35.3334465	57.9453461	35.95178447	0	34	34	0.5	1		135.6216216	103	0	495	5018	120.226488	0.367813125	0.606679364
retrograde_Set1Cell1.2097	ID4396587	4396587	5	58.7302742	57.6455419	36.63555066	0	229	229	0.5	1		175.7297297	131	0	761	6502	176.506948	0.422697244	0.591602986
retrograde_Set1Cell1.2098	ID4856358	4856358	5	55.38336563	56.07938438	34.87012795	0	365	365	0.5	1		181.8378378	135	0	844	6728	201.5387354	0.373700092	0.490893185
retrograde_Set1Cell1.2099	ID3919447	3919447	5	58.46177673	57.94133943	36.04169511	0	84	84	0.5	1		163.5675676	103	0	596	6052	168.3154348	0.47039564	0.621773673
retrograde_Set1Cell1.2100	ID4330032	4330032	5	47.99252701	57.92863811	36.54568509	0	206	206	0.5	1		175.2972973	122	0	604	6486	155.2923524	0.369565747	0.609205722
retrograde_Set1Cell1.2101	ID3942985	3942985	5	48.13197327	57.97339138	36.09423035	0	93	93	0.5	1		169.4864865	106	0	690	6271	174.3421957	0.373986523	0.529219747
retrograde_Set1Cell1.2102	ID4571699	4571699	5	46.89792633	56.89778431	36.24883452	0	273	273	0.5	1		183.4324324	134	0	768	6787	183.5661462	0.27519988	0.431304021
retrograde_Set1Cell1.2103	ID4487731	4487731	5	53.78489685	57.04846056	36.41320007	0	250	250	0.5	1		186.9189189	165	0	550	6916	130.2530397	0.376273638	0.784683265
retrograde_Set1Cell1.2104	ID4296248	4296248	5	63.20297623	58.15974199	36.5430833	0	194	194	0.5	1		171.4054054	110	0	645	6342	182.0798756	0.449213012	0.583596481
retrograde_Set1Cell1.2105	ID4870710	4870710	5	69.90746307	56.08316534	34.91556196	0	363	363	0.5	1		224.3243243	186	0	777	8300	194.7081939	0.375300827	0.628787577
retrograde_Set1Cell1.2106	ID3669577	3669577	5	36.07491684	57.85043807	36.02007649	0	14	14	0.5	1		155.2162162	131	0	487	5743	115.1870785	0.261206321	0.558162774
retrograde_Set1Cell1.2107	ID3837508	3837508	5	41.56333542	57.91025335	35.81232315	0	58	58	0.5	1		160.2702703	128	0	470	5930	123.108951	0.249197376	0.519404533
retrograde_Set1Cell1.2108	ID4695751	4695751	5	53.95692444	56.44061215	35.43328353	0	316	316	0.5	1		192.8918919	155	0	751	7137	180.1301665	0.280007174	0.468505046
retrograde_Set1Cell1.2109	ID3764925	3764925	5	44.61129379	57.8898072	35.89494927	0	38	38	0.5	1		152.972973	109	0	507	5660	132.8795374	0.329244554	0.570295974
retrograde_Set1Cell1.2110	ID4658883	4658883	5	56.70927048	56.56245435	35.73719947	0	302	302	0.5	1		208.2972973	164	9	810	7707	167.3548899	0.253898055	0.50404855
retrograde_Set1Cell1.2111	ID4723405	4723405	5	44.80524826	56.43581772	35.20470485	0	327	327	0.5	1		186.4054054	140	0	824	6897	211.1748169	0.314442525	0.422324275
retrograde_Set1Cell1.2112	ID3691184	3691184	5	34.7258873	57.8705842	35.99673917	0	15	15	0.5	1		142.5405405	123	0	496	5274	107.6079805	0.214790206	0.468421811
retrograde_Set1Cell1.2113	ID4622026	4622026	5	49.89010239	56.75565849	35.77474139	0	294	294	0.5	1		213.2162162	163	0	715	7889	168.7378202	0.342708522	0.645031541
retrograde_Set1Cell1.2114	ID3979954	3979954	5	51.90323257	58.01615366	36.15089644	0	97	97	0.5	1		152.4324324	125	0	541	5640	136.4930891	0.390247458	0.626967005
retrograde_Set1Cell1.2115	ID4463318	4463318	5	68.66891479	57.20714811	36.38193138	0	247	247	0.5	1		180.1621622	124	0	649	6666	164.6269374	0.452027509	0.681369521
retrograde_Set1Cell1.2116	ID4504273	4504273	5	69.51493835	57.04235188	36.38915697	0	257	257	0.5	1		202.7567568	161	0	760	7502	171.5305942	0.431999971	0.71318869
retrograde_Set1Cell1.2117	ID4317910	4317910	5	57.88051224	57.98645028	36.58747105	0	200	200	0.5	1		180.0810811	120	0	823	6663	175.4290579	0.396110967	0.582496717
retrograde_Set1Cell1.2118	ID4860655	4860655	5	57.28676605	56.15831414	34.85315455	0	361	361	0.5	1		190.8378378	140	0	751	7061	167.6773544	0.393116976	0.642324199
retrograde_Set1Cell1.2119	ID3848850	3848850	5	49.6348877	57.95911157	35.85130824	0	59	59	0.5	1		163.3513514	125	0	589	6044	150.2189543	0.313604138	0.519212655
retrograde_Set1Cell1.2120	ID4171413	4171413	5	55.97834778	58.48443983	36.29974322	0	159	159	0.5	1		167.9189189	117	0	820	6213	166.6517291	0.38508681	0.560275267
retrograde_Set1Cell1.2121	ID4355820	4355820	5	53.13125992	57.88918361	36.55215293	0	212	212	0.5	1		191.8918919	147	0	897	7100	174.9007312	0.447255722	0.678118551
retrograde_Set1Cell1.2122	ID4003474	4003474	5	44.54679108	58.51353328	36.34376461	0	108	108	0.5	1		158.7027027	134	13	529	5872	125.8976359	0.326504103	0.620550013
retrograde_Set1Cell1.2123	ID3645080	3645080	5	34.77254486	57.93881423	36.00041983	0	0	0	0.5	1		128.8378378	97	0	663	4767	145.4560861	0.260138248	0.365702175
retrograde_Set1Cell1.2124	ID5025532	5025532	5	35.9519043	55.63714502	34.57915252	0	412	412	0.5	1		138.6216216	126	0	511	5129	106.8746284	0.285270076	0.575768862
retrograde_Set1Cell1.2125	ID3956366	3956366	5	46.78449631	58.10204397	36.08149962	0	94	94	0.5	1		161.7837838	141	0	588	5986	132.2523125	0.353157961	0.638531332
retrograde_Set1Cell1.2126	ID4596468	4596468	5	69.97988129	56.86904107	35.87974924	0	280	280	0.5	1		221.5675676	161	17	707	8198	181.2791801	0.333507466	0.611361894
retrograde_Set1Cell1.2127	ID4719359	4719359	5	57.11164474	56.3478887	35.24892597	0	320	320	0.5	1		200.2432432	130	0	951	7409	206.4908399	0.259913486	0.400106093
retrograde_Set1Cell1.2128	ID3951237	3951237	5	44.42456436	58.00150931	36.08650043	0	95	95	0.5	1		154.2972973	116	0	585	5709	140.2269717	0.350187098	0.570772377
retrograde_Set1Cell1.2129	ID4195066	4195066	5	52.60247421	58.5002057	36.38570572	0	165	165	0.5	1		153.027027	101	0	598	5662	149.3817791	0.386137868	0.570737588
retrograde_Set1Cell1.2130	ID4074114	4074114	5	45.45230484	58.67843644	36.41062281	0	129	129	0.5	1		166.9189189	131	0	669	6176	160.3157264	0.313150642	0.49659025
retrograde_Set1Cell1.2131	ID4375293	4375293	5	52.73192215	57.62231092	36.63571268	0	219	219	0.5	1		177.2972973	123	0	765	6560	182.8833667	0.372815737	0.526550331
retrograde_Set1Cell1.2132	ID4134528	4134528	5	59.02200699	58.60367266	36.29757177	0	146	146	0.5	1		197.3243243	157	2	750	7301	158.5680811	0.413404093	0.727952894
retrograde_Set1Cell1.2133	ID4386435	4386435	5	65.09912109	57.68782603	36.61997923	0	220	220	0.5	1		164.6216216	100	0	668	6091	172.5304082	0.444862861	0.587558
retrograde_Set1Cell1.2134	ID4561543	4561543	5	69.97037506	56.88777319	36.07130967	0	274	274	0.5	1		227.1351351	146	0	882	8404	207.0440321	0.363149473	0.584512141
retrograde_Set1Cell1.2135	ID4645509	4645509	5	28.65035629	56.65582058	35.74766354	0	298	298	0.5	1		177.3783784	131	0	761	6563	175.7868582	0.194608308	0.328760867
retrograde_Set1Cell1.2136	ID4941454	4941454	5	38.32581711	55.77901758	34.7925077	0	385	385	0.5	1		162.7027027	126	0	674	6020	143.5854111	0.262292421	0.470912495
retrograde_Set1Cell1.2137	ID4460163	4460163	5	61.70943451	57.1942235	36.40445797	0	244	244	0.5	1		211.5675676	146	8	859	7828	173.31531	0.385405384	0.67917715
retrograde_Set1Cell1.2138	ID4766336	4766336	5	47.68325043	56.28206782	35.15956824	0	332	332	0.5	1		202.7567568	136	10	958	7502	187.334728	0.249815581	0.432673827
retrograde_Set1Cell1.2139	ID4409998	4409998	5	55.55115509	57.68097133	36.61204381	0	225	225	0.5	1		175.7297297	133	0	636	6502	162.5169476	0.40018905	0.618094821
retrograde_Set1Cell1.2140	ID4087529	4087529	5	54.83075714	58.68016435	36.40759782	0	132	132	0.5	1		177.2702703	154	0	658	6559	153.8714558	0.400754655	0.659210841
retrograde_Set1Cell1.2141	ID4596380	4596380	5	55.87266159	56.80589492	35.83965353	0	286	286	0.5	1		181.1081081	123	0	755	6701	187.3073505	0.301754435	0.448267925
retrograde_Set1Cell1.2142	ID4361880	4361880	5	61.41894531	57.93865393	36.55244074	0	210	210	0.5	1		206.6216216	143	0	767	7645	185.6466703	0.398151812	0.633888632
retrograde_Set1Cell1.2143	ID4742805	4742805	5	54.3182373	56.32309606	35.1789937	0	333	333	0.5	1		209.1621622	133	25	909	7739	200.0993522	0.283359975	0.461591126
retrograde_Set1Cell1.2144	ID3994339	3994339	5	53.7274704	58.29654118	36.25964258	0	104	104	0.5	1		174.6486486	120	0	794	6462	180.6242595	0.398078611	0.550625598
retrograde_Set1Cell1.2145	ID4965032	4965032	5	41.35705566	55.77940774	34.767232	0	394	394	0.5	1		181.5135135	152	4	699	6716	145.2648198	0.2953505	0.569808499
retrograde_Set1Cell1.2146	ID5014184	5014184	5	33.73564529	55.58153368	34.62902897	0	409	409	0.5	1		134.4054054	112	0	477	4973	113.352562	0.262412265	0.492944829
retrograde_Set1Cell1.2147	ID5035691	5035691	5	30.56985092	55.5136373	34.59525656	0	415	415	0.5	1		135.3783784	127	0	410	5009	90.77394124	0.206748895	0.511027649
retrograde_Set1Cell1.2148	ID3932884	3932884	5	46.27661514	57.87158393	36.02693699	0	87	87	0.5	1		154.1621622	119	0	627	5704	145.3183313	0.384837697	0.589611731
retrograde_Set1Cell1.2149	ID4208299	4208299	5	39.0107193	58.4326115	36.31475093	0	170	170	0.5	1		172.2702703	141	0	585	6374	143.892253	0.361245643	0.635431928
retrograde_Set1Cell1.2150	ID4433591	4433591	5	48.49540329	57.43003987	36.52367414	0	239	239	0.5	1		186.0540541	141	0	640	6884	160.0083237	0.382480132	0.643393309
retrograde_Set1Cell1.2151	ID4988601	4988601	5	51.4405365	55.69460899	34.6877905	0	401	401	0.5	1		167.3783784	124	0	479	6193	132.8023492	0.34153718	0.641739643
retrograde_Set1Cell1.2152	ID4339380	4339380	5	61.9955864	57.90478473	36.5203582	0	208	208	0.5	1		179.5135135	146	0	689	6642	168.1708162	0.374296208	0.581448949
retrograde_Set1Cell1.2153	ID3825356	3825356	5	43.27455902	57.98157452	35.85819485	0	55	55	0.5	1		166.1081081	117	2	522	6146	133.7316517	0.354695615	0.650430224
retrograde_Set1Cell1.2154	ID3909315	3909315	5	50.49650955	57.93550568	36.03262665	0	80	80	0.5	1		159.3243243	109	0	620	5895	152.7668983	0.414721102	0.611460099
retrograde_Set1Cell1.2155	ID4907699	4907699	5	61.2867012	55.91264978	34.83019671	0	376	376	0.5	1		191.5945946	143	7	782	7089	165.383974	0.325480297	0.568946267
retrograde_Set1Cell1.2156	ID4129478	4129478	5	48.10797882	58.63863958	36.30924643	0	147	147	0.5	1		176.2702703	149	0	727	6522	150.3134962	0.374524541	0.639055935
retrograde_Set1Cell1.2157	ID3801796	3801796	5	40.57120514	57.91336798	35.92122374	0	48	48	0.5	1		160.027027	135	0	558	5921	124.4399647	0.319506511	0.622775658
retrograde_Set1Cell1.2158	ID4373181	4373181	5	57.95504379	57.69075962	36.69987258	0	222	222	0.5	1		186.7027027	142	0	712	6908	169.1808475	0.424736642	0.657982797
retrograde_Set1Cell1.2159	ID5018444	5018444	5	35.49979019	55.58878252	34.65594632	0	411	411	0.5	1		127.3783784	89	0	520	4713	129.5233465	0.247434645	0.390139893
retrograde_Set1Cell1.2160	ID4423489	4423489	5	60.79455948	57.55068491	36.57798286	0	238	238	0.5	1		189.7027027	150	2	679	7019	165.4060433	0.434733686	0.695030942
retrograde_Set1Cell1.2161	ID3778362	3778362	5	43.73446274	57.86863606	35.9363504	0	42	42	0.5	1		171.3783784	146	0	551	6341	136.4763617	0.272535185	0.537875011
retrograde_Set1Cell1.2162	ID3783482	3783482	5	48.22750473	57.92039569	35.92940933	0	44	44	0.5	1		166.4864865	132	4	552	6160	131.8634861	0.302946701	0.587116123
retrograde_Set1Cell1.2163	ID3899186	3899186	5	48.37895584	57.87711585	35.96174489	0	77	77	0.5	1		160.4594595	106	0	639	5937	155.3491756	0.302980648	0.48035608
retrograde_Set1Cell1.2164	ID4161333	4161333	5	42.84875488	58.55996437	36.28152027	0	157	157	0.5	1		143.9459459	104	0	684	5326	149.0663435	0.33548559	0.485159455
retrograde_Set1Cell1.2165	ID4874048	4874048	5	58.75169373	56.09805719	34.84043631	0	367	367	0.5	1		175.7297297	120	0	722	6502	183.0853852	0.403414686	0.551807052
retrograde_Set1Cell1.2166	ID4675404	4675404	5	54.91794586	56.47803404	35.67571002	0	307	307	0.5	1		195.7837838	147	22	708	7244	165.86476	0.14190008	0.293364207
retrograde_Set1Cell1.2167	ID3741494	3741494	5	51.80526352	57.85388155	35.94680024	0	27	27	0.5	1		165.1891892	135	0	629	6112	135.03741	0.337633246	0.617540815
retrograde_Set1Cell1.2168	ID4289360	4289360	5	54.06570816	58.04622494	36.5135237	0	196	196	0.5	1		170.4324324	130	0	586	6306	140.106416	0.365877432	0.651700579
retrograde_Set1Cell1.2169	ID4399952	4399952	5	54.97623825	57.68303096	36.63907061	0	226	226	0.5	1		180.6486486	134	0	771	6684	183.1064075	0.36133812	0.523731801
retrograde_Set1Cell1.2170	ID4319061	4319061	5	52.63853455	57.91678593	36.5571777	0	204	204	0.5	1		189.2162162	137	0	816	7001	187.8443704	0.380390075	0.555159165
retrograde_Set1Cell1.2171	ID3995428	3995428	5	44.29156876	58.50872913	36.28258161	0	107	107	0.5	1		178.6756757	148	0	620	6611	147.5368229	0.432199833	0.73093032
retrograde_Set1Cell1.2172	ID4198236	4198236	5	52.6550293	58.50359472	36.3342125	0	167	167	0.5	1		168.5675676	139	0	616	6237	154.7204541	0.377628259	0.597294792
retrograde_Set1Cell1.2173	ID5002066	5002066	5	32.28418732	55.74347762	34.68568177	0	406	406	0.5	1		144.1081081	119	12	531	5332	116.7603871	0.263933335	0.51545762
retrograde_Set1Cell1.2174	ID4040483	4040483	5	60.8529892	58.6975156	36.40007953	0	119	119	0.5	1		184.1621622	145	0	543	6814	139.6514537	0.418107558	0.777613491
retrograde_Set1Cell1.2175	ID4124448	4124448	5	50.9489212	58.63379619	36.3696383	0	144	144	0.5	1		163.6216216	108	0	577	6054	150.3043859	0.368962563	0.586799541
retrograde_Set1Cell1.2176	ID4352866	4352866	5	53.05294418	57.91371703	36.47858881	0	211	211	0.5	1		181.3513514	151	0	716	6710	179.7288415	0.395601846	0.57204447
retrograde_Set1Cell1.2177	ID4611939	4611939	5	42.18511581	56.70527302	35.77380413	0	291	291	0.5	1		208.9189189	159	34	800	7730	183.2178998	0.252974943	0.460442057
retrograde_Set1Cell1.2178	ID4282212	4282212	5	56.56174469	58.24416134	36.40375747	0	185	185	0.5	1		197.2162162	147	6	723	7297	171.148106	0.427586778	0.6902752
retrograde_Set1Cell1.2179	ID4921197	4921197	5	60.04422379	55.91663728	34.82444519	0	380	380	0.5	1		166.3243243	96	0	614	6154	155.9727637	0.297959415	0.489590516
retrograde_Set1Cell1.2180	ID3862300	3862300	5	54.05519104	57.89052041	35.98251573	0	66	66	0.5	1		165.0540541	136	0	573	6107	134.3291864	0.454613746	0.768034419
retrograde_Set1Cell1.2181	ID3885842	3885842	5	37.78146744	57.84328043	36.00477478	0	74	74	0.5	1		156.6216216	110	0	560	5795	135.965958	0.341035215	0.585882557
retrograde_Set1Cell1.2182	ID4045590	4045590	5	57.32684708	58.62701924	36.41388704	0	125	125	0.5	1		174	128	0	720	6438	153.7655141	0.426735523	0.676917312
retrograde_Set1Cell1.2183	ID4147987	4147987	5	40.88947678	58.61013403	36.27705615	0	151	151	0.5	1		165.1351351	119	0	835	6110	170.7081919	0.349469028	0.501026723
retrograde_Set1Cell1.2184	ID4566897	4566897	5	71.29428864	56.98840508	36.28893847	0	272	272	0.5	1		205.0540541	146	0	785	7587	180.0734335	0.454550817	0.711708667
retrograde_Set1Cell1.2185	ID4458354	4458354	5	62.96692657	57.36024474	36.40944953	0	240	240	0.5	1		208.2972973	170	0	874	7707	176.8867913	0.425242718	0.702694059
retrograde_Set1Cell1.2186	ID4635505	4635505	5	67.73595428	56.67222408	35.77364206	0	296	296	0.5	1		219.4054054	167	0	753	8118	184.3204425	0.258198569	0.488549371
retrograde_Set1Cell1.2187	ID4268926	4268926	5	52.83876801	58.22505575	36.44561369	0	188	188	0.5	1		179.2162162	136	0	626	6631	149.8473548	0.421456736	0.709214445
retrograde_Set1Cell1.2188	ID4786957	4786957	5	57.7803154	56.29112517	35.08264613	0	339	339	0.5	1		195.1351351	124	0	882	7220	205.605091	0.375212908	0.517892278
retrograde_Set1Cell1.2189	ID4756236	4756236	5	62.1525383	56.36030603	35.20453539	0	331	331	0.5	1		202.6486486	146	0	804	7498	183.7813036	0.26646046	0.463995232
retrograde_Set1Cell1.2190	ID4045689	4045689	5	65.31365204	58.71834059	36.34593604	0	121	121	0.5	1		190.6756757	156	0	763	7055	173.1868057	0.485398467	0.719558184
retrograde_Set1Cell1.2191	ID4731660	4731660	5	43.92978668	56.38984965	35.26793524	0	325	325	0.5	1		191.3243243	138	0	892	7079	212.2972306	0.401706115	0.51654401
retrograde_Set1Cell1.2192	ID4813568	4813568	5	49.75328064	56.32614083	34.96901417	0	344	344	0.5	1		181.2702703	140	0	823	6707	176.5455007	0.309578502	0.485444048
retrograde_Set1Cell1.2193	ID4186993	4186993	5	55.22599792	58.55142007	36.41979177	0	166	166	0.5	1		172.6756757	131	0	585	6389	143.5664875	0.398114472	0.684972788
retrograde_Set1Cell1.2194	ID3969900	3969900	5	50.42963028	58.18872025	36.21605332	0	100	100	0.5	1		155.3513514	103	0	617	5748	141.6433738	0.39367383	0.619618204
retrograde_Set1Cell1.2195	ID3645281	3645281	5	43.7408638	57.89282368	35.95877608	0	1	1	0.5	1		154.3783784	130	0	427	5712	110.7961971	0.266277222	0.585998951
retrograde_Set1Cell1.2196	ID4931356	4931356	5	32.26128006	55.88183938	34.77984724	0	386	386	0.5	1		150.4054054	126	0	589	5565	142.1860009	0.179509597	0.321975477
retrograde_Set1Cell1.2197	ID3668847	3668847	5	36.68724823	57.7972139	35.95916233	0	11	11	0.5	1		145.3783784	125	0	484	5379	119.2800978	0.287665557	0.544561101
retrograde_Set1Cell1.2198	ID4447010	4447010	5	64.40631866	57.27389186	36.35012528	0	241	241	0.5	1		196.7567568	147	0	657	7280	166.5265086	0.407594974	0.684269822
retrograde_Set1Cell1.2199	ID4516646	4516646	5	60.20612717	57.05895808	36.45704562	0	260	260	0.5	1		198.9459459	168	0	765	7361	164.8541352	0.341163197	0.613968079
retrograde_Set1Cell1.2200	ID4016991	4016991	5	49.20373535	58.60310668	36.45882499	0	113	113	0.5	1		158.2162162	116	0	834	5854	168.6543367	0.380845133	0.517472069
retrograde_Set1Cell1.2201	ID4551462	4551462	5	60.71427155	56.95937323	36.29772506	0	271	271	0.5	1		191.027027	150	0	782	7068	182.9517979	0.419168873	0.616798173
retrograde_Set1Cell1.2202	ID3946328	3946328	5	45.96134567	57.98895404	36.09243837	0	90	90	0.5	1		158.0540541	147	0	636	5848	132.1804209	0.332134499	0.596258273
retrograde_Set1Cell1.2203	ID4779808	4779808	5	44.9934845	56.28131999	35.08360764	0	337	337	0.5	1		180.3513514	115	0	872	6673	194.6835347	0.281817468	0.407344538
retrograde_Set1Cell1.2204	ID4978464	4978464	5	37.62989044	55.76856255	34.70670882	0	398	398	0.5	1		139.6486486	111	20	414	5167	105.8442819	0.267734656	0.557282699
retrograde_Set1Cell1.2205	ID4954912	4954912	5	33.34947205	55.82742785	34.78166601	0	391	391	0.5	1		157.4324324	121	20	852	5825	163.8062101	0.233230869	0.363526004
retrograde_Set1Cell1.2206	ID4245292	4245292	5	48.29004669	58.29837285	36.40324974	0	178	178	0.5	1		170.8108108	145	0	627	6320	144.6038339	0.354952489	0.618887485
retrograde_Set1Cell1.2207	ID4494131	4494131	5	65.24412537	57.04052779	36.38939335	0	251	251	0.5	1		209.3783784	187	0	667	7747	151.1868512	0.391914269	0.779877507
retrograde_Set1Cell1.2208	ID3815235	3815235	5	49.31753922	58.01109578	35.90405679	0	51	51	0.5	1		160	141	0	530	5920	130.7072641	0.394686112	0.692828306
retrograde_Set1Cell1.2209	ID3681089	3681089	5	44.27840042	57.81355884	36.00767192	0	10	10	0.5	1		145.8378378	122	0	384	5396	117.5524737	0.324632806	0.608086468
retrograde_Set1Cell1.2210	ID4575032	4575032	5	56.45684052	56.86600053	35.85252217	0	279	279	0.5	1		204.6756757	151	0	936	7573	188.3501547	0.304414866	0.507201308
retrograde_Set1Cell1.2211	ID4470587	4470587	5	52.74840164	57.15399559	36.43151447	0	246	246	0.5	1		185.5405405	149	0	716	6865	155.2450741	0.404218201	0.688069411
retrograde_Set1Cell1.2212	ID5039052	5039052	5	33.98077774	55.5432296	34.63950713	0	416	416	0.5	1		130.7567568	110	0	486	4838	116.9336007	0.245718671	0.441136504
retrograde_Set1Cell1.2213	ID4565959	4565959	5	67.02391052	56.88386519	35.89305923	0	277	277	0.5	1		197.3783784	116	0	784	7303	182.8428821	0.317234251	0.519958365
retrograde_Set1Cell1.2214	ID4541379	4541379	5	54.16556168	56.95463603	36.32881284	0	269	269	0.5	1		191	131	0	787	7067	177.9773706	0.406998158	0.620865448
retrograde_Set1Cell1.2215	ID4065209	4065209	5	51.14322281	58.62990557	36.39150974	0	127	127	0.5	1		165.3783784	122	0	707	6119	151.7780454	0.378630849	0.598504985
retrograde_Set1Cell1.2216	ID4389834	4389834	5	67.72758484	57.67239087	36.72915141	0	221	221	0.5	1		176.8918919	138	0	707	6545	169.3009785	0.467294242	0.665505534
retrograde_Set1Cell1.2217	ID4342738	4342738	5	71.96282196	57.87469081	36.53921326	0	214	214	0.5	1		191.5945946	143	0	787	7089	174.876855	0.405314323	0.631974263
retrograde_Set1Cell1.2218	ID4991965	4991965	5	38.45343399	55.58792794	34.66948044	0	402	402	0.5	1		156.6486486	153	0	386	5796	99.44518764	0.243126583	0.616154991
retrograde_Set1Cell1.2219	ID4211666	4211666	5	41.40562057	58.33241353	36.36808897	0	175	175	0.5	1		158.027027	114	0	720	5847	147.8188618	0.372494939	0.580284721
retrograde_Set1Cell1.2220	ID3675050	3675050	5	39.35083008	57.83556707	35.94379601	0	9	9	0.5	1		130.6486486	101	0	500	4834	125.066919	0.272683316	0.447641851
retrograde_Set1Cell1.2221	ID4885469	4885469	5	54.21861267	55.97747848	34.82281759	0	370	370	0.5	1		179.7837838	126	0	869	6652	196.5721715	0.360238934	0.484433227
retrograde_Set1Cell1.2222	ID4174758	4174758	5	50.99805069	58.53042618	36.22298133	0	158	158	0.5	1		151.027027	117	0	590	5588	149.2590006	0.333129937	0.505691113
retrograde_Set1Cell1.2223	ID3875745	3875745	5	46.1809845	57.81794838	35.97030654	0	70	70	0.5	1		163.027027	129	0	704	6032	150.6348577	0.318424224	0.522775286
retrograde_Set1Cell1.2224	ID4854742	4854742	5	50.35763931	56.08720809	34.8864624	0	360	360	0.5	1		175.4054054	131	0	828	6490	195.779987	0.343550228	0.458185148
retrograde_Set1Cell1.2225	ID3754916	3754916	5	45.44472122	57.89241561	35.92735888	0	35	35	0.5	1		174.1621622	151	0	588	6444	139.2724176	0.31467637	0.598637563
retrograde_Set1Cell1.2226	ID3852199	3852199	5	48.21494293	57.91839308	35.93712473	0	63	63	0.5	1		173.9459459	137	15	681	6436	143.7086068	0.288700593	0.542321941
retrograde_Set1Cell1.2227	ID4835286	4835286	5	51.17799759	56.20440009	34.930292	0	354	354	0.5	1		200.0810811	150	0	806	7403	191.3410827	0.397362857	0.594710859
retrograde_Set1Cell1.2228	ID3791769	3791769	5	47.14768219	57.91296419	35.93476766	0	40	40	0.5	1		161.1351351	148	0	460	5962	116.9078845	0.30544666	0.644989568
retrograde_Set1Cell1.2229	ID4101023	4101023	5	36.08864594	58.6899421	36.28271837	0	139	139	0.5	1		161.5945946	140	0	598	5979	136.9378325	0.325755952	0.579912073
retrograde_Set1Cell1.2230	ID4863977	4863977	5	64.57898712	56.09864433	34.89900336	0	366	366	0.5	1		182.5405405	120	0	667	6754	177.3146285	0.374660942	0.56116114
retrograde_Set1Cell1.2231	ID4137884	4137884	5	39.66449738	58.57305997	36.3163009	0	145	145	0.5	1		157.2972973	128	0	655	5820	145.5514161	0.293557218	0.490503309
retrograde_Set1Cell1.2232	ID4053908	4053908	5	56.87165451	58.63592337	36.37684348	0	126	126	0.5	1		191	141	22	688	7067	149.8847706	0.419262646	0.752886057
retrograde_Set1Cell1.2233	ID3718033	3718033	5	34.51970673	57.7493124	36.03440135	0	18	18	0.5	1		135.7837838	111	0	517	5024	118.4459875	0.312681987	0.546136102
retrograde_Set1Cell1.2234	ID4588524	4588524	5	60.61262131	56.8344263	35.8043712	0	283	283	0.5	1		194.027027	128	0	700	7179	191.1152192	0.357936693	0.535209298
retrograde_Set1Cell1.2235	ID4077454	4077454	5	43.64802933	58.5777993	36.4599727	0	133	133	0.5	1		155.7027027	105	0	656	5761	148.9406789	0.330077388	0.51886178
retrograde_Set1Cell1.2236	ID4662263	4662263	5	63.1108284	56.54425334	35.70691462	0	304	304	0.5	1		223.1081081	181	17	739	8255	182.2168708	0.206326992	0.418839629
retrograde_Set1Cell1.2237	ID3701633	3701633	5	38.68272781	57.82075077	35.98465544	0	19	19	0.5	1		138.2702703	112	0	596	5116	117.7737116	0.330068558	0.582694037
retrograde_Set1Cell1.2238	ID3922822	3922822	5	50.38861465	57.95496805	35.95521437	0	85	85	0.5	1		188	138	19	754	6956	165.114102	0.308307404	0.536633565
retrograde_Set1Cell1.2239	ID4258690	4258690	5	54.71966171	58.22710097	36.43919376	0	190	190	0.5	1		168.9189189	112	0	654	6250	161.4875947	0.398214802	0.595816639
retrograde_Set1Cell1.2240	ID4769675	4769675	5	51.53599548	56.27991632	34.94692026	0	343	343	0.5	1		180.8648649	121	0	927	6692	188.758541	0.315337331	0.459426279
retrograde_Set1Cell1.2241	ID4305797	4305797	5	60.09785843	58.02173789	36.51994027	0	195	195	0.5	1		192.7837838	141	0	730	7133	175.5175102	0.47387599	0.706291218
retrograde_Set1Cell1.2242	ID3828723	3828723	5	41.17493057	57.96570281	35.91096607	0	56	56	0.5	1		153.4324324	140	0	493	5677	115.8304653	0.298953195	0.609725083
retrograde_Set1Cell1.2243	ID4850566	4850566	5	59.23862076	56.04872451	34.89050528	0	364	364	0.5	1		195.4594595	144	0	768	7232	185.4525388	0.401539941	0.603916893
retrograde_Set1Cell1.2244	ID4803461	4803461	5	48.68625259	56.30171408	34.97291387	0	351	351	0.5	1		178.9189189	145	0	766	6620	189.4211032	0.363413127	0.503536595
retrograde_Set1Cell1.2245	ID4751259	4751259	5	54.13580322	56.3701552	35.25995408	0	328	328	0.5	1		194.2432432	133	0	822	7187	189.8966686	0.295939483	0.467171951
retrograde_Set1Cell1.2246	ID4348820	4348820	5	58.05727005	57.88515013	36.61151041	0	213	213	0.5	1		188.9189189	149	0	691	6990	163.2462997	0.37292044	0.62868474
retrograde_Set1Cell1.2247	ID3983339	3983339	5	55.40712738	58.01715962	36.18051052	0	96	96	0.5	1		164.4594595	105	0	778	6085	179.1553631	0.367767425	0.493651025
retrograde_Set1Cell1.2248	ID3805154	3805154	5	42.67617035	57.98342077	35.85298941	0	50	50	0.5	1		163.6756757	159	0	523	6056	119.6058467	0.304375019	0.63865786
retrograde_Set1Cell1.2249	ID3912674	3912674	5	34.79335785	57.93460095	35.98346948	0	81	81	0.5	1		155.972973	122	0	552	5771	135.2122789	0.289945699	0.518571274
retrograde_Set1Cell1.2250	ID4114399	4114399	5	54.54047775	58.62620834	36.2747568	0	141	141	0.5	1		188.1081081	133	0	856	6960	175.3659323	0.425360283	0.640213114
retrograde_Set1Cell1.2251	ID3651541	3651541	5	29.69562531	57.79764222	36.03765364	0	5	5	0.5	1		119	97	0	542	4403	121.1832863	0.254599828	0.398553946
retrograde_Set1Cell1.2252	ID4030424	4030424	5	53.15468597	58.60638518	36.47151623	0	114	114	0.5	1		162.4054054	110	0	773	6009	174.1157756	0.411916212	0.544242326
retrograde_Set1Cell1.2253	ID4006875	4006875	5	51.27022934	58.57749589	36.26016841	0	109	109	0.5	1		166.5675676	133	0	792	6163	166.8606439	0.388284041	0.558390131
retrograde_Set1Cell1.2254	ID4186069	4186069	5	61.8805275	58.53623044	36.25894409	0	163	163	0.5	1		190.3243243	143	0	706	7042	163.5877362	0.406567405	0.672582493
retrograde_Set1Cell1.2255	ID3731412	3731412	5	45.43149567	57.88138196	35.90708787	0	31	31	0.5	1		142.5945946	112	0	539	5276	123.1765804	0.330397928	0.574990502
retrograde_Set1Cell1.2256	ID4484011	4484011	5	82.72128296	57.05984421	36.41888096	0	254	254	0.5	1		208.8108108	134	0	710	7726	193.4865539	0.408215807	0.625680743
retrograde_Set1Cell1.2257	ID3974095	3974095	5	49.77374649	58.16727215	36.22811844	0	102	102	0.5	1		167.7297297	129	0	722	6206	160.6005481	0.438618585	0.636845938
retrograde_Set1Cell1.2258	ID4968380	4968380	5	49.28567886	55.72237169	34.65031211	0	396	396	0.5	1		156.5675676	112	29	507	5793	115.4064172	0.336370714	0.682956541
retrograde_Set1Cell1.2259	ID4413369	4413369	5	62.69902802	57.6840899	36.60165655	0	227	227	0.5	1		161.3243243	98	0	689	5969	171.3474466	0.384145261	0.52259593
retrograde_Set1Cell1.2260	ID4887473	4887473	5	49.65833282	56.00425141	34.88548439	0	371	371	0.5	1		173.9459459	111	0	769	6436	197.6409407	0.319003196	0.425712675
retrograde_Set1Cell1.2261	ID3694534	3694534	5	42.65112686	57.81365288	35.97166347	0	17	17	0.5	1		153.4054054	115	0	558	5676	134.6347857	0.322561131	0.555788624
retrograde_Set1Cell1.2262	ID3959747	3959747	5	69.56123352	58.014037	36.02461165	0	89	89	0.5	1		170.8918919	123	0	572	6323	157.4937007	0.411502079	0.632672237
retrograde_Set1Cell1.2507	ID3973695	3973695	8	47.24246597	20.97976915	26.51739323	0	102	102	0.5	1		141.3513514	81	0	595	5230	152.1467158	0.419962016	0.549541712
retrograde_Set1Cell1.2508	ID4083770	4083770	8	34.89414978	21.0505795	26.85579431	0	131	131	0.5	1		109.7027027	80	0	479	4059	108.1449297	0.296627857	0.464127976
retrograde_Set1Cell1.2509	ID3824958	3824958	8	42.56842041	20.71903297	25.95817071	0	55	55	0.5	1		155.972973	130	0	592	5771	143.0936924	0.33881335	0.551695365
retrograde_Set1Cell1.2510	ID3979578	3979578	8	51.68733597	20.80383715	26.45401996	0	97	97	0.5	1		144.2972973	105	0	561	5339	137.1600575	0.450369935	0.653357884
retrograde_Set1Cell1.2511	ID3959350	3959350	8	51.05797958	20.79661522	26.33481463	0	89	89	0.5	1		152.1351351	97	0	626	5629	138.473255	0.413500322	0.642796583
retrograde_Set1Cell1.2512	ID3878711	3878711	8	45.25178146	20.80413465	26.00410816	0	71	71	0.5	1		169.5945946	140	0	553	6275	129.7269482	0.394304418	0.739410886
retrograde_Set1Cell1.2513	ID4044593	4044593	8	39.13743591	21.02238334	26.73068423	0	125	125	0.5	1		127.972973	103	0	385	4735	98.58371696	0.379605959	0.714366411
retrograde_Set1Cell1.2514	ID3648056	3648056	8	52.99866486	19.98667892	25.30213184	0	5	5	0.5	1		206.0540541	157	0	757	7624	159.4133248	0.303401041	0.601763085
retrograde_Set1Cell1.2515	ID3694120	3694120	8	21.94007111	20.12478655	25.53149005	0	17	17	0.5	1		121	122	0	310	4477	86.53258859	0.060509017	0.159566385
retrograde_Set1Cell1.2516	ID3676457	3676457	8	44.46578598	19.93689872	25.27366382	0	13	13	0.5	1		191.9459459	196	0	443	7102	121.1323762	0.231547004	0.595849908
retrograde_Set1Cell1.2517	ID4056876	4056876	8	23.19926262	21.10264162	26.75470473	0	120	120	0.5	1		103.5945946	60	0	462	3833	120.7017581	0.163365961	0.241045326
retrograde_Set1Cell1.2518	ID3641891	3641891	8	57.83184052	19.97919179	25.40688233	0	3	3	0.5	1		181.7567568	132	0	594	6725	155.0378816	0.336082931	0.589787787
retrograde_Set1Cell1.2519	ID3836972	3836972	8	57.14970398	20.76523346	25.85417378	0	58	58	0.5	1		162.1351351	133	0	546	5999	144.7438661	0.412998355	0.654807478
retrograde_Set1Cell1.2520	ID3929133	3929133	8	47.14902878	20.86296425	26.15542222	0	83	83	0.5	1		134.6216216	104	0	589	4981	125.1211305	0.45615231	0.674088982
retrograde_Set1Cell1.2521	ID3726881	3726881	8	40.53751373	20.35731664	25.05182886	0	25	25	0.5	1		183.1351351	159	0	568	6776	138.0807256	0.316560223	0.63779957
retrograde_Set1Cell1.2522	ID3801377	3801377	8	58.90979767	20.73150325	25.60303915	0	48	48	0.5	1		168.5405405	153	15	390	6236	104.5853173	0.391723829	0.907173985
retrograde_Set1Cell1.2523	ID3730981	3730981	8	68.99052429	20.55228289	25.07334648	0	31	31	0.5	1		194.1891892	164	0	704	7185	157.2026007	0.394359416	0.698735484
retrograde_Set1Cell1.2524	ID3764505	3764505	8	51.58356094	20.54460869	25.23076415	0	38	38	0.5	1		165.6216216	133	7	587	6128	135.6306978	0.363591529	0.651206151
retrograde_Set1Cell1.2525	ID3798040	3798040	8	47.67045593	20.68048694	25.6704204	0	47	47	0.5	1		170.2432432	162	0	607	6299	135.7265235	0.353704111	0.655468031
retrograde_Set1Cell1.2526	ID3643412	3643412	8	55.34279633	20.01386183	25.38811193	0	0	0	0.5	1		192.2162162	158	0	566	7112	139.3977393	0.347590582	0.711335237
retrograde_Set1Cell1.2527	ID4080410	4080410	8	36.72624207	21.11666554	26.81125765	0	134	134	0.5	1		122.5405405	100	0	348	4534	89.60053156	0.264732743	0.572542986
retrograde_Set1Cell1.2528	ID3674384	3674384	8	48.30669785	20.39299974	24.58803842	0	9	9	0.5	1		175.1621622	159	0	424	6481	111.0886817	0.233876201	0.597743584
retrograde_Set1Cell1.2529	ID3851792	3851792	8	53.83052444	20.79865841	25.97863139	0	63	63	0.5	1		154.4864865	120	0	642	5716	143.7518351	0.453556723	0.670666662
retrograde_Set1Cell1.2530	ID3761173	3761173	8	54.65810776	20.5711851	25.17183231	0	33	33	0.5	1		166.3243243	131	0	568	6154	138.6278099	0.324850363	0.588371908
retrograde_Set1Cell1.2531	ID3656986	3656986	8	57.86964417	20.00945964	25.36026128	0	7	7	0.5	1		197.4594595	169	18	573	7306	146.5436216	0.30735454	0.633559304
retrograde_Set1Cell1.2532	ID3757833	3757833	8	67.10897064	20.51681337	25.21582569	0	36	36	0.5	1		182.6486486	128	9	737	6758	160.9147836	0.420196875	0.671668187
retrograde_Set1Cell1.2533	ID3875338	3875338	8	37.66082382	20.81524795	25.97821693	0	70	70	0.5	1		129.5945946	103	0	525	4795	131.1630579	0.319555985	0.478546875
retrograde_Set1Cell1.2534	ID4044815	4044815	8	36.68685532	21.02341868	26.76859165	0	121	121	0.5	1		120.4324324	110	0	424	4456	108.644819	0.317726542	0.534555294
retrograde_Set1Cell1.2535	ID4077068	4077068	8	28.84280968	21.06992007	26.87808843	0	133	133	0.5	1		114.1081081	90	0	505	4222	112.507971	0.312657883	0.48314895
retrograde_Set1Cell1.2536	ID3694091	3694091	8	55.99845505	20.56398003	24.7591674	0	17	17	0.5	1		171.6486486	127	0	561	6351	135.1922944	0.307777218	0.59761453
retrograde_Set1Cell1.2537	ID3994639	3994639	8	46.34846878	20.94158248	26.6269565	0	107	107	0.5	1		136.3783784	118	0	550	5046	129.5147678	0.364416706	0.562480507
retrograde_Set1Cell1.2538	ID3925775	3925775	8	54.52775192	20.84611931	26.23500764	0	86	86	0.5	1		159.3783784	108	0	618	5897	152.7151217	0.509983245	0.70495458
retrograde_Set1Cell1.2539	ID3955976	3955976	8	45.39928436	20.90809291	26.43020394	0	94	94	0.5	1		142.1891892	103	0	576	5261	155.2107595	0.413892815	0.536347362
retrograde_Set1Cell1.2540	ID3950346	3950346	8	44.73488617	20.80474288	26.37241757	0	92	92	0.5	1		138.6756757	99	0	507	5131	135.0212029	0.407032208	0.594227916
retrograde_Set1Cell1.2541	ID3848460	3848460	8	51.91306305	20.76542652	26.00113758	0	59	59	0.5	1		162.5405405	157	0	658	6014	151.3077428	0.414447603	0.629525477
retrograde_Set1Cell1.2542	ID3993611	3993611	8	43.83162689	20.97669651	26.59736235	0	104	104	0.5	1		122.2702703	97	0	410	4524	119.4153928	0.345042882	0.525324309
retrograde_Set1Cell1.2543	ID4073735	4073735	8	37.40991211	21.06905246	26.78398586	0	129	129	0.5	1		105.7837838	82	0	413	3914	105.3309955	0.282637774	0.442607819
retrograde_Set1Cell1.2544	ID3690755	3690755	8	31.91710663	19.57598999	25.12481217	0	15	15	0.5	1		149.2972973	155	0	480	5524	97.18335044	0.132445834	0.359344447
retrograde_Set1Cell1.2545	ID3922432	3922432	8	58.94432068	20.84169132	26.15245551	0	85	85	0.5	1		173.2702703	128	0	636	6411	155.7160251	0.44431772	0.684623234
retrograde_Set1Cell1.2546	ID4003075	4003075	8	41.57695389	20.98646992	26.6398403	0	108	108	0.5	1		116.8108108	74	0	525	4322	123.3091953	0.385978274	0.527623351
retrograde_Set1Cell1.2547	ID3680633	3680633	8	48.05121994	20.44911331	24.57544804	0	10	10	0.5	1		205.7027027	180	20	713	7611	138.3941362	0.225364802	0.546730109
retrograde_Set1Cell1.2548	ID3986301	3986301	8	46.82426071	20.88916425	26.52618036	0	99	99	0.5	1		148.4864865	126	0	506	5494	109.328918	0.404025747	0.781656326
retrograde_Set1Cell1.2549	ID4033407	4033407	8	38.8206749	20.9421034	26.70439866	0	118	118	0.5	1		126	98	0	449	4662	106.6169155	0.283950617	0.522719767
retrograde_Set1Cell1.2550	ID3885432	3885432	8	41.98603439	20.82411136	26.05162285	0	74	74	0.5	1		176.2972973	137	0	522	6523	129.4243376	0.310764374	0.645901503
retrograde_Set1Cell1.2551	ID3700605	3700605	8	52.70149612	20.52137571	24.95470332	0	19	19	0.5	1		174.3513514	158	0	535	6451	132.9795758	0.303958011	0.61125209
retrograde_Set1Cell1.2552	ID3892094	3892094	8	43.52437592	20.74593106	26.07660238	0	76	76	0.5	1		144.1351351	114	0	579	5333	127.5055908	0.36845144	0.608725499
retrograde_Set1Cell1.2553	ID3668082	3668082	8	44.5483551	20.43568609	24.54872306	0	11	11	0.5	1		191.4864865	155	0	660	7085	149.5964241	0.189406975	0.407673424
retrograde_Set1Cell1.2554	ID3811455	3811455	8	46.71462631	20.70203258	25.93849359	0	53	53	0.5	1		142.5945946	122	0	488	5276	135.834961	0.381457834	0.579736175
retrograde_Set1Cell1.2555	ID3769983	3769983	8	53.94018555	20.60113094	25.17927262	0	39	39	0.5	1		182.8918919	145	0	673	6767	156.780594	0.401844511	0.668790873
retrograde_Set1Cell1.2556	ID4009850	4009850	8	37.40480423	21.05639102	26.64915706	0	110	110	0.5	1		115.4594595	86	0	586	4272	128.1055543	0.443782598	0.554064112
retrograde_Set1Cell1.2557	ID4064887	4064887	8	34.19716644	20.94184539	26.69532356	0	124	124	0.5	1		116.0540541	84	0	499	4294	110.8351995	0.335384661	0.525956004
retrograde_Set1Cell1.2558	ID3647864	3647864	8	37.05324173	20.40030634	24.37890827	0	5	5	0.5	1		170.9459459	128	0	612	6325	139.3705983	0.186871876	0.386240441
retrograde_Set1Cell1.2559	ID3950445	3950445	8	36.42457199	20.79935748	26.45938436	0	95	95	0.5	1		136.8108108	101	0	688	5062	159.4892608	0.331658794	0.427284877
retrograde_Set1Cell1.2560	ID4060271	4060271	8	32.96622086	21.00149861	26.75242814	0	123	123	0.5	1		119.4324324	74	0	512	4419	107.8894858	0.246086458	0.437232755
retrograde_Set1Cell1.2561	ID3737711	3737711	8	58.77412033	20.44680297	25.1049335	0	30	30	0.5	1		200.6216216	148	15	523	7423	142.5527878	0.344473538	0.721166633
retrograde_Set1Cell1.2562	ID3704928	3704928	8	29.81024742	19.87014233	25.30956807	0	16	16	0.5	1		144.2162162	130	0	377	5336	99.48035404	0.211143205	0.505461851
retrograde_Set1Cell1.2563	ID3976037	3976037	8	42.14912033	20.86355591	26.56766198	0	101	101	0.5	1		132.2702703	104	0	462	4894	124.5120808	0.408275183	0.615951052
retrograde_Set1Cell1.2564	ID3828320	3828320	8	46.95212555	20.8454191	25.93457487	0	56	56	0.5	1		158.5945946	139	0	612	5868	138.6605486	0.364376579	0.610916227
retrograde_Set1Cell1.2565	ID3982951	3982951	8	64.77653503	20.91062068	26.41959529	0	96	96	0.5	1		156.2702703	113	0	573	5782	155.4878789	0.456275035	0.629786174
retrograde_Set1Cell1.2566	ID3649130	3649130	8	69.71963501	20.01536381	25.40780033	0	2	2	0.5	1		195.027027	167	9	584	7216	160.7526545	0.318572114	0.58623334
retrograde_Set1Cell1.2567	ID3912293	3912293	8	44.1702652	20.77219961	26.19366434	0	81	81	0.5	1		151.4594595	128	0	583	5604	141.3863098	0.414378799	0.627698121
retrograde_Set1Cell1.2568	ID3807844	3807844	8	48.93555832	20.72428488	25.84521903	0	54	54	0.5	1		132.7567568	107	0	490	4912	125.940331	0.43702293	0.641153956
retrograde_Set1Cell1.2569	ID3882085	3882085	8	29.10135841	20.80213071	26.091449	0	72	72	0.5	1		123.2162162	85	0	489	4559	129.876252	0.29311993	0.430105166
retrograde_Set1Cell1.2570	ID3858532	3858532	8	41.66412735	20.80435791	25.98607896	0	65	65	0.5	1		136.9189189	102	0	555	5066	120.9723059	0.314306312	0.541332383
retrograde_Set1Cell1.2571	ID3962717	3962717	8	54.71418381	20.91507716	26.52404577	0	98	98	0.5	1		144.2972973	85	0	575	5339	145.5840469	0.382175911	0.548118417
retrograde_Set1Cell1.2572	ID4087130	4087130	8	30.62673378	21.01051917	26.810417	0	132	132	0.5	1		104.1081081	88	0	325	3852	91.81163803	0.283362432	0.500737093
retrograde_Set1Cell1.2573	ID4006489	4006489	8	39.80120087	20.93830107	26.67123245	0	109	109	0.5	1		111.2432432	67	0	548	4116	128.120474	0.343837558	0.44431568
retrograde_Set1Cell1.2574	ID3697500	3697500	8	59.56880188	20.4483968	25.11320238	0	22	22	0.5	1		215.3783784	201	0	511	7969	129.4482632	0.382618343	0.920872158
retrograde_Set1Cell1.2575	ID3819856	3819856	8	56.06226349	20.75566193	25.85129402	0	52	52	0.5	1		170.2162162	142	0	540	6298	130.4805509	0.456366288	0.817575906
retrograde_Set1Cell1.2576	ID3643994	3643994	8	57.27812958	20.0355162	25.38605939	0	1	1	0.5	1		213.5405405	164	0	799	7901	178.9226392	0.341026614	0.607010095
retrograde_Set1Cell1.2577	ID3932488	3932488	8	42.31218338	20.86848452	26.27049123	0	87	87	0.5	1		147.0540541	100	0	768	5441	157.5813627	0.397467654	0.530838206
retrograde_Set1Cell1.2578	ID3804751	3804751	8	42.39544296	20.69403341	25.72543995	0	50	50	0.5	1		156.5135135	131	0	552	5791	127.8346635	0.378833199	0.672774471
retrograde_Set1Cell1.2579	ID3674446	3674446	8	46.73098373	19.97017525	25.36870657	0	9	9	0.5	1		179.1081081	182	0	412	6627	104.1651423	0.225265201	0.63224709
retrograde_Set1Cell1.2580	ID3831628	3831628	8	51.49728012	20.79439811	25.92977569	0	60	60	0.5	1		175.5405405	167	0	618	6495	145.5339965	0.389244808	0.675907114
retrograde_Set1Cell1.2581	ID3905603	3905603	8	48.00948334	20.82465244	26.05614961	0	78	78	0.5	1		138.3783784	115	0	513	5120	135.6093965	0.360282847	0.540533748
retrograde_Set1Cell1.2582	ID4030022	4030022	8	26.26888847	20.96973125	26.70088403	0	114	114	0.5	1		108	81	0	482	3996	102.4752003	0.193623804	0.341921377
retrograde_Set1Cell1.2583	ID3855174	3855174	8	45.97425079	20.78630438	26.0331109	0	67	67	0.5	1		138.4594595	99	0	682	5123	148.1848685	0.352614129	0.487163294
retrograde_Set1Cell1.2584	ID3908932	3908932	8	39.24580765	20.79364743	26.18842396	0	80	80	0.5	1		146.6486486	102	0	520	5426	137.4379084	0.305694063	0.499628379
retrograde_Set1Cell1.2585	ID3657800	3657800	8	45.53504181	19.97566368	25.35467176	0	6	6	0.5	1		190.4594595	147	0	605	7047	151.2346585	0.284352254	0.557639765
retrograde_Set1Cell1.2586	ID3734343	3734343	8	49.64883804	20.44841909	25.03308564	0	26	26	0.5	1		209.2432432	190	5	534	7742	120.2553777	0.338362087	0.879802115
retrograde_Set1Cell1.2587	ID4104001	4104001	8	22.04913902	21.06384193	26.77330954	0	138	138	0.5	1		113.4594595	106	0	273	4198	73.85405826	0.150593162	0.402142344
retrograde_Set1Cell1.2588	ID4024252	4024252	8	43.66347504	20.95164488	26.68552423	0	112	112	0.5	1		125.1351351	92	0	605	4630	123.7895082	0.33641589	0.508932628
retrograde_Set1Cell1.2589	ID3767995	3767995	8	61.85136795	20.58142844	25.23648913	0	37	37	0.5	1		176.3243243	147	0	516	6524	143.0118593	0.414362798	0.72242057
retrograde_Set1Cell1.2590	ID3751098	3751098	8	55.30190277	20.61846272	25.21346301	0	34	34	0.5	1		182.9459459	151	0	587	6769	124.2787963	0.379453863	0.809855518
retrograde_Set1Cell1.2591	ID3668402	3668402	8	45.03244781	20.50592822	24.67048651	0	14	14	0.5	1		172.4324324	158	0	558	6380	146.6762384	0.258278836	0.482615333
retrograde_Set1Cell1.2592	ID4016571	4016571	8	39.65219879	20.97713187	26.66722177	0	113	113	0.5	1		145	114	0	643	5365	142.8528769	0.393264656	0.573007496
retrograde_Set1Cell1.2593	ID3668144	3668144	8	46.23985291	19.91458207	25.38521169	0	11	11	0.5	1		177.8378378	148	8	531	6580	123.8227931	0.249496738	0.573565887
retrograde_Set1Cell1.2594	ID3703487	3703487	8	42.98513031	20.37069937	25.12567481	0	23	23	0.5	1		165.972973	147	0	476	6141	132.0688975	0.301346961	0.582023513
retrograde_Set1Cell1.2595	ID3915698	3915698	8	48.54742813	20.79421641	26.20045937	0	82	82	0.5	1		127.2162162	82	0	528	4707	130.5641892	0.377997219	0.534550398
retrograde_Set1Cell1.2596	ID3845043	3845043	8	39.45735168	20.76720129	25.92778172	0	62	62	0.5	1		146.9459459	103	0	662	5437	149.8276688	0.358531546	0.517670275
retrograde_Set1Cell1.2597	ID3781555	3781555	8	58.42750168	20.55609715	25.33245342	0	43	43	0.5	1		162.4054054	138	9	472	6009	123.1012364	0.424719245	0.786576034
retrograde_Set1Cell1.2598	ID3714226	3714226	8	40.3552742	20.50400138	24.88248318	0	20	20	0.5	1		161.5405405	147	0	622	5977	118.7840231	0.291121783	0.613283091
retrograde_Set1Cell1.2599	ID4064690	4064690	8	29.18668938	21.06121789	26.72004574	0	127	127	0.5	1		97.08108108	73	0	375	3592	94.07041641	0.206161118	0.352787322
retrograde_Set1Cell1.2600	ID3744439	3744439	8	51.00319672	20.42794312	25.18558076	0	29	29	0.5	1		199.1621622	187	0	600	7369	146.9195762	0.305081787	0.633775891
retrograde_Set1Cell1.2601	ID3966131	3966131	8	48.04942322	20.98314427	26.56469188	0	103	103	0.5	1		148.4054054	112	0	520	5491	128.7379896	0.322597791	0.562349857
retrograde_Set1Cell1.2602	ID4040108	4040108	8	32.90117264	21.04041195	26.78730637	0	119	119	0.5	1		117.4324324	88	0	478	4345	100.9165058	0.266644896	0.489930239
retrograde_Set1Cell1.2603	ID3676330	3676330	8	46.13987732	20.46049029	24.6495306	0	13	13	0.5	1		187.9459459	154	0	573	6954	141.3897187	0.234090659	0.504292079
retrograde_Set1Cell1.2604	ID3865256	3865256	8	47.20621872	20.73844548	25.9570459	0	64	64	0.5	1		137.8378378	81	0	531	5100	139.7178732	0.348736323	0.510171991
retrograde_Set1Cell1.2605	ID3657637	3657637	8	35.80257797	20.39710394	24.4094321	0	6	6	0.5	1		178.8648649	169	0	566	6618	143.6454281	0.224821666	0.457118216
retrograde_Set1Cell1.2606	ID3898792	3898792	8	38.35369492	20.75684586	26.17854246	0	77	77	0.5	1		135.7567568	120	0	498	5023	121.7025987	0.308153169	0.525532573
retrograde_Set1Cell1.2607	ID3682989	3682989	8	33.4048996	20.49564522	24.52670266	0	8	8	0.5	1		175.4054054	148	0	659	6490	145.1808182	0.287917095	0.540185936
retrograde_Set1Cell1.2608	ID3643297	3643297	8	33.6194725	20.25966754	24.3543825	0	0	0	0.5	1		164.7837838	129	0	665	6097	143.6755866	0.142862292	0.286737965
retrograde_Set1Cell1.2609	ID4090535	4090535	8	31.3741684	21.01375343	26.78013414	0	135	135	0.5	1		102.3513514	82	0	325	3787	79.51038235	0.281738109	0.56590826
retrograde_Set1Cell1.2610	ID3935911	3935911	8	47.09685135	20.89733397	26.35710191	0	91	91	0.5	1		161.2972973	112	1	547	5968	145.2447866	0.388771854	0.621756655
retrograde_Set1Cell1.2611	ID4036765	4036765	8	47.44770813	21.00342295	26.70134775	0	117	117	0.5	1		151.2972973	124	0	445	5598	105.3285508	0.399286407	0.819771787
retrograde_Set1Cell1.2612	ID3680664	3680664	8	54.87729263	19.9887338	25.25093487	0	10	10	0.5	1		199.2972973	199	47	475	7374	114.7111989	0.250835499	0.696810019
retrograde_Set1Cell1.2613	ID3895448	3895448	8	56.2760849	20.78770882	26.08346415	0	73	73	0.5	1		144.5675676	113	0	661	5349	157.5601368	0.412666348	0.536060707
retrograde_Set1Cell1.2614	ID3747738	3747738	8	59.85684586	20.51726305	25.18748346	0	32	32	0.5	1		190.8108108	149	27	558	7060	141.8784374	0.443259048	0.826094816
retrograde_Set1Cell1.2615	ID3814812	3814812	8	55.40678024	20.75886336	25.72961493	0	51	51	0.5	1		167.6756757	141	0	586	6204	125.9358421	0.400761586	0.76185544
retrograde_Set1Cell1.2616	ID3656848	3656848	8	46.22726059	19.95403915	25.41443662	0	4	4	0.5	1		168.0810811	143	0	528	6219	138.2576858	0.246135305	0.480250978
retrograde_Set1Cell1.2617	ID3861907	3861907	8	50.99725723	20.72615499	26.02340099	0	66	66	0.5	1		153.7027027	115	0	643	5687	133.629019	0.408620371	0.667324038
retrograde_Set1Cell1.2618	ID3835030	3835030	8	48.30877304	20.79236962	25.89737492	0	61	61	0.5	1		152.7297297	115	0	554	5651	143.3873248	0.368953365	0.574150356
retrograde_Set1Cell1.2619	ID3643803	3643803	8	40.60624313	20.29149662	24.38929213	0	1	1	0.5	1		194.2702703	177	1	613	7188	117.9726071	0.186937137	0.518708102
retrograde_Set1Cell1.2620	ID3656856	3656856	8	40.67245102	20.36024068	24.44613135	0	7	7	0.5	1		174.7297297	124	0	582	6465	134.7241314	0.193913237	0.421294799
retrograde_Set1Cell1.2621	ID3888788	3888788	8	43.06061935	20.8262587	26.14066164	0	75	75	0.5	1		122.7027027	95	0	406	4540	119.955516	0.285551701	0.454421746
retrograde_Set1Cell1.2622	ID3841673	3841673	8	52.9703598	20.67054943	25.86295976	0	57	57	0.5	1		192.1351351	166	0	558	7109	133.4426973	0.337663536	0.726907667
retrograde_Set1Cell1.2623	ID3989642	3989642	8	35.42960739	20.97103773	26.63318047	0	105	105	0.5	1		134.2162162	95	0	533	4966	134.2156505	0.265244627	0.419279781
retrograde_Set1Cell1.2624	ID3774592	3774592	8	61.72884369	20.57255161	25.29671187	0	41	41	0.5	1		173.2432432	159	0	479	6410	132.0604671	0.383429313	0.727179806
retrograde_Set1Cell1.2625	ID4013191	4013191	8	41.08211136	20.96677415	26.61138453	0	111	111	0.5	1		116.2972973	79	0	479	4303	116.0265451	0.335870673	0.504022503
retrograde_Set1Cell1.2626	ID4024966	4024966	8	44.74669647	20.9824346	26.73640947	0	116	116	0.5	1		142.9189189	108	0	455	5288	122.414455	0.394490016	0.660552927
retrograde_Set1Cell1.2627	ID3777922	3777922	8	52.15182877	20.51706532	25.31761531	0	42	42	0.5	1		167.5945946	122	0	570	6201	145.7841745	0.375469489	0.627629447
retrograde_Set1Cell1.2628	ID3741058	3741058	8	58.50750732	20.45255307	25.02995777	0	27	27	0.5	1		207.8378378	184	0	579	7690	143.7232127	0.37207874	0.784302348
retrograde_Set1Cell1.2629	ID3782791	3782791	8	58.18461227	20.55450541	25.42960235	0	44	44	0.5	1		182.1081081	151	0	616	6738	150.0747561	0.423562095	0.722091618
retrograde_Set1Cell1.2630	ID4050306	4050306	8	27.94085121	20.99486139	26.76452575	0	126	126	0.5	1		96.08108108	72	0	394	3555	100.5320232	0.213010035	0.335659639
retrograde_Set1Cell1.2631	ID3724280	3724280	8	55.22277069	20.35785993	25.08822603	0	24	24	0.5	1		203.7027027	180	14	499	7537	123.2010247	0.408578722	0.959195403
retrograde_Set1Cell1.2632	ID4097278	4097278	8	30.10266876	21.1030233	26.96667536	0	137	137	0.5	1		112.0540541	105	0	300	4146	83.64473349	0.214575446	0.473341404
retrograde_Set1Cell1.2633	ID3902194	3902194	8	45.33588409	20.83826684	26.14138845	0	79	79	0.5	1		143.5675676	114	0	529	5312	128.7764084	0.355946847	0.585318855
retrograde_Set1Cell1.2634	ID3708145	3708145	8	60.20708847	20.45482874	25.01898191	0	21	21	0.5	1		190.5135135	210	0	424	7049	115.7263587	0.381234998	0.908758911
retrograde_Set1Cell1.2635	ID3687410	3687410	8	37.19026566	19.87524032	25.3465659	0	12	12	0.5	1		167.1891892	164	0	401	6186	112.3426895	0.184984348	0.464639086
retrograde_Set1Cell1.2636	ID3720947	3720947	8	59.60515213	20.36782628	25.21909696	0	28	28	0.5	1		196.8648649	192	0	615	7284	154.9898137	0.41659062	0.747068075
retrograde_Set1Cell1.2637	ID3794676	3794676	8	37.58478928	20.65031165	25.50283329	0	46	46	0.5	1		147.8648649	127	0	494	5471	113.9766453	0.300573503	0.599645953
retrograde_Set1Cell1.2638	ID3690743	3690743	8	30.02058029	20.45215023	24.80755003	0	15	15	0.5	1		166.4054054	125	0	594	6157	142.6562417	0.23403181	0.442440815
retrograde_Set1Cell1.2639	ID3668472	3668472	8	29.47951317	20.07721959	25.37179346	0	14	14	0.5	1		134.2162162	124	0	385	4966	101.4446031	0.101631232	0.244116418
retrograde_Set1Cell1.2640	ID3791338	3791338	8	60.66559982	20.57547722	25.27234212	0	40	40	0.5	1		185.0810811	142	0	745	6848	167.8771671	0.418484523	0.650511817
retrograde_Set1Cell1.2641	ID3818735	3818735	8	62.90887833	20.77374144	25.66060517	0	49	49	0.5	1		183.8378378	173	0	478	6802	123.0310515	0.43412506	0.904644599
retrograde_Set1Cell1.2642	ID4070379	4070379	8	48.29352951	21.05349446	26.83274752	0	128	128	0.5	1		119.972973	82	0	457	4439	118.7842317	0.361827152	0.536702711
retrograde_Set1Cell1.2643	ID3754469	3754469	8	50.06346893	20.56504518	25.18203814	0	35	35	0.5	1		154.8378378	137	0	478	5729	131.8002515	0.289739938	0.527833644
retrograde_Set1Cell1.2644	ID3969506	3969506	8	56.20874023	20.88128682	26.53445657	0	100	100	0.5	1		157.0810811	116	0	589	5812	149.72389	0.426237477	0.627079442
retrograde_Set1Cell1.2645	ID3871973	3871973	8	47.2913475	20.80315687	26.06124752	0	68	68	0.5	1		147	115	0	596	5439	145.2509323	0.456416119	0.634313418
retrograde_Set1Cell1.2646	ID4051676	4051676	8	35.3092041	21.00998632	26.71827144	0	122	122	0.5	1		125.2162162	96	0	471	4633	99.59198293	0.327167108	0.619883701
retrograde_Set1Cell1.2647	ID3683036	3683036	8	64.96582794	19.95983149	25.36482146	0	8	8	0.5	1		199.4864865	188	0	565	7381	130.844399	0.317051996	0.734033551
retrograde_Set1Cell1.2648	ID3704798	3704798	8	31.52891922	20.59731018	24.65764434	0	16	16	0.5	1		132.2432432	104	0	532	4893	119.970229	0.215852589	0.391386947
retrograde_Set1Cell1.2649	ID4019925	4019925	8	35.11164856	21.09504395	26.77795365	0	115	115	0.5	1		158.4054054	121	0	477	5861	123.0876967	0.296098271	0.588008072
retrograde_Set1Cell1.2650	ID3945942	3945942	8	40.96268082	20.91165061	26.37516556	0	90	90	0.5	1		121.9189189	71	0	602	4511	146.8720869	0.361449717	0.44076603
retrograde_Set1Cell1.2651	ID3687380	3687380	8	58.19252777	20.51847913	24.65139705	0	12	12	0.5	1		181.8648649	134	0	587	6729	136.5168207	0.257285866	0.545223454
retrograde_Set1Cell1.2652	ID3787991	3787991	8	57.58864212	20.68431271	25.45936717	0	45	45	0.5	1		168.8918919	123	0	561	6249	139.8425273	0.365750942	0.646864737
retrograde_Set1Cell1.2653	ID3868619	3868619	8	57.12482834	20.81099694	26.02148322	0	69	69	0.5	1		153.6216216	119	0	597	5684	149.2232391	0.47022241	0.658515745
retrograde_Set1Cell1.2654	ID3641798	3641798	8	39.86793137	20.29740028	24.37955292	0	3	3	0.5	1		164.4864865	138	0	575	6086	137.6096778	0.159509922	0.328870164
retrograde_Set1Cell1.2655	ID3648965	3648965	8	41.3162384	20.34510993	24.38306042	0	2	2	0.5	1		176.5405405	130	0	610	6532	144.4667579	0.192678139	0.394835057
retrograde_Set1Cell1.2656	ID3919055	3919055	8	36.13599777	20.91283977	26.2363281	0	84	84	0.5	1		155.1081081	122	2	608	5739	141.3912585	0.406554665	0.634167921
retrograde_Set1Cell1.2657	ID3999690	3999690	8	50.07696533	20.93780714	26.64117422	0	106	106	0.5	1		135.1081081	107	0	542	4999	122.3755113	0.367634505	0.593557923
retrograde_Set1Cell1.2658	ID3656654	3656654	8	43.65386963	20.32013865	24.43071627	0	4	4	0.5	1		177.4324324	143	0	643	6565	155.3752698	0.231677321	0.429603374
retrograde_Set1Cell1.2659	ID3942599	3942599	8	58.54388809	20.86429546	26.41881989	0	93	93	0.5	1		143.6216216	128	0	512	5314	127.8728429	0.452723581	0.700038025
retrograde_Set1Cell1.2660	ID4093893	4093893	8	41.62096786	21.10888939	26.77226624	0	130	130	0.5	1		134.5405405	129	0	333	4978	97.4946137	0.361626023	0.733000673
retrograde_Set1Cell1.2661	ID3939265	3939265	8	54.38999176	20.77883859	26.30358436	0	88	88	0.5	1		157.7027027	108	0	701	5835	149.4233109	0.417424909	0.621625866
retrograde_Set1Cell1.2662	ID3717574	3717574	8	40.39869308	20.49857891	24.86549817	0	18	18	0.5	1		183.8918919	185	32	458	6804	94.8044138	0.282862408	0.855380163
retrograde_Set1Cell1.7554	ID4184123	4184123	26	55.32983017	40.28598704	18.57093504	0	163	163	0.5	1		168.8108108	138	0	547	6246	144.2345385	0.422352238	0.695070124
retrograde_Set1Cell1.7555	ID5210185	5210185	26	65.72924805	38.83075383	19.96319747	0	470	470	0.5	1		180.7027027	125	0	606	6686	157.6120175	0.401470917	0.656863781
retrograde_Set1Cell1.7556	ID5621850	5621850	26	30.05237389	38.51907621	20.07937717	0	589	589	0.5	1		105.1891892	92	0	427	3892	104.9242684	0.340508891	0.509312002
retrograde_Set1Cell1.7557	ID6158412	6158412	26	37.92825699	38.0624387	20.62691389	0	749	749	0.5	1		123.1081081	90	0	393	4555	106.3567852	0.358272655	0.610630026
retrograde_Set1Cell1.7558	ID3807275	3807275	26	52.80207443	40.6223048	18.36472911	0	54	54	0.5	1		175.4594595	125	0	646	6492	162.7372788	0.353402811	0.563070349
retrograde_Set1Cell1.7559	ID6310003	6310003	26	34.0558548	37.83792528	20.69956579	0	793	793	0.5	1		112.3513514	104	0	539	4157	105.7909932	0.318756673	0.513398052
retrograde_Set1Cell1.7560	ID6582386	6582386	26	40.82514572	37.56844141	20.85004038	0	874	874	0.5	1		111.4054054	78	0	424	4122	106.2231559	0.322911041	0.511999236
retrograde_Set1Cell1.7561	ID5679169	5679169	26	34.61735153	38.3567962	20.1642136	0	606	606	0.5	1		99.81081081	51	0	439	3693	111.9548118	0.318444116	0.430661766
retrograde_Set1Cell1.7562	ID5292104	5292104	26	51.79032516	38.92384834	19.95393151	0	493	493	0.5	1		167.4054054	145	0	522	6194	122.2125788	0.400760205	0.783798376
retrograde_Set1Cell1.7563	ID5292105	5292105	26	41.63947296	38.76509732	20.01616145	0	490	490	0.5	1		157.8918919	127	0	490	5842	119.7005021	0.336827398	0.664700376
retrograde_Set1Cell1.7564	ID5767235	5767235	26	32.38412094	38.2738823	20.39192446	0	632	632	0.5	1		98.91891892	70	0	383	3660	98.42661631	0.320648667	0.488021486
retrograde_Set1Cell1.7565	ID5017687	5017687	26	65.50049591	39.24704236	19.74501599	0	411	411	0.5	1		172.7837838	126	3	581	6393	143.3715327	0.483764712	0.785849164
retrograde_Set1Cell1.7566	ID4907092	4907092	26	54.78291702	39.42564524	19.37523223	0	376	376	0.5	1		153.2702703	130	0	398	5671	110.434407	0.404903241	0.799996991
retrograde_Set1Cell1.7567	ID6697031	6697031	26	34.76612091	37.4514432	20.92528095	0	910	910	0.5	1		110.8918919	78	0	386	4103	113.278365	0.322733987	0.477699742
retrograde_Set1Cell1.7568	ID4446306	4446306	26	53.92454529	39.90846939	18.83922377	0	241	241	0.5	1		158.8648649	104	0	632	5878	168.8589421	0.375399219	0.513568503
retrograde_Set1Cell1.7569	ID6645831	6645831	26	37.05956268	37.38823715	20.79904367	0	898	898	0.5	1		109.9459459	96	0	470	4068	109.3526268	0.388225064	0.562346097
retrograde_Set1Cell1.7570	ID4718699	4718699	26	44.7544136	39.50712975	19.4180707	0	320	320	0.5	1		148.9459459	111	0	585	5511	148.9416265	0.30861965	0.471685719
retrograde_Set1Cell1.7571	ID5845118	5845118	26	42.54437637	38.18240271	20.49332206	0	654	654	0.5	1		120.0810811	95	0	467	4443	127.2170888	0.338708579	0.477638452
retrograde_Set1Cell1.7572	ID4399211	4399211	26	50.59558487	40.35479229	18.55959022	0	226	226	0.5	1		154.972973	104	0	835	5734	166.4476038	0.410683216	0.542108065
retrograde_Set1Cell1.7573	ID6821954	6821954	26	33.12407684	37.25256435	21.04327608	0	945	945	0.5	1		103.8108108	75	0	365	3841	93.41747334	0.257263357	0.454774532
retrograde_Set1Cell1.7574	ID5439615	5439615	26	42.10844803	38.77580975	20.02571691	0	539	539	0.5	1		136.3513514	115	0	441	5045	108.2600306	0.359882331	0.666623301
retrograde_Set1Cell1.7575	ID4493417	4493417	26	53.65400314	39.93682133	18.91431287	0	251	251	0.5	1		168.7837838	110	0	599	6245	152.8745192	0.40352242	0.634854095
retrograde_Set1Cell1.7576	ID5496957	5496957	26	47.51047897	38.68749227	20.01610915	0	550	550	0.5	1		129.6216216	90	0	444	4796	123.1172322	0.332629771	0.525581667
retrograde_Set1Cell1.7577	ID6514771	6514771	26	43.30969238	37.60793213	20.85378094	0	852	852	0.5	1		103.8108108	53	0	477	3841	114.0396709	0.357232288	0.479195957
retrograde_Set1Cell1.7578	ID6936665	6936665	26	24.81170273	37.31509521	20.94624131	0	979	979	0.5	1		99.75675676	84	0	363	3691	88.54547024	0.325357654	0.553138523
retrograde_Set1Cell1.7579	ID3764232	3764232	26	52.91501236	40.54026467	18.41128425	0	38	38	0.5	1		173.0540541	89	0	794	6403	201.674648	0.47191986	0.550230367
retrograde_Set1Cell1.7580	ID5757024	5757024	26	47.30994415	38.23138323	20.37075975	0	633	633	0.5	1		110.4324324	84	0	333	4086	107.4705491	0.352129885	0.535206821
retrograde_Set1Cell1.7581	ID6940754	6940754	26	25.05307007	37.40013877	21.0296222	0	977	977	0.5	1		90.97297297	65	0	411	3366	88.27371777	0.312851592	0.491172112
retrograde_Set1Cell1.7582	ID4550776	4550776	26	48.53759003	39.73928076	19.23237034	0	271	271	0.5	1		155.1081081	122	0	565	5739	137.6775185	0.344480724	0.577313631
retrograde_Set1Cell1.7583	ID4503559	4503559	26	56.50008011	39.84673085	18.98649161	0	257	257	0.5	1		160.8378378	117	0	653	5951	154.5181603	0.415626226	0.611213639
retrograde_Set1Cell1.7584	ID3682428	3682428	26	47.3747139	40.51384991	18.36787231	0	8	8	0.5	1		191.4864865	142	0	929	7085	205.6582415	0.457311477	0.584361673
retrograde_Set1Cell1.7585	ID6215707	6215707	26	43.36345291	38.00731577	20.69701362	0	764	764	0.5	1		112.7837838	118	0	428	4173	110.4194365	0.357228076	0.537679997
retrograde_Set1Cell1.7586	ID5277718	5277718	26	46.64107895	38.66490546	20.13817742	0	487	487	0.5	1		163.8378378	136	0	463	6062	126.0889266	0.354670345	0.680390921
retrograde_Set1Cell1.7587	ID4016251	4016251	26	63.0940361	40.37223677	18.59218045	0	113	113	0.5	1		178.2432432	108	0	710	6595	179.2945134	0.503168493	0.665551775
retrograde_Set1Cell1.7588	ID6592557	6592557	26	28.21820259	37.56802523	20.78873983	0	878	878	0.5	1		97.21621622	63	0	449	3597	106.9132917	0.352800887	0.4742778
retrograde_Set1Cell1.7589	ID3973238	3973238	26	69.98399353	40.52992692	18.46562538	0	101	101	0.5	1		199.9189189	150	24	667	7397	155.5385587	0.4326875	0.776369914
retrograde_Set1Cell1.7590	ID6330410	6330410	26	32.02427673	37.66201322	20.78544815	0	800	800	0.5	1		121.027027	94	0	471	4478	107.3476922	0.317314016	0.543149759
retrograde_Set1Cell1.7591	ID4315146	4315146	26	55.88599396	40.35415137	18.50961582	0	200	200	0.5	1		144.7027027	98	0	709	5354	159.8452142	0.452117741	0.563711271
retrograde_Set1Cell1.7592	ID6430761	6430761	26	39.36347198	37.5204077	20.82637504	0	829	829	0.5	1		111.3513514	92	0	444	4120	102.0196648	0.370677645	0.590340612
retrograde_Set1Cell1.7593	ID6639668	6639668	26	34.50394058	37.43728081	20.78424596	0	891	891	0.5	1		125.8108108	104	0	444	4655	107.5737054	0.277745813	0.508446055
retrograde_Set1Cell1.7594	ID4827164	4827164	26	44.98205185	39.45821296	19.37229688	0	353	353	0.5	1		150.5405405	122	0	528	5570	139.9163628	0.358797893	0.568211447
retrograde_Set1Cell1.7595	ID4823058	4823058	26	39.43236542	39.39503446	19.34143463	0	352	352	0.5	1		141.2432432	104	0	590	5226	143.4995945	0.313285836	0.469600449
retrograde_Set1Cell1.7596	ID6273080	6273080	26	29.84459305	37.89773553	20.64945049	0	779	779	0.5	1		108.3513514	87	0	426	4009	95.40941493	0.31953673	0.550012296
retrograde_Set1Cell1.7597	ID6356998	6356998	26	36.92298889	37.75020354	20.74868885	0	810	810	0.5	1		109.8378378	80	0	399	4064	112.5088919	0.446503406	0.602698956
retrograde_Set1Cell1.7598	ID6062133	6062133	26	40.73695374	38.00357019	20.59671742	0	721	721	0.5	1		110.6756757	77	0	424	4095	109.842072	0.333112129	0.50354377
retrograde_Set1Cell1.7599	ID5058596	5058596	26	68.45018768	39.21371317	19.7488626	0	422	422	0.5	1		167.9189189	133	0	543	6213	149.5696379	0.48920351	0.737601338
retrograde_Set1Cell1.7600	ID5105700	5105700	26	67.43320465	39.09930293	19.84254731	0	437	437	0.5	1		182.1891892	175	0	657	6741	155.4260878	0.496971632	0.778299429
retrograde_Set1Cell1.7601	ID4345899	4345899	26	52.59339905	40.37912595	18.50671407	0	213	213	0.5	1		161.5675676	115	0	799	5978	161.412608	0.356777318	0.526423647
retrograde_Set1Cell1.7602	ID4827174	4827174	26	55.52686691	39.42288691	19.41211774	0	356	356	0.5	1		175.5405405	146	0	584	6495	146.973277	0.364837669	0.638539432
retrograde_Set1Cell1.7603	ID6846471	6846471	26	29.34000206	37.3254066	21.01034603	0	955	955	0.5	1		105.1081081	93	0	303	3889	86.09354853	0.271574314	0.521485877
retrograde_Set1Cell1.7604	ID4374583	4374583	26	53.97715378	40.34991654	18.61018439	0	219	219	0.5	1		163.2432432	115	0	503	6040	129.2938955	0.413755852	0.739021244
retrograde_Set1Cell1.7605	ID4147274	4147274	26	53.09825134	40.28746283	18.59811178	0	151	151	0.5	1		149.6486486	81	0	672	5537	168.2929351	0.415152022	0.521724187
retrograde_Set1Cell1.7606	ID4964412	4964412	26	64.20658112	39.39718841	19.69555877	0	394	394	0.5	1		201.0810811	164	22	626	7440	147.7917789	0.434793976	0.824602989
retrograde_Set1Cell1.7607	ID3885123	3885123	26	49.55228043	40.52168027	18.37509198	0	74	74	0.5	1		165.5405405	108	0	811	6125	173.5408365	0.360362621	0.505379621
retrograde_Set1Cell1.7608	ID6467615	6467615	26	32.65093613	37.59262114	20.79198595	0	840	840	0.5	1		100.1351351	64	0	406	3705	101.5144112	0.369544587	0.532328176
retrograde_Set1Cell1.7609	ID4225218	4225218	26	73.86170959	40.27975963	18.58055865	0	171	171	0.5	1		174.4864865	125	0	647	6456	167.1545562	0.501294636	0.697109015
retrograde_Set1Cell1.7610	ID5546198	5546198	26	39.79032516	38.72875985	20.09515422	0	570	570	0.5	1		132.5135135	93	4	403	4903	102.7823	0.352483562	0.672014596
retrograde_Set1Cell1.7611	ID5834970	5834970	26	30.32720757	38.36819316	20.26707334	0	650	650	0.5	1		127.7027027	114	0	488	4725	96.05868139	0.403542846	0.764464709
retrograde_Set1Cell1.7612	ID5048520	5048520	26	63.92522049	39.19697925	19.73436449	0	421	421	0.5	1		169.4054054	115	0	573	6268	143.8082171	0.479885945	0.763982379
retrograde_Set1Cell1.7613	ID4896972	4896972	26	46.96696091	39.38013359	19.40763824	0	375	375	0.5	1		141.3783784	109	0	589	5231	136.2149754	0.361147216	0.550766235
retrograde_Set1Cell1.7614	ID6346982	6346982	26	27.54805565	37.74815123	20.67928542	0	802	802	0.5	1		95.72972973	83	0	419	3542	92.61888716	0.303819063	0.481698134
retrograde_Set1Cell1.7615	ID4565197	4565197	26	35.87434769	39.68638894	19.22394481	0	277	277	0.5	1		153.4054054	134	0	480	5676	110.3626495	0.287811902	0.621305009
retrograde_Set1Cell1.7616	ID6938848	6938848	26	28.17819405	37.40305871	20.96064123	0	982	982	0.5	1		114.1621622	85	0	460	4224	101.104048	0.270173917	0.480356714
retrograde_Set1Cell1.7617	ID3717300	3717300	26	50.06982422	40.57708635	18.36743245	0	18	18	0.5	1		171.6216216	129	0	893	6350	182.4931279	0.386160227	0.523973821
retrograde_Set1Cell1.7618	ID6572266	6572266	26	37.59637833	37.61663421	20.80945879	0	872	872	0.5	1		113.5675676	100	0	383	4202	96.78054802	0.311751366	0.557767343
retrograde_Set1Cell1.7619	ID3922100	3922100	26	66.40610504	40.61385173	18.3117331	0	85	85	0.5	1		176.1351351	122	0	766	6517	176.5389731	0.439529678	0.609260438
retrograde_Set1Cell1.7620	ID6457584	6457584	26	35.17861176	37.48657471	20.85604922	0	837	837	0.5	1		117.8378378	91	7	357	4360	88.53546481	0.247587381	0.528268872
retrograde_Set1Cell1.7621	ID6383863	6383863	26	26.26229286	37.59751923	20.84256576	0	815	815	0.5	1		80.27027027	37	0	376	2970	98.75774193	0.293467337	0.368822896
retrograde_Set1Cell1.7622	ID6299894	6299894	26	44.60655975	37.78990465	20.76208404	0	790	790	0.5	1		115.8918919	99	0	324	4288	93.37076148	0.356547185	0.652460546
retrograde_Set1Cell1.7623	ID4534482	4534482	26	35.14355087	39.70966919	19.14103212	0	266	266	0.5	1		149.9459459	119	0	714	5548	147.0428785	0.386759984	0.568801798
retrograde_Set1Cell1.7624	ID3969188	3969188	26	54.72133636	40.5050303	18.40772751	0	100	100	0.5	1		164.0810811	114	0	831	6071	173.8119	0.500537108	0.629794027
retrograde_Set1Cell1.7625	ID5382349	5382349	26	37.34511566	38.860325	20.02300666	0	518	518	0.5	1		148.972973	138	0	491	5512	125.1755404	0.258473734	0.488866488
retrograde_Set1Cell1.7626	ID4634854	4634854	26	44.03252029	39.48737645	19.38225	0	296	296	0.5	1		150.027027	117	0	732	5551	134.1494785	0.320603955	0.543008706
retrograde_Set1Cell1.7627	ID5486833	5486833	26	40.98226547	38.76856165	20.06657909	0	548	548	0.5	1		137.7297297	109	0	471	5096	129.0261921	0.410533544	0.621362501
retrograde_Set1Cell1.7628	ID6504640	6504640	26	28.0664959	37.5610607	20.83309833	0	851	851	0.5	1		98.21621622	63	0	350	3634	98.46181864	0.169341964	0.288913874
retrograde_Set1Cell1.7629	ID5556464	5556464	26	36.53503036	38.56755575	20.0750265	0	572	572	0.5	1		135.8918919	125	0	577	5028	111.163739	0.353663272	0.638762938
retrograde_Set1Cell1.7630	ID6420676	6420676	26	33.17690659	37.60960905	20.8015242	0	827	827	0.5	1		105.7027027	106	0	334	3911	89.12876605	0.322628582	0.578579617
retrograde_Set1Cell1.7631	ID6686912	6686912	26	44.47919083	37.45263115	20.88503588	0	905	905	0.5	1		132.972973	107	0	394	4920	90.8816344	0.414447723	0.85743282
retrograde_Set1Cell1.7632	ID5325048	5325048	26	50.70807266	38.8054885	19.97504526	0	501	501	0.5	1		171.7027027	162	0	469	6353	130.1368649	0.353215082	0.688777888
retrograde_Set1Cell1.7633	ID4342004	4342004	26	55.77194595	40.44025835	18.46302169	0	214	214	0.5	1		168.8378378	108	0	714	6247	170.1149143	0.4168514	0.584002018
retrograde_Set1Cell1.7634	ID4483315	4483315	26	49.7502861	39.84268263	19.00200229	0	254	254	0.5	1		150.8108108	85	0	670	5580	174.2722707	0.365556822	0.463318133
retrograde_Set1Cell1.7635	ID6963414	6963414	26	34.16529083	37.40716961	20.98148991	0	985	985	0.5	1		90.51351351	42	0	364	3349	99.60857326	0.301505923	0.421013865
retrograde_Set1Cell1.7636	ID6037729	6037729	26	41.020504	38.04463998	20.60470681	0	710	710	0.5	1		108.5945946	83	0	340	4018	98.17344613	0.348128576	0.571284613
retrograde_Set1Cell1.7637	ID4708601	4708601	26	40.73497772	39.47258286	19.42859246	0	318	318	0.5	1		147.6486486	100	0	608	5463	153.0178305	0.44962251	0.598563945
retrograde_Set1Cell1.7638	ID5785752	5785752	26	31.54413986	38.20742348	20.40394556	0	639	639	0.5	1		98.51351351	61	0	414	3645	104.0044394	0.315841084	0.454714817
retrograde_Set1Cell1.7639	ID4860042	4860042	26	46.94757843	39.45777144	19.51514754	0	361	361	0.5	1		145.1351351	88	0	563	5370	139.8592869	0.292185526	0.469294078
retrograde_Set1Cell1.7640	ID4225154	4225154	26	63.78776932	40.24363156	18.5486613	0	172	172	0.5	1		163.4594595	109	0	516	6048	152.306087	0.446003497	0.662051409
retrograde_Set1Cell1.7641	ID4831373	4831373	26	51.89406204	39.40186478	19.36682432	0	354	354	0.5	1		161.4594595	140	5	588	5974	136.9346143	0.37893105	0.648034144
retrograde_Set1Cell1.7642	ID6205592	6205592	26	37.77713776	37.91481884	20.59733766	0	763	763	0.5	1		118.9459459	99	0	441	4401	107.274038	0.285409175	0.492392632
retrograde_Set1Cell1.7643	ID5544095	5544095	26	43.9160881	38.68249275	20.04420456	0	567	567	0.5	1		127	103	0	475	4699	106.1667975	0.372402328	0.649196157
retrograde_Set1Cell1.7644	ID5910678	5910678	26	41.24747849	38.17204252	20.55509972	0	672	672	0.5	1		138.2702703	119	0	509	5116	108.6146728	0.351634087	0.662372268
retrograde_Set1Cell1.7645	ID3959022	3959022	26	67.9733963	40.60995515	18.32881462	0	89	89	0.5	1		184.6486486	129	0	883	6832	197.944888	0.451812651	0.5806035
retrograde_Set1Cell1.7646	ID4755610	4755610	26	54.7935524	39.53836298	19.4694289	0	331	331	0.5	1		159.5675676	100	0	701	5904	167.9886803	0.408923716	0.551377984
retrograde_Set1Cell1.7647	ID6879419	6879419	26	32.19478607	37.29551729	20.99069814	0	960	960	0.5	1		87.81081081	67	0	272	3249	85.39673356	0.243057612	0.402119092
retrograde_Set1Cell1.7648	ID3973348	3973348	26	50.32382584	40.52347605	18.41761551	0	102	102	0.5	1		182.8378378	129	0	846	6765	195.7933312	0.370552294	0.504954297
retrograde_Set1Cell1.7649	ID6101127	6101127	26	25.39294243	37.9225936	20.74002081	0	731	731	0.5	1		106.5135135	54	0	599	3941	134.5630009	0.304190386	0.369244072
retrograde_Set1Cell1.7650	ID3647725	3647725	26	71.00551605	40.4354949	18.39119193	0	2	2	0.5	1		218	164	0	898	8066	216.8217394	0.507196277	0.676690235
retrograde_Set1Cell1.7651	ID4352152	4352152	26	43.40858841	40.44697405	18.47176155	0	211	211	0.5	1		172.6486486	134	0	721	6388	149.3674098	0.33149081	0.575533555
retrograde_Set1Cell1.7652	ID4100323	4100323	26	69.08976746	40.32294444	18.5932443	0	139	139	0.5	1		184.5945946	126	0	659	6830	181.5787952	0.47670917	0.656360413
retrograde_Set1Cell1.7653	ID6901942	6901942	26	22.5166626	37.24718725	20.91026389	0	975	975	0.5	1		93.08108108	87	0	335	3444	81.31980023	0.215796227	0.406329325
retrograde_Set1Cell1.7654	ID5611701	5611701	26	43.85955811	38.47576361	20.04099712	0	586	586	0.5	1		159.5405405	142	0	562	5903	124.5994905	0.3271004	0.631192868
retrograde_Set1Cell1.7655	ID3875034	3875034	26	57.63770294	40.53132329	18.41501577	0	70	70	0.5	1		172.4324324	106	0	789	6380	190.9814622	0.495974406	0.598677365
retrograde_Set1Cell1.7656	ID4174042	4174042	26	62.43325043	40.30764059	18.54551508	0	158	158	0.5	1		173.3243243	128	0	636	6413	157.8556046	0.48062999	0.712842903
retrograde_Set1Cell1.7657	ID4305063	4305063	26	53.34743118	40.32113066	18.55632229	0	195	195	0.5	1		149.3513514	120	0	566	5526	136.8239372	0.540197756	0.765690675
retrograde_Set1Cell1.7658	ID4137176	4137176	26	79.15627289	40.31069456	18.58713455	0	145	145	0.5	1		190.6756757	125	0	652	7055	176.993417	0.529448428	0.745859458
retrograde_Set1Cell1.7659	ID4812961	4812961	26	51.41493988	39.49276557	19.4537749	0	344	344	0.5	1		152.8918919	97	0	563	5657	144.2092969	0.301007608	0.490590154
retrograde_Set1Cell1.7660	ID6754446	6754446	26	29.24122238	37.25660219	21.02333798	0	924	924	0.5	1		103.972973	78	0	461	3847	106.8855791	0.277611902	0.422737209
retrograde_Set1Cell1.7661	ID4300975	4300975	26	63.23723984	40.27128157	18.49238243	0	198	198	0.5	1		173.4594595	134	0	615	6418	144.9221236	0.449282222	0.742095101
retrograde_Set1Cell1.7662	ID4257966	4257966	26	62.40669632	40.23043439	18.61408931	0	190	190	0.5	1		180.4324324	141	0	752	6676	168.3985914	0.462530123	0.677706026
retrograde_Set1Cell1.7663	ID4237489	4237489	26	60.54121017	40.30101887	18.58327398	0	180	180	0.5	1		145.5945946	103	0	474	5387	143.3725643	0.438597167	0.619206941
retrograde_Set1Cell1.7664	ID4389043	4389043	26	56.69037247	40.33532214	18.50561683	0	221	221	0.5	1		152.027027	111	0	576	5625	149.5358535	0.380747657	0.560697203
retrograde_Set1Cell1.7665	ID5142716	5142716	26	58.96780777	39.04731551	19.85638959	0	447	447	0.5	1		157.3243243	123	0	598	5821	142.3362713	0.432554684	0.667482826
retrograde_Set1Cell1.7666	ID5267618	5267618	26	53.41067886	38.7758053	20.00275349	0	485	485	0.5	1		177.0540541	163	0	434	6551	110.0381111	0.346486517	0.828089113
retrograde_Set1Cell1.7667	ID5902505	5902505	26	35.49401093	38.05590976	20.46678787	0	675	675	0.5	1		117.4594595	96	0	530	4346	124.0124534	0.375280885	0.51691333
retrograde_Set1Cell1.7668	ID3754189	3754189	26	60.2570076	40.55751366	18.43000117	0	35	35	0.5	1		181.3783784	124	0	833	6711	187.4146252	0.445226591	0.596289528
retrograde_Set1Cell1.7669	ID6148264	6148264	26	32.40799713	37.98849032	20.60773097	0	744	744	0.5	1		108.7567568	58	0	472	4024	120.1231788	0.288183382	0.405089204
retrograde_Set1Cell1.7670	ID5669024	5669024	26	43.76914597	38.41989073	20.17830094	0	603	603	0.5	1		125.4054054	114	0	490	4640	105.5239466	0.352629381	0.619633522
retrograde_Set1Cell1.7671	ID6054053	6054053	26	42.95671082	38.01853168	20.59615256	0	718	718	0.5	1		114.1891892	117	0	396	4225	104.601051	0.37939478	0.600512027
retrograde_Set1Cell1.7672	ID4954290	4954290	26	54.70118332	39.35319312	19.72972302	0	391	391	0.5	1		161.3783784	141	0	563	5971	117.5091844	0.476150405	0.885966047
retrograde_Set1Cell1.7673	ID5095604	5095604	26	58.93350601	39.13623132	19.86195797	0	435	435	0.5	1		170.2972973	138	0	518	6301	125.5199995	0.502649628	0.907679359
retrograde_Set1Cell1.7674	ID6928533	6928533	26	34.85658646	37.41943839	20.97345472	0	983	983	0.5	1		112.5945946	108	0	324	4166	88.79422512	0.348916854	0.65599357
retrograde_Set1Cell1.7675	ID5200049	5200049	26	60.30845261	38.87760604	19.90029545	0	463	463	0.5	1		184.1081081	161	0	486	6812	120.537404	0.441851567	0.936131637
retrograde_Set1Cell1.7676	ID3791046	3791046	26	64.68654633	40.53986335	18.36070407	0	40	40	0.5	1		180.6486486	108	0	785	6684	183.214843	0.385380222	0.548560456
retrograde_Set1Cell1.7677	ID6373729	6373729	26	36.2757988	37.57619021	20.87676128	0	812	812	0.5	1		101.3783784	88	0	385	3751	100.3887863	0.346588516	0.519839642
retrograde_Set1Cell1.7678	ID6494560	6494560	26	35.48723984	37.48909674	20.92986173	0	848	848	0.5	1		110.0810811	96	0	286	4073	88.07836737	0.298270779	0.5742736
retrograde_Set1Cell1.7679	ID6091097	6091097	26	37.3036232	37.96709381	20.68973282	0	729	729	0.5	1		100.5675676	70	0	340	3721	94.86233901	0.361584147	0.563065617
retrograde_Set1Cell1.7680	ID4854095	4854095	26	45.88026428	39.4871519	19.42103843	0	360	360	0.5	1		160.7027027	134	0	580	5946	147.0269939	0.349402638	0.56603166
retrograde_Set1Cell1.7681	ID6812002	6812002	26	27.12417412	37.29610781	20.93807272	0	943	943	0.5	1		101.3783784	62	0	301	3751	92.40080307	0.20293685	0.370184028
retrograde_Set1Cell1.7682	ID6676840	6676840	26	36.14526749	37.40452224	20.89515198	0	901	901	0.5	1		107.2702703	82	0	383	3969	103.239648	0.33333764	0.519525743
retrograde_Set1Cell1.7683	ID6043981	6043981	26	35.53181076	37.97930611	20.73132989	0	709	709	0.5	1		116.5135135	111	0	441	4311	108.1664411	0.33485374	0.540424744
retrograde_Set1Cell1.7684	ID3828009	3828009	26	63.74895859	40.5588221	18.3672159	0	56	56	0.5	1		176.1621622	95	0	854	6518	206.703426	0.440327216	0.521085892
retrograde_Set1Cell1.7685	ID3911976	3911976	26	70.03968811	40.60674325	18.32781247	0	81	81	0.5	1		172.5405405	113	0	824	6384	178.2993106	0.452960254	0.603361851
retrograde_Set1Cell1.7686	ID3703086	3703086	26	56.13225937	40.63612455	18.31658264	0	23	23	0.5	1		166.8108108	100	0	898	6172	193.5511471	0.372693601	0.467990208
retrograde_Set1Cell1.7687	ID6138180	6138180	26	42.14325714	37.99628264	20.63299829	0	743	743	0.5	1		115.4054054	94	0	402	4270	106.3470366	0.366198223	0.581745819
retrograde_Set1Cell1.7688	ID4661595	4661595	26	49.03633881	39.4357883	19.33159777	0	304	304	0.5	1		143.2162162	127	0	489	5299	124.2265259	0.375839622	0.629857929
retrograde_Set1Cell1.7689	ID6551934	6551934	26	31.89701653	37.550036	20.82503172	0	863	863	0.5	1		112.7567568	81	0	441	4172	118.8078293	0.257170838	0.388288861
retrograde_Set1Cell1.7690	ID6650181	6650181	26	24.75984383	37.53636974	20.80993337	0	893	893	0.5	1		97	84	0	381	3589	89.38524611	0.268771224	0.459764398
retrograde_Set1Cell1.7691	ID4049183	4049183	26	51.97386169	40.36877136	18.57189313	0	126	126	0.5	1		166.972973	94	0	751	6178	185.5573416	0.462627992	0.569240851
retrograde_Set1Cell1.7692	ID5476721	5476721	26	48.17430878	38.74907794	20.00969361	0	545	545	0.5	1		142.7027027	114	0	528	5280	122.0775857	0.394505478	0.66139221
retrograde_Set1Cell1.7693	ID4587877	4587877	26	47.05829239	39.65149867	19.26832163	0	283	283	0.5	1		148.9189189	120	0	492	5510	121.9631954	0.35882272	0.644864116
retrograde_Set1Cell1.7694	ID5038441	5038441	26	61.0399971	39.19171241	19.7872119	0	416	416	0.5	1		178.8108108	125	0	525	6616	144.1254927	0.446885018	0.766381016
retrograde_Set1Cell1.7695	ID4594019	4594019	26	39.43526077	39.66282983	19.24931422	0	280	280	0.5	1		135.6756757	111	0	472	5020	116.1773199	0.268836725	0.494872695
retrograde_Set1Cell1.7696	ID5085540	5085540	26	59.08921051	39.13665922	19.81883003	0	430	430	0.5	1		175.3783784	152	0	632	6489	155.0350052	0.466341902	0.719524311
retrograde_Set1Cell1.7697	ID4063511	4063511	26	54.10754395	40.36560977	18.60624148	0	124	124	0.5	1		164.9459459	102	0	667	6103	164.231873	0.418222485	0.592348383
retrograde_Set1Cell1.7698	ID6631758	6631758	26	35.70194626	37.54480528	20.89596899	0	888	888	0.5	1		98.72972973	60	0	455	3653	110.7902544	0.336104634	0.448343021
retrograde_Set1Cell1.7699	ID5284219	5284219	26	40.21051407	38.84836486	20.02128496	0	488	488	0.5	1		169.3243243	159	0	480	6265	119.0919472	0.408061409	0.824082856
retrograde_Set1Cell1.7700	ID6242674	6242674	26	45.23729706	37.94924138	20.64890542	0	772	772	0.5	1		122	103	0	389	4514	104.4679643	0.437407953	0.710744203
retrograde_Set1Cell1.7701	ID6619466	6619466	26	32.59405518	37.36946507	20.90969154	0	885	885	0.5	1		96.10810811	62	0	398	3556	105.1033311	0.211379943	0.319122144
retrograde_Set1Cell1.7702	ID5716327	5716327	26	37.06249619	38.29675522	20.27520235	0	618	618	0.5	1		115.2432432	75	0	551	4264	130.3807257	0.397270719	0.50261804
retrograde_Set1Cell1.7703	ID4624758	4624758	26	47.77854538	39.64555621	19.35281019	0	290	290	0.5	1		151.4864865	114	0	640	5605	145.5093776	0.440776099	0.636992688
retrograde_Set1Cell1.7704	ID4006157	4006157	26	72.28256989	40.50587199	18.43448995	0	109	109	0.5	1		183.8648649	122	0	636	6803	173.8081896	0.44213469	0.648645297
retrograde_Set1Cell1.7705	ID6410581	6410581	26	28.39011955	37.57761232	20.81161728	0	823	823	0.5	1		94.16216216	67	0	341	3484	94.24215662	0.279288217	0.436260021
retrograde_Set1Cell1.7706	ID6195556	6195556	26	26.02052498	37.89357641	20.69655006	0	759	759	0.5	1		106.8918919	91	0	431	3955	102.3120998	0.309567208	0.493940822
retrograde_Set1Cell1.7707	ID4379005	4379005	26	56.31560898	40.39467517	18.48331037	0	217	217	0.5	1		152.0540541	112	0	836	5626	162.9197052	0.483619693	0.608465238
retrograde_Set1Cell1.7708	ID5601557	5601557	26	47.61440277	38.55388172	20.05294255	0	584	584	0.5	1		155.4594595	130	0	472	5752	114.3210865	0.426876537	0.813648248
retrograde_Set1Cell1.7709	ID4127103	4127103	26	56.80354309	40.25993088	18.599518	0	147	147	0.5	1		187.7027027	147	0	721	6945	152.696661	0.408087712	0.712516278
retrograde_Set1Cell1.7710	ID4802827	4802827	26	34.57720184	39.44197509	19.48164237	0	351	351	0.5	1		151.4324324	114	0	692	5603	158.7465731	0.352773686	0.49752576
retrograde_Set1Cell1.7711	ID6748453	6748453	26	35.62438965	37.33886606	20.94726448	0	923	923	0.5	1		120.5945946	94	0	398	4462	101.8554148	0.347075566	0.610106705
retrograde_Set1Cell1.7712	ID5892378	5892378	26	42.50409317	38.16828132	20.59501825	0	671	671	0.5	1		125.4594595	111	0	432	4642	103.9154556	0.398042958	0.68748415
retrograde_Set1Cell1.7713	ID4749579	4749579	26	49.60027695	39.51278498	19.50976532	0	328	328	0.5	1		143.6756757	82	0	670	5316	163.7314967	0.371903308	0.475759589
retrograde_Set1Cell1.7714	ID6869292	6869292	26	25.45211983	37.28479444	20.95173114	0	958	958	0.5	1		94.2972973	91	0	227	3489	73.51449776	0.14260343	0.320177416
retrograde_Set1Cell1.7715	ID4210951	4210951	26	57.37966156	40.36031097	18.53388746	0	175	175	0.5	1		165.1621622	108	0	647	6111	175.4849651	0.443988267	0.578773277
retrograde_Set1Cell1.7716	ID6060315	6060315	26	33.64564133	37.95224998	20.65006179	0	717	717	0.5	1		98.21621622	58	0	397	3634	106.0432656	0.299099585	0.426484712
retrograde_Set1Cell1.7717	ID5423384	5423384	26	39.17323303	38.67227496	19.99484034	0	527	527	0.5	1		138.8918919	116	0	421	5139	107.4305418	0.316525417	0.621667931
retrograde_Set1Cell1.7718	ID4540687	4540687	26	47.16106796	39.69239083	19.05932336	0	269	269	0.5	1		149.7027027	99	0	668	5539	147.0149019	0.431634303	0.614019458
retrograde_Set1Cell1.7719	ID4436236	4436236	26	46.19223785	39.99630282	18.80970818	0	237	237	0.5	1		157.1621622	94	0	762	5815	167.2269771	0.389936543	0.527315595
retrograde_Set1Cell1.7720	ID5001475	5001475	26	47.23522186	39.27294375	19.80085042	0	406	406	0.5	1		155.5945946	144	0	628	5757	130.7829966	0.397525792	0.676828593
retrograde_Set1Cell1.7721	ID5951754	5951754	26	33.94737244	38.12075444	20.5205627	0	687	687	0.5	1		115.8648649	91	0	698	4287	146.1637518	0.314925959	0.379707551
retrograde_Set1Cell1.7722	ID6562100	6562100	26	32.30458069	37.74165536	20.82652315	0	868	868	0.5	1		124.1891892	110	0	466	4595	101.1846052	0.354009356	0.641789224
retrograde_Set1Cell1.7723	ID6252813	6252813	26	43.40386963	37.98862511	20.72210479	0	776	776	0.5	1		123.8648649	114	0	396	4583	106.4185036	0.359432533	0.615489582
retrograde_Set1Cell1.7724	ID4745499	4745499	26	50.75064468	39.55800729	19.56112892	0	329	329	0.5	1		164.6486486	128	0	675	6092	146.9875687	0.329076271	0.554694963
retrograde_Set1Cell1.7725	ID3864942	3864942	26	57.92682266	40.59318277	18.38254628	0	64	64	0.5	1		177.3243243	105	0	681	6561	171.9625369	0.444952205	0.63507402
retrograde_Set1Cell1.7726	ID5132571	5132571	26	50.88290024	39.07713362	19.84148428	0	445	445	0.5	1		169.8648649	118	5	641	6285	154.0496244	0.494521073	0.729719025
retrograde_Set1Cell1.7727	ID5452043	5452043	26	32.56440735	38.76074719	20.00987266	0	534	534	0.5	1		143.2702703	119	0	477	5301	115.2337356	0.206041759	0.424814507
retrograde_Set1Cell1.7728	ID4294938	4294938	26	63.42774963	40.3040409	18.5615249	0	194	194	0.5	1		176.5135135	147	0	560	6531	146.1934832	0.490750627	0.794942661
retrograde_Set1Cell1.7729	ID6359356	6359356	26	32.02499008	37.72330171	20.8080099	0	807	807	0.5	1		97.86486486	57	0	468	3621	112.3852902	0.340795967	0.442668966
retrograde_Set1Cell1.7730	ID6392127	6392127	26	34.06464386	37.63948704	20.84936384	0	817	817	0.5	1		108.0540541	76	0	483	3998	119.251123	0.319773495	0.439088078
retrograde_Set1Cell1.7731	ID5257486	5257486	26	51.93370056	38.69517844	20.05227632	0	482	482	0.5	1		155.4864865	152	0	499	5753	123.5713068	0.463561523	0.797079066
retrograde_Set1Cell1.7732	ID5726518	5726518	26	35.90228653	38.29239755	20.28651015	0	620	620	0.5	1		101.7297297	63	0	381	3764	105.1009168	0.339659931	0.490818735
retrograde_Set1Cell1.7733	ID5996863	5996863	26	43.6985817	38.05198104	20.61501904	0	700	700	0.5	1		117.5675676	84	0	448	4350	113.9823428	0.433748552	0.624086797
retrograde_Set1Cell1.7734	ID3993941	3993941	26	60.77241135	40.50692809	18.47828948	0	107	107	0.5	1		181.5405405	122	0	753	6717	184.4280339	0.437002768	0.59869174
retrograde_Set1Cell1.7735	ID4849952	4849952	26	40.24035645	39.44753478	19.47721769	0	364	364	0.5	1		125.8648649	76	0	613	4657	147.3999024	0.303263756	0.397397843
retrograde_Set1Cell1.7736	ID4090196	4090196	26	63.04272461	40.34068597	18.58683144	0	135	135	0.5	1		192.0540541	120	0	806	7106	192.1204694	0.502814381	0.668932326
retrograde_Set1Cell1.7737	ID5247290	5247290	26	34.67438889	38.93293861	19.88815286	0	476	476	0.5	1		145.8108108	114	0	571	5395	118.4733533	0.323393963	0.601508541
retrograde_Set1Cell1.7738	ID5531950	5531950	26	42.48808289	38.70995992	20.09496158	0	560	560	0.5	1		122.4324324	97	0	437	4530	110.103623	0.387792014	0.621440196
retrograde_Set1Cell1.7739	ID6002980	6002980	26	38.57432938	37.95830231	20.63803764	0	701	701	0.5	1		115.7297297	78	0	510	4282	126.6126307	0.364157954	0.488003619
retrograde_Set1Cell1.7740	ID3901882	3901882	26	61.05610275	40.58050399	18.29223733	0	79	79	0.5	1		190.3783784	135	26	738	7044	157.0218229	0.419239599	0.71629873
retrograde_Set1Cell1.7741	ID6877673	6877673	26	25.56052589	37.28588659	21.08008531	0	963	963	0.5	1		95.08108108	71	0	331	3518	91.38939228	0.274493377	0.448149179
retrograde_Set1Cell1.7742	ID6930914	6930914	26	28.26272774	37.34376344	21.01788203	0	976	976	0.5	1		132.7297297	113	0	450	4911	97.97268572	0.295903299	0.618686164
retrograde_Set1Cell1.7743	ID4727236	4727236	26	40.84559631	39.51118579	19.50116317	0	324	324	0.5	1		132.8378378	88	0	803	4915	170.4015704	0.302446227	0.362048348
retrograde_Set1Cell1.7744	ID6959590	6959590	26	28.58623886	37.3436005	21.00923912	0	984	984	0.5	1		96.94594595	67	0	272	3587	78.3056497	0.148898754	0.320904537
retrograde_Set1Cell1.7745	ID4456905	4456905	26	50.88016129	40.03181763	18.782713	0	240	240	0.5	1		161.2972973	130	0	783	5968	182.4251543	0.43750608	0.538203808
retrograde_Set1Cell1.7746	ID4200910	4200910	26	57.83029556	40.28032881	18.59538525	0	161	161	0.5	1		159.3243243	105	0	620	5895	155.4456057	0.45624876	0.642243563
retrograde_Set1Cell1.7747	ID4317649	4317649	26	65.90110779	40.45138839	18.48156364	0	205	205	0.5	1		173.4324324	144	0	725	6417	166.5857371	0.511902213	0.704994616
retrograde_Set1Cell1.7748	ID5872073	5872073	26	32.45679855	38.06746472	20.52611395	0	663	663	0.5	1		95.67567568	57	0	497	3540	116.4939326	0.358466338	0.43343874
retrograde_Set1Cell1.7749	ID3744169	3744169	26	70.1854248	40.60745163	18.32208271	0	29	29	0.5	1		189.8648649	122	0	862	7025	204.5207355	0.490094421	0.610665274
retrograde_Set1Cell1.7750	ID4981212	4981212	26	49.95173264	39.30229753	19.6967192	0	399	399	0.5	1		174.7837838	159	0	504	6467	128.9853857	0.38229343	0.749526886
retrograde_Set1Cell1.7751	ID6760947	6760947	26	36.23094559	37.3120573	20.91373397	0	926	926	0.5	1		107.4324324	85	0	387	3975	97.5450154	0.300243285	0.508638238
retrograde_Set1Cell1.7752	ID4164008	4164008	26	66.63571167	40.35542934	18.5599187	0	156	156	0.5	1		181.3783784	117	0	655	6711	177.4024538	0.493632826	0.675796705
retrograde_Set1Cell1.7753	ID4577757	4577757	26	33.42219925	39.70316626	19.15406338	0	278	278	0.5	1		121.6756757	94	0	435	4502	110.9574628	0.28227157	0.482796786
retrograde_Set1Cell1.7754	ID4876752	4876752	26	53.79332733	39.47575288	19.38204054	0	368	368	0.5	1		146.3243243	81	0	462	5414	140.4969462	0.336839319	0.524835506
retrograde_Set1Cell1.7755	ID5028305	5028305	26	56.77658463	39.26882482	19.76730819	0	413	413	0.5	1		157.1621622	109	0	553	5815	141.7696711	0.461917056	0.700544817
retrograde_Set1Cell1.7756	ID6666693	6666693	26	24.15683937	37.42792892	20.84696256	0	899	899	0.5	1		97.56756757	72	0	548	3610	111.2276296	0.281349881	0.385213763
retrograde_Set1Cell1.7757	ID4782568	4782568	26	40.07807159	39.4534909	19.48207173	0	341	341	0.5	1		149.8378378	83	0	741	5544	168.2599697	0.37459024	0.48534872
retrograde_Set1Cell1.7758	ID4051358	4051358	26	53.32132339	40.29082235	18.62405858	0	122	122	0.5	1		159.7297297	90	0	670	5910	168.6040148	0.47694792	0.611862192
retrograde_Set1Cell1.7759	ID4520416	4520416	26	49.92203903	39.74431506	18.98826756	0	262	262	0.5	1		153.0810811	110	0	700	5664	181.6963857	0.422074583	0.500117502
retrograde_Set1Cell1.7760	ID5362164	5362164	26	42.96611404	38.84707312	20.00690618	0	513	513	0.5	1		143.4594595	128	0	436	5308	104.3712909	0.321516975	0.668820062
retrograde_Set1Cell1.7761	ID5804543	5804543	26	40.52576828	38.26733048	20.28620138	0	642	642	0.5	1		115.8378378	81	0	325	4286	100.0120864	0.322760995	0.565233139
retrograde_Set1Cell1.7762	ID6541764	6541764	26	32.54582214	37.51777237	20.76550055	0	862	862	0.5	1		115.2702703	78	0	541	4265	121.8851118	0.287167932	0.421985352
retrograde_Set1Cell1.7763	ID5075425	5075425	26	56.06443024	39.19173867	19.77693571	0	428	428	0.5	1		163.4054054	132	0	669	6046	154.635496	0.39661809	0.600180773
retrograde_Set1Cell1.7764	ID4841979	4841979	26	43.84300232	39.42982629	19.41548931	0	357	357	0.5	1		153.9189189	118	0	607	5695	141.3856779	0.368778411	0.586609273
retrograde_Set1Cell1.7765	ID6781397	6781397	26	34.45055008	37.31533505	21.06096314	0	932	932	0.5	1		93.59459459	57	0	510	3463	114.2230905	0.252034131	0.32989068
retrograde_Set1Cell1.7766	ID5814763	5814763	26	34.84228134	38.26446247	20.35062425	0	647	647	0.5	1		109.8648649	82	0	493	4065	110.9251905	0.374967883	0.540206935
retrograde_Set1Cell1.7767	ID5695981	5695981	26	37.92396545	38.35885514	20.2845726	0	612	612	0.5	1		129.5675676	99	0	397	4794	98.40944527	0.27375081	0.565927055
retrograde_Set1Cell1.7768	ID4934128	4934128	26	65.15586853	39.4867917	19.66212224	0	384	384	0.5	1		167.1081081	127	0	731	6183	162.7484057	0.450128656	0.637442334
retrograde_Set1Cell1.7769	ID6232547	6232547	26	29.17128372	37.98215833	20.66380209	0	770	770	0.5	1		91.21621622	62	0	406	3375	109.6134965	0.325623817	0.408821646
retrograde_Set1Cell1.7770	ID6017510	6017510	26	46.11284256	37.97597359	20.6696324	0	705	705	0.5	1		120.972973	101	0	448	4476	128.0612888	0.397584646	0.537467199
retrograde_Set1Cell1.7771	ID4651512	4651512	26	38.41737366	39.49840464	19.26576417	0	299	299	0.5	1		131.4054054	106	0	640	4862	123.2097262	0.292604148	0.482851035
retrograde_Set1Cell1.7772	ID4991373	4991373	26	60.73025894	39.35724642	19.78904497	0	402	402	0.5	1		163.6216216	121	0	458	6054	125.9407602	0.475177305	0.836981475
retrograde_Set1Cell1.7773	ID4247939	4247939	26	61.54578781	40.30035086	18.50558729	0	181	181	0.5	1		178.5945946	134	0	552	6608	150.2907293	0.408131004	0.688846793
retrograde_Set1Cell1.7774	ID6730144	6730144	26	32.63576889	37.37437053	20.98201632	0	922	922	0.5	1		113.1351351	83	0	400	4186	100.0144884	0.343996542	0.579055917
retrograde_Set1Cell1.7775	ID6336936	6336936	26	32.00107956	37.76104278	20.65992077	0	801	801	0.5	1		117.3243243	107	0	493	4341	105.5119935	0.402519455	0.638254978
retrograde_Set1Cell1.7776	ID5777809	5777809	26	39.13089752	38.24894134	20.34269072	0	631	631	0.5	1		117.8648649	81	0	439	4361	109.6841835	0.375678483	0.586907594
retrograde_Set1Cell1.7777	ID5898641	5898641	26	48.12851334	38.16004639	20.52154416	0	670	670	0.5	1		112.5405405	67	0	411	4164	124.7236043	0.34870597	0.466586794
retrograde_Set1Cell1.7778	ID5648794	5648794	26	36.6650238	38.36568789	20.17437696	0	597	597	0.5	1		126.0540541	74	0	432	4664	109.9413849	0.304594331	0.535392077
retrograde_Set1Cell1.7779	ID5706137	5706137	26	38.08595276	38.28199235	20.25544301	0	614	614	0.5	1		129.7837838	101	0	406	4802	105.6340999	0.319758938	0.595352761
retrograde_Set1Cell1.7780	ID6128018	6128018	26	28.84265709	37.9606698	20.63566225	0	739	739	0.5	1		116.5675676	105	0	392	4313	93.67928164	0.267566907	0.525322115
retrograde_Set1Cell1.7781	ID4354450	4354450	26	50.16035461	40.4362929	18.54254707	0	212	212	0.5	1		152.4864865	110	0	762	5642	156.2989695	0.468212027	0.622241577
retrograde_Set1Cell1.7782	ID5237148	5237148	26	51.83782959	38.95199242	19.87107209	0	477	477	0.5	1		167.5675676	149	0	526	6200	125.9935052	0.359149014	0.702877121
retrograde_Set1Cell1.7783	ID5554567	5554567	26	45.55694199	38.63385856	20.01391343	0	566	566	0.5	1		125.972973	78	0	549	4661	122.9361818	0.366544271	0.549705881
retrograde_Set1Cell1.7784	ID5591424	5591424	26	41.04781723	38.60154082	20.00793804	0	578	578	0.5	1		120.4324324	96	0	441	4456	115.9768992	0.352809986	0.541634138
retrograde_Set1Cell1.7785	ID4473241	4473241	26	47.63728333	39.93830284	18.9508942	0	253	253	0.5	1		146.2702703	110	0	546	5412	147.8831462	0.379463482	0.54416068
retrograde_Set1Cell1.7786	ID5421455	5421455	26	42.07661438	38.68167128	20.02507598	0	531	531	0.5	1		165.1351351	154	0	552	6110	121.2504667	0.312647119	0.648772606
retrograde_Set1Cell1.7787	ID4080096	4080096	26	57.35167694	40.31385546	18.6515238	0	134	134	0.5	1		164.0540541	93	0	805	6070	195.7885688	0.538009879	0.586220169
retrograde_Set1Cell1.7788	ID4284830	4284830	26	50.97937012	40.27814142	18.58695161	0	197	197	0.5	1		160.7297297	129	0	620	5947	131.3036448	0.440411008	0.748550599
retrograde_Set1Cell1.7789	ID6033852	6033852	26	36.87638092	37.95025809	20.61492555	0	713	713	0.5	1		103.8648649	64	0	368	3843	101.1781054	0.393984207	0.580273948
retrograde_Set1Cell1.7790	ID6447491	6447491	26	27.82914162	37.50615148	20.81532964	0	832	832	0.5	1		92.45945946	68	0	403	3421	96.16236114	0.31842412	0.46443725
retrograde_Set1Cell1.7791	ID5523888	5523888	26	41.17150116	38.64153941	20.09467176	0	559	559	0.5	1		131.9189189	99	0	578	4881	117.3701122	0.34872049	0.581212666
retrograde_Set1Cell1.7792	ID6289849	6289849	26	33.6587944	37.85745832	20.69513543	0	789	789	0.5	1		105.6486486	100	0	354	3909	97.83098129	0.315669646	0.518207268
retrograde_Set1Cell1.7793	ID5581245	5581245	26	34.33803177	38.68057475	20.03136101	0	577	577	0.5	1		116.2702703	96	0	557	4302	124.9636944	0.307459311	0.437596952
retrograde_Set1Cell1.7794	ID5122471	5122471	26	53.4006958	39.04653531	19.82342123	0	442	442	0.5	1		175.8918919	138	0	573	6508	149.2464003	0.416080584	0.692566424
retrograde_Set1Cell1.7795	ID4792738	4792738	26	43.79722595	39.49625839	19.50078197	0	336	336	0.5	1		156.5945946	106	0	710	5794	146.3083615	0.347505138	0.552037291
retrograde_Set1Cell1.7796	ID6904197	6904197	26	26.70590401	37.44035482	20.90005917	0	969	969	0.5	1		93.02702703	70	0	309	3442	85.29702564	0.24085266	0.423385988
retrograde_Set1Cell1.7797	ID5939636	5939636	26	30.68362617	38.03172297	20.56548026	0	682	682	0.5	1		102.2162162	71	0	466	3782	113.5192434	0.39484939	0.50978196
retrograde_Set1Cell1.7798	ID4665779	4665779	26	55.00394821	39.48984309	19.34164907	0	306	306	0.5	1		154.1351351	111	0	513	5703	137.2876466	0.402512459	0.644425597
retrograde_Set1Cell1.7799	ID4426171	4426171	26	51.94917679	40.02273426	18.77180991	0	236	236	0.5	1		155.1891892	90	0	770	5742	169.4441629	0.387244887	0.511325447
retrograde_Set1Cell1.7800	ID3817920	3817920	26	65.60221863	40.56760179	18.37638355	0	49	49	0.5	1		188.3783784	111	0	886	6970	193.8108114	0.445517406	0.5991346
retrograde_Set1Cell1.7801	ID6738333	6738333	26	40.50643158	37.26789776	20.9201728	0	920	920	0.5	1		107.0540541	70	0	451	3961	112.7149665	0.363777515	0.506691774
retrograde_Set1Cell1.7802	ID3707331	3707331	26	60.8259697	40.57374467	18.37588431	0	21	21	0.5	1		186.6486486	158	0	664	6906	182.5795437	0.487955052	0.670490663
retrograde_Set1Cell1.7803	ID5112398	5112398	26	56.26702118	39.10360822	19.81187828	0	436	436	0.5	1		166.8108108	115	0	621	6172	157.4619598	0.480527778	0.687670627
retrograde_Set1Cell1.7804	ID4514372	4514372	26	38.22233963	39.80518851	19.03834986	0	261	261	0.5	1		143.3783784	116	0	601	5305	138.9974723	0.393235842	0.582284479
retrograde_Set1Cell1.7805	ID6363747	6363747	26	33.28781891	37.63472503	20.83056437	0	808	808	0.5	1		113.5405405	81	0	465	4201	122.9278457	0.393199882	0.521351506
retrograde_Set1Cell1.7806	ID3985983	3985983	26	53.82260513	40.59811608	18.40375294	0	99	99	0.5	1		187.5945946	153	3	814	6941	174.1226355	0.462351041	0.681263756
retrograde_Set1Cell1.7807	ID4117051	4117051	26	75.55780792	40.34299222	18.53392518	0	142	142	0.5	1		196.1351351	145	0	578	7257	163.1402195	0.505443992	0.807295976
retrograde_Set1Cell1.7808	ID4923969	4923969	26	45.71627426	39.48596398	19.46119171	0	382	382	0.5	1		158	127	0	537	5846	123.4060596	0.340457642	0.650370133
retrograde_Set1Cell1.7809	ID3734067	3734067	26	70.27936554	40.56855588	18.3053447	0	26	26	0.5	1		162.4054054	79	0	879	6009	195.9878765	0.477758637	0.535804441
retrograde_Set1Cell1.7810	ID6474350	6474350	26	31.73276711	37.53870933	20.81965311	0	843	843	0.5	1		113.8108108	84	0	340	4211	94.79505315	0.310681776	0.569175709
retrograde_Set1Cell1.7811	ID6437491	6437491	26	31.12807274	37.66026675	20.83442406	0	833	833	0.5	1		100.8108108	72	0	422	3730	105.3973534	0.320915979	0.464754438
retrograde_Set1Cell1.7812	ID5456452	5456452	26	24.16220665	38.80292257	20.00329245	0	537	537	0.5	1		99.67567568	75	0	508	3688	111.8188153	0.241226431	0.346480002
retrograde_Set1Cell1.7813	ID6648445	6648445	26	40.00986099	37.44838613	20.88606021	0	894	894	0.5	1		111.9189189	89	0	439	4141	106.2532034	0.325723714	0.517592319
retrograde_Set1Cell1.7814	ID5841472	5841472	26	29.65984726	38.25610199	20.49944774	0	657	657	0.5	1		117.8918919	98	0	470	4362	107.1008828	0.283462038	0.486219934
retrograde_Set1Cell1.7815	ID4674138	4674138	26	43.67557907	39.54226184	19.31643983	0	307	307	0.5	1		147.6486486	97	0	577	5463	153.7216489	0.313754077	0.458774995
retrograde_Set1Cell1.7816	ID4368989	4368989	26	55.18128204	40.40396732	18.52384738	0	223	223	0.5	1		175.0540541	152	0	659	6477	155.3512053	0.406783431	0.651663733
retrograde_Set1Cell1.7817	ID5352014	5352014	26	37.77437592	38.72638918	19.95745372	0	504	504	0.5	1		159.3243243	125	0	495	5895	121.0913462	0.319102654	0.636576784
retrograde_Set1Cell1.7818	ID4274785	4274785	26	70.30618286	40.24448333	18.6015472	0	191	191	0.5	1		165.7027027	101	0	529	6131	150.6640606	0.48030933	0.713704551
retrograde_Set1Cell1.7819	ID3854873	3854873	26	66.98353577	40.51704569	18.39161035	0	67	67	0.5	1		187.2972973	147	0	613	6930	173.0861803	0.440433137	0.661737879
retrograde_Set1Cell1.7820	ID4772462	4772462	26	40.58732224	39.51402265	19.52212088	0	342	342	0.5	1		156.5675676	135	0	549	5793	126.8311521	0.278653245	0.538043244
retrograde_Set1Cell1.7821	ID6183532	6183532	26	29.65480995	37.92010563	20.59803836	0	757	757	0.5	1		97.89189189	45	0	550	3622	126.9502929	0.339418453	0.390806863
retrograde_Set1Cell1.7822	ID6771283	6771283	26	35.90494537	37.31945748	20.96368928	0	930	930	0.5	1		105.3513514	85	0	477	3898	106.3362633	0.348452442	0.512031394
retrograde_Set1Cell1.7823	ID5659246	5659246	26	46.30342484	38.34168346	20.18734887	0	601	601	0.5	1		123.4594595	94	0	399	4568	113.9387249	0.370250458	0.585569787
retrograde_Set1Cell1.7824	ID5216885	5216885	26	51.66265869	38.86057946	19.92049733	0	467	467	0.5	1		152	125	0	568	5624	130.5875611	0.37115101	0.630140121
retrograde_Set1Cell1.7825	ID5065334	5065334	26	51.84059143	39.19769193	19.78318152	0	426	426	0.5	1		160.4054054	109	0	563	5935	148.0908992	0.431996743	0.653520277
retrograde_Set1Cell1.7826	ID4510328	4510328	26	51.71721268	39.75186556	19.00602428	0	258	258	0.5	1		166.2702703	130	0	838	6152	159.4198943	0.402663229	0.598812202
retrograde_Set1Cell1.7827	ID6713945	6713945	26	27.40295601	37.30752841	20.96410872	0	913	913	0.5	1		89.97297297	70	0	447	3329	95.98625089	0.2560669	0.382185064
retrograde_Set1Cell1.7828	ID3844730	3844730	26	62.41990662	40.55162469	18.37715181	0	62	62	0.5	1		205.1891892	135	0	757	7592	200.155195	0.460787388	0.646742167
retrograde_Set1Cell1.7829	ID4831753	4831753	26	45.13414001	39.37699403	19.44667894	0	359	359	0.5	1		161.1621622	131	0	534	5963	116.3819176	0.348102305	0.715140905
retrograde_Set1Cell1.7830	ID5929499	5929499	26	39.32023239	38.01668299	20.57222569	0	678	678	0.5	1		124.9189189	104	0	494	4622	119.1074161	0.354165141	0.548597207
retrograde_Set1Cell1.7831	ID3938942	3938942	26	60.75461578	40.6010134	18.28639833	0	88	88	0.5	1		156.5945946	111	0	708	5794	158.8698733	0.411566829	0.57478329
retrograde_Set1Cell1.7832	ID4647424	4647424	26	40.56066895	39.4794627	19.35635749	0	301	301	0.5	1		118.2432432	80	0	677	4375	144.7675158	0.273058446	0.350382558
retrograde_Set1Cell1.7833	ID4416005	4416005	26	48.2994957	40.34174014	18.5566778	0	228	228	0.5	1		159.0810811	120	0	822	5886	171.8685509	0.480060156	0.60043833
retrograde_Set1Cell1.7834	ID6400557	6400557	26	39.19089508	37.68403055	20.80243019	0	820	820	0.5	1		112.0540541	89	0	342	4146	101.8233617	0.327849694	0.543420481
retrograde_Set1Cell1.7835	ID6785579	6785579	26	28.62793732	37.21863668	20.97102207	0	934	934	0.5	1		92.05405405	58	0	391	3406	102.9128396	0.269574567	0.379860431
retrograde_Set1Cell1.7836	ID4688394	4688394	26	46.33660889	39.39054965	19.34431587	0	315	315	0.5	1		152.2702703	114	1	495	5634	127.7411986	0.381129727	0.657888778
retrograde_Set1Cell1.7837	ID4614665	4614665	26	38.09989548	39.55110071	19.32429547	0	292	292	0.5	1		122.6216216	86	0	480	4537	126.0446022	0.291430433	0.439072951
retrograde_Set1Cell1.7838	ID5861897	5861897	26	40.15449524	38.15639912	20.49182586	0	660	660	0.5	1		112.7567568	87	0	483	4172	120.1102284	0.457212714	0.589098511
retrograde_Set1Cell1.7839	ID6838840	6838840	26	32.78749466	37.11551043	21.02885842	0	947	947	0.5	1		125.5135135	91	0	373	4644	99.13027949	0.265023887	0.530518393
retrograde_Set1Cell1.7840	ID6081037	6081037	26	34.55295944	38.03120749	20.68655986	0	728	728	0.5	1		122.1891892	115	0	511	4521	120.4484301	0.306253533	0.475680408
retrograde_Set1Cell1.7841	ID5636612	5636612	26	36.16485977	38.51022639	20.08639014	0	594	594	0.5	1		126.5675676	104	0	455	4683	99.65009353	0.253799122	0.514205684
retrograde_Set1Cell1.7842	ID6584880	6584880	26	30.31124306	37.5675655	20.76937515	0	875	875	0.5	1		93	50	0	310	3441	99.74690193	0.28343949	0.411811518
retrograde_Set1Cell1.7843	ID6326837	6326837	26	45.52715302	37.70303136	20.74187185	0	798	798	0.5	1		120.3783784	88	0	463	4454	116.6653217	0.372859982	0.560474979
retrograde_Set1Cell1.7844	ID6531640	6531640	26	26.51443481	37.44185546	20.81326498	0	857	857	0.5	1		106.9459459	83	0	508	3957	118.7941604	0.239581372	0.347998391
retrograde_Set1Cell1.7845	ID4190820	4190820	26	57.77312469	40.25416236	18.50737842	0	164	164	0.5	1		157.2162162	101	0	586	5817	151.3379469	0.495825684	0.688695953
retrograde_Set1Cell1.7846	ID6724103	6724103	26	34.27832413	37.44152367	20.87382333	0	916	916	0.5	1		113.3513514	78	0	473	4194	129.1343435	0.293770606	0.398626345
retrograde_Set1Cell1.7847	ID5227053	5227053	26	47.39451218	38.70798052	19.98908854	0	471	471	0.5	1		157.8648649	107	0	433	5841	116.601449	0.355569713	0.710255221
retrograde_Set1Cell1.7848	ID5169709	5169709	26	50.61071014	38.9791405	19.85370879	0	456	456	0.5	1		158.9459459	125	0	574	5881	150.2385041	0.465499457	0.672096629
retrograde_Set1Cell1.7849	ID6117944	6117944	26	32.3303566	38.01709304	20.55674013	0	737	737	0.5	1		111.8918919	83	0	356	4140	92.74211071	0.279062686	0.526455391
retrograde_Set1Cell1.7850	ID4321833	4321833	26	59.24572754	40.37014438	18.49182894	0	203	203	0.5	1		155.6486486	103	0	573	5759	156.310449	0.415763696	0.584848166
retrograde_Set1Cell1.7851	ID3891795	3891795	26	61.53162384	40.5576282	18.33818658	0	76	76	0.5	1		166.027027	113	0	670	6143	168.3601441	0.440412685	0.603034807
retrograde_Set1Cell1.7852	ID5976626	5976626	26	37.26326752	38.14415972	20.52227034	0	694	694	0.5	1		108.7567568	78	0	433	4024	107.6917941	0.316368738	0.485422199
retrograde_Set1Cell1.7853	ID5571134	5571134	26	37.17724609	38.65497512	20.05741554	0	574	574	0.5	1		119.1351351	87	0	440	4408	123.3556651	0.325986539	0.474866256
retrograde_Set1Cell1.7854	ID5157413	5157413	26	47.62725067	39.01063711	19.86762007	0	452	452	0.5	1		156.3513514	129	0	668	5785	140.5768308	0.437742779	0.6772604
retrograde_Set1Cell1.7855	ID4153939	4153939	26	59.9709053	40.34679477	18.56534688	0	153	153	0.5	1		171.0810811	126	0	728	6330	163.8383991	0.451410745	0.64952795
retrograde_Set1Cell1.7856	ID6175283	6175283	26	29.98220634	37.83929614	20.68039261	0	752	752	0.5	1		101.1621622	59	0	552	3743	116.4368006	0.272413478	0.372013041
retrograde_Set1Cell1.7857	ID6748680	6748680	26	29.89861298	37.31887325	21.02074559	0	929	929	0.5	1		93.32432432	50	0	378	3453	111.4433224	0.216125056	0.297644376
retrograde_Set1Cell1.7858	ID5304894	5304894	26	45.30424118	38.61601931	19.97511472	0	496	496	0.5	1		163.5945946	147	0	439	6053	114.495138	0.444983226	0.880020391
retrograde_Set1Cell1.7859	ID3697225	3697225	26	45.07212448	40.59163797	18.35287102	0	22	22	0.5	1		176.2162162	151	0	742	6520	163.1945218	0.385720183	0.601128215
retrograde_Set1Cell1.7860	ID5513761	5513761	26	22.05312538	38.62067194	20.03509872	0	557	557	0.5	1		121.6486486	89	0	459	4501	116.53164	0.261018666	0.432158915
retrograde_Set1Cell1.7861	ID5409317	5409317	26	45.10577011	38.65753729	19.99696932	0	528	528	0.5	1		147.4864865	113	0	454	5457	124.2067322	0.263548805	0.495343102
retrograde_Set1Cell1.7862	ID4033093	4033093	26	65.8568573	40.32373644	18.61997732	0	118	118	0.5	1		174.3243243	119	0	681	6450	156.9955863	0.438312106	0.676754065
retrograde_Set1Cell1.7863	ID4453059	4453059	26	63.05190659	39.93687424	18.86494062	0	242	242	0.5	1		163.2162162	79	0	721	6039	178.9840364	0.421857985	0.541114356
retrograde_Set1Cell1.7864	ID6107864	6107864	26	46.37330627	37.94988679	20.69148957	0	736	736	0.5	1		124.3243243	105	0	401	4600	105.4140129	0.371728739	0.639213087
retrograde_Set1Cell1.7865	ID5012166	5012166	26	61.04520035	39.28304343	19.80063257	0	410	410	0.5	1		183.1351351	134	0	484	6776	134.7108348	0.487446902	0.891014937
retrograde_Set1Cell1.7866	ID6828773	6828773	26	30.91661644	37.32159453	20.9710496	0	951	951	0.5	1		112.3513514	94	0	581	4157	111.3942489	0.280529832	0.441911067
retrograde_Set1Cell1.7867	ID6316786	6316786	26	27.57061768	37.85153541	20.67870757	0	796	796	0.5	1		111.7567568	105	0	470	4135	96.68861975	0.291360998	0.521569486
retrograde_Set1Cell1.7868	ID6261453	6261453	26	31.46680069	37.93541189	20.75152727	0	781	781	0.5	1		115.8918919	93	0	449	4288	102.6777006	0.411845902	0.658497856
retrograde_Set1Cell1.7869	ID5561026	5561026	26	50.76790237	38.65961365	20.09170774	0	568	568	0.5	1		130.1621622	105	0	616	4816	127.9004634	0.367507553	0.546989723
retrograde_Set1Cell1.7870	ID4346581	4346581	26	61.9587059	40.38780792	18.5026869	0	209	209	0.5	1		162.2432432	125	0	742	6003	166.8764356	0.459545897	0.612227363
retrograde_Set1Cell1.7871	ID5503688	5503688	26	30.31081009	38.83519421	20.02322096	0	553	553	0.5	1		117.2432432	87	0	548	4338	126.9248258	0.284363657	0.409032038
retrograde_Set1Cell1.7872	ID4070050	4070050	26	73.59946442	40.3022669	18.62273687	0	128	128	0.5	1		171.0540541	114	0	697	6329	189.4846734	0.545470768	0.637235506
retrograde_Set1Cell1.7873	ID5389007	5389007	26	41.34768295	38.73104223	19.93558665	0	520	520	0.5	1		159.027027	130	0	559	5884	127.9399787	0.399174584	0.709227612
retrograde_Set1Cell1.7874	ID4557541	4557541	26	48.72158051	39.66787219	19.15069099	0	275	275	0.5	1		149.6756757	114	0	619	5538	153.1582432	0.386301192	0.544639704
retrograde_Set1Cell1.7875	ID5149420	5149420	26	54.74052811	39.03126664	19.83532505	0	449	449	0.5	1		156.8378378	136	0	468	5803	123.6674559	0.417858078	0.747517659
retrograde_Set1Cell1.7876	ID4311793	4311793	26	53.69549179	40.35257023	18.54597343	0	202	202	0.5	1		148.1351351	99	0	686	5481	149.2565208	0.442173188	0.608596916
retrograde_Set1Cell1.7877	ID5341920	5341920	26	47.56774139	38.74388207	20.02584893	0	506	506	0.5	1		169.5675676	152	0	439	6274	111.0749348	0.441180693	0.934662422
retrograde_Set1Cell1.7878	ID4819706	4819706	26	44.02329636	39.42660584	19.45133731	0	350	350	0.5	1		130.4594595	100	0	546	4827	132.6429197	0.329732694	0.487774577
retrograde_Set1Cell1.7879	ID5774063	5774063	26	37.40275955	38.19187909	20.34132821	0	636	636	0.5	1		140.2702703	110	0	750	5190	140.2269289	0.43660746	0.608019127
retrograde_Set1Cell1.7880	ID6048484	6048484	26	29.83717155	38.09346252	20.51595064	0	715	715	0.5	1		116.3783784	106	0	377	4306	90.13026109	0.385984296	0.71918893
retrograde_Set1Cell1.7881	ID6212322	6212322	26	31.32073021	37.9066284	20.62960544	0	766	766	0.5	1		94.13513514	53	0	394	3483	112.7044222	0.318609794	0.403630164
retrograde_Set1Cell1.7882	ID6589147	6589147	26	36.21018982	37.51957496	20.8127332	0	876	876	0.5	1		120.7297297	92	0	421	4467	96.58664753	0.357034882	0.657728664
retrograde_Set1Cell1.7883	ID3797755	3797755	26	56.67562103	40.59857955	18.28535897	0	47	47	0.5	1		181.9189189	134	0	827	6731	197.4418871	0.40375954	0.530027795
retrograde_Set1Cell1.7884	ID6521511	6521511	26	29.40123749	37.55975543	20.85757295	0	858	858	0.5	1		112.0540541	76	0	404	4146	107.8386001	0.316300972	0.499377133
retrograde_Set1Cell1.7885	ID3928828	3928828	26	75.61048126	40.56908963	18.3231069	0	83	83	0.5	1		164.8378378	115	0	657	6099	171.0481598	0.474796584	0.620503108
retrograde_Set1Cell1.7886	ID4971137	4971137	26	61.36539078	39.42277983	19.69398008	0	393	393	0.5	1		179.6486486	125	0	558	6647	138.4879089	0.409250289	0.753430081
retrograde_Set1Cell1.7887	ID6644395	6644395	26	26.11532211	37.48684683	20.7888288	0	897	897	0.5	1		94.81081081	75	0	375	3508	93.12621001	0.269897404	0.432758892
retrograde_Set1Cell1.7888	ID5849751	5849751	26	33.51183701	38.09175371	20.4791439	0	656	656	0.5	1		110.3513514	105	0	423	4083	104.0598696	0.308200282	0.499669876
retrograde_Set1Cell1.7889	ID5399171	5399171	26	38.46378326	38.5764634	19.98374379	0	524	524	0.5	1		141.2702703	142	0	405	5227	98.59756833	0.398575203	0.816655741
retrograde_Set1Cell1.7890	ID6279822	6279822	26	27.58649254	37.88031848	20.71872604	0	783	783	0.5	1		86.13513514	52	0	325	3187	91.43703424	0.263561592	0.392983132
retrograde_Set1Cell1.7891	ID5628548	5628548	26	39.04478455	38.53249944	20.05892934	0	593	593	0.5	1		127.4054054	96	0	434	4714	107.0206261	0.351081127	0.618694733
retrograde_Set1Cell1.7892	ID5794434	5794434	26	36.34695816	38.24992519	20.33020935	0	638	638	0.5	1		112.2702703	80	0	463	4154	119.024892	0.309266353	0.44561688
retrograde_Set1Cell1.7893	ID6908553	6908553	26	30.26187706	37.28768608	20.91732094	0	970	970	0.5	1		96.02702703	77	0	277	3553	73.28160543	0.248132085	0.521015785
retrograde_Set1Cell1.7894	ID6935176	6935176	26	22.86740303	37.31492857	20.93614896	0	978	978	0.5	1		89.10810811	65	0	348	3297	84.98097296	0.158243017	0.286516992
retrograde_Set1Cell1.7895	ID5853884	5853884	26	50.65535355	38.18323386	20.53591206	0	658	658	0.5	1		117.4324324	81	0	395	4345	120.8193189	0.33929061	0.49246876
retrograde_Set1Cell1.7896	ID4682411	4682411	26	40.86048126	39.43751072	19.35836021	0	309	309	0.5	1		135.8918919	87	0	579	5028	140.9623243	0.243820289	0.377948558
retrograde_Set1Cell1.7897	ID3723991	3723991	26	50.60027695	40.59646755	18.35894042	0	24	24	0.5	1		160.1891892	104	0	740	5927	168.999809	0.333911845	0.474549676
retrograde_Set1Cell1.7898	ID3687127	3687127	26	65.47725677	40.61418154	18.32818548	0	12	12	0.5	1		177.5135135	122	0	882	6568	189.9970207	0.431038745	0.562832986
retrograde_Set1Cell1.7899	ID6888089	6888089	26	26.18250275	37.35184331	20.92356762	0	966	966	0.5	1		92.48648649	74	0	336	3422	96.23369173	0.16176461	0.267637215
retrograde_Set1Cell1.7900	ID5919402	5919402	26	33.15167618	38.07851521	20.52487464	0	677	677	0.5	1		101.5945946	68	0	538	3759	112.0241689	0.317613751	0.437220026
retrograde_Set1Cell1.7901	ID6703766	6703766	26	35.18603897	37.47647124	20.94090045	0	908	908	0.5	1		118.8378378	88	0	404	4397	110.4720964	0.341114917	0.547226172
retrograde_Set1Cell1.7902	ID4405936	4405936	26	58.44675446	40.38063163	18.54784296	0	231	231	0.5	1		166.1891892	99	0	650	6149	165.9956221	0.418748676	0.59099541
retrograde_Set1Cell1.7903	ID4463281	4463281	26	39.42114258	39.96069034	18.8827178	0	245	245	0.5	1		152.6486486	114	0	870	5648	171.866262	0.382550999	0.491519224
retrograde_Set1Cell1.7904	ID4762301	4762301	26	44.87416458	39.57449853	19.4894641	0	334	334	0.5	1		131.8648649	91	2	571	4879	144.4343684	0.341220753	0.464540641
retrograde_Set1Cell1.7905	ID4500145	4500145	26	38.18744278	39.7742309	19.04492693	0	259	259	0.5	1		139.5675676	91	0	572	5164	157.5010653	0.337603921	0.447312422
retrograde_Set1Cell1.7906	ID4604592	4604592	26	48.4995842	39.60024977	19.18602237	0	282	282	0.5	1		158.3513514	141	0	564	5859	120.653364	0.363823763	0.700237142
retrograde_Set1Cell1.7907	ID4866736	4866736	26	40.55871964	39.4792184	19.47439036	0	362	362	0.5	1		151.4054054	118	0	532	5602	129.5508179	0.35607391	0.613745061
retrograde_Set1Cell1.7908	ID6070950	6070950	26	42.20650101	38.02351514	20.70102323	0	723	723	0.5	1		103.2162162	71	0	419	3819	115.1516235	0.340429625	0.455293231
retrograde_Set1Cell1.7909	ID5055158	5055158	26	66.77275085	39.22172027	19.82972367	0	419	419	0.5	1		170.2432432	119	0	568	6299	144.9117366	0.451355157	0.73070323
retrograde_Set1Cell1.7910	ID4913846	4913846	26	57.91701889	39.43885543	19.36921528	0	381	381	0.5	1		153.7297297	150	0	472	5688	131.1294205	0.320119168	0.568573037
retrograde_Set1Cell1.7911	ID6222498	6222498	26	39.73324203	37.89862536	20.61197413	0	767	767	0.5	1		115.0810811	91	0	478	4258	116.5743393	0.426900019	0.590695411
retrograde_Set1Cell1.7912	ID5784230	5784230	26	35.84418488	38.24406785	20.28725732	0	637	637	0.5	1		124.4864865	98	0	491	4606	110.0983453	0.374475631	0.616109535
retrograde_Set1Cell1.7913	ID5665621	5665621	26	39.18849182	38.46937475	20.15220413	0	600	600	0.5	1		122.4864865	90	0	520	4532	122.9353086	0.382406382	0.55122758
retrograde_Set1Cell1.7914	ID4547405	4547405	26	50.33917999	39.73707879	19.0248723	0	267	267	0.5	1		160.2432432	119	0	725	5929	162.4912656	0.433493975	0.596440183
retrograde_Set1Cell1.7915	ID6259542	6259542	26	24.51411629	37.86673187	20.65169286	0	780	780	0.5	1		102	62	0	503	3774	113.2421202	0.291925466	0.407058379
retrograde_Set1Cell1.7916	ID6626159	6626159	26	25.82268906	37.45572835	20.78064046	0	889	889	0.5	1		105.027027	83	0	430	3886	98.78160155	0.30298629	0.494467937
retrograde_Set1Cell1.7917	ID5950289	5950289	26	45.57553864	38.10182569	20.56005407	0	685	685	0.5	1		121.1351351	96	0	445	4482	112.2720313	0.428184498	0.646956631
retrograde_Set1Cell1.7918	ID4180786	4180786	26	59.79809952	40.31225907	18.57450462	0	162	162	0.5	1		183.2432432	168	3	675	6780	143.5129505	0.449538437	0.791961313
retrograde_Set1Cell1.7919	ID4395859	4395859	26	37.37297058	40.39562312	18.5776815	0	229	229	0.5	1		145.3513514	102	0	684	5378	145.1352274	0.403673616	0.576023842
retrograde_Set1Cell1.7920	ID6306673	6306673	26	41.06630325	37.78563295	20.66624612	0	792	792	0.5	1		110.6756757	72	0	416	4095	113.6869615	0.377545822	0.533623728
retrograde_Set1Cell1.7921	ID5264194	5264194	26	56.14810562	38.9741931	19.86376654	0	481	481	0.5	1		163.972973	160	0	386	6067	108.4049728	0.412202857	0.883012748
retrograde_Set1Cell1.7922	ID4109098	4109098	26	55.01399612	40.34314554	18.53737285	0	140	140	0.5	1		194.4324324	165	0	554	7194	143.7450561	0.429095889	0.812266931
retrograde_Set1Cell1.7923	ID4059946	4059946	26	55.5863266	40.29104319	18.5921911	0	123	123	0.5	1		165.8918919	111	0	642	6138	171.0418701	0.390636029	0.544893389
retrograde_Set1Cell1.7924	ID4715359	4715359	26	52.86097336	39.49322887	19.46215231	0	321	321	0.5	1		154.4054054	88	0	788	5713	161.6974987	0.394896548	0.540667833
retrograde_Set1Cell1.7925	ID5493577	5493577	26	44.5755043	38.78291907	19.98329627	0	551	551	0.5	1		143	127	0	443	5291	112.547274	0.390686366	0.713888049
retrograde_Set1Cell1.7926	ID5008215	5008215	26	54.80868149	39.23383775	19.790185	0	407	407	0.5	1		151.8648649	122	0	504	5619	128.1681106	0.434447547	0.717728181
retrograde_Set1Cell1.7927	ID6708093	6708093	26	37.23159027	37.44972896	20.86953307	0	909	909	0.5	1		107.0540541	62	0	434	3961	128.337867	0.375572259	0.455500014
retrograde_Set1Cell1.7928	ID5331790	5331790	26	44.26459122	38.70091682	20.01862884	0	503	503	0.5	1		157.2162162	126	0	488	5817	123.8953714	0.3877816	0.709150358
retrograde_Set1Cell1.7929	ID4107038	4107038	26	70.6193924	40.26814445	18.57886038	0	136	136	0.5	1		180.4324324	129	0	640	6676	172.2397458	0.446520911	0.646737897
retrograde_Set1Cell1.7930	ID4143903	4143903	26	68.55998993	40.32155268	18.51516899	0	150	150	0.5	1		176.9189189	120	0	635	6546	174.3853298	0.498179497	0.674708725
retrograde_Set1Cell1.7931	ID6202238	6202238	26	32.7289772	37.91082598	20.54926926	0	761	761	0.5	1		101.2432432	63	0	409	3746	105.6452148	0.333641425	0.479498337
retrograde_Set1Cell1.7932	ID5348208	5348208	26	49.99645233	38.77765423	20.0680786	0	505	505	0.5	1		174.972973	139	0	617	6474	136.5549313	0.287057852	0.571564098
retrograde_Set1Cell1.7933	ID5608317	5608317	26	47.59496307	38.54150547	20.01980303	0	585	585	0.5	1		119.4864865	82	0	404	4421	118.2536402	0.376786359	0.553048075
retrograde_Set1Cell1.7934	ID3760912	3760912	26	66.28053284	40.56589483	18.41506321	0	33	33	0.5	1		189.4054054	117	0	823	7008	208.3581931	0.518914216	0.621117984
retrograde_Set1Cell1.7935	ID3836688	3836688	26	64.43437195	40.60251061	18.41289877	0	58	58	0.5	1		191.3513514	127	0	736	7080	173.3860843	0.45922245	0.694622583
retrograde_Set1Cell1.7936	ID5950314	5950314	26	41.61565781	38.02142038	20.57417305	0	692	692	0.5	1		110.7297297	73	0	379	4097	107.5891487	0.352829958	0.536843878
retrograde_Set1Cell1.7937	ID6708054	6708054	26	43.14471054	37.28881936	20.86662533	0	911	911	0.5	1		111.3783784	96	0	469	4121	112.5634022	0.391949386	0.557237352
retrograde_Set1Cell1.7938	ID6808401	6808401	26	34.09250259	37.33893123	20.96268978	0	939	939	0.5	1		131.8648649	120	0	457	4879	116.2098586	0.354199916	0.593583456
retrograde_Set1Cell1.7939	ID5436260	5436260	26	50.39042282	38.77557583	20.01313728	0	538	538	0.5	1		164.972973	128	3	598	6104	136.2763708	0.412975543	0.707639269
retrograde_Set1Cell1.7940	ID5618451	5618451	26	44.40554047	38.51279467	20.09517481	0	588	588	0.5	1		131.5675676	115	0	481	4868	117.7883084	0.375245836	0.609554019
retrograde_Set1Cell1.7941	ID5550877	5550877	26	44.3805275	38.62236792	20.05249962	0	569	569	0.5	1		128.6756757	99	0	600	4761	122.4606635	0.381804279	0.580662932
retrograde_Set1Cell1.7942	ID5675804	5675804	26	41.00883865	38.44465263	20.1999427	0	605	605	0.5	1		122.5675676	93	0	507	4535	119.5522992	0.430399786	0.616967434
retrograde_Set1Cell1.7943	ID6155024	6155024	26	42.1431427	38.05864908	20.5984635	0	747	747	0.5	1		125.1891892	90	0	535	4632	129.9580782	0.360917358	0.510939593
retrograde_Set1Cell1.7944	ID5206811	5206811	26	56.15079498	38.88833665	19.91715207	0	466	466	0.5	1		141.3783784	77	0	561	5231	143.3182844	0.449866546	0.612162977
retrograde_Set1Cell1.7945	ID6716211	6716211	26	29.70986938	37.38232752	20.91320163	0	914	914	0.5	1		104.5945946	79	0	527	3870	116.2691942	0.275555964	0.388673446
retrograde_Set1Cell1.7946	ID6578995	6578995	26	31.3901329	37.47057887	20.8669267	0	873	873	0.5	1		114.1081081	93	0	409	4222	98.00334002	0.254051646	0.471750331
retrograde_Set1Cell1.7947	ID6269703	6269703	26	28.85017014	37.80487073	20.69864802	0	782	782	0.5	1		105.3513514	86	0	479	3898	101.3070734	0.263472186	0.43370999
retrograde_Set1Cell1.7948	ID5274379	5274379	26	50.82249451	38.88950401	19.97912371	0	486	486	0.5	1		164.5675676	148	0	500	6089	123.4529916	0.399943406	0.761659193
retrograde_Set1Cell1.7949	ID5102352	5102352	26	61.44439316	39.0981973	19.79813378	0	434	434	0.5	1		166.2702703	151	0	639	6152	147.4627352	0.486591107	0.738133558
retrograde_Set1Cell1.7950	ID4961045	4961045	26	60.89152908	39.35056951	19.70993753	0	395	395	0.5	1		162.3783784	135	0	484	6008	136.007833	0.422610794	0.709330706
retrograde_Set1Cell1.7951	ID3965795	3965795	26	46.87500763	40.60049941	18.40713655	0	103	103	0.5	1		170.8378378	125	0	663	6321	174.4565392	0.401738889	0.56131101
retrograde_Set1Cell1.7952	ID4682535	4682535	26	49.12432098	39.43382081	19.35477998	0	305	305	0.5	1		155.1081081	119	20	674	5739	128.4961702	0.356692871	0.634727331
retrograde_Set1Cell1.7953	ID4903723	4903723	26	47.32765198	39.46711762	19.46617096	0	378	378	0.5	1		144.9459459	106	0	484	5363	126.8373731	0.423764724	0.680260733
retrograde_Set1Cell1.7954	ID6464256	6464256	26	37.59639359	37.48581845	20.76870451	0	838	838	0.5	1		124.5945946	104	0	413	4610	105.5949966	0.346699962	0.607531502
retrograde_Set1Cell1.7955	ID5966648	5966648	26	35.8174324	38.00763464	20.53068747	0	691	691	0.5	1		92.37837838	37	0	482	3418	122.8448324	0.382317771	0.415968106
retrograde_Set1Cell1.7956	ID3834719	3834719	26	59.53951645	40.58488475	18.32661345	0	61	61	0.5	1		172.2162162	137	0	627	6372	160.276174	0.431780176	0.648069266
retrograde_Set1Cell1.7957	ID4639530	4639530	26	41.356884	39.49575235	19.41175783	0	297	297	0.5	1		135.8648649	91	0	592	5027	136.2396096	0.296566433	0.456205993
retrograde_Set1Cell1.7958	ID5983019	5983019	26	35.98377228	38.0712093	20.51150775	0	695	695	0.5	1		111.4864865	103	0	537	4125	117.8946379	0.332360203	0.471786528
retrograde_Set1Cell1.7959	ID6353681	6353681	26	44.86585999	37.68699272	20.77237934	0	806	806	0.5	1		125	97	0	436	4625	113.5167633	0.479037488	0.713296887
retrograde_Set1Cell1.7960	ID3881802	3881802	26	55.64928436	40.5021517	18.43516797	0	72	72	0.5	1		193.8108108	155	43	784	7171	159.3847263	0.44441507	0.748269528
retrograde_Set1Cell1.7961	ID4729658	4729658	26	47.59859848	39.4767889	19.50737586	0	325	325	0.5	1		142.972973	98	0	558	5290	137.2935797	0.400758991	0.595872812
retrograde_Set1Cell1.7962	ID5753637	5753637	26	36.97101974	38.19257222	20.36846479	0	628	628	0.5	1		131.0540541	103	0	518	4849	115.084497	0.33403876	0.570285128
retrograde_Set1Cell1.7963	ID4217650	4217650	26	56.27954483	40.26390561	18.59182094	0	173	173	0.5	1		146.7567568	75	0	697	5430	165.7202136	0.467517989	0.564244728
retrograde_Set1Cell1.7964	ID4442935	4442935	26	50.70064163	40.10360036	18.75696849	0	234	234	0.5	1		147.3243243	78	0	741	5451	162.8755582	0.494895531	0.598895741
retrograde_Set1Cell1.7965	ID6427414	6427414	26	23.68798256	37.77368792	20.73593516	0	828	828	0.5	1		96.05405405	58	0	392	3554	105.9572623	0.265019748	0.379835802
retrograde_Set1Cell1.7966	ID6511382	6511382	26	30.12935829	37.59617709	20.80862557	0	854	854	0.5	1		105.5675676	75	0	458	3906	100.4195478	0.335889636	0.528650044
retrograde_Set1Cell1.7967	ID6693662	6693662	26	21.12758636	37.44406699	20.81948113	0	907	907	0.5	1		99.37837838	71	0	400	3677	104.556564	0.284584635	0.421133048
retrograde_Set1Cell1.7968	ID5378856	5378856	26	48.00342178	38.71941737	20.01711649	0	514	514	0.5	1		166.2972973	141	0	475	6153	126.6583034	0.345859965	0.674810667
retrograde_Set1Cell1.7969	ID4012871	4012871	26	59.7951088	40.41677368	18.5339842	0	111	111	0.5	1		161.027027	126	0	730	5958	174.7236686	0.409319543	0.535340422
retrograde_Set1Cell1.7970	ID6390754	6390754	26	41.30500412	37.62433428	20.8572737	0	819	819	0.5	1		127.972973	104	0	482	4735	107.6990371	0.419935439	0.702830117
retrograde_Set1Cell1.7971	ID4133818	4133818	26	58.13248062	40.33905535	18.58596317	0	146	146	0.5	1		168.4324324	97	0	650	6232	168.685694	0.423046607	0.593671986
retrograde_Set1Cell1.7972	ID3787697	3787697	26	65.25389099	40.60839065	18.31008588	0	45	45	0.5	1		178.3783784	131	0	740	6600	173.4183047	0.446648513	0.63515561
retrograde_Set1Cell1.7973	ID5733341	5733341	26	44.5575676	38.27208464	20.27948626	0	623	623	0.5	1		127.8378378	92	0	488	4730	114.7026381	0.418213164	0.657312956
retrograde_Set1Cell1.7974	ID3871669	3871669	26	51.02171326	40.52270271	18.4374672	0	68	68	0.5	1		166.3243243	110	0	646	6154	170.5564511	0.397529274	0.55478641
retrograde_Set1Cell1.7975	ID5888983	5888983	26	29.55844116	38.14718884	20.47795677	0	667	667	0.5	1		126.027027	96	0	577	4663	122.7322032	0.308534377	0.484232106
retrograde_Set1Cell1.7976	ID4998083	4998083	26	49.35140228	39.34683264	19.74402993	0	404	404	0.5	1		189.5405405	186	25	497	7013	93.39063556	0.437105738	1.234600827
retrograde_Set1Cell1.7977	ID6558709	6558709	26	24.35052299	37.69715997	20.75141988	0	867	867	0.5	1		103.7837838	85	0	355	3840	98.45532973	0.27511207	0.454863987
retrograde_Set1Cell1.7978	ID4096940	4096940	26	64.99236298	40.3425487	18.5566539	0	137	137	0.5	1		187.9459459	147	0	631	6954	177.9349048	0.472011138	0.677396515
retrograde_Set1Cell1.7979	ID4002729	4002729	26	69.25592804	40.43440432	18.45648248	0	108	108	0.5	1		192.5135135	129	0	651	7123	173.8681847	0.472248472	0.710330636
retrograde_Set1Cell1.7980	ID3713964	3713964	26	63.33653259	40.61615495	18.321354	0	20	20	0.5	1		202.4324324	155	0	1021	7490	205.0473577	0.395069368	0.559156614
retrograde_Set1Cell1.7981	ID3750828	3750828	26	61.24928284	40.62191816	18.41262364	0	34	34	0.5	1		205.2702703	128	24	767	7595	184.991839	0.439904915	0.677998106
retrograde_Set1Cell1.7982	ID4799455	4799455	26	48.16653824	39.44409199	19.46571296	0	345	345	0.5	1		156.1891892	126	0	584	5779	130.5100758	0.34893659	0.619144333
retrograde_Set1Cell1.7983	ID6921214	6921214	26	33.01091003	37.3054765	21.06589854	0	974	974	0.5	1		113.2432432	100	0	359	4190	93.12458961	0.293618739	0.552020739
retrograde_Set1Cell1.7984	ID4705240	4705240	26	52.69264984	39.54997277	19.37946163	0	317	317	0.5	1		152.4324324	104	0	612	5640	156.1293162	0.339330974	0.494718908
retrograde_Set1Cell1.7985	ID4207583	4207583	26	54.36596298	40.29496441	18.59592453	0	170	170	0.5	1		159.9459459	119	0	550	5918	139.0397517	0.477011094	0.743034487
retrograde_Set1Cell1.7986	ID4514779	4514779	26	34.70367813	39.77286585	19.09894163	0	260	260	0.5	1		161.5945946	122	0	664	5979	153.498545	0.421222247	0.624024823
retrograde_Set1Cell1.7987	ID4338666	4338666	26	63.28265762	40.44421268	18.5099214	0	208	208	0.5	1		169.0810811	145	0	720	6256	164.1556474	0.492582099	0.679844487
retrograde_Set1Cell1.7988	ID6454218	6454218	26	25.29538345	37.50297602	20.90287639	0	831	831	0.5	1		94.2972973	82	0	400	3489	93.94231826	0.254168395	0.406849383
retrograde_Set1Cell1.7989	ID6296527	6296527	26	34.0749588	37.83789296	20.73568556	0	787	787	0.5	1		106.9459459	92	0	424	3957	102.2274006	0.318178251	0.505037181
retrograde_Set1Cell1.7990	ID4477940	4477940	26	56.09991837	39.8643433	18.90305303	0	248	248	0.5	1		154.1621622	92	0	717	5704	160.6992556	0.451669424	0.596962273
retrograde_Set1Cell1.7991	ID4432883	4432883	26	50.40457535	39.92413428	18.83749815	0	239	239	0.5	1		157.3783784	93	0	871	5823	189.150932	0.38411063	0.461798054
retrograde_Set1Cell1.7992	ID4043661	4043661	26	60.33530045	40.32577535	18.605367	0	125	125	0.5	1		174.7567568	140	0	712	6466	167.4147221	0.494525521	0.690805361
retrograde_Set1Cell1.7993	ID5723110	5723110	26	34.76771164	38.27321328	20.36152718	0	619	619	0.5	1		109.2432432	106	0	400	4042	89.39127642	0.3212887	0.594329343
retrograde_Set1Cell1.7994	ID4846584	4846584	26	49.68308258	39.36135302	19.40374013	0	355	355	0.5	1		147.5135135	116	0	440	5458	123.5490505	0.361779714	0.634394986
retrograde_Set1Cell1.7995	ID3918735	3918735	26	70.40800476	40.60212845	18.30935874	0	84	84	0.5	1		187.1351351	136	0	716	6924	168.1661153	0.427252529	0.666239932
retrograde_Set1Cell1.7996	ID5655534	5655534	26	41.53230667	38.37600885	20.20983214	0	598	598	0.5	1		106.8648649	89	0	404	3954	107.9555367	0.36787482	0.532443738
retrograde_Set1Cell1.7997	ID6798297	6798297	26	28.25665283	37.27955841	20.99073459	0	938	938	0.5	1		86.21621622	66	0	306	3190	86.30183954	0.161425386	0.277702264
retrograde_Set1Cell1.7998	ID6343647	6343647	26	32.9703331	37.70003148	20.77621552	0	804	804	0.5	1		107.4864865	97	0	488	3977	97.60368322	0.32091012	0.535091191
retrograde_Set1Cell1.7999	ID6380448	6380448	26	21.70129776	37.65968832	20.81150316	0	814	814	0.5	1		95.24324324	72	0	298	3524	73.38687644	0.325895215	0.637990995
retrograde_Set1Cell1.8000	ID6501280	6501280	26	29.5999012	37.6237375	20.85259214	0	850	850	0.5	1		96.91891892	58	0	576	3586	123.2773248	0.374308367	0.428253282
retrograde_Set1Cell1.8001	ID5092235	5092235	26	51.50654221	39.12330972	19.82244264	0	432	432	0.5	1		167.4324324	120	0	661	6195	155.3148309	0.445421475	0.664405628
retrograde_Set1Cell1.8002	ID4899713	4899713	26	47.46681213	39.44166619	19.4347998	0	374	374	0.5	1		150.1351351	128	0	466	5555	120.7803705	0.363848294	0.663239305
retrograde_Set1Cell1.8003	ID4711307	4711307	26	39.90926743	39.55874208	19.45659222	0	319	319	0.5	1		155.5135135	104	0	747	5754	158.7105369	0.32893476	0.485063367
retrograde_Set1Cell1.8004	ID6097809	6097809	26	40.98113251	38.02332818	20.58221401	0	726	726	0.5	1		133.9189189	128	0	423	4955	109.6523239	0.408349469	0.708232172
retrograde_Set1Cell1.8005	ID6568873	6568873	26	32.69800186	37.56530694	20.81644318	0	869	869	0.5	1		101.2702703	95	0	334	3747	85.44545	0.351473766	0.616464849
retrograde_Set1Cell1.8006	ID4893573	4893573	26	53.87629318	39.43592227	19.39186562	0	373	373	0.5	1		158.3513514	109	0	564	5859	137.0955093	0.297371875	0.529497548
retrograde_Set1Cell1.8007	ID4330386	4330386	26	41.99525452	40.39344279	18.52831243	0	207	207	0.5	1		154.4864865	128	0	849	5716	159.8356138	0.38114627	0.53345641
retrograde_Set1Cell1.8008	ID5540742	5540742	26	52.10867691	38.60807282	20.10773537	0	565	565	0.5	1		146.2972973	121	0	598	5413	130.1494579	0.381672261	0.621025587
retrograde_Set1Cell1.8009	ID5993358	5993358	26	40.68250275	37.97870205	20.67697515	0	698	698	0.5	1		101.9189189	88	0	481	3771	109.6046883	0.35600112	0.488255326
retrograde_Set1Cell1.8010	ID6734768	6734768	26	21.98359299	37.41294544	20.88722987	0	919	919	0.5	1		85.10810811	52	0	422	3149	101.8582304	0.221093293	0.302573945
retrograde_Set1Cell1.8011	ID6683570	6683570	26	33.45036697	37.40710397	20.89991588	0	904	904	0.5	1		103.2432432	74	0	461	3820	103.0931093	0.366738052	0.537443338
retrograde_Set1Cell1.8012	ID6417340	6417340	26	27.7304039	37.50590361	20.75783782	0	825	825	0.5	1		105.3243243	80	0	402	3897	108.3018041	0.344698189	0.498582657
retrograde_Set1Cell1.8013	ID4944788	4944788	26	48.77720642	39.44487171	19.72049947	0	387	387	0.5	1		155.5135135	112	0	500	5754	127.9417449	0.427018674	0.727449871
retrograde_Set1Cell1.8014	ID5831608	5831608	26	47.74154282	38.11865172	20.43677191	0	651	651	0.5	1		130.9459459	94	0	460	4845	114.7163037	0.45236534	0.711066721
retrograde_Set1Cell1.8015	ID6249407	6249407	26	30.66536903	37.89098233	20.66980743	0	774	774	0.5	1		111.5675676	92	0	562	4128	122.1762253	0.298674741	0.42002908
retrograde_Set1Cell1.8016	ID5045164	5045164	26	62.11894989	39.17436356	19.79319534	0	418	418	0.5	1		168.7027027	137	0	535	6242	157.9465213	0.469247709	0.682258742
retrograde_Set1Cell1.8017	ID6607751	6607751	26	34.94343948	37.40927353	20.7977238	0	879	879	0.5	1		104.7837838	84	0	507	3877	111.3208913	0.310308072	0.445827706
retrograde_Set1Cell1.8018	ID4254628	4254628	26	63.56567764	40.27447836	18.58592104	0	182	182	0.5	1		194.0540541	134	0	567	7180	144.0190855	0.46740097	0.858367912
retrograde_Set1Cell1.8019	ID5954493	5954493	26	33.55115128	38.0921242	20.52081362	0	686	686	0.5	1		106.4594595	94	0	433	3939	107.8894997	0.361944895	0.524466789
retrograde_Set1Cell1.8020	ID5196708	5196708	26	50.93225098	38.87584621	19.91859694	0	464	464	0.5	1		170.7567568	157	0	476	6318	123.2164774	0.338627497	0.701134897
retrograde_Set1Cell1.8021	ID4170707	4170707	26	62.57634354	40.28288548	18.57779306	0	159	159	0.5	1		166.6216216	110	0	603	6165	152.7314912	0.479080615	0.706723469
retrograde_Set1Cell1.8022	ID5483454	5483454	26	31.76896286	38.77776487	19.99367062	0	542	542	0.5	1		115.1891892	96	0	450	4262	107.9312636	0.232370694	0.402470867
retrograde_Set1Cell1.8023	ID4723623	4723623	26	46.45677185	39.5213543	19.5223612	0	326	326	0.5	1		158.8108108	114	0	663	5876	156.3633301	0.324573705	0.497751241
retrograde_Set1Cell1.8024	ID6144940	6144940	26	38.6798439	37.99469282	20.62876147	0	745	745	0.5	1		119.1351351	105	0	387	4408	102.0724585	0.320615899	0.566721665
retrograde_Set1Cell1.8025	ID4950970	4950970	26	54.71930313	39.35351067	19.65795427	0	390	390	0.5	1		171.8378378	146	0	609	6358	134.9546248	0.410333413	0.740928176
retrograde_Set1Cell1.8026	ID3955657	3955657	26	50.93687439	40.54290808	18.35677145	0	94	94	0.5	1		178.6216216	140	0	785	6609	168.6066018	0.373370045	0.576025022
retrograde_Set1Cell1.8027	ID5254053	5254053	26	54.6096077	38.91049507	19.95040082	0	479	479	0.5	1		164.1891892	102	0	461	6075	139.7451724	0.387269529	0.655979429
retrograde_Set1Cell1.8028	ID4385720	4385720	26	59.38985443	40.38033164	18.54477165	0	220	220	0.5	1		167.5135135	129	0	750	6198	162.2432367	0.489874575	0.678966634
retrograde_Set1Cell1.8029	ID4631485	4631485	26	48.77279282	39.54019502	19.37182737	0	295	295	0.5	1		148.1081081	132	0	586	5480	123.6448282	0.371661821	0.649133129
retrograde_Set1Cell1.8030	ID5588054	5588054	26	41.47185898	38.64286835	19.9896461	0	579	579	0.5	1		129.4054054	113	0	391	4788	108.0368917	0.396425311	0.680070594
retrograde_Set1Cell1.8031	ID6005855	6005855	26	36.43224335	38.10384349	20.61798645	0	704	704	0.5	1		137.7027027	129	0	552	5095	113.7572623	0.391471499	0.681112989
retrograde_Set1Cell1.8032	ID4987977	4987977	26	57.20680237	39.26883117	19.795817	0	401	401	0.5	1		180.4594595	172	0	571	6677	122.3202978	0.476221605	0.951850309
retrograde_Set1Cell1.8033	ID5035082	5035082	26	55.97793961	39.20713618	19.68257353	0	415	415	0.5	1		141.6756757	105	0	514	5242	133.2812511	0.456295871	0.666121035
retrograde_Set1Cell1.8034	ID6444132	6444132	26	40.00160599	37.58174011	20.78164202	0	834	834	0.5	1		126.1891892	107	0	469	4669	109.1863437	0.387744604	0.64583271
retrograde_Set1Cell1.8035	ID5645406	5645406	26	40.307724	38.3944353	20.11110263	0	596	596	0.5	1		129.2972973	93	0	508	4784	121.0350879	0.296656042	0.488806039
retrograde_Set1Cell1.8036	ID5762142	5762142	26	41.65979767	38.30489204	20.39909492	0	629	629	0.5	1		111.4054054	93	0	531	4122	115.7567995	0.399281245	0.549241881
retrograde_Set1Cell1.8037	ID5301341	5301341	26	43.88286209	38.81960045	19.97639933	0	494	494	0.5	1		147.8378378	125	0	356	5470	98.87408196	0.334755183	0.749995793
retrograde_Set1Cell1.8038	ID6765673	6765673	26	37.17889786	37.2859091	20.90644231	0	927	927	0.5	1		109	91	0	436	4033	100.577223	0.363893401	0.578296555
retrograde_Set1Cell1.8039	ID5473346	5473346	26	31.80858994	38.76422045	19.91325401	0	543	543	0.5	1		123.8648649	98	0	491	4583	106.8548242	0.338109703	0.585800731
retrograde_Set1Cell1.8040	ID5702722	5702722	26	27.50864983	38.21656399	20.26678926	0	613	613	0.5	1		118.3783784	104	0	430	4380	95.70566898	0.292913696	0.560447404
retrograde_Set1Cell1.8041	ID4267094	4267094	26	49.68004227	40.25912131	18.5636414	0	188	188	0.5	1		142.7567568	71	0	501	5282	138.1976052	0.384069026	0.573294382
retrograde_Set1Cell1.8042	ID6933630	6933630	26	30.21467781	37.37881532	21.04056762	0	980	980	0.5	1		103	76	0	375	3811	91.78416712	0.255582254	0.456861936
retrograde_Set1Cell1.8043	ID6370422	6370422	26	32.15450287	37.75818181	20.68600386	0	811	811	0.5	1		94.24324324	74	0	449	3487	107.2042198	0.346952116	0.452882691
retrograde_Set1Cell1.8044	ID4422746	4422746	26	53.7996254	39.98329011	18.78090221	0	238	238	0.5	1		179.5405405	109	0	806	6643	181.7143049	0.421063403	0.585514222
retrograde_Set1Cell1.8045	ID6497400	6497400	26	32.56397629	37.55356284	20.84356144	0	849	849	0.5	1		89.78378378	60	0	384	3322	96.312032	0.388941152	0.52209244
retrograde_Set1Cell1.8046	ID6192192	6192192	26	42.35813522	37.97362714	20.61117592	0	758	758	0.5	1		133.7837838	105	0	513	4950	128.2504354	0.361233148	0.553642858
retrograde_Set1Cell1.8047	ID4244575	4244575	26	64.53768921	40.31524063	18.62496795	0	178	178	0.5	1		172.8378378	143	0	554	6395	138.0129852	0.495489337	0.829850505
retrograde_Set1Cell1.8048	ID5178448	5178448	26	58.72094727	38.89976126	19.85481596	0	458	458	0.5	1		170.1891892	132	0	729	6297	172.3755328	0.454209546	0.616759162
retrograde_Set1Cell1.8049	ID4535399	4535399	26	51.48192978	39.76497065	19.10393896	0	270	270	0.5	1		164.6216216	139	0	642	6091	133.9057196	0.320597065	0.596907393
retrograde_Set1Cell1.8050	ID4469858	4469858	26	53.02375031	39.88680533	18.91247323	0	246	246	0.5	1		143.2432432	70	0	653	5300	172.0786973	0.458924731	0.523703658
retrograde_Set1Cell1.8051	ID6548555	6548555	26	25.81350899	37.55898648	20.83691632	0	865	865	0.5	1		98.59459459	65	0	387	3648	98.55186437	0.257072424	0.409179107
retrograde_Set1Cell1.8052	ID4086804	4086804	26	63.67459869	40.29713129	18.61477435	0	132	132	0.5	1		194.2432432	136	0	699	7187	168.9290458	0.389441554	0.644575203
retrograde_Set1Cell1.8053	ID4064277	4064277	26	60.29958344	40.28463047	18.61815552	0	127	127	0.5	1		173.4324324	117	0	645	6417	171.766725	0.432416799	0.609613292
retrograde_Set1Cell1.8054	ID5012576	5012576	26	56.01649094	39.24544625	19.73597417	0	409	409	0.5	1		177.5945946	159	0	573	6571	132.3965969	0.458749446	0.843680023
retrograde_Set1Cell1.8055	ID4220019	4220019	26	65.57146454	40.30435793	18.5861163	0	174	174	0.5	1		182.2432432	162	0	557	6743	140.7429504	0.455522093	0.810485826
retrograde_Set1Cell1.8056	ID6673494	6673494	26	30.78458214	37.40252245	20.90971853	0	902	902	0.5	1		104.9459459	80	0	442	3883	102.0133286	0.372154737	0.558032131
retrograde_Set1Cell1.8057	ID3824654	3824654	26	53.15149689	40.61021295	18.36583939	0	55	55	0.5	1		175.1351351	133	0	783	6480	191.1494706	0.491118604	0.603537661
retrograde_Set1Cell1.8058	ID5370980	5370980	26	53.22396088	38.75715876	19.99627916	0	516	516	0.5	1		175.7297297	161	0	532	6502	127.44817	0.366580608	0.739734487
retrograde_Set1Cell1.8059	ID4328570	4328570	26	63.55105209	40.37523306	18.49777702	0	206	206	0.5	1		160.4324324	100	0	765	5936	178.5339278	0.465331118	0.570726092
retrograde_Set1Cell1.8060	ID5946467	5946467	26	43.28886414	37.97308193	20.49788965	0	689	689	0.5	1		122.5405405	87	0	594	4534	146.2540777	0.448435487	0.518803169
retrograde_Set1Cell1.8061	ID5821538	5821538	26	36.69779968	38.26102525	20.3735165	0	646	646	0.5	1		136.0810811	117	0	600	5035	119.0376641	0.443063161	0.701978243
retrograde_Set1Cell1.8062	ID5233780	5233780	26	54.58613205	38.8618234	19.95364987	0	474	474	0.5	1		160.0810811	148	0	435	5923	114.0449177	0.394724657	0.794510874
retrograde_Set1Cell1.8063	ID3908613	3908613	26	66.39879608	40.54309622	18.33566341	0	80	80	0.5	1		185.0540541	135	0	799	6847	186.0050695	0.424671786	0.593119774
retrograde_Set1Cell1.8064	ID6134812	6134812	26	35.45598984	38.02242993	20.71412664	0	741	741	0.5	1		117	83	0	479	4329	113.4795625	0.293642356	0.468061239
retrograde_Set1Cell1.8065	ID3726461	3726461	26	52.92511368	40.54684407	18.35074	0	25	25	0.5	1		166.4324324	87	0	853	6158	190.9197825	0.393077811	0.49194911
retrograde_Set1Cell1.8066	ID5243927	5243927	26	38.42229843	39.00709801	19.89913208	0	478	478	0.5	1		141.1621622	140	0	390	5223	103.9966649	0.336272257	0.683164
retrograde_Set1Cell1.8067	ID3740785	3740785	26	64.87909698	40.56923446	18.36616634	0	27	27	0.5	1		188.7837838	138	0	808	6985	193.2349082	0.37429376	0.532159855
retrograde_Set1Cell1.8068	ID4742144	4742144	26	41.96081543	39.55216009	19.5111644	0	333	333	0.5	1		130.4594595	76	0	804	4827	171.0975347	0.32719625	0.375954243
retrograde_Set1Cell1.8069	ID4697103	4697103	26	48.18164825	39.42856704	19.41398842	0	312	312	0.5	1		150.9189189	87	0	553	5584	148.0126456	0.386377011	0.568335507
retrograde_Set1Cell1.8070	ID5418010	5418010	26	54.76922989	38.7699065	19.94822027	0	533	533	0.5	1		167.2162162	121	0	505	6187	141.6155075	0.322295164	0.575602874
retrograde_Set1Cell1.8071	ID3777649	3777649	26	56.07504654	40.57573605	18.36125474	0	42	42	0.5	1		182.027027	114	0	661	6735	171.709135	0.458807799	0.666814732
retrograde_Set1Cell1.8072	ID3814515	3814515	26	59.00464249	40.55622926	18.3629673	0	51	51	0.5	1		176.5945946	127	0	742	6534	181.8388266	0.477610334	0.627819176
retrograde_Set1Cell1.8073	ID5909523	5909523	26	36.70554733	38.1964113	20.51843679	0	673	673	0.5	1		125	109	0	462	4625	107.8254763	0.344294504	0.593819275
retrograde_Set1Cell1.8074	ID5129218	5129218	26	79.45745087	39.03730454	19.8657401	0	443	443	0.5	1		171.2432432	113	0	536	6336	163.156606	0.491297573	0.691542834
retrograde_Set1Cell1.8075	ID3949680	3949680	26	56.95942307	40.57984216	18.27944252	0	92	92	0.5	1		162.8378378	94	0	858	6025	184.4879571	0.399416649	0.503844391
retrograde_Set1Cell1.8076	ID3769460	3769460	26	58.11873245	40.48827259	18.33647969	0	39	39	0.5	1		187.5945946	134	0	667	6941	168.7675027	0.569902646	0.807029562
retrograde_Set1Cell1.8077	ID6407217	6407217	26	31.63542366	37.63587184	20.81858941	0	822	822	0.5	1		112.7027027	89	0	353	4170	94.89902964	0.279239205	0.518474245
retrograde_Set1Cell1.8078	ID6876218	6876218	26	38.21658707	37.28820247	20.95494685	0	962	962	0.5	1		113.972973	75	0	374	4217	102.2598777	0.318032304	0.537863142
retrograde_Set1Cell1.8079	ID4160620	4160620	26	71.14604187	40.33582945	18.51287147	0	157	157	0.5	1		200.5135135	165	0	591	7419	160.787752	0.465381284	0.792098066
retrograde_Set1Cell1.8080	ID6491184	6491184	26	41.47348785	37.54913025	20.80191033	0	846	846	0.5	1		128.5675676	126	0	420	4757	111.7973217	0.360778408	0.609794007
retrograde_Set1Cell1.8081	ID3861612	3861612	26	61.24188995	40.48777355	18.44426516	0	66	66	0.5	1		204.2972973	146	0	755	7559	188.1826632	0.461579292	0.685704409
retrograde_Set1Cell1.8082	ID5598211	5598211	26	41.58134079	38.63951236	20.00954037	0	583	583	0.5	1		118.2162162	73	0	585	4374	135.0753154	0.334798524	0.43903473
retrograde_Set1Cell1.8083	ID3898476	3898476	26	55.80394745	40.59579347	18.3498271	0	77	77	0.5	1		158	92	0	777	5846	176.5628626	0.431234213	0.539250084
retrograde_Set1Cell1.8084	ID4039780	4039780	26	65.66559601	40.31718176	18.63024593	0	119	119	0.5	1		195.5405405	144	0	817	7235	184.5849089	0.487858894	0.694709275
retrograde_Set1Cell1.8085	ID4594716	4594716	26	39.48089981	39.59075018	19.44038293	0	286	286	0.5	1		130.972973	99	0	425	4846	116.7096317	0.340062219	0.569558587
retrograde_Set1Cell1.8086	ID6239290	6239290	26	34.40168381	37.89693039	20.7365262	0	773	773	0.5	1		112.5135135	100	0	526	4163	111.1092109	0.382621428	0.560467745
retrograde_Set1Cell1.8087	ID4658209	4658209	26	46.99159241	39.42991065	19.3889507	0	302	302	0.5	1		163.0540541	140	0	649	6033	142.9399536	0.32805019	0.563551701
retrograde_Set1Cell1.8088	ID4940844	4940844	26	48.23275375	39.40630316	19.63581669	0	385	385	0.5	1		160.5405405	131	0	421	5940	111.2104098	0.407703219	0.836184884
retrograde_Set1Cell1.8089	ID6616076	6616076	26	33.38503647	37.46728155	20.79711536	0	887	887	0.5	1		106.0810811	76	0	416	3925	119.4125385	0.315935815	0.426561992
retrograde_Set1Cell1.8090	ID5446715	5446715	26	40.30640411	38.75621386	19.9498538	0	536	536	0.5	1		154.5945946	147	0	516	5720	120.4213573	0.290519924	0.578005526
retrograde_Set1Cell1.8091	ID6087734	6087734	26	35.9009552	38.02794185	20.65921357	0	725	725	0.5	1		107.8108108	73	0	425	3989	114.4022722	0.290454631	0.424222035
retrograde_Set1Cell1.8092	ID4815909	4815909	26	32.92895126	39.35043008	19.42908127	0	349	349	0.5	1		143.4324324	94	0	583	5307	154.7032178	0.349465461	0.480198167
retrograde_Set1Cell1.8093	ID3646555	3646555	26	49.07562637	40.5202276	18.41721313	0	5	5	0.5	1		193.2972973	129	0	935	7152	203.1816189	0.416999814	0.559934761
retrograde_Set1Cell1.8094	ID4527147	4527147	26	44.73784256	39.76191841	19.05348001	0	264	264	0.5	1		155.5945946	128	0	659	5757	154.951867	0.354988294	0.526145883
retrograde_Set1Cell1.8095	ID6802441	6802441	26	28.8215332	37.33487797	20.87767079	0	942	942	0.5	1		108.5945946	90	0	503	4018	99.91759367	0.259219527	0.447468534
retrograde_Set1Cell1.8096	ID4621364	4621364	26	46.95384216	39.52622273	19.31682082	0	294	294	0.5	1		150.9189189	125	0	529	5584	128.6913574	0.314395324	0.56101487
retrograde_Set1Cell1.8097	ID6865946	6865946	26	44.23337936	37.28228307	21.03977225	0	959	959	0.5	1		120.1891892	83	0	433	4447	114.9262657	0.368951667	0.563712243
retrograde_Set1Cell1.8098	ID4123724	4123724	26	76.96854401	40.34981522	18.50205191	0	144	144	0.5	1		186.4594595	163	0	600	6899	162.9973747	0.50511848	0.767814619
retrograde_Set1Cell1.8099	ID4695089	4695089	26	42.38385391	39.50285843	19.31348633	0	316	316	0.5	1		139.2162162	76	0	607	5151	158.8656202	0.238192534	0.337155201
retrograde_Set1Cell1.8100	ID5368873	5368873	26	40.46398163	38.79285482	19.97989697	0	517	517	0.5	1		150.5945946	119	0	619	5572	136.354004	0.355015591	0.578728163
retrograde_Set1Cell1.8101	ID5082164	5082164	26	64.06117249	39.17829219	19.78139718	0	425	425	0.5	1		203.1621622	139	11	688	7517	148.200786	0.491579235	0.903586045
retrograde_Set1Cell1.8102	ID6065185	6065185	26	38.95829773	38.01896473	20.69954919	0	720	720	0.5	1		110.7297297	70	0	370	4097	99.80582499	0.354022937	0.580154582
retrograde_Set1Cell1.8103	ID5186609	5186609	26	57.68823242	39.01820286	19.82861891	0	460	460	0.5	1		163.9459459	109	6	574	6066	146.3424344	0.391732518	0.630658497
retrograde_Set1Cell1.8104	ID3949757	3949757	26	57.00652695	40.57846518	18.38564391	0	95	95	0.5	1		159.1891892	93	0	643	5890	174.0073175	0.421656967	0.542675878
retrograde_Set1Cell1.8105	ID5858522	5858522	26	37.27127838	38.12886178	20.50408073	0	659	659	0.5	1		99.35135135	53	0	540	3676	120.4095364	0.381952389	0.456098916
retrograde_Set1Cell1.8106	ID5635286	5635286	26	37.78120041	38.50748295	20.17213367	0	592	592	0.5	1		120.6216216	105	0	470	4463	108.8062374	0.398538945	0.631826109
retrograde_Set1Cell1.8107	ID6720739	6720739	26	38.62013245	37.31559684	20.8525193	0	915	915	0.5	1		113.3243243	73	0	432	4193	121.6381368	0.244222525	0.365738797
retrograde_Set1Cell1.8108	ID6528242	6528242	26	32.94755554	37.55668912	20.90840712	0	859	859	0.5	1		96.56756757	66	0	431	3573	104.0345937	0.330199874	0.460832939
retrograde_Set1Cell1.8109	ID4611282	4611282	26	35.13499451	39.63248953	19.33898682	0	291	291	0.5	1		147.027027	103	0	568	5440	126.960949	0.333938497	0.579812659
retrograde_Set1Cell1.8110	ID5137624	5137624	26	64.68257141	39.06962845	19.83395038	0	446	446	0.5	1		177.9189189	131	0	588	6583	144.8108687	0.410893833	0.715626239
retrograde_Set1Cell1.8111	ID6229186	6229186	26	35.317173	37.92327585	20.65065754	0	769	769	0.5	1		94.86486486	78	0	349	3510	100.2275639	0.345514124	0.486100153
retrograde_Set1Cell1.8112	ID5973243	5973243	26	41.64355469	37.96121511	20.5683209	0	699	699	0.5	1		115.1621622	84	0	654	4261	131.0895609	0.416302319	0.516445575
retrograde_Set1Cell1.8113	ID6954188	6954188	26	26.16610909	37.32678566	21.01009024	0	986	986	0.5	1		104.0810811	80	0	375	3851	93.74088945	0.238462775	0.427573083
retrograde_Set1Cell1.8114	ID4412645	4412645	26	49.02083969	40.39147971	18.54423888	0	227	227	0.5	1		156.6216216	108	0	761	5795	157.3953535	0.421679983	0.590297497
retrograde_Set1Cell1.8115	ID5661937	5661937	26	43.98441696	38.4028828	20.14760623	0	602	602	0.5	1		125.3783784	115	0	419	4639	98.1570033	0.411311118	0.744524578
retrograde_Set1Cell1.8116	ID6171894	6171894	26	38.70653534	37.98054622	20.61164556	0	753	753	0.5	1		110.2432432	75	0	461	4079	125.168643	0.360842138	0.467085012
retrograde_Set1Cell1.8117	ID4873442	4873442	26	47.41614914	39.3975106	19.42239414	0	367	367	0.5	1		155.7567568	128	0	515	5763	128.3684812	0.39766268	0.690447966
retrograde_Set1Cell1.8118	ID5166310	5166310	26	47.1205101	39.0094154	19.78718159	0	451	451	0.5	1		157.4594595	117	0	675	5826	149.110249	0.352041773	0.549914721
retrograde_Set1Cell1.8119	ID5692666	5692666	26	43.62000275	38.41019475	20.32189631	0	610	610	0.5	1		135.1621622	111	0	667	5001	137.7498767	0.390401465	0.551017167
retrograde_Set1Cell1.8120	ID5530874	5530874	26	45.26916122	38.62617649	20.05596684	0	562	562	0.5	1		124.9459459	84	0	566	4623	131.3707531	0.350740419	0.493932265
retrograde_Set1Cell1.8121	ID3945619	3945619	26	63.64239883	40.5802005	18.37533071	0	90	90	0.5	1		174.7837838	115	0	795	6467	185.688828	0.345012259	0.482896037
retrograde_Set1Cell1.8122	ID5405949	5405949	26	44.86412048	38.83867741	19.98407578	0	525	525	0.5	1		149.4594595	128	0	461	5530	113.2739047	0.349533745	0.683484852
retrograde_Set1Cell1.8123	ID4920569	4920569	26	51.41577148	39.49304945	19.46795943	0	380	380	0.5	1		155.8108108	112	0	596	5765	143.7862684	0.378779046	0.59538987
retrograde_Set1Cell1.8124	ID6802641	6802641	26	30.52965546	37.31219203	20.9899885	0	940	940	0.5	1		103.1891892	67	0	392	3818	110.0719052	0.251020405	0.37621174
retrograde_Set1Cell1.8125	ID5926125	5926125	26	38.38853455	38.0446502	20.54625604	0	684	684	0.5	1		111.7567568	71	0	501	4135	124.0256258	0.337733965	0.454985277
retrograde_Set1Cell1.8126	ID5223672	5223672	26	62.06824112	38.83541538	19.9908183	0	473	473	0.5	1		173.9459459	168	0	479	6436	129.560785	0.440295055	0.820848624
retrograde_Set1Cell1.8127	ID6874321	6874321	26	30.15189934	37.2824867	21.07427107	0	967	967	0.5	1		113.8648649	98	0	397	4213	100.4551205	0.2535175	0.458485066
retrograde_Set1Cell1.8128	ID6038758	6038758	26	34.83032227	37.98434605	20.70237371	0	711	711	0.5	1		124.6486486	115	0	493	4612	94.41404563	0.382145425	0.730055516
retrograde_Set1Cell1.8129	ID6857942	6857942	26	32.90379715	37.27419455	21.01973222	0	957	957	0.5	1		100.5405405	82	0	312	3720	93.11868013	0.189543529	0.344082847
retrograde_Set1Cell1.8130	ID5811352	5811352	26	26.5532608	38.13550217	20.35423721	0	645	645	0.5	1		101.6486486	63	0	636	3761	125.2992454	0.362348925	0.431540712
retrograde_Set1Cell1.8131	ID6182046	6182046	26	31.64653778	37.93928035	20.65187345	0	756	756	0.5	1		116.9459459	94	0	498	4327	117.2456931	0.3584409	0.526374787
retrograde_Set1Cell1.8132	ID6481063	6481063	26	37.86311722	37.53577885	20.81748011	0	844	844	0.5	1		138.5675676	122	0	541	5127	110.210037	0.357352236	0.662024987
retrograde_Set1Cell1.8133	ID3693822	3693822	26	51.09565353	40.62323691	18.31338245	0	17	17	0.5	1		171.7837838	113	0	957	6356	184.2522629	0.463815615	0.59082426
retrograde_Set1Cell1.8134	ID4832398	4832398	26	42.74841309	39.41472267	19.40823383	0	358	358	0.5	1		133.7297297	101	0	608	4948	132.4524335	0.348128218	0.521442048
retrograde_Set1Cell1.8135	ID4029687	4029687	26	70.87932587	40.3154948	18.61959228	0	114	114	0.5	1		185.3243243	122	0	731	6857	183.4852483	0.528585637	0.698532876
retrograde_Set1Cell1.8136	ID6030481	6030481	26	29.47397041	38.02348191	20.61422343	0	716	716	0.5	1		93.91891892	72	0	312	3475	84.85686588	0.266084422	0.465214109
retrograde_Set1Cell1.8137	ID4281484	4281484	26	56.75279236	40.27523903	18.54835202	0	185	185	0.5	1		167.5675676	114	0	741	6200	160.0408872	0.488533582	0.687265901
retrograde_Set1Cell1.8138	ID5936277	5936277	26	41.70967865	37.91209682	20.62251943	0	679	679	0.5	1		116.6486486	86	0	451	4316	107.2704827	0.441778968	0.666401281
retrograde_Set1Cell1.8139	ID6124680	6124680	26	44.27043152	38.04667721	20.56473412	0	738	738	0.5	1		130.1621622	106	0	489	4816	126.9248495	0.368267783	0.552027508
retrograde_Set1Cell1.8140	ID3851500	3851500	26	61.36232376	40.51661	18.44882519	0	63	63	0.5	1		186.5945946	141	0	753	6904	176.7480095	0.448151581	0.653409482
retrograde_Set1Cell1.8141	ID6538420	6538420	26	30.47588348	37.63231185	20.86297686	0	861	861	0.5	1		94.05405405	58	0	411	3480	102.7572506	0.337783741	0.462219079
retrograde_Set1Cell1.8142	ID4197529	4197529	26	51.01504898	40.25858475	18.53665077	0	167	167	0.5	1		169.3243243	137	0	572	6265	128.0624965	0.404243809	0.761251643
retrograde_Set1Cell1.8143	ID5119124	5119124	26	53.00836563	39.02852755	19.89330073	0	440	440	0.5	1		180.8108108	138	0	599	6690	141.9960559	0.463239206	0.806246956
retrograde_Set1Cell1.8144	ID5577871	5577871	26	45.95360565	38.66796823	20.11352628	0	575	575	0.5	1		137.4594595	116	0	426	5086	118.6965306	0.390587434	0.65055882
retrograde_Set1Cell1.8145	ID6265988	6265988	26	35.40076065	37.90632611	20.63596679	0	778	778	0.5	1		113.6756757	108	0	348	4206	91.07050201	0.309709553	0.590336201
retrograde_Set1Cell1.8146	ID5463183	5463183	26	27.97745132	38.67281978	20.12495304	0	547	547	0.5	1		118.0810811	98	0	577	4369	129.4519169	0.30134595	0.422449135
retrograde_Set1Cell1.8147	ID5520521	5520521	26	41.96201324	38.68736348	20.04845033	0	561	561	0.5	1		127.0810811	127	0	441	4702	108.7076555	0.300418308	0.540124761
retrograde_Set1Cell1.8148	ID5868679	5868679	26	39.3874855	38.13692458	20.52779139	0	662	662	0.5	1		127.2702703	97	0	557	4709	129.7897121	0.402790767	0.563123046
retrograde_Set1Cell1.8149	ID4676760	4676760	26	45.0845871	39.48200616	19.37475097	0	311	311	0.5	1		130.972973	116	0	509	4846	121.9340638	0.391394614	0.604298004
retrograde_Set1Cell1.8150	ID4574373	4574373	26	40.93473434	39.71800724	19.17957416	0	279	279	0.5	1		150.3513514	117	0	536	5563	122.3992139	0.246607958	0.485999581
retrograde_Set1Cell1.8151	ID5024941	5024941	26	55.88886642	39.26402719	19.71160318	0	412	412	0.5	1		168.7837838	145	0	608	6245	143.3482812	0.478407641	0.762030112
retrograde_Set1Cell1.8152	ID5801146	5801146	26	39.38785934	38.2062136	20.33322782	0	643	643	0.5	1		122	99	0	400	4514	99.6281977	0.404316547	0.705121659
retrograde_Set1Cell1.8153	ID4930734	4930734	26	53.09328079	39.39219129	19.65869282	0	386	386	0.5	1		178.8648649	133	0	685	6618	149.9264935	0.423040423	0.709318491
retrograde_Set1Cell1.8154	ID5358777	5358777	26	39.78993607	38.75733464	20.01509151	0	511	511	0.5	1		139.6756757	120	0	485	5168	115.17283	0.340725376	0.616403915
retrograde_Set1Cell1.8155	ID4076756	4076756	26	63.81251526	40.36235327	18.58099292	0	133	133	0.5	1		192.3513514	141	0	671	7117	161.278437	0.489566846	0.783972688
retrograde_Set1Cell1.8156	ID4779171	4779171	26	41.61657715	39.50595868	19.56990381	0	337	337	0.5	1		142.4054054	119	0	738	5269	148.4728669	0.390092871	0.538311396
retrograde_Set1Cell1.8157	ID4185300	4185300	26	60.14488602	40.27276784	18.56566217	0	166	166	0.5	1		161.1351351	106	0	536	5962	153.7494647	0.430414015	0.630712268
retrograde_Set1Cell1.8158	ID5807287	5807287	26	30.50991631	38.21121137	20.30595463	0	644	644	0.5	1		117.4324324	99	0	428	4345	109.6594579	0.33402414	0.536273237
retrograde_Set1Cell1.8159	ID4977850	4977850	26	46.0663414	39.3260839	19.73011316	0	398	398	0.5	1		156.8648649	152	0	450	5804	114.4351253	0.394119264	0.775039899
retrograde_Set1Cell1.8160	ID5072063	5072063	26	64.82524872	39.21174245	19.78699044	0	424	424	0.5	1		182.2972973	164	0	620	6745	150.9223246	0.544079612	0.851235061
retrograde_Set1Cell1.8161	ID3642565	3642565	26	52.43107224	40.55629764	18.34774281	0	0	0	0.5	1		176.1351351	134	0	774	6517	185.5408254	0.378901486	0.521710499
retrograde_Set1Cell1.8162	ID6878363	6878363	26	27.1339798	37.29167347	21.02785729	0	961	961	0.5	1		103.0810811	85	0	306	3814	94.02729461	0.20060173	0.366345388
retrograde_Set1Cell1.8163	ID5176506	5176506	26	61.18892288	38.96985398	19.89548484	0	457	457	0.5	1		166.6756757	124	0	478	6167	131.677859	0.444867468	0.779456887
retrograde_Set1Cell1.8164	ID5467301	5467301	26	32.60084915	38.93569735	19.94630903	0	546	546	0.5	1		114.1351351	91	0	407	4223	115.1400505	0.250133783	0.396678623
retrograde_Set1Cell1.8165	ID6077604	6077604	26	27.00695419	38.11934005	20.65402705	0	722	722	0.5	1		100.7027027	74	0	473	3726	101.1453478	0.312656247	0.474287098
retrograde_Set1Cell1.8166	ID6778011	6778011	26	21.08201408	37.19961655	21.02124696	0	933	933	0.5	1		101	80	0	435	3737	111.2599559	0.220827522	0.32840622
retrograde_Set1Cell1.8167	ID6851733	6851733	26	35.32442856	37.31996023	21.07410394	0	956	956	0.5	1		99.89189189	80	0	339	3696	92.33808164	0.306042567	0.50699525
retrograde_Set1Cell1.8168	ID6663320	6663320	26	24.01468849	37.54000578	20.81022629	0	896	896	0.5	1		87.18918919	68	0	464	3226	97.59805264	0.281045901	0.391980125
retrograde_Set1Cell1.8169	ID6958228	6958228	26	20.80275917	37.37765371	21.00129986	0	987	987	0.5	1		85.72972973	59	0	321	3172	91.37670766	0.144758782	0.237277676
retrograde_Set1Cell1.8170	ID6286497	6286497	26	33.59918976	37.82910005	20.67178411	0	788	788	0.5	1		107.4864865	98	0	440	3977	92.49643285	0.379341624	0.639171696
retrograde_Set1Cell1.8171	ID5061965	5061965	26	59.14222717	39.19392463	19.85159819	0	423	423	0.5	1		165.8108108	141	0	584	6135	149.302422	0.496687204	0.737102546
retrograde_Set1Cell1.8172	ID5915992	5915992	26	41.63692856	38.12622158	20.49503233	0	674	674	0.5	1		109.6756757	51	0	469	4058	122.5778787	0.372738568	0.485897551
retrograde_Set1Cell1.8173	ID5395793	5395793	26	34.21641159	38.83293244	19.95607484	0	521	521	0.5	1		127.2702703	96	1	495	4709	118.6223346	0.256924188	0.438617954
retrograde_Set1Cell1.8174	ID4529473	4529473	26	42.67831039	39.72043428	19.07330373	0	265	265	0.5	1		144.7567568	121	0	544	5356	135.4109805	0.354893948	0.560026074
retrograde_Set1Cell1.8175	ID6219096	6219096	26	28.27593994	37.9147612	20.66381865	0	765	765	0.5	1		101.1891892	67	0	539	3744	111.1555061	0.328270992	0.449965224
retrograde_Set1Cell1.8176	ID6276440	6276440	26	34.91796494	37.88810486	20.72746574	0	784	784	0.5	1		120.027027	90	0	443	4441	111.222871	0.334217296	0.540651358
retrograde_Set1Cell1.8177	ID5109066	5109066	26	63.6615448	39.08893122	19.82170485	0	438	438	0.5	1		174.2432432	126	0	607	6447	156.2050656	0.516217371	0.759559806
retrograde_Set1Cell1.8178	ID6643042	6643042	26	24.40666771	37.37635624	20.85878817	0	892	892	0.5	1		98.48648649	69	0	347	3644	98.5268214	0.242159397	0.389741062
retrograde_Set1Cell1.8179	ID5948752	5948752	26	47.40945816	38.09033108	20.54630242	0	690	690	0.5	1		130.8918919	98	0	483	4843	127.571066	0.397344149	0.583517651
retrograde_Set1Cell1.8180	ID6735208	6735208	26	32.15871811	37.38784758	20.92170333	0	921	921	0.5	1		95.37837838	88	0	322	3529	94.98226482	0.28711156	0.44799369
retrograde_Set1Cell1.8181	ID6700392	6700392	26	23.63771629	37.34081313	20.97657763	0	912	912	0.5	1		92.91891892	68	0	339	3438	78.88823965	0.253741392	0.476765951
retrograde_Set1Cell1.8182	ID6161744	6161744	26	29.25059128	37.86967075	20.67178799	0	751	751	0.5	1		104.6486486	68	0	473	3872	111.5923176	0.277741817	0.407687585
retrograde_Set1Cell1.8183	ID3767592	3767592	26	46.47606659	40.54121852	18.43193571	0	37	37	0.5	1		157.4594595	131	0	779	5826	166.8777987	0.403190564	0.542242925
retrograde_Set1Cell1.8184	ID3982632	3982632	26	55.74834061	40.54025693	18.4087775	0	96	96	0.5	1		166.4864865	103	0	663	6160	163.0377635	0.421524793	0.605605011
retrograde_Set1Cell1.8185	ID6518133	6518133	26	39.96466446	37.48743735	20.85602036	0	856	856	0.5	1		124.9459459	82	0	504	4623	130.3220255	0.341952339	0.488610539
retrograde_Set1Cell1.8186	ID6825343	6825343	26	24.51113701	37.27340715	20.99135787	0	946	946	0.5	1		83.91891892	66	0	372	3105	93.33136259	0.193712052	0.291822876
retrograde_Set1Cell1.8187	ID4506972	4506972	26	52.84876251	39.84006912	18.96559382	0	256	256	0.5	1		169.0540541	126	0	640	6255	158.6197315	0.394336446	0.602833966
retrograde_Set1Cell1.8188	ID3804448	3804448	26	64.72782898	40.58473377	18.36370076	0	50	50	0.5	1		180.2162162	113	0	750	6668	176.7025333	0.455586551	0.638430972
retrograde_Set1Cell1.8189	ID4666724	4666724	26	37.62667084	39.44299802	19.37268965	0	310	310	0.5	1		135.6486486	117	0	570	5019	130.6112162	0.316518783	0.499387217
retrograde_Set1Cell1.8190	ID5625201	5625201	26	41.1423111	38.47818397	20.03538506	0	590	590	0.5	1		131.7297297	118	0	545	4874	112.6614024	0.368969862	0.630283082
retrograde_Set1Cell1.8191	ID5746047	5746047	26	26.53661728	38.26539732	20.36553177	0	627	627	0.5	1		106.5675676	68	0	490	3943	114.5494897	0.315256542	0.445980148
retrograde_Set1Cell1.8192	ID4967782	4967782	26	60.34340668	39.39581485	19.74703141	0	396	396	0.5	1		171.5135135	142	0	605	6346	128.5750152	0.430287506	0.802614767
retrograde_Set1Cell1.8193	ID4113681	4113681	26	55.5900383	40.34599719	18.58010124	0	141	141	0.5	1		163.7297297	105	0	814	6058	178.3865417	0.479278243	0.594748423
retrograde_Set1Cell1.8194	ID4601206	4601206	26	45.1019783	39.62690454	19.29496617	0	284	284	0.5	1		145.3783784	133	0	412	5379	123.5937232	0.382824203	0.651277111
retrograde_Set1Cell1.8195	ID5879146	5879146	26	43.06233978	38.14606244	20.56211327	0	665	665	0.5	1		112.5405405	79	0	521	4164	117.5626534	0.374281412	0.52142542
retrograde_Set1Cell1.8196	ID3730701	3730701	26	54.84909821	40.52742756	18.43231225	0	31	31	0.5	1		192.7027027	150	0	773	7130	185.6361233	0.452879671	0.647155267
retrograde_Set1Cell1.8197	ID6483284	6483284	26	34.60211182	37.47693651	20.86756011	0	845	845	0.5	1		113.0810811	93	0	375	4184	98.72475159	0.412627868	0.669151851
retrograde_Set1Cell1.8198	ID6471007	6471007	26	37.19403076	37.62261163	20.74428754	0	842	842	0.5	1		106.5945946	88	0	347	3944	98.81308378	0.375172032	0.588605274
retrograde_Set1Cell1.8199	ID4855048	4855048	26	56.87337875	39.43819902	19.42880522	0	365	365	0.5	1		156.1891892	119	0	453	5779	131.4199879	0.409755199	0.690876326
retrograde_Set1Cell1.8200	ID3935596	3935596	26	64.7071228	40.59891337	18.32201511	0	91	91	0.5	1		170.8918919	136	0	737	6323	158.716866	0.419109658	0.635975063
retrograde_Set1Cell1.8201	ID6434106	6434106	26	23.43027878	37.5346006	20.78943533	0	830	830	0.5	1		85.05405405	63	0	314	3147	80.76610467	0.239523033	0.406994517
retrograde_Set1Cell1.8202	ID5281033	5281033	26	36.72576141	39.0435459	19.86461131	0	491	491	0.5	1		116.4054054	89	0	401	4307	102.4875221	0.252307916	0.457669426
retrograde_Set1Cell1.8203	ID6595903	6595903	26	27.91023445	37.49884806	20.83897609	0	883	883	0.5	1		109.9189189	83	0	388	4067	103.2546416	0.295466901	0.485596308
retrograde_Set1Cell1.8204	ID5510415	5510415	26	39.70991516	38.78562119	19.98644775	0	555	555	0.5	1		139.5675676	118	0	515	5164	124.1794268	0.330675563	0.558592082
retrograde_Set1Cell1.8205	ID5313805	5313805	26	43.9687233	38.63643594	20.0246403	0	500	500	0.5	1		158.1891892	142	0	390	5853	99.53582209	0.359043085	0.83973205
retrograde_Set1Cell1.8206	ID5567753	5567753	26	38.82822037	38.58623019	20.0751944	0	571	571	0.5	1		131.3783784	108	0	452	4861	99.0674157	0.354124228	0.693617739
retrograde_Set1Cell1.8207	ID4769067	4769067	26	30.61472511	39.44031002	19.42168523	0	343	343	0.5	1		132.2432432	92	0	676	4893	147.623471	0.347880329	0.462409355
retrograde_Set1Cell1.8208	ID6022460	6022460	26	37.06837082	37.98839681	20.57752075	0	702	702	0.5	1		112.9189189	98	0	498	4178	110.3548263	0.343306607	0.523012883
retrograde_Set1Cell1.8209	ID3888466	3888466	26	53.84574127	40.55003032	18.32769079	0	75	75	0.5	1		163.4864865	117	0	729	6049	158.459883	0.336650724	0.519701703
retrograde_Set1Cell1.8210	ID4150612	4150612	26	61.52846527	40.32488625	18.60591675	0	152	152	0.5	1		160.3243243	118	0	628	5932	161.4335181	0.488411593	0.651776386
retrograde_Set1Cell1.8211	ID6114604	6114604	26	25.61393929	38.02399302	20.71013867	0	735	735	0.5	1		102.1351351	75	0	378	3779	95.75813344	0.217563176	0.381174094
retrograde_Set1Cell1.8212	ID3992910	3992910	26	65.123703	40.5845637	18.3820269	0	104	104	0.5	1		199.5135135	134	0	768	7382	180.8413395	0.492902312	0.728507558
retrograde_Set1Cell1.8213	ID3841358	3841358	26	52.76963806	40.54639533	18.37705962	0	57	57	0.5	1		182.3513514	115	0	984	6747	211.3178512	0.418623364	0.509282966
retrograde_Set1Cell1.8214	ID6397204	6397204	26	30.14419365	37.6816059	20.77434221	0	818	818	0.5	1		106.2972973	79	0	460	3933	106.811065	0.400072908	0.568753999
retrograde_Set1Cell1.8215	ID5315876	5315876	26	43.14179611	38.7306464	20.00630949	0	499	499	0.5	1		149.2162162	151	0	407	5521	109.0555758	0.347822872	0.706193081
retrograde_Set1Cell1.8216	ID6323481	6323481	26	25.16966629	37.87057723	20.80559692	0	795	795	0.5	1		91.51351351	67	0	440	3386	103.883648	0.319625335	0.426735315
retrograde_Set1Cell1.8217	ID6835478	6835478	26	21.79671288	37.31616154	21.03988667	0	950	950	0.5	1		101	83	0	402	3737	83.05219243	0.177578475	0.36677585
retrograde_Set1Cell1.8218	ID4365629	4365629	26	52.29754257	40.37819485	18.55889078	0	216	216	0.5	1		171.4054054	114	0	973	6342	187.7248962	0.4334228	0.552166535
retrograde_Set1Cell1.8219	ID5750231	5750231	26	29.68869972	38.26690033	20.38949632	0	626	626	0.5	1		109.3513514	96	0	426	4046	107.3054354	0.346935509	0.524969871
retrograde_Set1Cell1.8220	ID3700153	3700153	26	71.47818756	40.55431097	18.38313212	0	19	19	0.5	1		183.7837838	89	0	848	6800	190.4214821	0.489605724	0.634448533
retrograde_Set1Cell1.8221	ID4722122	4722122	26	53.2876358	39.5369109	19.48211664	0	327	327	0.5	1		157.4324324	108	2	766	5825	157.6272926	0.378371983	0.548334181
retrograde_Set1Cell1.8222	ID5146056	5146056	26	50.08952332	39.02963059	19.81554082	0	448	448	0.5	1		149.5135135	131	0	465	5532	117.9363344	0.359783977	0.670864353
retrograde_Set1Cell1.8223	ID4957644	4957644	26	58.0088768	39.31856161	19.8043634	0	397	397	0.5	1		173.9189189	139	0	679	6435	138.1967957	0.483830057	0.820705851
retrograde_Set1Cell1.8224	ID3655101	3655101	26	62.97580338	40.52724875	18.37943708	0	6	6	0.5	1		189.2972973	131	0	815	7004	189.9746862	0.448743664	0.617284616
retrograde_Set1Cell1.8225	ID5672413	5672413	26	39.0437355	38.33815627	20.21076018	0	604	604	0.5	1		111.8108108	83	0	446	4137	97.95941275	0.386691247	0.636578824
retrograde_Set1Cell1.8226	ID5905873	5905873	26	37.14848709	38.0918895	20.52082179	0	676	676	0.5	1		133.7567568	113	0	501	4949	116.2273647	0.425152602	0.686626888
retrograde_Set1Cell1.8227	ID5778901	5778901	26	53.18824005	38.20900542	20.32391432	0	634	634	0.5	1		125.0540541	87	0	516	4627	130.7697183	0.428355593	0.573572981
retrograde_Set1Cell1.8228	ID5881291	5881291	26	40.32670212	38.16664695	20.46071302	0	666	666	0.5	1		122.6756757	77	0	495	4539	107.284941	0.408254315	0.662978402
retrograde_Set1Cell1.8229	ID5969352	5969352	26	31.63570976	38.0674486	20.47463099	0	688	688	0.5	1		122.2162162	101	0	479	4522	114.3654316	0.355244104	0.560239091
retrograde_Set1Cell1.8230	ID5385665	5385665	26	24.02433586	38.63243902	20.06649561	0	519	519	0.5	1		139.4594595	109	0	473	5160	123.9736967	0.264564322	0.470694121
retrograde_Set1Cell1.8231	ID5338562	5338562	26	50.10017776	38.75542071	19.98662424	0	508	508	0.5	1		160.1081081	132	0	513	5924	141.1336608	0.429215005	0.681381039
retrograde_Set1Cell1.8232	ID4261335	4261335	26	55.04791641	40.17032474	18.59656306	0	189	189	0.5	1		146.8648649	102	0	567	5434	141.8074129	0.417210322	0.609775133
retrograde_Set1Cell1.8233	ID5537219	5537219	26	48.0345459	38.64764513	20.08104825	0	564	564	0.5	1		140	124	0	510	5180	112.9604159	0.390839184	0.696551015
retrograde_Set1Cell1.8234	ID6387197	6387197	26	30.61253738	37.69016463	20.78139625	0	816	816	0.5	1		104.2162162	71	0	421	3856	110.8675724	0.356974635	0.494568426
retrograde_Set1Cell1.8235	ID4023712	4023712	26	57.26871872	40.2947867	18.57530847	0	116	116	0.5	1		169.2432432	123	0	703	6262	184.5403306	0.426690867	0.548571835
retrograde_Set1Cell1.8236	ID4308447	4308447	26	38.06176376	40.31926761	18.56252142	0	192	192	0.5	1		136.1081081	109	0	501	5036	123.7346587	0.364607855	0.587815159
retrograde_Set1Cell1.8237	ID6460924	6460924	26	30.5272789	37.54609707	20.77491452	0	839	839	0.5	1		102.1891892	72	0	321	3781	93.12263057	0.25055933	0.439729895
retrograde_Set1Cell1.8238	ID6151618	6151618	26	38.20092392	38.03167975	20.63095948	0	746	746	0.5	1		135.8108108	98	0	536	5025	128.4912098	0.407974481	0.612532497
retrograde_Set1Cell1.8239	ID5615050	5615050	26	31.65890503	38.55683047	20.06392018	0	587	587	0.5	1		115.5135135	83	0	466	4274	118.2729004	0.251044188	0.391972017
retrograde_Set1Cell1.8240	ID5098991	5098991	26	71.3050766	39.12713767	19.79322791	0	433	433	0.5	1		195.2432432	177	0	615	7224	163.1433258	0.514173916	0.812776201
retrograde_Set1Cell1.8241	ID6757828	6757828	26	31.54618073	37.33111556	20.88361096	0	928	928	0.5	1		95.51351351	56	0	387	3534	104.0172586	0.29819542	0.421842478
retrograde_Set1Cell1.8242	ID5711345	5711345	26	42.11814499	38.29702038	20.30436778	0	616	616	0.5	1		125.6216216	106	0	352	4648	96.21282871	0.379535505	0.71842417
retrograde_Set1Cell1.8243	ID6903232	6903232	26	37.65917206	37.27061948	21.04243078	0	972	972	0.5	1		122	117	0	303	4514	90.81024171	0.338396624	0.679354074
retrograde_Set1Cell1.8244	ID4234734	4234734	26	51.27654648	40.28656408	18.59189383	0	177	177	0.5	1		166.4594595	141	0	583	6159	135.7783313	0.470603361	0.784634643
retrograde_Set1Cell1.8245	ID3655041	3655041	26	67.05789185	40.46838444	18.39301873	0	4	4	0.5	1		188.4324324	137	0	894	6972	191.5461274	0.521623848	0.674469641
retrograde_Set1Cell1.8246	ID4019595	4019595	26	57.34217834	40.35283014	18.63141603	0	115	115	0.5	1		185.972973	142	0	678	6881	172.9004991	0.470355033	0.688156419
retrograde_Set1Cell1.8247	ID6741470	6741470	26	34.96831512	37.39488233	20.88836364	0	918	918	0.5	1		115.1351351	100	0	329	4260	89.44308003	0.318143816	0.621372193
retrograde_Set1Cell1.8248	ID5189109	5189109	26	58.44555664	38.9129889	19.90482145	0	461	461	0.5	1		183.4054054	140	0	666	6786	156.6490166	0.459152681	0.736836009
retrograde_Set1Cell1.8249	ID4486655	4486655	26	61.79841232	39.88534951	18.93797425	0	250	250	0.5	1		175.027027	118	0	724	6476	173.2938235	0.425613476	0.603067058
retrograde_Set1Cell1.8250	ID5203441	5203441	26	53.53557205	38.96125422	19.91356896	0	465	465	0.5	1		141.0540541	106	0	592	5219	136.0994216	0.404354519	0.596822015
retrograde_Set1Cell1.8251	ID5848472	5848472	26	47.14908218	38.1848331	20.45003747	0	655	655	0.5	1		138.1621622	105	0	466	5112	121.9051347	0.374691007	0.617824741
retrograde_Set1Cell1.8252	ID6165916	6165916	26	33.85062027	37.95199886	20.67205492	0	750	750	0.5	1		110.6486486	90	0	444	4094	105.9082979	0.294830876	0.475779842
retrograde_Set1Cell1.8253	ID5500309	5500309	26	35.94096756	38.67601523	20.10356418	0	556	556	0.5	1		129.1891892	103	0	456	4780	112.7169113	0.370590425	0.619802879
retrograde_Set1Cell1.8254	ID4863373	4863373	26	44.52228165	39.45572024	19.45124633	0	366	366	0.5	1		159.2702703	103	4	590	5893	148.9743917	0.344920056	0.548371746
retrograde_Set1Cell1.8255	ID6598061	6598061	26	32.18410873	37.49370493	20.84986176	0	881	881	0.5	1		88.91891892	54	0	283	3290	87.85574615	0.219065535	0.363748324
retrograde_Set1Cell1.8256	ID6727084	6727084	26	31.11786461	37.31821237	20.95180008	0	917	917	0.5	1		106.6756757	94	0	435	3947	104.2241319	0.305802002	0.479391253
retrograde_Set1Cell1.8257	ID4449673	4449673	26	43.61500549	39.95607761	18.84335555	0	243	243	0.5	1		145.2162162	78	0	763	5373	175.7163331	0.316207628	0.397082657
retrograde_Set1Cell1.8258	ID5770642	5770642	26	48.29921722	38.13443513	20.35228011	0	635	635	0.5	1		127.0810811	110	0	400	4702	121.8556474	0.351827356	0.542842209
retrograde_Set1Cell1.8259	ID4103669	4103669	26	58.46788406	40.31499114	18.58129961	0	138	138	0.5	1		166.2972973	115	0	693	6153	169.7563392	0.444377608	0.602782458
retrograde_Set1Cell1.8260	ID5682566	5682566	26	30.44353104	38.35498978	20.2254336	0	608	608	0.5	1		92.7027027	75	0	373	3430	93.56841373	0.301786161	0.459359597
retrograde_Set1Cell1.8261	ID5983626	5983626	26	46.93159103	38.03145422	20.59094061	0	697	697	0.5	1		105.1891892	68	0	472	3892	125.4580137	0.425859485	0.500832255
retrograde_Set1Cell1.8262	ID6313393	6313393	26	45.21750641	37.81216132	20.78720393	0	794	794	0.5	1		113.8918919	83	0	361	4214	114.0735104	0.366511647	0.53556531
retrograde_Set1Cell1.8263	ID3757546	3757546	26	57.74632263	40.55996408	18.37897943	0	36	36	0.5	1		178.8918919	104	0	765	6619	193.873496	0.457552903	0.579320903
retrograde_Set1Cell1.8264	ID4236691	4236691	26	57.46953964	40.30660451	18.53963332	0	179	179	0.5	1		154.0810811	131	0	599	5701	148.5413108	0.455877677	0.649614185
retrograde_Set1Cell1.8265	ID4402587	4402587	26	42.88883209	40.32370093	18.56460842	0	224	224	0.5	1		160.8918919	125	0	685	5953	147.2484265	0.393829761	0.617464921
retrograde_Set1Cell1.8266	ID3794400	3794400	26	56.40997314	40.6048793	18.33556059	0	46	46	0.5	1		166.9459459	101	0	884	6177	179.144719	0.461333382	0.588392921
retrograde_Set1Cell1.8267	ID4023783	4023783	26	57.3134613	40.40374756	18.53111552	0	112	112	0.5	1		168.7297297	101	0	755	6243	205.9484359	0.530035277	0.567631437
retrograde_Set1Cell1.8268	ID3720675	3720675	26	66.20585632	40.53949587	18.3907357	0	28	28	0.5	1		185.1891892	146	0	774	6852	174.9814018	0.43795049	0.644666077
retrograde_Set1Cell1.8269	ID5684621	5684621	26	41.10280609	38.34714625	20.26028969	0	607	607	0.5	1		124.972973	87	0	469	4624	116.8162105	0.338592365	0.541217462
retrograde_Set1Cell1.8270	ID4554136	4554136	26	51.11824036	39.73880908	19.1886362	0	276	276	0.5	1		144.4324324	95	0	512	5344	131.3355627	0.327235777	0.542281866
retrograde_Set1Cell1.8271	ID4758933	4758933	26	43.75501251	39.55656708	19.51751787	0	330	330	0.5	1		156.4054054	113	0	585	5787	141.9678092	0.350440238	0.571781988
retrograde_Set1Cell1.8272	ID4496806	4496806	26	37.80790329	39.79196934	18.96766912	0	255	255	0.5	1		166.5135135	112	0	701	6161	154.9682085	0.341789355	0.547407898
retrograde_Set1Cell1.8273	ID6014392	6014392	26	49.95238495	38.04452827	20.61838861	0	707	707	0.5	1		137.8108108	114	0	489	5099	127.1820301	0.452527494	0.675162231
retrograde_Set1Cell1.8274	ID5442999	5442999	26	33.77426529	38.79903711	20.00586204	0	535	535	0.5	1		115.6216216	79	0	492	4278	126.2410286	0.277814476	0.398249827
retrograde_Set1Cell1.8275	ID6057400	6057400	26	38.30672455	37.97927166	20.68089602	0	719	719	0.5	1		114.6216216	102	0	332	4241	86.34309834	0.355031167	0.695642506
retrograde_Set1Cell1.8276	ID4584864	4584864	26	49.75094986	39.53901471	19.45610302	0	287	287	0.5	1		159.1351351	122	0	548	5888	130.964194	0.39668478	0.690224921
retrograde_Set1Cell1.8277	ID6208955	6208955	26	33.75537872	37.92570475	20.61915346	0	762	762	0.5	1		131.8918919	118	0	488	4880	109.6709178	0.347041205	0.619664729
retrograde_Set1Cell1.8278	ID4910498	4910498	26	49.57140732	39.53385245	19.38845178	0	377	377	0.5	1		159.2162162	147	0	469	5891	123.6044621	0.35317757	0.672390345
retrograde_Set1Cell1.8279	ID4056532	4056532	26	62.7534256	40.30304548	18.62363987	0	120	120	0.5	1		185.5675676	133	0	718	6866	182.8536969	0.455979431	0.635650419
retrograde_Set1Cell1.8280	ID6628744	6628744	26	28.07355309	37.44777311	20.80049286	0	884	884	0.5	1		105.7567568	83	0	468	3913	124.4778886	0.24428844	0.333601317
retrograde_Set1Cell1.8281	ID6104496	6104496	26	41.99926376	37.96939719	20.71793812	0	732	732	0.5	1		109.5945946	77	0	406	4055	107.2865994	0.304037935	0.47633358
retrograde_Set1Cell1.8282	ID4808123	4808123	26	44.40547562	39.44842259	19.45026879	0	346	346	0.5	1		146.8648649	121	0	634	5434	153.7787303	0.34893424	0.494088157
retrograde_Set1Cell1.8283	ID4945337	4945337	26	53.54819489	39.42175558	19.72860488	0	388	388	0.5	1		158.3513514	135	0	515	5859	122.7246729	0.420158392	0.763477327
retrograde_Set1Cell1.8284	ID6010275	6010275	26	35.81371689	38.06681356	20.55956376	0	703	703	0.5	1		125.5945946	109	0	516	4647	111.0686623	0.460333864	0.712902554
retrograde_Set1Cell1.8285	ID5467562	5467562	26	36.49177933	38.71579668	20.06815702	0	544	544	0.5	1		125.2432432	80	0	533	4634	119.7547042	0.329634509	0.518551758
retrograde_Set1Cell1.8286	ID4787634	4787634	26	39.62126541	39.54500491	19.45696853	0	338	338	0.5	1		156.5405405	108	0	600	5792	140.8189528	0.309582483	0.525580491
retrograde_Set1Cell1.8287	ID3925447	3925447	26	60.43030548	40.65160538	18.2851375	0	86	86	0.5	1		151.5675676	67	0	794	5608	191.0339616	0.361579738	0.421392402
retrograde_Set1Cell1.8288	ID5051824	5051824	26	66.64894104	39.22066407	19.76945211	0	420	420	0.5	1		188.4054054	139	0	696	6971	164.7633757	0.481535068	0.74332486
retrograde_Set1Cell1.8289	ID6377059	6377059	26	35.77832794	37.67622229	20.74716155	0	813	813	0.5	1		103.7297297	79	0	565	3838	116.1745929	0.337295671	0.45040729
retrograde_Set1Cell1.8290	ID6606438	6606438	26	33.05870056	37.47828309	20.8279005	0	882	882	0.5	1		100.4054054	67	0	496	3715	111.1806487	0.277550447	0.392393459
retrograde_Set1Cell1.8291	ID6000221	6000221	26	43.91917419	38.01584494	20.58349978	0	708	708	0.5	1		120.2972973	79	0	514	4451	122.219944	0.472746159	0.631893512
retrograde_Set1Cell1.8292	ID5824081	5824081	26	46.43141174	38.1737035	20.42949039	0	652	652	0.5	1		150.9189189	94	0	498	5584	126.9305099	0.466082996	0.755983573
retrograde_Set1Cell1.8293	ID3782197	3782197	26	75.47467804	40.5821133	18.36525192	0	44	44	0.5	1		201.1891892	150	15	802	7444	187.5560417	0.465978659	0.681933392
retrograde_Set1Cell1.8294	ID6565481	6565481	26	34.06983948	37.54423059	20.84293178	0	871	871	0.5	1		94.54054054	73	0	379	3498	99.96960499	0.265552761	0.396872189
retrograde_Set1Cell1.8295	ID5416541	5416541	26	34.91287994	38.73547762	19.94822828	0	529	529	0.5	1		159.2162162	128	0	505	5891	109.8597933	0.283430167	0.640106661
retrograde_Set1Cell1.8296	ID6293106	6293106	26	44.13683319	37.83794284	20.76148567	0	786	786	0.5	1		126.4864865	105	0	429	4680	110.6623045	0.43205801	0.689693074
retrograde_Set1Cell1.8297	ID6794868	6794868	26	30.30203819	37.44310035	20.92801747	0	935	935	0.5	1		100.1351351	71	0	455	3705	106.8407855	0.26706653	0.39509311
retrograde_Set1Cell1.8298	ID4591184	4591184	26	36.53629684	39.60072639	19.27996047	0	281	281	0.5	1		131.7567568	95	0	454	4875	111.7015879	0.298729576	0.542629045
retrograde_Set1Cell1.8299	ID5760576	5760576	26	34.35666656	38.30429044	20.31426336	0	630	630	0.5	1		126.2432432	110	0	455	4671	105.5597265	0.293444168	0.54264734
retrograde_Set1Cell1.8300	ID6817392	6817392	26	28.42373085	37.22549651	21.10502885	0	941	941	0.5	1		106.7027027	94	0	374	3948	98.18714129	0.268884528	0.460568796
retrograde_Set1Cell1.8301	ID4044327	4044327	26	58.89569473	40.3213729	18.63554532	0	121	121	0.5	1		174.4864865	179	0	679	6456	154.1724542	0.426025198	0.676227915
retrograde_Set1Cell1.8302	ID5088854	5088854	26	62.69062424	39.134254	19.79613299	0	431	431	0.5	1		189.027027	161	0	542	6994	146.3021012	0.403708932	0.743181056
retrograde_Set1Cell1.8303	ID4806226	4806226	26	42.71373749	39.44697169	19.44165483	0	347	347	0.5	1		154.5945946	112	0	709	5720	160.3276956	0.325032576	0.473059844
retrograde_Set1Cell1.8304	ID3831335	3831335	26	60.8645668	40.56594048	18.38343848	0	60	60	0.5	1		190.8648649	147	0	899	7062	181.9068996	0.413615165	0.614005231
retrograde_Set1Cell1.8305	ID6256193	6256193	26	30.37830544	37.91942142	20.66419831	0	777	777	0.5	1		102.2162162	78	0	367	3782	100.8621543	0.292265032	0.458402334
retrograde_Set1Cell1.8306	ID4009507	4009507	26	74.83027649	40.44024716	18.47564627	0	110	110	0.5	1		193.5135135	126	0	876	7160	201.6488452	0.464602906	0.608846179
retrograde_Set1Cell1.8307	ID5250676	5250676	26	34.23963165	38.87483273	19.95920291	0	480	480	0.5	1		143.6486486	130	0	382	5315	109.0443886	0.278655002	0.574171564
retrograde_Set1Cell1.8308	ID6882892	6882892	26	26.78391075	37.27679214	21.10098828	0	964	964	0.5	1		95.72972973	66	0	352	3542	92.71570904	0.202918736	0.348344825
retrograde_Set1Cell1.8309	ID5979762	5979762	26	47.03466034	37.99253258	20.57671663	0	693	693	0.5	1		113.4054054	65	0	436	4196	128.5373831	0.436546369	0.536222494
retrograde_Set1Cell1.8310	ID3962380	3962380	26	56.89952087	40.51660928	18.38725463	0	98	98	0.5	1		182.1891892	141	0	674	6741	178.6024197	0.449836314	0.632995757
retrograde_Set1Cell1.8311	ID6622804	6622804	26	31.56104279	37.45636954	20.78404668	0	886	886	0.5	1		123.5135135	117	0	319	4570	85.45194284	0.23916209	0.557939041
retrograde_Set1Cell1.8312	ID5729891	5729891	26	38.02509308	38.29334392	20.41136914	0	621	621	0.5	1		140	123	0	478	5180	109.8668386	0.369000047	0.686932971
retrograde_Set1Cell1.8313	ID4290167	4290167	26	53.65185547	40.30037499	18.5374303	0	199	199	0.5	1		157.2972973	108	0	770	5820	166.5402629	0.402759028	0.542368205
retrograde_Set1Cell1.8314	ID3704334	3704334	26	69.22549438	40.55521736	18.34686498	0	16	16	0.5	1		196.1081081	146	0	769	7256	188.5290699	0.426577816	0.622085417
retrograde_Set1Cell1.8315	ID4251257	4251257	26	51.2887764	40.29911914	18.56966204	0	183	183	0.5	1		153.5135135	102	0	603	5680	159.2174651	0.351202362	0.501213702
retrograde_Set1Cell1.8316	ID4140549	4140549	26	71.57305145	40.32238453	18.56082772	0	149	149	0.5	1		185.8648649	123	0	662	6877	178.4418925	0.524807696	0.716994121
retrograde_Set1Cell1.8317	ID4177412	4177412	26	63.65320969	40.25386282	18.60803276	0	160	160	0.5	1		165.6486486	124	0	521	6129	152.5278146	0.388277906	0.607484374
retrograde_Set1Cell1.8318	ID5375598	5375598	26	43.29956055	38.80675865	20.05069311	0	512	512	0.5	1		156.6486486	112	0	511	5796	121.779221	0.364760487	0.687598314
retrograde_Set1Cell1.8319	ID4357758	4357758	26	60.72792053	40.43387189	18.46663604	0	215	215	0.5	1		168.7567568	98	0	567	6244	149.2422351	0.443628813	0.694966107
retrograde_Set1Cell1.8320	ID3878407	3878407	26	57.76446533	40.51833506	18.43991627	0	71	71	0.5	1		177.2702703	118	0	829	6559	175.9475377	0.480151588	0.653664475
retrograde_Set1Cell1.8321	ID6907478	6907478	26	26.61690331	37.36969844	21.01931897	0	973	973	0.5	1		95.05405405	68	0	368	3517	98.77329428	0.207358334	0.330557041
retrograde_Set1Cell1.8322	ID6198881	6198881	26	39.1721611	37.99189701	20.70915779	0	760	760	0.5	1		115.1621622	88	0	451	4261	116.6491686	0.379436576	0.543119772
retrograde_Set1Cell1.8323	ID5328401	5328401	26	30.61384392	38.41114614	20.17744199	0	502	502	0.5	1		132.5405405	108	0	524	4904	115.5709485	0.317348287	0.552542391
retrograde_Set1Cell1.8324	ID4638214	4638214	26	56.07198715	39.45158596	19.35749787	0	300	300	0.5	1		173.8648649	140	13	663	6433	139.6623234	0.427431184	0.745544523
retrograde_Set1Cell1.8325	ID6166047	6166047	26	31.28435707	37.95744551	20.6394498	0	748	748	0.5	1		108.972973	86	0	476	4032	105.4020046	0.311166213	0.490720961
retrograde_Set1Cell1.8326	ID6303273	6303273	26	38.60350037	37.82670498	20.70603039	0	791	791	0.5	1		105.027027	87	0	515	3886	107.4353776	0.387921487	0.546465426
retrograde_Set1Cell1.8327	ID5490201	5490201	26	26.04858971	38.68257112	20.0126137	0	552	552	0.5	1		109.7297297	78	0	524	4060	117.0117868	0.303404985	0.436584214
retrograde_Set1Cell1.8328	ID4732421	4732421	26	52.99086761	39.51014994	19.47200341	0	323	323	0.5	1		172.2432432	137	0	752	6373	159.8769328	0.433276064	0.651360219
retrograde_Set1Cell1.8329	ID4668951	4668951	26	40.53379822	39.42124388	19.39363953	0	308	308	0.5	1		128.0810811	87	0	611	4739	154.2846176	0.389757624	0.465637453
retrograde_Set1Cell1.8330	ID4392465	4392465	26	49.02542877	40.42312967	18.59921605	0	230	230	0.5	1		169.3513514	132	0	569	6266	133.5810649	0.448605776	0.785214678
retrograde_Set1Cell1.8331	ID4460055	4460055	26	52.73417664	39.92598378	18.92155325	0	247	247	0.5	1		148.2702703	83	0	830	5486	183.9190113	0.38881681	0.451395806
retrograde_Set1Cell1.8332	ID5268995	5268995	26	58.04730606	38.9814625	19.9160507	0	484	484	0.5	1		157.0540541	115	0	507	5811	134.2940277	0.347234948	0.602840659
retrograde_Set1Cell1.8333	ID3915375	3915375	26	65.83190155	40.63993579	18.31887175	0	82	82	0.5	1		160	105	0	746	5920	174.241531	0.431459418	0.553553005
retrograde_Set1Cell1.8334	ID5432838	5432838	26	31.11367607	38.80867288	19.97844107	0	530	530	0.5	1		123.7837838	81	0	453	4580	107.1492042	0.209262414	0.399830091
retrograde_Set1Cell1.8335	ID4214294	4214294	26	72.46212769	40.28352186	18.61356546	0	169	169	0.5	1		173.5945946	125	0	646	6423	177.5322286	0.551161063	0.694881298
retrograde_Set1Cell1.8336	ID4544018	4544018	26	32.70514679	39.72428004	19.01384052	0	268	268	0.5	1		150.2162162	119	0	504	5558	131.9137208	0.266337977	0.47900529
retrograde_Set1Cell1.8337	ID3655264	3655264	26	55.21866608	40.53274769	18.33656941	0	7	7	0.5	1		151.972973	92	0	753	5623	198.859594	0.422597175	0.454040355
retrograde_Set1Cell1.8338	ID5789186	5789186	26	49.71212387	38.25361461	20.30959696	0	640	640	0.5	1		127.8108108	98	0	459	4729	115.8118296	0.401306951	0.632103316
retrograde_Set1Cell1.8339	ID6813245	6813245	26	24.34346199	37.2012918	21.11634349	0	944	944	0.5	1		109.0540541	75	0	428	4035	105.436117	0.258738112	0.425213878
retrograde_Set1Cell1.8340	ID5604917	5604917	26	41.87797928	38.49818804	20.08575857	0	582	582	0.5	1		123.5405405	77	0	451	4571	118.1591663	0.35349696	0.546135583
retrograde_Set1Cell1.8341	ID6350343	6350343	26	36.36891937	37.69949169	20.77906843	0	805	805	0.5	1		116.8648649	94	0	439	4324	102.1589617	0.362936112	0.609245277
retrograde_Set1Cell1.8342	ID5838398	5838398	26	40.19542694	38.14603392	20.53038374	0	653	653	0.5	1		125.7837838	99	0	545	4654	122.7257863	0.420088899	0.606379486
retrograde_Set1Cell1.8343	ID6690317	6690317	26	30.71746445	37.43809585	20.84884157	0	906	906	0.5	1		121.3513514	98	0	476	4490	113.574062	0.335892822	0.537309551
retrograde_Set1Cell1.8344	ID6575626	6575626	26	27.18523407	37.52770606	20.89239511	0	870	870	0.5	1		104.972973	76	0	375	3884	98.41846216	0.208376212	0.367855191
retrograde_Set1Cell1.8345	ID5740089	5740089	26	34.25673676	38.21884402	20.31500612	0	622	622	0.5	1		109.8648649	89	0	409	4065	110.2364031	0.340133963	0.50590104
retrograde_Set1Cell1.8346	ID5260838	5260838	26	42.17670441	38.88318799	19.87269784	0	483	483	0.5	1		152.2432432	111	0	730	5633	144.0816523	0.404950393	0.609116238
retrograde_Set1Cell1.8347	ID6508052	6508052	26	20.83260345	37.58930042	20.84652993	0	853	853	0.5	1		95.08108108	64	0	480	3518	102.9868865	0.183858301	0.286764705
retrograde_Set1Cell1.8348	ID3642959	3642959	26	68.89675903	40.48839454	18.38217565	0	1	1	0.5	1		189.9459459	134	0	812	7028	193.6157343	0.510598195	0.663207899
retrograde_Set1Cell1.8349	ID5135924	5135924	26	62.59693909	39.06135518	19.85530382	0	441	441	0.5	1		156.6756757	127	0	595	5797	153.4253445	0.430873933	0.615011609
retrograde_Set1Cell1.8350	ID5004850	5004850	26	52.64426422	39.25692166	19.81084865	0	405	405	0.5	1		175.027027	165	0	549	6476	122.3615968	0.418613958	0.844188541
retrograde_Set1Cell1.8351	ID5709522	5709522	26	42.12035751	38.25378099	20.29569226	0	617	617	0.5	1		128.9459459	120	0	434	4771	109.3023193	0.343296027	0.602983403
retrograde_Set1Cell1.8352	ID5125835	5125835	26	77.26927185	39.03880061	19.8169889	0	444	444	0.5	1		196.1351351	145	14	709	7257	159.9437683	0.491791695	0.808520575
retrograde_Set1Cell1.8353	ID6612716	6612716	26	38.49725723	37.49722187	20.88007502	0	880	880	0.5	1		116.1621622	86	0	417	4298	113.931391	0.318018102	0.492018858
retrograde_Set1Cell1.8354	ID3667645	3667645	26	54.73662186	40.56567911	18.30630391	0	11	11	0.5	1		162.8918919	111	0	655	6027	160.6422498	0.393454759	0.572626727
retrograde_Set1Cell1.8355	ID5652167	5652167	26	42.89863205	38.41102382	20.07536252	0	599	599	0.5	1		145.8918919	122	0	385	5398	100.2967219	0.385275745	0.809114253
retrograde_Set1Cell1.8356	ID4796123	4796123	26	43.83025742	39.48040078	19.40485072	0	348	348	0.5	1		170.6756757	153	0	550	6315	133.0768479	0.372836131	0.696623968
retrograde_Set1Cell1.8357	ID6487799	6487799	26	32.81246567	37.57793894	20.78726689	0	847	847	0.5	1		108.5945946	88	0	370	4018	82.00320436	0.366231006	0.709967312
retrograde_Set1Cell1.8358	ID4288215	4288215	26	56.54988098	40.32712134	18.58835655	0	196	196	0.5	1		172.3243243	125	0	703	6376	162.2660802	0.393888244	0.600197108
retrograde_Set1Cell1.8359	ID3868325	3868325	26	56.12500763	40.53792912	18.43064796	0	69	69	0.5	1		157.7837838	87	0	731	5838	182.3839258	0.464186453	0.548531888
retrograde_Set1Cell1.8360	ID6246081	6246081	26	42.83290863	37.90052302	20.74975064	0	775	775	0.5	1		109.0540541	82	0	366	4035	103.3935163	0.410419506	0.613844251
retrograde_Set1Cell1.8361	ID4458213	4458213	26	37.90869522	39.8694484	18.88487143	0	244	244	0.5	1		154.8108108	122	0	677	5728	152.2245852	0.363548864	0.542298705
retrograde_Set1Cell1.8362	ID4204257	4204257	26	56.44704819	40.23272095	18.61847032	0	168	168	0.5	1		151.7567568	121	0	512	5615	141.2256676	0.447774885	0.664696036
retrograde_Set1Cell1.8363	ID3747475	3747475	26	61.45484161	40.54059529	18.44969924	0	32	32	0.5	1		170.7027027	102	0	708	6316	188.6679719	0.47948007	0.586453595
retrograde_Set1Cell1.8364	ID5334780	5334780	26	42.09354019	38.71673564	19.91088731	0	507	507	0.5	1		188.2972973	170	3	429	6967	107.3397681	0.394947856	0.993333805
retrograde_Set1Cell1.8365	ID3999379	3999379	26	55.51096725	40.53764135	18.4010176	0	106	106	0.5	1		183.1081081	124	0	609	6775	163.9906474	0.500871745	0.745249069
retrograde_Set1Cell1.8366	ID6332112	6332112	26	39.43486023	37.77294098	20.69176518	0	799	799	0.5	1		124.027027	79	0	514	4589	119.8734255	0.384452267	0.574629414
retrograde_Set1Cell1.8367	ID4128399	4128399	26	64.71737671	40.33410713	18.5934857	0	148	148	0.5	1		168.6756757	132	0	689	6241	172.900269	0.488508199	0.640335252
retrograde_Set1Cell1.8368	ID6131438	6131438	26	35.04203415	37.87976206	20.7091427	0	742	742	0.5	1		108.9189189	78	0	375	4030	106.3125315	0.267521722	0.432466527
retrograde_Set1Cell1.8369	ID4880121	4880121	26	51.22735977	39.45277815	19.40778416	0	369	369	0.5	1		145.5945946	109	0	509	5387	141.3149476	0.358326797	0.543578367
retrograde_Set1Cell1.8370	ID5240571	5240571	26	41.6514473	38.91777484	19.91635687	0	475	475	0.5	1		144.4324324	133	0	400	5344	98.68399075	0.410289365	0.851589007
retrograde_Set1Cell1.8371	ID4738814	4738814	26	45.90427017	39.45380716	19.50477171	0	322	322	0.5	1		147.6216216	101	0	798	5462	174.0795398	0.373614562	0.46130817
retrograde_Set1Cell1.8372	ID4093576	4093576	26	67.38897705	40.31685103	18.58424812	0	130	130	0.5	1		193.972973	133	12	759	7177	190.0633647	0.480645097	0.662592245
retrograde_Set1Cell1.8373	ID6555347	6555347	26	35.07158279	37.62728611	20.8543991	0	866	866	0.5	1		118.8918919	80	0	539	4399	120.3669814	0.323441905	0.482798896
retrograde_Set1Cell1.8374	ID5875427	5875427	26	45.4229393	38.21574347	20.54941369	0	664	664	0.5	1		137.8648649	137	0	642	5101	136.3178806	0.424822066	0.603083164
retrograde_Set1Cell1.8375	ID3675781	3675781	26	59.04040146	40.55709131	18.31547765	0	13	13	0.5	1		171.9189189	126	0	807	6361	177.085726	0.416395914	0.570810436
retrograde_Set1Cell1.8376	ID4691706	4691706	26	37.63411713	39.56093114	19.32637265	0	314	314	0.5	1		130.8648649	82	0	641	4842	138.7540114	0.27793244	0.410240804
retrograde_Set1Cell1.8377	ID4628102	4628102	26	43.44952011	39.59500312	19.4185552	0	293	293	0.5	1		136.8918919	107	0	396	5065	110.7381255	0.354929483	0.64764339
retrograde_Set1Cell1.8378	ID5828248	5828248	26	39.97834396	38.15988371	20.37789822	0	649	649	0.5	1		112.4324324	79	0	481	4160	118.0088369	0.33397878	0.477064418
retrograde_Set1Cell1.8379	ID5480086	5480086	26	32.61301041	38.68856589	20.06274642	0	549	549	0.5	1		103.0540541	58	0	419	3813	108.9436516	0.31257975	0.450534744
retrograde_Set1Cell1.8380	ID4884098	4884098	26	45.54404449	39.41517689	19.37911245	0	370	370	0.5	1		161.5135135	142	0	543	5976	137.0554676	0.379357488	0.648207898
retrograde_Set1Cell1.8381	ID4890242	4890242	26	60.8982048	39.46390354	19.44549266	0	372	372	0.5	1		158.6756757	121	0	420	5871	131.9377071	0.422899589	0.71488211
retrograde_Set1Cell1.8382	ID5041796	5041796	26	66.55638885	39.18526456	19.84559048	0	417	417	0.5	1		187.3243243	158	0	681	6931	146.9427428	0.475233158	0.821338343
retrograde_Set1Cell1.8383	ID6047376	6047376	26	33.52095795	38.05354585	20.58072832	0	712	712	0.5	1		114.2162162	86	0	553	4226	116.5645113	0.359990346	0.518736068
retrograde_Set1Cell1.8384	ID5193345	5193345	26	49.40602493	38.95103111	19.89068176	0	462	462	0.5	1		175.2972973	138	0	548	6486	134.4166129	0.414021271	0.763693299
retrograde_Set1Cell1.8385	ID6422193	6422193	26	39.31821823	37.64609802	20.83857918	0	826	826	0.5	1		110.4864865	99	0	390	4088	94.1339535	0.371307663	0.63561168
retrograde_Set1Cell1.8386	ID6141577	6141577	26	35.55948639	38.07230348	20.62247103	0	740	740	0.5	1		115.1891892	79	0	445	4262	122.6276745	0.34787289	0.484869506
retrograde_Set1Cell1.8387	ID4083435	4083435	26	69.66629791	40.3597453	18.53321842	0	131	131	0.5	1		187.8108108	133	0	674	6949	168.0932013	0.536567293	0.780320554
retrograde_Set1Cell1.8388	ID6680243	6680243	26	28.35260773	37.39869125	21.0045068	0	900	900	0.5	1		105.7027027	82	0	354	3911	93.70961793	0.333700578	0.564456579
retrograde_Set1Cell1.8389	ID6340279	6340279	26	35.62913895	37.7847694	20.6645918	0	803	803	0.5	1		110.8378378	105	0	400	4101	101.8597929	0.367302384	0.584621023
retrograde_Set1Cell1.8390	ID5719693	5719693	26	37.46288681	38.36010823	20.22005449	0	615	615	0.5	1		129.7027027	114	0	400	4799	99.97884911	0.364112432	0.692558125
retrograde_Set1Cell1.8391	ID6094471	6094471	26	35.25772476	37.98437357	20.68736795	0	727	727	0.5	1		108.6216216	95	0	403	4019	106.1250183	0.285634973	0.454801828
retrograde_Set1Cell1.8392	ID5392015	5392015	26	37.7634697	38.8860093	19.98991318	0	523	523	0.5	1		142.1351351	140	0	516	5259	119.9345104	0.342660227	0.604901762
retrograde_Set1Cell1.8393	ID6790842	6790842	26	26.94813919	37.3929658	20.91455947	0	937	937	0.5	1		100.2432432	91	0	426	3709	96.31009103	0.296090587	0.475556975
retrograde_Set1Cell1.8394	ID4994734	4994734	26	63.43107986	39.28595198	19.77978659	0	403	403	0.5	1		179.5675676	162	0	507	6644	140.7589627	0.464649013	0.809418811
retrograde_Set1Cell1.8395	ID4267682	4267682	26	58.31003189	40.26886924	18.64238094	0	187	187	0.5	1		164.4594595	121	0	581	6085	145.4583932	0.468086562	0.72098226
retrograde_Set1Cell1.8396	ID6854283	6854283	26	24.52738762	37.23122827	21.06708123	0	948	948	0.5	1		92.62162162	61	0	485	3427	101.7000905	0.235061942	0.346668689
retrograde_Set1Cell1.8397	ID5594800	5594800	26	33.90851974	38.59608669	20.02624684	0	581	581	0.5	1		115.5675676	89	0	380	4276	102.7611958	0.35082987	0.584161225
retrograde_Set1Cell1.8398	ID5426871	5426871	26	37.54294968	38.72808404	19.95533324	0	532	532	0.5	1		148.4324324	122	0	446	5492	112.9607947	0.311888391	0.624789011
retrograde_Set1Cell1.8399	ID4382379	4382379	26	52.99336624	40.38097083	18.53861796	0	218	218	0.5	1		169	122	0	635	6253	146.4458565	0.466928181	0.734650614
retrograde_Set1Cell1.8400	ID4701869	4701869	26	52.73085785	39.44660975	19.31517118	0	313	313	0.5	1		145.8378378	115	0	688	5396	140.0564397	0.389623092	0.583908499
retrograde_Set1Cell1.8401	ID5156514	5156514	26	52.39876938	39.05277245	19.83002964	0	454	454	0.5	1		158.1891892	121	0	505	5853	132.9502492	0.411211573	0.69341118
retrograde_Set1Cell1.8402	ID4167375	4167375	26	66.64225006	40.33802002	18.53448574	0	154	154	0.5	1		169.9459459	134	0	574	6288	156.3690339	0.544937596	0.766700737
retrograde_Set1Cell1.8403	ID4316849	4316849	26	57.20583344	40.35640783	18.53973379	0	204	204	0.5	1		183.5135135	129	0	1056	6790	207.2681599	0.458270091	0.556479281
retrograde_Set1Cell1.8404	ID5527204	5527204	26	37.00641251	38.68582522	19.99705008	0	563	563	0.5	1		123.2162162	100	0	450	4559	112.1982707	0.294687705	0.499929418
retrograde_Set1Cell1.8405	ID5942952	5942952	26	50.13518143	38.06525343	20.56255208	0	680	680	0.5	1		126.972973	91	0	475	4698	120.554618	0.446494946	0.650215113
retrograde_Set1Cell1.8406	ID4476599	4476599	26	50.52434921	39.89617103	18.8946926	0	249	249	0.5	1		154.8108108	113	0	560	5728	158.0548143	0.421202618	0.58057538
retrograde_Set1Cell1.8407	ID4429495	4429495	26	49.20213318	40.29102568	18.52155186	0	233	233	0.5	1		156.9189189	95	0	749	5806	179.3005513	0.454016567	0.546545124
retrograde_Set1Cell1.8408	ID6450839	6450839	26	31.5685482	37.62309966	20.79830156	0	835	835	0.5	1		112.0540541	116	0	407	4146	95.68697402	0.317044786	0.563799675
retrograde_Set1Cell1.8409	ID4437685	4437685	26	49.2743454	40.03803302	18.81110965	0	235	235	0.5	1		155.6756757	103	0	657	5760	167.6890399	0.413672057	0.543317369
retrograde_Set1Cell1.8410	ID4488893	4488893	26	44.37197113	39.87583799	18.92486512	0	252	252	0.5	1		150.7297297	100	0	708	5577	161.8872462	0.418575501	0.54946196
retrograde_Set1Cell1.8411	ID6413980	6413980	26	37.67615891	37.61872398	20.79728775	0	824	824	0.5	1		111.9189189	96	0	381	4141	98.30999112	0.371412558	0.616629513
retrograde_Set1Cell1.8412	ID4335293	4335293	26	66.49895477	40.42024826	18.48662391	0	201	201	0.5	1		161.5945946	114	0	566	5979	163.8172185	0.466488372	0.627566101
retrograde_Set1Cell1.8413	ID6659941	6659941	26	29.13215828	37.42303082	20.82790581	0	895	895	0.5	1		110.2972973	91	0	349	4081	87.88498319	0.291994289	0.567275407
retrograde_Set1Cell1.8414	ID6178654	6178654	26	48.77339172	37.96648625	20.65296553	0	754	754	0.5	1		130.1081081	104	0	478	4814	116.2054655	0.385032478	0.622508391
retrograde_Set1Cell1.8415	ID5230413	5230413	26	51.98356247	38.7802974	19.98096891	0	472	472	0.5	1		154.7027027	131	0	509	5724	123.1026818	0.411627449	0.732899821
retrograde_Set1Cell1.8416	ID6602599	6602599	26	43.62415695	37.4831656	20.80770142	0	877	877	0.5	1		109.0540541	63	0	357	4035	107.6516878	0.360019057	0.536329226
retrograde_Set1Cell1.8417	ID4120376	4120376	26	58.31625748	40.2910125	18.61327809	0	143	143	0.5	1		163.1351351	99	0	549	6036	152.553481	0.436641283	0.650027654
retrograde_Set1Cell1.8418	ID5517148	5517148	26	47.53300476	38.65089888	20.05885217	0	558	558	0.5	1		133.1081081	103	0	588	4925	142.9677088	0.32730062	0.459170607
retrograde_Set1Cell1.8419	ID6440811	6440811	26	34.19231033	37.64724784	20.89801978	0	836	836	0.5	1		115.4324324	91	0	380	4271	107.8784142	0.282173481	0.470969404
retrograde_Set1Cell1.8420	ID5412696	5412696	26	38.73485947	38.74400954	19.92077933	0	526	526	0.5	1		150.972973	128	0	459	5586	107.493278	0.358399506	0.741118721
retrograde_Set1Cell1.8421	ID6930274	6930274	26	25.61958504	37.3517776	20.95357769	0	981	981	0.5	1		108.9459459	90	0	294	4031	85.38245524	0.266361774	0.536767902
retrograde_Set1Cell1.8422	ID5932881	5932881	26	40.52105713	38.00807798	20.58502342	0	683	683	0.5	1		112.6486486	85	0	543	4168	113.2213212	0.463932915	0.630611336
retrograde_Set1Cell1.8423	ID3858231	3858231	26	58.16071701	40.52253454	18.3977315	0	65	65	0.5	1		184.2432432	130	0	788	6817	176.6747491	0.408075249	0.604451517
retrograde_Set1Cell1.8424	ID5459778	5459778	26	39.69773865	38.74908351	19.93818681	0	541	541	0.5	1		138.1891892	111	0	479	5113	117.4317385	0.29757007	0.539730551
retrograde_Set1Cell1.8425	ID5574474	5574474	26	32.33869553	38.58064409	20.11466788	0	576	576	0.5	1		131.5135135	110	0	425	4866	92.46759842	0.24871289	0.566560767
retrograde_Set1Cell1.8426	ID5115754	5115754	26	54.80859375	39.14167103	19.81216456	0	439	439	0.5	1		179.1891892	141	0	535	6630	137.2543944	0.441069391	0.799167048
retrograde_Set1Cell1.8427	ID6403908	6403908	26	43.79734802	37.61565113	20.76165696	0	821	821	0.5	1		115.0810811	84	0	510	4258	117.4957159	0.439081498	0.597684021
retrograde_Set1Cell1.8428	ID5173097	5173097	26	56.34340668	39.01536743	19.89346899	0	455	455	0.5	1		159.1351351	102	0	731	5888	160.9094228	0.427710099	0.592548727
retrograde_Set1Cell1.8429	ID6121335	6121335	26	36.55376053	38.03784279	20.70140706	0	734	734	0.5	1		116.8648649	78	0	419	4324	117.6808684	0.290916711	0.447588107
retrograde_Set1Cell1.8430	ID5212001	5212001	26	54.87024307	38.92302716	19.91235761	0	468	468	0.5	1		165.5405405	142	0	490	6125	129.5832196	0.40053405	0.730686979
retrograde_Set1Cell1.8431	ID4570998	4570998	26	44.65460968	39.68786329	19.17433087	0	273	273	0.5	1		133.2432432	90	0	681	4930	146.2986681	0.365096481	0.487168409
retrograde_Set1Cell1.8432	ID4372342	4372342	26	54.64037704	40.38778639	18.48197083	0	222	222	0.5	1		156.9189189	117	0	606	5806	140.6983334	0.45052717	0.692805727
retrograde_Set1Cell1.8433	ID3819279	3819279	26	61.94484711	40.62007715	18.34541388	0	52	52	0.5	1		173	110	0	849	6401	207.1557385	0.449740139	0.518144171
retrograde_Set1Cell1.8434	ID6367060	6367060	26	37.00622177	37.72402265	20.81142165	0	809	809	0.5	1		113.6486486	100	0	414	4205	101.1341838	0.348294515	0.580574779
retrograde_Set1Cell1.8435	ID4927358	4927358	26	46.65724945	39.45574184	19.6272674	0	383	383	0.5	1		158.4054054	124	0	420	5861	128.3964043	0.385246991	0.686213364
retrograde_Set1Cell1.8436	ID3905285	3905285	26	62.07793808	40.53030721	18.36143061	0	78	78	0.5	1		163.4864865	101	0	593	6049	164.7505895	0.424027073	0.590962902
retrograde_Set1Cell1.8437	ID5355374	5355374	26	33.39619064	38.8584331	19.94695947	0	510	510	0.5	1		140.9189189	116	0	566	5214	114.7394097	0.269398643	0.521295602
retrograde_Set1Cell1.8438	ID3942268	3942268	26	68.67788696	40.58123882	18.35177906	0	93	93	0.5	1		184.4594595	116	0	983	6825	217.6312624	0.453714314	0.529069907
retrograde_Set1Cell1.8439	ID4984588	4984588	26	58.78304672	39.37970519	19.74147982	0	400	400	0.5	1		166.7297297	135	1	572	6169	126.2564957	0.476181985	0.851966211
retrograde_Set1Cell1.8440	ID3774328	3774328	26	56.44721603	40.51156916	18.41109929	0	41	41	0.5	1		176.2972973	118	0	696	6523	167.5632327	0.447974541	0.651012499
retrograde_Set1Cell1.8441	ID4581127	4581127	26	32.25897217	39.66216132	19.30879376	0	285	285	0.5	1		126.8648649	111	0	476	4694	110.112105	0.270362053	0.490404577
retrograde_Set1Cell1.8442	ID5078798	5078798	26	50.68157578	39.18290549	19.84266027	0	429	429	0.5	1		157.4324324	134	0	681	5825	154.8584552	0.390428582	0.570929121
retrograde_Set1Cell1.8443	ID4523776	4523776	26	49.00727463	39.75916119	18.98608455	0	263	263	0.5	1		159.3243243	109	0	693	5895	153.0183457	0.410386034	0.605930973
retrograde_Set1Cell1.8444	ID5183240	5183240	26	44.00443268	38.86860767	19.86870132	0	459	459	0.5	1		150.7027027	132	0	562	5576	123.7739572	0.283201986	0.537431394
retrograde_Set1Cell1.8445	ID6188818	6188818	26	34.77076721	37.96060788	20.72056524	0	755	755	0.5	1		109.2162162	89	0	616	4041	119.1917538	0.344717859	0.469789734
retrograde_Set1Cell1.8446	ID6235922	6235922	26	39.97524261	37.94012539	20.67963421	0	771	771	0.5	1		111.9189189	58	0	462	4141	129.2167383	0.317023346	0.416977383
retrograde_Set1Cell1.8447	ID3895158	3895158	26	50.62858963	40.47735326	18.44886731	0	73	73	0.5	1		169.6486486	125	0	632	6277	155.1549792	0.415073338	0.641446695
retrograde_Set1Cell1.8448	ID6852391	6852391	26	37.82803726	37.27883547	21.03816228	0	953	953	0.5	1		93.91891892	37	0	354	3475	110.2578741	0.230050815	0.318620848
retrograde_Set1Cell1.8449	ID5584644	5584644	26	40.35255432	38.54816143	20.00458646	0	580	580	0.5	1		128.5405405	118	0	471	4756	114.3074788	0.346027357	0.578165298
retrograde_Set1Cell1.8450	ID4419344	4419344	26	50.66957092	40.34620753	18.50951842	0	232	232	0.5	1		166.8648649	114	0	606	6174	141.7519669	0.427312952	0.704843425
retrograde_Set1Cell1.8451	ID5031707	5031707	26	66.36522675	39.18829446	19.72386424	0	414	414	0.5	1		185.5135135	133	0	600	6864	156.0620642	0.502987633	0.795628075
retrograde_Set1Cell1.8452	ID4618013	4618013	26	48.63868713	39.58937088	19.34272296	0	289	289	0.5	1		152.2432432	102	0	484	5633	122.5874757	0.412344441	0.725172689
retrograde_Set1Cell1.8453	ID3737447	3737447	26	64.27568054	40.56004903	18.41476296	0	30	30	0.5	1		198.5945946	142	0	904	7348	193.9761525	0.427314437	0.613023306
retrograde_Set1Cell1.8454	ID4157279	4157279	26	62.77121735	40.2980414	18.56499032	0	155	155	0.5	1		174.7297297	146	0	554	6465	160.4370158	0.464536674	0.69089489
retrograde_Set1Cell1.8455	ID5736246	5736246	26	35.41501617	38.40817194	20.21557689	0	625	625	0.5	1		126.7567568	106	0	426	4690	98.20370139	0.30938591	0.609966699
retrograde_Set1Cell1.8456	ID6545154	6545154	26	32.36019516	37.62085145	20.80824316	0	864	864	0.5	1		99.86486486	80	0	396	3695	113.6307769	0.303461493	0.409215545
retrograde_Set1Cell1.8457	ID6635268	6635268	26	24.92893791	37.43459479	20.81840819	0	890	890	0.5	1		113.6756757	90	0	559	4206	124.4729007	0.302279609	0.423962399
retrograde_Set1Cell1.8458	ID5818171	5818171	26	35.16381454	38.23427469	20.40506821	0	648	648	0.5	1		132.2162162	113	0	446	4892	98.80933805	0.409259372	0.77718504
retrograde_Set1Cell1.8459	ID5642034	5642034	26	37.64704514	38.40450353	20.19765251	0	595	595	0.5	1		126.2972973	82	0	451	4673	122.5368119	0.440317705	0.630181029
retrograde_Set1Cell1.8460	ID4654882	4654882	26	43.50587082	39.52322362	19.3949071	0	303	303	0.5	1		133.5675676	91	0	588	4942	147.7277038	0.361463161	0.480095033
retrograde_Set1Cell1.8461	ID4036438	4036438	26	63.63209915	40.36782127	18.60325879	0	117	117	0.5	1		177.4864865	129	0	620	6567	160.8701377	0.4796116	0.715256487
retrograde_Set1Cell1.8462	ID5297982	5297982	26	53.72301483	38.77683064	19.99714584	0	492	492	0.5	1		164.4324324	143	0	474	6084	128.6797361	0.366548781	0.685510254
retrograde_Set1Cell1.8463	ID4937509	4937509	26	53.33343506	39.38430356	19.71373018	0	389	389	0.5	1		163.1621622	135	0	578	6037	131.5050725	0.386013111	0.69110122
retrograde_Set1Cell1.8464	ID4785959	4785959	26	57.13564301	39.52720998	19.42599692	0	339	339	0.5	1		164.4324324	100	0	645	6084	153.872339	0.422593145	0.63489025
retrograde_Set1Cell1.8465	ID3667783	3667783	26	58.25082016	40.59093286	18.34613623	0	14	14	0.5	1		157.5135135	119	0	738	5828	163.1806466	0.472790008	0.619735859
retrograde_Set1Cell1.8466	ID5365539	5365539	26	39.10567093	38.84243204	19.8896952	0	515	515	0.5	1		140.9189189	119	0	411	5214	104.8052104	0.340025355	0.682361807
retrograde_Set1Cell1.8467	ID5699365	5699365	26	36.73142624	38.36716419	20.24601586	0	611	611	0.5	1		112.2972973	80	0	419	4155	106.3280732	0.307103739	0.496279576
retrograde_Set1Cell1.8468	ID6084394	6084394	26	40.80574417	38.03060012	20.71012477	0	730	730	0.5	1		116.2162162	77	0	418	4300	117.5332424	0.37342641	0.537694563
retrograde_Set1Cell1.8469	ID3673935	3673935	26	65.53862762	40.56203194	18.33087166	0	9	9	0.5	1		194.5405405	140	0	814	7198	187.9016579	0.42524477	0.617815823
retrograde_Set1Cell1.8470	ID6670109	6670109	26	31.32596397	37.39020581	20.85299755	0	903	903	0.5	1		95.89189189	68	0	382	3548	110.7132893	0.301607291	0.401396879
retrograde_Set1Cell1.8471	ID5310248	5310248	26	53.32487106	38.80504147	20.03036625	0	497	497	0.5	1		181.8378378	179	0	734	6728	148.116792	0.407857064	0.711310765
retrograde_Set1Cell1.8472	ID3811143	3811143	26	52.00678635	40.58339821	18.3430375	0	53	53	0.5	1		166.4324324	105	0	741	6158	189.5762146	0.444703489	0.54047539
retrograde_Set1Cell1.8473	ID5865254	5865254	26	27.65626717	38.18518843	20.54388922	0	661	661	0.5	1		90.45945946	54	0	450	3347	106.5177592	0.280947956	0.372525798
retrograde_Set1Cell1.8474	ID3989315	3989315	26	74.55834198	40.48713757	18.40948793	0	105	105	0.5	1		174.9189189	109	0	644	6472	175.2576482	0.499434722	0.66487648
retrograde_Set1Cell1.8475	ID4073406	4073406	26	71.89951324	40.34414086	18.5754637	0	129	129	0.5	1		199.7837838	148	0	725	7392	162.532413	0.496102926	0.815193227
retrograde_Set1Cell1.8476	ID5564373	5564373	26	30.13960648	38.58822164	20.06731471	0	573	573	0.5	1		112.972973	88	0	371	4180	101.9824294	0.27347374	0.475778525
retrograde_Set1Cell1.8477	ID4747212	4747212	26	58.93785477	39.54684744	19.51638098	0	335	335	0.5	1		162.1081081	117	0	703	5998	158.317856	0.386494068	0.570860048
retrograde_Set1Cell1.8478	ID6914028	6914028	26	25.64129257	37.33280595	20.8259236	0	971	971	0.5	1		109.9459459	87	0	396	4068	90.70585732	0.240818625	0.470495693
retrograde_Set1Cell1.8479	ID5507025	5507025	26	37.366642	38.61066256	20.06543756	0	554	554	0.5	1		132.6216216	112	0	507	4907	124.2766518	0.272463877	0.457002162
retrograde_Set1Cell1.8480	ID6225878	6225878	26	42.64196777	37.95437709	20.66961687	0	768	768	0.5	1		138	96	0	468	5106	130.7232021	0.407541804	0.611318116
retrograde_Set1Cell1.8481	ID4607951	4607951	26	51.61956406	39.52990241	19.40039013	0	288	288	0.5	1		146.0540541	107	0	473	5404	129.2626409	0.378767584	0.620800884
retrograde_Set1Cell1.8482	ID5220291	5220291	26	55.25673676	38.86826415	20.01373664	0	469	469	0.5	1		161.4324324	128	0	526	5973	131.0001146	0.442353304	0.755869345
retrograde_Set1Cell1.8483	ID4360147	4360147	26	45.57396317	40.44805198	18.51422345	0	210	210	0.5	1		147	95	0	746	5439	156.9927458	0.434146341	0.566905175
retrograde_Set1Cell1.8484	ID5449665	5449665	26	47.95755386	38.72719715	19.96373812	0	540	540	0.5	1		146.7837838	125	0	732	5431	136.2347107	0.360531568	0.571024805
retrograde_Set1Cell1.8485	ID5922766	5922766	26	26.15622902	38.06175261	20.4952268	0	681	681	0.5	1		113.3783784	98	0	416	4195	100.5510792	0.275198976	0.486678722
retrograde_Set1Cell1.8486	ID4917214	4917214	26	45.99097443	39.53588564	19.42914542	0	379	379	0.5	1		151.7297297	124	0	488	5614	120.9370012	0.351487234	0.652588014
retrograde_Set1Cell1.8487	ID5308357	5308357	26	46.64501953	38.74542893	19.98111038	0	498	498	0.5	1		152.6216216	125	0	420	5647	113.8171905	0.434838483	0.812761557
retrograde_Set1Cell1.8488	ID6832127	6832127	26	31.67607689	37.36555791	20.90973472	0	952	952	0.5	1		113.5405405	108	0	365	4201	96.42774917	0.337797722	0.59462777
retrograde_Set1Cell1.8489	ID6074315	6074315	26	41.2545166	37.96957065	20.72339824	0	724	724	0.5	1		102.2162162	90	0	460	3782	108.6940495	0.403134264	0.54037408
retrograde_Set1Cell1.8490	ID6320120	6320120	26	29.15525055	37.75198645	20.74790287	0	797	797	0.5	1		111.9189189	84	0	504	4141	112.174561	0.321359208	0.485298531
retrograde_Set1Cell1.8491	ID5402568	5402568	26	41.32843399	38.74384374	19.93839707	0	522	522	0.5	1		163.7837838	129	0	501	6060	122.620946	0.322913584	0.652065274
retrograde_Set1Cell1.8492	ID5982144	5982144	26	49.06261444	38.0541181	20.51537591	0	696	696	0.5	1		144.5945946	102	0	621	5350	135.2519171	0.42912366	0.642024018
retrograde_Set1Cell1.8493	ID3678118	3678118	26	76.05852509	40.59776571	18.3516583	0	10	10	0.5	1		193.3243243	168	0	716	7153	176.8007438	0.516513401	0.744848161
retrograde_Set1Cell1.8494	ID5152750	5152750	26	57.64588928	38.97959629	19.86459515	0	453	453	0.5	1		175.2702703	133	0	595	6485	159.0636925	0.430322567	0.66302106
retrograde_Set1Cell1.8495	ID6524865	6524865	26	42.27009964	37.65482303	20.8108062	0	855	855	0.5	1		112.3513514	95	0	305	4157	98.76015172	0.408918335	0.660354757
retrograde_Set1Cell1.8496	ID4194198	4194198	26	64.97718048	40.26649098	18.54430353	0	165	165	0.5	1		157.0540541	106	0	680	5811	171.4760991	0.49318074	0.605019372
retrograde_Set1Cell1.8497	ID4560872	4560872	26	33.7664299	39.70659628	19.10820203	0	274	274	0.5	1		130.5945946	86	0	613	4832	141.543566	0.271300689	0.393792716
retrograde_Set1Cell1.8498	ID5345279	5345279	26	46.56254196	38.72072297	20.0015425	0	509	509	0.5	1		155.2972973	158	0	477	5746	111.9831001	0.376953386	0.759293737
retrograde_Set1Cell1.8499	ID6014955	6014955	26	44.765625	37.97141666	20.63112217	0	706	706	0.5	1		115.1351351	84	0	468	4260	116.3854139	0.444305533	0.608642061
retrograde_Set1Cell1.8500	ID6111213	6111213	26	31.16654205	38.09068136	20.5289178	0	733	733	0.5	1		128.9189189	117	0	405	4770	91.34287614	0.382681915	0.781245672
retrograde_Set1Cell1.8501	ID5689312	5689312	26	38.74785995	38.41838109	20.22589822	0	609	609	0.5	1		141.2162162	124	0	524	5225	116.7019316	0.33979479	0.613783138
retrograde_Set1Cell1.8502	ID4644849	4644849	26	47.48966599	39.47057702	19.35733895	0	298	298	0.5	1		168	144	0	543	6216	113.7753635	0.439624274	0.901827655
retrograde_Set1Cell1.8503	ID6787035	6787035	26	36.20912933	37.31325813	20.96851304	0	936	936	0.5	1		99.40540541	70	0	399	3678	110.8922048	0.28566819	0.398356551
retrograde_Set1Cell1.8504	ID4765687	4765687	26	46.26983643	39.51344312	19.50987605	0	332	332	0.5	1		151.0540541	119	0	570	5589	150.6716345	0.349761748	0.519572404
retrograde_Set1Cell1.8505	ID3932155	3932155	26	62.60209274	40.64503969	18.26428755	0	87	87	0.5	1		176.6486486	123	0	904	6536	195.5859027	0.413001181	0.527972782
retrograde_Set1Cell1.8506	ID3780600	3780600	26	64.66073608	40.61387882	18.42787939	0	43	43	0.5	1		202.8108108	148	0	744	7504	181.950976	0.454777281	0.696897583
retrograde_Set1Cell1.8507	ID6475683	6475683	26	30.15277481	37.58654568	20.76495019	0	841	841	0.5	1		91.35135135	77	0	325	3380	93.39349734	0.283983446	0.432675131
retrograde_Set1Cell1.8508	ID3690480	3690480	26	57.53829193	40.59191485	18.33396488	0	15	15	0.5	1		162.4324324	104	0	948	6010	186.6996311	0.393064099	0.490966164
retrograde_Set1Cell1.8509	ID5797777	5797777	26	37.69617844	38.1757107	20.35386736	0	641	641	0.5	1		125	101	0	567	4625	127.1106255	0.306007635	0.460834197
retrograde_Set1Cell1.8510	ID4296587	4296587	26	55.76836014	40.2575883	18.63146558	0	193	193	0.5	1		182.7567568	146	17	620	6762	146.0141556	0.428500624	0.750895498
retrograde_Set1Cell1.8511	ID4278155	4278155	26	56.87224197	40.24245581	18.58962986	0	186	186	0.5	1		174.7567568	130	0	573	6466	144.1319622	0.426490444	0.725010191
retrograde_Set1Cell1.8512	ID3801076	3801076	26	60.30773163	40.59232318	18.34751977	0	48	48	0.5	1		196.2972973	126	2	925	7263	202.0101572	0.382238732	0.537431036
retrograde_Set1Cell1.8513	ID5306271	5306271	26	43.94559097	38.95024552	19.93888834	0	495	495	0.5	1		153.5135135	139	0	511	5680	105.4702753	0.390205817	0.817073576
retrograde_Set1Cell1.8514	ID6027145	6027145	26	36.78305817	38.0788496	20.61696571	0	714	714	0.5	1		115.972973	103	0	368	4291	97.22182153	0.32074729	0.579383736
retrograde_Set1Cell1.8515	ID4775834	4775834	26	32.53916931	39.4590681	19.46037276	0	340	340	0.5	1		156.0540541	111	0	647	5774	152.4363157	0.31591767	0.491543329
retrograde_Set1Cell1.8516	ID3979247	3979247	26	55.09532166	40.55144979	18.33459175	0	97	97	0.5	1		182.7837838	133	0	739	6763	171.2190175	0.332527523	0.532803498
retrograde_Set1Cell1.8517	ID5021592	5021592	26	64.45588684	39.24358574	19.78453282	0	408	408	0.5	1		191.1891892	147	0	564	7074	139.491903	0.463559032	0.868238683
retrograde_Set1Cell1.8518	ID4974482	4974482	26	53.24954605	39.40691584	19.70578133	0	392	392	0.5	1		176.2162162	125	0	606	6520	149.3264759	0.457114737	0.740407014
retrograde_Set1Cell1.8519	ID5287817	5287817	26	51.35331345	38.93935753	19.96557623	0	489	489	0.5	1		176.4594595	173	0	510	6529	129.4015273	0.384581347	0.757539491
retrograde_Set1Cell1.8520	ID4884373	4884373	26	42.40409088	39.48340665	19.33745012	0	371	371	0.5	1		141.5945946	106	0	427	5239	126.0408795	0.31893818	0.543309522
retrograde_Set1Cell1.8521	ID4870059	4870059	26	49.09856796	39.49893328	19.35587089	0	363	363	0.5	1		161.027027	135	0	557	5958	125.1338143	0.372812581	0.698929541
retrograde_Set1Cell1.8522	ID6774661	6774661	26	32.87569046	37.31546262	20.94640351	0	931	931	0.5	1		97.91891892	101	0	346	3623	91.27260097	0.312436541	0.510786824
retrograde_Set1Cell1.8523	ID5881788	5881788	26	30.56539726	38.14208341	20.52057447	0	668	668	0.5	1		100.1081081	67	0	496	3704	114.7971118	0.373221161	0.474017156
retrograde_Set1Cell1.8524	ID6535045	6535045	26	36.61962509	37.60047686	20.85031269	0	860	860	0.5	1		111.6216216	90	0	466	4130	120.3807274	0.305101509	0.433532264
retrograde_Set1Cell1.8525	ID6283192	6283192	26	38.78892899	37.82779456	20.70350236	0	785	785	0.5	1		126.2162162	91	0	437	4670	114.0643423	0.354259177	0.578914695
retrograde_Set1Cell1.8526	ID4564909	4564909	26	34.09063339	39.67851876	19.19768242	0	272	272	0.5	1		145.027027	124	9	680	5366	122.4451094	0.309737296	0.560204773
retrograde_Set1Cell1.8527	ID4231086	4231086	26	64.54534149	40.33127094	18.559406	0	176	176	0.5	1		164	109	2	707	6068	157.3612263	0.514271763	0.70788868
retrograde_Set1Cell1.8528	ID3641304	3641304	26	70.91854858	40.52578729	18.35039751	0	3	3	0.5	1		188.7297297	124	0	704	6983	188.4465218	0.469379497	0.639841385
retrograde_Set1Cell1.8529	ID4263854	4263854	26	55.08083725	40.29412272	18.58961249	0	184	184	0.5	1		157.8648649	127	0	548	5841	145.6655534	0.445945222	0.668479802
retrograde_Set1Cell1.8530	ID5631909	5631909	26	34.83102798	38.46324291	20.05758223	0	591	591	0.5	1		109.1351351	83	0	489	4038	107.7417597	0.374426848	0.551894255
retrograde_Set1Cell1.8531	ID4409266	4409266	26	57.22242737	40.40262852	18.53496747	0	225	225	0.5	1		153.1351351	102	0	629	5666	154.1802989	0.470138865	0.635248655
retrograde_Set1Cell1.8532	ID3848142	3848142	26	62.72841263	40.60366875	18.31808952	0	59	59	0.5	1		170.972973	92	0	907	6326	199.4809217	0.383955345	0.47557031
retrograde_Set1Cell1.8533	ID5068729	5068729	26	66.73719025	39.17838011	19.78979107	0	427	427	0.5	1		189.4054054	147	0	640	7008	148.1231581	0.450839252	0.794697461
retrograde_Set1Cell1.8534	ID5162937	5162937	26	47.86717224	39.0347418	19.8104436	0	450	450	0.5	1		148.3783784	114	0	569	5490	125.8118859	0.361248431	0.625961354
retrograde_Set1Cell1.8535	ID6903696	6903696	26	31.36763191	37.23038919	21.03583192	0	968	968	0.5	1		98.32432432	88	0	349	3638	89.65398115	0.233819554	0.415671803
retrograde_Set1Cell1.8536	ID6842258	6842258	26	33.43939972	37.19985763	21.04290523	0	949	949	0.5	1		120.4864865	101	0	455	4458	107.1418119	0.31323211	0.53645603
retrograde_Set1Cell1.8537	ID5742509	5742509	26	40.94612503	38.22038857	20.33469439	0	624	624	0.5	1		121.2972973	87	0	488	4488	115.5140359	0.356594679	0.552040716
retrograde_Set1Cell1.22986	ID3706426	3706426	71	21.20262909	27.81224405	13.88973523	0	21	21	0.5	1		106.5405405	88	0	437	3942	98.87017149	0.278937837	0.470043008
retrograde_Set1Cell1.22987	ID4304962	4304962	71	32.90291977	29.08726397	16.24072252	0	195	195	0.5	1		116.6216216	90	0	477	4315	110.693609	0.282460898	0.464088416
retrograde_Set1Cell1.22988	ID4108857	4108857	71	45.38160324	28.93494233	15.35705367	0	140	140	0.5	1		134.4594595	122	0	433	4975	113.4726092	0.345643693	0.60873584
retrograde_Set1Cell1.22989	ID4043317	4043317	71	22.07615852	28.67258274	15.29026408	0	125	125	0.5	1		107.1891892	62	0	418	3966	108.3189318	0.200632243	0.330725239
retrograde_Set1Cell1.22990	ID4257866	4257866	71	29.83390236	29.02569451	16.13734993	0	190	190	0.5	1		127.8108108	108	0	517	4729	108.5464155	0.231265311	0.442324453
retrograde_Set1Cell1.22991	ID3973168	3973168	71	37.00105667	28.72819668	14.98755154	0	102	102	0.5	1		109.6486486	73	0	400	4057	108.0769315	0.315243058	0.486339772
retrograde_Set1Cell1.22992	ID4437580	4437580	71	31.40556717	29.06006391	16.38132055	0	235	235	0.5	1		113.5405405	91	0	405	4201	95.34195608	0.222938637	0.434187754
retrograde_Set1Cell1.22993	ID4382290	4382290	71	40.64517975	29.04684131	16.27229791	0	218	218	0.5	1		116.9189189	81	0	495	4326	127.2164338	0.325469169	0.451348283
retrograde_Set1Cell1.22994	ID3921960	3921960	71	26.88546944	28.65820777	14.93486286	0	85	85	0.5	1		122.027027	105	0	435	4515	94.86554417	0.308141479	0.606000482
retrograde_Set1Cell1.22995	ID3677742	3677742	71	37.6386795	28.19229539	13.82041615	0	10	10	0.5	1		135.6756757	109	0	478	5020	125.4651466	0.258033191	0.443600844
retrograde_Set1Cell1.22996	ID4476499	4476499	71	24.75612068	29.24921256	16.36939816	0	249	249	0.5	1		121.3783784	103	0	494	4491	107.3613709	0.294945	0.515006836
retrograde_Set1Cell1.22997	ID3653166	3653166	71	31.68328094	28.21557626	13.86012457	0	6	6	0.5	1		112.6216216	78	0	421	4167	103.521697	0.222063053	0.395369426
retrograde_Set1Cell1.22998	ID4452953	4452953	71	31.81245041	29.06314502	16.37966074	0	242	242	0.5	1		96.64864865	54	0	485	3576	113.6430123	0.289685402	0.382054986
retrograde_Set1Cell1.22999	ID4069922	4069922	71	37.15262604	28.70148991	15.28610852	0	128	128	0.5	1		139.3783784	124	0	402	5157	94.04678249	0.329644339	0.734837979
retrograde_Set1Cell1.23000	ID4405852	4405852	71	26.09698105	29.06563274	16.38605775	0	231	231	0.5	1		95.24324324	59	0	423	3524	105.5470947	0.271352626	0.385199658
retrograde_Set1Cell1.23001	ID4429411	4429411	71	41.80174255	29.07829437	16.38579548	0	233	233	0.5	1		143	133	5	463	5291	104.1123859	0.312331789	0.653786839
retrograde_Set1Cell1.23002	ID4185119	4185119	71	53.71804047	28.89121666	15.89596919	0	166	166	0.5	1		145.8378378	114	0	632	5396	131.0806608	0.354623642	0.582519711
retrograde_Set1Cell1.23003	ID4204133	4204133	71	30.13716698	28.91191784	15.82138006	0	168	168	0.5	1		106.7297297	83	0	545	3949	112.9600836	0.27968193	0.413002586
retrograde_Set1Cell1.23004	ID3790876	3790876	71	45.13020325	28.04203834	14.2186192	0	40	40	0.5	1		124.3513514	94	0	508	4601	122.716298	0.29607038	0.462961243
retrograde_Set1Cell1.23005	ID3723806	3723806	71	27.25123787	27.93173086	13.97997309	0	24	24	0.5	1		118.3513514	99	0	453	4379	108.5160552	0.245454483	0.429885036
retrograde_Set1Cell1.23006	ID3754005	3754005	71	26.20225334	28.14915869	14.05850733	0	35	35	0.5	1		124.7297297	101	0	453	4615	103.3628046	0.23997122	0.467071369
retrograde_Set1Cell1.23007	ID4335215	4335215	71	34.28364182	29.01453159	16.19255434	0	201	201	0.5	1		113.027027	73	0	500	4182	125.4333569	0.339975784	0.457246394
retrograde_Set1Cell1.23008	ID4288108	4288108	71	29.60721779	29.11647886	16.2677675	0	196	196	0.5	1		105.2432432	83	0	404	3894	99.81772427	0.239817966	0.407887451
retrograde_Set1Cell1.23009	ID3868170	3868170	71	38.8952713	28.47278314	14.73273358	0	69	69	0.5	1		115.6216216	112	0	432	4278	101.0960356	0.325347898	0.561504238
retrograde_Set1Cell1.23010	ID4128271	4128271	71	28.14727783	29.00046706	15.56484604	0	148	148	0.5	1		88.48648649	40	0	413	3274	110.5580847	0.217790319	0.286274388
retrograde_Set1Cell1.23011	ID3969038	3969038	71	34.25738144	28.70164615	15.12046728	0	100	100	0.5	1		110.4864865	108	0	308	4088	91.91198133	0.290962395	0.541864004
retrograde_Set1Cell1.23012	ID3673614	3673614	71	39.0022049	28.26485465	13.82171262	0	9	9	0.5	1		161.972973	137	0	601	5993	141.9298509	0.281237345	0.501005165
retrograde_Set1Cell1.23013	ID3945483	3945483	71	30.74860764	28.55669866	15.03451132	0	90	90	0.5	1		126.3783784	120	0	348	4676	92.99084523	0.287468793	0.606899212
retrograde_Set1Cell1.23014	ID3999239	3999239	71	36.12546158	28.64862467	15.04923824	0	106	106	0.5	1		113.5945946	95	0	367	4203	99.38043052	0.324507565	0.560089164
retrograde_Set1Cell1.23015	ID4160516	4160516	71	41.11272049	28.90244235	15.83077441	0	157	157	0.5	1		130.3783784	110	0	489	4824	112.1891635	0.354083335	0.60777769
retrograde_Set1Cell1.23016	ID3686918	3686918	71	40.30925369	28.13786731	13.81889832	0	12	12	0.5	1		122.7567568	86	0	417	4542	107.5475103	0.282009667	0.502166499
retrograde_Set1Cell1.23017	ID3804280	3804280	71	35.08195877	28.26075376	14.17423335	0	50	50	0.5	1		137.7027027	117	0	521	5095	113.6998644	0.320945213	0.588516455
retrograde_Set1Cell1.23018	ID4225026	4225026	71	29.88576508	28.93038387	15.97587071	0	171	171	0.5	1		114.3243243	114	0	569	4230	117.2897774	0.281792038	0.428567886
retrograde_Set1Cell1.23019	ID4399109	4399109	71	33.84778976	29.03833812	16.24704606	0	226	226	0.5	1		120.5675676	96	0	441	4461	119.782567	0.28276314	0.443754942
retrograde_Set1Cell1.23020	ID3767422	3767422	71	37.0215416	28.09408979	14.07417152	0	37	37	0.5	1		126.2162162	112	0	484	4670	119.5510433	0.255313072	0.429450173
retrograde_Set1Cell1.23021	ID3836528	3836528	71	41.18627167	28.41059269	14.64142008	0	58	58	0.5	1		133.8108108	114	0	568	4951	121.3621389	0.314514822	0.527610713
retrograde_Set1Cell1.23022	ID4368904	4368904	71	31.90133476	29.08336057	16.2162911	0	223	223	0.5	1		124.5135135	107	0	519	4607	106.1125246	0.345504226	0.602626373
retrograde_Set1Cell1.23023	ID4251151	4251151	71	35.26142502	28.94407331	16.05446208	0	183	183	0.5	1		121.3513514	96	0	548	4490	112.7613547	0.325162219	0.5281355
retrograde_Set1Cell1.23024	ID4173935	4173935	71	32.81527328	28.82101363	15.93604654	0	158	158	0.5	1		120.1081081	79	0	691	4444	140.3170584	0.362167674	0.455167206
retrograde_Set1Cell1.23025	ID4237329	4237329	71	35.63661575	28.92856429	16.16128315	0	180	180	0.5	1		135.0540541	126	0	550	4997	126.8614612	0.35050018	0.552588078
retrograde_Set1Cell1.23026	ID3702891	3702891	71	21.90146446	27.80360114	14.02686088	0	23	23	0.5	1		118.2162162	99	0	566	4374	126.2981779	0.27957694	0.409020342
retrograde_Set1Cell1.23027	ID4083309	4083309	71	36.90507126	28.72345277	15.30941789	0	131	131	0.5	1		113.1621622	85	0	415	4187	101.3140095	0.351510816	0.581006373
retrograde_Set1Cell1.23028	ID3928687	3928687	71	29.90700912	28.56264974	14.86236264	0	83	83	0.5	1		112.4864865	95	0	469	4162	107.0712695	0.259905227	0.433445532
retrograde_Set1Cell1.23029	ID3905133	3905133	71	33.83924103	28.62749938	14.84305294	0	78	78	0.5	1		117.2972973	102	0	382	4340	94.67572283	0.308762147	0.584578312
retrograde_Set1Cell1.23030	ID3958884	3958884	71	28.98003769	28.58981032	14.99913973	0	89	89	0.5	1		103.8378378	100	0	395	3842	85.32796647	0.370176052	0.657546065
retrograde_Set1Cell1.23031	ID3653742	3653742	71	46.97176743	28.29308071	13.72747214	0	4	4	0.5	1		132.1891892	95	0	462	4891	128.7969629	0.323503278	0.501734513
retrograde_Set1Cell1.23032	ID4029540	4029540	71	39.96653748	28.72009346	15.1986937	0	114	114	0.5	1		116.2702703	97	0	522	4302	109.4728908	0.322184313	0.517612174
retrograde_Set1Cell1.23033	ID4100194	4100194	71	31.45345116	28.91195602	15.43199815	0	139	139	0.5	1		112.4054054	98	0	365	4159	98.62314903	0.29529719	0.519670683
retrograde_Set1Cell1.23034	ID3780196	3780196	71	32.80409622	28.2397521	14.07535788	0	43	43	0.5	1		130.027027	99	0	520	4811	119.085517	0.353105744	0.569872535
retrograde_Set1Cell1.23035	ID3993698	3993698	71	33.3279953	28.69039617	15.09508391	0	107	107	0.5	1		129.8918919	121	0	413	4806	98.56773863	0.260806393	0.545188989
retrograde_Set1Cell1.23036	ID4167264	4167264	71	31.20170403	29.03750838	15.72332487	0	154	154	0.5	1		127.0810811	102	0	556	4702	128.676463	0.306653805	0.46355322
retrograde_Set1Cell1.23037	ID4388898	4388898	71	31.67528534	28.9739844	16.34965943	0	221	221	0.5	1		114	84	0	425	4218	110.0944039	0.266869691	0.436251475
retrograde_Set1Cell1.23038	ID4328480	4328480	71	40.61201859	29.05752315	16.22257241	0	206	206	0.5	1		128.3783784	106	0	596	4750	121.9253759	0.368502556	0.567051717
retrograde_Set1Cell1.23039	ID3642449	3642449	71	31.26476669	28.20014511	13.70846171	0	1	1	0.5	1		136.5675676	123	0	448	5053	97.83164125	0.264287871	0.583619093
retrograde_Set1Cell1.23040	ID4137048	4137048	71	36.60571289	28.99014143	15.51457286	0	145	145	0.5	1		120.972973	81	0	445	4476	106.7014231	0.28640772	0.504840537
retrograde_Set1Cell1.23041	ID3693649	3693649	71	29.77271461	27.94193849	14.03023812	0	17	17	0.5	1		122.5405405	120	0	419	4534	95.15822922	0.264293605	0.538396402
retrograde_Set1Cell1.23042	ID3730514	3730514	71	40.36971283	28.09546829	14.05123762	0	31	31	0.5	1		121.0540541	108	0	414	4479	96.92865244	0.337640745	0.630481749
retrograde_Set1Cell1.23043	ID3797589	3797589	71	35.9887085	28.21945444	14.17134024	0	47	47	0.5	1		132.8108108	91	0	491	4914	132.6126016	0.232730101	0.378149201
retrograde_Set1Cell1.23044	ID4281388	4281388	71	30.87512398	28.92494652	16.13643701	0	185	185	0.5	1		124.7297297	99	0	579	4615	119.4681847	0.299991197	0.481854381
retrograde_Set1Cell1.23045	ID3760727	3760727	71	25.9598732	28.03014579	14.03543538	0	33	33	0.5	1		102.3243243	64	0	524	3786	109.3579886	0.228430767	0.347986407
retrograde_Set1Cell1.23046	ID3641945	3641945	71	35.53889847	28.18610335	13.70632857	0	0	0	0.5	1		119.8378378	87	0	395	4434	111.1099339	0.260549202	0.445862572
retrograde_Set1Cell1.23047	ID4076622	4076622	71	45.65586853	28.77263116	15.29232371	0	133	133	0.5	1		131.2972973	112	0	448	4858	109.0527051	0.324182758	0.589510199
retrograde_Set1Cell1.23048	ID4300848	4300848	71	35.14739227	29.014154	16.32526365	0	198	198	0.5	1		114.6486486	80	0	480	4242	114.4941086	0.372053424	0.543062832
retrograde_Set1Cell1.23049	ID3851337	3851337	71	29.12248993	28.49178052	14.71432729	0	63	63	0.5	1		114.9189189	93	0	463	4252	110.6707776	0.263408112	0.432986195
retrograde_Set1Cell1.23050	ID4197427	4197427	71	30.02939034	28.87586223	15.84442878	0	167	167	0.5	1		115.7297297	98	0	480	4282	106.7412887	0.290166323	0.487689941
retrograde_Set1Cell1.23051	ID4346420	4346420	71	36.53438568	29.09282586	16.24259144	0	209	209	0.5	1		129.0810811	99	0	542	4776	129.3243937	0.341207158	0.507848775
retrograde_Set1Cell1.23052	ID3874882	3874882	71	34.78275681	28.47559461	14.8096843	0	70	70	0.5	1		104.1621622	97	0	374	3854	89.74300143	0.250917943	0.465631431
retrograde_Set1Cell1.23053	ID4352060	4352060	71	46.81357574	29.0931776	16.24693827	0	211	211	0.5	1		126.6216216	104	0	481	4685	110.2576153	0.354545012	0.601183718
retrograde_Set1Cell1.23054	ID4217540	4217540	71	43.24877167	28.86127796	15.99325941	0	173	173	0.5	1		138.9189189	121	0	475	5140	114.4968166	0.37200173	0.657943012
retrograde_Set1Cell1.23055	ID3989178	3989178	71	38.84684753	28.64172345	15.13929066	0	105	105	0.5	1		129.3513514	115	0	420	4786	100.5775589	0.362935378	0.684942185
retrograde_Set1Cell1.23056	ID4120242	4120242	71	33.51978302	28.92903899	15.46947617	0	143	143	0.5	1		119.027027	87	0	343	4404	99.03352028	0.215586566	0.426313582
retrograde_Set1Cell1.23057	ID3781800	3781800	71	36.33591461	28.1668145	14.21399117	0	44	44	0.5	1		130.6216216	116	0	414	4833	96.74547114	0.314708179	0.646387706
retrograde_Set1Cell1.23058	ID3881646	3881646	71	42.371521	28.41934368	14.82456504	0	72	72	0.5	1		134.9459459	124	0	366	4993	99.07487235	0.369583221	0.735106285
retrograde_Set1Cell1.23059	ID3841196	3841196	71	44.53528595	28.45863825	14.47569088	0	57	57	0.5	1		126.2702703	103	0	442	4672	115.5339413	0.318874844	0.528491724
retrograde_Set1Cell1.23060	ID4354261	4354261	71	32.1136055	29.11034675	16.18198146	0	212	212	0.5	1		121.7837838	93	0	539	4506	117.6525334	0.274227712	0.44553566
retrograde_Set1Cell1.23061	ID4442836	4442836	71	33.19768143	29.05680938	16.43867663	0	234	234	0.5	1		128.8918919	109	0	419	4769	95.41103587	0.261579238	0.560203374
retrograde_Set1Cell1.23062	ID3737262	3737262	71	40.576931	28.04036395	14.03972954	0	30	30	0.5	1		137.7297297	114	0	391	5096	111.2319021	0.249854671	0.495058227
retrograde_Set1Cell1.23063	ID3810978	3810978	71	25.36330986	28.34869624	14.31149651	0	53	53	0.5	1		122.7027027	98	0	619	4540	130.7108482	0.229741855	0.350750792
retrograde_Set1Cell1.23064	ID3858083	3858083	71	41.54904938	28.43012921	14.75735108	0	65	65	0.5	1		108.4594595	75	0	478	4013	111.0031518	0.385741228	0.543971369
retrograde_Set1Cell1.23065	ID4143778	4143778	71	37.52366257	29.10450817	15.57942034	0	150	150	0.5	1		127.2162162	120	0	627	4707	126.8516489	0.398166065	0.571191636
retrograde_Set1Cell1.23066	ID4378850	4378850	71	26.88239861	29.12474874	16.22100838	0	217	217	0.5	1		111.1621622	107	0	566	4113	106.6110567	0.288343669	0.466727538
retrograde_Set1Cell1.23067	ID3652757	3652757	71	33.57897949	28.23610373	13.73777571	0	7	7	0.5	1		143.9189189	121	0	485	5325	118.5735539	0.284352606	0.537443714
retrograde_Set1Cell1.23068	ID4365537	4365537	71	40.43008804	29.12595363	16.19204481	0	216	216	0.5	1		120.4054054	96	0	411	4455	109.3367529	0.286292539	0.490207654
retrograde_Set1Cell1.23069	ID3703967	3703967	71	38.49110031	28.05295113	13.94707292	0	16	16	0.5	1		137.8918919	132	0	465	5102	103.205508	0.370173735	0.721931203
retrograde_Set1Cell1.23070	ID3911836	3911836	71	33.28603363	28.7016476	14.75526703	0	81	81	0.5	1		113.5405405	93	0	366	4201	92.29830701	0.28516296	0.545911361
retrograde_Set1Cell1.23071	ID3982486	3982486	71	33.21124649	28.60893963	15.01400859	0	96	96	0.5	1		107.9189189	101	0	318	3993	81.56196635	0.293367967	0.600247672
retrograde_Set1Cell1.23072	ID4113556	4113556	71	30.8872509	28.941535	15.44192131	0	141	141	0.5	1		113.9459459	90	0	395	4216	103.792246	0.321158195	0.533738031
retrograde_Set1Cell1.23073	ID4106900	4106900	71	36.509758	28.82839923	15.42402539	0	136	136	0.5	1		123.2702703	116	0	339	4561	90.49851093	0.319205269	0.659180853
retrograde_Set1Cell1.23074	ID4059798	4059798	71	32.20502472	28.70561995	15.18421709	0	123	123	0.5	1		105.2432432	87	0	269	3894	79.01912757	0.326518011	0.655671007
retrograde_Set1Cell1.23075	ID4316394	4316394	71	27.93214989	29.12241227	16.1877742	0	204	204	0.5	1		127.2432432	96	0	546	4708	121.0583894	0.267114372	0.44315053
retrograde_Set1Cell1.23076	ID3827848	3827848	71	44.29293442	28.40250995	14.36083204	0	56	56	0.5	1		118.8378378	86	0	546	4397	120.458041	0.310053701	0.466978368
retrograde_Set1Cell1.23077	ID4006020	4006020	71	43.96999359	28.7559315	15.28569854	0	109	109	0.5	1		124.2432432	101	0	324	4597	97.83926882	0.398613346	0.723841942
retrograde_Set1Cell1.23078	ID4395768	4395768	71	32.96452713	29.0845359	16.40967634	0	229	229	0.5	1		110.1891892	80	0	570	4077	122.8379325	0.281364507	0.393942745
retrograde_Set1Cell1.23079	ID3699844	3699844	71	38.93554688	27.98335185	13.87513846	0	19	19	0.5	1		128.2162162	109	0	415	4744	94.14738302	0.387600704	0.760824948
retrograde_Set1Cell1.23080	ID4126974	4126974	71	39.93424606	29.00040765	15.48542917	0	147	147	0.5	1		123.7027027	108	0	344	4577	98.93849517	0.317125947	0.602071895
retrograde_Set1Cell1.23081	ID4019452	4019452	71	35.62443924	28.60485848	15.27671275	0	115	115	0.5	1		115.1621622	87	0	358	4261	96.3389599	0.405169216	0.689359344
retrograde_Set1Cell1.23082	ID3750653	3750653	71	37.74306488	28.09989703	14.12690625	0	34	34	0.5	1		124.7837838	102	0	437	4617	109.3010967	0.230882811	0.428290579
retrograde_Set1Cell1.23083	ID3942139	3942139	71	34.23611832	28.62076004	15.00315241	0	93	93	0.5	1		120.0540541	102	0	428	4442	102.9651899	0.240583867	0.452227296
retrograde_Set1Cell1.23084	ID4157171	4157171	71	38.44661331	28.89618915	15.83730825	0	155	155	0.5	1		125.1351351	95	0	426	4630	111.820581	0.346788539	0.576305604
retrograde_Set1Cell1.23085	ID3743988	3743988	71	25.7955265	28.10044941	13.98352082	0	29	29	0.5	1		133.3513514	117	0	434	4934	104.3624071	0.229723625	0.477398966
retrograde_Set1Cell1.23086	ID4412558	4412558	71	30.69084549	29.02336354	16.27867921	0	227	227	0.5	1		118.4324324	88	0	398	4382	97.86939725	0.253510066	0.489464405
retrograde_Set1Cell1.23087	ID4210832	4210832	71	36.63338852	28.91370312	15.94213223	0	175	175	0.5	1		113.9459459	88	0	413	4216	100.3720706	0.323666904	0.555182251
retrograde_Set1Cell1.23088	ID3713775	3713775	71	35.10096359	28.00357001	13.95202562	0	20	20	0.5	1		127.2972973	110	0	386	4710	103.1498007	0.320069043	0.598449916
retrograde_Set1Cell1.23089	ID4311705	4311705	71	42.46662521	29.07747063	16.22430907	0	202	202	0.5	1		116.6486486	89	0	524	4316	116.4350597	0.368122833	0.539130128
retrograde_Set1Cell1.23090	ID4341918	4341918	71	33.43952942	29.03334514	16.23010747	0	214	214	0.5	1		117.4864865	93	0	336	4347	95.17662575	0.246312447	0.487918217
retrograde_Set1Cell1.23091	ID4150498	4150498	71	36.3781395	29.12752523	15.76799558	0	152	152	0.5	1		103.4324324	61	0	466	3827	118.3146794	0.324834149	0.428694852
retrograde_Set1Cell1.23092	ID3864795	3864795	71	26.87965965	28.43777054	14.6370654	0	64	64	0.5	1		116.1621622	110	0	440	4298	92.51381684	0.228300326	0.46675615
retrograde_Set1Cell1.23093	ID3935454	3935454	71	20.92334938	28.63083828	15.06038942	0	91	91	0.5	1		105.6216216	86	0	386	3908	96.44064132	0.300293215	0.505856063
retrograde_Set1Cell1.23094	ID4263592	4263592	71	39.37876892	29.01237662	16.04583292	0	184	184	0.5	1		138.8648649	123	0	640	5138	147.0738972	0.347388381	0.486865792
retrograde_Set1Cell1.23095	ID4436137	4436137	71	23.0474205	29.06323782	16.32134359	0	237	237	0.5	1		93.32432432	63	0	353	3453	92.51968381	0.18011906	0.307910541
retrograde_Set1Cell1.23096	ID3894999	3894999	71	25.22748947	28.40630722	14.81156484	0	73	73	0.5	1		112.8648649	77	0	424	4176	97.06674741	0.237987597	0.447050222
retrograde_Set1Cell1.23097	ID4090064	4090064	71	41.31299591	28.76304159	15.31738526	0	135	135	0.5	1		129.1621622	97	0	429	4779	106.8754502	0.31540871	0.579562549
retrograde_Set1Cell1.23098	ID4296369	4296369	71	34.52464676	28.98524141	16.14827037	0	193	193	0.5	1		104.1621622	74	0	427	3854	103.6354491	0.320930876	0.488385834
retrograde_Set1Cell1.23099	ID3806921	3806921	71	36.22544479	28.35868396	14.28901513	0	54	54	0.5	1		136.8918919	125	0	403	5065	99.81727299	0.259234911	0.564662248
retrograde_Set1Cell1.23100	ID4036302	4036302	71	27.82807159	28.60578625	15.22793772	0	117	117	0.5	1		121.9459459	113	0	369	4512	85.48877312	0.283941835	0.63091712
retrograde_Set1Cell1.23101	ID4419254	4419254	71	37.72443771	29.05406048	16.40974334	0	232	232	0.5	1		134.1891892	120	0	425	4965	101.3880986	0.29484929	0.602755816
retrograde_Set1Cell1.23102	ID3965639	3965639	71	21.95557404	28.65485291	15.07088892	0	103	103	0.5	1		93.62162162	86	0	412	3464	86.58597248	0.207148613	0.37109056
retrograde_Set1Cell1.23103	ID3992775	3992775	71	42.73183441	28.71098992	15.05121291	0	104	104	0.5	1		121.5405405	98	0	310	4497	96.70188858	0.281500246	0.552174425
retrograde_Set1Cell1.23104	ID4294845	4294845	71	29.24586678	29.02348578	16.17389329	0	194	194	0.5	1		126.2162162	97	0	513	4670	114.0599587	0.301747394	0.513013452
retrograde_Set1Cell1.23105	ID3834567	3834567	71	32.42749405	28.48840555	14.72875596	0	61	61	0.5	1		112.1081081	75	0	351	4148	98.45861618	0.296606489	0.520937653
retrograde_Set1Cell1.23106	ID3888326	3888326	71	39.02802658	28.57048932	14.79643776	0	75	75	0.5	1		124.7837838	119	0	347	4617	81.12820277	0.361431384	0.816669609
retrograde_Set1Cell1.23107	ID4180672	4180672	71	44.8885498	28.92150246	15.82676553	0	162	162	0.5	1		133.5945946	117	0	519	4943	119.1020709	0.428317003	0.672729199
retrograde_Set1Cell1.23108	ID4012738	4012738	71	35.67573929	28.73317693	15.19159181	0	111	111	0.5	1		102.972973	93	0	261	3810	86.69886789	0.263308917	0.495103305
retrograde_Set1Cell1.23109	ID3774150	3774150	71	33.23629761	27.99509145	14.24171407	0	41	41	0.5	1		119.4054054	99	0	483	4418	108.029178	0.301751309	0.512429415
retrograde_Set1Cell1.23110	ID3955516	3955516	71	39.23839569	28.63512787	15.07446986	0	94	94	0.5	1		108.4864865	88	0	315	4014	101.5771796	0.41009566	0.621220941
retrograde_Set1Cell1.23111	ID4360000	4360000	71	41.59157944	29.14771888	16.33456672	0	210	210	0.5	1		120.5945946	89	0	582	4462	126.3200212	0.316394077	0.458910583
retrograde_Set1Cell1.23112	ID3847993	3847993	71	24.14368439	28.4226965	14.58435116	0	59	59	0.5	1		103.4864865	85	0	566	3829	117.8922817	0.278400491	0.382323798
retrograde_Set1Cell1.23113	ID4163899	4163899	71	39.96297455	28.87817368	15.79035162	0	156	156	0.5	1		112.6486486	95	0	443	4168	107.2798045	0.362147147	0.558340397
retrograde_Set1Cell1.23114	ID4133691	4133691	71	36.50270844	28.91931267	15.55045314	0	146	146	0.5	1		117.6486486	97	0	325	4353	84.1220067	0.329041293	0.692499147
retrograde_Set1Cell1.23115	ID4473153	4473153	71	32.00959015	29.2870615	16.69417447	0	253	253	0.5	1		126.7837838	108	0	353	4691	84.51894434	0.33096167	0.746022268
retrograde_Set1Cell1.23116	ID4230981	4230981	71	42.34103775	28.96822293	16.11005296	0	176	176	0.5	1		135.1621622	108	0	660	5001	130.7664401	0.378673795	0.567796298
retrograde_Set1Cell1.23117	ID4284742	4284742	71	39.44396973	29.13376573	16.20032073	0	197	197	0.5	1		121.3243243	81	0	541	4489	135.3622822	0.324436728	0.439115742
retrograde_Set1Cell1.23118	ID4073273	4073273	71	41.57629776	28.72303805	15.24907893	0	129	129	0.5	1		121.5405405	105	0	344	4497	94.68767214	0.359366485	0.678670126
retrograde_Set1Cell1.23119	ID4194103	4194103	71	34.23737717	28.88663381	15.85878011	0	165	165	0.5	1		112.4054054	89	0	556	4159	116.2601153	0.333111423	0.483180634
retrograde_Set1Cell1.23120	ID4234569	4234569	71	37.29920959	28.95065608	16.04259655	0	177	177	0.5	1		124.4864865	93	0	585	4606	128.941335	0.340255307	0.490204637
retrograde_Set1Cell1.23121	ID3794226	3794226	71	25.5251255	28.26977703	14.13760368	0	46	46	0.5	1		108.1081081	66	0	454	4000	113.5734671	0.287794126	0.425448371
retrograde_Set1Cell1.23122	ID4236107	4236107	71	44.42110062	28.95482107	16.02613006	0	179	179	0.5	1		117.4324324	78	0	459	4345	112.4730932	0.319039939	0.505075755
retrograde_Set1Cell1.23123	ID4023601	4023601	71	41.88519669	28.62344372	15.24655801	0	112	112	0.5	1		138.1351351	112	0	391	5111	99.24189364	0.373030388	0.756315799
retrograde_Set1Cell1.23124	ID3682101	3682101	71	40.01845551	28.19766129	13.82456842	0	8	8	0.5	1		127.4054054	117	0	372	4714	103.1696175	0.323351297	0.603483624
retrograde_Set1Cell1.23125	ID3925302	3925302	71	27.3583107	28.62359659	14.85296226	0	86	86	0.5	1		97.83783784	97	0	257	3620	73.83371464	0.197206053	0.436549465
retrograde_Set1Cell1.23126	ID3901736	3901736	71	22.15618134	28.4996416	14.84482942	0	79	79	0.5	1		122.2702703	108	0	438	4524	110.872712	0.290247919	0.496160452
retrograde_Set1Cell1.23127	ID3720493	3720493	71	33.28190613	28.06474094	13.9027834	0	28	28	0.5	1		125.5675676	108	0	426	4646	101.8941555	0.242000118	0.480233159
retrograde_Set1Cell1.23128	ID3645730	3645730	71	36.64654541	28.22328927	13.81205251	0	5	5	0.5	1		118.3513514	93	0	691	4379	130.9949567	0.314204832	0.432014616
retrograde_Set1Cell1.23129	ID4023083	4023083	71	38.78253555	28.65115774	15.2764276	0	116	116	0.5	1		112.3513514	82	0	348	4157	108.5099115	0.304475603	0.483342991
retrograde_Set1Cell1.23130	ID4200791	4200791	71	44.5475502	28.88381425	15.83002692	0	161	161	0.5	1		133.8648649	79	0	618	4953	150.146255	0.385409831	0.49605133
retrograde_Set1Cell1.23131	ID4462940	4462940	71	33.59396744	29.16675691	16.44140887	0	245	245	0.5	1		110	94	0	348	4070	102.5028455	0.264647358	0.449143254
retrograde_Set1Cell1.23132	ID4096807	4096807	71	34.93726349	28.88968758	15.34611942	0	137	137	0.5	1		115.4054054	87	0	382	4270	99.13723918	0.29395259	0.528905707
retrograde_Set1Cell1.23133	ID4426072	4426072	71	26.50525093	29.02868629	16.34308096	0	236	236	0.5	1		108.5135135	82	0	478	4015	103.546721	0.251125477	0.420695026
retrograde_Set1Cell1.23134	ID3972391	3972391	71	38.05499268	28.68720049	15.15956253	0	101	101	0.5	1		122.7297297	100	0	390	4541	102.8217575	0.324406068	0.58473967
retrograde_Set1Cell1.23135	ID4385630	4385630	71	32.82175064	29.08730708	16.27550485	0	220	220	0.5	1		111.0540541	83	0	507	4109	112.5405966	0.313007449	0.470481643
retrograde_Set1Cell1.23136	ID4002590	4002590	71	35.51585007	28.71650796	15.18939916	0	108	108	0.5	1		121.1891892	107	2	345	4484	82.0314431	0.343125904	0.754832002
retrograde_Set1Cell1.23137	ID4409184	4409184	71	30.38306999	28.96467632	16.33532141	0	225	225	0.5	1		114.3783784	82	0	467	4232	114.6221695	0.302433214	0.463424861
retrograde_Set1Cell1.23138	ID3817756	3817756	71	35.06238937	28.18838123	14.25186295	0	49	49	0.5	1		108.0810811	75	0	528	3999	121.3677557	0.230854829	0.334047699
retrograde_Set1Cell1.23139	ID4051221	4051221	71	31.63077545	28.72409447	15.25580452	0	122	122	0.5	1		133.0810811	116	0	348	4924	88.31709863	0.296440646	0.689106959
retrograde_Set1Cell1.23140	ID4457837	4457837	71	31.49076462	29.08885401	16.49149104	0	244	244	0.5	1		122.7297297	98	0	436	4541	94.6093279	0.316008148	0.622996374
retrograde_Set1Cell1.23141	ID3871509	3871509	71	38.53949738	28.45687697	14.65785502	0	68	68	0.5	1		126.4864865	111	0	430	4680	90.24215005	0.389770884	0.786196084
retrograde_Set1Cell1.23142	ID3918600	3918600	71	33.24374008	28.6919579	14.9527004	0	84	84	0.5	1		105.2702703	98	0	316	3895	92.69863017	0.342740606	0.579743455
retrograde_Set1Cell1.23143	ID4261238	4261238	71	41.26374054	29.03620791	16.19510601	0	189	189	0.5	1		141.1621622	110	0	485	5223	123.2212359	0.351339854	0.595697213
retrograde_Set1Cell1.23144	ID4308347	4308347	71	29.96690178	29.00184824	16.28077049	0	192	192	0.5	1		120.2432432	90	0	528	4449	116.4587207	0.285013234	0.458011188
retrograde_Set1Cell1.23145	ID4207484	4207484	71	40.91513824	28.90768002	15.9689998	0	170	170	0.5	1		129.027027	102	0	453	4774	107.1407399	0.343842365	0.61626443
retrograde_Set1Cell1.23146	ID3787524	3787524	71	31.79426384	28.10870955	14.2266338	0	45	45	0.5	1		130.1621622	90	0	498	4816	124.0688683	0.272867971	0.449801741
retrograde_Set1Cell1.23147	ID4321660	4321660	71	37.77479553	29.08261386	16.2249676	0	203	203	0.5	1		125.3783784	80	5	454	4639	112.016703	0.370734354	0.605451547
retrograde_Set1Cell1.23148	ID3674886	3674886	71	33.46520615	27.99997257	13.88433309	0	13	13	0.5	1		121.0810811	90	0	477	4480	120.6858591	0.302389288	0.465881523
retrograde_Set1Cell1.23149	ID3979124	3979124	71	38.62109756	28.60917994	15.14148871	0	97	97	0.5	1		112.1621622	77	0	357	4150	102.555815	0.331463854	0.544531331
retrograde_Set1Cell1.23150	ID3726194	3726194	71	39.85038376	27.9771754	13.92320289	0	25	25	0.5	1		138.0540541	113	0	511	5108	132.0212411	0.342233856	0.533249099
retrograde_Set1Cell1.23151	ID3908471	3908471	71	39.02395248	28.58519915	14.75551818	0	80	80	0.5	1		110.8378378	79	0	423	4101	107.614671	0.332529345	0.51404336
retrograde_Set1Cell1.23152	ID3932021	3932021	71	38.23104477	28.64196263	14.98314905	0	87	87	0.5	1		127.1351351	114	0	405	4704	93.97847335	0.334007769	0.677431533
retrograde_Set1Cell1.23153	ID4064112	4064112	71	41.16745758	28.70709045	15.2739796	0	127	127	0.5	1		141.8378378	113	0	435	5248	110.1089141	0.316528732	0.619415994
retrograde_Set1Cell1.23154	ID4048749	4048749	71	27.61215782	28.74068478	15.24247488	0	126	126	0.5	1		123.8378378	92	0	436	4582	100.5723934	0.301768553	0.57087993
retrograde_Set1Cell1.23155	ID4103533	4103533	71	30.44784737	28.86932354	15.39129804	0	138	138	0.5	1		100.1351351	69	0	459	3705	113.4678521	0.348791296	0.456419861
retrograde_Set1Cell1.23156	ID4170602	4170602	71	32.81348419	28.90551764	15.84525699	0	159	159	0.5	1		118.4054054	98	0	457	4381	114.9728131	0.343522255	0.526643078
retrograde_Set1Cell1.23157	ID3878254	3878254	71	37.139431	28.43279171	14.73947483	0	71	71	0.5	1		100.8108108	102	0	327	3730	94.58207425	0.328700191	0.527352766
retrograde_Set1Cell1.23158	ID3824492	3824492	71	30.23155975	28.34069837	14.30140766	0	55	55	0.5	1		104.2432432	87	0	421	3857	104.9400372	0.288996574	0.445428118
retrograde_Set1Cell1.23159	ID4247834	4247834	71	25.35890388	28.88283649	16.01810098	0	181	181	0.5	1		104.3243243	67	0	429	3860	115.0292364	0.251574445	0.364600429
retrograde_Set1Cell1.23160	ID4266778	4266778	71	47.66739273	28.9935382	16.13657407	0	188	188	0.5	1		132.6756757	105	0	443	4909	111.7827889	0.370012921	0.641118915
retrograde_Set1Cell1.23161	ID4079970	4079970	71	24.38230705	28.69484321	15.48209558	0	134	134	0.5	1		105.2432432	103	0	355	3894	88.96922233	0.208470538	0.408124855
retrograde_Set1Cell1.23162	ID4372252	4372252	71	31.32126236	29.07598679	16.23620353	0	222	222	0.5	1		114.9189189	82	0	492	4252	129.6691042	0.314545952	0.424124485
retrograde_Set1Cell1.23163	ID3764057	3764057	71	47.39953232	28.0939727	14.16344784	0	38	38	0.5	1		136.2972973	100	0	511	5043	128.7536116	0.344363943	0.542323766
retrograde_Set1Cell1.23164	ID4278049	4278049	71	38.61518478	28.93111094	16.06707182	0	186	186	0.5	1		120.2432432	95	0	447	4449	108.6319999	0.333166218	0.553234889
retrograde_Set1Cell1.23165	ID4449577	4449577	71	28.75643921	29.19344961	16.36647365	0	243	243	0.5	1		109.8378378	86	0	415	4064	101.5711337	0.211930746	0.378205495
retrograde_Set1Cell1.23166	ID3800905	3800905	71	39.1663208	28.13789146	14.18167187	0	48	48	0.5	1		124.8918919	114	0	402	4621	105.8428562	0.289670219	0.530063458
retrograde_Set1Cell1.23167	ID4317489	4317489	71	38.44504547	29.11062966	16.20016612	0	205	205	0.5	1		125.7837838	91	0	555	4654	131.8208243	0.312843881	0.454763089
retrograde_Set1Cell1.23168	ID4044111	4044111	71	30.29813576	28.70971447	15.30714708	0	121	121	0.5	1		111.6486486	110	0	288	4131	88.73969931	0.251743413	0.506067345
retrograde_Set1Cell1.23169	ID3949391	3949391	71	37.95536423	28.66192034	14.99541591	0	92	92	0.5	1		105.8378378	76	0	431	3916	101.5714072	0.370142847	0.562993005
retrograde_Set1Cell1.23170	ID4056393	4056393	71	39.82850647	28.59457301	15.31801908	0	120	120	0.5	1		130.9459459	108	0	345	4845	95.40147505	0.269578911	0.582898823
retrograde_Set1Cell1.23171	ID4456754	4456754	71	24.12572861	29.04325747	16.53231103	0	240	240	0.5	1		107.7837838	85	0	349	3988	85.07190917	0.227194923	0.469118234
retrograde_Set1Cell1.23172	ID3757379	3757379	71	29.07166862	28.10606034	14.1099198	0	36	36	0.5	1		109.2432432	100	0	495	4042	106.7081704	0.25101705	0.410834493
retrograde_Set1Cell1.23173	ID4402495	4402495	71	32.09763336	29.01999001	16.39644166	0	224	224	0.5	1		119.027027	93	0	462	4404	112.7242177	0.354147449	0.55230187
retrograde_Set1Cell1.23174	ID4254525	4254525	71	21.47112083	28.95123243	15.91310033	0	182	182	0.5	1		97.83783784	70	0	439	3620	108.114783	0.254088913	0.366698513
retrograde_Set1Cell1.23175	ID3690311	3690311	71	31.66727638	28.03789741	13.94451852	0	15	15	0.5	1		153.2702703	134	3	486	5671	114.3091929	0.229230126	0.500086647
retrograde_Set1Cell1.23176	ID4116926	4116926	71	34.05075455	29.05212034	15.42969306	0	142	142	0.5	1		137.2702703	117	0	502	5079	105.0178949	0.383940022	0.725252597
retrograde_Set1Cell1.23177	ID4032957	4032957	71	30.61798477	28.74818069	15.35797041	0	118	118	0.5	1		108.2432432	93	0	327	4005	84.52001913	0.315773679	0.614703856
retrograde_Set1Cell1.23178	ID3985852	3985852	71	37.82292557	28.68435711	15.09049709	0	99	99	0.5	1		107.6486486	81	0	375	3983	98.84449521	0.336016771	0.547816533
retrograde_Set1Cell1.23179	ID4267456	4267456	71	32.16413879	29.00460213	16.02603614	0	187	187	0.5	1		110.6216216	101	0	548	4093	106.4347352	0.321792378	0.506056657
retrograde_Set1Cell1.23180	ID3891641	3891641	71	28.8196125	28.5375524	14.72002166	0	76	76	0.5	1		100.7027027	77	0	353	3726	98.74345685	0.286770969	0.454565765
retrograde_Set1Cell1.23181	ID4459459	4459459	71	27.38886642	29.14617507	16.4351665	0	247	247	0.5	1		98.86486486	103	0	324	3658	82.85903765	0.201376224	0.400001158
retrograde_Set1Cell1.23182	ID3884988	3884988	71	21.71536064	28.40790227	14.77989535	0	74	74	0.5	1		120.3243243	93	0	448	4452	108.7987577	0.196528319	0.363296863
retrograde_Set1Cell1.23183	ID4063158	4063158	71	38.97180939	28.64517159	15.2561499	0	124	124	0.5	1		122.1351351	109	0	331	4519	90.41514197	0.382081138	0.746881158
retrograde_Set1Cell1.23184	ID4374479	4374479	71	33.58811569	29.05523488	16.25634872	0	219	219	0.5	1		101.7297297	44	0	574	3764	126.3743664	0.313709928	0.384456914
retrograde_Set1Cell1.23185	ID4357593	4357593	71	31.61022377	29.05693213	16.23515147	0	215	215	0.5	1		113.4864865	75	0	535	4199	121.4739619	0.276260088	0.40445472
retrograde_Set1Cell1.23186	ID4009379	4009379	71	37.21134949	28.66094681	15.21069995	0	110	110	0.5	1		109.027027	88	0	384	4034	97.25810063	0.29698982	0.513385238
retrograde_Set1Cell1.23187	ID4329949	4329949	71	37.56430435	29.09941555	16.18229895	0	207	207	0.5	1		116.4594595	101	0	509	4309	116.1489931	0.3321522	0.500002992
retrograde_Set1Cell1.23188	ID3667351	3667351	71	30.91964531	28.11526243	13.73210879	0	11	11	0.5	1		120.2702703	92	0	443	4450	113.5267097	0.26280059	0.440942329
retrograde_Set1Cell1.23189	ID3831198	3831198	71	40.72422409	28.49553488	14.6798523	0	60	60	0.5	1		117.0810811	85	0	324	4332	98.91561453	0.405370333	0.682830712
retrograde_Set1Cell1.23190	ID3646355	3646355	71	37.61836624	28.24590168	13.70930814	0	2	2	0.5	1		115	72	0	435	4255	122.7388827	0.275325229	0.404548624
retrograde_Set1Cell1.23191	ID3667357	3667357	71	28.74528694	28.08889687	13.90257566	0	14	14	0.5	1		120.5675676	88	0	499	4461	115.7539393	0.229736714	0.38917325
retrograde_Set1Cell1.23192	ID4177300	4177300	71	41.18875885	28.86061449	15.83297993	0	160	160	0.5	1		117.2432432	81	0	445	4338	121.3446436	0.377594907	0.529665649
retrograde_Set1Cell1.23193	ID4290028	4290028	71	32.51781082	29.08134468	16.29834945	0	199	199	0.5	1		113.8108108	85	0	494	4211	117.0263118	0.283952499	0.430156742
retrograde_Set1Cell1.23194	ID4140430	4140430	71	33.24622345	29.12261019	15.58200314	0	149	149	0.5	1		125.1081081	93	0	422	4629	105.8433811	0.364989219	0.632124412
retrograde_Set1Cell1.23195	ID4469750	4469750	71	31.93877792	29.13640745	16.44604521	0	246	246	0.5	1		110.0540541	72	0	429	4072	112.2618333	0.279296261	0.428053352
retrograde_Set1Cell1.23196	ID4244469	4244469	71	36.46720123	28.92664934	16.07515252	0	178	178	0.5	1		115.8108108	71	0	523	4285	123.3528899	0.296390302	0.42929713
retrograde_Set1Cell1.23197	ID4422644	4422644	71	30.35793114	29.07159799	16.42942235	0	238	238	0.5	1		116.1351351	78	0	522	4297	114.1400607	0.331865034	0.507057026
retrograde_Set1Cell1.23198	ID3962244	3962244	71	33.68360138	28.63052107	15.05304155	0	98	98	0.5	1		115.3513514	97	0	392	4268	100.8539142	0.244742322	0.449769026
retrograde_Set1Cell1.23199	ID4086663	4086663	71	38.15681458	28.75589013	15.26772207	0	132	132	0.5	1		120.1351351	98	0	464	4445	105.91825	0.330070592	0.562939057
retrograde_Set1Cell1.23200	ID4446202	4446202	71	25.181633	29.11331888	16.32584835	0	241	241	0.5	1		109.0540541	92	0	426	4035	96.3690666	0.25622853	0.461628902
retrograde_Set1Cell1.23201	ID3769216	3769216	71	30.03022003	27.95303852	14.24780642	0	39	39	0.5	1		134.2972973	114	0	534	4969	117.3780371	0.299797275	0.527791612
retrograde_Set1Cell1.23202	ID4493309	4493309	71	31.12914658	29.16722647	16.52470256	0	251	251	0.5	1		100.1891892	84	0	279	3707	84.19086709	0.259732812	0.490720557
retrograde_Set1Cell1.23203	ID3854720	3854720	71	35.63320541	28.41983658	14.80629466	0	67	67	0.5	1		111.1621622	96	0	331	4113	93.34836591	0.229822665	0.44507236
retrograde_Set1Cell1.23204	ID4219900	4219900	71	34.74383926	28.895085	15.8787723	0	174	174	0.5	1		111.2702703	95	0	439	4117	117.8838055	0.289076354	0.423339622
retrograde_Set1Cell1.23205	ID4274684	4274684	71	40.11331558	29.07489853	16.1690158	0	191	191	0.5	1		122.4864865	89	0	544	4532	121.0506372	0.363393906	0.539395581
retrograde_Set1Cell1.23206	ID3717113	3717113	71	26.56295967	28.00147337	13.8302052	0	18	18	0.5	1		115.7297297	95	0	391	4282	90.47671544	0.286099419	0.56908946
retrograde_Set1Cell1.23207	ID3640818	3640818	71	45.31164932	28.37662352	13.68146184	0	3	3	0.5	1		137.4864865	95	0	492	5087	130.9278049	0.328211772	0.518973224
retrograde_Set1Cell1.23208	ID4432774	4432774	71	29.59537697	29.14152262	16.37415574	0	239	239	0.5	1		103.5675676	93	0	529	3832	107.4692567	0.241257304	0.374617602
retrograde_Set1Cell1.23209	ID4190710	4190710	71	37.59031296	28.81192986	15.82950279	0	164	164	0.5	1		117.972973	86	0	522	4365	123.3721755	0.320958681	0.464681294
retrograde_Set1Cell1.23210	ID4093431	4093431	71	35.76263809	28.71145348	15.30163655	0	130	130	0.5	1		106.972973	68	0	498	3958	115.7366471	0.269333004	0.392235744
retrograde_Set1Cell1.23211	ID4486543	4486543	71	31.89639473	29.12095111	16.44591001	0	250	250	0.5	1		125.5945946	108	0	515	4647	107.2392081	0.305802631	0.548543437
retrograde_Set1Cell1.23212	ID3844596	3844596	71	28.57668304	28.5088361	14.66614689	0	62	62	0.5	1		120.7567568	100	0	412	4468	98.13720707	0.231565165	0.46272565
retrograde_Set1Cell1.23213	ID4338579	4338579	71	50.11022186	29.09738642	16.21201338	0	208	208	0.5	1		154.4324324	143	0	453	5714	119.1610816	0.371913514	0.702666577
retrograde_Set1Cell1.23214	ID4477852	4477852	71	35.46656799	29.1105236	16.51503728	0	248	248	0.5	1		111.5135135	93	0	479	4126	103.3162947	0.309449554	0.510140451
retrograde_Set1Cell1.23215	ID4345755	4345755	71	32.90644836	29.01172413	16.26754756	0	213	213	0.5	1		118.1621622	93	0	527	4372	114.1033921	0.344524695	0.530715098
retrograde_Set1Cell1.23216	ID3915234	3915234	71	38.03300095	28.63921548	14.87363817	0	82	82	0.5	1		126.8378378	108	0	393	4693	106.2678778	0.291973344	0.539468969
retrograde_Set1Cell1.23217	ID3938790	3938790	71	21.05851555	28.6626286	14.93453999	0	88	88	0.5	1		100.2432432	77	0	425	3709	97.83075107	0.122128033	0.223039955
retrograde_Set1Cell1.23218	ID3898342	3898342	71	36.13214111	28.53346833	14.81013616	0	77	77	0.5	1		108.2972973	79	0	400	4007	97.69506551	0.277270435	0.481277646
retrograde_Set1Cell1.23219	ID3747300	3747300	71	27.09191513	28.06031911	14.10358703	0	32	32	0.5	1		105.2702703	89	0	446	3895	85.078607	0.234555861	0.470165661
retrograde_Set1Cell1.23220	ID4016098	4016098	71	27.54657745	28.74461781	15.19209296	0	113	113	0.5	1		116.2972973	109	0	325	4303	85.67278346	0.226359304	0.501114951
retrograde_Set1Cell1.23221	ID3861467	3861467	71	35.34980392	28.43369214	14.74031685	0	66	66	0.5	1		113.6756757	81	0	452	4206	115.644103	0.24830807	0.391059738
retrograde_Set1Cell1.23222	ID4039640	4039640	71	38.61053848	28.74860431	15.27973228	0	119	119	0.5	1		130.4054054	116	0	328	4825	95.73675117	0.267304528	0.574608747
retrograde_Set1Cell1.23223	ID3814365	3814365	71	33.07397461	28.21328821	14.29229858	0	51	51	0.5	1		131.5675676	97	0	531	4868	119.0136641	0.363868288	0.589866579
retrograde_Set1Cell1.23224	ID4153815	4153815	71	34.18536758	29.00593265	15.7046317	0	153	153	0.5	1		116.7297297	83	0	592	4319	144.9288424	0.301872629	0.373518307
retrograde_Set1Cell1.23225	ID4123605	4123605	71	36.43534851	29.01215882	15.53064963	0	144	144	0.5	1		122.6216216	108	0	380	4537	102.8586817	0.32449305	0.584133095
retrograde_Set1Cell1.23226	ID4315055	4315055	71	41.06117249	29.08552417	16.28037809	0	200	200	0.5	1		114.5945946	71	0	471	4240	128.3658962	0.314068514	0.426727725
retrograde_Set1Cell1.23227	ID4415916	4415916	71	29.6228466	29.00045955	16.29938415	0	228	228	0.5	1		118.2162162	109	0	440	4374	107.806961	0.194074984	0.356449661
retrograde_Set1Cell1.23228	ID4184014	4184014	71	33.73122787	28.87474792	15.94296216	0	163	163	0.5	1		123.6216216	94	0	571	4574	125.4007689	0.267873515	0.416560494
retrograde_Set1Cell1.23229	ID4224946	4224946	71	39.55342865	28.84063529	15.97012121	0	172	172	0.5	1		122.4324324	87	0	447	4530	108.6003224	0.423157729	0.670416356
retrograde_Set1Cell1.23230	ID4214195	4214195	71	35.93491745	28.90186454	15.96529627	0	169	169	0.5	1		150.5945946	118	0	637	5572	130.9583181	0.325261913	0.564465998
retrograde_Set1Cell1.23231	ID4392375	4392375	71	30.3185463	29.11066243	16.29540511	0	230	230	0.5	1		108.8918919	88	0	443	4029	114.4874529	0.285023606	0.421927051
retrograde_Set1Cell1.23232	ID4147144	4147144	71	38.99227524	29.07269402	15.5506189	0	151	151	0.5	1		106.2972973	72	0	389	3933	111.5770448	0.389339606	0.533946239
retrograde_Set1Cell1.23233	ID3818947	3818947	71	38.02577591	28.2423271	14.15738282	0	52	52	0.5	1		114.1351351	95	0	498	4223	112.7416324	0.348635756	0.523410331
retrograde_Set1Cell1.23234	ID3949510	3949510	71	33.63702011	28.65192537	15.092538	0	95	95	0.5	1		104.027027	88	0	272	3849	84.54731959	0.299259483	0.566798073
retrograde_Set1Cell1.23235	ID3740610	3740610	71	27.74641037	28.0433661	13.97468299	0	27	27	0.5	1		114.2432432	93	0	470	4227	104.8730464	0.194862944	0.355310304
retrograde_Set1Cell1.23236	ID3777477	3777477	71	28.43151283	28.12892172	14.19695756	0	42	42	0.5	1		106.5675676	78	0	504	3943	119.6340579	0.259075264	0.366584816
retrograde_Set1Cell1.23237	ID4488634	4488634	71	25.92739677	29.12711624	16.57949487	0	252	252	0.5	1		110.4324324	102	0	496	4086	101.9611965	0.224738952	0.397490297
retrograde_Set1Cell1.31552	ID3973180	3973180	88	64.3117218	31.75165726	15.12566454	0	102	102	0.5	1		170.2702703	118	0	620	6300	170.2760257	0.447030022	0.617837785
retrograde_Set1Cell1.31553	ID4382277	4382277	88	27.19834709	31.2804248	15.91889413	0	218	218	0.5	1		110.1351351	94	0	319	4075	85.68844151	0.287619499	0.57420163
retrograde_Set1Cell1.31554	ID3723839	3723839	88	45.92674255	32.18372486	14.58630507	0	24	24	0.5	1		165.3243243	141	0	609	6117	139.1747611	0.313263868	0.566714831
retrograde_Set1Cell1.31555	ID4043319	4043319	88	58.89399338	31.50899155	15.37371286	0	125	125	0.5	1		168.8648649	130	0	640	6248	156.6649224	0.461124459	0.680343865
retrograde_Set1Cell1.31556	ID3673651	3673651	88	49.37096405	32.25649934	14.56202675	0	9	9	0.5	1		185.0810811	160	0	776	6848	161.7933144	0.313552968	0.546128421
retrograde_Set1Cell1.31557	ID4257867	4257867	88	40.10123062	31.37898596	16.17974884	0	190	190	0.5	1		165.6216216	139	10	615	6128	127.9195388	0.337024259	0.652727663
retrograde_Set1Cell1.31558	ID3921961	3921961	88	49.07941055	31.98538496	14.99740523	0	85	85	0.5	1		159.8648649	122	0	654	5915	157.9048874	0.415519493	0.594378369
retrograde_Set1Cell1.31559	ID3790890	3790890	88	49.27242661	32.20526854	14.6615941	0	40	40	0.5	1		165.9459459	120	0	667	6140	156.4013615	0.348817757	0.548783978
retrograde_Set1Cell1.31560	ID3754026	3754026	88	48.47025299	32.16855913	14.66688063	0	35	35	0.5	1		169.5945946	133	0	662	6275	147.8045743	0.344970786	0.588604522
retrograde_Set1Cell1.31561	ID4069923	4069923	88	44.01955414	31.53196162	15.3794612	0	128	128	0.5	1		177.6216216	126	0	781	6572	168.8204752	0.420336627	0.622739848
retrograde_Set1Cell1.31562	ID4204125	4204125	88	65.638237	31.5229425	15.68873899	0	168	168	0.5	1		171.027027	123	0	711	6328	155.8040947	0.453716507	0.685205331
retrograde_Set1Cell1.31563	ID4335207	4335207	88	38.94184494	31.38226098	16.09568859	0	201	201	0.5	1		150.4864865	139	0	415	5568	106.6004017	0.317024577	0.679622438
retrograde_Set1Cell1.31564	ID3717137	3717137	88	51.10305405	32.1747934	14.5200265	0	18	18	0.5	1		163.9189189	119	0	630	6065	150.9266522	0.417172283	0.639419585
retrograde_Set1Cell1.31565	ID4185108	4185108	88	48.64341736	31.57223838	15.71434848	0	166	166	0.5	1		168.7837838	119	0	785	6245	185.3896999	0.354933665	0.476984507
retrograde_Set1Cell1.31566	ID4288109	4288109	88	44.63510895	31.36189542	16.12844097	0	196	196	0.5	1		149.8108108	107	1	512	5543	117.1636647	0.348284859	0.660591741
retrograde_Set1Cell1.31567	ID4128272	4128272	88	45.64595795	31.45672422	15.46432678	0	148	148	0.5	1		159.1891892	103	0	833	5890	179.7576822	0.414913693	0.519378449
retrograde_Set1Cell1.31568	ID3868181	3868181	88	54.69951248	32.07498868	14.91645276	0	69	69	0.5	1		163.2162162	93	0	732	6039	194.2155354	0.451773294	0.523035403
retrograde_Set1Cell1.31569	ID3999244	3999244	88	64.76290894	31.69260684	15.17246495	0	106	106	0.5	1		192	131	0	893	7104	185.5472387	0.510838724	0.699749236
retrograde_Set1Cell1.31570	ID3945485	3945485	88	59.52919006	31.89613172	14.96656338	0	90	90	0.5	1		171.3243243	132	0	643	6339	148.9106843	0.459170167	0.724087226
retrograde_Set1Cell1.31571	ID3969039	3969039	88	53.32696533	31.82691453	15.07180248	0	100	100	0.5	1		170.6486486	125	0	703	6314	157.2069083	0.410461787	0.631789828
retrograde_Set1Cell1.31572	ID3819008	3819008	88	44.62892914	32.13556546	14.81076786	0	52	52	0.5	1		160.5405405	121	0	582	5940	141.0814569	0.383269816	0.630583348
retrograde_Set1Cell1.31573	ID4006014	4006014	88	64.38852692	31.6742937	15.20415988	0	109	109	0.5	1		181.1891892	111	0	800	6704	183.8271891	0.44248552	0.604700227
retrograde_Set1Cell1.31574	ID3905144	3905144	88	43.57390976	31.94764666	15.02752309	0	78	78	0.5	1		166.8378378	118	0	673	6173	158.1828256	0.389472773	0.591278764
retrograde_Set1Cell1.31575	ID4388870	4388870	88	25.94087601	31.10538845	15.89221859	0	221	221	0.5	1		90.62162162	67	0	375	3353	96.25352846	0.119805783	0.201456016
retrograde_Set1Cell1.31576	ID4237319	4237319	88	52.2446785	31.36899801	16.04840229	0	180	180	0.5	1		157.6216216	96	0	585	5832	140.9819436	0.373571574	0.608141753
retrograde_Set1Cell1.31577	ID3760752	3760752	88	48.06903458	32.15820787	14.63034991	0	33	33	0.5	1		157.5675676	106	0	699	5830	163.4162274	0.36444701	0.515085547
retrograde_Set1Cell1.31578	ID4083317	4083317	88	52.42594528	31.46447093	15.4845834	0	131	131	0.5	1		163.5945946	123	0	661	6053	166.7014063	0.417120835	0.57771638
retrograde_Set1Cell1.31579	ID3836535	3836535	88	55.95427322	32.04590835	14.85744975	0	58	58	0.5	1		171	121	0	549	6327	156.0466454	0.334283678	0.549083846
retrograde_Set1Cell1.31580	ID3677814	3677814	88	44.91260529	32.21724831	14.65620052	0	10	10	0.5	1		165.8648649	108	0	787	6137	161.9074088	0.340637459	0.520593483
retrograde_Set1Cell1.31581	ID3928693	3928693	88	54.93120956	32.0351633	15.05010198	0	83	83	0.5	1		155.6756757	101	0	635	5760	150.6109879	0.47095548	0.661872633
retrograde_Set1Cell1.31582	ID4251152	4251152	88	47.96751404	31.30464425	15.99464136	0	183	183	0.5	1		155.9459459	131	0	605	5770	130.1932209	0.397149729	0.680968516
retrograde_Set1Cell1.31583	ID3730537	3730537	88	44.22082138	32.21129894	14.59653789	0	31	31	0.5	1		143.4864865	97	0	644	5309	147.1149629	0.335319696	0.489844188
retrograde_Set1Cell1.31584	ID4399121	4399121	88	36.43053436	31.29028219	16.45364063	0	226	226	0.5	1		120.8648649	93	0	292	4472	90.39885759	0.256935145	0.546610246
retrograde_Set1Cell1.31585	ID4368918	4368918	88	27.92318535	31.38937013	16.50837268	0	223	223	0.5	1		117.2432432	112	0	274	4338	69.9747595	0.230881721	0.628564188
retrograde_Set1Cell1.31586	ID3797615	3797615	88	42.03580093	32.06989883	14.82391764	0	47	47	0.5	1		156.7027027	115	0	578	5798	151.8943099	0.26820199	0.436353579
retrograde_Set1Cell1.31587	ID4173927	4173927	88	49.18961716	31.46622354	15.62932275	0	158	158	0.5	1		162.9459459	122	0	634	6029	154.4031422	0.333973	0.528423033
retrograde_Set1Cell1.31588	ID3993700	3993700	88	65.56145477	31.70880109	15.19596252	0	107	107	0.5	1		194.5135135	169	0	735	7197	167.7100046	0.492482136	0.76542412
retrograde_Set1Cell1.31589	ID4029541	4029541	88	54.21392441	31.57654521	15.22031444	0	114	114	0.5	1		160.5405405	120	0	634	5940	155.237201	0.413303714	0.604857013
retrograde_Set1Cell1.31590	ID3958885	3958885	88	60.9744873	31.91899047	15.0174697	0	89	89	0.5	1		162.7837838	103	0	625	6023	169.627064	0.451774356	0.597266896
retrograde_Set1Cell1.31591	ID4100196	4100196	88	63.87889099	31.41746515	15.46278895	0	139	139	0.5	1		203.3783784	162	0	755	7525	176.6439217	0.347676868	0.59405424
retrograde_Set1Cell1.31592	ID3693668	3693668	88	52.79691315	32.14617585	14.55523738	0	17	17	0.5	1		160.2432432	114	0	623	5929	165.3987447	0.382765661	0.53636681
retrograde_Set1Cell1.31593	ID3640936	3640936	88	41.87625885	32.23619999	14.60155066	0	3	3	0.5	1		154.9189189	151	0	527	5732	116.8002517	0.268648966	0.561738743
retrograde_Set1Cell1.31594	ID3851354	3851354	88	43.82801819	32.02615826	14.92588626	0	63	63	0.5	1		162.9189189	102	0	847	6028	185.4340821	0.399568015	0.501659065
retrograde_Set1Cell1.31595	ID4328481	4328481	88	39.63597107	31.30340239	16.16457864	0	206	206	0.5	1		127.7027027	120	0	387	4725	108.349195	0.296595579	0.539218188
retrograde_Set1Cell1.31596	ID4300836	4300836	88	29.06159592	31.28970737	16.12248351	0	198	198	0.5	1		125.2432432	100	0	391	4634	108.6568005	0.214406487	0.407006393
retrograde_Set1Cell1.31597	ID4167257	4167257	88	41.51087952	31.54638147	15.49618111	0	154	154	0.5	1		178.1351351	132	0	737	6591	170.8459609	0.352658988	0.543677677
retrograde_Set1Cell1.31598	ID4346404	4346404	88	49.1613121	31.35708384	16.02958761	0	209	209	0.5	1		147.9459459	123	0	445	5474	122.3703273	0.319621658	0.585657499
retrograde_Set1Cell1.31599	ID4281383	4281383	88	49.15267563	31.37662356	16.11268561	0	185	185	0.5	1		172.6216216	159	7	508	6387	112.8328044	0.347308468	0.788747759
retrograde_Set1Cell1.31600	ID4137049	4137049	88	53.41444016	31.42209058	15.4775665	0	145	145	0.5	1		166.7297297	122	0	946	6169	191.9037155	0.342050574	0.442874933
retrograde_Set1Cell1.31601	ID4076631	4076631	88	52.90835953	31.39416803	15.45998511	0	133	133	0.5	1		161.8378378	131	0	681	5988	159.6801514	0.358766717	0.535212655
retrograde_Set1Cell1.31602	ID4197418	4197418	88	54.32693863	31.49484988	15.6688815	0	167	167	0.5	1		161.4594595	97	0	762	5974	181.0820248	0.445027323	0.549197769
retrograde_Set1Cell1.31603	ID3686988	3686988	88	36.5880394	32.13907516	14.6309751	0	12	12	0.5	1		153.1081081	107	0	624	5665	148.2443148	0.255318741	0.420125285
retrograde_Set1Cell1.31604	ID4108873	4108873	88	56.66994476	31.41422919	15.49764592	0	140	140	0.5	1		155.7297297	110	0	623	5762	167.2851273	0.432004359	0.561678737
retrograde_Set1Cell1.31605	ID4352056	4352056	88	42.79213715	31.30965404	16.07776975	0	211	211	0.5	1		140.5135135	117	0	355	5199	106.3737179	0.302709279	0.613892006
retrograde_Set1Cell1.31606	ID3874887	3874887	88	56.79917526	32.08362877	14.93400268	0	70	70	0.5	1		163.3783784	108	0	732	6045	176.6377887	0.416633524	0.544048547
retrograde_Set1Cell1.31607	ID4304956	4304956	88	38.75980759	31.3459902	16.03002051	0	195	195	0.5	1		149.6216216	119	0	469	5536	114.0212825	0.316320255	0.630672464
retrograde_Set1Cell1.31608	ID3699898	3699898	88	36.40698242	32.14707789	14.48293968	0	19	19	0.5	1		139.5675676	91	0	589	5164	142.7496917	0.335634597	0.491381031
retrograde_Set1Cell1.31609	ID3781820	3781820	88	48.49178696	32.10572062	14.71193669	0	44	44	0.5	1		167.8378378	154	0	676	6210	163.2863051	0.364901506	0.549597126
retrograde_Set1Cell1.31610	ID3989179	3989179	88	64.01023865	31.72451341	15.17152392	0	105	105	0.5	1		175.8378378	137	0	687	6506	158.5713148	0.431526745	0.66853778
retrograde_Set1Cell1.31611	ID3841213	3841213	88	63.56594086	32.09406741	14.80191482	0	57	57	0.5	1		161.8108108	125	0	745	5987	163.0550074	0.394093137	0.561061504
retrograde_Set1Cell1.31612	ID4180659	4180659	88	50.30253601	31.46436523	15.63503028	0	162	162	0.5	1		169	130	0	763	6253	172.5734948	0.364172617	0.522854157
retrograde_Set1Cell1.31613	ID3810998	3810998	88	47.7256279	32.09245968	14.79871574	0	53	53	0.5	1		171.1891892	98	0	752	6334	190.0349146	0.327756804	0.444739918
retrograde_Set1Cell1.31614	ID4120243	4120243	88	69.61279297	31.39350845	15.52116439	0	143	143	0.5	1		174.0540541	134	0	804	6440	194.3693429	0.414486363	0.524804867
retrograde_Set1Cell1.31615	ID3881647	3881647	88	52.51945877	31.9135749	14.8859515	0	72	72	0.5	1		172.3783784	127	0	608	6378	164.3372804	0.417162244	0.617535761
retrograde_Set1Cell1.31616	ID4354262	4354262	88	41.49462891	31.31492193	16.11823833	0	212	212	0.5	1		134.3243243	117	0	340	4970	98.18804353	0.358148285	0.72150898
retrograde_Set1Cell1.31617	ID4365528	4365528	88	35.39440155	31.27256053	16.03150595	0	216	216	0.5	1		129.8918919	139	0	326	4806	97.06492208	0.252796914	0.540058519
retrograde_Set1Cell1.31618	ID4143779	4143779	88	63.36841202	31.44378584	15.4429407	0	150	150	0.5	1		190.9189189	151	0	646	7064	183.288082	0.447221609	0.643772583
retrograde_Set1Cell1.31619	ID3858084	3858084	88	45.22899246	32.00505661	14.85113182	0	65	65	0.5	1		140.5135135	87	0	651	5199	150.5712496	0.330704883	0.463836468
retrograde_Set1Cell1.31620	ID3642537	3642537	88	39.32634354	32.32886706	14.54603614	0	1	1	0.5	1		156.2162162	144	0	695	5780	134.8925777	0.303552067	0.539352713
retrograde_Set1Cell1.31621	ID3911844	3911844	88	39.81005096	31.95586336	15.00144312	0	81	81	0.5	1		156.2432432	118	0	586	5781	136.854425	0.335890058	0.574114913
retrograde_Set1Cell1.31622	ID3982499	3982499	88	57.26155472	31.81428888	15.07843029	0	96	96	0.5	1		186.8918919	135	0	933	6915	184.5628143	0.453446013	0.631833916
retrograde_Set1Cell1.31623	ID3780249	3780249	88	48.62876892	32.15179966	14.73108816	0	43	43	0.5	1		150.5945946	105	0	623	5572	142.6840837	0.348424207	0.545438298
retrograde_Set1Cell1.31624	ID4059807	4059807	88	45.27906418	31.47807791	15.28774754	0	123	123	0.5	1		150.6486486	93	0	699	5574	171.290075	0.372504963	0.477398639
retrograde_Set1Cell1.31625	ID3827871	3827871	88	52.63337708	32.03249128	14.79174284	0	56	56	0.5	1		153.1351351	108	0	693	5666	151.1561301	0.331217292	0.504130681
retrograde_Set1Cell1.31626	ID4316395	4316395	88	32.97554398	31.32827926	16.14349717	0	204	204	0.5	1		131	95	0	426	4847	107.5567034	0.267348837	0.513861331
retrograde_Set1Cell1.31627	ID4106901	4106901	88	60.50505066	31.40880651	15.46728603	0	136	136	0.5	1		177.7027027	121	0	695	6575	169.9195667	0.399123655	0.596666982
retrograde_Set1Cell1.31628	ID4113557	4113557	88	48.62778473	31.48306385	15.46644507	0	141	141	0.5	1		161.5675676	116	0	612	5978	145.5292144	0.404581463	0.639577306
retrograde_Set1Cell1.31629	ID3804310	3804310	88	34.23311615	32.13236205	14.82472049	0	50	50	0.5	1		167.7567568	126	0	744	6207	164.5354412	0.289639975	0.457973735
retrograde_Set1Cell1.31630	ID3767447	3767447	88	54.89899445	32.11472799	14.67694383	0	37	37	0.5	1		173.5405405	117	0	575	6421	157.307836	0.38209341	0.609975984
retrograde_Set1Cell1.31631	ID4266741	4266741	88	54.75665283	31.40878141	15.99996548	0	188	188	0.5	1		158.8108108	114	3	653	5876	145.3034828	0.417143122	0.643436078
retrograde_Set1Cell1.31632	ID3702926	3702926	88	40.29951859	32.12839543	14.54812419	0	23	23	0.5	1		137.5405405	83	0	633	5089	142.4588819	0.304699701	0.450954428
retrograde_Set1Cell1.31633	ID3942140	3942140	88	57.16526794	31.85387879	15.06890769	0	93	93	0.5	1		179.1621622	129	0	638	6629	143.1924722	0.388705698	0.700433312
retrograde_Set1Cell1.31634	ID4126975	4126975	88	48.2912674	31.44245135	15.4833794	0	147	147	0.5	1		159.6756757	103	0	730	5908	177.7021625	0.360374083	0.476070473
retrograde_Set1Cell1.31635	ID4019446	4019446	88	72.22107697	31.55734061	15.19091851	0	115	115	0.5	1		197	153	0	813	7289	175.3334918	0.500292912	0.749341236
retrograde_Set1Cell1.31636	ID3706601	3706601	88	48.30528641	32.10875618	14.60480108	0	21	21	0.5	1		165.1081081	133	0	742	6109	157.8022292	0.379258243	0.57540642
retrograde_Set1Cell1.31637	ID4210833	4210833	88	45.56945038	31.3883255	15.91486389	0	175	175	0.5	1		167.7567568	108	0	626	6207	160.2564621	0.345796263	0.537941988
retrograde_Set1Cell1.31638	ID4412566	4412566	88	23.40836906	31.44907984	16.36196107	0	227	227	0.5	1		100.4594595	100	0	238	3717	70.23120334	0.152427572	0.378390841
retrograde_Set1Cell1.31639	ID3864801	3864801	88	47.38890839	32.09255617	14.86281181	0	64	64	0.5	1		168.7027027	130	0	649	6242	157.8069962	0.346665118	0.550397327
retrograde_Set1Cell1.31640	ID4311706	4311706	88	37.85243607	31.31881526	16.14239264	0	202	202	0.5	1		143.7027027	130	0	464	5317	109.1018548	0.366839736	0.707003517
retrograde_Set1Cell1.31641	ID3935463	3935463	88	59.61985397	31.83390862	15.08486377	0	91	91	0.5	1		164.3513514	127	0	713	6081	169.7243216	0.494198505	0.64054895
retrograde_Set1Cell1.31642	ID4157156	4157156	88	40.87035751	31.40630233	15.56885169	0	155	155	0.5	1		146.0540541	89	0	791	5404	167.3600487	0.369444708	0.470865387
retrograde_Set1Cell1.31643	ID3895008	3895008	88	56.00563812	31.93482618	14.95657805	0	73	73	0.5	1		183.1621622	133	0	669	6777	155.0450676	0.393945267	0.66772551
retrograde_Set1Cell1.31644	ID3646699	3646699	88	45.99876022	32.27200602	14.61572293	0	2	2	0.5	1		147.027027	98	0	784	5440	160.0604897	0.339371743	0.46549774
retrograde_Set1Cell1.31645	ID3806949	3806949	88	46.45294571	32.13849794	14.80823527	0	54	54	0.5	1		171.9189189	128	0	708	6361	155.1827558	0.269018911	0.469704719
retrograde_Set1Cell1.31646	ID3774169	3774169	88	40.21237946	32.14722134	14.65845504	0	41	41	0.5	1		153.3243243	104	0	591	5673	149.8558667	0.318061485	0.493790486
retrograde_Set1Cell1.31647	ID3704028	3704028	88	47.54803848	32.10558143	14.58052014	0	16	16	0.5	1		159.2702703	113	0	587	5893	163.4779375	0.313251179	0.46478326
retrograde_Set1Cell1.31648	ID4341926	4341926	88	31.13152313	31.41022897	16.36912889	0	214	214	0.5	1		125.6486486	97	0	359	4649	92.001273	0.295510023	0.623053613
retrograde_Set1Cell1.31649	ID4150490	4150490	88	38.54307556	31.4600311	15.43727465	0	152	152	0.5	1		157.6216216	120	0	653	5832	168.0764296	0.36698539	0.503528289
retrograde_Set1Cell1.31650	ID4263595	4263595	88	53.19456482	31.39191937	16.03419194	0	184	184	0.5	1		176.1351351	162	0	732	6517	145.7564868	0.345923415	0.621166051
retrograde_Set1Cell1.31651	ID4090065	4090065	88	46.91513824	31.40307837	15.4223787	0	135	135	0.5	1		161.8918919	107	0	666	5990	157.7050312	0.354484654	0.537319863
retrograde_Set1Cell1.31652	ID3965645	3965645	88	63.7091713	31.74637711	15.1067967	0	103	103	0.5	1		179.3783784	128	0	686	6637	160.7528039	0.517907623	0.761462454
retrograde_Set1Cell1.31653	ID4036303	4036303	88	66.20940399	31.58962308	15.2091312	0	117	117	0.5	1		194	164	0	726	7178	153.8818089	0.496347388	0.836368665
retrograde_Set1Cell1.31654	ID3834569	3834569	88	44.91055679	32.05075275	14.86811763	0	61	61	0.5	1		174.2432432	109	11	677	6447	171.0250803	0.389760772	0.571457869
retrograde_Set1Cell1.31655	ID4296373	4296373	88	42.84339523	31.45752599	16.12397509	0	193	193	0.5	1		162.1081081	150	0	518	5998	116.0205403	0.389694121	0.783618144
retrograde_Set1Cell1.31656	ID4294837	4294837	88	43.65678787	31.33995899	16.05010226	0	194	194	0.5	1		141.2702703	132	0	482	5227	114.6854754	0.292630498	0.557721697
retrograde_Set1Cell1.31657	ID3888335	3888335	88	50.5829277	31.95095692	14.97065429	0	75	75	0.5	1		171	121	0	585	6327	154.5953499	0.437788018	0.673594745
retrograde_Set1Cell1.31658	ID3992779	3992779	88	58.39190292	31.75128391	15.14538289	0	104	104	0.5	1		172.0810811	124	0	769	6367	154.1399758	0.459715891	0.703184056
retrograde_Set1Cell1.31659	ID4012740	4012740	88	38.53245163	31.55028472	15.23668452	0	111	111	0.5	1		148.4324324	78	0	678	5492	177.3642737	0.447579945	0.517512348
retrograde_Set1Cell1.31660	ID4217533	4217533	88	53.14577484	31.37432725	15.86400546	0	173	173	0.5	1		164.4054054	116	0	663	6083	150.432794	0.281761553	0.480483035
retrograde_Set1Cell1.31661	ID3737286	3737286	88	32.97842026	32.12573438	14.54841487	0	30	30	0.5	1		161.8648649	123	12	621	5989	151.5967169	0.299620248	0.49232
retrograde_Set1Cell1.31662	ID4234560	4234560	88	57.40143967	31.35940954	15.85503794	0	177	177	0.5	1		177.8378378	149	0	699	6580	150.9242845	0.410166586	0.685464389
retrograde_Set1Cell1.31663	ID3955517	3955517	88	57.37033463	31.85951005	15.06062776	0	94	94	0.5	1		181.6486486	153	0	729	6721	158.0102346	0.484800625	0.750709616
retrograde_Set1Cell1.31664	ID4133693	4133693	88	51.47776413	31.42158284	15.48826562	0	146	146	0.5	1		168.7567568	100	0	779	6244	184.3177217	0.406323057	0.529066718
retrograde_Set1Cell1.31665	ID4402502	4402502	88	27.384552	31.40661831	16.61859828	0	224	224	0.5	1		122.4054054	132	25	241	4529	55.3310539	0.266483557	0.930963193
retrograde_Set1Cell1.31666	ID3847999	3847999	88	48.82796097	31.98635537	14.78502782	0	59	59	0.5	1		156.5945946	134	0	723	5794	145.2538887	0.37777163	0.591195468
retrograde_Set1Cell1.31667	ID4230982	4230982	88	36.99704742	31.34290388	16.00688732	0	176	176	0.5	1		157.1081081	151	0	617	5813	143.7068358	0.40111245	0.625956737
retrograde_Set1Cell1.31668	ID4284743	4284743	88	37.82939529	31.41440919	16.11886883	0	197	197	0.5	1		131.5405405	103	0	536	4867	121.7489664	0.300820196	0.499705413
retrograde_Set1Cell1.31669	ID4254537	4254537	88	49.14308167	31.37702158	16.08258535	0	182	182	0.5	1		157.5945946	138	0	615	5831	139.6508463	0.413719107	0.660496
retrograde_Set1Cell1.31670	ID3901744	3901744	88	64.82518005	31.95401307	14.96694083	0	79	79	0.5	1		172.027027	131	0	624	6365	167.1636734	0.467373354	0.655553429
retrograde_Set1Cell1.31671	ID4194098	4194098	88	38.71629715	31.49089209	15.67058381	0	165	165	0.5	1		147.9189189	115	0	746	5473	164.7136199	0.298269824	0.412637376
retrograde_Set1Cell1.31672	ID4096816	4096816	88	53.67433929	31.42463608	15.49972584	0	137	137	0.5	1		161.4864865	117	0	566	5975	146.7902172	0.353006433	0.574052783
retrograde_Set1Cell1.31673	ID4236111	4236111	88	45.42582321	31.40572588	15.97405519	0	179	179	0.5	1		158.3783784	159	0	637	5860	132.2298822	0.360911532	0.635282865
retrograde_Set1Cell1.31674	ID4023602	4023602	88	57.5860405	31.64812514	15.20876898	0	112	112	0.5	1		184.9459459	130	0	794	6843	172.5768663	0.465455324	0.680765679
retrograde_Set1Cell1.31675	ID4385619	4385619	88	22.32499313	31.18652947	15.82624009	0	220	220	0.5	1		111.3783784	124	0	370	4121	94.73247459	0.202943195	0.396699248
retrograde_Set1Cell1.31676	ID4200786	4200786	88	53.27744293	31.44604564	15.62893812	0	161	161	0.5	1		172.5135135	119	0	574	6383	155.1405495	0.375273208	0.606857003
retrograde_Set1Cell1.31677	ID4163884	4163884	88	39.9164238	31.44973166	15.58673464	0	156	156	0.5	1		146.6216216	98	0	652	5425	179.6650203	0.3432182	0.417050096
retrograde_Set1Cell1.31678	ID3972392	3972392	88	70.5573349	31.8536246	15.12650864	0	101	101	0.5	1		188.4594595	137	0	680	6973	173.078594	0.495437031	0.721481023
retrograde_Set1Cell1.31679	ID3817772	3817772	88	43.8382988	32.06367446	14.79156211	0	49	49	0.5	1		151.4864865	122	0	594	5605	148.5054473	0.337708831	0.515041622
retrograde_Set1Cell1.31680	ID4409178	4409178	88	21.39202881	31.32793137	16.18247167	0	225	225	0.5	1		109.7027027	114	0	299	4059	70.94436978	0.171779754	0.45337271
retrograde_Set1Cell1.31681	ID3871515	3871515	88	44.93161774	32.0809005	14.86890376	0	68	68	0.5	1		160.1891892	110	0	594	5927	154.354361	0.344732726	0.532097029
retrograde_Set1Cell1.31682	ID4002591	4002591	88	59.38164139	31.67426077	15.16236628	0	108	108	0.5	1		173.5135135	146	0	875	6420	179.7836078	0.43289117	0.583147918
retrograde_Set1Cell1.31683	ID4023064	4023064	88	63.64299774	31.57209031	15.23926122	0	116	116	0.5	1		189.0810811	137	0	737	6996	167.0960101	0.453693954	0.706320808
retrograde_Set1Cell1.31684	ID3744017	3744017	88	40.30006409	32.16966785	14.5646826	0	29	29	0.5	1		167.4054054	129	0	638	6194	148.5254298	0.276818499	0.488725047
retrograde_Set1Cell1.31685	ID3750675	3750675	88	44.16898727	32.10086945	14.71152615	0	34	34	0.5	1		173.1621622	148	0	554	6407	130.8403424	0.355432691	0.694097911
retrograde_Set1Cell1.31686	ID4051222	4051222	88	57.11845779	31.46084098	15.32052198	0	122	122	0.5	1		185.6756757	144	0	688	6870	166.5739832	0.394380752	0.630539313
retrograde_Set1Cell1.31687	ID4207471	4207471	88	41.57041931	31.495335	15.73648131	0	170	170	0.5	1		167.4054054	127	0	553	6194	137.9421093	0.337845598	0.612935648
retrograde_Set1Cell1.31688	ID3787542	3787542	88	45.20457458	32.15844053	14.72492374	0	45	45	0.5	1		167.2972973	129	0	636	6190	155.6116721	0.327203381	0.530099085
retrograde_Set1Cell1.31689	ID3713800	3713800	88	43.30083466	32.13498253	14.53220995	0	20	20	0.5	1		159.5945946	113	0	577	5905	157.1997066	0.324075242	0.49696938
retrograde_Set1Cell1.31690	ID4261233	4261233	88	39.07367325	31.45773186	15.94655947	0	189	189	0.5	1		150.8108108	125	0	494	5580	121.8169934	0.343449952	0.632989582
retrograde_Set1Cell1.31691	ID3918601	3918601	88	56.72797012	31.88934211	15.03908395	0	84	84	0.5	1		160.5405405	116	0	530	5940	151.1756878	0.396342332	0.602852851
retrograde_Set1Cell1.31692	ID3642115	3642115	88	51.97715759	32.38637918	14.61664226	0	0	0	0.5	1		168.5945946	145	0	590	6238	136.0409374	0.308698608	0.584654177
retrograde_Set1Cell1.31693	ID4308348	4308348	88	47.27945328	31.39440544	16.24381071	0	192	192	0.5	1		172.3513514	167	0	608	6377	122.4241752	0.361450198	0.747522397
retrograde_Set1Cell1.31694	ID3908479	3908479	88	58.46297836	31.95222475	15.02413034	0	80	80	0.5	1		167.3513514	142	0	584	6192	145.4138187	0.479440725	0.745917664
retrograde_Set1Cell1.31695	ID3654000	3654000	88	34.12488174	32.20999462	14.67367618	0	4	4	0.5	1		152.6486486	119	0	619	5648	126.4527176	0.278090801	0.525314885
retrograde_Set1Cell1.31696	ID3674992	3674992	88	51.04676819	32.15091539	14.62027701	0	13	13	0.5	1		165.4864865	147	0	558	6123	146.0714478	0.350295646	0.58780472
retrograde_Set1Cell1.31697	ID3979126	3979126	88	56.1948204	31.88692455	15.11925937	0	97	97	0.5	1		173.0540541	121	0	674	6403	167.8514465	0.423095663	0.613043319
retrograde_Set1Cell1.31698	ID4103540	4103540	88	50.4525795	31.40103733	15.45275568	0	138	138	0.5	1		166.972973	127	0	721	6178	155.3675725	0.435246997	0.651815873
retrograde_Set1Cell1.31699	ID3932022	3932022	88	50.11572266	31.93528497	15.00379083	0	87	87	0.5	1		183.5405405	131	0	741	6791	154.2643104	0.414454487	0.697243393
retrograde_Set1Cell1.31700	ID3878261	3878261	88	50.93796158	31.9788643	14.96316513	0	71	71	0.5	1		150.3513514	127	0	604	5563	155.6120918	0.421597993	0.573080622
retrograde_Set1Cell1.31701	ID4048755	4048755	88	52.46099472	31.51791788	15.38024291	0	126	126	0.5	1		178	135	0	622	6586	154.0759192	0.419087773	0.682355918
retrograde_Set1Cell1.31702	ID4064113	4064113	88	53.00118637	31.4418159	15.35910233	0	127	127	0.5	1		177.4864865	110	0	857	6567	190.7015734	0.391809743	0.524006134
retrograde_Set1Cell1.31703	ID4372240	4372240	88	27.22666168	31.22846475	15.9743789	0	222	222	0.5	1		131.1621622	140	0	230	4853	59.45844184	0.240255368	0.854647494
retrograde_Set1Cell1.31704	ID3764076	3764076	88	47.67923355	32.15708005	14.70014912	0	38	38	0.5	1		178.4324324	140	0	623	6602	154.4919165	0.332590642	0.57651591
retrograde_Set1Cell1.31705	ID4247835	4247835	88	59.02783203	31.38098299	16.01009558	0	181	181	0.5	1		176.9459459	132	13	608	6547	130.9673297	0.369663894	0.729290686
retrograde_Set1Cell1.31706	ID3690340	3690340	88	59.45890808	32.12718716	14.61220263	0	15	15	0.5	1		197.6486486	159	1	626	7313	166.9915527	0.434062163	0.716495216
retrograde_Set1Cell1.31707	ID4079971	4079971	88	65.34117889	31.42745631	15.43985539	0	134	134	0.5	1		176.0540541	115	0	707	6514	166.9597333	0.474227096	0.678400655
retrograde_Set1Cell1.31708	ID3682150	3682150	88	32.95100021	32.36295674	14.47102116	0	8	8	0.5	1		162.6756757	143	0	759	6019	140.3628342	0.265472306	0.48625834
retrograde_Set1Cell1.31709	ID3757401	3757401	88	37.87677383	32.0982015	14.67572259	0	36	36	0.5	1		146.0810811	96	0	683	5405	180.252813	0.273868607	0.348465299
retrograde_Set1Cell1.31710	ID3800921	3800921	88	40.19939041	32.06914825	14.72378815	0	48	48	0.5	1		133.8648649	99	0	495	4953	123.4738304	0.299540845	0.499790268
retrograde_Set1Cell1.31711	ID4278050	4278050	88	56.82797623	31.36027428	16.08727857	0	186	186	0.5	1		171.0540541	135	0	560	6329	132.8942658	0.410440693	0.74912227
retrograde_Set1Cell1.31712	ID4170586	4170586	88	50.46808243	31.45964897	15.60109479	0	159	159	0.5	1		171.027027	122	0	757	6328	185.1522626	0.402589874	0.530270988
retrograde_Set1Cell1.31713	ID4359979	4359979	88	43.37472153	31.34540905	16.09427456	0	210	210	0.5	1		141.7027027	135	0	391	5243	101.663351	0.334331748	0.698485682
retrograde_Set1Cell1.31714	ID3949393	3949393	88	63.85110855	31.90164866	15.04785233	0	92	92	0.5	1		186.0540541	122	0	749	6884	182.6468885	0.525536916	0.70183878
retrograde_Set1Cell1.31715	ID4044112	4044112	88	54.47863388	31.49920608	15.31853023	0	121	121	0.5	1		179.8378378	127	0	829	6654	168.1374295	0.417004272	0.629529389
retrograde_Set1Cell1.31716	ID4317490	4317490	88	41.15644455	31.38911749	16.18233762	0	205	205	0.5	1		159.1351351	143	6	437	5888	105.2162224	0.380491033	0.833727648
retrograde_Set1Cell1.31717	ID4056395	4056395	88	73.95970917	31.43851778	15.30606254	0	120	120	0.5	1		198.4054054	131	0	713	7341	168.7321117	0.472440345	0.754562162
retrograde_Set1Cell1.31718	ID3794255	3794255	88	43.89476776	32.15319395	14.79299302	0	46	46	0.5	1		159.972973	134	0	620	5919	133.2669598	0.350849416	0.623545199
retrograde_Set1Cell1.31719	ID4073287	4073287	88	47.24058914	31.48352572	15.4509593	0	129	129	0.5	1		164.1891892	100	0	705	6075	180.0856028	0.422103376	0.541231691
retrograde_Set1Cell1.31720	ID3925313	3925313	88	58.38697052	31.96283579	15.01954443	0	86	86	0.5	1		165.5135135	122	0	642	6124	174.38951	0.437841035	0.578027744
retrograde_Set1Cell1.31721	ID3720516	3720516	88	38.24493408	32.05988851	14.57200411	0	28	28	0.5	1		132.1891892	102	0	564	4891	137.4054903	0.286712933	0.428733546
retrograde_Set1Cell1.31722	ID4116927	4116927	88	51.20858383	31.44651843	15.48156266	0	142	142	0.5	1		166.3783784	105	0	824	6156	196.4930521	0.411864332	0.49401587
retrograde_Set1Cell1.31723	ID3985854	3985854	88	58.01675797	31.88591546	15.13570885	0	99	99	0.5	1		176.3243243	143	0	743	6524	154.1433413	0.425190202	0.682539634
retrograde_Set1Cell1.31724	ID4267458	4267458	88	42.33366776	31.40816377	15.99775618	0	187	187	0.5	1		154.0810811	125	0	560	5701	129.7312132	0.303253275	0.552728054
retrograde_Set1Cell1.31725	ID4063166	4063166	88	57.54920578	31.51407007	15.3171238	0	124	124	0.5	1		162.2432432	105	0	576	6003	154.1661091	0.472024295	0.674927428
retrograde_Set1Cell1.31726	ID4374465	4374465	88	33.86710358	31.18567769	15.89676148	0	219	219	0.5	1		120.6486486	109	0	440	4464	98.9262397	0.286163086	0.542698382
retrograde_Set1Cell1.31727	ID4032958	4032958	88	48.64619064	31.52446792	15.31255677	0	118	118	0.5	1		141.7297297	93	0	684	5244	155.1597114	0.43092605	0.550170817
retrograde_Set1Cell1.31728	ID3653555	3653555	88	49.97922897	32.27563496	14.63050104	0	6	6	0.5	1		190.2432432	140	0	679	7039	164.366191	0.36176577	0.61496699
retrograde_Set1Cell1.31729	ID4289992	4289992	88	44.28616714	31.32657294	16.07493003	0	199	199	0.5	1		161.0810811	129	0	523	5960	132.1504568	0.305040335	0.56982198
retrograde_Set1Cell1.31730	ID3949494	3949494	88	60.63349915	31.87923456	15.07066291	0	95	95	0.5	1		190.7297297	159	0	655	7057	162.9593761	0.412969211	0.684154222
retrograde_Set1Cell1.31731	ID4357580	4357580	88	28.28508759	31.24843158	16.06307197	0	215	215	0.5	1		132.2702703	102	0	371	4894	95.7643661	0.185099638	0.431458473
retrograde_Set1Cell1.31732	ID4329943	4329943	88	39.08305359	31.28358277	16.08084461	0	207	207	0.5	1		145.4864865	121	0	408	5383	106.5519231	0.303429281	0.635713411
retrograde_Set1Cell1.31733	ID4009380	4009380	88	51.83412933	31.63119392	15.23140732	0	110	110	0.5	1		159.3243243	118	0	569	5895	154.1741537	0.406435495	0.597272224
retrograde_Set1Cell1.31734	ID3697060	3697060	88	39.77835464	32.11834446	14.54823381	0	22	22	0.5	1		153.3783784	110	0	636	5675	150.9812997	0.286899982	0.452956717
retrograde_Set1Cell1.31735	ID3831204	3831204	88	56.42315292	32.02754813	14.8597238	0	60	60	0.5	1		171.1081081	113	0	726	6331	161.9759557	0.414665012	0.61928964
retrograde_Set1Cell1.31736	ID3726232	3726232	88	37.99481964	32.11794388	14.6151103	0	25	25	0.5	1		168.6756757	126	0	725	6241	163.6678639	0.317864336	0.497153085
retrograde_Set1Cell1.31737	ID3769233	3769233	88	49.80293655	32.1248438	14.69039893	0	39	39	0.5	1		191.7567568	152	0	845	7095	169.2556261	0.362778822	0.603189965
retrograde_Set1Cell1.31738	ID3962256	3962256	88	53.22351074	31.84876388	15.14761086	0	98	98	0.5	1		158.8918919	102	0	679	5879	161.6111217	0.445181908	0.60572497
retrograde_Set1Cell1.31739	ID3733909	3733909	88	50.39426804	32.17107826	14.44316439	0	26	26	0.5	1		173.9189189	138	0	626	6435	145.5805196	0.396854552	0.678818604
[truncated: 6,171 more rows]
