# Supplementary material for: Hundreds of myosin 10s are pushed to the tips of filopodia and could cause traffic jams on actin
Source: eLife. 2024 Oct 31;12:RP90603. doi: 10.7554/eLife.90603 (PMC11527427; doi:10.7554/eLife.90603)
Supplement: Figure 4—source data 2. [file elife-90603-fig4-data2.zip › Figure 4source data 2_240219Set1_growth_another_Cells.csv]

	LABEL	ID	TRACK_ID	QUALITY	POSITION_X	POSITION_Y	POSITION_Z	POSITION_T	FRAME	RADIUS	VISIBILITY	MANUAL_SPOT_COLOR	MEAN_INTENSITY_CH1	MEDIAN_INTENSITY_CH1	MIN_INTENSITY_CH1	MAX_INTENSITY_CH1	TOTAL_INTENSITY_CH1	STD_INTENSITY_CH1	CONTRAST_CH1	SNR_CH1
growth_another_Set1Cell1.57727	ID4794440	4794440	1602	118.0569839	41.25524368	60.78604365	0	336	336	0.5	1		377.5945946	319	18	1229	13971	268.7621273	0.490405855	0.924567862
growth_another_Set1Cell1.57728	ID5502033	5502033	1602	27.9672966	41.0303792	61.4356513	0	556	556	0.5	1		136.9189189	115	0	549	5066	99.47874658	0.233580308	0.521233057
growth_another_Set1Cell1.57729	ID4641861	4641861	1602	131.1057892	41.25377378	61.30366896	0	300	300	0.5	1		349.1081081	194	0	1490	12917	359.8675515	0.53889103	0.679423132
growth_another_Set1Cell1.57730	ID5029962	5029962	1602	59.22566986	41.29485893	59.81453055	0	413	413	0.5	1		251.3243243	233	0	599	9299	129.6246834	0.292579898	0.877735971
growth_another_Set1Cell1.57731	ID6187096	6187096	1602	49.56567764	41.0390502	60.60925723	0	757	757	0.5	1		166.0810811	127	0	721	6145	186.4028461	0.365548261	0.477018573
growth_another_Set1Cell1.57732	ID5077066	5077066	1602	48.95007324	41.27423702	59.79448555	0	428	428	0.5	1		239.1081081	234	17	460	8847	103.5250329	0.285818499	1.02680881
growth_another_Set1Cell1.57733	ID5780575	5780575	1602	41.4806633	40.68147641	62.45065658	0	631	631	0.5	1		149.2972973	114	0	535	5524	119.4961331	0.338243755	0.631571686
growth_another_Set1Cell1.57734	ID5873745	5873745	1602	43.12811661	40.84838379	61.82096637	0	663	663	0.5	1		140.3513514	104	0	515	5193	121.7963273	0.306321876	0.540430953
growth_another_Set1Cell1.57735	ID4760642	4760642	1602	151.2543793	41.28708854	60.92608065	0	330	330	0.5	1		406.2702703	294	4	1452	15032	349.5970417	0.575039997	0.848562345
growth_another_Set1Cell1.57736	ID6402154	6402154	1602	48.93492126	41.16136279	60.35210393	0	820	820	0.5	1		182.4054054	139	0	725	6749	168.703135	0.335355054	0.543066043
growth_another_Set1Cell1.57737	ID6691946	6691946	1602	47.22418594	41.09819095	60.44298143	0	906	906	0.5	1		171.1621622	114	0	705	6333	173.4870334	0.325906257	0.485009915
growth_another_Set1Cell1.57738	ID6361201	6361201	1602	58.02071381	41.11274127	60.32772469	0	807	807	0.5	1		194.6756757	139	0	842	7203	197.5978034	0.442336351	0.604290346
growth_another_Set1Cell1.57739	ID6035532	6035532	1602	44.23980331	40.8627148	61.24087971	0	713	713	0.5	1		177	139	0	668	6549	172.2456256	0.401553221	0.588828172
growth_another_Set1Cell1.57740	ID4818008	4818008	1602	91.30235291	41.1624153	60.68030075	0	349	349	0.5	1		297.4594595	260	0	900	11006	218.1670607	0.359253531	0.720724316
growth_another_Set1Cell1.57741	ID5593159	5593159	1602	32.52559662	40.93447403	62.53080697	0	578	578	0.5	1		131.3243243	114	0	444	4859	101.9509833	0.329948824	0.63913913
growth_another_Set1Cell1.57742	ID4982879	4982879	1602	66.13092804	41.16429546	60.01220346	0	399	399	0.5	1		266.1081081	266	68	567	9846	130.407435	0.337574276	1.029999912
growth_another_Set1Cell1.57743	ID4935775	4935775	1602	70.27851105	41.088376	60.22072111	0	384	384	0.5	1		249.7837838	209	15	747	9242	171.3288156	0.302277436	0.676808862
growth_another_Set1Cell1.57744	ID5100633	5100633	1602	42.6762619	41.25748932	60.20780659	0	433	433	0.5	1		204.8378378	169	0	489	7579	122.0429145	0.270723808	0.715159466
growth_another_Set1Cell1.57745	ID5853261	5853261	1602	41.7481041	40.82401979	61.96343188	0	655	655	0.5	1		157.8378378	138	0	638	5840	150.5359893	0.34000364	0.532081754
growth_another_Set1Cell1.57746	ID5019732	5019732	1602	65.3894043	41.14329553	59.94783544	0	411	411	0.5	1		233.5675676	252	0	552	8642	134.2018671	0.298949733	0.801105659
growth_another_Set1Cell1.57747	ID5147731	5147731	1602	29.25163651	41.18468904	60.77556935	0	448	448	0.5	1		138.4054054	128	0	402	5121	100.4469068	0.222581478	0.501715699
growth_another_Set1Cell1.57748	ID5525578	5525578	1602	25.56264877	41.06006294	61.7872193	0	559	559	0.5	1		131.4324324	96	0	435	4863	98.32472859	0.237964923	0.513894999
growth_another_Set1Cell1.57749	ID5478513	5478513	1602	53.79487228	41.08767868	61.11598833	0	545	545	0.5	1		133.1891892	82	7	441	4928	114.38576	0.35929504	0.615551647
growth_another_Set1Cell1.57750	ID5707890	5707890	1602	34.79902649	40.71634753	62.55849814	0	614	614	0.5	1		148.8918919	129	0	459	5509	101.0288143	0.297709163	0.676192919
growth_another_Set1Cell1.57751	ID6351942	6351942	1602	61.21935272	41.11603136	60.40909293	0	805	805	0.5	1		202.1081081	153	4	893	7478	189.362202	0.388543311	0.597310904
growth_another_Set1Cell1.57752	ID6859840	6859840	1602	43.00945663	41.09154657	60.29393658	0	953	953	0.5	1		167.6216216	107	0	665	6202	163.6261578	0.294488458	0.466098168
growth_another_Set1Cell1.57753	ID6234228	6234228	1602	54.54854202	41.09574084	60.61865954	0	770	770	0.5	1		199.4324324	131	6	914	7379	212.2474369	0.43105477	0.566056168
growth_another_Set1Cell1.57754	ID5427326	5427326	1602	42.965065	41.08602741	60.81753422	0	531	531	0.5	1		159.7297297	107	0	632	5910	163.5907238	0.310298369	0.46245169
growth_another_Set1Cell1.57755	ID5181538	5181538	1602	32.75398254	40.90132536	60.91036418	0	458	458	0.5	1		143.7027027	131	0	399	5317	98.20496278	0.269486483	0.621255722
growth_another_Set1Cell1.57756	ID6971460	6971460	1602	55.18639374	41.13165454	60.02995647	0	989	989	0.5	1		184.1621622	139	0	738	6814	166.7254086	0.413033335	0.645745379
growth_another_Set1Cell1.57757	ID6082675	6082675	1602	52.55913162	40.89701783	61.1317333	0	728	728	0.5	1		186.0810811	132	1	650	6885	175.7609453	0.347782917	0.546384204
growth_another_Set1Cell1.57758	ID6577238	6577238	1602	60.80888367	41.11937047	60.22031015	0	870	870	0.5	1		188.0810811	142	0	688	6959	178.3690585	0.389213925	0.590846721
growth_another_Set1Cell1.57759	ID5448806	5448806	1602	31.38316727	41.04675534	60.97233899	0	536	536	0.5	1		144.5945946	112	0	553	5350	124.271088	0.310153691	0.55089225
growth_another_Set1Cell1.57760	ID5969006	5969006	1602	45.05658722	40.8167689	61.53584593	0	691	691	0.5	1		153.7837838	102	0	740	5690	165.089056	0.336327741	0.468891068
growth_another_Set1Cell1.57761	ID5772398	5772398	1602	44.60406876	40.65639988	62.38897016	0	635	635	0.5	1		148.1081081	110	0	430	5480	117.6163216	0.367157233	0.676355243
growth_another_Set1Cell1.57762	ID6509653	6509653	1602	41.25521469	41.14560678	60.33327902	0	853	853	0.5	1		168.4594595	116	0	790	6233	165.8996676	0.281211181	0.445750405
growth_another_Set1Cell1.57763	ID5282920	5282920	1602	27.90973282	40.81085951	61.0191903	0	491	491	0.5	1		141.1621622	115	0	578	5223	120.5299671	0.246525077	0.463247775
growth_another_Set1Cell1.57764	ID4878451	4878451	1602	73.89255524	41.14291883	60.36219504	0	368	368	0.5	1		279.7837838	238	25	936	10352	196.0751181	0.311303852	0.677502976
growth_another_Set1Cell1.57765	ID6628444	6628444	1602	50.66654587	41.09646377	60.28019597	0	889	889	0.5	1		171.2702703	139	6	665	6337	144.0718665	0.37858702	0.652926553
growth_another_Set1Cell1.57766	ID4728947	4728947	1602	156.0779266	41.28188843	60.99508974	0	326	326	0.5	1		396.8918919	271	61	1461	14685	359.8949526	0.568988429	0.799852967
growth_another_Set1Cell1.57767	ID6598751	6598751	1602	49.0059166	41.09919358	60.18148106	0	883	883	0.5	1		171.9459459	120	0	712	6362	159.1086187	0.399281165	0.616739929
growth_another_Set1Cell1.57768	ID5205108	5205108	1602	33.81694412	40.84476225	61.13113657	0	465	465	0.5	1		137.6216216	122	0	500	5092	111.4261966	0.290843743	0.556564383
growth_another_Set1Cell1.57769	ID5650539	5650539	1602	48.65724182	40.78396361	62.73528358	0	597	597	0.5	1		169.2432432	156	0	539	6262	119.3636845	0.325933195	0.697069482
growth_another_Set1Cell1.57770	ID6065251	6065251	1602	57.36193848	40.89554862	61.16660778	0	721	721	0.5	1		184.7837838	150	0	743	6837	157.7267565	0.39725559	0.666166271
growth_another_Set1Cell1.57771	ID5907557	5907557	1602	58.08869934	40.85228491	61.73749165	0	676	676	0.5	1		175.5675676	146	0	611	6496	161.9211983	0.39254181	0.611291357
growth_another_Set1Cell1.57772	ID5053453	5053453	1602	44.15130234	41.31165163	59.78247331	0	420	420	0.5	1		244.2702703	226	4	588	9038	118.4840938	0.298841347	0.948691778
growth_another_Set1Cell1.57773	ID4602882	4602882	1602	77.53170776	41.43136512	60.80353321	0	284	284	0.5	1		314.5135135	226	26	958	11637	254.1082033	0.26782102	0.522922505
growth_another_Set1Cell1.57774	ID5826588	5826588	1602	51.62720871	40.83452155	61.95984801	0	652	652	0.5	1		174.2702703	122	0	602	6448	145.090326	0.368367999	0.646686551
growth_another_Set1Cell1.57775	ID5191688	5191688	1602	27.29582024	40.97567028	60.98008595	0	461	461	0.5	1		131.6486486	118	0	583	4871	108.5219425	0.22166314	0.440221098
growth_another_Set1Cell1.57776	ID6486053	6486053	1602	54.1604805	41.15715541	60.32786206	0	845	845	0.5	1		186.1081081	164	0	851	6886	161.1289656	0.363273635	0.615563011
growth_another_Set1Cell1.57777	ID4642817	4642817	1602	125.4984436	41.28016314	61.38868758	0	297	297	0.5	1		356.1351351	207	0	1464	13177	355.090455	0.495458216	0.664566692
growth_another_Set1Cell1.57778	ID6040597	6040597	1602	42.52813721	40.855115	61.25021964	0	711	711	0.5	1		174.7027027	117	26	767	6464	176.0370644	0.353070169	0.517924204
growth_another_Set1Cell1.57779	ID5124127	5124127	1602	31.79711914	41.1975302	60.45661812	0	442	442	0.5	1		129.5405405	102	0	413	4793	114.5031767	0.144564163	0.285784498
growth_another_Set1Cell1.57780	ID4663318	4663318	1602	121.5934372	41.23216056	61.17359609	0	304	304	0.5	1		351.3513514	210	0	1482	13000	378.1054539	0.538078244	0.650168142
growth_another_Set1Cell1.57781	ID6267918	6267918	1602	54.82675934	41.0019078	60.52644195	0	778	778	0.5	1		186.5675676	145	0	762	6903	189.5548206	0.369012102	0.530596809
growth_another_Set1Cell1.57782	ID4737053	4737053	1602	145.2262573	41.2622071	61.0441312	0	323	323	0.5	1		422.1351351	306	0	1540	15619	355.0144881	0.559214104	0.852918984
growth_another_Set1Cell1.57783	ID4684831	4684831	1602	135.0502625	41.18885762	61.13184106	0	309	309	0.5	1		379.8108108	237	36	1543	14053	355.9588645	0.475948995	0.688155475
growth_another_Set1Cell1.57784	ID6462522	6462522	1602	49.14181137	41.08983771	60.20614238	0	839	839	0.5	1		175.2162162	116	0	774	6483	171.191273	0.363933736	0.546200026
growth_another_Set1Cell1.57785	ID5790720	5790720	1602	36.72236252	40.7363544	62.35103112	0	639	639	0.5	1		149.1351351	129	0	445	5518	117.5826334	0.262671057	0.52770205
growth_another_Set1Cell1.57786	ID4865046	4865046	1602	76.34838867	41.12373702	60.4219072	0	366	366	0.5	1		256.1621622	196	0	815	9478	203.3652316	0.372431682	0.683634787
growth_another_Set1Cell1.57787	ID6668344	6668344	1602	47.30165863	41.04828596	60.43544514	0	899	899	0.5	1		183.4864865	131	22	828	6789	168.6993746	0.357293625	0.572627322
growth_another_Set1Cell1.57788	ID6388799	6388799	1602	49.59943771	41.13707181	60.30318484	0	816	816	0.5	1		191.972973	132	0	849	7103	186.3208831	0.328789584	0.50988283
growth_another_Set1Cell1.57789	ID6023173	6023173	1602	49.7096138	40.8388418	61.37552303	0	707	707	0.5	1		162.8108108	106	0	650	6024	166.9587171	0.403871708	0.561074001
growth_another_Set1Cell1.57790	ID5941304	5941304	1602	53.58082581	40.82877602	61.59811393	0	682	682	0.5	1		161.5945946	123	0	633	5979	141.5213881	0.368061277	0.614397336
growth_another_Set1Cell1.57791	ID6011961	6011961	1602	47.61991501	40.83026101	61.27454097	0	703	703	0.5	1		156.9189189	117	0	634	5806	161.6376913	0.419304644	0.573609998
growth_another_Set1Cell1.57792	ID6153279	6153279	1602	54.92834854	40.98145744	60.81708055	0	746	746	0.5	1		172.3243243	108	0	833	6376	187.9834588	0.325339902	0.450056463
growth_another_Set1Cell1.57793	ID4733995	4733995	1602	144.6333466	41.28737876	61.02311467	0	325	325	0.5	1		390.6756757	234	92	1419	14455	340.3052595	0.563626738	0.827629963
growth_another_Set1Cell1.57794	ID6291460	6291460	1602	44.76124573	41.08529046	60.48012826	0	789	789	0.5	1		181.8378378	139	0	838	6728	168.7872615	0.314316734	0.515278537
growth_another_Set1Cell1.57795	ID5626931	5626931	1602	37.19550705	40.72708147	62.59329416	0	590	590	0.5	1		129.7027027	101	0	477	4799	125.0366313	0.304358962	0.484095142
growth_another_Set1Cell1.57796	ID6210616	6210616	1602	45.69403076	41.00156656	60.66200704	0	762	762	0.5	1		160.3243243	98	0	781	5932	184.8908167	0.352743188	0.4522279
growth_another_Set1Cell1.57797	ID4626464	4626464	1602	102.5659866	41.29371706	61.4749579	0	290	290	0.5	1		310.4594595	220	50	1343	11487	292.4766462	0.496891312	0.70471714
growth_another_Set1Cell1.57798	ID6922254	6922254	1602	56.14800644	41.14426176	60.17432524	0	968	968	0.5	1		180.3243243	159	0	711	6672	158.7755323	0.341385523	0.578085688
growth_another_Set1Cell1.57799	ID5639217	5639217	1602	43.78546524	40.74535637	62.62320308	0	592	592	0.5	1		156.1621622	147	0	422	5778	95.53664611	0.364958364	0.874097212
growth_another_Set1Cell1.57800	ID5444667	5444667	1602	35.55897522	41.09361573	60.90040627	0	535	535	0.5	1		138.4054054	111	0	581	5121	124.6271014	0.270269529	0.472576104
growth_another_Set1Cell1.57801	ID6393864	6393864	1602	61.33358383	41.10651896	60.34667827	0	819	819	0.5	1		172.3243243	113	0	838	6376	191.1760466	0.384038672	0.50023012
growth_another_Set1Cell1.57802	ID5387323	5387323	1602	45.16883469	41.04724202	60.84202467	0	519	519	0.5	1		168.2162162	146	11	501	6224	112.307152	0.333752301	0.749617175
growth_another_Set1Cell1.57803	ID4912160	4912160	1602	80.00399017	41.14216772	60.19220627	0	377	377	0.5	1		288.0540541	259	28	780	10658	171.4355963	0.378736796	0.923122039
growth_another_Set1Cell1.57804	ID6782986	6782986	1602	51.47980499	41.09420479	60.35853331	0	932	932	0.5	1		182.7027027	132	0	817	6760	166.2979029	0.301841547	0.509458821
growth_another_Set1Cell1.57805	ID6610954	6610954	1602	47.30245209	41.15781711	60.21923666	0	879	879	0.5	1		180.1081081	138	0	797	6664	165.5206908	0.333980059	0.544856542
growth_another_Set1Cell1.57806	ID5238845	5238845	1602	38.8603363	40.96694117	61.1724843	0	477	477	0.5	1		144.0540541	123	0	492	5330	106.4022624	0.318420474	0.653960721
growth_another_Set1Cell1.57807	ID4959288	4959288	1602	57.83351898	41.10911268	60.05259028	0	397	397	0.5	1		234.5135135	202	0	652	8677	151.6350922	0.275649711	0.668381247
growth_another_Set1Cell1.57808	ID4735035	4735035	1602	137.8665009	41.27449136	61.01843886	0	324	324	0.5	1		398.8108108	320	0	1466	14756	358.4622898	0.583720933	0.820125006
growth_another_Set1Cell1.57809	ID6933530	6933530	1602	44.45950699	41.09980449	60.0732822	0	983	983	0.5	1		167.6486486	122	0	659	6203	147.8563898	0.293601594	0.514692478
growth_another_Set1Cell1.57810	ID6965279	6965279	1602	41.00763702	41.06331864	59.98960745	0	984	984	0.5	1		166.2972973	139	0	677	6153	140.3542868	0.257770256	0.485647311
growth_another_Set1Cell1.57811	ID5347367	5347367	1602	47.21326447	41.029023	61.10165532	0	509	509	0.5	1		149.3513514	117	0	686	5526	135.9440686	0.345534446	0.564255001
growth_another_Set1Cell1.57812	ID6106149	6106149	1602	58.86973572	40.94800613	61.09376541	0	732	732	0.5	1		211.0810811	159	0	887	7810	191.7296097	0.418554166	0.649674562
growth_another_Set1Cell1.57813	ID6543384	6543384	1602	55.40914536	41.0553369	60.25840902	0	862	862	0.5	1		207.1621622	154	0	923	7665	188.2307263	0.367933796	0.592044724
growth_another_Set1Cell1.57814	ID5340202	5340202	1602	33.64190674	41.04120852	60.98701521	0	508	508	0.5	1		142.4054054	91	0	672	5269	152.3800912	0.303530033	0.435220024
growth_another_Set1Cell1.57815	ID5271596	5271596	1602	45.56389999	40.83153222	61.13230452	0	484	484	0.5	1		154.5405405	127	0	600	5718	138.0421825	0.322967707	0.546601051
growth_another_Set1Cell1.57816	ID4698171	4698171	1602	132.2958984	41.21146762	61.0983743	0	316	316	0.5	1		363.7837838	228	0	1625	13460	354.0005599	0.486917613	0.673035483
growth_another_Set1Cell1.57817	ID6951959	6951959	1602	43.0785408	41.12344884	60.10402566	0	977	977	0.5	1		171.027027	134	0	817	6328	151.9293488	0.36308834	0.599710103
growth_another_Set1Cell1.57818	ID5718058	5718058	1602	49.69197845	40.8087995	62.53688096	0	618	618	0.5	1		153.2972973	135	0	492	5672	110.4442707	0.380403903	0.764997627
growth_another_Set1Cell1.57819	ID6129699	6129699	1602	56.42362595	40.8898598	60.92541466	0	739	739	0.5	1		167.7027027	111	0	638	6205	167.8658302	0.385362796	0.555794211
growth_another_Set1Cell1.57820	ID6315039	6315039	1602	48.20300674	41.11968702	60.44557882	0	794	794	0.5	1		173.0540541	116	0	775	6403	189.7760297	0.354394993	0.477213427
growth_another_Set1Cell1.57821	ID6523106	6523106	1602	50.2604332	41.13801801	60.32868521	0	858	858	0.5	1		167.4594595	116	0	794	6196	166.125554	0.343510686	0.515468778
growth_another_Set1Cell1.57822	ID6796517	6796517	1602	35.74657822	41.08736908	60.34915839	0	935	935	0.5	1		147.4864865	83	0	686	5457	155.7203015	0.239452615	0.365954124
growth_another_Set1Cell1.57823	ID4679875	4679875	1602	131.6891937	41.19414743	61.12733029	0	311	311	0.5	1		348.4594595	228	16	1398	12893	315.3244004	0.518475989	0.754649685
growth_another_Set1Cell1.57824	ID5990621	5990621	1602	62.67199707	40.77373837	61.33714347	0	696	696	0.5	1		183.5135135	148	0	675	6790	161.9591206	0.468876138	0.723378491
growth_another_Set1Cell1.57825	ID5663952	5663952	1602	41.62978363	40.69669455	62.64785793	0	602	602	0.5	1		141.7027027	131	0	395	5243	102.5897615	0.298759886	0.635473622
growth_another_Set1Cell1.57826	ID5171401	5171401	1602	27.47447968	41.0789112	60.86241164	0	456	456	0.5	1		130.0810811	96	0	467	4813	113.8140243	0.139311613	0.279507297
growth_another_Set1Cell1.57827	ID6852832	6852832	1602	30.92201614	41.08368941	60.2132835	0	954	954	0.5	1		146.7567568	99	0	768	5430	158.8105799	0.16054254	0.255668801
growth_another_Set1Cell1.57828	ID5228742	5228742	1602	34.49097824	40.78978192	61.24660553	0	471	471	0.5	1		123.027027	89	0	508	4552	114.722488	0.269590286	0.45543103
growth_another_Set1Cell1.57829	ID6452456	6452456	1602	51.22729111	41.12124273	60.26934607	0	835	835	0.5	1		156.6756757	94	0	763	5797	181.100042	0.366093956	0.463687096
growth_another_Set1Cell1.57830	ID6949094	6949094	1602	44.17985916	41.07957133	60.04967377	0	982	982	0.5	1		163.4054054	129	0	721	6046	151.2904601	0.319414222	0.522947341
growth_another_Set1Cell1.57831	ID5572825	5572825	1602	35.48067093	41.04457465	62.30111286	0	574	574	0.5	1		158.5135135	132	0	664	5865	133.2759505	0.367209477	0.638885925
growth_another_Set1Cell1.57832	ID6963431	6963431	1602	53.7842598	41.10579243	60.03164358	0	987	987	0.5	1		174.5405405	128	1	623	6458	148.5766907	0.386871397	0.655399434
growth_another_Set1Cell1.57833	ID6025429	6025429	1602	45.81588364	40.83442849	61.32132154	0	702	702	0.5	1		159.6756757	130	0	729	5908	142.1853356	0.411601455	0.654905676
growth_another_Set1Cell1.57834	ID5114049	5114049	1602	44.40884781	41.22791588	60.28581101	0	436	436	0.5	1		164.9459459	157	19	419	6103	106.0924508	0.310025624	0.735876543
growth_another_Set1Cell1.57835	ID6051022	6051022	1602	54.43680573	40.91334006	61.26087243	0	712	712	0.5	1		181.2432432	131	34	675	6706	160.1969977	0.395453627	0.641235566
growth_another_Set1Cell1.57836	ID5674179	5674179	1602	33.86875916	40.68007397	62.59458211	0	604	604	0.5	1		122.4054054	108	0	409	4529	104.2969744	0.24908609	0.468075582
growth_another_Set1Cell1.57837	ID6681842	6681842	1602	51.88363266	41.09387472	60.35829659	0	900	900	0.5	1		165.3783784	129	6	723	6119	161.0969948	0.350326932	0.53266711
growth_another_Set1Cell1.57838	ID6705393	6705393	1602	38.81637192	41.11756755	60.42913322	0	908	908	0.5	1		167.2702703	141	0	622	6189	149.7812569	0.303171598	0.519610826
growth_another_Set1Cell1.57839	ID5714112	5714112	1602	28.72293472	40.77414454	62.50883164	0	617	617	0.5	1		133.5945946	98	0	430	4943	110.1104141	0.24163883	0.472239081
growth_another_Set1Cell1.57840	ID6649074	6649074	1602	43.27233887	41.09375047	60.43307932	0	898	898	0.5	1		156.9189189	132	0	596	5806	142.892224	0.30100836	0.5081538
growth_another_Set1Cell1.57841	ID5353670	5353670	1602	32.56275558	40.86751659	61.0482963	0	504	504	0.5	1		152.027027	109	13	562	5625	129.1279483	0.259032482	0.48444875
growth_another_Set1Cell1.57842	ID5515468	5515468	1602	28.14829445	40.93771941	61.62242541	0	557	557	0.5	1		142.8918919	120	16	507	5287	102.4431506	0.25551552	0.567740472
growth_another_Set1Cell1.57843	ID6200517	6200517	1602	57.99549103	41.03021288	60.66067951	0	760	760	0.5	1		174.0810811	125	0	826	6441	188.3490227	0.383684902	0.512572978
growth_another_Set1Cell1.57844	ID5539061	5539061	1602	26.70113754	41.0768758	61.8963551	0	564	564	0.5	1		131.5405405	124	0	436	4867	104.5074677	0.243078767	0.492255604
growth_another_Set1Cell1.57845	ID5295346	5295346	1602	45.47542191	40.76320639	61.10098815	0	490	490	0.5	1		142.4054054	139	0	537	5269	130.5170188	0.325462451	0.53582477
growth_another_Set1Cell1.57846	ID5957881	5957881	1602	51.92660141	40.84566586	61.51865951	0	685	685	0.5	1		169.1081081	116	0	624	6257	156.1008904	0.363603598	0.577735533
growth_another_Set1Cell1.57847	ID4713700	4713700	1602	129.9889984	41.19374552	61.11926807	0	319	319	0.5	1		372.1081081	247	31	1624	13768	356.1292512	0.50553639	0.701701893
growth_another_Set1Cell1.57848	ID5986552	5986552	1602	58.05034256	40.76108107	61.37805547	0	697	697	0.5	1		176.1891892	116	0	766	6519	188.9838085	0.44612976	0.575226104
growth_another_Set1Cell1.57849	ID6168827	6168827	1602	58.18938446	40.97528757	60.83628593	0	748	748	0.5	1		177.2162162	107	1	734	6557	171.5525729	0.375230532	0.56371408
growth_another_Set1Cell1.57850	ID5090536	5090536	1602	32.40756607	41.23977464	60.22720352	0	431	431	0.5	1		160.3513514	135	0	391	5933	111.3528466	0.158876117	0.394841598
growth_another_Set1Cell1.57851	ID4972782	4972782	1602	65.0599823	41.1453721	60.0751808	0	393	393	0.5	1		255.7837838	223	0	733	9464	181.0514253	0.317933766	0.681622824
growth_another_Set1Cell1.57852	ID5043435	5043435	1602	55.39711761	41.29955801	59.94758638	0	417	417	0.5	1		235.1891892	209	18	537	8702	132.8267121	0.349846559	0.917814957
growth_another_Set1Cell1.57853	ID6716623	6716623	1602	41.33375168	41.16574803	60.5031975	0	913	913	0.5	1		164.0540541	123	0	787	6070	168.8636771	0.328651091	0.480623333
growth_another_Set1Cell1.57854	ID6814925	6814925	1602	42.28512955	41.12325809	60.23537248	0	943	943	0.5	1		160.2162162	115	0	652	5928	149.0885522	0.26737493	0.45342738
growth_another_Set1Cell1.57855	ID5606655	5606655	1602	38.4129715	40.77683149	62.46935665	0	582	582	0.5	1		138.4324324	131	0	438	5122	103.2369283	0.324348346	0.656813735
growth_another_Set1Cell1.57856	ID6096112	6096112	1602	47.40069962	40.94691232	61.17266745	0	727	727	0.5	1		168.5675676	123	0	678	6237	166.0447631	0.399681286	0.579780349
growth_another_Set1Cell1.57857	ID6567114	6567114	1602	50.43159866	41.14458433	60.29049308	0	871	871	0.5	1		163.5135135	109	0	675	6050	157.8022007	0.352296723	0.539892381
growth_another_Set1Cell1.57858	ID6052083	6052083	1602	46.60182571	40.87501981	61.27058694	0	715	715	0.5	1		184.3243243	122	0	843	6820	193.9856888	0.399723915	0.542701104
growth_another_Set1Cell1.57859	ID6281455	6281455	1602	59.18335724	41.04058431	60.46582004	0	783	783	0.5	1		206.8648649	145	2	744	7654	187.961604	0.394883369	0.623129819
growth_another_Set1Cell1.57860	ID4891898	4891898	1602	73.33247375	41.10698737	60.30938544	0	372	372	0.5	1		262.8378378	204	28	823	9725	201.3069124	0.348713162	0.675161917
growth_another_Set1Cell1.57861	ID4726009	4726009	1602	149.7790222	41.2893577	60.98063615	0	327	327	0.5	1		389.2972973	251	69	1376	14404	335.4153201	0.557431222	0.830827576
growth_another_Set1Cell1.57862	ID6790358	6790358	1602	44.98672104	41.19972617	60.4757243	0	936	936	0.5	1		168.2162162	113	0	714	6224	165.4683815	0.333193278	0.508143006
growth_another_Set1Cell1.57863	ID6143215	6143215	1602	51.40690231	40.92814797	60.87894749	0	740	740	0.5	1		168.5405405	121	27	641	6236	141.0408914	0.347898377	0.616857127
growth_another_Set1Cell1.57864	ID6395094	6395094	1602	50.88507843	41.06147298	60.31713227	0	817	817	0.5	1		188.0810811	157	0	767	6959	177.2699414	0.279445042	0.463462691
growth_another_Set1Cell1.57865	ID6021356	6021356	1602	49.4076767	40.81563298	61.2831801	0	705	705	0.5	1		165.8918919	107	0	624	6138	162.7847563	0.407655363	0.590253054
growth_another_Set1Cell1.57866	ID5066999	5066999	1602	48.28553772	41.22293933	59.92115672	0	426	426	0.5	1		219.4864865	193	27	428	8121	105.8097406	0.259308187	0.854272321
growth_another_Set1Cell1.57867	ID6415583	6415583	1602	52.80308151	41.05652701	60.28202821	0	824	824	0.5	1		180.7837838	143	0	802	6689	183.0490425	0.324585981	0.484029254
growth_another_Set1Cell1.57868	ID6635685	6635685	1602	43.16184616	41.08031529	60.34757479	0	888	888	0.5	1		150.972973	103	0	609	5586	149.7654623	0.268517002	0.426769161
growth_another_Set1Cell1.57869	ID5559444	5559444	1602	37.72158432	41.08518912	62.15806788	0	572	572	0.5	1		129.1351351	87	0	565	4778	130.3107743	0.301169296	0.458744614
growth_another_Set1Cell1.57870	ID5471378	5471378	1602	42.47611237	41.06922571	61.02950198	0	544	544	0.5	1		165.6756757	142	0	602	6130	133.8479764	0.311869422	0.588517149
growth_another_Set1Cell1.57871	ID5363856	5363856	1602	26.23848534	41.0435174	60.9125197	0	513	513	0.5	1		151.7027027	139	11	544	5613	115.3181264	0.278372099	0.572920229
growth_another_Set1Cell1.57872	ID6772901	6772901	1602	45.72074509	41.08016612	60.39679925	0	930	930	0.5	1		153.9189189	93	0	708	5695	160.7991118	0.306283407	0.448873961
growth_another_Set1Cell1.57873	ID6257821	6257821	1602	53.20046234	41.07494953	60.54336474	0	777	777	0.5	1		204.7297297	162	0	946	7575	199.0875922	0.3749171	0.560822527
growth_another_Set1Cell1.57874	ID6840491	6840491	1602	47.53642654	41.11673428	60.29480121	0	947	947	0.5	1		151.2702703	86	0	762	5597	176.0416063	0.295031125	0.391521742
growth_another_Set1Cell1.57875	ID5863581	5863581	1602	53.13770294	40.88050699	61.83301611	0	660	660	0.5	1		198.8648649	155	0	774	7358	171.2232399	0.421393379	0.688650336
growth_another_Set1Cell1.57876	ID4784269	4784269	1602	123.4709625	41.23715036	60.7602143	0	341	341	0.5	1		383.9459459	320	0	1050	14206	264.6677105	0.477442468	0.937582709
growth_another_Set1Cell1.57877	ID5582995	5582995	1602	32.26335144	40.86909806	62.33461513	0	577	577	0.5	1		132.5945946	105	0	452	4906	106.4512041	0.271841454	0.532461173
growth_another_Set1Cell1.57878	ID5330072	5330072	1602	35.19236755	40.95251066	61.08108454	0	502	502	0.5	1		138.6216216	123	0	453	5129	119.3261989	0.28992755	0.522214986
growth_another_Set1Cell1.57879	ID5816468	5816468	1602	36.87272263	40.7990366	62.22359315	0	647	647	0.5	1		166.1351351	147	14	569	6147	126.9497193	0.390696754	0.735304293
growth_another_Set1Cell1.57880	ID6941861	6941861	1602	56.90800095	41.09917035	60.13128959	0	980	980	0.5	1		151.3783784	96	0	593	5601	158.4184598	0.315269668	0.458094885
growth_another_Set1Cell1.57881	ID5616795	5616795	1602	39.4733963	40.77672247	62.54347307	0	587	587	0.5	1		153.8918919	133	10	477	5694	111.0112066	0.298415176	0.637215358
growth_another_Set1Cell1.57882	ID6176913	6176913	1602	54.84108734	40.97902019	60.78215939	0	752	752	0.5	1		176.2972973	136	0	772	6523	169.8778752	0.409948945	0.603483244
growth_another_Set1Cell1.57883	ID4653206	4653206	1602	137.6682739	41.27830922	61.35505583	0	299	299	0.5	1		345.8918919	182	0	1487	12798	363.8133514	0.553839823	0.677750234
growth_another_Set1Cell1.57884	ID4751516	4751516	1602	154.1605072	41.25203444	60.96135098	0	329	329	0.5	1		411.2162162	329	39	1551	15215	329.1378582	0.567040611	0.904182926
growth_another_Set1Cell1.57885	ID5788812	5788812	1602	40.07104874	40.64128424	62.48245255	0	637	637	0.5	1		151.3243243	121	0	636	5599	140.0991819	0.379611323	0.594409234
growth_another_Set1Cell1.57886	ID6761651	6761651	1602	55.33483887	41.10201237	60.42411144	0	928	928	0.5	1		149.5675676	99	0	664	5534	146.7152458	0.397700435	0.580141784
growth_another_Set1Cell1.57887	ID6173832	6173832	1602	56.50291061	41.0019348	60.71397618	0	753	753	0.5	1		179.5945946	134	0	792	6645	181.0490203	0.380688186	0.547017057
growth_another_Set1Cell1.57888	ID5016731	5016731	1602	55.18540192	41.16932698	60.05035619	0	409	409	0.5	1		225.4594595	229	62	580	8342	129.1776543	0.279838554	0.763244041
growth_another_Set1Cell1.57889	ID4902035	4902035	1602	66.82835388	41.102593	60.23943299	0	374	374	0.5	1		267	222	22	791	9879	165.8828234	0.365594571	0.861822433
growth_another_Set1Cell1.57890	ID6378685	6378685	1602	58.29343796	41.1221872	60.32463703	0	813	813	0.5	1		203.7297297	159	0	866	7538	187.2656534	0.358289975	0.573942567
growth_another_Set1Cell1.57891	ID4690072	4690072	1602	132.8050079	41.2247995	61.08062164	0	315	315	0.5	1		391.5675676	221	84	1431	14488	341.8118017	0.520082362	0.783889164
growth_another_Set1Cell1.57892	ID4925611	4925611	1602	57.64506912	41.03682031	60.1870391	0	382	382	0.5	1		261.0540541	245	0	740	9659	148.6332074	0.299565253	0.809725721
growth_another_Set1Cell1.57893	ID5006508	5006508	1602	58.48033142	41.20408259	59.97765501	0	405	405	0.5	1		244.6216216	207	90	895	9051	158.006215	0.351620991	0.80550925
growth_another_Set1Cell1.57894	ID6328448	6328448	1602	45.27594757	41.08702377	60.37984256	0	798	798	0.5	1		164.3783784	126	0	785	6082	176.0846311	0.322383991	0.455165273
growth_another_Set1Cell1.57895	ID5262514	5262514	1602	49.46330261	40.77159501	61.16276185	0	483	483	0.5	1		150.7567568	123	0	535	5578	120.3336578	0.392999846	0.706904873
growth_another_Set1Cell1.57896	ID6816907	6816907	1602	52.49211121	41.13642849	60.26335916	0	944	944	0.5	1		155.972973	119	0	590	5771	142.6552734	0.350910797	0.568017314
growth_another_Set1Cell1.57897	ID5410996	5410996	1602	45.76421356	41.06614252	60.79278911	0	528	528	0.5	1		156.2972973	122	0	643	5783	133.3362218	0.380230523	0.645845546
growth_another_Set1Cell1.57898	ID5458101	5458101	1602	40.88824081	41.13779842	60.88965669	0	537	537	0.5	1		152.2972973	112	0	574	5635	132.543256	0.358169609	0.606037198
growth_another_Set1Cell1.57899	ID5308598	5308598	1602	37.28210449	40.8800325	61.0538769	0	496	496	0.5	1		137.0540541	107	0	641	5071	136.9515214	0.31517535	0.479649067
growth_another_Set1Cell1.57900	ID5887166	5887166	1602	47.81971741	40.82874787	61.73702759	0	668	668	0.5	1		152.7027027	119	0	594	5650	131.8633267	0.341756226	0.589923242
growth_another_Set1Cell1.57901	ID5931197	5931197	1602	49.98329163	40.80711259	61.64079126	0	678	678	0.5	1		168.8108108	133	0	632	6246	144.6272676	0.34016084	0.592526068
growth_another_Set1Cell1.57902	ID6972546	6972546	1602	41.58520126	41.04999181	60.05217061	0	988	988	0.5	1		151.7567568	100	0	621	5615	147.4154005	0.291985491	0.465306169
growth_another_Set1Cell1.57903	ID5491897	5491897	1602	47.07697678	40.96859815	61.29472175	0	552	552	0.5	1		142.5135135	113	0	406	5273	114.0052683	0.310156007	0.591859069
growth_another_Set1Cell1.57904	ID4815015	4815015	1602	97.05760193	41.22131228	60.72032657	0	344	344	0.5	1		366.8648649	328	42	1097	13574	228.1762431	0.460803087	1.014353643
growth_another_Set1Cell1.57905	ID6897817	6897817	1602	45.18506622	41.1293513	60.23871559	0	966	966	0.5	1		157.972973	121	0	715	5845	152.2883753	0.302498591	0.481828104
growth_another_Set1Cell1.57906	ID6119596	6119596	1602	50.8157959	40.88124035	60.96680945	0	737	737	0.5	1		185.1891892	149	0	906	6852	183.0034665	0.37905623	0.556298609
growth_another_Set1Cell1.57907	ID6304913	6304913	1602	50.7061882	41.08375673	60.43953837	0	791	791	0.5	1		181.8108108	123	0	995	6727	199.424427	0.361421576	0.484052862
growth_another_Set1Cell1.57908	ID6624406	6624406	1602	50.57899475	41.11997882	60.28885619	0	886	886	0.5	1		178	128	0	837	6586	174.5766307	0.4094716	0.59242223
growth_another_Set1Cell1.57909	ID5434534	5434534	1602	51.46985626	41.11756609	60.82331681	0	530	530	0.5	1		174.2702703	138	17	653	6448	129.5369207	0.367180946	0.722626478
growth_another_Set1Cell1.57910	ID6533270	6533270	1602	53.54889297	41.1407214	60.29850882	0	857	857	0.5	1		183.2432432	97	0	969	6780	197.6055844	0.320795714	0.450455256
growth_another_Set1Cell1.57911	ID5697710	5697710	1602	39.86298752	40.71371567	62.66777898	0	612	612	0.5	1		151.1351351	138	0	517	5592	106.9442124	0.401017576	0.809017604
growth_another_Set1Cell1.57912	ID6365336	6365336	1602	73.78629303	41.11506895	60.34416046	0	808	808	0.5	1		208.9189189	160	0	855	7730	188.1019786	0.418546339	0.655412051
growth_another_Set1Cell1.57913	ID5751979	5751979	1602	47.99943161	40.68972486	62.52820948	0	626	626	0.5	1		155.3783784	144	0	557	5749	120.6428041	0.425719154	0.769145251
growth_another_Set1Cell1.57914	ID6439070	6439070	1602	65.58481598	41.11002785	60.27608318	0	833	833	0.5	1		205.1891892	133	0	880	7592	194.5718716	0.432785553	0.63708294
growth_another_Set1Cell1.57915	ID4616376	4616376	1602	106.1101913	41.30064405	61.65554599	0	292	292	0.5	1		283.2162162	206	0	1352	10479	281.5636039	0.531794674	0.698417359
growth_another_Set1Cell1.57916	ID6671716	6671716	1602	53.15578842	41.09991134	60.45786854	0	903	903	0.5	1		173.8378378	150	34	622	6432	134.6244805	0.349786765	0.669250146
growth_another_Set1Cell1.57917	ID5528917	5528917	1602	31.20266533	40.99340303	61.77326259	0	563	563	0.5	1		139.3783784	125	0	361	5157	96.19001777	0.234784431	0.551027847
growth_another_Set1Cell1.57918	ID5127503	5127503	1602	37.0666008	41.17458124	60.33800893	0	444	444	0.5	1		165.0810811	148	12	530	6108	108.8797447	0.269411658	0.643567506
growth_another_Set1Cell1.57919	ID6133087	6133087	1602	48.00126648	40.96185391	60.83134117	0	742	742	0.5	1		182.8378378	139	0	779	6765	168.5718629	0.321544695	0.527801329
growth_another_Set1Cell1.57920	ID5505367	5505367	1602	38.61970901	41.10058685	61.38851212	0	553	553	0.5	1		148.8378378	126	28	422	5507	99.73451245	0.344717598	0.765121218
growth_another_Set1Cell1.57921	ID5721427	5721427	1602	46.9788475	40.82879812	62.57957897	0	615	615	0.5	1		162.9459459	121	13	580	6029	126.2312573	0.389196668	0.72328928
growth_another_Set1Cell1.57922	ID5343573	5343573	1602	35.31009293	40.94450848	61.00636948	0	506	506	0.5	1		152.027027	111	0	614	5625	127.6567634	0.313800747	0.56889411
growth_another_Set1Cell1.57923	ID6355302	6355302	1602	56.04349899	41.11546616	60.34797611	0	806	806	0.5	1		194.1891892	141	0	832	7185	181.648904	0.323279404	0.522334541
growth_another_Set1Cell1.57924	ID4629838	4629838	1602	107.6290359	41.33063241	61.74458265	0	293	293	0.5	1		294.4594595	199	23	1346	10895	311.8719996	0.532078416	0.655803559
growth_another_Set1Cell1.57925	ID6695276	6695276	1602	49.83558655	41.09746914	60.4994987	0	907	907	0.5	1		167.6756757	145	0	752	6204	148.0863213	0.383480766	0.627704983
growth_another_Set1Cell1.57926	ID5964113	5964113	1602	40.38497543	40.80040004	61.52200446	0	686	686	0.5	1		165.0810811	117	23	776	6108	140.7995775	0.354167821	0.613285305
growth_another_Set1Cell1.57927	ID6652270	6652270	1602	51.74322128	41.01624771	60.28642557	0	893	893	0.5	1		183.0540541	161	0	658	6773	151.3379122	0.369680978	0.652934007
growth_another_Set1Cell1.57928	ID5056833	5056833	1602	37.2843895	41.18179229	59.90773012	0	419	419	0.5	1		213.7027027	203	28	532	7907	121.2139671	0.229362571	0.657854587
growth_another_Set1Cell1.57929	ID6787434	6787434	1602	50.55682755	41.14340548	60.41673577	0	934	934	0.5	1		168.4864865	113	0	637	6234	160.6031378	0.301363415	0.485884426
growth_another_Set1Cell1.57930	ID4915526	4915526	1602	74.15345764	41.108034	60.15931462	0	381	381	0.5	1		295.3513514	276	0	662	10928	143.2323707	0.335660284	1.036410306
growth_another_Set1Cell1.57931	ID5742938	5742938	1602	38.10606384	40.85285009	62.48907182	0	622	622	0.5	1		148.2702703	131	0	451	5486	117.6396684	0.24530917	0.496554452
growth_another_Set1Cell1.57932	ID6499692	6499692	1602	55.55519485	41.15932205	60.35167541	0	849	849	0.5	1		186.6486486	134	0	787	6906	172.4550209	0.305039643	0.505954639
growth_another_Set1Cell1.57933	ID5944650	5944650	1602	55.0108223	40.85665683	61.68740459	0	680	680	0.5	1		197.4864865	157	10	687	7307	141.3112447	0.389874899	0.784043613
growth_another_Set1Cell1.57934	ID5151067	5151067	1602	36.66026306	41.16470332	60.63427502	0	449	449	0.5	1		147.3513514	132	0	471	5452	111.1920801	0.251926162	0.533340813
growth_another_Set1Cell1.57935	ID5630272	5630272	1602	50.05952835	40.71443171	62.63360868	0	593	593	0.5	1		156.8378378	123	9	426	5803	116.6453584	0.322445742	0.655680343
growth_another_Set1Cell1.57936	ID6513023	6513023	1602	48.63492203	41.1142383	60.28877914	0	854	854	0.5	1		190.4864865	118	0	860	7048	190.5698504	0.398332666	0.569475958
growth_another_Set1Cell1.57937	ID4703578	4703578	1602	132.1149139	41.20023504	61.10945658	0	313	313	0.5	1		364.1621622	204	0	1521	13474	349.7761597	0.505195102	0.698877316
growth_another_Set1Cell1.57938	ID6018372	6018372	1602	64.97079468	40.82041504	61.34166948	0	706	706	0.5	1		175.2972973	143	0	763	6486	179.4585785	0.456206554	0.612039613
growth_another_Set1Cell1.57939	ID5286256	5286256	1602	29.07020187	40.75087096	61.12611923	0	488	488	0.5	1		152.4864865	126	0	653	5642	144.3057367	0.286826959	0.471061461
growth_another_Set1Cell1.57940	ID6917449	6917449	1602	50.48830795	41.10701353	60.27990927	0	971	971	0.5	1		166.2972973	122	0	527	6153	133.0300436	0.310820984	0.592833039
growth_another_Set1Cell1.57941	ID4844905	4844905	1602	75.98545074	41.14473654	60.58299725	0	357	357	0.5	1		286.2162162	218	62	904	10590	212.9803245	0.339912697	0.681829256
growth_another_Set1Cell1.57942	ID5103983	5103983	1602	44.83372879	41.24741879	60.24384239	0	434	434	0.5	1		180.7837838	169	0	519	6689	133.3329448	0.238346488	0.521937592
growth_another_Set1Cell1.57943	ID4790634	4790634	1602	135.7447357	41.19751795	60.79385072	0	338	338	0.5	1		370.8918919	314	5	1249	13723	288.0110708	0.501272281	0.85996817
growth_another_Set1Cell1.57944	ID6590786	6590786	1602	56.87794495	41.09807031	60.17549143	0	876	876	0.5	1		184.9459459	138	0	895	6843	191.7690952	0.400525242	0.551613826
growth_another_Set1Cell1.57945	ID6237560	6237560	1602	48.66778183	41.08949332	60.65954634	0	771	771	0.5	1		181.8108108	123	0	714	6727	180.8731658	0.313154482	0.479422454
growth_another_Set1Cell1.57946	ID6889793	6889793	1602	58.61948395	41.11047656	60.19797386	0	962	962	0.5	1		193.9189189	125	0	764	7175	171.6280504	0.377351229	0.619103096
growth_another_Set1Cell1.57947	ID6318408	6318408	1602	47.78196335	41.12110423	60.43911878	0	796	796	0.5	1		192.027027	145	12	807	7105	180.1136195	0.334420489	0.534374808
growth_another_Set1Cell1.57948	ID6465867	6465867	1602	51.32851028	41.13024091	60.24972929	0	838	838	0.5	1		184.1351351	142	0	730	6813	164.3916668	0.341601359	0.570404524
growth_another_Set1Cell1.57949	ID5687676	5687676	1602	30.2355957	40.78713327	62.68002736	0	607	607	0.5	1		130.2162162	103	0	422	4818	90.84147827	0.238878889	0.55278951
growth_another_Set1Cell1.57950	ID6725964	6725964	1602	46.19009018	41.16899721	60.47810635	0	916	916	0.5	1		152.4594595	102	0	693	5641	153.6552047	0.290936157	0.447229074
growth_another_Set1Cell1.57951	ID5913969	5913969	1602	50.611866	40.82418252	61.85268297	0	672	672	0.5	1		155.2162162	113	0	539	5743	148.258246	0.406171388	0.604810469
growth_another_Set1Cell1.57952	ID6637897	6637897	1602	42.90977097	41.10592039	60.33390423	0	890	890	0.5	1		169.2972973	128	20	629	6264	144.6852647	0.364458636	0.625091493
growth_another_Set1Cell1.57953	ID6429007	6429007	1602	63.22876358	41.1631951	60.27883759	0	828	828	0.5	1		196.5945946	155	0	734	7274	158.9004684	0.347432917	0.63802868
growth_another_Set1Cell1.57954	ID6765896	6765896	1602	50.03512192	41.1361352	60.44598504	0	926	926	0.5	1		180.4054054	110	18	712	6675	171.7445551	0.342784275	0.536304213
growth_another_Set1Cell1.57955	ID4586870	4586870	1602	88.61360931	41.36662154	61.13741195	0	287	287	0.5	1		265.7837838	208	0	1235	9834	276.5542076	0.38091869	0.530203243
growth_another_Set1Cell1.57956	ID4668788	4668788	1602	126.8767624	41.18973719	61.10467749	0	306	306	0.5	1		370.4324324	231	0	1626	13706	361.2454952	0.560032154	0.736234173
growth_another_Set1Cell1.57957	ID6820187	6820187	1602	54.46953583	41.1040609	60.35731048	0	941	941	0.5	1		169.0810811	113	0	704	6256	160.2425901	0.374190005	0.574635501
growth_another_Set1Cell1.57958	ID4939133	4939133	1602	54.78097153	41.09327674	60.07012862	0	389	389	0.5	1		240.972973	229	63	643	8916	141.8137445	0.270233358	0.722995261
growth_another_Set1Cell1.57959	ID6190441	6190441	1602	52.1981926	41.04556875	60.71395502	0	755	755	0.5	1		193.2432432	144	0	730	7150	176.4316685	0.35984134	0.579669683
growth_another_Set1Cell1.57960	ID5033332	5033332	1602	50.37408829	41.24326301	59.81088451	0	414	414	0.5	1		228.972973	216	27	539	8472	119.3394986	0.278005061	0.834737911
growth_another_Set1Cell1.57961	ID5562732	5562732	1602	28.05807304	41.02519251	62.17849901	0	568	568	0.5	1		130.7297297	127	0	504	4837	104.3151338	0.304106507	0.584480047
growth_another_Set1Cell1.57962	ID5080436	5080436	1602	50.68471909	41.17254417	60.13864849	0	429	429	0.5	1		207.3513514	180	0	562	7672	140.6023187	0.272261523	0.631181498
growth_another_Set1Cell1.57963	ID4764017	4764017	1602	122.8565674	41.20100512	60.89480645	0	334	334	0.5	1		389	268	28	1342	14393	327.8370191	0.526468702	0.818476583
growth_another_Set1Cell1.57964	ID4986229	4986229	1602	66.18231964	41.21453347	60.03198175	0	400	400	0.5	1		268.7027027	237	20	705	9942	140.7317908	0.350099106	0.990227923
growth_another_Set1Cell1.57965	ID4797810	4797810	1602	93.58651733	41.17488044	60.65358476	0	348	348	0.5	1		293.8378378	250	0	905	10872	232.1174886	0.386998362	0.706420073
growth_another_Set1Cell1.57966	ID6271331	6271331	1602	50.40168381	41.04902804	60.52974531	0	782	782	0.5	1		196.8918919	150	0	783	7285	184.8712441	0.370931844	0.576324017
growth_another_Set1Cell1.57967	ID6922580	6922580	1602	53.75954056	41.1009793	60.10001141	0	975	975	0.5	1		184.8108108	145	0	730	6838	156.976792	0.359704562	0.622907141
growth_another_Set1Cell1.57968	ID6546782	6546782	1602	51.06303787	41.10076221	60.2874854	0	864	864	0.5	1		159.2972973	105	0	624	5894	167.0054665	0.346908417	0.491342675
growth_another_Set1Cell1.57969	ID6489437	6489437	1602	45.69109726	41.14240005	60.23245835	0	847	847	0.5	1		162.6216216	109	0	746	6017	150.5361439	0.316331081	0.519211407
growth_another_Set1Cell1.57970	ID4881781	4881781	1602	62.9704628	41.06657605	60.38898936	0	369	369	0.5	1		231.8918919	197	0	919	8580	196.101417	0.301857765	0.548369942
growth_another_Set1Cell1.57971	ID5547285	5547285	1602	36.41766357	41.13704867	62.09096344	0	567	567	0.5	1		153.9189189	128	0	395	5695	95.76544795	0.31567782	0.771272188
growth_another_Set1Cell1.57972	ID6341921	6341921	1602	66.64545441	41.12341264	60.39140446	0	803	803	0.5	1		230.7837838	179	6	755	8539	171.8622082	0.455276026	0.840203148
growth_another_Set1Cell1.57973	ID6059294	6059294	1602	53.70508575	40.87325327	61.16879219	0	719	719	0.5	1		174.8378378	128	0	708	6469	154.445516	0.337037744	0.570722494
growth_another_Set1Cell1.57974	ID6556960	6556960	1602	52.23671341	41.09545197	60.24349548	0	866	866	0.5	1		194.8378378	122	18	923	7209	191.8740202	0.346963414	0.523136479
growth_another_Set1Cell1.57975	ID6265115	6265115	1602	50.62689209	41.06261203	60.485249	0	781	781	0.5	1		188.5675676	135	0	775	6977	184.8056848	0.347141255	0.525865599
growth_another_Set1Cell1.57976	ID5195017	5195017	1602	27.48308945	40.96207184	60.97131808	0	462	462	0.5	1		111.7837838	99	0	380	4136	87.51543836	0.20562136	0.435693843
growth_another_Set1Cell1.57977	ID5883155	5883155	1602	54.13298416	40.90167697	61.80032996	0	665	665	0.5	1		185.6486486	165	0	553	6869	131.7067906	0.402116002	0.808501875
growth_another_Set1Cell1.57978	ID6614318	6614318	1602	54.12828064	41.12157324	60.20178731	0	880	880	0.5	1		172.4054054	136	0	604	6379	141.2195807	0.366411475	0.654747006
growth_another_Set1Cell1.57979	ID5252379	5252379	1602	40.67050552	40.78133275	61.21263847	0	480	480	0.5	1		151.2162162	122	0	709	5595	135.7422261	0.305455439	0.521313781
growth_another_Set1Cell1.57980	ID6654249	6654249	1602	53.90833282	41.09811513	60.37034978	0	894	894	0.5	1		153.9189189	108	0	519	5695	138.2602977	0.368310404	0.599313238
growth_another_Set1Cell1.57981	ID4996353	4996353	1602	66.20204163	41.21663221	60.01981098	0	403	403	0.5	1		254.6486486	216	0	782	9422	166.8960449	0.341122771	0.776189031
growth_another_Set1Cell1.57982	ID6924580	6924580	1602	44.13448334	41.12098858	60.15030829	0	974	974	0.5	1		157.0540541	111	0	701	5811	159.0461055	0.334521353	0.49505611
growth_another_Set1Cell1.57983	ID5179648	5179648	1602	22.29696846	40.91126284	60.87170437	0	457	457	0.5	1		133.9459459	123	0	508	4956	108.391509	0.20237805	0.415993625
growth_another_Set1Cell1.57984	ID6830375	6830375	1602	44.8163414	41.06693294	60.23400678	0	951	951	0.5	1		167.1621622	125	0	743	6185	158.3613157	0.268326444	0.446633507
growth_another_Set1Cell1.57985	ID5735684	5735684	1602	40.74431229	40.70758365	62.43396529	0	623	623	0.5	1		129.8108108	127	0	418	4803	94.57032593	0.348729268	0.709822218
growth_another_Set1Cell1.57986	ID4948243	4948243	1602	65.1158905	41.05603187	60.13599714	0	388	388	0.5	1		266.4864865	240	42	621	9860	149.9039733	0.283748891	0.785861719
growth_another_Set1Cell1.57987	ID4774160	4774160	1602	112.27742	41.30555851	60.72552533	0	342	342	0.5	1		383.8648649	362	28	1124	14203	259.5097046	0.435887665	0.898067272
growth_another_Set1Cell1.57988	ID6224132	6224132	1602	51.81943512	41.0614655	60.64834681	0	767	767	0.5	1		188.8108108	154	0	754	6986	165.6176718	0.354587794	0.596852203
growth_another_Set1Cell1.57989	ID5218577	5218577	1602	44.74118423	40.79393759	61.04860853	0	467	467	0.5	1		125.8378378	81	0	536	4656	128.7738141	0.324130689	0.478413015
growth_another_Set1Cell1.57990	ID6247680	6247680	1602	49.92319489	41.09118557	60.5615294	0	775	775	0.5	1		173.7567568	98	0	765	6429	180.5355313	0.352359493	0.501536831
growth_another_Set1Cell1.57991	ID6805816	6805816	1602	42.78485107	41.15136277	60.34514883	0	942	942	0.5	1		156.2972973	119	0	577	5783	144.2761366	0.312472517	0.515832341
growth_another_Set1Cell1.57992	ID5731639	5731639	1602	36.84296799	40.6866175	62.52001571	0	621	621	0.5	1		141.6216216	116	0	542	5240	132.7849873	0.281161546	0.468125836
growth_another_Set1Cell1.57993	ID5404982	5404982	1602	50.682827	41.08545278	60.81131252	0	522	522	0.5	1		169.5945946	132	0	588	6275	150.3419176	0.410020958	0.656058255
growth_another_Set1Cell1.57994	ID4868399	4868399	1602	88.3106308	41.13381015	60.48757605	0	362	362	0.5	1		296.7567568	217	43	1033	10980	233.0847968	0.409876991	0.740268008
growth_another_Set1Cell1.57995	ID6213947	6213947	1602	39.80768585	41.03228785	60.62272272	0	766	766	0.5	1		196.2432432	138	0	846	7261	196.0257077	0.350969516	0.520158291
growth_another_Set1Cell1.57996	ID6737152	6737152	1602	48.16715622	41.14837716	60.41817009	0	921	921	0.5	1		186.6486486	160	0	614	6906	144.1860712	0.354155943	0.677107137
growth_another_Set1Cell1.57997	ID6424843	6424843	1602	75.51529694	41.1317726	60.24754165	0	826	826	0.5	1		225.7027027	151	0	966	8351	225.2727809	0.444360368	0.616478294
growth_another_Set1Cell1.57998	ID6294793	6294793	1602	57.62178802	41.07774529	60.49470953	0	786	786	0.5	1		207.6756757	172	0	995	7684	191.2059759	0.378263873	0.596178978
growth_another_Set1Cell1.57999	ID6109488	6109488	1602	44.93760681	40.9932616	61.01634537	0	736	736	0.5	1		145.027027	97	0	665	5366	160.5679999	0.303230146	0.420311429
growth_another_Set1Cell1.58000	ID5796149	5796149	1602	44.88109589	40.67572997	62.37344217	0	638	638	0.5	1		158.0810811	139	0	546	5849	128.6537943	0.38946349	0.688821834
growth_another_Set1Cell1.58001	ID5921079	5921079	1602	44.59527588	40.8321342	61.71287548	0	677	677	0.5	1		161.5675676	113	0	664	5978	136.0670873	0.343703228	0.607451131
growth_another_Set1Cell1.58002	ID5829928	5829928	1602	48.45047379	40.76216002	62.01703314	0	649	649	0.5	1		167.0810811	130	0	777	6182	153.5370709	0.364600258	0.581507799
growth_another_Set1Cell1.58003	ID5400868	5400868	1602	45.42374039	41.08432327	60.77293327	0	524	524	0.5	1		162.6216216	133	1	581	6017	129.7770206	0.285124001	0.556031282
growth_another_Set1Cell1.58004	ID6072613	6072613	1602	62.54922104	40.922602	61.15360129	0	723	723	0.5	1		174.1621622	91	0	758	6444	178.3334133	0.387806661	0.545804834
growth_another_Set1Cell1.58005	ID5481769	5481769	1602	55.02430725	41.00741588	61.30257982	0	549	549	0.5	1		155.4054054	124	0	612	5750	139.5790217	0.35644584	0.585149797
growth_another_Set1Cell1.58006	ID5866969	5866969	1602	48.40979385	40.85157358	61.78534719	0	661	661	0.5	1		161.7567568	110	0	620	5985	143.8373706	0.382269272	0.622010086
growth_another_Set1Cell1.58007	ID5765591	5765591	1602	55.18653107	40.70405888	62.50542085	0	629	629	0.5	1		172.7297297	130	6	561	6391	135.1276451	0.401518834	0.732419441
growth_another_Set1Cell1.58008	ID6718951	6718951	1602	50.1823349	41.16877464	60.52501605	0	914	914	0.5	1		157.9189189	90	0	590	5843	140.6110432	0.330836668	0.558384825
growth_another_Set1Cell1.58009	ID6122975	6122975	1602	40.91509628	40.77046698	61.08706729	0	734	734	0.5	1		149.4594595	85	0	913	5530	189.3639345	0.315386815	0.37848283
growth_another_Set1Cell1.58010	ID6710756	6710756	1602	40.98701859	41.14013364	60.56925536	0	909	909	0.5	1		164.2162162	110	0	825	6076	176.6236009	0.341726057	0.473599837
growth_another_Set1Cell1.58011	ID5437905	5437905	1602	34.48197556	41.13320978	60.85293283	0	538	538	0.5	1		148.9189189	129	0	599	5510	125.5844953	0.311418384	0.563179484
growth_another_Set1Cell1.58012	ID5414358	5414358	1602	42.01056671	41.10508075	60.81081868	0	526	526	0.5	1		151.6486486	121	0	604	5611	129.6649992	0.327035601	0.576445478
growth_another_Set1Cell1.58013	ID5009865	5009865	1602	61.44138336	41.18949472	60.03139245	0	407	407	0.5	1		232.7567568	184	0	679	8612	165.4128514	0.282416472	0.619760625
growth_another_Set1Cell1.58014	ID5677523	5677523	1602	42.85445023	40.75260258	62.59571777	0	605	605	0.5	1		142.2162162	117	0	440	5262	115.2714514	0.421992173	0.732258707
growth_another_Set1Cell1.58015	ID4834764	4834764	1602	82.49954224	41.1334213	60.6286513	0	353	353	0.5	1		284.8648649	236	0	841	10540	197.9694368	0.336580816	0.724711028
growth_another_Set1Cell1.58016	ID4656577	4656577	1602	125.6463089	41.21616558	61.21415012	0	303	303	0.5	1		370.5945946	199	8	1483	13712	390.7847844	0.522224422	0.650683694
growth_another_Set1Cell1.58017	ID6180308	6180308	1602	60.63030624	40.9904603	60.66540829	0	754	754	0.5	1		176.5405405	127	0	614	6532	172.1789435	0.360206636	0.543051764
growth_another_Set1Cell1.58018	ID5495263	5495263	1602	44.95378494	40.92009814	61.37032401	0	551	551	0.5	1		151.4864865	140	0	527	5605	120.8597952	0.345419924	0.643593374
growth_another_Set1Cell1.58019	ID5620184	5620184	1602	41.37305832	40.82193287	62.56340874	0	588	588	0.5	1		155.4054054	118	20	510	5750	104.9016628	0.384863534	0.823405053
growth_another_Set1Cell1.58020	ID4693449	4693449	1602	124.0184402	41.22315065	61.08785242	0	314	314	0.5	1		369.5675676	243	0	1422	13674	335.3610443	0.505926405	0.740448456
growth_another_Set1Cell1.58021	ID5978580	5978580	1602	68.49858093	40.80456649	61.33827904	0	694	694	0.5	1		176.5135135	109	0	735	6531	177.8883266	0.436056819	0.602603936
growth_another_Set1Cell1.58022	ID6685174	6685174	1602	40.68029022	41.08330746	60.38950996	0	904	904	0.5	1		170.3513514	130	0	620	6303	158.4734847	0.30093912	0.497325404
growth_another_Set1Cell1.58023	ID5299648	5299648	1602	41.4211998	40.75384815	61.0904579	0	492	492	0.5	1		154.7027027	114	0	611	5724	141.221234	0.296717994	0.501332941
growth_another_Set1Cell1.58024	ID5819850	5819850	1602	46.78151703	40.72024759	62.08054383	0	648	648	0.5	1		178.0810811	143	8	506	6589	131.7536376	0.344474899	0.692612057
growth_another_Set1Cell1.58025	ID5295556	5295556	1602	50.96772766	40.83471845	61.06146138	0	493	493	0.5	1		158.1351351	128	0	542	5851	134.472666	0.330907023	0.584766685
growth_another_Set1Cell1.58026	ID5117402	5117402	1602	29.62521172	41.1701546	60.36467184	0	439	439	0.5	1		168.9189189	147	0	527	6250	127.3203262	0.233869529	0.502938576
growth_another_Set1Cell1.58027	ID4619730	4619730	1602	94.66677856	41.36912016	61.4007184	0	289	289	0.5	1		292.4324324	179	0	1316	10820	309.1105107	0.446928613	0.584430422
growth_another_Set1Cell1.58028	ID6891006	6891006	1602	45.06676483	41.06471201	60.21598193	0	963	963	0.5	1		162.5135135	133	0	703	6013	154.291863	0.336005264	0.529802941
growth_another_Set1Cell1.58029	ID6203849	6203849	1602	51.1790123	41.0060744	60.63490288	0	761	761	0.5	1		179.3513514	113	0	762	6636	182.8580531	0.390966449	0.551370331
growth_another_Set1Cell1.58030	ID5746125	5746125	1602	33.9455452	40.65827086	62.52950689	0	624	624	0.5	1		115.6756757	91	0	489	4280	106.4792766	0.26572668	0.456144219
growth_another_Set1Cell1.58031	ID5853634	5853634	1602	45.35665512	40.86108649	61.95415109	0	656	656	0.5	1		162.1081081	136	0	504	5998	122.1476301	0.378783525	0.729196682
growth_another_Set1Cell1.58032	ID5639627	5639627	1602	43.7094574	40.68703054	62.66065954	0	594	594	0.5	1		157.0540541	150	0	513	5811	119.7954149	0.321724525	0.638237283
growth_another_Set1Cell1.58033	ID4929007	4929007	1602	68.62052155	41.07113077	60.18233356	0	383	383	0.5	1		264.2162162	249	19	699	9776	161.7774767	0.325047097	0.80128384
growth_another_Set1Cell1.58034	ID6604224	6604224	1602	52.73243713	41.06769598	60.21863783	0	877	877	0.5	1		182.5675676	126	0	832	6755	170.0927101	0.295466825	0.489610084
growth_another_Set1Cell1.58035	ID6479302	6479302	1602	62.42332458	41.13710107	60.27148091	0	843	843	0.5	1		209.7027027	163	0	803	7759	188.0711841	0.411176283	0.649768349
growth_another_Set1Cell1.58036	ID6284795	6284795	1602	62.63945389	41.06040971	60.48066422	0	785	785	0.5	1		208.7567568	134	0	884	7724	209.0257036	0.372544363	0.542153728
growth_another_Set1Cell1.58037	ID4717026	4717026	1602	135.1045227	41.22622689	61.1178685	0	321	321	0.5	1		377.8918919	279	0	1452	13982	339.1512923	0.51317512	0.755754068
growth_another_Set1Cell1.58038	ID5232106	5232106	1602	37.26114655	40.82839109	61.23579003	0	472	472	0.5	1		136.2162162	96	0	459	5040	122.9887382	0.282587099	0.488043941
growth_another_Set1Cell1.58039	ID6099451	6099451	1602	61.19543457	40.92323009	61.19108889	0	726	726	0.5	1		187.3243243	153	0	739	6931	163.0148347	0.430128316	0.691226009
growth_another_Set1Cell1.58040	ID5755376	5755376	1602	44.395298	40.65684684	62.54623817	0	628	628	0.5	1		161.7567568	137	0	495	5985	115.5800361	0.377177145	0.766593554
growth_another_Set1Cell1.58041	ID5934578	5934578	1602	46.90839767	40.85879654	61.62694005	0	683	683	0.5	1		170.3513514	129	0	540	6303	149.3316994	0.344171263	0.584175812
growth_another_Set1Cell1.58042	ID6028784	6028784	1602	51.26764297	40.85139945	61.22595681	0	714	714	0.5	1		173.8648649	161	0	615	6433	157.0513296	0.401486888	0.634282213
growth_another_Set1Cell1.58043	ID5189090	5189090	1602	34.26941681	41.0116846	60.96356704	0	460	460	0.5	1		135.027027	122	0	508	4996	110.7232502	0.24803847	0.484733402
growth_another_Set1Cell1.58044	ID5643771	5643771	1602	39.34433746	40.76372033	62.67641747	0	595	595	0.5	1		139.7027027	121	0	482	5169	114.0742606	0.329948937	0.607657564
growth_another_Set1Cell1.58045	ID6536654	6536654	1602	52.25296402	41.0699635	60.2685007	0	860	860	0.5	1		199.7567568	151	0	828	7391	185.5106175	0.355002878	0.564227642
growth_another_Set1Cell1.58046	ID5357055	5357055	1602	50.06891632	41.08944149	60.97911	0	510	510	0.5	1		168.7297297	128	0	555	6243	134.8807392	0.353644082	0.653632406
growth_another_Set1Cell1.58047	ID6776278	6776278	1602	41.91763687	41.17242728	60.40106876	0	931	931	0.5	1		169.4054054	145	0	621	6268	128.1660077	0.329012515	0.654436857
growth_another_Set1Cell1.58048	ID4976122	4976122	1602	54.31474304	41.25265953	59.92659692	0	392	392	0.5	1		273.6216216	273	41	619	10124	131.7426682	0.302165667	0.963901885
growth_another_Set1Cell1.58049	ID6477265	6477265	1602	57.01446915	41.14373704	60.30691841	0	841	841	0.5	1		199.4324324	158	0	878	7379	190.8652143	0.375260522	0.570225848
growth_another_Set1Cell1.58050	ID5265891	5265891	1602	43.21905518	40.81659377	61.20658587	0	481	481	0.5	1		150.0810811	116	0	639	5553	133.9432671	0.372083492	0.607707954
growth_another_Set1Cell1.58051	ID5461478	5461478	1602	38.71876144	41.1323465	61.04469201	0	541	541	0.5	1		170.9189189	158	25	798	6324	135.4316922	0.301163774	0.584212164
growth_another_Set1Cell1.58052	ID5093882	5093882	1602	27.38110161	41.32983904	59.86650243	0	432	432	0.5	1		204.0810811	198	50	462	7551	96.14352072	0.192737899	0.686016911
growth_another_Set1Cell1.58053	ID5962221	5962221	1602	57.99513626	40.82701819	61.55115243	0	687	687	0.5	1		172.8108108	115	0	644	6394	157.9955762	0.366440049	0.586635481
growth_another_Set1Cell1.58054	ID5843427	5843427	1602	46.73128128	40.82179332	61.94691988	0	657	657	0.5	1		146.2702703	116	0	541	5412	137.4333472	0.341508496	0.541878626
growth_another_Set1Cell1.58055	ID5586409	5586409	1602	46.58482361	40.7774338	62.38010609	0	580	580	0.5	1		139.0540541	129	0	425	5145	107.9932986	0.338318973	0.651003858
growth_another_Set1Cell1.58056	ID5023218	5023218	1602	62.63244629	41.14057564	59.99761727	0	408	408	0.5	1		241.7297297	217	0	554	8944	136.2129967	0.322077429	0.864659096
growth_another_Set1Cell1.58057	ID5552618	5552618	1602	25.6008873	41.0316469	62.08727333	0	569	569	0.5	1		118.3513514	93	0	512	4379	116.6340946	0.284511936	0.449510708
growth_another_Set1Cell1.58058	ID4858357	4858357	1602	86.2501297	41.10277978	60.48216607	0	365	365	0.5	1		275.4864865	219	0	830	10193	209.7364248	0.383899682	0.728734915
growth_another_Set1Cell1.58059	ID6843863	6843863	1602	43.14508438	41.13221709	60.26124654	0	949	949	0.5	1		169.9189189	140	0	637	6287	142.1514018	0.250749381	0.479280939
growth_another_Set1Cell1.58060	ID6086044	6086044	1602	46.13923264	40.91496321	61.10654707	0	730	730	0.5	1		170.027027	119	0	685	6291	173.7666837	0.348658688	0.505917708
growth_another_Set1Cell1.58061	ID4740489	4740489	1602	123.9745407	41.25032445	61.07279597	0	322	322	0.5	1		374.8108108	236	0	1526	13868	351.7590588	0.534558017	0.742349378
growth_another_Set1Cell1.58062	ID5276050	5276050	1602	35.54640579	40.84665726	61.16615225	0	486	486	0.5	1		142.6486486	112	0	457	5278	118.6610992	0.265583409	0.504544479
growth_another_Set1Cell1.58063	ID6368679	6368679	1602	47.20987701	41.17652784	60.32799366	0	809	809	0.5	1		175.7837838	149	0	850	6504	182.245429	0.326452833	0.47476729
growth_another_Set1Cell1.58064	ID4962700	4962700	1602	67.85648346	41.10938891	60.08587712	0	395	395	0.5	1		243.7567568	247	0	601	9019	148.2762822	0.252112159	0.662011493
growth_another_Set1Cell1.58065	ID4821376	4821376	1602	89.70375824	41.16381987	60.64106742	0	350	350	0.5	1		319.7837838	299	0	1091	11832	230.6635519	0.344865066	0.711013666
growth_another_Set1Cell1.58066	ID5596568	5596568	1602	36.09895706	40.8601435	62.49627349	0	581	581	0.5	1		119.8648649	92	0	398	4435	100.5112382	0.288340302	0.533804253
growth_another_Set1Cell1.58067	ID6156688	6156688	1602	51.63238144	40.91954373	60.86936908	0	747	747	0.5	1		180.4864865	128	0	1025	6678	198.0582997	0.382498607	0.504251031
growth_another_Set1Cell1.58068	ID5367198	5367198	1602	41.12947845	41.01141147	60.88829958	0	515	515	0.5	1		153	116	0	670	5661	139.8576657	0.348360308	0.5652725
growth_another_Set1Cell1.58069	ID5653894	5653894	1602	40.55437088	40.73982839	62.63208704	0	599	599	0.5	1		124.8648649	104	0	454	4620	101.5031916	0.26421146	0.514188639
growth_another_Set1Cell1.58070	ID5912971	5912971	1602	51.39545059	40.85778695	61.78365697	0	673	673	0.5	1		161.2432432	107	0	565	5966	148.3238584	0.384045193	0.603298949
growth_another_Set1Cell1.58071	ID6308274	6308274	1602	67.10166931	41.08863654	60.43657998	0	792	792	0.5	1		214.2432432	164	0	840	7927	183.3283947	0.385424614	0.650225416
growth_another_Set1Cell1.58072	ID6967730	6967730	1602	35.150383	41.09198504	60.10380747	0	985	985	0.5	1		156.4324324	126	0	615	5788	137.0751093	0.260819933	0.472156428
growth_another_Set1Cell1.58073	ID5242260	5242260	1602	37.58867264	40.73765266	61.26467296	0	475	475	0.5	1		133.6486486	90	0	451	4945	114.0195442	0.26540138	0.491688601
growth_another_Set1Cell1.58074	ID6661566	6661566	1602	54.09882355	41.08942555	60.31750216	0	895	895	0.5	1		179.7297297	143	0	541	6650	149.1300046	0.346489315	0.62025721
growth_another_Set1Cell1.58075	ID5535113	5535113	1602	29.58989334	40.96553617	61.74531806	0	560	560	0.5	1		123.5675676	106	0	490	4572	104.8985066	0.232119883	0.443838084
growth_another_Set1Cell1.58076	ID4789655	4789655	1602	143.4277649	41.23200343	60.78427029	0	339	339	0.5	1		418.6486486	331	87	1167	15490	269.2237005	0.582779404	1.145117903
growth_another_Set1Cell1.58077	ID6580610	6580610	1602	49.36518478	41.09237333	60.19792378	0	873	873	0.5	1		168.3243243	113	0	880	6228	172.0521649	0.306752235	0.459315624
growth_another_Set1Cell1.58078	ID6405511	6405511	1602	51.51111221	41.16717489	60.33711069	0	821	821	0.5	1		187.9189189	153	0	713	6953	173.7673058	0.351814619	0.562897314
growth_another_Set1Cell1.58079	ID5184937	5184937	1602	37.15594864	40.99798838	61.03578413	0	459	459	0.5	1		144.6756757	134	0	521	5353	119.1963958	0.254992133	0.493228506
growth_another_Set1Cell1.58080	ID5322169	5322169	1602	38.89088821	40.86209839	61.13093361	0	498	498	0.5	1		135.9189189	120	0	553	5029	119.1409945	0.312825765	0.543680942
growth_another_Set1Cell1.58081	ID5213606	5213606	1602	34.74554825	40.85566967	61.16458517	0	470	470	0.5	1		128.3513514	101	0	441	4749	114.4096481	0.238352895	0.431860813
growth_another_Set1Cell1.58082	ID6809992	6809992	1602	47.62595367	41.13245855	60.32959139	0	939	939	0.5	1		166.9189189	129	0	638	6176	140.6862898	0.311662348	0.563827258
growth_another_Set1Cell1.58083	ID5333438	5333438	1602	49.17220688	40.90717328	61.03751201	0	503	503	0.5	1		163.4864865	137	0	655	6049	128.8982419	0.400912793	0.725944928
growth_another_Set1Cell1.58084	ID5775786	5775786	1602	56.56367874	40.7521992	62.36462171	0	636	636	0.5	1		177.8918919	160	0	533	6582	133.6782588	0.368917739	0.71726156
growth_another_Set1Cell1.58085	ID4582832	4582832	1602	85.50192261	41.40413503	60.93282405	0	285	285	0.5	1		289.4054054	221	0	1059	10708	258.9811726	0.292760817	0.506131318
growth_another_Set1Cell1.58086	ID5208505	5208505	1602	33.69781494	40.79211205	61.26393871	0	466	466	0.5	1		137.8378378	113	0	617	5100	121.8367563	0.354406994	0.592070217
growth_another_Set1Cell1.58087	ID4905394	4905394	1602	76.49046326	41.12181019	60.18582809	0	378	378	0.5	1		280.8648649	227	0	769	10392	175.5861868	0.333728231	0.800502449
growth_another_Set1Cell1.58088	ID6442393	6442393	1602	61.75160599	41.08187494	60.26175524	0	836	836	0.5	1		202.9459459	134	0	935	7509	195.1438139	0.409140859	0.603912518
growth_another_Set1Cell1.58089	ID5877156	5877156	1602	48.78194809	40.84679654	61.84411995	0	664	664	0.5	1		168.1351351	130	0	700	6221	161.2939281	0.377448251	0.571284683
growth_another_Set1Cell1.58090	ID6496669	6496669	1602	53.53831863	41.15666968	60.32829969	0	848	848	0.5	1		184.1891892	139	0	742	6815	156.6331237	0.317370834	0.566590766
growth_another_Set1Cell1.58091	ID6890088	6890088	1602	51.83545685	41.12363797	60.21116465	0	961	961	0.5	1		165.8108108	131	7	644	6135	144.3015434	0.346669734	0.591597991
growth_another_Set1Cell1.58092	ID5485143	5485143	1602	47.44996643	41.15155503	61.0655424	0	542	542	0.5	1		161.8648649	122	0	568	5989	130.2523538	0.351801372	0.646817334
growth_another_Set1Cell1.58093	ID6584928	6584928	1602	55.83967972	41.10300627	60.25092639	0	874	874	0.5	1		187.9459459	130	0	821	6954	187.6690269	0.333114593	0.5004913
growth_another_Set1Cell1.58094	ID4899406	4899406	1602	75.11502075	41.12328595	60.27382436	0	375	375	0.5	1		263.027027	188	0	785	9732	184.8461051	0.366790252	0.763723194
growth_another_Set1Cell1.58095	ID5833309	5833309	1602	55.7287941	40.84161273	62.01113796	0	651	651	0.5	1		163.3783784	102	0	847	6045	169.2027632	0.342640496	0.492828794
growth_another_Set1Cell1.58096	ID4750925	4750925	1602	134.8466949	41.23438201	60.873329	0	335	335	0.5	1		396.8648649	294	14	1113	14684	283.0410416	0.50654232	0.942882625
growth_another_Set1Cell1.58097	ID4871745	4871745	1602	81.37166595	41.11055085	60.53514138	0	363	363	0.5	1		299.3243243	280	25	750	11075	187.217944	0.388395841	0.894511239
growth_another_Set1Cell1.58098	ID6432366	6432366	1602	60.66448593	41.10573037	60.25037929	0	829	829	0.5	1		199.4864865	168	0	967	7381	196.4840426	0.401863492	0.582088501
growth_another_Set1Cell1.58099	ID6594153	6594153	1602	50.4660759	41.08811216	60.17400298	0	878	878	0.5	1		181.3243243	131	0	853	6709	170.9189304	0.354735115	0.555578832
growth_another_Set1Cell1.58100	ID5856855	5856855	1602	53.2009697	40.80668796	61.86881654	0	658	658	0.5	1		165.8918919	119	0	715	6138	169.3608547	0.369279626	0.528330059
growth_another_Set1Cell1.58101	ID4948569	4948569	1602	53.59106064	41.0750667	60.01649826	0	387	387	0.5	1		287.1081081	278	21	716	10623	126.3834078	0.29220955	1.027417246
growth_another_Set1Cell1.58102	ID5164637	5164637	1602	33.19691086	41.12527914	60.74790614	0	450	450	0.5	1		131.8648649	103	0	439	4879	106.6906645	0.242545939	0.482518782
growth_another_Set1Cell1.58103	ID5894730	5894730	1602	50.0136795	40.84581744	61.75166351	0	671	671	0.5	1		179.6216216	171	0	628	6646	131.9228207	0.352511313	0.709742533
growth_another_Set1Cell1.58104	ID5321285	5321285	1602	50.96639633	40.91985999	61.02945368	0	500	500	0.5	1		160.9189189	107	0	577	5954	148.6155328	0.335396473	0.543902639
growth_another_Set1Cell1.58105	ID5840460	5840460	1602	35.8167038	40.82731065	62.02160034	0	653	653	0.5	1		152.9189189	120	0	645	5658	144.4067131	0.322785792	0.516807396
growth_another_Set1Cell1.58106	ID6469241	6469241	1602	61.1143837	41.11572836	60.23923078	0	840	840	0.5	1		212.7027027	141	30	876	7870	187.3313856	0.369807762	0.613068296
growth_another_Set1Cell1.58107	ID6170179	6170179	1602	43.15960312	41.02740836	60.78290878	0	750	750	0.5	1		169.2162162	124	0	798	6261	158.3194968	0.354121045	0.559025765
growth_another_Set1Cell1.58108	ID6641274	6641274	1602	41.42828751	41.10156173	60.33911391	0	891	891	0.5	1		159.3243243	114	0	692	5895	183.0408355	0.308632647	0.410570937
growth_another_Set1Cell1.58109	ID4810326	4810326	1602	87.89990234	41.19944654	60.68157907	0	346	346	0.5	1		320.1081081	233	11	933	11844	219.3690173	0.362127517	0.775881043
growth_another_Set1Cell1.58110	ID4678246	4678246	1602	129.2628632	41.19895764	61.13443202	0	307	307	0.5	1		335.6216216	201	0	1469	12418	364.6887068	0.542315781	0.647197084
growth_another_Set1Cell1.58111	ID5255794	5255794	1602	36.38294601	40.85405445	61.15497871	0	479	479	0.5	1		134.3513514	96	0	531	4971	132.1254068	0.278860913	0.443455482
growth_another_Set1Cell1.58112	ID5824122	5824122	1602	56.11907196	40.66452074	62.2978479	0	646	646	0.5	1		170.2432432	119	0	614	6299	158.7913385	0.393004739	0.604948304
growth_another_Set1Cell1.58113	ID4801130	4801130	1602	104.0963821	41.23087252	60.68024443	0	345	345	0.5	1		374.3513514	339	30	1159	13851	245.7826746	0.478229905	0.985491497
growth_another_Set1Cell1.58114	ID4834925	4834925	1602	88.03456879	41.09861096	60.61132113	0	356	356	0.5	1		295.4324324	271	14	1018	10931	236.7974452	0.408401916	0.72355628
growth_another_Set1Cell1.58115	ID5221995	5221995	1602	35.12300873	40.81033554	61.28307925	0	469	469	0.5	1		139.4594595	131	0	442	5160	110.0468573	0.304720446	0.591949224
growth_another_Set1Cell1.58116	ID5534321	5534321	1602	26.73192978	40.93951155	61.79025569	0	562	562	0.5	1		115.4864865	99	0	382	4273	93.98924927	0.14421516	0.309732089
growth_another_Set1Cell1.58117	ID6867534	6867534	1602	47.76412201	41.13253235	60.20926887	0	959	959	0.5	1		148.6486486	118	0	675	5500	157.523934	0.247160094	0.374024936
growth_another_Set1Cell1.58118	ID5508734	5508734	1602	35.17956924	40.9786952	61.50568514	0	554	554	0.5	1		130.4864865	98	0	414	4828	111.912074	0.27437815	0.502076385
growth_another_Set1Cell1.58119	ID5971569	5971569	1602	59.08194351	40.87547918	61.51342193	0	688	688	0.5	1		163.7297297	111	0	614	6058	163.0904059	0.394991791	0.568519735
growth_another_Set1Cell1.58120	ID6560335	6560335	1602	62.52233124	41.11641851	60.3082048	0	867	867	0.5	1		185.9459459	117	0	938	6880	198.8688772	0.390231155	0.524909956
growth_another_Set1Cell1.58121	ID5633657	5633657	1602	45.12863922	40.63790909	62.60117098	0	591	591	0.5	1		149.7837838	131	0	560	5542	125.7588378	0.363129601	0.63457182
growth_another_Set1Cell1.58122	ID4609640	4609640	1602	89.88555145	41.35497596	61.28074276	0	288	288	0.5	1		288	193	0	1261	10656	281.4900827	0.412996816	0.598087746
growth_another_Set1Cell1.58123	ID6751817	6751817	1602	47.77971649	41.13642921	60.47128842	0	929	929	0.5	1		189.5675676	122	13	735	7014	162.9929345	0.273661723	0.499787298
growth_another_Set1Cell1.58124	ID6112883	6112883	1602	57.69573975	40.89780549	61.11717069	0	733	733	0.5	1		199.4864865	166	0	811	7381	188.6498258	0.449007425	0.655344985
growth_another_Set1Cell1.58125	ID5154427	5154427	1602	28.6356163	41.17059616	60.72686347	0	453	453	0.5	1		135.6216216	129	0	392	5018	93.49847038	0.17374177	0.429423793
growth_another_Set1Cell1.58126	ID4848252	4848252	1602	80.44763947	41.15243081	60.62324301	0	355	355	0.5	1		294.3513514	245	0	931	10891	212.8433457	0.341345106	0.703864569
growth_another_Set1Cell1.58127	ID4633214	4633214	1602	117.6999817	41.29067532	61.59884138	0	295	295	0.5	1		320.7837838	216	0	1269	11869	288.9118604	0.50570383	0.745819473
growth_another_Set1Cell1.58128	ID4918897	4918897	1602	74.0911026	41.0870603	60.19107922	0	379	379	0.5	1		285.8918919	275	26	743	10578	143.452428	0.31529569	0.955473328
growth_another_Set1Cell1.58129	ID6617694	6617694	1602	45.94366455	41.09703635	60.25349082	0	887	887	0.5	1		178.6486486	134	0	713	6610	160.5548048	0.261914661	0.461887541
growth_another_Set1Cell1.58130	ID6729309	6729309	1602	51.71371078	41.12948191	60.51528772	0	917	917	0.5	1		148.7297297	105	0	586	5503	144.6817674	0.41434356	0.602309419
growth_another_Set1Cell1.58131	ID5890661	5890661	1602	45.54055023	40.89931799	61.76110251	0	667	667	0.5	1		146.972973	116	0	553	5438	132.7006838	0.391321462	0.62301786
growth_another_Set1Cell1.58132	ID6321756	6321756	1602	54.67484665	41.15566372	60.39325703	0	797	797	0.5	1		206.7567568	178	0	657	7650	164.5550238	0.344729846	0.644202494
growth_another_Set1Cell1.58133	ID5924452	5924452	1602	55.33271408	40.82483185	61.62509081	0	681	681	0.5	1		153.0810811	122	0	600	5664	137.1958005	0.385262816	0.620634075
growth_another_Set1Cell1.58134	ID6455841	6455841	1602	58.4845314	41.12875393	60.27575173	0	831	831	0.5	1		183.9189189	119	0	784	6805	177.9527681	0.422358351	0.613795516
growth_another_Set1Cell1.58135	ID5174793	5174793	1602	32.90259552	41.04958753	60.90443185	0	455	455	0.5	1		144.2432432	113	0	467	5337	119.9709237	0.215649643	0.426569489
growth_another_Set1Cell1.58136	ID5809682	5809682	1602	42.98655701	40.70496448	62.32459535	0	644	644	0.5	1		174.1621622	118	7	638	6444	160.6026002	0.355608013	0.568942847
growth_another_Set1Cell1.58137	ID6227477	6227477	1602	62.34379196	41.07005701	60.60915972	0	768	768	0.5	1		210.6216216	145	0	846	7793	188.199857	0.434364708	0.677810979
growth_another_Set1Cell1.58138	ID5430809	5430809	1602	44.22264481	41.10885571	60.82889273	0	532	532	0.5	1		172.3783784	143	0	725	6378	145.4037198	0.360536739	0.628313689
growth_another_Set1Cell1.58139	ID4839938	4839938	1602	95.07763672	41.1457439	60.61424715	0	354	354	0.5	1		304.0810811	281	0	1054	11251	230.2513576	0.395315614	0.748322341
growth_another_Set1Cell1.58140	ID5900822	5900822	1602	57.15711975	40.79623513	61.77340169	0	670	670	0.5	1		171.0540541	152	0	556	6329	136.0945231	0.387828855	0.702468614
growth_another_Set1Cell1.58141	ID5140993	5140993	1602	29.27071381	41.15554387	60.62335436	0	446	446	0.5	1		151.1081081	109	0	458	5591	116.4456916	0.231976592	0.48869292
growth_another_Set1Cell1.58142	ID5377538	5377538	1602	35.4684906	40.98232784	60.98558203	0	512	512	0.5	1		138.3513514	104	0	612	5119	130.8088547	0.289380057	0.474748835
growth_another_Set1Cell1.58143	ID4777500	4777500	1602	108.1247253	41.22647168	60.74237128	0	340	340	0.5	1		374.7027027	296	0	1107	13864	252.8819295	0.452821168	0.923663083
growth_another_Set1Cell1.58144	ID6146569	6146569	1602	58.31336212	40.98217889	60.84654816	0	745	745	0.5	1		186.5945946	120	0	770	6904	187.2688886	0.38946411	0.558577619
growth_another_Set1Cell1.58145	ID6833726	6833726	1602	37.85961914	41.13714326	60.24079609	0	952	952	0.5	1		157.0540541	125	0	663	5811	153.8180646	0.274589369	0.439931674
growth_another_Set1Cell1.58146	ID5701121	5701121	1602	49.20349503	40.80652305	62.64718494	0	611	611	0.5	1		177.3783784	160	0	610	6563	129.3273949	0.354562792	0.718016068
growth_another_Set1Cell1.58147	ID5518860	5518860	1602	28.03871727	41.12609615	61.66408919	0	558	558	0.5	1		124.5135135	105	0	389	4607	89.84666618	0.258420828	0.569175415
growth_another_Set1Cell1.58148	ID4895248	4895248	1602	78.01854706	41.10225448	60.23779503	0	373	373	0.5	1		279.3783784	198	30	822	10337	192.0440273	0.393864547	0.822144776
growth_another_Set1Cell1.58149	ID6382080	6382080	1602	62.70390701	41.16858121	60.38184845	0	814	814	0.5	1		196.2702703	124	0	870	7262	192.6083604	0.335603999	0.512104743
growth_another_Set1Cell1.58150	ID6799877	6799877	1602	49.09394073	41.11543459	60.32309419	0	938	938	0.5	1		160.9189189	119	0	633	5954	158.2091405	0.267530702	0.429359101
growth_another_Set1Cell1.58151	ID6570502	6570502	1602	48.77368164	41.11395849	60.26093213	0	869	869	0.5	1		161.7027027	111	0	693	5983	158.3887385	0.358677116	0.53902683
growth_another_Set1Cell1.58152	ID5380656	5380656	1602	38.35224152	41.01080049	60.9484238	0	514	514	0.5	1		145.9189189	124	0	477	5399	119.9609609	0.327372918	0.600000289
growth_another_Set1Cell1.58153	ID4753963	4753963	1602	162.8517609	41.26930766	60.97003054	0	328	328	0.5	1		398.6216216	285	0	1544	14749	368.3136006	0.591161917	0.804202028
growth_another_Set1Cell1.58154	ID5576241	5576241	1602	43.16357422	40.89113036	62.35643366	0	576	576	0.5	1		156.4054054	127	18	561	5787	120.6112809	0.371447322	0.702444352
growth_another_Set1Cell1.58155	ID5198377	5198377	1602	43.83963776	40.84886998	61.06224754	0	464	464	0.5	1		139.972973	94	0	427	5179	114.8476011	0.293788988	0.55350853
growth_another_Set1Cell1.58156	ID5070372	5070372	1602	50.50823593	41.22044991	60.02601363	0	427	427	0.5	1		222.2972973	223	0	444	8225	120.8458304	0.236506875	0.703687348
growth_another_Set1Cell1.58157	ID6251062	6251062	1602	54.86606598	41.09821001	60.52496031	0	774	774	0.5	1		187.027027	133	0	725	6920	182.1605651	0.334495355	0.514698646
growth_another_Set1Cell1.58158	ID5610047	5610047	1602	39.80569839	40.72318319	62.48131231	0	585	585	0.5	1		150.5945946	129	0	503	5572	126.6974654	0.301366294	0.550511729
growth_another_Set1Cell1.58159	ID5667388	5667388	1602	42.3937912	40.71706201	62.66132482	0	600	600	0.5	1		145.4864865	141	0	424	5383	102.7282341	0.251258898	0.568770549
growth_another_Set1Cell1.58160	ID5046823	5046823	1602	52.62716293	41.19654759	59.92802785	0	418	418	0.5	1		229.0540541	209	0	639	8475	134.946892	0.285375536	0.753688349
growth_another_Set1Cell1.58161	ID6298124	6298124	1602	40.35386658	41.04915495	60.47206838	0	787	787	0.5	1		153.1891892	109	0	742	5668	176.8418688	0.33583971	0.435562733
growth_another_Set1Cell1.58162	ID4952614	4952614	1602	60.71181488	41.09485365	60.08933433	0	390	390	0.5	1		267.1081081	253	4	611	9883	137.3059811	0.240470321	0.754228114
growth_another_Set1Cell1.58163	ID6345229	6345229	1602	51.2179718	41.10898375	60.37527306	0	804	804	0.5	1		198	157	0	793	7326	168.4892018	0.353623665	0.613997348
growth_another_Set1Cell1.58164	ID6075953	6075953	1602	55.50672913	40.94802927	61.15246037	0	724	724	0.5	1		169.8918919	115	0	619	6286	169.1391248	0.389722021	0.56335944
growth_another_Set1Cell1.58165	ID4999715	4999715	1602	63.06106186	41.15007498	60.05173074	0	404	404	0.5	1		216.3243243	173	0	542	8004	135.5890552	0.291832236	0.720838313
growth_another_Set1Cell1.58166	ID6863367	6863367	1602	48.31820297	41.11342044	60.22149242	0	957	957	0.5	1		173.2702703	141	0	742	6411	145.3628886	0.309786111	0.563848027
growth_another_Set1Cell1.58167	ID5990952	5990952	1602	66.15007782	40.76896092	61.40245951	0	693	693	0.5	1		200.8108108	150	0	658	7430	158.5596344	0.425778673	0.75640822
growth_another_Set1Cell1.58168	ID6910490	6910490	1602	42.0331955	41.13029764	60.15323683	0	973	973	0.5	1		151.972973	103	0	592	5623	133.2400687	0.298424019	0.524298651
growth_another_Set1Cell1.58169	ID5015096	5015096	1602	72.71031952	41.17101376	59.96067069	0	410	410	0.5	1		230.4864865	217	11	648	8528	165.1727415	0.32920395	0.691210776
growth_another_Set1Cell1.58170	ID6042152	6042152	1602	60.15177536	40.8462534	61.32081349	0	710	710	0.5	1		182.3783784	120	17	615	6748	158.3693558	0.465885604	0.732000548
growth_another_Set1Cell1.58171	ID5289509	5289509	1602	42.66450882	40.80923583	61.07305689	0	489	489	0.5	1		166.8108108	139	0	728	6172	142.8971732	0.319900353	0.565853655
growth_another_Set1Cell1.58172	ID5799470	5799470	1602	50.27544022	40.70196749	62.36243873	0	641	641	0.5	1		158.2432432	140	0	526	5855	129.7472769	0.389252979	0.683451227
growth_another_Set1Cell1.58173	ID6526484	6526484	1602	46.685009	41.17408389	60.28678084	0	855	855	0.5	1		172.4864865	129	0	764	6382	151.5834243	0.299493499	0.524501393
growth_another_Set1Cell1.58174	ID6887954	6887954	1602	35.56218338	41.01868646	60.23336433	0	967	967	0.5	1		161.9189189	136	0	710	5991	152.617055	0.298769735	0.488122655
growth_another_Set1Cell1.58175	ID5542447	5542447	1602	47.08809662	41.05473271	61.91018511	0	565	565	0.5	1		160.8108108	140	0	550	5950	126.2059247	0.355495584	0.668346375
growth_another_Set1Cell1.58176	ID4810441	4810441	1602	76.7877121	41.20470393	60.6839375	0	347	347	0.5	1		315.2702703	296	0	959	11665	210.4668948	0.334447243	0.750853885
growth_another_Set1Cell1.58177	ID6655717	6655717	1602	49.04940414	41.05248691	60.32285408	0	897	897	0.5	1		178.4864865	116	0	646	6604	164.5380101	0.319181466	0.524930998
growth_another_Set1Cell1.58178	ID6946540	6946540	1602	39.18083572	41.08842734	60.11715836	0	979	979	0.5	1		153.7837838	110	11	592	5690	145.3679498	0.231145638	0.397235583
growth_another_Set1Cell1.58179	ID6359785	6359785	1602	54.52515793	41.1013471	60.29936208	0	810	810	0.5	1		183.1081081	137	0	942	6775	184.0867525	0.368528696	0.53571331
growth_another_Set1Cell1.58180	ID5272286	5272286	1602	43.15450668	40.80912131	61.17449321	0	485	485	0.5	1		144.8108108	108	0	628	5358	136.9346636	0.330045804	0.524837913
growth_another_Set1Cell1.58181	ID6664939	6664939	1602	47.78275681	41.08913089	60.42667355	0	896	896	0.5	1		156.8108108	95	0	763	5802	167.7976357	0.302512927	0.434092272
growth_another_Set1Cell1.58182	ID6756086	6756086	1602	57.74525833	41.17058458	60.4794788	0	924	924	0.5	1		164.2432432	130	0	676	6077	160.1227663	0.387916713	0.573375998
growth_another_Set1Cell1.58183	ID5724869	5724869	1602	51.35074234	40.79430782	62.57606994	0	619	619	0.5	1		161.4594595	159	0	453	5974	106.7045752	0.360772358	0.802339595
growth_another_Set1Cell1.58184	ID5806794	5806794	1602	40.73031235	40.70513553	62.35176851	0	642	642	0.5	1		143.4864865	127	0	554	5309	130.8957646	0.409947127	0.63744163
growth_another_Set1Cell1.58185	ID6779633	6779633	1602	48.29520798	41.11596283	60.35443137	0	933	933	0.5	1		167.5675676	123	0	828	6200	162.4733381	0.360634653	0.54671852
growth_another_Set1Cell1.58186	ID5475013	5475013	1602	51.63518906	41.13041295	61.07095546	0	543	543	0.5	1		140.8648649	108	0	449	5212	125.8266361	0.367815033	0.602091083
growth_another_Set1Cell1.58187	ID4711121	4711121	1602	127.6571579	41.21788079	61.09196031	0	318	318	0.5	1		376.6756757	266	12	1332	13937	307.2679842	0.523926878	0.842920877
growth_another_Set1Cell1.58188	ID6540020	6540020	1602	49.5450325	41.08635535	60.23800381	0	861	861	0.5	1		167.1351351	103	0	785	6184	189.1323996	0.371578709	0.478808561
growth_another_Set1Cell1.58189	ID6600435	6600435	1602	42.94554901	41.12582277	60.19916563	0	881	881	0.5	1		187.1081081	139	0	811	6923	163.5377605	0.325731163	0.562222733
growth_another_Set1Cell1.58190	ID4659933	4659933	1602	105.4407501	41.21342537	61.24983747	0	302	302	0.5	1		357.4054054	202	37	1483	13224	370.6840868	0.555296709	0.688492187
growth_another_Set1Cell1.58191	ID6067911	6067911	1602	55.4358902	40.85659682	61.23617787	0	717	717	0.5	1		192.0540541	118	0	840	7106	206.6228375	0.427522277	0.556738184
growth_another_Set1Cell1.58192	ID5429967	5429967	1602	43.14638901	41.14255613	60.93141413	0	527	527	0.5	1		153.1621622	122	0	661	5667	142.1180092	0.310108433	0.510197943
growth_another_Set1Cell1.58193	ID4989650	4989650	1602	62.42657852	41.19311722	59.98467667	0	401	401	0.5	1		256.6216216	230	0	808	9495	155.5221226	0.306453149	0.77410757
growth_another_Set1Cell1.58194	ID5036755	5036755	1602	54.91906738	41.19584638	59.952033	0	415	415	0.5	1		232.972973	178	29	660	8620	139.3007311	0.294287754	0.760542504
growth_another_Set1Cell1.58195	ID4908757	4908757	1602	78.35575867	41.1096614	60.20760202	0	376	376	0.5	1		276.1891892	254	27	726	10219	169.7813689	0.415458789	0.954942807
growth_another_Set1Cell1.58196	ID6288126	6288126	1602	50.57427979	41.07785761	60.46597509	0	788	788	0.5	1		168.2702703	101	0	803	6226	169.9904652	0.279149109	0.432043921
growth_another_Set1Cell1.58197	ID6949574	6949574	1602	44.47608948	41.13159524	60.08789788	0	981	981	0.5	1		154.8918919	97	0	602	5731	149.9973673	0.291502752	0.466146435
growth_another_Set1Cell1.58198	ID6311632	6311632	1602	65.88820648	41.12507659	60.46937721	0	793	793	0.5	1		200.1891892	133	0	826	7407	191.5170195	0.42969322	0.628317109
growth_another_Set1Cell1.58199	ID4672247	4672247	1602	110.2918625	41.18915086	61.12008918	0	308	308	0.5	1		337.7027027	188	38	1426	12495	336.8530726	0.456186	0.628129399
growth_another_Set1Cell1.58200	ID5120767	5120767	1602	40.32819748	41.1782929	60.50459853	0	440	440	0.5	1		168.9459459	144	30	396	6251	105.3849942	0.235680751	0.611528676
growth_another_Set1Cell1.58201	ID6126319	6126319	1602	57.42859268	40.93332243	60.94653483	0	738	738	0.5	1		174.7027027	145	0	745	6464	162.1689559	0.357011432	0.566840034
growth_another_Set1Cell1.58202	ID6207213	6207213	1602	54.23716736	41.05390047	60.62645866	0	763	763	0.5	1		188.1621622	125	0	885	6962	193.9565406	0.392709342	0.547102381
growth_another_Set1Cell1.58203	ID6335189	6335189	1602	54.93650436	41.06559025	60.33060102	0	799	799	0.5	1		191.4864865	142	0	885	7085	173.6469313	0.358310536	0.581783664
growth_another_Set1Cell1.58204	ID5320425	5320425	1602	30.21924591	40.90505248	61.06440262	0	499	499	0.5	1		120.4864865	85	0	461	4458	124.6478644	0.266766212	0.407115695
growth_another_Set1Cell1.58205	ID6888144	6888144	1602	39.56071091	41.05707859	60.19262924	0	965	965	0.5	1		175.2702703	126	0	695	6485	164.839425	0.326929925	0.523942765
growth_another_Set1Cell1.58206	ID4623096	4623096	1602	105.4191742	41.30404612	61.73765771	0	294	294	0.5	1		283.4054054	163	0	1431	10486	310.9658305	0.552940607	0.64900657
growth_another_Set1Cell1.58207	ID5691028	5691028	1602	38.84006119	40.86250181	62.5475146	0	609	609	0.5	1		161.2702703	146	16	514	5967	107.3140895	0.304810765	0.702118367
growth_another_Set1Cell1.58208	ID5083790	5083790	1602	54.14121246	41.19837479	59.89455637	0	425	425	0.5	1		231.6756757	211	27	582	8572	129.4134318	0.306656563	0.840275865
growth_another_Set1Cell1.58209	ID6945453	6945453	1602	41.85737991	41.11262515	60.13781692	0	978	978	0.5	1		187.3783784	157	0	559	6933	125.9612708	0.30755337	0.6997993
growth_another_Set1Cell1.58210	ID6657697	6657697	1602	44.63683319	41.09876752	60.29635311	0	892	892	0.5	1		183.7567568	137	0	783	6799	170.2399296	0.261486532	0.44748511
growth_another_Set1Cell1.58211	ID6698658	6698658	1602	46.43232346	41.11987931	60.50226523	0	910	910	0.5	1		166.6216216	127	0	495	6165	124.3097277	0.317685357	0.64631125
growth_another_Set1Cell1.58212	ID5390999	5390999	1602	42.09349823	41.12508269	60.84305372	0	520	520	0.5	1		156.9459459	119	0	569	5807	141.1634092	0.290440308	0.500468708
growth_another_Set1Cell1.58213	ID6372004	6372004	1602	64.74958038	41.1033247	60.33788548	0	811	811	0.5	1		210.7297297	159	14	819	7797	176.4531176	0.389064616	0.668999443
growth_another_Set1Cell1.58214	ID6550182	6550182	1602	45.78273773	41.12919312	60.24797393	0	865	865	0.5	1		177.3783784	117	0	815	6563	185.3127014	0.36569398	0.512613341
growth_another_Set1Cell1.58215	ID5060235	5060235	1602	40.68291473	41.20415033	59.92576581	0	422	422	0.5	1		202.9189189	194	0	536	7508	122.0820258	0.247124289	0.658728575
growth_another_Set1Cell1.58216	ID5130889	5130889	1602	32.38339615	41.20204653	60.51463358	0	443	443	0.5	1		158.5945946	137	23	448	5868	91.76221065	0.216097946	0.614237876
growth_another_Set1Cell1.58217	ID6942369	6942369	1602	42.88352203	41.12645639	60.15814135	0	976	976	0.5	1		173.027027	136	0	599	6402	123.0522668	0.316237086	0.675667453
growth_another_Set1Cell1.58218	ID6445739	6445739	1602	58.51963043	41.1269847	60.26783359	0	834	834	0.5	1		195.3513514	162	0	926	7228	181.9725584	0.39037536	0.602824438
growth_another_Set1Cell1.58219	ID5279387	5279387	1602	35.09053421	40.76498116	61.07891832	0	487	487	0.5	1		123.5675676	78	0	546	4572	122.6760731	0.314546774	0.482040823
growth_another_Set1Cell1.58220	ID4706955	4706955	1602	143.8531189	41.20220304	61.12771389	0	317	317	0.5	1		366.4594595	211	66	1435	13559	341.1649645	0.511419225	0.726914973
growth_another_Set1Cell1.58221	ID6193810	6193810	1602	51.19070816	41.02872681	60.71925196	0	758	758	0.5	1		169.4594595	127	0	799	6270	192.2020919	0.413476889	0.515822439
growth_another_Set1Cell1.58222	ID6767273	6767273	1602	60.69536972	41.12420877	60.4971008	0	925	925	0.5	1		179.9189189	129	0	760	6657	160.7783807	0.378761793	0.614831489
growth_another_Set1Cell1.58223	ID6516397	6516397	1602	48.74106598	41.14911218	60.3969833	0	852	852	0.5	1		179.5405405	134	33	767	6643	156.9517963	0.331294591	0.569333071
growth_another_Set1Cell1.58224	ID6160019	6160019	1602	49.82806778	41.02051416	60.72619993	0	749	749	0.5	1		182.6486486	138	0	869	6758	179.0692318	0.348799943	0.527538737
growth_another_Set1Cell1.58225	ID6274704	6274704	1602	40.20537949	41.10355837	60.45986228	0	779	779	0.5	1		194.3513514	152	0	936	7191	179.2718631	0.314912999	0.519276892
growth_another_Set1Cell1.58226	ID5245599	5245599	1602	35.27345657	40.84430202	61.18216596	0	478	478	0.5	1		149.9459459	118	18	709	5548	134.9909351	0.313632369	0.530404446
growth_another_Set1Cell1.58227	ID6333107	6333107	1602	54.9594841	41.12237037	60.36418355	0	800	800	0.5	1		179.5405405	134	7	764	6643	186.1281808	0.35011354	0.500286755
growth_another_Set1Cell1.58228	ID4824730	4824730	1602	85.83390045	41.15703958	60.62107905	0	352	352	0.5	1		293.6756757	233	0	899	10866	229.9478267	0.350583168	0.663037957
growth_another_Set1Cell1.58229	ID6632113	6632113	1602	44.56401062	41.0433938	60.23336206	0	884	884	0.5	1		180.1351351	122	0	789	6665	168.5841633	0.42561567	0.638008992
growth_another_Set1Cell1.58230	ID5995149	5995149	1602	51.22802734	40.78009136	61.3466519	0	698	698	0.5	1		168.027027	108	0	752	6217	162.3128814	0.352287772	0.539367283
growth_another_Set1Cell1.58231	ID4743838	4743838	1602	133.5456696	41.2437151	60.89330847	0	333	333	0.5	1		369.6216216	285	0	1101	13676	270.0425225	0.505980812	0.919750043
growth_another_Set1Cell1.58232	ID6136453	6136453	1602	47.00408173	40.93226414	60.89495213	0	741	741	0.5	1		153.9459459	103	3	596	5696	155.8020371	0.33007616	0.490413898
growth_another_Set1Cell1.58233	ID5957251	5957251	1602	48.66750336	40.79586774	61.42842748	0	692	692	0.5	1		154.9459459	131	0	726	5733	161.07468	0.359554623	0.508804744
growth_another_Set1Cell1.58234	ID4646556	4646556	1602	126.4566116	41.28666802	61.37789827	0	298	298	0.5	1		353.3513514	229	0	1545	13074	346.4130656	0.522449677	0.700074094
growth_another_Set1Cell1.58235	ID5107345	5107345	1602	41.8679657	41.24784766	60.33316639	0	437	437	0.5	1		182.7297297	145	0	501	6761	119.316025	0.312337741	0.72898615
growth_another_Set1Cell1.58236	ID6217347	6217347	1602	43.02270126	41.00280025	60.68813488	0	764	764	0.5	1		179.8378378	116	0	729	6654	175.1845873	0.387877809	0.573797796
growth_another_Set1Cell1.58237	ID5599925	5599925	1602	39.43449783	40.7452479	62.50907265	0	583	583	0.5	1		141.1351351	120	0	467	5222	120.0039727	0.32556834	0.577709565
growth_another_Set1Cell1.58238	ID5782201	5782201	1602	50.6342926	40.72372248	62.40776721	0	634	634	0.5	1		149.5675676	149	0	481	5534	120.4951683	0.370123184	0.670632303
growth_another_Set1Cell1.58239	ID5661367	5661367	1602	46.51790237	40.76883173	62.61681293	0	601	601	0.5	1		168.6486486	163	0	497	6240	117.4796002	0.382286473	0.794037977
growth_another_Set1Cell1.58240	ID5420724	5420724	1602	38.57820129	41.12556138	60.83975782	0	529	529	0.5	1		126.027027	91	0	598	4663	137.6310459	0.254071611	0.371031755
growth_another_Set1Cell1.58241	ID6240953	6240953	1602	48.28026581	41.07610316	60.56447064	0	773	773	0.5	1		198.2162162	137	0	821	7334	198.2449572	0.36233388	0.531853983
growth_another_Set1Cell1.58242	ID6089403	6089403	1602	58.89318085	40.89459842	61.17091294	0	725	725	0.5	1		172.3513514	121	0	745	6377	165.6693857	0.411684571	0.606777335
growth_another_Set1Cell1.58243	ID6419081	6419081	1602	66.66332245	41.09387849	60.26649	0	825	825	0.5	1		209.5675676	161	20	706	7754	168.8590044	0.344209255	0.635602367
growth_another_Set1Cell1.58244	ID5394080	5394080	1602	44.43691254	41.04171406	60.85574965	0	523	523	0.5	1		146.7567568	114	0	642	5430	139.8670808	0.328826417	0.519291289
growth_another_Set1Cell1.58245	ID6492823	6492823	1602	43.22570419	41.10783043	60.29503796	0	846	846	0.5	1		177	160	0	810	6549	161.1348641	0.325794951	0.539860725
growth_another_Set1Cell1.58246	ID6675090	6675090	1602	37.76183701	41.05229552	60.31942153	0	902	902	0.5	1		157.2162162	81	0	567	5817	146.7925852	0.340067251	0.543577451
growth_another_Set1Cell1.58247	ID6408857	6408857	1602	52.52905655	41.11043338	60.34476756	0	822	822	0.5	1		187.1081081	136	0	868	6923	171.7664409	0.389884233	0.611140874
growth_another_Set1Cell1.58248	ID4856498	4856498	1602	80.89985657	41.1480592	60.54158512	0	360	360	0.5	1		297.6486486	246	24	1021	11013	227.9890612	0.387562898	0.729305379
growth_another_Set1Cell1.58249	ID4942514	4942514	1602	66.48232269	41.1288464	60.07692674	0	385	385	0.5	1		269.027027	211	64	773	9954	154.9384262	0.308680493	0.819110181
growth_another_Set1Cell1.58250	ID4966066	4966066	1602	55.20046234	41.1825968	60.07584677	0	394	394	0.5	1		245.7027027	218	33	658	9091	153.1061478	0.279570817	0.701253123
growth_another_Set1Cell1.58251	ID4767411	4767411	1602	144.9851685	41.24570555	60.92039349	0	332	332	0.5	1		391.2162162	246	2	1446	14475	329.2262929	0.516186912	0.809108153
growth_another_Set1Cell1.58252	ID5566121	5566121	1602	31.57402802	41.105445	62.34502428	0	573	573	0.5	1		115.8918919	102	0	419	4288	91.98483685	0.273755527	0.54155631
growth_another_Set1Cell1.58253	ID5657259	5657259	1602	43.17297363	40.6165082	62.70048726	0	598	598	0.5	1		139.5135135	113	0	486	5162	112.2572991	0.35827842	0.655637117
growth_another_Set1Cell1.58254	ID6823575	6823575	1602	44.37121964	41.1321949	60.26618486	0	945	945	0.5	1		177.5675676	144	49	655	6570	130.5142692	0.318789488	0.657755004
growth_another_Set1Cell1.58255	ID6006436	6006436	1602	64.71073914	40.80363616	61.32808066	0	701	701	0.5	1		175	116	0	767	6475	179.6337323	0.46851172	0.621617444
growth_another_Set1Cell1.58256	ID6745958	6745958	1602	46.19203186	41.17760348	60.57821758	0	918	918	0.5	1		165.3783784	111	0	687	6119	161.8956027	0.390782115	0.574049382
growth_another_Set1Cell1.58257	ID5201742	5201742	1602	26.42354202	40.94504881	61.03556575	0	463	463	0.5	1		111.0540541	80	0	355	4109	102.9001528	0.216157914	0.383645018
growth_another_Set1Cell1.58258	ID6398818	6398818	1602	69.17259216	41.09311723	60.33061587	0	818	818	0.5	1		211.8918919	160	8	947	7840	208.4358126	0.444760537	0.625896279
growth_another_Set1Cell1.58259	ID5384022	5384022	1602	48.9624176	41.07840503	60.9743427	0	518	518	0.5	1		150.6216216	112	0	482	5573	123.9772272	0.337450041	0.613066115
growth_another_Set1Cell1.58260	ID5898079	5898079	1602	49.43315125	40.93313419	61.74719718	0	669	669	0.5	1		159.8918919	136	0	500	5916	129.3521859	0.348600687	0.639039241
growth_another_Set1Cell1.58261	ID6325098	6325098	1602	54.64072037	41.07725525	60.38408953	0	795	795	0.5	1		200.5135135	159	14	835	7419	168.9688699	0.358200416	0.625934905
growth_another_Set1Cell1.58262	ID5360474	5360474	1602	44.64331055	40.98681252	60.96484252	0	511	511	0.5	1		146.8378378	108	0	578	5433	127.7735657	0.30588737	0.538372398
growth_another_Set1Cell1.58263	ID6837092	6837092	1602	51.2579689	41.14834464	60.30332203	0	950	950	0.5	1		150.0810811	92	0	647	5553	158.2149344	0.31376191	0.453097873
growth_another_Set1Cell1.58264	ID6870908	6870908	1602	68.10051727	41.1257597	60.22968382	0	958	958	0.5	1		161.7567568	96	0	772	5985	189.0196059	0.405951418	0.49418473
growth_another_Set1Cell1.58265	ID5579584	5579584	1602	40.70033264	41.00734114	62.25837477	0	575	575	0.5	1		137.7297297	126	0	392	5096	96.42459594	0.32249685	0.696627627
growth_another_Set1Cell1.58266	ID5758785	5758785	1602	35.39751816	40.80090371	62.42125782	0	633	633	0.5	1		140.4594595	114	0	553	5197	129.3551516	0.319000124	0.525222442
growth_another_Set1Cell1.58267	ID6806384	6806384	1602	48.016922	41.10680035	60.33798754	0	940	940	0.5	1		168.6216216	149	0	544	6239	137.0789212	0.326642084	0.605746547
growth_another_Set1Cell1.58268	ID6769535	6769535	1602	51.91705322	41.10201904	60.39804386	0	927	927	0.5	1		180.8648649	129	41	617	6692	135.6867639	0.33565164	0.669949845
growth_another_Set1Cell1.58269	ID6712189	6712189	1602	36.10386658	41.06949275	60.53899016	0	911	911	0.5	1		151.9459459	112	0	786	5622	162.3411952	0.271904197	0.40017678
growth_another_Set1Cell1.58270	ID6891381	6891381	1602	39.26180267	41.07437986	60.28995143	0	960	960	0.5	1		152.7837838	101	0	807	5653	161.2510353	0.26890175	0.40157843
growth_another_Set1Cell1.58271	ID4875092	4875092	1602	75.827034	41.11084924	60.46126868	0	367	367	0.5	1		291.0540541	266	59	858	10769	190.7642445	0.353236812	0.796523925
growth_another_Set1Cell1.58272	ID5488496	5488496	1602	41.61845398	41.06691457	61.22619276	0	548	548	0.5	1		165.0810811	143	16	525	6108	118.8431222	0.353473908	0.725538931
growth_another_Set1Cell1.58273	ID5159789	5159789	1602	40.17539978	41.13887425	60.82403935	0	454	454	0.5	1		134.7837838	116	0	463	4987	107.9380314	0.239965955	0.483318053
growth_another_Set1Cell1.58274	ID5407610	5407610	1602	40.97234726	41.09477649	60.82205463	0	525	525	0.5	1		148.8918919	106	0	700	5509	146.2277113	0.306854224	0.478163389
growth_another_Set1Cell1.58275	ID5613436	5613436	1602	37.34086227	40.78196332	62.52635783	0	586	586	0.5	1		146.9189189	135	9	386	5436	91.89830683	0.272948957	0.685599763
growth_another_Set1Cell1.58276	ID5860210	5860210	1602	55.62216568	40.84849153	61.90436361	0	659	659	0.5	1		156.1081081	117	0	528	5776	140.6150742	0.377254474	0.608196313
growth_another_Set1Cell1.58277	ID6301515	6301515	1602	56.96556473	41.08181252	60.48930522	0	790	790	0.5	1		183.0540541	133	0	886	6773	190.0568549	0.44984357	0.597676499
growth_another_Set1Cell1.58278	ID6955846	6955846	1602	52.05654144	41.12454976	60.07874692	0	986	986	0.5	1		155.1891892	108	0	611	5742	147.4237727	0.392210941	0.593114581
growth_another_Set1Cell1.58279	ID5470078	5470078	1602	40.33294678	41.08190061	61.01337495	0	546	546	0.5	1		155.8378378	135	0	470	5766	112.5409835	0.315346854	0.663957706
growth_another_Set1Cell1.58280	ID5813109	5813109	1602	43.25851059	40.76651252	62.29327716	0	645	645	0.5	1		154.9459459	115	0	597	5733	135.3618496	0.402446741	0.656955526
growth_another_Set1Cell1.58281	ID5748583	5748583	1602	37.00964355	40.70724796	62.56870951	0	627	627	0.5	1		144.2162162	121	0	531	5336	120.7702445	0.322589486	0.58251792
growth_another_Set1Cell1.58282	ID5167993	5167993	1602	29.96339989	41.08638058	60.56573415	0	451	451	0.5	1		142.0810811	131	5	447	5257	104.4146058	0.265461296	0.570896445
growth_another_Set1Cell1.58283	ID5003124	5003124	1602	62.91945648	41.21388286	59.98579132	0	406	406	0.5	1		255.1081081	215	57	708	9439	149.9117859	0.237342261	0.652835419
growth_another_Set1Cell1.58284	ID4700031	4700031	1602	135.7388611	41.19474253	61.12093419	0	312	312	0.5	1		347	233	0	1413	12839	325.5829814	0.527696052	0.736282814
growth_another_Set1Cell1.58285	ID6254437	6254437	1602	49.31517029	41.0501013	60.49998907	0	776	776	0.5	1		188.2972973	124	0	824	6967	192.5819977	0.380492396	0.538977155
growth_another_Set1Cell1.58286	ID4686716	4686716	1602	120.7962494	41.1808941	61.15716817	0	305	305	0.5	1		336.8648649	184	14	1434	12464	376.5330266	0.516294608	0.60925154
growth_another_Set1Cell1.58287	ID6529880	6529880	1602	40.3885994	41.11832286	60.23324224	0	859	859	0.5	1		175.5945946	129	0	781	6497	185.6673338	0.333816308	0.473387912
growth_another_Set1Cell1.58288	ID5452648	5452648	1602	35.15129089	41.12823442	61.00269516	0	540	540	0.5	1		144.3783784	132	0	444	5342	115.8841259	0.290291714	0.560602381
growth_another_Set1Cell1.58289	ID6744922	6744922	1602	39.84315109	41.21413675	60.43858888	0	919	919	0.5	1		140.7567568	103	5	620	5208	122.7729172	0.298695507	0.527373161
growth_another_Set1Cell1.58290	ID5670760	5670760	1602	52.75960541	40.76906126	62.61294264	0	603	603	0.5	1		158.8378378	143	0	455	5877	107.5054297	0.431521159	0.890754216
growth_another_Set1Cell1.58291	ID5557098	5557098	1602	34.50957108	41.05204979	62.06826682	0	566	566	0.5	1		115.8108108	95	0	457	4285	101.8418812	0.213086328	0.399499796
growth_another_Set1Cell1.58292	ID5326703	5326703	1602	37.71505356	40.94614172	60.96346404	0	501	501	0.5	1		141.9189189	98	0	593	5251	140.7425503	0.332177048	0.502866319
growth_another_Set1Cell1.58293	ID5623572	5623572	1602	42.40844727	40.77941219	62.50501303	0	589	589	0.5	1		151.7027027	132	0	468	5613	106.3560229	0.363261541	0.760153786
growth_another_Set1Cell1.58294	ID5235468	5235468	1602	33.39249039	40.85904367	61.17912183	0	474	474	0.5	1		139.5945946	114	0	464	5165	115.0614472	0.317298307	0.584456761
growth_another_Set1Cell1.58295	ID6230811	6230811	1602	48.18981171	41.01740752	60.64054334	0	769	769	0.5	1		183.7567568	135	0	885	6799	198.8890541	0.37845554	0.507322979
growth_another_Set1Cell1.58296	ID5589776	5589776	1602	41.534935	40.8300003	62.44923517	0	579	579	0.5	1		169.1351351	162	0	490	6258	122.6510774	0.317555031	0.664726048
growth_another_Set1Cell1.58297	ID5441301	5441301	1602	41.4705925	41.13454374	60.91331176	0	539	539	0.5	1		153.972973	139	0	557	5697	118.7238829	0.349150018	0.671256068
growth_another_Set1Cell1.58298	ID5548818	5548818	1602	33.24767685	41.10344154	62.29557122	0	570	570	0.5	1		149.6756757	130	0	552	5538	115.8739866	0.342309221	0.658811692
growth_another_Set1Cell1.58299	ID6008595	6008595	1602	54.05739594	40.75551516	61.34143639	0	704	704	0.5	1		159.027027	80	0	771	5884	173.2378722	0.474388258	0.590717942
growth_another_Set1Cell1.58300	ID6055700	6055700	1602	46.92766953	40.87104436	61.26276271	0	718	718	0.5	1		176.6216216	142	0	616	6535	140.7745146	0.401777694	0.7192113
growth_another_Set1Cell1.58301	ID5680920	5680920	1602	44.56858444	40.76632985	62.5411575	0	606	606	0.5	1		152.027027	135	0	518	5625	115.4896548	0.416180283	0.773696573
growth_another_Set1Cell1.58302	ID6348590	6348590	1602	66.94504547	41.1256441	60.35007456	0	802	802	0.5	1		203.8108108	143	7	767	7541	194.5243255	0.340804434	0.532626896
growth_another_Set1Cell1.58303	ID6102803	6102803	1602	45.39997101	40.93139437	61.13062937	0	731	731	0.5	1		175.1081081	137	0	734	6479	170.2246528	0.369665814	0.555275444
growth_another_Set1Cell1.58304	ID6149907	6149907	1602	53.97909164	40.94996414	60.82978372	0	744	744	0.5	1		191.5405405	138	0	608	7087	166.5298763	0.355060693	0.602757182
growth_another_Set1Cell1.58305	ID6740790	6740790	1602	59.63293839	41.18614277	60.40202187	0	920	920	0.5	1		174.4054054	110	0	749	6453	178.2555063	0.38786821	0.54686854
growth_another_Set1Cell1.58306	ID5050141	5050141	1602	44.4901619	41.18737999	59.97675529	0	421	421	0.5	1		210.3243243	182	79	477	7782	107.8290968	0.215959422	0.692845827
growth_another_Set1Cell1.58307	ID6913848	6913848	1602	40.69684219	41.09338266	60.22471394	0	970	970	0.5	1		156.4864865	118	12	548	5790	120.9783318	0.307742843	0.608786276
growth_another_Set1Cell1.58308	ID6573879	6573879	1602	55.07026291	41.12193694	60.26269503	0	872	872	0.5	1		175.4054054	99	0	960	6490	206.8439373	0.350662865	0.44032464
growth_another_Set1Cell1.58309	ID5498624	5498624	1602	42.3479805	41.03965677	61.32462579	0	550	550	0.5	1		139.2972973	109	0	554	5154	127.8440597	0.316219714	0.523543392
growth_another_Set1Cell1.58310	ID6459185	6459185	1602	52.49812317	41.1194693	60.26618646	0	837	837	0.5	1		189.7837838	136	0	906	7022	178.979846	0.296323974	0.484772755
growth_another_Set1Cell1.58311	ID6506295	6506295	1602	48.66145706	41.12006912	60.28058779	0	851	851	0.5	1		181.2432432	164	0	857	6706	163.8607819	0.345883415	0.568511292
growth_another_Set1Cell1.58312	ID4955923	4955923	1602	66.43984222	41.13763944	60.04673708	0	391	391	0.5	1		258.3783784	250	20	726	9560	147.0333204	0.275356667	0.75881226
growth_another_Set1Cell1.58313	ID6722367	6722367	1602	55.87826157	41.1436265	60.47737965	0	915	915	0.5	1		169.8918919	139	0	599	6286	145.2556719	0.398189982	0.666183225
growth_another_Set1Cell1.58314	ID6385464	6385464	1602	57.68428421	41.08442256	60.32769679	0	815	815	0.5	1		212	175	0	786	7844	173.1192588	0.337012219	0.617348992
growth_another_Set1Cell1.58315	ID4861712	4861712	1602	85.08790588	41.17243594	60.55710339	0	361	361	0.5	1		293.4864865	233	10	830	10859	208.3952737	0.343820503	0.720643955
growth_another_Set1Cell1.58316	ID5303051	5303051	1602	42.75484467	40.82650824	60.97850322	0	494	494	0.5	1		158.8918919	113	0	584	5879	130.966659	0.31609723	0.582778738
growth_another_Set1Cell1.58317	ID5026576	5026576	1602	53.89231873	41.12710611	59.96264999	0	412	412	0.5	1		222.7027027	194	32	510	8240	107.4070308	0.301766429	0.961303732
growth_another_Set1Cell1.58318	ID5846790	5846790	1602	50.91711044	40.77045892	61.89979253	0	654	654	0.5	1		149.4054054	115	0	593	5528	132.2208715	0.368027051	0.607968876
growth_another_Set1Cell1.58319	ID4979476	4979476	1602	55.99694061	41.23322285	60.00029758	0	398	398	0.5	1		254.0540541	209	25	804	9400	147.960007	0.309471905	0.811590258
growth_another_Set1Cell1.58320	ID5097260	5097260	1602	36.63654709	41.230494	60.34067782	0	435	435	0.5	1		177.7567568	134	0	477	6577	128.6419245	0.232787807	0.521849755
growth_another_Set1Cell1.58321	ID6752005	6752005	1602	43.70762253	41.13078888	60.46916493	0	923	923	0.5	1		158.5945946	118	3	616	5868	142.4900502	0.309562844	0.526206636
growth_another_Set1Cell1.58322	ID5704500	5704500	1602	32.23277664	40.94566796	62.67981781	0	613	613	0.5	1		150.1891892	139	0	498	5557	99.0700756	0.324168397	0.742255849
growth_another_Set1Cell1.58323	ID6079288	6079288	1602	49.29003143	40.8755112	61.15258442	0	722	722	0.5	1		186.9189189	145	14	749	6916	169.4093298	0.376371082	0.603429642
growth_another_Set1Cell1.58324	ID6851341	6851341	1602	52.77455902	41.16539201	60.18461343	0	955	955	0.5	1		164.1351351	123	0	602	6073	141.7549063	0.376336775	0.63320655
growth_another_Set1Cell1.58325	ID5522225	5522225	1602	37.66167068	40.9417466	61.92382026	0	561	561	0.5	1		142.8378378	131	0	462	5285	105.3334688	0.287712216	0.605963358
growth_another_Set1Cell1.58326	ID5792575	5792575	1602	43.91350174	40.73757964	62.32880031	0	640	640	0.5	1		156.3243243	128	0	547	5784	139.9775883	0.322211159	0.54429934
growth_another_Set1Cell1.58327	ID4720431	4720431	1602	127.0915527	41.17575797	61.16932027	0	320	320	0.5	1		333.027027	206	0	1272	12322	323.4522536	0.503710027	0.689788255
growth_another_Set1Cell1.58328	ID5073700	5073700	1602	61.17642593	41.28398255	59.93676497	0	424	424	0.5	1		225.0540541	192	60	577	8327	132.2157214	0.303766511	0.79318375
growth_another_Set1Cell1.58329	ID5139236	5139236	1602	35.25762177	41.24056289	60.47409851	0	441	441	0.5	1		157.3513514	125	0	425	5822	113.5403052	0.171970479	0.406712615
growth_another_Set1Cell1.58330	ID6909701	6909701	1602	44.13419342	41.08313838	60.16049764	0	972	972	0.5	1		183.4594595	147	0	754	6788	166.9640005	0.348547872	0.567993455
growth_another_Set1Cell1.58331	ID5870388	5870388	1602	47.17604065	40.83952711	61.81953482	0	662	662	0.5	1		173.4054054	144	0	614	6416	141.8807127	0.408524853	0.70896245
growth_another_Set1Cell1.58332	ID5904181	5904181	1602	54.88696289	40.86092127	61.78152295	0	675	675	0.5	1		186.4594595	148	0	546	6899	141.9120609	0.366687683	0.705053627
growth_another_Set1Cell1.58333	ID5144383	5144383	1602	30.68271828	41.2160269	60.65916482	0	447	447	0.5	1		136.4594595	129	0	455	5049	110.1159981	0.214749217	0.438155416
growth_another_Set1Cell1.58334	ID6688533	6688533	1602	52.59609604	41.17163612	60.45433018	0	905	905	0.5	1		176.8378378	145	0	630	6543	143.7301703	0.330226412	0.610862536
growth_another_Set1Cell1.58335	ID5464864	5464864	1602	37.59139633	41.08958364	61.19551691	0	547	547	0.5	1		134.6486486	93	0	431	4982	116.0622956	0.297129496	0.531500001
growth_another_Set1Cell1.58336	ID5336869	5336869	1602	50.49022675	40.9622651	60.99257299	0	507	507	0.5	1		155.3243243	124	0	642	5747	133.8452784	0.344478686	0.594668381
growth_another_Set1Cell1.58337	ID5937967	5937967	1602	56.30707932	40.76806673	61.71767123	0	679	679	0.5	1		188.1081081	143	3	567	6960	140.8554783	0.411375196	0.778501386
growth_another_Set1Cell1.58338	ID4780863	4780863	1602	133.3526764	41.19604516	60.79164781	0	337	337	0.5	1		374.5405405	330	0	1191	13858	290.8740272	0.48842397	0.845072947
growth_another_Set1Cell1.58339	ID4932402	4932402	1602	58.04615784	41.11984449	60.05338772	0	386	386	0.5	1		255.8918919	223	70	656	9468	150.6068804	0.276459878	0.735981083
growth_another_Set1Cell1.58340	ID5768996	5768996	1602	40.86865997	40.70000419	62.43839948	0	632	632	0.5	1		141.0810811	115	0	489	5220	124.2375365	0.374052757	0.618266045
growth_another_Set1Cell1.58341	ID5647146	5647146	1602	35.83540344	40.7120057	62.63927789	0	596	596	0.5	1		153.2702703	138	0	493	5671	115.5274495	0.289855833	0.596270888
growth_another_Set1Cell1.58342	ID4757301	4757301	1602	139.4607544	41.2050048	60.94988126	0	331	331	0.5	1		361.9189189	210	1	1402	13391	322.6238245	0.483696179	0.731429589
growth_another_Set1Cell1.58343	ID5686059	5686059	1602	43.76039124	40.79701764	62.62121529	0	608	608	0.5	1		136.8918919	116	8	399	5065	98.11268572	0.390256906	0.783317976
growth_another_Set1Cell1.58344	ID6032163	6032163	1602	50.74457932	40.89277747	61.17083731	0	716	716	0.5	1		201	168	0	780	7437	191.1032298	0.416932149	0.618976778
growth_another_Set1Cell1.58345	ID6731751	6731751	1602	34.19990158	41.13849774	60.34989676	0	922	922	0.5	1		188.2432432	155	29	799	6965	161.4356434	0.345689941	0.599089489
growth_another_Set1Cell1.58346	ID5373907	5373907	1602	51.26939774	41.01778857	60.93690112	0	516	516	0.5	1		168.8108108	131	0	570	6246	142.5667169	0.361465959	0.628742359
growth_another_Set1Cell1.58347	ID5371858	5371858	1602	45.76818466	41.0459892	60.91235237	0	517	517	0.5	1		147.8648649	98	0	481	5471	125.7643657	0.306318489	0.551393344
growth_another_Set1Cell1.58348	ID6553575	6553575	1602	60.60251617	41.12516079	60.28314628	0	863	863	0.5	1		175.3513514	122	0	701	6488	164.8492942	0.385148014	0.591539159
growth_another_Set1Cell1.58349	ID6826988	6826988	1602	49.87374115	41.11453036	60.31491786	0	946	946	0.5	1		169.2702703	126	0	579	6263	150.775707	0.33759105	0.566691736
growth_another_Set1Cell1.58350	ID4888524	4888524	1602	88.76445007	41.11218512	60.30927508	0	371	371	0.5	1		280.1081081	266	0	783	10364	190.1290182	0.368427133	0.793299536
growth_another_Set1Cell1.58351	ID6092762	6092762	1602	53.8144722	40.91493511	61.13070573	0	729	729	0.5	1		186.6216216	144	0	646	6905	157.222834	0.405219773	0.684577642
growth_another_Set1Cell1.58352	ID5955538	5955538	1602	40.46406937	40.83694572	61.45723923	0	689	689	0.5	1		154.7567568	123	0	680	5726	155.8609433	0.325446737	0.4875958
growth_another_Set1Cell1.58353	ID4770752	4770752	1602	106.2750473	41.2744376	60.73173849	0	343	343	0.5	1		374.1351351	332	40	1039	13843	236.1902672	0.453954926	0.98914118
growth_another_Set1Cell1.58354	ID5397471	5397471	1602	44.88499069	41.08391365	60.95511836	0	521	521	0.5	1		145.9189189	123	1	460	5399	116.8311646	0.32499708	0.612699366
growth_another_Set1Cell1.58355	ID6069201	6069201	1602	56.84462738	40.91056225	61.18786885	0	720	720	0.5	1		172.7027027	119	2	642	6390	151.7647787	0.332667561	0.568128746
growth_another_Set1Cell1.58356	ID4969413	4969413	1602	49.28040314	41.16443815	60.11793385	0	396	396	0.5	1		255.972973	245	4	683	9471	156.4151326	0.23394236	0.620525072
growth_another_Set1Cell1.58357	ID6587382	6587382	1602	62.30438995	41.06662099	60.18303476	0	875	875	0.5	1		203.6216216	151	0	735	7534	172.4076808	0.394133875	0.667784848
growth_another_Set1Cell1.58358	ID5569479	5569479	1602	40.28371429	41.08753553	62.23038219	0	571	571	0.5	1		150.027027	132	0	495	5551	107.7709728	0.321107132	0.676720932
growth_another_Set1Cell1.58359	ID6859773	6859773	1602	50.31222153	41.11664463	60.25086867	0	956	956	0.5	1		159.8378378	117	0	652	5914	148.5576045	0.292214539	0.486610976
growth_another_Set1Cell1.58360	ID4840412	4840412	1602	75.36817932	41.19538627	60.51439863	0	358	358	0.5	1		280.3783784	248	0	1033	10374	227.93595	0.426012365	0.73495475
growth_another_Set1Cell1.58361	ID5738432	5738432	1602	43.85982132	40.73023249	62.53892372	0	625	625	0.5	1		142.4594595	122	0	511	5271	123.3460792	0.366783353	0.619877502
growth_another_Set1Cell1.58362	ID5040084	5040084	1602	58.35255051	41.19029042	59.97524246	0	416	416	0.5	1		243.9189189	207	47	526	9025	118.604473	0.29019665	0.925147327
growth_another_Set1Cell1.58363	ID5215190	5215190	1602	40.71953201	40.84978709	61.00666631	0	468	468	0.5	1		154.5135135	136	0	534	5717	125.3955124	0.330226471	0.611787736
growth_another_Set1Cell1.58364	ID6002624	6002624	1602	48.66794586	40.86732301	61.25268557	0	708	708	0.5	1		182.027027	122	0	787	6735	184.9761976	0.374696162	0.536441723
growth_another_Set1Cell1.58365	ID6163397	6163397	1602	52.8404007	40.9827868	60.7220648	0	751	751	0.5	1		171.0540541	124	0	660	6329	156.2583235	0.32021309	0.53102535
growth_another_Set1Cell1.58366	ID6338556	6338556	1602	60.24355698	41.15679942	60.43816844	0	801	801	0.5	1		188.5405405	137	0	897	6976	196.0118469	0.397531459	0.547220467
growth_another_Set1Cell1.58367	ID6139840	6139840	1602	56.50453949	40.94026167	60.84077341	0	743	743	0.5	1		185.9189189	116	0	928	6879	191.5727855	0.334657887	0.486688265
growth_another_Set1Cell1.58368	ID5248974	5248974	1602	39.68159485	40.80118049	61.25697582	0	476	476	0.5	1		154.1891892	121	0	617	5705	128.2713785	0.26610722	0.505289566
growth_another_Set1Cell1.58369	ID5917692	5917692	1602	45.93469238	40.86944325	61.71089477	0	674	674	0.5	1		164.1621622	121	5	561	6074	132.2941826	0.306920287	0.582825853
growth_another_Set1Cell1.58370	ID6608844	6608844	1602	47.84000015	41.08213537	60.15007453	0	882	882	0.5	1		183.5135135	181	0	645	6790	156.4970042	0.373524792	0.63778595
growth_another_Set1Cell1.58371	ID6449097	6449097	1602	59.53609467	41.12252433	60.23518117	0	832	832	0.5	1		195.3243243	133	0	826	7227	184.2772751	0.405515787	0.611626907
growth_another_Set1Cell1.58372	ID4839397	4839397	1602	72.90135193	41.18050454	60.56449277	0	359	359	0.5	1		274.3243243	226	33	823	10150	201.0113394	0.32938397	0.676278808
growth_another_Set1Cell1.58373	ID4886500	4886500	1602	72.55760193	41.08490596	60.36035087	0	370	370	0.5	1		287.1621622	235	80	950	10625	188.4693482	0.383822179	0.845213182
growth_another_Set1Cell1.58374	ID4992994	4992994	1602	56.19264221	41.20056772	60.03680434	0	402	402	0.5	1		250.0540541	212	78	647	9252	134.3967894	0.275328588	0.80334892
growth_another_Set1Cell1.58375	ID6262768	6262768	1602	53.91746521	41.07111068	60.53411669	0	780	780	0.5	1		190.5945946	126	17	907	7052	193.5295641	0.405363663	0.568132132
growth_another_Set1Cell1.58376	ID5728231	5728231	1602	47.70550537	40.72649313	62.56757171	0	620	620	0.5	1		165.7837838	140	0	683	6134	139.903565	0.318334227	0.57227012
growth_another_Set1Cell1.58377	ID5603303	5603303	1602	41.48438263	40.72060381	62.4813536	0	584	584	0.5	1		137.9189189	116	0	359	5103	98.84875607	0.327213003	0.687974842
growth_another_Set1Cell1.58378	ID6894554	6894554	1602	42.80647278	41.15373688	60.19937558	0	964	964	0.5	1		159.2432432	124	0	702	5892	161.9151708	0.359193669	0.519817382
growth_another_Set1Cell1.58379	ID5988333	5988333	1602	55.07959747	40.82808962	61.45324946	0	695	695	0.5	1		170.3513514	103	0	693	6303	173.564944	0.419450117	0.580061112
growth_another_Set1Cell1.58380	ID6519764	6519764	1602	46.13468552	41.1632346	60.28636989	0	856	856	0.5	1		156.4864865	119	0	728	5790	150.0993415	0.308689279	0.491827774
growth_another_Set1Cell1.58381	ID6678482	6678482	1602	57.3106842	41.1235824	60.34989437	0	901	901	0.5	1		174.8648649	146	0	599	6470	139.9561761	0.336418435	0.629039348
growth_another_Set1Cell1.58382	ID6045666	6045666	1602	43.71396637	40.89211081	61.34744281	0	709	709	0.5	1		152.5675676	99	0	702	5645	164.129952	0.312570566	0.442720665
growth_another_Set1Cell1.58383	ID6244321	6244321	1602	36.36120605	41.06816044	60.57925446	0	772	772	0.5	1		172.3783784	109	0	831	6378	207.5547252	0.32093868	0.403570642
growth_another_Set1Cell1.58384	ID6185886	6185886	1602	64.4659729	40.99379948	60.6258411	0	756	756	0.5	1		164.7297297	99	0	687	6095	186.4374558	0.400128112	0.505010145
growth_another_Set1Cell1.58385	ID6862761	6862761	1602	45.095047	41.05350114	60.31091128	0	948	948	0.5	1		162.2162162	130	0	698	6002	158.5150072	0.265532325	0.429435589
growth_another_Set1Cell1.58386	ID5225358	5225358	1602	35.32710648	40.98203742	61.18493882	0	473	473	0.5	1		129.3783784	105	0	501	4787	125.1996963	0.242107837	0.402844992
growth_another_Set1Cell1.58387	ID6472609	6472609	1602	57.32266617	41.12767405	60.27544937	0	842	842	0.5	1		208.3513514	134	27	776	7709	173.8377622	0.372271669	0.650282526
growth_another_Set1Cell1.58388	ID5317522	5317522	1602	39.64538574	40.85173318	61.06444132	0	497	497	0.5	1		153.5675676	117	0	580	5682	152.3994278	0.349244639	0.521657207
growth_another_Set1Cell1.58389	ID4922255	4922255	1602	68.73967743	41.09418337	60.19041862	0	380	380	0.5	1		265.1351351	257	0	728	9810	148.3101409	0.316465039	0.859493982
growth_another_Set1Cell1.58390	ID5259160	5259160	1602	39.29853439	40.83157457	61.09710751	0	482	482	0.5	1		146.1081081	123	0	619	5406	125.8389146	0.316161383	0.557813509
growth_another_Set1Cell1.58391	ID5713821	5713821	1602	28.53947258	40.70335074	62.69951017	0	616	616	0.5	1		137.1621622	113	0	536	5075	111.9978952	0.253565584	0.495447572
growth_another_Set1Cell1.58392	ID6116246	6116246	1602	51.69802094	40.93010027	61.08052732	0	735	735	0.5	1		172.7837838	133	12	715	6393	175.5398238	0.402525242	0.564988687
growth_another_Set1Cell1.58393	ID5961622	5961622	1602	55.24324799	40.81173225	61.52929166	0	690	690	0.5	1		155.5405405	111	0	519	5755	136.2547847	0.328466521	0.564497905
growth_another_Set1Cell1.58394	ID5454750	5454750	1602	52.21596146	41.11948253	60.82311076	0	534	534	0.5	1		145.4054054	112	0	542	5380	132.0150369	0.357942893	0.580656622
growth_another_Set1Cell1.58395	ID5694360	5694360	1602	38.34209061	40.87500882	62.56996249	0	610	610	0.5	1		140.2432432	109	0	395	5189	99.49885689	0.344124735	0.721722371
growth_another_Set1Cell1.58396	ID5512090	5512090	1602	32.91335678	40.96021664	61.52813941	0	555	555	0.5	1		136.1081081	149	0	434	5036	96.89650372	0.225655397	0.517229431
growth_another_Set1Cell1.58397	ID4613010	4613010	1602	107.9602356	41.28676716	61.56937567	0	291	291	0.5	1		287.2432432	161	0	1282	10628	283.95612	0.463039881	0.640310786
growth_another_Set1Cell1.58398	ID6503351	6503351	1602	61.0705986	41.11155308	60.31774721	0	850	850	0.5	1		185.6486486	161	0	727	6869	153.6500743	0.362536799	0.642973196
growth_another_Set1Cell1.58399	ID4598672	4598672	1602	87.04827118	41.37174981	61.01389559	0	286	286	0.5	1		319.2702703	218	0	1245	11813	271.431355	0.305575053	0.550610531
growth_another_Set1Cell1.58400	ID4804511	4804511	1602	83.38937378	41.12558118	60.69785638	0	351	351	0.5	1		313.7567568	296	60	987	11609	206.204915	0.377296448	0.833641562
growth_another_Set1Cell1.58401	ID5974924	5974924	1602	58.08845901	40.84039069	61.4117411	0	699	699	0.5	1		165.3513514	133	0	734	6118	170.3411962	0.367760658	0.522003256
growth_another_Set1Cell1.58402	ID6412214	6412214	1602	66.66772461	41.10253887	60.28239063	0	823	823	0.5	1		212.7297297	185	5	912	7871	191.6128401	0.385128613	0.617375315
growth_another_Set1Cell1.58403	ID5927810	5927810	1602	45.56190491	40.89034405	61.6092973	0	684	684	0.5	1		168.2432432	132	0	739	6225	149.2673599	0.373667761	0.613206429
growth_another_Set1Cell1.58404	ID5160854	5160854	1602	34.90049362	41.123089	60.83489796	0	452	452	0.5	1		132.0540541	120	0	350	4886	93.9884585	0.291869629	0.634859212
growth_another_Set1Cell1.58405	ID6424506	6424506	1602	75.6735611	41.08105525	60.26620807	0	827	827	0.5	1		205.9189189	134	0	817	7619	197.1641136	0.407087503	0.604317317
growth_another_Set1Cell1.58406	ID4636570	4636570	1602	123.9957809	41.30512118	61.39802147	0	296	296	0.5	1		335.6486486	191	0	1548	12419	371.159386	0.543469441	0.636841776
growth_another_Set1Cell1.58407	ID6702011	6702011	1602	49.4094162	41.13644965	60.5876978	0	912	912	0.5	1		171.2702703	149	0	735	6337	171.1040373	0.379334305	0.550559555
growth_another_Set1Cell1.58408	ID5802885	5802885	1602	40.47972107	40.67397635	62.39065403	0	643	643	0.5	1		137.1081081	99	0	503	5073	121.4342034	0.36287479	0.601247031
growth_another_Set1Cell1.58409	ID5110675	5110675	1602	28.70465851	41.20881468	60.3310843	0	438	438	0.5	1		159.1621622	129	0	471	5889	117.3010167	0.204770644	0.461244679
growth_another_Set1Cell1.58410	ID5087148	5087148	1602	44.32611465	41.28151345	59.93107764	0	430	430	0.5	1		198.7837838	204	0	400	7355	116.474636	0.242230174	0.665588415
growth_another_Set1Cell1.58411	ID5314485	5314485	1602	46.869133	40.76022483	61.01173549	0	495	495	0.5	1		146.972973	120	14	478	5438	119.3008537	0.379766986	0.678165015
growth_another_Set1Cell1.58412	ID4851630	4851630	1602	86.016716	41.09169481	60.55025722	0	364	364	0.5	1		273.5135135	231	0	857	10120	204.0480093	0.383450463	0.743056907
growth_another_Set1Cell1.58413	ID4649890	4649890	1602	126.1049347	41.19800072	61.31536149	0	301	301	0.5	1		337.7837838	183	33	1499	12498	375.6606873	0.561745061	0.646847888
growth_another_Set1Cell1.58414	ID4673442	4673442	1602	132.8605194	41.15569895	61.12225277	0	310	310	0.5	1		348.1891892	246	0	1542	12883	333.0843935	0.489865145	0.687417483
growth_another_Set1Cell1.58415	ID5998526	5998526	1602	53.11965561	40.84453549	61.38516269	0	700	700	0.5	1		164.1621622	110	0	676	6074	162.1085908	0.389118321	0.567334859
growth_another_Set1Cell1.58416	ID6220724	6220724	1602	57.97772598	41.00554146	60.63685364	0	765	765	0.5	1		194.2162162	130	0	705	7186	185.458611	0.354263104	0.547887458
growth_another_Set1Cell1.58417	ID6621071	6621071	1602	52.52191925	41.07571591	60.30841082	0	885	885	0.5	1		174	114	0	736	6438	182.4530381	0.387357688	0.532539565
growth_another_Set1Cell1.58418	ID6563721	6563721	1602	50.86117172	41.1186666	60.24051141	0	868	868	0.5	1		191.8918919	165	0	757	7100	163.6160451	0.381388853	0.647608855
growth_another_Set1Cell1.58419	ID5134240	5134240	1602	36.39996338	41.1709938	60.39965767	0	445	445	0.5	1		171.3783784	160	0	431	6341	108.0849335	0.224116504	0.580593209
growth_another_Set1Cell1.58420	ID6278063	6278063	1602	49.77889633	40.99746246	60.45250184	0	784	784	0.5	1		164.5135135	111	0	821	6087	176.7794642	0.362897132	0.495587356
growth_another_Set1Cell1.58421	ID5063613	5063613	1602	41.35387039	41.28859529	59.96345912	0	423	423	0.5	1		208.3783784	194	23	461	7710	106.8897021	0.261232637	0.807567842
growth_another_Set1Cell1.58422	ID5836715	5836715	1602	48.87657166	40.8333941	61.98330163	0	650	650	0.5	1		157.7567568	112	0	684	5837	152.3902894	0.439834729	0.632466525
growth_another_Set1Cell1.58423	ID5350306	5350306	1602	37.85393906	40.98012017	61.06440106	0	505	505	0.5	1		145.7567568	121	12	608	5393	125.7626524	0.293255551	0.525616384
growth_another_Set1Cell1.58424	ID6919069	6919069	1602	36.11309433	41.09039521	60.20487586	0	969	969	0.5	1		160.3513514	106	0	751	5933	164.4472587	0.289828443	0.438212776
growth_another_Set1Cell1.58425	ID6483862	6483862	1602	59.15759277	41.10357562	60.29991992	0	844	844	0.5	1		190.2972973	136	0	893	7041	191.0652688	0.358383883	0.525541259
growth_another_Set1Cell1.58426	ID6435732	6435732	1602	54.36053085	41.18728083	60.22968873	0	830	830	0.5	1		191.2702703	139	0	851	7077	186.3243362	0.334498589	0.514616914
growth_another_Set1Cell1.58427	ID6197160	6197160	1602	42.62531662	41.01208011	60.68535675	0	759	759	0.5	1		156.972973	108	0	793	5808	177.1252674	0.264039459	0.370239341
growth_another_Set1Cell1.58428	ID5885870	5885870	1602	45.35168457	40.86542676	61.84734921	0	666	666	0.5	1		158.6486486	148	0	599	5870	132.0806185	0.343852636	0.614678452
growth_another_Set1Cell1.58429	ID6375323	6375323	1602	64.61962891	41.14460847	60.30890701	0	812	812	0.5	1		209.5945946	146	0	841	7755	174.3905992	0.410505513	0.699570053
growth_another_Set1Cell1.58430	ID5764011	5764011	1602	38.87889099	40.71303244	62.48346496	0	630	630	0.5	1		164.8918919	141	22	604	6101	117.6146683	0.361241651	0.744098446
growth_another_Set1Cell1.58431	ID5421999	5421999	1602	50.45944977	41.11077954	60.80937503	0	533	533	0.5	1		171.5675676	128	0	673	6348	143.6928709	0.313096315	0.569391975
growth_another_Set1Cell1.58432	ID6793114	6793114	1602	52.24031067	41.15456697	60.35933291	0	937	937	0.5	1		168.4864865	131	0	558	6234	144.0313665	0.288066428	0.523229685
growth_another_Set1Cell2.53111	ID687624	687624	2108	184.22042846679688	12.688963382076976	26.070394003095046	0.0	292.0	292	0.5	1		406.81081081081084	249.0	38.0	1573.0	15052.0	406.65695602052585	0.6808252257785347	0.8104147880214211
growth_another_Set1Cell2.53112	ID621834	621834	2108	196.96360778808594	12.148721339926066	26.31715090926213	0.0	264.0	264	0.5	1		431.43243243243245	226.0	0.0	2108.0	15963.0	534.0797662303794	0.7685151106312648	0.7020698073488449
growth_another_Set1Cell2.53113	ID779266	779266	2108	30.129470825195312	13.517809695644505	26.12930243263335	0.0	331.0	331	0.5	1		138.7027027027027	130.0	0.0	317.0	5132.0	75.4010996327363	0.2838795809629193	0.813480418536068
growth_another_Set1Cell2.53114	ID514061	514061	2108	111.96762084960938	11.560728376501014	25.974205131301044	0.0	218.0	218	0.5	1		347.94594594594594	270.0	0.0	1042.0	12874.0	245.16195848027866	0.5548191816184962	1.0128853084925955
growth_another_Set1Cell2.53115	ID608003	608003	2108	181.73928833007812	12.11145111373478	26.29195336167899	0.0	262.0	262	0.5	1		430.3243243243243	179.0	9.0	1946.0	15922.0	538.9975290632939	0.7549542923245762	0.6869007108552241
growth_another_Set1Cell2.53116	ID701696	701696	2108	72.31249237060547	12.970805226020419	26.143587997939196	0.0	299.0	299	0.5	1		264.1621621621622	265.0	39.0	614.0	9774.0	152.59578294623012	0.3273241158047514	0.8538057844499624
growth_another_Set1Cell2.53117	ID715776	715776	2108	56.909812927246094	13.187689746286638	26.239068263981565	0.0	304.0	304	0.5	1		183.0810810810811	170.0	0.0	514.0	6774.0	117.94098768696394	0.4582306149442061	0.9755883223332388
growth_another_Set1Cell2.53118	ID398349	398349	2108	122.26651763916016	11.030711878829313	26.40481096981424	0.0	174.0	174	0.5	1		282.0810810810811	184.0	0.0	956.0	10437.0	251.5208604534488	0.6221222949011661	0.860244920558341
growth_another_Set1Cell2.53119	ID426253	426253	2108	130.7880859375	10.830357964281363	26.218897377798864	0.0	180.0	180	0.5	1		303.18918918918916	197.0	0.0	1233.0	11218.0	316.1690685058864	0.7047984499069184	0.7928959982513971
growth_another_Set1Cell2.53120	ID388360	388360	2108	92.68402099609375	11.238350485015872	26.582208103606735	0.0	164.0	164	0.5	1		243.1891891891892	156.0	0.0	841.0	8998.0	233.4359105286167	0.6277998161360211	0.8035756775109556
growth_another_Set1Cell2.53121	ID741637	741637	2108	40.31999588012695	13.358857347943191	26.27122389903784	0.0	315.0	315	0.5	1		170.8918918918919	174.0	42.0	407.0	6323.0	75.51298040873641	0.32022859345559385	1.0978444610155538
growth_another_Set1Cell2.53122	ID355338	355338	2108	71.38685607910156	11.683227536256284	26.761235262191473	0.0	150.0	150	0.5	1		189.8108108108108	102.0	0.0	900.0	7023.0	206.88037845815873	0.5263339372699972	0.6327664596932299
growth_another_Set1Cell2.53123	ID567815	567815	2108	168.93069458007812	11.844933050137074	26.11790684675053	0.0	240.0	240	0.5	1		414.1621621621622	238.0	42.0	1492.0	15324.0	393.59782869161097	0.6480955126332417	0.8275692753114325
growth_another_Set1Cell2.53124	ID530969	530969	2108	160.12014770507812	11.706349519130766	26.00104924194591	0.0	231.0	231	0.5	1		370.8918918918919	264.0	0.0	1263.0	13723.0	314.98992786223283	0.6176198232078516	0.8991360990205579
growth_another_Set1Cell2.53125	ID553755	553755	2108	169.7899169921875	11.767633906938286	26.064806006571715	0.0	238.0	238	0.5	1		396.8378378378378	273.0	0.0	1375.0	14683.0	368.8672234402625	0.6576372379804822	0.8536304647498536
growth_another_Set1Cell2.53126	ID572444	572444	2108	210.55419921875	11.850024288366972	26.145914097596048	0.0	241.0	241	0.5	1		441.8378378378378	237.0	36.0	1590.0	16348.0	419.22511279167804	0.6890031983127771	0.8598770865766333
growth_another_Set1Cell2.53127	ID418065	418065	2108	117.12571716308594	10.899323699280062	26.284017253134135	0.0	176.0	176	0.5	1		269.05405405405406	180.0	0.0	963.0	9955.0	259.05672329797943	0.6494405186086211	0.8178570277933191
growth_another_Set1Cell2.53128	ID383005	383005	2108	94.36982727050781	11.283326593999586	26.50560331820728	0.0	162.0	162	0.5	1		235.45945945945945	178.0	6.0	707.0	8712.0	185.16443061875128	0.5932307107964676	0.9469641348402583
growth_another_Set1Cell2.53129	ID420382	420382	2108	147.9439697265625	10.856676413694418	26.169864978925958	0.0	181.0	181	0.5	1		334.35135135135135	192.0	14.0	1222.0	12371.0	340.307313420631	0.6789593089377051	0.7946307598432736
growth_another_Set1Cell2.53130	ID487454	487454	2108	144.06448364257812	11.319737702629835	26.20827040864057	0.0	205.0	205	0.5	1		347.05405405405406	260.0	0.0	1150.0	12841.0	290.2647207431659	0.6440709056237236	0.9367980992427956
growth_another_Set1Cell2.53131	ID436765	436765	2108	135.51370239257812	10.781336112528967	26.41173732395556	0.0	185.0	185	0.5	1		302.97297297297297	201.0	0.0	1092.0	11210.0	299.14029470453477	0.636790439607341	0.7880656933063791
growth_another_Set1Cell2.53132	ID657169	657169	2108	196.34783935546875	12.414881865002913	26.37853428671829	0.0	279.0	279	0.5	1		399.9189189189189	199.0	0.0	1950.0	14797.0	492.8660725445254	0.7155205713021237	0.6768605708733861
growth_another_Set1Cell2.53133	ID350233	350233	2108	78.15524291992188	11.62757886507095	26.787018965106352	0.0	151.0	151	0.5	1		200.45945945945945	139.0	0.0	858.0	7417.0	210.95478643994292	0.532486728758066	0.6603576797498854
growth_another_Set1Cell2.53134	ID631317	631317	2108	195.6541290283203	12.165748076375708	26.289142665736833	0.0	265.0	265	0.5	1		439.56756756756755	211.0	0.0	2419.0	16264.0	558.1395952696851	0.7521704585595469	0.6761650559160546
growth_another_Set1Cell2.53135	ID760343	760343	2108	21.98331642150879	13.554514207461603	26.010823981152353	0.0	323.0	323	0.5	1		119.24324324324324	113.0	0.0	285.0	4412.0	78.65056523262507	0.15752324012058377	0.4126452443004075
growth_another_Set1Cell2.53136	ID791057	791057	2108	22.718955993652344	13.596242484711437	26.152546944298994	0.0	336.0	336	0.5	1		116.4054054054054	107.0	0.0	224.0	4307.0	58.728404758902876	0.1908386393545043	0.6352846073789482
growth_another_Set1Cell2.53137	ID448536	448536	2108	145.1848907470703	10.778032596416	26.506336036574705	0.0	190.0	190	0.5	1		322.64864864864865	205.0	12.0	1452.0	11938.0	357.3796002553568	0.6996362670623877	0.7432696709314659
growth_another_Set1Cell2.53138	ID704021	704021	2108	118.74393463134766	12.680711740910878	25.81944428360825	0.0	296.0	296	0.5	1		352.5405405405405	299.0	18.0	846.0	13044.0	249.2799179185469	0.5106426692278782	0.9561083758920983
growth_another_Set1Cell2.53139	ID364325	364325	2108	79.19322204589844	11.441860797921358	26.7365517266737	0.0	156.0	156	0.5	1		224.0	179.0	0.0	732.0	8288.0	181.4494113765291	0.5778387348030749	0.9042041329737274
growth_another_Set1Cell2.53140	ID591405	591405	2108	182.84848022460938	12.064314888968939	26.144639442296196	0.0	252.0	252	0.5	1		427.7837837837838	210.0	0.0	1868.0	15828.0	472.7750307807401	0.7070476255660173	0.7495538029157663
growth_another_Set1Cell2.53141	ID772142	772142	2108	26.9592227935791	13.754921026302409	26.05206490067186	0.0	328.0	328	0.5	1		153.75675675675674	139.0	0.0	352.0	5689.0	82.21023368487967	0.2954386963637657	0.8530781827671118
growth_another_Set1Cell2.53142	ID450849	450849	2108	131.15274047851562	10.76160531344786	26.544281285630806	0.0	191.0	191	0.5	1		324.43243243243245	157.0	0.0	1371.0	12004.0	356.4069568890581	0.7032734794003965	0.7517058701707592
growth_another_Set1Cell2.53143	ID441134	441134	2108	137.19894409179688	10.788867783774686	26.475999511778532	0.0	186.0	186	0.5	1		314.94594594594594	191.0	0.0	1469.0	11653.0	332.00451351901376	0.6452716049215113	0.7440925943253834
growth_another_Set1Cell2.53144	ID455468	455468	2108	139.92747497558594	10.793994391271688	26.598252319035485	0.0	195.0	195	0.5	1		311.9189189189189	153.0	0.0	1535.0	11541.0	370.3370370635659	0.7469006610564678	0.7202266706606214
growth_another_Set1Cell2.53145	ID673568	673568	2108	170.4378204345703	12.460694465072276	26.429021544497523	0.0	282.0	282	0.5	1		433.4864864864865	238.0	0.0	1726.0	16039.0	498.2588362165471	0.7845801616552815	0.7649830483767047
growth_another_Set1Cell2.53146	ID535335	535335	2108	164.41481018066406	11.691658805843808	25.946323004897074	0.0	226.0	226	0.5	1		379.64864864864865	281.0	21.0	1140.0	14047.0	306.7434882235767	0.6522536726160651	0.9771839142558322
growth_another_Set1Cell2.53147	ID518711	518711	2108	124.62149810791016	11.620930927137097	25.970185511107587	0.0	221.0	221	0.5	1		363.02702702702703	302.0	91.0	1017.0	13432.0	216.0856937120711	0.6045798931297008	1.2660046293023355
growth_another_Set1Cell2.53148	ID793404	793404	2108	22.624038696289062	13.644034284757025	26.350577195072912	0.0	337.0	337	0.5	1		124.94594594594595	116.0	0.0	325.0	4623.0	72.448044964783	0.19850134983211232	0.5712818566515147
growth_another_Set1Cell2.53149	ID718139	718139	2108	56.71992874145508	13.24995159239095	26.201526556333604	0.0	305.0	305	0.5	1		189.67567567567568	175.0	0.0	458.0	7018.0	107.4331973455686	0.43098127634545635	1.063475737253681
growth_another_Set1Cell2.53150	ID732218	732218	2108	41.655906677246094	13.418324757066395	26.22127766853333	0.0	311.0	311	0.5	1		157.24324324324326	145.0	0.0	369.0	5818.0	87.16281234480594	0.2665537718925505	0.7593324395469092
growth_another_Set1Cell2.53151	ID743992	743992	2108	34.83157730102539	13.527931391504145	26.16281252059053	0.0	316.0	316	0.5	1		157.21621621621622	155.0	6.0	351.0	5817.0	81.89496495685974	0.25293549319081565	0.7750883297192828
growth_another_Set1Cell2.53152	ID675903	675903	2108	211.8610076904297	12.564220414805273	26.346176135275453	0.0	287.0	287	0.5	1		435.5135135135135	261.0	0.0	2318.0	16114.0	515.5191892980654	0.7426101676938481	0.7200247791784448
growth_another_Set1Cell2.53153	ID706365	706365	2108	61.159366607666016	13.049245583677237	26.12870239061125	0.0	300.0	300	0.5	1		215.7027027027027	176.0	7.0	732.0	7981.0	158.39312289800142	0.3250067844771164	0.6680724856105639
growth_another_Set1Cell2.53154	ID689968	689968	2108	157.07272338867188	12.716365717292293	25.971984541722676	0.0	294.0	294	0.5	1		374.1081081081081	307.0	9.0	1234.0	13842.0	302.9988800661173	0.6560416205318754	0.9782418501563647
growth_another_Set1Cell2.53155	ID645428	645428	2108	176.94845581054688	12.362780204241899	26.356504269413357	0.0	277.0	277	0.5	1		386.0	168.0	0.0	2078.0	14282.0	492.4281109405153	0.7719708673581992	0.682997001195878
growth_another_Set1Cell2.53156	ID692299	692299	2108	179.7870635986328	12.723770187841554	26.049331960201503	0.0	293.0	293	0.5	1		400.13513513513516	230.0	23.0	1372.0	14805.0	360.8036679231335	0.6583581100111421	0.8805410561821865
growth_another_Set1Cell2.53157	ID344897	344897	2108	56.447853088378906	11.82213113625526	26.806714956149577	0.0	148.0	148	0.5	1		175.78378378378378	109.0	0.0	941.0	6504.0	209.9670787865902	0.33810349483237995	0.42307518502531094
growth_another_Set1Cell2.53158	ID352577	352577	2108	83.35140991210938	11.74081929580496	26.750958827679934	0.0	149.0	149	0.5	1		208.2972972972973	128.0	0.0	935.0	7707.0	223.8318894052291	0.5751459882344733	0.6795930883387847
growth_another_Set1Cell2.53159	ID544333	544333	2108	146.49476623535156	11.670231006705741	25.992033403909446	0.0	225.0	225	0.5	1		367.1621621621622	285.0	25.0	1176.0	13585.0	276.1589229967968	0.6327785341003908	1.0305125613795216
growth_another_Set1Cell2.53160	ID659535	659535	2108	183.87522888183594	12.41550897157186	26.40469956525302	0.0	280.0	280	0.5	1		417.6216216216216	233.0	0.0	1831.0	15452.0	457.93688013326266	0.7462941692321234	0.7794710585324998
growth_another_Set1Cell2.53161	ID803403	803403	2108	21.332075119018555	13.96870871774321	26.659640014822873	0.0	338.0	338	0.5	1		124.8108108108108	131.0	0.0	203.0	4618.0	55.05544570795974	0.16356377018578616	0.6373512467919921
growth_another_Set1Cell2.53162	ID422734	422734	2108	137.7421875	10.831714195872076	26.250543246126778	0.0	182.0	182	0.5	1		315.05405405405406	183.0	6.0	1334.0	11657.0	342.9829074090643	0.7054492790728917	0.7599229783329557
growth_another_Set1Cell2.53163	ID512079	512079	2108	128.65615844726562	11.625410816478649	25.999528404830357	0.0	222.0	222	0.5	1		346.6756756756757	268.0	0.0	970.0	12827.0	239.0985447762368	0.5909476338075537	1.0771335330881378
growth_another_Set1Cell2.53164	ID581953	581953	2108	164.1846466064453	11.96196270808512	26.145343304722072	0.0	247.0	247	0.5	1		424.7027027027027	253.0	5.0	1816.0	15714.0	433.58062590383247	0.7156345514985043	0.8171685974088174
growth_another_Set1Cell2.53165	ID406604	406604	2108	109.47840118408203	11.078852572654073	26.461879403243525	0.0	170.0	170	0.5	1		268.5405405405405	210.0	6.0	951.0	9936.0	244.33237773739853	0.6277927515662093	0.8477660484658278
growth_another_Set1Cell2.53166	ID458314	458314	2108	162.61178588867188	10.799002010293576	26.616344796649216	0.0	196.0	196	0.5	1		353.35135135135135	194.0	0.0	1551.0	13074.0	376.0922771088246	0.7257883443895213	0.7902505280535763
growth_another_Set1Cell2.53167	ID570180	570180	2108	168.83648681640625	11.953300315473403	26.148313119767472	0.0	246.0	246	0.5	1		431.0	273.0	29.0	1603.0	15947.0	422.6017300274837	0.6556411250854157	0.8077481585524255
growth_another_Set1Cell2.53168	ID429640	429640	2108	147.9703369140625	10.849520116531458	26.16635144831145	0.0	179.0	179	0.5	1		318.05405405405406	186.0	0.0	1213.0	11768.0	319.72783095296205	0.7286620677186619	0.8386225757445064
growth_another_Set1Cell2.53169	ID781637	781637	2108	39.929298400878906	13.936579495950781	26.138436591902973	0.0	332.0	332	0.5	1		169.86486486486487	170.0	26.0	306.0	6285.0	67.87904363324931	0.35226442847774053	1.3037820734134564
growth_another_Set1Cell2.53170	ID609625	609625	2108	165.28933715820312	12.11062581085004	26.230021467233744	0.0	261.0	261	0.5	1		425.4054054054054	198.0	0.0	1879.0	15740.0	519.7815491712446	0.7828380491114726	0.718740590751553
growth_another_Set1Cell2.53171	ID521044	521044	2108	138.4745330810547	11.606896497987758	25.94091981995923	0.0	219.0	219	0.5	1		386.43243243243245	363.0	37.0	1038.0	14298.0	252.40427674450945	0.5756064713589335	1.118625633497852
growth_another_Set1Cell2.53172	ID774488	774488	2108	28.595537185668945	13.526543365756853	26.19465950372286	0.0	330.0	330	0.5	1		147.8108108108108	139.0	0.0	369.0	5469.0	80.13247290089838	0.2935679350823468	0.837234326308989
growth_another_Set1Cell2.53173	ID558428	558428	2108	149.56707763671875	11.730815203209161	25.995724328814838	0.0	232.0	232	0.5	1		368.72972972972974	242.0	26.0	1194.0	13643.0	304.2295961065379	0.633566781375889	0.9401392728669002
growth_another_Set1Cell2.53174	ID728158	728158	2108	63.58876419067383	13.378849125963008	26.16741342362822	0.0	309.0	309	0.5	1		216.24324324324326	193.0	3.0	556.0	8001.0	121.60532823793478	0.42012416	1.0521345419160164
growth_another_Set1Cell2.53175	ID628575	628575	2108	213.1630401611328	12.219802036842717	26.284070780767912	0.0	268.0	268	0.5	1		428.0	203.0	10.0	2202.0	15836.0	541.1513959451026	0.7499262870284826	0.6778815340961485
growth_another_Set1Cell2.53176	ID425041	425041	2108	124.55055236816406	10.88407008244157	26.258371402317064	0.0	177.0	177	0.5	1		305.3243243243243	190.0	14.0	1099.0	11297.0	292.22613523453737	0.6529907916118548	0.8254845867381557
growth_another_Set1Cell2.53177	ID477277	477277	2108	140.0436248779297	10.99869883162832	26.473377067887633	0.0	200.0	200	0.5	1		302.4594594594595	157.0	0.0	1295.0	11191.0	315.6501750879176	0.6895913222669591	0.7821701720849206
growth_another_Set1Cell2.53178	ID678224	678224	2108	203.75404357910156	12.624340710095005	26.201673821033847	0.0	290.0	290	0.5	1		438.4054054054054	307.0	0.0	1642.0	16221.0	453.09077208408	0.7350643687216456	0.8198425582681375
growth_another_Set1Cell2.53179	ID734545	734545	2108	46.13182830810547	13.304966013393626	26.23434354956129	0.0	312.0	312	0.5	1		152.7027027027027	146.0	0.0	366.0	5650.0	95.11626361250534	0.3578749118975817	0.8462397615730327
growth_another_Set1Cell2.53180	ID746326	746326	2108	36.71379852294922	13.518455786289122	26.189275913678593	0.0	318.0	318	0.5	1		151.45945945945945	154.0	0.0	386.0	5604.0	86.77704336548494	0.2885008655357589	0.7815989280619002
growth_another_Set1Cell2.53181	ID524907	524907	2108	144.8262176513672	11.611703543519528	26.00358178291317	0.0	223.0	223	0.5	1		355.5135135135135	282.0	25.0	1056.0	13154.0	272.4806437184139	0.6533144155124521	1.031139066453436
growth_another_Set1Cell2.53182	ID462435	462435	2108	150.93775939941406	10.850617230183584	26.467707919924518	0.0	198.0	198	0.5	1		335.02702702702703	139.0	19.0	1380.0	12396.0	343.3540031388472	0.6829913545232913	0.7919559851070003
growth_another_Set1Cell2.53183	ID647791	647791	2108	157.72801208496094	12.316326471186482	26.39415367721542	0.0	273.0	273	0.5	1		407.64864864864865	197.0	12.0	1779.0	15083.0	493.2599166213948	0.739070471050544	0.702439374120347
growth_another_Set1Cell2.53184	ID748652	748652	2108	40.41253662109375	13.472157356431753	26.159369655419997	0.0	317.0	317	0.5	1		126.21621621621621	122.0	0.0	312.0	4670.0	88.2090745946291	0.27093119104005015	0.6100548079624292
growth_another_Set1Cell2.53185	ID560738	560738	2108	150.19601440429688	11.74585956410759	26.00715178074815	0.0	234.0	234	0.5	1		369.4594594594595	214.0	26.0	1550.0	13670.0	352.9913907192666	0.5875699464102458	0.7747460629887922
growth_another_Set1Cell2.53186	ID762721	762721	2108	33.067840576171875	13.543844004464168	26.153330363737933	0.0	324.0	324	0.5	1		125.97297297297297	134.0	0.0	262.0	4661.0	71.51087193430664	0.27170150389254344	0.752735084158838
growth_another_Set1Cell2.53187	ID593765	593765	2108	177.11431884765625	11.96013179931502	26.157716196704644	0.0	248.0	248	0.5	1		428.3243243243243	250.0	0.0	1648.0	15848.0	409.25644324351975	0.6851765701858693	0.8510680755436308
growth_another_Set1Cell2.53188	ID439144	439144	2108	154.5501708984375	10.777664935010888	26.47922539437959	0.0	187.0	187	0.5	1		311.6756756756757	198.0	0.0	1329.0	11532.0	351.6319930816287	0.7301327178303522	0.7481125046526231
growth_another_Set1Cell2.53189	ID720484	720484	2108	45.9636116027832	13.333208402582313	26.250961410194492	0.0	306.0	306	0.5	1		180.1891891891892	155.0	0.0	434.0	6667.0	94.55975119757109	0.3490187838230902	0.9860142918254744
growth_another_Set1Cell2.53190	ID482166	482166	2108	136.93045043945312	11.094878083965204	26.40537617719036	0.0	201.0	201	0.5	1		330.1081081081081	141.0	0.0	1265.0	12214.0	352.2797802082083	0.68682167248525	0.763085654279578
growth_another_Set1Cell2.53191	ID596090	596090	2108	191.83724975585938	12.020687032328793	26.16742272996806	0.0	251.0	251	0.5	1		425.2162162162162	246.0	18.0	2148.0	15733.0	488.51902812566146	0.6886711495423121	0.7099457042188593
growth_another_Set1Cell2.53192	ID598394	598394	2108	178.8476104736328	12.05033619399408	26.20498883378661	0.0	254.0	254	0.5	1		405.35135135135135	184.0	0.0	2071.0	14998.0	482.8222134386423	0.7156842148103092	0.7004198750918709
growth_another_Set1Cell2.53193	ID366448	366448	2108	77.39246368408203	11.507472156557654	26.706889183374372	0.0	155.0	155	0.5	1		203.83783783783784	138.0	0.0	669.0	7542.0	168.2883625595453	0.5650815346166701	0.8746511335061906
growth_another_Set1Cell2.53194	ID399472	399472	2108	100.36495208740234	11.106776627665566	26.532297320962456	0.0	168.0	168	0.5	1		254.05405405405406	203.0	0.0	931.0	9400.0	216.67601850919493	0.6289722444858056	0.9054470854158875
growth_another_Set1Cell2.53195	ID625023	625023	2108	198.6083984375	12.256942700061813	26.341884292686096	0.0	270.0	270	0.5	1		433.3783783783784	213.0	0.0	2177.0	16035.0	529.7672104776751	0.7510798294113663	0.701765986634758
growth_another_Set1Cell2.53196	ID471929	471929	2108	141.0125274658203	11.239051481491572	26.285298832948836	0.0	203.0	203	0.5	1		332.35135135135135	199.0	52.0	1109.0	12297.0	302.6662276259863	0.6692386156505804	0.8804932886331099
growth_another_Set1Cell2.53197	ID608118	608118	2108	165.2075653076172	12.069127501254252	26.226067693380394	0.0	258.0	258	0.5	1		404.94594594594594	180.0	0.0	2212.0	14983.0	531.8541960781037	0.7532178797098058	0.6542130315257483
growth_another_Set1Cell2.53198	ID522629	522629	2108	120.75807189941406	11.570403432469508	26.015442531544807	0.0	217.0	217	0.5	1		356.56756756756755	271.0	82.0	927.0	13193.0	229.57309905084222	0.5700830200770123	1.1278889088203132
growth_another_Set1Cell2.53199	ID385926	385926	2108	94.64188385009766	11.274467888948784	26.553939915823108	0.0	165.0	165	0.5	1		240.1891891891892	157.0	0.0	850.0	8887.0	215.08381284175374	0.6228115919127007	0.8571647660342959
growth_another_Set1Cell2.53200	ID563083	563083	2108	176.83206176757812	11.799829100314966	26.106276170840903	0.0	239.0	239	0.5	1		420.4594594594595	327.0	10.0	1377.0	15557.0	380.20978088086775	0.7037313165648383	0.9135590200739975
growth_another_Set1Cell2.53201	ID504707	504707	2108	111.46910095214844	11.501481237713117	26.012882670762792	0.0	214.0	214	0.5	1		323.13513513513516	289.0	10.0	825.0	11956.0	201.38908750119646	0.5726893113198182	1.1685690676296456
growth_another_Set1Cell2.53202	ID666511	666511	2108	182.8867950439453	12.525065983164534	26.376032718403454	0.0	284.0	284	0.5	1		411.05405405405406	245.0	0.0	1798.0	15209.0	475.7807002966543	0.7286326059005169	0.7283296856811252
growth_another_Set1Cell2.53203	ID456832	456832	2108	161.59335327148438	10.773158097601947	26.522829583138346	0.0	193.0	193	0.5	1		333.5405405405405	173.0	0.0	1418.0	12341.0	389.31268456905735	0.7149793989586902	0.7143559900718227
growth_another_Set1Cell2.53204	ID546688	546688	2108	159.96852111816406	11.771760627394544	26.052542760381737	0.0	235.0	235	0.5	1		403.5135135135135	250.0	13.0	1333.0	14930.0	334.2519526762228	0.6328822729865943	0.9357981521512597
growth_another_Set1Cell2.53205	ID636032	636032	2108	179.95986938476562	12.226080104347183	26.312966217694033	0.0	269.0	269	0.5	1		422.9189189189189	193.0	17.0	2078.0	15648.0	499.6391130038192	0.7320945153086339	0.7155273638029307
growth_another_Set1Cell2.53206	ID722818	722818	2108	51.42028045654297	13.291111013521585	26.328587426703244	0.0	307.0	307	0.5	1		173.83783783783784	153.0	22.0	367.0	6432.0	91.99230448295164	0.3852610172720674	1.051105389870157
growth_another_Set1Cell2.53207	ID682369	682369	2108	200.61021423339844	12.573002362487726	26.359326114610766	0.0	288.0	288	0.5	1		443.2432432432432	264.0	11.0	2056.0	16400.0	477.3746726399276	0.7038901462382497	0.767142494309965
growth_another_Set1Cell2.53208	ID694657	694657	2108	135.51451110839844	12.700265880391926	25.931269894186713	0.0	295.0	295	0.5	1		351.18918918918916	287.0	0.0	1099.0	12994.0	277.00579996312933	0.6005580852181441	0.951405921663147
growth_another_Set1Cell2.53209	ID784000	784000	2108	33.371673583984375	13.852225266293944	26.152798694563693	0.0	333.0	333	0.5	1		156.78378378378378	156.0	4.0	319.0	5801.0	70.17443944879041	0.3032674359198689	1.0397870886410594
growth_another_Set1Cell2.53210	ID513942	513942	2108	142.1267547607422	11.604728672613827	25.901218961137943	0.0	220.0	220	0.5	1		368.3243243243243	301.0	50.0	1000.0	13628.0	267.90743157272044	0.6500518074393156	1.0832433352270252
growth_another_Set1Cell2.53211	ID625051	625051	2108	191.0347137451172	12.2059589919742	26.28773921979359	0.0	267.0	267	0.5	1		419.43243243243245	172.0	0.0	2157.0	15519.0	550.0773955918759	0.7693991353495355	0.6631229965403039
growth_another_Set1Cell2.53212	ID549021	549021	2108	161.5513153076172	11.759734402430444	25.993451006667232	0.0	233.0	233	0.5	1		386.2432432432432	251.0	0.0	1260.0	14291.0	328.623679187186	0.6246660516040454	0.9038072811645869
growth_another_Set1Cell2.53213	ID443793	443793	2108	146.74339294433594	10.78093962912496	26.48032034859476	0.0	189.0	189	0.5	1		332.4864864864865	205.0	6.0	1357.0	12302.0	362.7528713127515	0.6347441655433248	0.7117738972365476
growth_another_Set1Cell2.53214	ID477599	477599	2108	161.0729522705078	11.188215649686718	26.309665873386564	0.0	202.0	202	0.5	1		340.9189189189189	195.0	14.0	1457.0	12614.0	330.8571677710269	0.689826181269209	0.8412753990405468
growth_another_Set1Cell2.53215	ID392351	392351	2108	104.4485092163086	11.194213717825972	26.50114943457183	0.0	166.0	166	0.5	1		247.2972972972973	184.0	0.0	795.0	9150.0	217.02468687850865	0.5538761993716567	0.8123375263570327
growth_another_Set1Cell2.53216	ID404892	404892	2108	123.77499389648438	11.109943543954017	26.33730669139271	0.0	172.0	172	0.5	1		261.6216216216216	183.0	0.0	1018.0	9680.0	264.70280518928223	0.6679810986884398	0.79162250809869
growth_another_Set1Cell2.53217	ID585362	585362	2108	200.32835388183594	12.066053957413688	26.173449308097826	0.0	253.0	253	0.5	1		433.7027027027027	245.0	0.0	2074.0	16047.0	472.778070138203	0.7198913788394851	0.7679461257836153
growth_another_Set1Cell2.53218	ID664208	664208	2108	177.6401824951172	12.537315044367126	26.379190187198155	0.0	285.0	285	0.5	1		413.7567567567568	195.0	0.0	2094.0	15309.0	500.8566220545116	0.7534315369353802	0.7099318423514124
growth_another_Set1Cell2.53219	ID750993	750993	2108	35.51955032348633	13.498814328960258	26.279320780715413	0.0	319.0	319	0.5	1		134.02702702702703	151.0	0.0	330.0	4959.0	81.11257146243885	0.2695415003027782	0.7016377533783001
growth_another_Set1Cell2.53220	ID736919	736919	2108	37.78944396972656	13.462914839218724	26.21467657270969	0.0	313.0	313	0.5	1		148.64864864864865	124.0	0.0	446.0	5500.0	83.78982178185029	0.348848232171681	0.917641685218242
growth_another_Set1Cell2.53221	ID661396	661396	2108	192.2847442626953	12.442682297914187	26.416830987054144	0.0	281.0	281	0.5	1		426.02702702702703	225.0	0.0	1749.0	15763.0	485.65851551650326	0.7521988633995192	0.753156827978233
growth_another_Set1Cell2.53222	ID371365	371365	2108	85.02130126953125	11.52375128072026	26.773332677393384	0.0	154.0	154	0.5	1		218.97297297297297	165.0	0.0	771.0	8102.0	195.58878155832835	0.5772987938252688	0.8195269656479709
growth_another_Set1Cell2.53223	ID407461	407461	2108	138.1109161376953	10.95362597307942	26.307929011565157	0.0	175.0	175	0.5	1		307.2972972972973	199.0	0.0	1083.0	11370.0	277.8007744234531	0.6585700429832885	0.8784629287630928
growth_another_Set1Cell2.53224	ID467620	467620	2108	152.11248779296875	10.790715585338758	26.549245677688102	0.0	194.0	194	0.5	1		339.2972972972973	202.0	11.0	1375.0	12554.0	352.11187181103435	0.7295424107586392	0.8129223349311533
growth_another_Set1Cell2.53225	ID680623	680623	2108	208.28590393066406	12.592941250181159	26.301421642798324	0.0	289.0	289	0.5	1		420.9189189189189	207.0	0.0	1734.0	15574.0	445.1343354276061	0.7482755475585121	0.809448117144288
growth_another_Set1Cell2.53226	ID507040	507040	2108	123.17503356933594	11.51640085496359	25.999110023087916	0.0	215.0	215	0.5	1		336.5405405405405	276.0	66.0	884.0	12452.0	213.32416576585902	0.5641780083969871	1.138039419489733
growth_another_Set1Cell2.53227	ID615073	615073	2108	188.5084228515625	12.130470299733481	26.192401761476198	0.0	259.0	259	0.5	1		457.0	236.0	0.0	1946.0	16909.0	525.7129022152258	0.7026581643619689	0.7174872560724902
growth_another_Set1Cell2.53228	ID467118	467118	2108	154.78245544433594	10.91276031962047	26.476080309066546	0.0	199.0	199	0.5	1		354.05405405405406	229.0	0.0	1306.0	13100.0	360.9106496031906	0.6812519551773095	0.7950140966178835
growth_another_Set1Cell2.53229	ID638368	638368	2108	160.31930541992188	12.260514559684124	26.393087228894	0.0	271.0	271	0.5	1		395.05405405405406	185.0	0.0	1994.0	14617.0	484.447161775722	0.7380211271993685	0.6925543250190448
growth_another_Set1Cell2.53230	ID459693	459693	2108	146.71763610839844	10.770704586763147	26.54162978218595	0.0	192.0	192	0.5	1		349.3243243243243	182.0	0.0	1399.0	12925.0	363.93726978194513	0.7040318951364989	0.7931346178812472
growth_another_Set1Cell2.53231	ID786337	786337	2108	34.466522216796875	13.846104088009529	26.06514520726796	0.0	334.0	334	0.5	1		153.45945945945945	153.0	4.0	316.0	5678.0	77.35796827253968	0.30883428566362425	0.9361801962772816
growth_another_Set1Cell2.53232	ID776864	776864	2108	42.09019088745117	13.54352369559961	26.274280192415365	0.0	329.0	329	0.5	1		157.35135135135135	174.0	20.0	315.0	5822.0	72.88545664115571	0.29617348304023466	0.9866034593578892
growth_another_Set1Cell2.53233	ID345513	345513	2108	56.65040969848633	11.990490725693055	26.851803748988768	0.0	146.0	146	0.5	1		206.1891891891892	140.0	0.0	924.0	7629.0	203.94441479070792	0.18454774150685652	0.3150215295810529
growth_another_Set1Cell2.53234	ID493481	493481	2108	124.64381408691406	11.46601641394486	26.027787292993256	0.0	211.0	211	0.5	1		342.1081081081081	268.0	0.0	951.0	12658.0	256.9661438771635	0.5794309435682706	0.9768288945564149
growth_another_Set1Cell2.53235	ID496297	496297	2108	123.21307373046875	11.509528850919672	26.00081187367785	0.0	213.0	213	0.5	1		343.3243243243243	272.0	20.0	859.0	12703.0	214.55044136960402	0.5919898728624889	1.1900881586585894
growth_another_Set1Cell2.53236	ID650151	650151	2108	188.5155029296875	12.360649355374978	26.351643336273384	0.0	276.0	276	0.5	1		416.5945945945946	180.0	0.0	2111.0	15414.0	489.63662600496457	0.7329698151635508	0.7197220718098687
growth_another_Set1Cell2.53237	ID708772	708772	2108	59.855167388916016	13.124527702974321	26.21625820651321	0.0	301.0	301	0.5	1		204.40540540540542	176.0	48.0	669.0	7563.0	142.2565092163252	0.39451909558162584	0.8130060694061577
growth_another_Set1Cell2.53238	ID529593	529593	2108	147.24758911132812	11.59690673456972	25.95824680118827	0.0	224.0	224	0.5	1		395.6216216216216	280.0	84.0	1208.0	14638.0	274.63393325897897	0.6234265361400815	1.1063905586854736
growth_another_Set1Cell2.53239	ID474293	474293	2108	138.2913360595703	11.33753176449573	26.185627044024397	0.0	207.0	207	0.5	1		352.05405405405406	286.0	3.0	964.0	13026.0	290.31907216657964	0.6617394424290003	0.9658014901436088
growth_another_Set1Cell2.53240	ID402101	402101	2108	109.39313507080078	11.122117236213795	26.341283477531018	0.0	171.0	171	0.5	1		279.72972972972974	164.0	0.0	1129.0	10350.0	270.7501563197095	0.6915418976416001	0.8447644775319543
growth_another_Set1Cell2.53241	ID481969	481969	2108	138.07839965820312	11.22406636482095	26.305771722334956	0.0	204.0	204	0.5	1		327.72972972972974	154.0	0.0	1050.0	12126.0	302.68911890370737	0.5925604138042512	0.8057229700455836
growth_another_Set1Cell2.53242	ID500401	500401	2108	145.16966247558594	11.39554330564669	26.062587407701717	0.0	210.0	210	0.5	1		362.9189189189189	281.0	3.0	943.0	13428.0	266.9795433672336	0.5827197726071132	1.0009614341262092
growth_another_Set1Cell2.53243	ID415678	415678	2108	131.6788787841797	10.843503747417403	26.16680586909938	0.0	178.0	178	0.5	1		304.8378378378378	220.0	0.0	1253.0	11279.0	293.32144990261617	0.6888012266317298	0.8477551198431569
growth_another_Set1Cell2.53244	ID711090	711090	2108	48.376285552978516	13.156583573794325	26.14665177864316	0.0	302.0	302	0.5	1		184.64864864864865	170.0	0.0	502.0	6832.0	112.88716495692506	0.34541794836108797	0.8398838807165379
growth_another_Set1Cell2.53245	ID413119	413119	2108	100.72405242919922	11.095994394699341	26.502839244888122	0.0	169.0	169	0.5	1		266.86486486486484	210.0	8.0	1117.0	9874.0	257.8031292545795	0.6500098416103285	0.8155800755485231
growth_another_Set1Cell2.53246	ID697779	697779	2108	93.66172790527344	12.797831841089955	26.012598665118585	0.0	297.0	297	0.5	1		331.4054054054054	322.0	20.0	765.0	12262.0	202.36195012615107	0.4177724067314973	0.965148099420356
growth_another_Set1Cell2.53247	ID725170	725170	2108	49.94770050048828	13.294289235677732	26.282235139902053	0.0	308.0	308	0.5	1		170.3783783783784	146.0	0.0	478.0	6304.0	97.52018348109374	0.44380506905034034	1.0740726612155083
growth_another_Set1Cell2.53248	ID584882	584882	2108	186.96253967285156	11.981920907721918	26.16949249487599	0.0	249.0	249	0.5	1		431.72972972972974	290.0	0.0	1893.0	15974.0	460.5659953101575	0.7168196647786049	0.7827720564246361
growth_another_Set1Cell2.53249	ID574899	574899	2108	194.92160034179688	11.865792557199915	26.170692687625706	0.0	242.0	242	0.5	1		433.4054054054054	273.0	21.0	1574.0	16036.0	404.6051888679369	0.7087733570767702	0.8886194015355908
growth_another_Set1Cell2.53250	ID668849	668849	2108	215.4611053466797	12.52534444536401	26.35155263289415	0.0	286.0	286	0.5	1		444.97297297297297	216.0	2.0	2062.0	16464.0	504.079826487305	0.7502656438547722	0.7567900326739139
growth_another_Set1Cell2.53251	ID394683	394683	2108	110.88250732421875	11.215087215329653	26.503026493739778	0.0	167.0	167	0.5	1		261.8918918918919	171.0	0.0	819.0	9690.0	226.2369436114594	0.6290044784044886	0.8939639030396485
growth_another_Set1Cell2.53252	ID600759	600759	2108	191.35891723632812	12.071229039297917	26.15138915459715	0.0	255.0	255	0.5	1		425.43243243243245	226.0	0.0	2072.0	15741.0	472.1559617883186	0.7454336092119468	0.7696278029255753
growth_another_Set1Cell2.53253	ID713396	713396	2108	57.75254440307617	13.170959055497065	26.16031980454233	0.0	303.0	303	0.5	1		170.21621621621622	164.0	0.0	437.0	6298.0	124.40751476389893	0.3612330636119254	0.7261716978083369
growth_another_Set1Cell2.53254	ID753333	753333	2108	34.031063079833984	13.382264098082848	26.157009227470695	0.0	320.0	320	0.5	1		136.51351351351352	131.0	0.0	314.0	5051.0	76.34010945965635	0.20708759303557356	0.6135757064271762
growth_another_Set1Cell2.53255	ID633290	633290	2108	187.83926391601562	12.19148871293641	26.276505814164985	0.0	266.0	266	0.5	1		403.0810810810811	164.0	0.0	2067.0	14914.0	518.4057494096888	0.7524373365270003	0.6676985619525311
growth_another_Set1Cell2.53256	ID373696	373696	2108	90.17767333984375	11.408377371734483	26.730379434586133	0.0	157.0	157	0.5	1		212.32432432432432	133.0	0.0	769.0	7856.0	202.63967118098157	0.5775069943099431	0.7671693247572249
growth_another_Set1Cell2.53257	ID551373	551373	2108	164.13992309570312	11.7944083722623	26.103468920552366	0.0	236.0	236	0.5	1		422.2432432432432	278.0	61.0	1342.0	15623.0	331.37561814397316	0.687470562851266	1.038221587011402
growth_another_Set1Cell2.53258	ID376003	376003	2108	97.00728607177734	11.379981303756843	26.669869751787285	0.0	158.0	158	0.5	1		236.75675675675674	160.0	19.0	774.0	8760.0	192.6972878499974	0.5810792518057527	0.9031055365006263
growth_another_Set1Cell2.53259	ID537295	537295	2108	148.0464630126953	11.702861109968167	26.050289508217002	0.0	229.0	229	0.5	1		370.5135135135135	240.0	0.0	1217.0	13709.0	321.52065957654185	0.621864875687088	0.8837033940621716
growth_another_Set1Cell2.53260	ID386253	386253	2108	92.8163833618164	11.270117218128517	26.523138176337557	0.0	161.0	161	0.5	1		220.54054054054055	168.0	14.0	774.0	8160.0	202.57558186110776	0.5974956304360716	0.8143786695937703
growth_another_Set1Cell2.53261	ID755651	755651	2108	25.748092651367188	13.571903901619763	26.07299767996991	0.0	321.0	321	0.5	1		140.0810810810811	140.0	11.0	371.0	5183.0	78.96003854917808	0.2081246603051511	0.611243032242362
growth_another_Set1Cell2.53262	ID555457	555457	2108	183.04025268554688	11.787563851801874	26.114897620033073	0.0	237.0	237	0.5	1		424.97297297297297	308.0	29.0	1535.0	15724.0	395.8527705042822	0.6819663616190239	0.8705691343354531
growth_another_Set1Cell2.53263	ID640704	640704	2108	185.4178924560547	12.299389375764985	26.36218294563017	0.0	272.0	272	0.5	1		422.05405405405406	214.0	0.0	1836.0	15616.0	503.50019011063085	0.7200159497656518	0.7017914549336937
growth_another_Set1Cell2.53264	ID359624	359624	2108	89.81646728515625	11.346586999645483	26.555690152198846	0.0	159.0	159	0.5	1		222.83783783783784	171.0	0.0	792.0	8245.0	200.59668125003597	0.5921835426585166	0.8263392680674524
growth_another_Set1Cell2.53265	ID380619	380619	2108	99.44103240966797	11.271804032947182	26.528937229468355	0.0	163.0	163	0.5	1		233.94594594594594	159.0	0.0	666.0	8656.0	189.7571468345126	0.6081214937160425	0.9324356605953655
growth_another_Set1Cell2.53266	ID608455	608455	2108	174.35372924804688	12.132095100581127	26.186815659921546	0.0	260.0	260	0.5	1		427.64864864864865	236.0	5.0	1972.0	15823.0	493.77655856651376	0.7261813663605939	0.7286941916231975
growth_another_Set1Cell2.53267	ID509384	509384	2108	109.95840454101562	11.568775932437179	25.943808328485265	0.0	216.0	216	0.5	1		334.97297297297297	290.0	57.0	975.0	12394.0	230.78603444249762	0.5753030895580759	1.0601390212207193
growth_another_Set1Cell2.53268	ID788701	788701	2108	31.28597068786621	13.81471111422606	25.988641111599122	0.0	335.0	335	0.5	1		124.91891891891892	98.0	0.0	281.0	4622.0	80.70053640823322	0.27433478169811265	0.6664677327822118
growth_another_Set1Cell2.53269	ID589018	589018	2108	189.2810516357422	12.005196295188705	26.181099476261576	0.0	250.0	250	0.5	1		432.7027027027027	262.0	0.0	1911.0	16010.0	453.95789482095176	0.6847371038496584	0.7748109524458814
growth_another_Set1Cell2.53270	ID577499	577499	2108	187.78750610351562	11.862889638957101	26.190209943514287	0.0	243.0	243	0.5	1		441.0	287.0	0.0	1793.0	16317.0	426.5486816036099	0.6731053351573187	0.8318781742040097
growth_another_Set1Cell2.53271	ID728541	728541	2108	51.5185546875	13.320759897055348	26.209300421542164	0.0	310.0	310	0.5	1		164.86486486486487	144.0	11.0	325.0	6100.0	81.85324338994425	0.4117149644234032	1.1748213974836272
growth_another_Set1Cell2.53272	ID608478	608478	2108	183.33929443359375	12.097446823380606	26.213622316827166	0.0	257.0	257	0.5	1		418.0810810810811	179.0	0.0	2095.0	15469.0	501.2540040504181	0.7106348997905801	0.6929818503753806
growth_another_Set1Cell2.53273	ID565456	565456	2108	179.86863708496094	11.890146002456678	26.210715939835406	0.0	244.0	244	0.5	1		414.18918918918916	235.0	0.0	1882.0	15325.0	431.8293025566312	0.6760416896704387	0.7737582764839771
growth_another_Set1Cell2.53274	ID652496	652496	2108	183.8974151611328	12.335507421766144	26.394342348956254	0.0	274.0	274	0.5	1		414.0	174.0	0.0	1937.0	15318.0	514.0881355478953	0.7878542510121458	0.7097518397524003
growth_another_Set1Cell2.53275	ID671187	671187	2108	179.7297821044922	12.493252375060829	26.410142761422204	0.0	283.0	283	0.5	1		426.3243243243243	224.0	0.0	1816.0	15774.0	485.13474955441524	0.7334752803497603	0.743661936673495
growth_another_Set1Cell2.53276	ID378335	378335	2108	99.61223602294922	11.278552378384367	26.512974256868823	0.0	160.0	160	0.5	1		224.86486486486487	152.0	2.0	766.0	8320.0	193.40159170926094	0.5882904694862396	0.8612979958138932
growth_another_Set1Cell2.53277	ID432093	432093	2108	134.66622924804688	10.848208043662757	26.15821011276202	0.0	183.0	183	0.5	1		316.7837837837838	184.0	0.0	1366.0	11721.0	319.7096021856862	0.7003033107529905	0.8162008383179187
growth_another_Set1Cell2.53278	ID767447	767447	2108	21.461591720581055	13.52786289890707	26.1391654103527	0.0	326.0	326	0.5	1		131.40540540540542	128.0	2.0	299.0	4862.0	72.68633505208048	0.1624760043680672	0.5053539768652446
growth_another_Set1Cell2.53279	ID490712	490712	2108	128.10946655273438	11.359790374305415	26.127903688773188	0.0	208.0	208	0.5	1		353.6756756756757	248.0	19.0	996.0	13086.0	255.57256569580454	0.6187145854445284	1.0578912593059346
growth_another_Set1Cell2.53280	ID539863	539863	2108	148.47567749023438	11.678531098488273	25.97749224441165	0.0	230.0	230	0.5	1		371.3783783783784	233.0	52.0	1303.0	13741.0	299.2552191461098	0.5774177756756296	0.9085488785752668
growth_another_Set1Cell2.53281	ID603112	603112	2108	179.76708984375	12.067326209230965	26.19160333337463	0.0	256.0	256	0.5	1		413.1621621621622	229.0	0.0	2130.0	15287.0	496.7046693242661	0.7407977995964029	0.7079517329106618
growth_another_Set1Cell2.53282	ID343783	343783	2108	52.57453155517578	11.907749658329942	26.801576557937146	0.0	147.0	147	0.5	1		186.0810810810811	117.0	0.0	711.0	6885.0	194.37069086018465	0.2685364723723408	0.405323476545518
growth_another_Set1Cell2.53283	ID528618	528618	2108	165.90513610839844	11.707012885064534	25.99220697475972	0.0	228.0	228	0.5	1		390.94594594594594	240.0	9.0	1274.0	14465.0	305.29156791736233	0.63673236690588	0.996348236054299
growth_another_Set1Cell2.53284	ID398050	398050	2108	92.32328796386719	11.116432349426132	26.469705833895024	0.0	173.0	173	0.5	1		262.27027027027026	178.0	0.0	1027.0	9704.0	258.27479429740987	0.6036228717614623	0.76447005883968
growth_another_Set1Cell2.53285	ID453344	453344	2108	143.00735473632812	10.826306928718894	26.589409029560436	0.0	197.0	197	0.5	1		308.2972972972973	189.0	0.0	1253.0	11407.0	338.0506096943396	0.7145983117465929	0.7601820030360162
growth_another_Set1Cell2.53286	ID486113	486113	2108	137.88790893554688	11.30018759055871	26.234469738523085	0.0	206.0	206	0.5	1		347.7567567567568	226.0	0.0	1135.0	12867.0	294.7318371941787	0.6826142883548287	0.9573468736759055
growth_another_Set1Cell2.53287	ID501230	501230	2108	130.42147827148438	11.510944089772511	26.029530463353552	0.0	212.0	212	0.5	1		356.7567567567568	309.0	31.0	940.0	13200.0	247.78344099966333	0.6017155904751127	1.0817721200973334
growth_another_Set1Cell2.53288	ID654821	654821	2108	178.45472717285156	12.370279525369586	26.39366886511934	0.0	278.0	278	0.5	1		397.43243243243245	184.0	20.0	2130.0	14705.0	484.0509351378301	0.7459605283136911	0.7015904416315384
growth_another_Set1Cell2.53289	ID739301	739301	2108	51.7231559753418	13.424242905775952	26.214219602844555	0.0	314.0	314	0.5	1		164.9189189189189	176.0	0.0	328.0	6102.0	97.4458192417083	0.31295988447091755	0.8068159579101887
growth_another_Set1Cell2.53290	ID446199	446199	2108	138.0082550048828	10.81841179544582	26.45350273594068	0.0	188.0	188	0.5	1		336.8918918918919	188.0	23.0	1586.0	12465.0	376.8388827384238	0.6855227667661967	0.7271970468380251
growth_another_Set1Cell2.53291	ID685305	685305	2108	199.1029052734375	12.668641375227176	26.13655081025777	0.0	291.0	291	0.5	1		435.8918918918919	293.0	0.0	1713.0	16128.0	460.44198475087103	0.7103229431252606	0.7863422120614596
growth_another_Set1Cell2.53292	ID643068	643068	2108	198.9479217529297	12.342045960629768	26.390902663723672	0.0	275.0	275	0.5	1		431.4864864864865	186.0	0.0	2143.0	15965.0	519.2647377473921	0.7397099086431214	0.7066314492498715
growth_another_Set1Cell2.53293	ID368115	368115	2108	80.0579833984375	11.571519429681754	26.791184706046042	0.0	153.0	153	0.5	1		195.27027027027026	96.0	0.0	842.0	7225.0	220.0916032333215	0.5771384193983408	0.6493409968393743
growth_another_Set1Cell2.53294	ID769789	769789	2108	29.750139236450195	13.590960950358259	26.15710654913527	0.0	327.0	327	0.5	1		131.7027027027027	114.0	42.0	353.0	4873.0	78.11880726206748	0.23036435674331884	0.6313215606664151
growth_another_Set1Cell2.53295	ID697842	697842	2108	76.68444061279297	12.896957099426773	26.072345018872713	0.0	298.0	298	0.5	1		250.43243243243242	214.0	0.0	676.0	9266.0	168.92923247793908	0.3394184146681316	0.7513372030763961
growth_another_Set1Cell2.53296	ID361977	361977	2108	75.55545043945312	11.554369449130483	26.780422579386066	0.0	152.0	152	0.5	1		196.0810810810811	130.0	0.0	1039.0	7255.0	200.4434498220797	0.585637385165174	0.7226012952494177
growth_another_Set1Cell2.53297	ID434426	434426	2108	139.3899688720703	10.822053660071875	26.235679311581467	0.0	184.0	184	0.5	1		323.94594594594594	218.0	0.0	1337.0	11986.0	348.5811674923508	0.6390205932085277	0.7246512882981124
growth_another_Set1Cell2.53298	ID578548	578548	2108	170.64015197753906	11.923627049932636	26.18507124145777	0.0	245.0	245	0.5	1		398.7567567567568	235.0	0.0	1720.0	14754.0	417.85154231067696	0.6719124042098106	0.7670349976079702
growth_another_Set1Cell2.53299	ID619509	619509	2108	188.7060089111328	12.141729673276357	26.284011948186123	0.0	263.0	263	0.5	1		444.5945945945946	214.0	1.0	2164.0	16450.0	549.0848173430373	0.7788970692597998	0.7090616365863648
growth_another_Set1Cell2.53300	ID535541	535541	2108	145.88986206054688	11.703387857510762	25.97900879824239	0.0	227.0	227	0.5	1		370.2972972972973	230.0	44.0	1162.0	13701.0	291.7289328645177	0.6019544036196491	0.9539255471856882
growth_another_Set1Cell2.53301	ID494073	494073	2108	141.3158416748047	11.375028035175859	26.094046577071083	0.0	209.0	209	0.5	1		352.3783783783784	253.0	27.0	1118.0	13038.0	264.76376801377654	0.6101170226029958	1.0086404847039332
growth_another_Set1Cell5.1.14054	ID1090584	1090584	744	63.85124588012695	18.558928419154363	55.89978885402345	0.0	456.0	456	0.5	1		163.54054054054055	85.0	0.0	644.0	6051.0	176.41689806229428	0.48153798344492477	0.6026053766812771
growth_another_Set1Cell5.1.14055	ID997382	997382	744	69.06977081298828	18.40963484454331	55.961237531438705	0.0	415.0	415	0.5	1		198.0810810810811	146.0	0.0	851.0	7329.0	216.63850821874502	0.5263857737904518	0.6306336936256719
growth_another_Set1Cell5.1.14056	ID1014788	1014788	744	72.5573959350586	18.536328333599617	55.89248907396656	0.0	426.0	426	0.5	1		190.48648648648648	112.0	0.0	730.0	7048.0	188.33283504677766	0.4839066242071743	0.6596645054253494
growth_another_Set1Cell5.1.14057	ID300041	300041	744	56.650245666503906	18.198614175366842	55.99582862392853	0.0	126.0	126	0.5	1		193.67567567567568	167.0	0.0	737.0	7166.0	173.2823729661525	0.3905476257113536	0.6278253144208188
growth_another_Set1Cell5.1.14058	ID296981	296981	744	57.74549865722656	18.077011988577485	55.98859313675518	0.0	122.0	122	0.5	1		189.59459459459458	178.0	0.0	521.0	7015.0	127.1948329356406	0.46037300003402915	0.939793697023737
growth_another_Set1Cell5.1.14059	ID643099	643099	744	80.70211029052734	18.446690993505605	55.87742528696214	0.0	271.0	271	0.5	1		209.78378378378378	117.0	0.0	953.0	7762.0	216.15839551576977	0.5566973828713689	0.6941363476092827
growth_another_Set1Cell5.1.14060	ID839711	839711	744	68.41653442382812	18.526548040107517	55.822102637496265	0.0	353.0	353	0.5	1		183.40540540540542	111.0	0.0	825.0	6786.0	215.17363266021277	0.5467107324995014	0.602561772102199
growth_another_Set1Cell5.1.14061	ID500754	500754	744	80.52950286865234	18.286677154939333	55.99752745142112	0.0	210.0	210	0.5	1		224.35135135135135	160.0	0.0	852.0	8301.0	205.0455526917828	0.4718737532692052	0.7015580170499167
growth_another_Set1Cell5.1.14062	ID771101	771101	744	62.7156982421875	18.343968760772338	55.835544239596516	0.0	324.0	324	0.5	1		192.86486486486487	113.0	0.0	940.0	7136.0	227.82573288494996	0.5518752718391381	0.6020942210326528
growth_another_Set1Cell5.1.14063	ID1083398	1083398	744	80.84381866455078	18.56190659830592	55.875040504220216	0.0	455.0	455	0.5	1		191.59459459459458	144.0	0.0	643.0	7089.0	181.1169756231007	0.49898137191514275	0.7042748622391628
growth_another_Set1Cell5.1.14064	ID916506	916506	744	79.94662475585938	18.405342590418066	55.93515069271758	0.0	385.0	385	0.5	1		234.7027027027027	146.0	24.0	1245.0	8684.0	260.09462646259095	0.5292434348103634	0.6245907687987858
growth_another_Set1Cell5.1.14065	ID493599	493599	744	90.48799133300781	18.35719299004475	55.972123872201465	0.0	207.0	207	0.5	1		222.21621621621622	166.0	0.0	687.0	8222.0	179.82972426640075	0.527638478235625	0.8536112613244908
growth_another_Set1Cell5.1.14066	ID432159	432159	744	75.01795959472656	18.186773555137197	55.95358452773298	0.0	181.0	181	0.5	1		198.3783783783784	125.0	0.0	848.0	7340.0	201.1916376867465	0.5456307927492876	0.6961575157718258
growth_another_Set1Cell5.1.14067	ID207896	207896	744	54.655338287353516	17.665128347122085	56.00582073035666	0.0	86.0	86	0.5	1		179.0810810810811	119.0	0.0	593.0	6626.0	150.01081042126012	0.4383226971263978	0.7276034871545488
growth_another_Set1Cell5.1.14068	ID673835	673835	744	61.01557922363281	18.46182623790978	55.8732595917942	0.0	286.0	286	0.5	1		181.51351351351352	110.0	0.0	935.0	6716.0	231.96522986833148	0.5013402059639702	0.5226000984883034
growth_another_Set1Cell5.1.14069	ID733226	733226	744	80.558349609375	18.301301054918408	55.86008961696564	0.0	306.0	306	0.5	1		208.27027027027026	110.0	0.0	1026.0	7706.0	248.65087624671315	0.5928243563256428	0.6234841718436733
growth_another_Set1Cell5.1.14070	ID1164336	1164336	744	40.40024185180664	18.436964989120014	55.89043179638002	0.0	492.0	492	0.5	1		166.7027027027027	120.0	0.0	603.0	6168.0	133.58161568138053	0.2441356758628113	0.4897669205087759
growth_another_Set1Cell5.1.14071	ID448545	448545	744	76.97654724121094	18.307004442307413	55.90548218170174	0.0	191.0	191	0.5	1		211.13513513513513	128.0	0.0	942.0	7812.0	202.39238047830673	0.5266112416512508	0.7197107961512127
growth_another_Set1Cell5.1.14072	ID252971	252971	744	66.38182067871094	17.815907451647522	56.003308687776155	0.0	104.0	104	0.5	1		183.9189189189189	134.0	0.0	631.0	6805.0	161.5723742851238	0.4530447994086971	0.7098252420662062
growth_another_Set1Cell5.1.14073	ID598049	598049	744	77.32430267333984	18.263968524721804	55.921813523751965	0.0	247.0	247	0.5	1		205.32432432432432	108.0	0.0	1040.0	7597.0	262.0511033763849	0.5103928304476573	0.5295403462481172
growth_another_Set1Cell5.1.14074	ID854055	854055	744	83.04917907714844	18.456990791173208	55.891182204865665	0.0	362.0	362	0.5	1		214.6216216216216	129.0	0.0	900.0	7941.0	209.35089514329118	0.5386309332513589	0.7177702884336952
growth_another_Set1Cell5.1.14075	ID385076	385076	744	57.83340835571289	18.118174473040614	56.00695310232386	0.0	160.0	160	0.5	1		175.75675675675674	144.0	0.0	789.0	6503.0	186.30074333444554	0.4924616905585763	0.6225821964612677
growth_another_Set1Cell5.1.14076	ID177207	177207	744	42.98434829711914	17.470174828739694	56.235187956388636	0.0	73.0	73	0.5	1		160.24324324324326	110.0	0.0	767.0	5929.0	166.83897849347062	0.36554361775514976	0.5142162877104747
growth_another_Set1Cell5.1.14077	ID545855	545855	744	60.4080696105957	18.28795852083879	55.89777541778992	0.0	230.0	230	0.5	1		197.0810810810811	106.0	0.0	919.0	7292.0	235.02084758335545	0.4134772466970411	0.49060428516385296
growth_another_Set1Cell5.1.14078	ID726067	726067	744	73.32118225097656	18.295799614975902	55.83735728857262	0.0	305.0	305	0.5	1		217.02702702702703	135.0	7.0	1057.0	8030.0	246.2823003617423	0.5588216628277256	0.6318113395700675
growth_another_Set1Cell5.1.14079	ID570418	570418	744	74.00592041015625	18.23646006971688	55.91203847435372	0.0	241.0	241	0.5	1		196.1891891891892	115.0	0.0	945.0	7259.0	223.56615200947644	0.4923326147785082	0.5790179032482411
growth_another_Set1Cell5.1.14080	ID835639	835639	744	65.93001556396484	18.48778053236175	55.85124790342808	0.0	356.0	356	0.5	1		195.35135135135135	142.0	0.0	742.0	7228.0	192.8250813872822	0.48265935572309804	0.6596024173714079
growth_another_Set1Cell5.1.14081	ID226371	226371	744	68.21527099609375	17.714321012667067	55.93489681888614	0.0	93.0	93	0.5	1		177.27027027027026	128.0	0.0	782.0	6559.0	182.5776316846935	0.4028864495231239	0.5576715299340975
growth_another_Set1Cell5.1.14082	ID846924	846924	744	63.0989875793457	18.541834926992646	55.82560893539399	0.0	355.0	355	0.5	1		195.86486486486487	118.0	1.0	725.0	7247.0	188.90990829877995	0.5217381647993766	0.710958857408116
growth_another_Set1Cell5.1.14083	ID1106002	1106002	744	61.375972747802734	18.548884602257857	55.87926255173872	0.0	468.0	468	0.5	1		149.05405405405406	81.0	0.0	615.0	5515.0	169.99868397300185	0.44904615493445244	0.5434217193448894
growth_another_Set1Cell5.1.14084	ID1007685	1007685	744	92.04994201660156	18.565841841797653	55.91330068768276	0.0	424.0	424	0.5	1		201.75675675675674	113.0	0.0	835.0	7465.0	218.4514191359775	0.5821850318481072	0.6796838912293304
growth_another_Set1Cell5.1.14085	ID269391	269391	744	67.79647064208984	17.89578018730322	55.95368660172761	0.0	112.0	112	0.5	1		186.21621621621622	153.0	0.0	670.0	6890.0	175.59219407086016	0.4132260173537118	0.6201808064426966
growth_another_Set1Cell5.1.14086	ID976984	976984	744	82.57469177246094	18.424062896225063	55.91612350084257	0.0	409.0	409	0.5	1		194.40540540540542	88.0	0.0	878.0	7193.0	232.26905608456417	0.5746132781008793	0.6108698981603341
growth_another_Set1Cell5.1.14087	ID666707	666707	744	60.10044479370117	18.437878294419242	55.87583092914836	0.0	282.0	282	0.5	1		196.16216216216216	143.0	0.0	848.0	7258.0	223.1941747439651	0.5195119569932733	0.6009714015259836
growth_another_Set1Cell5.1.14088	ID763986	763986	744	65.92948913574219	18.362130159950354	55.8547047159832	0.0	323.0	323	0.5	1		182.13513513513513	113.0	0.0	917.0	6739.0	208.70502338656536	0.5338283006789843	0.6074571845333305
growth_another_Set1Cell5.1.14089	ID718928	718928	744	62.15016174316406	18.352164678767323	55.86332262337715	0.0	297.0	297	0.5	1		184.21621621621622	92.0	0.0	740.0	6816.0	208.9507032684896	0.43635755752104805	0.5356658433158465
growth_another_Set1Cell5.1.14090	ID401499	401499	744	71.16354370117188	18.189805292038997	55.909777129086386	0.0	171.0	171	0.5	1		189.02702702702703	112.0	0.0	964.0	6994.0	197.7253266650603	0.4752880090864839	0.6159871365521947
growth_another_Set1Cell5.1.14091	ID946256	946256	744	84.58555603027344	18.447820779374354	55.953225755669465	0.0	397.0	397	0.5	1		214.56756756756758	99.0	0.0	1006.0	7939.0	254.78918742762616	0.5269608863022072	0.5812507791896824
growth_another_Set1Cell5.1.14092	ID1076336	1076336	744	75.81298828125	18.545999657195328	55.89051329966596	0.0	454.0	454	0.5	1		199.21621621621622	151.0	0.0	921.0	7371.0	205.11028674771464	0.5069367519586557	0.6534705110786811
growth_another_Set1Cell5.1.14093	ID486500	486500	744	90.78025817871094	18.399670124144915	55.94790803620096	0.0	203.0	203	0.5	1		219.0810810810811	158.0	0.0	681.0	8106.0	183.74610780131405	0.5705044193630416	0.8662366863015603
growth_another_Set1Cell5.1.14094	ID1099891	1099891	744	64.99224090576172	18.53557214327974	55.86134447384433	0.0	465.0	465	0.5	1		180.8918918918919	145.0	0.0	637.0	6693.0	159.21854020039106	0.438957607856392	0.6931544881591288
growth_another_Set1Cell5.1.14095	ID193639	193639	744	55.93804931640625	17.603526921360775	56.061596476791586	0.0	85.0	85	0.5	1		171.0	119.0	0.0	733.0	6327.0	172.51070820225755	0.4636434714620797	0.6279989201280244
growth_another_Set1Cell5.1.14096	ID323682	323682	744	59.83341598510742	18.18459650416425	55.97425440399324	0.0	129.0	129	0.5	1		185.05405405405406	150.0	0.0	584.0	6847.0	166.1087237567856	0.43615352035980065	0.67666649504082
growth_another_Set1Cell5.1.14097	ID186469	186469	744	41.51194381713867	17.365369065300616	56.20013208294324	0.0	76.0	76	0.5	1		152.3783783783784	111.0	0.0	673.0	5638.0	168.02320463941075	0.4411693500320137	0.5552318807217764
growth_another_Set1Cell5.1.14098	ID922722	922722	744	85.36276245117188	18.38839361136515	55.94526463720044	0.0	387.0	387	0.5	1		227.83783783783784	128.0	4.0	1220.0	8430.0	270.70694625507997	0.5786161540227505	0.6169791076884711
growth_another_Set1Cell5.1.14099	ID347243	347243	744	55.52595901489258	18.0882485205373	56.05225589181123	0.0	145.0	145	0.5	1		180.3783783783784	132.0	0.0	660.0	6674.0	166.23082201019815	0.38412957968362854	0.6022876009577861
growth_another_Set1Cell5.1.14100	ID226412	226412	744	60.2823371887207	17.703332944607062	55.96756944367519	0.0	95.0	95	0.5	1		170.35135135135135	78.0	0.0	837.0	6303.0	209.13727764533252	0.3803013234225793	0.44884672487596144
growth_another_Set1Cell5.1.14101	ID794750	794750	744	77.24146270751953	18.41381909263114	55.86873643315487	0.0	334.0	334	0.5	1		200.1081081081081	114.0	0.0	782.0	7404.0	204.15337151048743	0.4679973690983443	0.6249658107278578
growth_another_Set1Cell5.1.14102	ID184433	184433	744	36.91939926147461	17.508762793665554	56.238647785905584	0.0	72.0	72	0.5	1		144.02702702702703	99.0	0.0	700.0	5329.0	147.1942191057045	0.3470268194484447	0.504161914683804
growth_another_Set1Cell5.1.14103	ID711804	711804	744	67.20645141601562	18.318671407763695	55.89235766283864	0.0	299.0	299	0.5	1		190.32432432432432	97.0	0.0	928.0	7042.0	248.40927854987555	0.5703246279857626	0.5565307465745244
growth_another_Set1Cell5.1.14104	ID167035	167035	744	34.88214874267578	17.543772175095302	56.26869228189104	0.0	71.0	71	0.5	1		134.48648648648648	82.0	6.0	652.0	4976.0	144.31420612708263	0.31976430594322885	0.4515784034233679
growth_another_Set1Cell5.1.14105	ID425085	425085	744	70.20397186279297	18.178089257596866	55.93388049156431	0.0	177.0	177	0.5	1		186.1081081081081	116.0	0.0	962.0	6886.0	221.1876759405641	0.522881154094791	0.5777917565115941
growth_another_Set1Cell5.1.14106	ID538743	538743	744	61.18357467651367	18.233207563361717	55.91629630524898	0.0	224.0	224	0.5	1		180.1891891891892	126.0	0.0	805.0	6667.0	195.02461922050279	0.48352725203154623	0.6022748329307936
growth_another_Set1Cell5.1.14107	ID1000560	1000560	744	74.72749328613281	18.47793174145897	55.93344753349019	0.0	422.0	422	0.5	1		197.75675675675674	120.0	0.0	893.0	7317.0	201.23554543058427	0.5179665175565894	0.6706503045717312
growth_another_Set1Cell5.1.14108	ID1005699	1005699	744	76.82093811035156	18.4722127676236	55.93306808726255	0.0	423.0	423	0.5	1		204.1081081081081	130.0	0.0	987.0	7552.0	218.45019566937447	0.5069615195328351	0.6286525014704519
growth_another_Set1Cell5.1.14109	ID583813	583813	744	71.99032592773438	18.265445809357047	55.91028613028024	0.0	246.0	246	0.5	1		199.7027027027027	114.0	10.0	1064.0	7389.0	224.52602730404539	0.46456679407316775	0.5642690463966742
growth_another_Set1Cell5.1.14110	ID172182	172182	744	38.84360885620117	17.575175232759417	56.31385271737891	0.0	70.0	70	0.5	1		149.8918918918919	123.0	0.0	666.0	5546.0	132.46252798931977	0.28182482871118364	0.49758315549010945
growth_another_Set1Cell5.1.14111	ID704669	704669	744	64.55570220947266	18.38582994466392	55.77774624309938	0.0	296.0	296	0.5	1		207.59459459459458	114.0	0.0	821.0	7681.0	219.03062437571236	0.5734979534110471	0.6908867846981485
growth_another_Set1Cell5.1.14112	ID811157	811157	744	69.09981536865234	18.483032583322306	55.828659148474046	0.0	340.0	340	0.5	1		200.8918918918919	126.0	0.0	829.0	7433.0	209.33184497663353	0.5193761577884459	0.6561056918222158
growth_another_Set1Cell5.1.14113	ID592018	592018	744	85.20597076416016	18.275136231013523	55.94534436786238	0.0	248.0	248	0.5	1		204.67567567567568	98.0	0.0	1148.0	7573.0	263.92592122012553	0.5650938400134334	0.5600081833280922
growth_another_Set1Cell5.1.14114	ID1157260	1157260	744	36.38936233520508	18.41123829661112	55.892081954256305	0.0	491.0	491	0.5	1		140.2972972972973	101.0	0.0	485.0	5191.0	127.62441965584992	0.17064877869489647	0.3204956123472695
growth_another_Set1Cell5.1.14115	ID636054	636054	744	69.72296142578125	18.310219637927922	55.888697593445876	0.0	266.0	266	0.5	1		201.97297297297297	112.0	0.0	988.0	7473.0	219.43506841261552	0.5172670950537013	0.6275813550886395
growth_another_Set1Cell5.1.14116	ID628904	628904	744	71.80867767333984	18.34972495421021	55.91746243057181	0.0	264.0	264	0.5	1		196.75675675675674	102.0	0.0	1049.0	7280.0	238.4683073987687	0.5652822902011699	0.5959388379013577
growth_another_Set1Cell5.1.14117	ID378023	378023	744	51.61824417114258	18.13057216952536	56.040845148955576	0.0	158.0	158	0.5	1		173.1891891891892	122.0	0.0	705.0	6408.0	183.4596288981187	0.439455694151952	0.5764040957240042
growth_another_Set1Cell5.1.14118	ID1173682	1173682	744	30.23833465576172	18.428653507106052	55.89578497635322	0.0	493.0	493	0.5	1		124.43243243243244	85.0	0.0	591.0	4604.0	131.36347804227537	0.13647038997812821	0.2274936379176725
growth_another_Set1Cell5.1.14119	ID756910	756910	744	70.39051055908203	18.345294696718646	55.820657974721904	0.0	318.0	318	0.5	1		202.02702702702703	121.0	0.0	1136.0	7475.0	240.8658555303353	0.5689772786902451	0.608334571558122
growth_another_Set1Cell5.1.14120	ID1069239	1069239	744	78.3189697265625	18.558447513575885	55.874435018475374	0.0	452.0	452	0.5	1		196.48648648648648	139.0	0.0	808.0	7270.0	192.29630227299708	0.5211331645376073	0.7001211966342765
growth_another_Set1Cell5.1.14121	ID969893	969893	744	77.39562225341797	18.421374848292142	55.917145657258466	0.0	410.0	410	0.5	1		202.59459459459458	131.0	0.0	1105.0	7496.0	244.6780718798864	0.6088857886405709	0.6267198094885763
growth_another_Set1Cell5.1.14122	ID417962	417962	744	93.37442016601562	18.16206532932802	55.92132054699904	0.0	174.0	174	0.5	1		201.0810810810811	105.0	0.0	885.0	7440.0	215.30706475202373	0.6234827582589356	0.7173311561993881
growth_another_Set1Cell5.1.14123	ID576678	576678	744	74.8040771484375	18.24094463058546	55.93732997295749	0.0	242.0	242	0.5	1		220.0	154.0	0.0	954.0	8140.0	222.47721481336265	0.47975682317940765	0.6412065445601666
growth_another_Set1Cell5.1.14124	ID316598	316598	744	61.860565185546875	18.210710708393638	55.963603832890634	0.0	134.0	134	0.5	1		184.32432432432432	132.0	0.0	586.0	6820.0	153.9032982922238	0.46067716538676184	0.7554525036615577
growth_another_Set1Cell5.1.14125	ID479410	479410	744	100.28770446777344	18.405131570385432	55.920513074038375	0.0	201.0	201	0.5	1		264.5135135135135	211.0	0.0	739.0	9787.0	190.23357304196415	0.5247254372818084	0.957042374410057
growth_another_Set1Cell5.1.14126	ID316594	316594	744	29.041648864746094	19.104013605723626	55.755549919133216	0.0	134.0	134	0.5	1		133.24324324324326	137.0	0.0	337.0	4930.0	90.76079837971085	0.20996441281138795	0.5095067922362031
growth_another_Set1Cell5.1.14127	ID524479	524479	744	76.52845001220703	18.265086114040763	55.95563476049717	0.0	219.0	219	0.5	1		215.6216216216216	131.0	0.0	967.0	7978.0	226.5867936907954	0.5127948466897494	0.6451360714728722
growth_another_Set1Cell5.1.14128	ID238783	238783	744	72.8178482055664	17.777334331618253	55.96007425541436	0.0	98.0	98	0.5	1		180.45945945945945	112.0	0.0	801.0	6677.0	192.55181042955607	0.40357742376574435	0.5389550320002483
growth_another_Set1Cell5.1.14129	ID825521	825521	744	73.08982849121094	18.49350737465436	55.814910224169736	0.0	346.0	346	0.5	1		195.2972972972973	132.0	0.0	863.0	7226.0	203.43929819002042	0.5572323890179955	0.6870277885686659
growth_another_Set1Cell5.1.14130	ID884915	884915	744	79.04230499267578	18.46648807242443	55.900803161775045	0.0	370.0	370	0.5	1		189.32432432432432	92.0	0.0	920.0	7005.0	231.19352812621605	0.5927798875792815	0.609534701566322
growth_another_Set1Cell5.1.14131	ID617654	617654	744	78.76690673828125	18.33749921441698	55.91133108579161	0.0	258.0	258	0.5	1		188.6216216216216	101.0	0.0	981.0	6979.0	230.4962462156803	0.5288689294467188	0.5661550839292764
growth_another_Set1Cell5.1.14132	ID901325	901325	744	76.8875961303711	18.36885538215802	55.924520615297936	0.0	380.0	380	0.5	1		201.3783783783784	95.0	0.0	992.0	7451.0	243.926827752294	0.5513391717625297	0.5868070973658929
growth_another_Set1Cell5.1.14133	ID818382	818382	744	74.63605499267578	18.506420509101698	55.80252264024014	0.0	342.0	342	0.5	1		203.9189189189189	129.0	0.0	773.0	7545.0	207.4252714672039	0.5921258069130497	0.731244236686542
growth_another_Set1Cell5.1.14134	ID877775	877775	744	74.64024353027344	18.391998861808883	55.909974552123124	0.0	371.0	371	0.5	1		219.16216216216216	127.0	0.0	1007.0	8109.0	236.34867292877954	0.5649138758866401	0.6694747547922563
growth_another_Set1Cell5.1.14135	ID1150163	1150163	744	49.47613525390625	18.49215596000258	55.90903587267734	0.0	482.0	482	0.5	1		156.48648648648648	99.0	0.0	540.0	5790.0	135.7914294508763	0.34569764934224706	0.5920841127461095
growth_another_Set1Cell5.1.14136	ID962765	962765	744	77.68667602539062	18.43149461793314	55.93373043099702	0.0	406.0	406	0.5	1		208.1081081081081	145.0	0.0	993.0	7700.0	240.912937684018	0.5464848272419249	0.6105079426957611
growth_another_Set1Cell5.1.14137	ID621775	621775	744	80.10787963867188	18.372781168190084	55.888596755728585	0.0	263.0	263	0.5	1		176.05405405405406	92.0	0.0	893.0	6514.0	229.66750676502687	0.5503738302785361	0.544249221437518
growth_another_Set1Cell5.1.14138	ID939208	939208	744	71.40778350830078	18.41434339052531	55.96194686649277	0.0	394.0	394	0.5	1		192.67567567567568	122.0	0.0	1103.0	7129.0	247.8231957189164	0.5794164763625208	0.5704388685566155
growth_another_Set1Cell5.1.14139	ID335042	335042	744	52.262489318847656	18.07111496384445	56.04181848009521	0.0	143.0	143	0.5	1		188.8108108108108	136.0	0.0	639.0	6986.0	158.10384032124054	0.4696019167383893	0.7632109365364291
growth_another_Set1Cell5.1.14140	ID697536	697536	744	62.91659164428711	18.37137596073478	55.8414613411379	0.0	294.0	294	0.5	1		199.21621621621622	121.0	0.0	832.0	7371.0	220.75629286804227	0.538321376611649	0.6315913030895932
growth_another_Set1Cell5.1.14141	ID993502	993502	744	66.23450469970703	18.43703466151075	55.94197328569241	0.0	416.0	416	0.5	1		200.35135135135135	116.0	0.0	1028.0	7413.0	229.551884260547	0.5605826132985705	0.6270385898881004
growth_another_Set1Cell5.1.14142	ID641244	641244	744	80.21951293945312	18.408387240341433	55.93088874874753	0.0	269.0	269	0.5	1		200.1081081081081	102.0	0.0	1022.0	7404.0	232.94059612124573	0.5457962743068903	0.6066354836298229
growth_another_Set1Cell5.1.14143	ID870618	870618	744	73.41339874267578	18.42916834510417	55.89701962656845	0.0	372.0	372	0.5	1		210.27027027027026	146.0	15.0	853.0	7780.0	200.56886440664059	0.5119979519110203	0.7100049455640772
growth_another_Set1Cell5.1.14144	ID285914	285914	744	67.45524597167969	18.079463413107796	55.96174045995006	0.0	119.0	119	0.5	1		196.32432432432432	149.0	0.0	635.0	7264.0	159.19171775881748	0.43515313624395413	0.7478724096404771
growth_another_Set1Cell5.1.14145	ID1030353	1030353	744	75.87592315673828	18.513713865985146	55.899343486702136	0.0	435.0	435	0.5	1		207.83783783783784	145.0	0.0	1033.0	7690.0	227.0012865251739	0.5359766461488232	0.6389804151320996
growth_another_Set1Cell5.1.14146	ID398553	398553	744	75.66217803955078	18.181056474370656	55.94762338685292	0.0	166.0	166	0.5	1		195.94594594594594	137.0	0.0	776.0	7250.0	202.8984346286949	0.5467824770469993	0.6827676352506095
growth_another_Set1Cell5.1.14147	ID1180877	1180877	744	34.79099655151367	18.42911596080953	55.94027150346231	0.0	497.0	497	0.5	1		128.7027027027027	83.0	0.0	488.0	4762.0	125.55319033622206	0.18472588525874498	0.31966846005995886
growth_another_Set1Cell5.1.14148	ID231650	231650	744	73.6852035522461	17.742494380255497	55.94026659270391	0.0	99.0	99	0.5	1		198.7027027027027	170.0	0.0	802.0	7352.0	174.81178209479808	0.4579527285797504	0.7140691617399697
growth_another_Set1Cell5.1.14149	ID1024238	1024238	744	72.12003326416016	18.58857772444501	55.92136533952551	0.0	433.0	433	0.5	1		202.67567567567568	135.0	0.0	926.0	7499.0	203.1768597462229	0.5491170345151561	0.7071931874513687
growth_another_Set1Cell5.1.14150	ID1122546	1122546	744	56.88431167602539	18.54224448741647	55.87467032173674	0.0	473.0	473	0.5	1		151.2972972972973	88.0	0.0	619.0	5598.0	170.2161803356192	0.44364213449712353	0.5463029707649133
growth_another_Set1Cell5.1.14151	ID340200	340200	744	60.748558044433594	18.08678044068658	55.98975131251242	0.0	139.0	139	0.5	1		175.13513513513513	102.0	0.0	593.0	6480.0	143.73300134511794	0.3883163635801802	0.6816226801069393
growth_another_Set1Cell5.1.14152	ID472296	472296	744	106.9291000366211	18.404454036198352	55.87802037019082	0.0	197.0	197	0.5	1		255.1891891891892	145.0	0.0	1144.0	9442.0	253.10316713390455	0.5959550485100006	0.7529871005430429
growth_another_Set1Cell5.1.14153	ID396532	396532	744	59.264984130859375	18.10919437854539	56.01244572134109	0.0	164.0	164	0.5	1		166.2972972972973	121.0	0.0	758.0	6153.0	182.83809851962	0.48289282656226284	0.5923651227990127
growth_another_Set1Cell5.1.14154	ID517365	517365	744	65.89403533935547	18.282770214865128	55.95788246206244	0.0	218.0	218	0.5	1		192.0810810810811	123.0	0.0	942.0	7107.0	210.44521303105873	0.4169475149242573	0.5371593770865963
growth_another_Set1Cell5.1.14155	ID787700	787700	744	70.74907684326172	18.39718622530926	55.84314004429247	0.0	332.0	332	0.5	1		187.59459459459458	117.0	0.0	842.0	6941.0	218.5171566439298	0.604768081774114	0.6470552412873858
growth_another_Set1Cell5.1.14156	ID1107177	1107177	744	64.22246551513672	18.53237715133893	55.86291356011827	0.0	461.0	461	0.5	1		185.6216216216216	136.0	0.0	870.0	6868.0	199.21141078308287	0.5331097505352571	0.6480189812437094
growth_another_Set1Cell5.1.14157	ID217347	217347	744	66.48243713378906	17.70559529586712	55.94735005074563	0.0	92.0	92	0.5	1		184.86486486486487	124.0	0.0	726.0	6840.0	177.96209992301453	0.4283792385431079	0.6230770241644907
growth_another_Set1Cell5.1.14158	ID410882	410882	744	64.53675842285156	18.204446366499756	55.944852758924014	0.0	170.0	170	0.5	1		190.75675675675674	108.0	12.0	998.0	7058.0	211.36624420467234	0.556238942227678	0.645148076981876
growth_another_Set1Cell5.1.14159	ID780559	780559	744	64.2795639038086	18.343751601868448	55.863526481317585	0.0	328.0	328	0.5	1		182.16216216216216	110.0	0.0	867.0	6740.0	226.90165680722092	0.5381155144587818	0.5617422141325801
growth_another_Set1Cell5.1.14160	ID932106	932106	744	59.11861038208008	18.370494522865798	55.9576656470888	0.0	390.0	390	0.5	1		190.21621621621622	107.0	0.0	1023.0	7038.0	243.9178066406723	0.4846986898500397	0.5091755585927613
growth_another_Set1Cell5.1.14161	ID917764	917764	744	74.80831146240234	18.386712362100514	55.968890401944	0.0	388.0	388	0.5	1		223.86486486486487	134.0	21.0	1030.0	8283.0	242.27981552124604	0.5519773283524411	0.6572560100488469
growth_another_Set1Cell5.1.14162	ID465163	465163	744	107.27242279052734	18.38666543723026	55.88235945279115	0.0	196.0	196	0.5	1		256.86486486486484	178.0	0.0	872.0	9504.0	221.0682602176886	0.5711800270707839	0.8448028470943394
growth_another_Set1Cell5.1.14163	ID363786	363786	744	63.337982177734375	18.09792456299018	56.04423822745564	0.0	155.0	155	0.5	1		176.56756756756758	126.0	0.0	788.0	6533.0	190.87394626654356	0.49250269094743315	0.6105029434786265
growth_another_Set1Cell5.1.14164	ID1172740	1172740	744	41.304100036621094	18.42171054821037	55.87283108420767	0.0	496.0	496	0.5	1		136.56756756756758	103.0	0.0	722.0	5053.0	146.1060384599982	0.2400585209306716	0.36189647212792236
growth_another_Set1Cell5.1.14165	ID683286	683286	744	70.19294738769531	18.493571535323966	55.82230185982933	0.0	287.0	287	0.5	1		180.72972972972974	103.0	0.0	794.0	6687.0	209.5620630225286	0.5666577683763775	0.6238693360271521
growth_another_Set1Cell5.1.14166	ID562453	562453	744	73.0285873413086	18.229527926877267	55.96101295464106	0.0	236.0	236	0.5	1		201.8918918918919	122.0	0.0	1027.0	7470.0	232.8025849159402	0.4768893844298127	0.5600551065803442
growth_another_Set1Cell5.1.14167	ID832785	832785	744	73.71105194091797	18.501939016465915	55.81093181334465	0.0	357.0	357	0.5	1		203.51351351351352	138.0	9.0	679.0	7530.0	180.59479222552068	0.5074320604574345	0.7586792056684318
growth_another_Set1Cell5.1.14168	ID510247	510247	744	62.29597473144531	18.257886271294627	55.968728310568	0.0	215.0	215	0.5	1		194.8108108108108	145.0	0.0	905.0	7208.0	206.29628609758745	0.4362747352125197	0.5736859086900274
growth_another_Set1Cell5.1.14169	ID661802	661802	744	72.5335464477539	18.465707171972703	55.86854221756375	0.0	278.0	278	0.5	1		188.75675675675674	112.0	0.0	807.0	6984.0	211.97568065509114	0.47795387905511677	0.5759324817657929
growth_another_Set1Cell5.1.14170	ID458018	458018	744	77.45703887939453	18.274249521098007	55.93188270142817	0.0	189.0	189	0.5	1		196.54054054054055	131.0	3.0	842.0	7272.0	198.4447298640375	0.46104776734140346	0.6250634150149804
growth_another_Set1Cell5.1.14171	ID937259	937259	744	71.15853881835938	18.373066243551808	55.95708814887438	0.0	393.0	393	0.5	1		208.64864864864865	111.0	0.0	1000.0	7720.0	249.52011900804672	0.5702365387831098	0.6073373162065234
growth_another_Set1Cell5.1.14172	ID555311	555311	744	71.62652587890625	18.212888712769345	55.97513772239382	0.0	232.0	232	0.5	1		207.40540540540542	150.0	0.0	803.0	7674.0	206.45385002995752	0.48069621456751893	0.6522766263282579
growth_another_Set1Cell5.1.14173	ID742695	742695	744	70.97909545898438	18.31378604842771	55.90955289698947	0.0	312.0	312	0.5	1		198.78378378378378	117.0	0.0	1065.0	7355.0	239.64674640616983	0.5325341951150122	0.5764700354622118
growth_another_Set1Cell5.1.14174	ID749861	749861	744	74.78069305419922	18.290598928111923	55.85596554396796	0.0	313.0	313	0.5	1		205.9189189189189	110.0	0.0	964.0	7619.0	244.5069163278048	0.5245344151365224	0.5795245680608647
growth_another_Set1Cell5.1.14175	ID955680	955680	744	69.97199249267578	18.403659527019233	55.9023071952688	0.0	403.0	403	0.5	1		195.78378378378378	111.0	0.0	1003.0	7244.0	219.05607287419141	0.5539869885025226	0.6372408409405131
growth_another_Set1Cell5.1.14176	ID302388	302388	744	56.52354431152344	18.189645861820317	55.9750172547651	0.0	125.0	125	0.5	1		194.67567567567568	130.0	15.0	528.0	7203.0	141.52700057547992	0.3793489488870189	0.7566013650689476
growth_another_Set1Cell5.1.14177	ID309558	309558	744	63.114295959472656	18.17728428565436	56.02405203085407	0.0	130.0	130	0.5	1		199.8918918918919	177.0	12.0	591.0	7396.0	143.86274009620416	0.4661261024289176	0.883504862123671
growth_another_Set1Cell5.1.14178	ID1055013	1055013	744	86.41944885253906	18.5147675452693	55.904448413243145	0.0	444.0	444	0.5	1		198.1081081081081	147.0	0.0	702.0	7330.0	200.0016366299402	0.5476473251354638	0.701015573255931
growth_another_Set1Cell5.1.14179	ID450864	450864	744	75.76627349853516	18.29167837874825	55.91368520134914	0.0	188.0	188	0.5	1		204.45945945945945	127.0	0.0	911.0	7565.0	224.02822175820646	0.4851197330121828	0.5962411477738342
growth_another_Set1Cell5.1.14180	ID607551	607551	744	81.08919525146484	18.28669222812324	55.92924338358682	0.0	255.0	255	0.5	1		213.67567567567568	118.0	0.0	1103.0	7906.0	246.8642287725126	0.5618540349250915	0.6227446104596812
growth_another_Set1Cell5.1.14181	ID1135915	1135915	744	44.115169525146484	18.450901958220875	55.89186834413483	0.0	481.0	481	0.5	1		147.0810810810811	105.0	0.0	530.0	5442.0	131.01259023009504	0.29820935612285976	0.5157631459525467
growth_another_Set1Cell5.1.14182	ID1017136	1017136	744	77.92108154296875	18.545983968079074	55.87609658134591	0.0	427.0	427	0.5	1		197.1081081081081	153.0	0.0	903.0	7293.0	211.82904320121813	0.5485008998377945	0.6591964546113348
growth_another_Set1Cell5.1.14183	ID278852	278852	744	65.43419647216797	18.00861338930614	56.02678993852157	0.0	118.0	118	0.5	1		184.0	172.0	0.0	616.0	6808.0	160.1148893069529	0.4052505966587112	0.6628053172278687
growth_another_Set1Cell5.1.14184	ID986447	986447	744	81.31446838378906	18.4850047463543	55.94695706447745	0.0	420.0	420	0.5	1		208.54054054054055	125.0	0.0	962.0	7716.0	218.09995091376933	0.5220753503775485	0.6559367423532029
growth_another_Set1Cell5.1.14185	ID894287	894287	744	72.38488006591797	18.48218378902787	55.90316016565504	0.0	376.0	376	0.5	1		198.2972972972973	108.0	0.0	1072.0	7337.0	238.174290158473	0.6012876648797588	0.6252660486495394
growth_another_Set1Cell5.1.14186	ID815432	815432	744	83.1555404663086	18.49483239729331	55.825052955174	0.0	343.0	343	0.5	1		206.1891891891892	165.0	0.0	782.0	7629.0	224.1777367573722	0.599100297482284	0.6891713857567116
growth_another_Set1Cell5.1.14187	ID804166	804166	744	84.25627136230469	18.456936883356914	55.85806360189957	0.0	338.0	338	0.5	1		234.02702702702703	171.0	0.0	860.0	8659.0	213.33508937903383	0.527150134648388	0.7573319936995181
growth_another_Set1Cell5.1.14188	ID332110	332110	744	56.64225769042969	18.19518126029912	55.99014129796946	0.0	137.0	137	0.5	1		188.43243243243242	149.0	19.0	567.0	6972.0	132.33386661112965	0.4638823302582076	0.9024357868930676
growth_another_Set1Cell5.1.14189	ID773446	773446	744	71.57563018798828	18.37109532965898	55.81237323793478	0.0	325.0	325	0.5	1		220.72972972972974	164.0	0.0	991.0	8167.0	229.55326768029835	0.511902632223038	0.6511347708335967
growth_another_Set1Cell5.1.14190	ID210258	210258	744	47.64385223388672	17.592204860341745	55.95963667913649	0.0	87.0	87	0.5	1		172.51351351351352	113.0	0.0	738.0	6383.0	184.7759336213611	0.3753259197488981	0.5095779652543406
growth_another_Set1Cell5.1.14191	ID1114435	1114435	744	63.42823791503906	18.543114293151216	55.855585132015236	0.0	471.0	471	0.5	1		185.45945945945945	107.0	0.0	744.0	6862.0	176.1543821946146	0.43308854389442125	0.6363399731959763
growth_another_Set1Cell5.1.14192	ID387411	387411	744	56.86749267578125	18.148914053032406	56.01587686971668	0.0	165.0	165	0.5	1		193.9189189189189	135.0	0.0	832.0	7175.0	193.66557348778937	0.475069409507694	0.6449742268838455
growth_another_Set1Cell5.1.14193	ID434520	434520	744	70.27384948730469	18.304968237830575	55.9261915544096	0.0	186.0	186	0.5	1		191.27027027027026	127.0	0.0	852.0	7077.0	203.58231322553112	0.4839813415569738	0.6128265904290192
growth_another_Set1Cell5.1.14194	ID645463	645463	744	78.61116027832031	18.43636638201314	55.90788214388789	0.0	270.0	270	0.5	1		210.59459459459458	135.0	0.0	936.0	7792.0	224.34317207987155	0.5167562893405482	0.639638101833346
growth_another_Set1Cell5.1.14195	ID863570	863570	744	74.35890197753906	18.481660771565757	55.84254261231933	0.0	360.0	360	0.5	1		202.2972972972973	178.0	0.0	781.0	7485.0	192.16715305877514	0.582651903598193	0.7751124012623849
growth_another_Set1Cell5.1.14196	ID495973	495973	744	72.24893188476562	18.331672710789164	56.000216662393356	0.0	208.0	208	0.5	1		205.40540540540542	165.0	0.0	671.0	7600.0	172.59835512597505	0.47558489467042037	0.7671301693968413
growth_another_Set1Cell5.1.14197	ID503139	503139	744	72.5475082397461	18.275755157479022	55.96100058131616	0.0	212.0	212	0.5	1		201.24324324324326	155.0	0.0	790.0	7446.0	197.17975518763546	0.4334989184671389	0.6172763373885628
growth_another_Set1Cell5.1.14198	ID255339	255339	744	66.24128723144531	17.823065221364676	55.99329365950646	0.0	106.0	106	0.5	1		187.51351351351352	105.0	0.0	784.0	6938.0	203.636061751463	0.38433483332102264	0.5113008071790345
growth_another_Set1Cell5.1.14199	ID842084	842084	744	66.8132095336914	18.547201169679727	55.85401780594711	0.0	350.0	350	0.5	1		200.24324324324326	165.0	0.0	679.0	7409.0	179.30334405467508	0.5082981886586365	0.7527154487885196
growth_another_Set1Cell5.1.14200	ID1166713	1166713	744	57.204437255859375	18.431990427664388	55.947404672066305	0.0	487.0	487	0.5	1		180.32432432432432	129.0	0.0	622.0	6672.0	138.84484827278214	0.3570125260347913	0.6833672103239024
growth_another_Set1Cell5.1.14201	ID1092987	1092987	744	76.78604125976562	18.514195227198183	55.89427286206647	0.0	460.0	460	0.5	1		184.64864864864865	121.0	0.0	693.0	6832.0	182.12895556845555	0.46264935984593897	0.6413703401665026
growth_another_Set1Cell5.1.14202	ID911713	911713	744	77.85118865966797	18.374071617625308	55.966268822588056	0.0	384.0	384	0.5	1		217.1081081081081	150.0	3.0	1053.0	8033.0	242.35348194364818	0.5652180429715896	0.6469905632999112
growth_another_Set1Cell5.1.14203	ID600420	600420	744	80.2257080078125	18.290933247882606	55.94518982209725	0.0	252.0	252	0.5	1		248.27027027027026	173.0	0.0	1159.0	9186.0	232.3445296977755	0.4677559486086305	0.6810636958927255
growth_another_Set1Cell5.1.14204	ID1117537	1117537	744	50.600074768066406	18.587357504546983	55.880502706922705	0.0	474.0	474	0.5	1		178.05405405405406	132.0	0.0	643.0	6588.0	144.50988930903003	0.4015429917429588	0.7060084841808305
growth_another_Set1Cell5.1.14205	ID979324	979324	744	90.22083282470703	18.442928563146488	55.93792901054505	0.0	412.0	412	0.5	1		215.1891891891892	116.0	0.0	898.0	7962.0	245.34712799055387	0.5357642627228746	0.6119538202700822
growth_another_Set1Cell5.1.14206	ID403829	403829	744	71.51325225830078	18.151602996252752	55.97322926290313	0.0	169.0	169	0.5	1		205.2972972972973	132.0	0.0	1053.0	7596.0	208.4078353273356	0.4696433438225826	0.6295864962546767
growth_another_Set1Cell5.1.14207	ID548220	548220	744	81.99833679199219	18.190776344302858	55.95499580760169	0.0	234.0	234	0.5	1		231.75675675675674	158.0	19.0	997.0	8575.0	227.51183185415576	0.47599033108823247	0.6570115909344527
growth_another_Set1Cell5.1.14208	ID1144166	1144166	744	48.64370346069336	18.52751784941814	55.891361685636305	0.0	480.0	480	0.5	1		145.7027027027027	91.0	0.0	585.0	5391.0	147.55015434776084	0.3232351601460443	0.48243576733711624
growth_another_Set1Cell5.1.14209	ID652657	652657	744	67.9044189453125	18.42679346138838	55.92376853991046	0.0	272.0	272	0.5	1		198.35135135135135	115.0	0.0	866.0	7339.0	224.6890711153497	0.4806302304197526	0.5731227942471608
growth_another_Set1Cell5.1.14210	ID691570	691570	744	64.88135528564453	18.400504203983278	55.8854592286683	0.0	289.0	289	0.5	1		210.48648648648648	125.0	0.0	813.0	7788.0	220.29583917259254	0.5071187670665729	0.6429987445835108
growth_another_Set1Cell5.1.14211	ID735602	735602	744	56.027156829833984	18.25169767107452	55.8741886752985	0.0	309.0	309	0.5	1		177.8108108108108	115.0	0.0	809.0	6579.0	205.12135132347575	0.5182330151375963	0.5917849755986923
growth_another_Set1Cell5.1.14212	ID856432	856432	744	63.741249084472656	18.465287340376964	55.89017468468814	0.0	363.0	363	0.5	1		186.94594594594594	116.0	0.0	768.0	6917.0	187.2032386273073	0.4556830622102516	0.6252140756235126
growth_another_Set1Cell5.1.14213	ID441721	441721	744	71.11256408691406	18.228009014276534	55.96125184374525	0.0	184.0	184	0.5	1		196.94594594594594	113.0	0.0	1025.0	7287.0	227.93516938252736	0.48233022887818094	0.562296288630238
growth_another_Set1Cell5.1.14214	ID271750	271750	744	77.2000503540039	17.916362568349882	56.01510537578963	0.0	113.0	113	0.5	1		198.27027027027026	164.0	1.0	660.0	7336.0	170.71298991267457	0.4744916447393214	0.7474932563543284
growth_another_Set1Cell5.1.14215	ID766348	766348	744	74.87101745605469	18.323309303517277	55.81466683665261	0.0	321.0	321	0.5	1		221.54054054054055	144.0	0.0	992.0	8197.0	228.38948148996542	0.5175400729675581	0.6616235005528807
growth_another_Set1Cell5.1.14216	ID1010052	1010052	744	80.18959045410156	18.562751433084685	55.94155391474591	0.0	425.0	425	0.5	1		193.1081081081081	104.0	0.0	862.0	7145.0	209.95790368862353	0.5607579888343255	0.6609036946174892
growth_another_Set1Cell5.1.14217	ID669080	669080	744	61.3180046081543	18.480779916732295	55.863795157450596	0.0	281.0	281	0.5	1		180.83783783783784	113.0	0.0	915.0	6691.0	223.8689489552008	0.5667301961835008	0.5843964652704156
growth_another_Set1Cell5.1.14218	ID326032	326032	744	56.02729797363281	18.17242220728218	55.988068911004504	0.0	138.0	138	0.5	1		178.86486486486487	122.0	0.0	663.0	6618.0	159.54399639844422	0.440897357793786	0.6860867295667549
growth_another_Set1Cell5.1.14219	ID355742	355742	744	49.7898063659668	18.048762983017557	56.02820004157345	0.0	150.0	150	0.5	1		177.72972972972974	135.0	0.0	771.0	6576.0	170.70778291322029	0.48061293856325754	0.6759128020673283
growth_another_Set1Cell5.1.14220	ID593298	593298	744	73.29397583007812	18.297510466115245	55.92828196233079	0.0	251.0	251	0.5	1		229.67567567567568	172.0	0.0	1032.0	8498.0	209.91996544371833	0.4769103250970077	0.7066003536918954
growth_another_Set1Cell5.1.14221	ID948626	948626	744	60.80897903442383	18.328140017465792	55.980114982713026	0.0	401.0	401	0.5	1		173.67567567567568	88.0	0.0	1011.0	6426.0	246.45092525401188	0.5119760546778671	0.4772470756470358
growth_another_Set1Cell5.1.14222	ID488856	488856	744	92.27598571777344	18.36519810170469	55.92436002531825	0.0	206.0	206	0.5	1		253.0810810810811	202.0	17.0	726.0	9364.0	188.1551337443503	0.5244774292320289	0.9255063623476723
growth_another_Set1Cell5.1.14223	ID1002927	1002927	744	81.85844421386719	18.487581811146402	55.94073027793499	0.0	421.0	421	0.5	1		194.1081081081081	150.0	0.0	852.0	7182.0	195.73036779426147	0.6240583847649944	0.7621475271390636
growth_another_Set1Cell5.1.14224	ID1078706	1078706	744	72.8709945678711	18.528001232062074	55.90114681609871	0.0	453.0	453	0.5	1		194.05405405405406	123.0	0.0	965.0	7180.0	197.7550316744243	0.5493562677013415	0.6958697596544834
growth_another_Set1Cell5.1.14225	ID849320	849320	744	78.69741821289062	18.51711460321098	55.85010783322354	0.0	354.0	354	0.5	1		207.6216216216216	147.0	0.0	818.0	7682.0	210.2677329490179	0.5292975890814774	0.6834989537011923
growth_another_Set1Cell5.1.14226	ID721325	721325	744	62.00828552246094	18.331802828116	55.83644740259255	0.0	303.0	303	0.5	1		181.16216216216216	117.0	0.0	987.0	6703.0	231.64082751745852	0.5848731452631388	0.5772308816120142
growth_another_Set1Cell5.1.14227	ID797092	797092	744	74.34668731689453	18.45299589308685	55.80621069312377	0.0	336.0	336	0.5	1		202.7027027027027	151.0	0.0	881.0	7500.0	220.94002012422396	0.5785703010212135	0.6725233301045894
growth_another_Set1Cell5.1.14228	ID925095	925095	744	67.64866638183594	18.459246230868466	55.90992082219751	0.0	389.0	389	0.5	1		189.32432432432432	107.0	0.0	1081.0	7005.0	260.5362049967607	0.5473429336051995	0.5140924998941097
growth_another_Set1Cell5.1.14229	ID248233	248233	744	71.6767578125	17.84808484454837	56.00547838053375	0.0	103.0	103	0.5	1		204.78378378378378	119.0	3.0	919.0	7577.0	211.32428150109004	0.4359400482893717	0.5883918081171127
growth_another_Set1Cell5.1.14230	ID349608	349608	744	61.2940673828125	18.06396153593022	56.027955365918494	0.0	146.0	146	0.5	1		199.43243243243242	153.0	0.0	794.0	7379.0	188.3984460511139	0.4671424488379629	0.6741018452470895
growth_another_Set1Cell5.1.14231	ID1086910	1086910	744	64.95431518554688	18.555951699229233	55.86696076707467	0.0	458.0	458	0.5	1		183.51351351351352	129.0	0.0	697.0	6790.0	186.51684785706232	0.5127094499355209	0.6669538453355256
growth_another_Set1Cell5.1.14232	ID196019	196019	744	54.42008590698242	17.52462956545572	56.10074148226576	0.0	82.0	82	0.5	1		182.1891891891892	139.0	1.0	856.0	6741.0	187.2009968275095	0.34553997098044636	0.4998574054604273
growth_another_Set1Cell5.1.14233	ID614842	614842	744	79.26354217529297	18.27581509692506	55.988477548585486	0.0	257.0	257	0.5	1		184.86486486486487	98.0	0.0	849.0	6840.0	213.7367490580361	0.5187003429757228	0.5908124221026585
growth_another_Set1Cell5.1.14234	ID188853	188853	744	45.59347152709961	17.322720228176344	56.20686322398276	0.0	75.0	75	0.5	1		160.32432432432432	113.0	0.0	755.0	5932.0	161.11246142128553	0.41274481179333045	0.5814577763177101
growth_another_Set1Cell5.1.14235	ID638386	638386	744	86.92682647705078	18.38535862106411	55.89262345586542	0.0	265.0	265	0.5	1		216.1081081081081	140.0	30.0	897.0	7996.0	208.97245748659793	0.532616648635897	0.7187754011262226
growth_another_Set1Cell5.1.14236	ID420294	420294	744	68.31404113769531	18.18021071196918	55.93915560839846	0.0	176.0	176	0.5	1		164.32432432432432	93.0	0.0	928.0	6080.0	205.04485336601817	0.49878818405380576	0.5334072006780122
growth_another_Set1Cell5.1.14237	ID533960	533960	744	73.17176055908203	18.319461518940052	55.93097683201322	0.0	225.0	225	0.5	1		212.78378378378378	154.0	0.0	807.0	7873.0	178.5445999580334	0.5464632900251387	0.8422541911952766
growth_another_Set1Cell5.1.14238	ID707018	707018	744	76.0296630859375	18.42164098011213	55.820422112668396	0.0	295.0	295	0.5	1		211.35135135135135	134.0	0.0	873.0	7820.0	224.02730689412448	0.5402490632430493	0.6618158069448337
growth_another_Set1Cell5.1.14239	ID427459	427459	744	67.939208984375	18.225516499616216	55.95023767415135	0.0	179.0	179	0.5	1		196.7027027027027	145.0	0.0	788.0	7278.0	189.7766032975592	0.47003603657843807	0.6628279723555311
growth_another_Set1Cell5.1.14240	ID1141207	1141207	744	56.90900421142578	18.502009873607534	55.87437201912267	0.0	477.0	477	0.5	1		166.75675675675674	110.0	0.0	496.0	6170.0	133.83518168200712	0.356026762128967	0.6542707826444507
growth_another_Set1Cell5.1.14241	ID887234	887234	744	78.64891815185547	18.45510055116187	55.90442788271824	0.0	369.0	369	0.5	1		184.2972972972973	115.0	0.0	853.0	6819.0	218.50373310628214	0.5133220378044564	0.5722010546485802
growth_another_Set1Cell5.1.14242	ID941535	941535	744	71.31736755371094	18.374332656101203	55.959180113514506	0.0	396.0	396	0.5	1		221.78378378378378	147.0	0.0	1079.0	8206.0	264.5648560619174	0.6228740073630085	0.6434918257074889
growth_another_Set1Cell5.1.14243	ID1159616	1159616	744	50.39292526245117	18.43396540813402	55.86082341919069	0.0	486.0	486	0.5	1		154.56756756756758	126.0	0.0	581.0	5719.0	141.46780955800912	0.34277315970795535	0.5578210453690718
growth_another_Set1Cell5.1.14244	ID541148	541148	744	70.83478546142578	18.25397480201725	55.949274181419334	0.0	228.0	228	0.5	1		200.56756756756758	128.0	0.0	973.0	7421.0	216.3683254366319	0.4731457409973622	0.5954512892624433
growth_another_Set1Cell5.1.14245	ID631261	631261	744	70.3177490234375	18.431610668690585	55.90153959046737	0.0	268.0	268	0.5	1		203.48648648648648	133.0	0.0	901.0	7529.0	219.97065733885984	0.5415870540833995	0.649981560411571
growth_another_Set1Cell5.1.14246	ID372176	372176	744	76.20406341552734	18.07052693481529	55.981895339266316	0.0	154.0	154	0.5	1		211.6216216216216	155.0	0.0	797.0	7830.0	191.85865042197534	0.5066342639403727	0.7418145826915662
growth_another_Set1Cell5.1.14247	ID380371	380371	744	52.70266342163086	18.087913666583084	56.04476140369393	0.0	157.0	157	0.5	1		183.54054054054055	140.0	0.0	715.0	6791.0	190.75327208415277	0.46955557358868244	0.6148808838717934
growth_another_Set1Cell5.1.14248	ID1033686	1033686	744	81.27083587646484	18.58399847321263	55.90084391174684	0.0	429.0	429	0.5	1		209.43243243243242	134.0	0.0	796.0	7749.0	206.0072194717323	0.49302485855191247	0.6714184491773467
growth_another_Set1Cell5.1.14249	ID181720	181720	744	47.7664794921875	17.41472236702785	56.24040833861601	0.0	74.0	74	0.5	1		155.83783783783784	102.0	0.0	699.0	5766.0	155.51411395638544	0.36491855406000584	0.535824179126225
growth_another_Set1Cell5.1.14250	ID318943	318943	744	54.111087799072266	18.175550327704457	55.983213037967865	0.0	133.0	133	0.5	1		178.51351351351352	132.0	0.0	653.0	6605.0	148.0053718284917	0.3920014428245317	0.6793156114892096
growth_another_Set1Cell5.1.14251	ID714197	714197	744	74.3607406616211	18.31292502617629	55.876483254384326	0.0	300.0	300	0.5	1		205.24324324324326	117.0	0.0	1083.0	7594.0	239.23203582916517	0.5992402466768387	0.6429345902711232
growth_another_Set1Cell5.1.14252	ID443878	443878	744	67.85396575927734	18.25221009310344	55.92315827701397	0.0	185.0	185	0.5	1		186.02702702702703	108.0	3.0	895.0	6883.0	204.64433733872238	0.42016774212747804	0.5378849245552799
growth_another_Set1Cell5.1.14253	ID203234	203234	744	57.303916931152344	17.417945729627267	56.118953196975305	0.0	80.0	80	0.5	1		147.72972972972974	115.0	0.0	799.0	5466.0	178.81891036102053	0.4717857503475809	0.5296447605529322
growth_another_Set1Cell5.1.14254	ID241125	241125	744	65.46971893310547	17.759057513915625	55.954593131732786	0.0	100.0	100	0.5	1		204.16216216216216	133.0	17.0	859.0	7554.0	192.82728505546578	0.4187939413531363	0.6250544197771475
growth_another_Set1Cell5.1.14255	ID481760	481760	744	89.83097076416016	18.426472056621954	55.923285076586616	0.0	202.0	202	0.5	1		228.83783783783784	178.0	0.0	871.0	8467.0	211.4113307056903	0.573177474838697	0.7887528961654237
growth_another_Set1Cell5.1.14256	ID1131001	1131001	744	64.00250244140625	18.52034430346291	55.859485056843496	0.0	476.0	476	0.5	1		165.05405405405406	107.0	0.0	506.0	6107.0	146.57969882663872	0.43437585043039545	0.6820010983290952
growth_another_Set1Cell5.1.14257	ID159214	159214	744	20.20313835144043	17.887201823630004	56.29401281138507	0.0	64.0	64	0.5	1		145.51351351351352	120.0	0.0	468.0	5384.0	116.52768426945246	0.03326477945118142	0.08040392120569141
growth_another_Set1Cell5.1.14258	ID972287	972287	744	75.62564086914062	18.43685304203606	55.96292731245158	0.0	411.0	411	0.5	1		197.7027027027027	116.0	0.0	898.0	7315.0	228.2096824395476	0.6067687212760206	0.6543021563409845
growth_another_Set1Cell5.1.14259	ID965114	965114	744	87.74099731445312	18.403906149154846	55.93070505395767	0.0	405.0	405	0.5	1		220.64864864864865	123.0	0.0	1024.0	8164.0	250.41379268636058	0.4836658983799576	0.5744898696150087
growth_another_Set1Cell5.1.14260	ID827895	827895	744	75.72377014160156	18.548041806603187	55.83590287876905	0.0	349.0	349	0.5	1		200.21621621621622	155.0	0.0	734.0	7408.0	207.15548845347155	0.5304751347850788	0.6699949894125693
growth_another_Set1Cell5.1.14261	ID174591	174591	744	44.6063232421875	17.287125183577007	56.18503402945448	0.0	77.0	77	0.5	1		156.16216216216216	99.0	0.0	773.0	5778.0	174.58450890829562	0.3893629959145359	0.5013477273835478
growth_another_Set1Cell5.1.14262	ID579061	579061	744	77.3643569946289	18.23724940006787	55.96096150211421	0.0	240.0	240	0.5	1		198.1891891891892	82.0	0.0	1060.0	7333.0	252.41597478036988	0.48500839249621264	0.5128772854850541
growth_another_Set1Cell5.1.14263	ID1071632	1071632	744	75.14454650878906	18.56544219941783	55.889235733657635	0.0	448.0	448	0.5	1		175.1081081081081	92.0	0.0	687.0	6479.0	179.35870077457503	0.537187160297803	0.682358612843516
growth_another_Set1Cell5.1.14264	ID342530	342530	744	48.00458526611328	18.104690627510152	56.00291080923605	0.0	141.0	141	0.5	1		175.16216216216216	131.0	0.0	689.0	6481.0	166.1703465847143	0.38227166413225033	0.5830361312926822
growth_another_Set1Cell5.1.14265	ID759298	759298	744	61.573883056640625	18.34421562637609	55.85307938560735	0.0	319.0	319	0.5	1		195.54054054054055	109.0	0.0	967.0	7235.0	241.76407170290287	0.5364196220004247	0.5647677075373359
growth_another_Set1Cell5.1.14266	ID526850	526850	744	72.06119537353516	18.271140850939048	55.93431814776994	0.0	221.0	221	0.5	1		186.24324324324326	117.0	0.0	798.0	6891.0	211.87763835203006	0.5102590876666515	0.5939702436408938
growth_another_Set1Cell5.1.14267	ID264712	264712	744	80.36808013916016	17.85225184054884	55.99230104886883	0.0	109.0	109	0.5	1		204.59459459459458	127.0	12.0	833.0	7570.0	194.4182860997647	0.5189321479457817	0.7190502522987052
growth_another_Set1Cell5.1.14268	ID1063452	1063452	744	83.45646667480469	18.532176104224835	55.89230526132943	0.0	446.0	446	0.5	1		211.05405405405406	142.0	0.0	900.0	7809.0	200.6406331321342	0.5909199540826121	0.7814210952054305
growth_another_Set1Cell5.1.14269	ID1183261	1183261	744	31.0322265625	18.42380489516936	55.93842112297143	0.0	498.0	498	0.5	1		147.94594594594594	104.0	0.0	486.0	5474.0	128.11538764938643	0.10811442096575775	0.2253361083215761
growth_another_Set1Cell5.1.14270	ID903708	903708	744	88.59390258789062	18.412615246112775	55.92993688898503	0.0	379.0	379	0.5	1		207.67567567567568	113.0	0.0	971.0	7684.0	247.94164345377433	0.5815220994447803	0.6159665253135505
growth_another_Set1Cell5.1.14271	ID699928	699928	744	53.31931686401367	18.41316184657166	55.87399026525694	0.0	293.0	293	0.5	1		168.97297297297297	82.0	0.0	799.0	6252.0	210.2954913774751	0.4646039626262535	0.509776702779206
growth_another_Set1Cell5.1.14272	ID880153	880153	744	73.65081787109375	18.393674517530524	55.921213772324606	0.0	373.0	373	0.5	1		201.72972972972974	118.0	0.0	961.0	7464.0	227.7727484246632	0.5199024920334229	0.605904687185275
growth_another_Set1Cell5.1.14273	ID234014	234014	744	51.825984954833984	17.7307811974725	55.9637449482836	0.0	96.0	96	0.5	1		165.40540540540542	105.0	0.0	837.0	6120.0	202.7427844255786	0.399678492653931	0.4659258181776258
growth_another_Set1Cell5.1.14274	ID373272	373272	744	53.4480094909668	18.130954526739842	56.03736542548507	0.0	156.0	156	0.5	1		189.48648648648648	105.0	0.0	792.0	7011.0	200.78355145413315	0.46020232524840066	0.5948615247534058
growth_another_Set1Cell5.1.14275	ID815634	815634	744	73.0618667602539	18.502241185917743	55.8202207891224	0.0	347.0	347	0.5	1		189.64864864864865	117.0	0.0	801.0	7017.0	202.11042309372155	0.5693108642662914	0.6808187802455113
growth_another_Set1Cell5.1.14276	ID1152527	1152527	744	47.5361328125	18.31725885464311	55.94262933613205	0.0	490.0	490	0.5	1		148.45945945945945	105.0	0.0	459.0	5493.0	131.96897669835442	0.18754852650911594	0.3553270847460961
growth_another_Set1Cell5.1.14277	ID624150	624150	744	71.4281234741211	18.31038613971145	55.89777125642521	0.0	262.0	262	0.5	1		203.72972972972974	133.0	0.0	990.0	7538.0	221.2658843825491	0.48755378244142633	0.6035590972133166
growth_another_Set1Cell5.1.14278	ID790056	790056	744	74.52490997314453	18.45167537042708	55.86527306000095	0.0	333.0	333	0.5	1		192.0	105.0	0.0	800.0	7104.0	206.8509930682793	0.5507921714818267	0.6593374939205454
growth_another_Set1Cell5.1.14279	ID1053243	1053243	744	73.9192886352539	18.543132321633735	55.88904964617467	0.0	437.0	437	0.5	1		174.86486486486487	102.0	0.0	935.0	6470.0	209.15068493554836	0.5892675783556531	0.619995852332575
growth_another_Set1Cell5.1.14280	ID180783	180783	744	36.45020294189453	17.32685650726004	56.21371525875014	0.0	78.0	78	0.5	1		175.3783783783784	122.0	0.0	701.0	6489.0	164.9901261946961	0.40641587525867945	0.6143346268463306
growth_another_Set1Cell5.1.14281	ID1064510	1064510	744	75.6142578125	18.548102284546694	55.872276610034355	0.0	451.0	451	0.5	1		190.16216216216216	124.0	0.0	689.0	7036.0	173.52481627093533	0.4783199844035206	0.7091573158000477
growth_another_Set1Cell5.1.14282	ID288299	288299	744	62.43830108642578	18.11840498850293	55.98065139654729	0.0	120.0	120	0.5	1		193.8918918918919	181.0	0.0	583.0	7174.0	149.36807329989003	0.4168226996684378	0.7637790129029105
growth_another_Set1Cell5.1.14283	ID519735	519735	744	78.46080017089844	18.268666273597564	55.95804633222207	0.0	217.0	217	0.5	1		217.0810810810811	138.0	0.0	955.0	8032.0	219.63775459433938	0.47880081824353804	0.6400150372876221
growth_another_Set1Cell5.1.14284	ID820796	820796	744	78.83185577392578	18.475609404253508	55.84742840318724	0.0	345.0	345	0.5	1		204.97297297297297	121.0	0.0	810.0	7584.0	208.60854974575474	0.5043256686858206	0.6588153342804602
growth_another_Set1Cell5.1.14285	ID1130018	1130018	744	58.75761795043945	18.525783382636043	55.868297877673626	0.0	472.0	472	0.5	1		180.7027027027027	116.0	0.0	601.0	6686.0	160.1590988265635	0.44350737848618815	0.693305856350289
growth_another_Set1Cell5.1.14286	ID571953	571953	744	75.87460327148438	18.181551990006763	55.98502434143889	0.0	238.0	238	0.5	1		196.32432432432432	92.0	0.0	1045.0	7264.0	244.82148304133474	0.5069697670892944	0.5395505061590241
growth_another_Set1Cell5.1.14287	ID413242	413242	744	60.394920349121094	18.221089689001708	55.92627975859214	0.0	173.0	173	0.5	1		177.54054054054055	89.0	0.0	923.0	6569.0	207.565062703855	0.4809156333998093	0.5555355501917507
growth_another_Set1Cell5.1.14288	ID467525	467525	744	96.4881591796875	18.436643316854653	55.873696818195924	0.0	195.0	195	0.5	1		237.51351351351352	136.0	14.0	816.0	8788.0	206.86759340505995	0.5833013567041349	0.8459705807387111
growth_another_Set1Cell5.1.14289	ID1019469	1019469	744	82.51154327392578	18.559346958958223	55.91863885779709	0.0	430.0	430	0.5	1		202.0	119.0	0.0	929.0	7474.0	224.65244762125835	0.5685806018069139	0.6518616166568317
growth_another_Set1Cell5.1.14290	ID654925	654925	744	77.71727752685547	18.476297601777087	55.829413784609585	0.0	276.0	276	0.5	1		220.7027027027027	140.0	0.0	1039.0	8166.0	230.6714672988964	0.5194134632931502	0.6541555059321041
growth_another_Set1Cell5.1.14291	ID311884	311884	744	27.057022094726562	19.136374196050873	55.838052583755676	0.0	135.0	135	0.5	1		134.32432432432432	118.0	0.0	488.0	4970.0	99.6859106432839	0.2283386724208405	0.5009705846838598
growth_another_Set1Cell5.1.14292	ID873026	873026	744	76.48790740966797	18.448720051248955	55.910939517084756	0.0	366.0	366	0.5	1		201.05405405405406	112.0	0.0	1164.0	7439.0	245.87394533987734	0.5551608970473982	0.5838131342912882
growth_another_Set1Cell5.1.14293	ID782938	782938	744	68.21768951416016	18.386429418107724	55.85456525593882	0.0	329.0	329	0.5	1		195.0810810810811	110.0	0.0	832.0	7218.0	210.51199205460674	0.5333762294328523	0.6446934216958617
growth_another_Set1Cell5.1.14294	ID311888	311888	744	51.17625427246094	18.11240737365422	56.00857551575381	0.0	135.0	135	0.5	1		188.13513513513513	140.0	14.0	596.0	6961.0	143.75445155661214	0.448368858461009	0.8102795267902874
growth_another_Set1Cell5.1.14295	ID219734	219734	744	56.083492279052734	17.682276903065972	55.96005784551768	0.0	89.0	89	0.5	1		201.59459459459458	151.0	0.0	766.0	7459.0	178.37841477841107	0.4646656603103844	0.7170817301286125
growth_another_Set1Cell5.1.14296	ID1145412	1145412	744	50.30190658569336	18.51211215775783	55.903515211895936	0.0	483.0	483	0.5	1		147.05405405405406	92.0	0.0	550.0	5441.0	133.68431844085902	0.33927711356651674	0.5573277254948796
growth_another_Set1Cell5.1.14297	ID958038	958038	744	75.13895416259766	18.38859670790717	55.9416626517003	0.0	400.0	400	0.5	1		198.02702702702703	108.0	0.0	921.0	7327.0	231.0587330921256	0.552286236947284	0.6098520515797142
growth_another_Set1Cell5.1.14298	ID474718	474718	744	89.85840606689453	18.37075390649072	55.88004728011826	0.0	199.0	199	0.5	1		236.13513513513513	157.0	0.0	945.0	8737.0	214.36614084864786	0.5325291044555853	0.7655420223157136
growth_another_Set1Cell5.1.14299	ID564817	564817	744	62.97377395629883	18.209742128677362	55.93942577737738	0.0	237.0	237	0.5	1		191.6216216216216	118.0	0.0	957.0	7090.0	218.0566123422681	0.48164818692204747	0.5713340161756282
growth_another_Set1Cell5.1.14300	ID1176136	1176136	744	44.07941818237305	18.382368136914483	55.952743141615045	0.0	494.0	494	0.5	1		157.1081081081081	130.0	0.0	548.0	5813.0	143.598549935379	0.23309258311185801	0.41362931361980165
growth_another_Set1Cell5.1.14301	ID692816	692816	744	56.48876190185547	18.382926841609038	55.836416348626834	0.0	291.0	291	0.5	1		202.1081081081081	133.0	0.0	913.0	7478.0	239.2318475389029	0.543249306223205	0.5947820153529586
growth_another_Set1Cell5.1.14302	ID531027	531027	744	65.42266082763672	18.238328063347694	55.97741866819466	0.0	222.0	222	0.5	1		210.83783783783784	154.0	0.0	892.0	7801.0	218.53521372913713	0.3885783871997425	0.539964692017808
growth_another_Set1Cell5.1.14303	ID934480	934480	744	79.26136779785156	18.3941272149923	55.94171578845624	0.0	395.0	395	0.5	1		220.59459459459458	133.0	0.0	1020.0	8162.0	249.14135428389724	0.5931368362969921	0.6592966334520428
growth_another_Set1Cell5.1.14304	ID685673	685673	744	59.295467376708984	18.41224919603972	55.84042872139986	0.0	290.0	290	0.5	1		179.9189189189189	102.0	6.0	894.0	6657.0	215.48335568339513	0.557767597584354	0.5979208715836989
growth_another_Set1Cell5.1.14305	ID988780	988780	744	80.28791046142578	18.38789065306961	55.96097311599831	0.0	413.0	413	0.5	1		204.0810810810811	109.0	0.0	960.0	7551.0	242.90708996312634	0.5449753145561982	0.5927176183789759
growth_another_Set1Cell5.1.14306	ID1138290	1138290	744	52.82154083251953	18.52521607763443	55.8557056189248	0.0	478.0	478	0.5	1		154.05405405405406	90.0	0.0	520.0	5700.0	148.96363201689084	0.3388380475730173	0.5234642168787159
growth_another_Set1Cell5.1.14307	ID366177	366177	744	62.42439651489258	18.12523597245432	56.027820061617874	0.0	159.0	159	0.5	1		201.32432432432432	126.0	0.0	712.0	7449.0	197.2174566949519	0.5083879811212013	0.6881182932951463
growth_another_Set1Cell5.1.14308	ID282211	282211	744	47.46677017211914	18.03209566566443	56.00521610644984	0.0	117.0	117	0.5	1		161.0810810810811	99.0	0.0	613.0	5960.0	168.74872483112912	0.36085606769152406	0.5062392916611608
growth_another_Set1Cell5.1.14309	ID512623	512623	744	65.2828369140625	18.258883459316056	55.96937632267627	0.0	214.0	214	0.5	1		207.54054054054055	152.0	0.0	923.0	7679.0	205.8495397931048	0.46124556521039056	0.6364906615919406
growth_another_Set1Cell5.1.14310	ID587364	587364	744	77.56562805175781	18.286560611797533	55.91893281721436	0.0	245.0	245	0.5	1		199.51351351351352	105.0	0.0	924.0	7382.0	224.0455833606711	0.5065054841118232	0.5987966478534668
growth_another_Set1Cell5.1.14311	ID752231	752231	744	77.51419830322266	18.3107451839868	55.85400302480699	0.0	314.0	314	0.5	1		189.0810810810811	100.0	0.0	844.0	6996.0	237.6737234083709	0.5664855996848013	0.5753861051319799
growth_another_Set1Cell5.1.14312	ID460394	460394	744	76.94749450683594	18.38859244380898	55.88516271382701	0.0	190.0	190	0.5	1		219.0	135.0	0.0	911.0	8103.0	205.75133319400658	0.5181975736568457	0.7266052553789958
growth_another_Set1Cell5.1.14313	ID806497	806497	744	67.16403198242188	18.45602064409763	55.887942651933656	0.0	339.0	339	0.5	1		209.51351351351352	139.0	0.0	878.0	7752.0	214.11103319197386	0.5901538461538461	0.7263218116092071
growth_another_Set1Cell5.1.14314	ID1057376	1057376	744	79.1812515258789	18.62904396459388	55.86530757756122	0.0	450.0	450	0.5	1		203.75675675675674	146.0	0.0	835.0	7539.0	209.73878004760076	0.5301967840839675	0.6732139112138392
growth_another_Set1Cell5.1.14315	ID453239	453239	744	93.24117279052734	18.363311788654542	55.89427454294304	0.0	193.0	193	0.5	1		246.6216216216216	158.0	0.0	1111.0	9125.0	241.82699869389543	0.5484270982900405	0.7224112511923373
growth_another_Set1Cell5.1.14316	ID661112	661112	744	73.14322662353516	18.51988915996427	55.85363463926354	0.0	277.0	277	0.5	1		189.16216216216216	108.0	0.0	818.0	6999.0	216.21819143241927	0.5361106157665876	0.6106662963344203
growth_another_Set1Cell5.1.14317	ID296560	296560	744	55.62051773071289	18.18557152342524	55.969307589716	0.0	124.0	124	0.5	1		193.56756756756758	145.0	0.0	559.0	7162.0	153.39446979393801	0.3586885341592927	0.6662703231053633
growth_another_Set1Cell5.1.14318	ID201336	201336	744	46.64496994018555	17.523167327066915	56.025015675599654	0.0	81.0	81	0.5	1		156.05405405405406	111.0	0.0	723.0	5774.0	149.4867043411379	0.3466541979785476	0.537455929252203
growth_another_Set1Cell5.1.14319	ID896625	896625	744	80.36519622802734	18.421480107609582	55.95328169487983	0.0	377.0	377	0.5	1		200.6216216216216	126.0	0.0	1027.0	7423.0	230.79949828456822	0.5801973834362076	0.638318305687561
growth_another_Set1Cell5.1.14320	ID304763	304763	744	58.47981643676758	18.153400875217656	55.99947214157668	0.0	121.0	121	0.5	1		191.97297297297297	147.0	0.0	606.0	7103.0	162.79016597490815	0.39698821268974965	0.6702345175715699
growth_another_Set1Cell5.1.14321	ID775796	775796	744	72.6343765258789	18.356045435136853	55.857542468804574	0.0	326.0	326	0.5	1		205.86486486486487	134.0	0.0	948.0	7617.0	223.33596542754472	0.559585380019097	0.6614709332526943
growth_another_Set1Cell5.1.14322	ID647816	647816	744	68.25398254394531	18.484025870803723	55.90070396914858	0.0	273.0	273	0.5	1		174.94594594594594	102.0	0.0	852.0	6473.0	215.71559799703687	0.4268210358987945	0.4852087691569597
growth_another_Set1Cell5.1.14323	ID246407	246407	744	71.98644256591797	17.744514283663655	55.97775682181323	0.0	101.0	101	0.5	1		186.56756756756758	105.0	0.0	871.0	6903.0	203.04125751248745	0.49030353606436916	0.6046055701380065
growth_another_Set1Cell5.1.14324	ID505484	505484	744	74.05477905273438	18.259124122791363	55.947215510949796	0.0	211.0	211	0.5	1		215.21621621621622	175.0	0.0	744.0	7963.0	181.59817288837573	0.493585344629355	0.7832956692658862
growth_another_Set1Cell5.1.14325	ID389769	389769	744	57.79496383666992	18.164290493410217	56.00923689896175	0.0	161.0	161	0.5	1		189.13513513513513	125.0	0.0	824.0	6998.0	188.41387100419857	0.4550441786097357	0.6278656451517868
growth_another_Set1Cell5.1.14326	ID257678	257678	744	70.79573822021484	17.88352077996323	55.996551065756115	0.0	105.0	105	0.5	1		205.21621621621622	147.0	31.0	667.0	7593.0	167.6726531626986	0.42771108843100797	0.7333133848147066
growth_another_Set1Cell5.1.14327	ID1044127	1044127	744	89.40672302246094	18.526949460464063	55.87266976318707	0.0	441.0	441	0.5	1		210.45945945945945	140.0	0.0	758.0	7787.0	210.25244014895185	0.5349731566203403	0.6977319453268442
growth_another_Set1Cell5.1.14328	ID416401	416401	744	74.24588012695312	18.21424024670103	55.916254879469335	0.0	175.0	175	0.5	1		183.6216216216216	112.0	0.0	934.0	6794.0	220.17863345617945	0.5364806960280863	0.5823789022557949
growth_another_Set1Cell5.1.14329	ID865941	865941	744	50.32128143310547	18.457553116302602	55.86311958668336	0.0	364.0	364	0.5	1		172.8108108108108	116.0	0.0	777.0	6394.0	194.34960449861677	0.4450502526212854	0.5477007605445566
growth_another_Set1Cell5.1.14330	ID998038	998038	744	71.36051940917969	18.435498503971107	55.95440561071939	0.0	414.0	414	0.5	1		188.97297297297297	103.0	0.0	963.0	6992.0	230.91899571620905	0.5757729417564618	0.5980364350046381
growth_another_Set1Cell5.1.14331	ID892567	892567	744	84.5069580078125	18.445662034061804	55.93788545833647	0.0	374.0	374	0.5	1		199.1081081081081	111.0	0.0	930.0	7367.0	216.71727406202965	0.6032090630502629	0.6913581882327351
growth_another_Set1Cell5.1.14332	ID609940	609940	744	75.94618225097656	18.312301388410834	55.93469154841406	0.0	256.0	256	0.5	1		195.05405405405406	105.0	0.0	1032.0	7217.0	229.73631575085113	0.5433592215840978	0.5978267525690778
growth_another_Set1Cell5.1.14333	ID858799	858799	744	75.40950012207031	18.49394435928689	55.871521330015604	0.0	361.0	361	0.5	1		200.13513513513513	107.0	0.0	870.0	7405.0	234.47946630807593	0.5385875569638209	0.5975615117692653
growth_another_Set1Cell5.1.14334	ID550572	550572	744	75.17940521240234	18.24901689327736	55.93757420186895	0.0	233.0	233	0.5	1		217.8108108108108	128.0	0.0	962.0	8059.0	221.2882531699118	0.4910533525466546	0.6483157370965393
growth_another_Set1Cell5.1.14335	ID1050292	1050292	744	78.910888671875	18.519930208064377	55.93050940539974	0.0	439.0	439	0.5	1		198.83783783783784	127.0	0.0	875.0	7357.0	208.72569898653455	0.6239859745045018	0.7320582805150112
growth_another_Set1Cell5.1.14336	ID1102518	1102518	744	56.691219329833984	18.564068324665886	55.89330931039484	0.0	464.0	464	0.5	1		165.16216216216216	108.0	0.0	655.0	6111.0	158.98069650703465	0.4663619552138768	0.6608122573343006
growth_another_Set1Cell5.1.14337	ID498349	498349	744	88.93775939941406	18.31281138765678	55.940269559933405	0.0	209.0	209	0.5	1		235.3783783783784	173.0	51.0	941.0	8709.0	191.42685742011685	0.535171782572586	0.8572942680085055
growth_another_Set1Cell5.1.14338	ID745127	745127	744	83.38965606689453	18.296199142883967	55.868547661197496	0.0	315.0	315	0.5	1		204.1081081081081	132.0	0.0	1055.0	7552.0	241.3863643143019	0.5917103821869683	0.6286698890735466
growth_another_Set1Cell5.1.14339	ID213682	213682	744	53.18058776855469	17.694541077323667	55.93557078955825	0.0	91.0	91	0.5	1		170.54054054054055	131.0	0.0	766.0	6310.0	185.85905570778246	0.35013666162950857	0.4759197863249353
growth_another_Set1Cell5.1.14340	ID359092	359092	744	60.732765197753906	18.099285590933697	56.05104273826761	0.0	148.0	148	0.5	1		180.8918918918919	117.0	0.0	682.0	6693.0	170.7138254805691	0.4663238576338382	0.673966230365151
growth_another_Set1Cell5.1.14341	ID442036	442036	744	78.38141632080078	18.244676462973988	55.91388700004049	0.0	183.0	183	0.5	1		209.27027027027026	143.0	0.0	829.0	7743.0	206.26650084143418	0.44832833034472963	0.6281132965373234
growth_another_Set1Cell5.1.14342	ID406192	406192	744	62.91151809692383	18.108052196651684	55.964844103825826	0.0	168.0	168	0.5	1		183.48648648648648	113.0	0.0	1086.0	6789.0	215.62282161497006	0.5139752851344136	0.5777804009776992
growth_another_Set1Cell5.1.14343	ID927416	927416	744	71.35427856445312	18.333214728953585	55.93809639313484	0.0	392.0	392	0.5	1		186.1891891891892	89.0	0.0	945.0	6889.0	241.09159599135276	0.5361488858752459	0.5390815669397988
growth_another_Set1Cell5.1.14344	ID1044151	1044151	744	70.0267562866211	18.58025283159052	55.87722674146881	0.0	440.0	440	0.5	1		202.54054054054055	126.0	38.0	840.0	7494.0	195.60342456025586	0.45570551780557866	0.6483003638349257
growth_another_Set1Cell5.1.14345	ID274110	274110	744	63.671871185302734	17.931219074343595	55.9898440463383	0.0	114.0	114	0.5	1		185.54054054054055	141.0	0.0	743.0	6865.0	161.73737192583994	0.42406363567459326	0.6832192070781674
growth_another_Set1Cell5.1.14346	ID1120939	1120939	744	60.2017707824707	18.486266537744438	55.9060741956586	0.0	469.0	469	0.5	1		161.59459459459458	111.0	0.0	705.0	5979.0	152.03187886819063	0.46157814881716985	0.6713443864575133
growth_another_Set1Cell5.1.14347	ID678582	678582	744	81.48738861083984	18.48983938956462	55.880470711547154	0.0	283.0	283	0.5	1		192.8918918918919	112.0	0.0	991.0	7137.0	239.02647270680012	0.5974002496449017	0.6036005369726678
growth_another_Set1Cell5.1.14348	ID737973	737973	744	61.041934967041016	18.23595370194781	55.87292558512309	0.0	310.0	310	0.5	1		188.3783783783784	114.0	0.0	814.0	6970.0	240.33383626292172	0.5380632895814501	0.5484099007901094
growth_another_Set1Cell5.1.14349	ID1169071	1169071	744	39.09374237060547	18.50505380614595	55.913337036811015	0.0	489.0	489	0.5	1		156.64864864864865	155.0	0.0	540.0	5796.0	133.26836254886777	0.225038766149175	0.4318541452881666
growth_another_Set1Cell5.1.14350	ID1099439	1099439	744	79.74317169189453	18.545944630498116	55.897223976932665	0.0	462.0	462	0.5	1		181.59459459459458	112.0	0.0	680.0	6719.0	189.92651495007507	0.516274800613214	0.6511039404867118
growth_another_Set1Cell5.1.14351	ID602829	602829	744	79.51978302001953	18.29223684397661	55.92241788532949	0.0	254.0	254	0.5	1		198.59459459459458	87.0	0.0	930.0	7348.0	233.97690525389933	0.5236591330284787	0.5834253427060454
growth_another_Set1Cell5.1.14352	ID837321	837321	744	65.76183319091797	18.532113004861028	55.85001556334807	0.0	351.0	351	0.5	1		202.13513513513513	114.0	0.0	817.0	7479.0	223.79158982337938	0.5736216426184138	0.6584961681634611
growth_another_Set1Cell5.1.14353	ID1095381	1095381	744	61.49566650390625	18.559739595264226	55.88243231305268	0.0	463.0	463	0.5	1		185.8108108108108	115.0	0.0	814.0	6875.0	184.03167569105506	0.468116714252128	0.6438755864910192
growth_another_Set1Cell5.1.14354	ID844486	844486	744	75.01995849609375	18.50487157448247	55.82175322742789	0.0	352.0	352	0.5	1		194.97297297297297	123.0	0.0	748.0	7214.0	190.6116596769589	0.5798238992121475	0.750831318423821
growth_another_Set1Cell5.1.14355	ID1012418	1012418	744	78.70907592773438	18.56617200620387	55.922734791213436	0.0	428.0	428	0.5	1		199.24324324324326	115.0	0.0	921.0	7372.0	202.4274088552631	0.5783267457180501	0.7213078250528508
growth_another_Set1Cell5.1.14356	ID768734	768734	744	72.51451873779297	18.29430175815401	55.846275805072416	0.0	322.0	322	0.5	1		199.05405405405406	140.0	0.0	913.0	7365.0	218.9580053528715	0.5596426480694341	0.6524179408143186
growth_another_Set1Cell5.1.14357	ID851675	851675	744	73.05988311767578	18.46839372636005	55.87456406525336	0.0	358.0	358	0.5	1		211.32432432432432	148.0	0.0	816.0	7819.0	207.7951788091734	0.5305502671295595	0.7050549366525962
growth_another_Set1Cell5.1.14358	ID1081032	1081032	744	66.93956756591797	18.538920125990913	55.858033789281464	0.0	457.0	457	0.5	1		174.8918918918919	98.0	0.0	690.0	6471.0	174.48030512604245	0.49555489628091326	0.6642669910095667
growth_another_Set1Cell5.1.14359	ID491229	491229	744	84.9616470336914	18.393194359971265	55.959456156441846	0.0	205.0	205	0.5	1		220.56756756756758	148.0	0.0	776.0	8161.0	198.4349236372441	0.5331510699618585	0.7730700988377519
growth_another_Set1Cell5.1.14360	ID799447	799447	744	61.18663787841797	18.487552149070343	55.80131572176397	0.0	335.0	335	0.5	1		207.59459459459458	123.0	0.0	854.0	7681.0	234.08313568989632	0.5676140818066661	0.6422290045240029
growth_another_Set1Cell5.1.14361	ID1088203	1088203	744	74.0515365600586	18.54729245941107	55.87943593681143	0.0	459.0	459	0.5	1		196.64864864864865	135.0	0.0	851.0	7276.0	189.84953343462644	0.4899546242595308	0.6812307547802083
growth_another_Set1Cell5.1.14362	ID981712	981712	744	91.7588882446289	18.463865279868855	55.967025197510715	0.0	417.0	417	0.5	1		208.59459459459458	116.0	0.0	928.0	7718.0	244.3006412257309	0.5481865025136968	0.604663147233017
growth_another_Set1Cell5.1.14363	ID205543	205543	744	65.55719757080078	17.61908025341037	56.099530486962045	0.0	83.0	83	0.5	1		201.3783783783784	146.0	0.0	683.0	7451.0	163.0898442494115	0.4321537085363239	0.7451857293233211
growth_another_Set1Cell5.1.14364	ID357088	357088	744	47.90471649169922	18.014028840422995	56.067615453322674	0.0	149.0	149	0.5	1		157.0810810810811	99.0	0.0	714.0	5812.0	165.06318291598026	0.4288571232705086	0.5712516739157754
growth_another_Set1Cell5.1.14365	ID429795	429795	744	79.49939727783203	18.23777148379182	55.92047753559704	0.0	180.0	180	0.5	1		199.21621621621622	117.0	0.0	833.0	7371.0	203.9573941258777	0.5319516304054581	0.678332022203837
growth_another_Set1Cell5.1.14366	ID595692	595692	744	89.54447174072266	18.277904443951712	55.96167907813569	0.0	250.0	250	0.5	1		230.21621621621622	151.0	0.0	1033.0	8518.0	231.42843087792522	0.5589339293099049	0.713315992358254
growth_another_Set1Cell5.1.14367	ID951019	951019	744	90.70326232910156	18.438482242282944	55.930186955836696	0.0	402.0	402	0.5	1		202.67567567567568	135.0	0.0	1071.0	7499.0	237.77020349419243	0.6344641281590754	0.6617681706387396
growth_another_Set1Cell5.1.14368	ID351983	351983	744	51.60053634643555	18.06727341261751	56.002408817744566	0.0	151.0	151	0.5	1		193.8918918918919	158.0	0.0	656.0	7174.0	171.26113650468653	0.42604081851091574	0.6764723901634278
growth_another_Set1Cell5.1.14369	ID943870	943870	744	75.72760772705078	18.38684958371421	55.941053018752925	0.0	398.0	398	0.5	1		192.2972972972973	121.0	0.0	938.0	7115.0	224.72809062223334	0.5448000576199815	0.6035464252968511
growth_another_Set1Cell5.1.14370	ID920319	920319	744	73.6403579711914	18.377503138267084	55.94096978614981	0.0	386.0	386	0.5	1		229.97297297297297	136.0	0.0	1081.0	8509.0	255.9531735045046	0.5704931793961239	0.652770738944566
growth_another_Set1Cell5.1.14371	ID250609	250609	744	64.87028503417969	17.874643714763174	56.0054105551615	0.0	107.0	107	0.5	1		185.35135135135135	136.0	0.0	775.0	6858.0	175.26475468340527	0.44109980966697787	0.6474019044599126
growth_another_Set1Cell5.1.14372	ID730872	730872	744	60.66847610473633	18.255166300946627	55.87526170741965	0.0	307.0	307	0.5	1		191.83783783783784	109.0	0.0	907.0	7098.0	237.033109913352	0.536645073190228	0.5652867822586682
growth_another_Set1Cell5.1.14373	ID889592	889592	744	72.98211669921875	18.39162409304065	55.94841774277576	0.0	375.0	375	0.5	1		201.0	111.0	0.0	988.0	7437.0	234.1322038697131	0.5073007174532213	0.5778704282746421
growth_another_Set1Cell5.1.14374	ID531198	531198	744	76.1295394897461	18.24781286770127	55.951085150371945	0.0	223.0	223	0.5	1		200.05405405405406	113.0	0.0	891.0	7402.0	215.91908797638192	0.500389808837746	0.6180031172291053
growth_another_Set1Cell5.1.14375	ID664330	664330	744	67.62940979003906	18.51524160110538	55.85947214248297	0.0	279.0	279	0.5	1		186.45945945945945	78.0	0.0	1056.0	6899.0	241.0155129394734	0.5386773091546985	0.5416896684920025
growth_another_Set1Cell5.1.14376	ID728841	728841	744	60.91170883178711	18.20983036424793	55.855929353767834	0.0	308.0	308	0.5	1		176.83783783783784	108.0	0.0	827.0	6543.0	226.91169519753146	0.5745069774006724	0.568720691928356
growth_another_Set1Cell5.1.14377	ID1162007	1162007	744	39.144229888916016	18.381187240787135	55.93448985305221	0.0	488.0	488	0.5	1		148.97297297297297	119.0	0.0	631.0	5512.0	132.34518974730153	0.2115322634333665	0.3930709532804201
growth_another_Set1Cell5.1.14378	ID543503	543503	744	70.76478576660156	18.2457933106407	55.9520034322715	0.0	227.0	227	0.5	1		203.9189189189189	144.0	0.0	900.0	7545.0	222.72683548069202	0.45359025752933374	0.571395325984889
growth_another_Set1Cell5.1.14379	ID588544	588544	744	81.28107452392578	18.27216039134164	55.92150710025075	0.0	249.0	249	0.5	1		230.05405405405406	161.0	2.0	1006.0	8512.0	236.27960672168166	0.47722662902045593	0.6290876922386246
growth_another_Set1Cell5.1.14380	ID382730	382730	744	52.6197624206543	18.077288908910365	55.972396074518315	0.0	162.0	162	0.5	1		190.6216216216216	140.0	0.0	723.0	7053.0	191.9816761151021	0.45717784927246585	0.6230386600296852
growth_another_Set1Cell5.1.14381	ID716571	716571	744	70.40838623046875	18.37471264743384	55.90254413151234	0.0	298.0	298	0.5	1		199.59459459459458	129.0	0.0	802.0	7385.0	216.83973337460543	0.5632174550191321	0.6632795640681576
growth_another_Set1Cell5.1.14382	ID191249	191249	744	49.894630432128906	17.35457823341614	56.19949752303865	0.0	79.0	79	0.5	1		156.6216216216216	102.0	0.0	661.0	5795.0	169.8748479439024	0.4253499341933332	0.5502721090485377
growth_another_Set1Cell5.1.14383	ID198416	198416	744	50.556739807128906	17.691626930168677	56.02721729404201	0.0	84.0	84	0.5	1		180.56756756756758	104.0	0.0	822.0	6681.0	189.59775264440188	0.3552001669561419	0.499236434551171
growth_another_Set1Cell5.1.14384	ID723736	723736	744	72.74862670898438	18.258782462279854	55.91022593850336	0.0	304.0	304	0.5	1		196.51351351351352	106.0	0.0	1019.0	7271.0	237.40724757513448	0.5714791897213694	0.6020329055318399
growth_another_Set1Cell5.1.14385	ID446226	446226	744	65.63273620605469	18.246615881899018	55.934571328321105	0.0	187.0	187	0.5	1		176.7027027027027	96.0	0.0	1087.0	6538.0	222.1774647119411	0.49973642477298347	0.530028529954982
growth_another_Set1Cell5.1.14386	ID1036059	1036059	744	87.35433197021484	18.523749651205645	55.950102229497496	0.0	432.0	432	0.5	1		212.13513513513513	134.0	0.0	873.0	7849.0	209.35830028422063	0.5728807288891801	0.7381095743258325
growth_another_Set1Cell5.1.14387	ID161557	161557	744	32.27626419067383	17.746078063042336	56.26795999425221	0.0	68.0	68	0.5	1		141.35135135135135	102.0	0.0	555.0	5230.0	144.20591300409754	0.2174088207974753	0.3500963704209009
growth_another_Set1Cell5.1.14388	ID913178	913178	744	75.71336364746094	18.374113549403827	55.958158874193806	0.0	383.0	383	0.5	1		216.75675675675674	119.0	0.0	1138.0	8020.0	262.649788523447	0.5221937928190005	0.5662227868309097
growth_another_Set1Cell5.1.14389	ID422685	422685	744	74.15428161621094	18.21388966154437	55.935378223143154	0.0	178.0	178	0.5	1		188.27027027027026	100.0	0.0	880.0	6966.0	213.66883106660498	0.5235002923078864	0.60554295280121
growth_another_Set1Cell5.1.14390	ID267032	267032	744	65.73818969726562	17.860299418394	55.9982339488561	0.0	111.0	111	0.5	1		194.72972972972974	120.0	0.0	710.0	7205.0	176.83838331599227	0.43331111279013834	0.6658019763953442
growth_another_Set1Cell5.1.14391	ID536360	536360	744	67.8073501586914	18.28587167591698	55.921761946446246	0.0	226.0	226	0.5	1		191.8108108108108	138.0	0.0	897.0	7097.0	200.46374538358106	0.4626842009306159	0.6053427372469488
growth_another_Set1Cell5.1.14392	ID688938	688938	744	66.374755859375	18.462588842111384	55.83983383093393	0.0	288.0	288	0.5	1		191.72972972972974	136.0	0.0	858.0	7094.0	218.91533734511367	0.5775922439296113	0.6413127237716812
growth_another_Set1Cell5.1.14393	ID1029933	1029933	744	75.71742248535156	18.517326679441684	55.885624527135434	0.0	436.0	436	0.5	1		194.0	133.0	0.0	882.0	7178.0	205.13667530589345	0.5287164721927564	0.6541604883290825
growth_another_Set1Cell5.1.14394	ID974632	974632	744	87.09261322021484	18.407416113383356	55.93605826716338	0.0	408.0	408	0.5	1		215.1891891891892	131.0	0.0	994.0	7962.0	234.69896059016133	0.6255040144480871	0.7056369815010107
growth_another_Set1Cell5.1.14395	ID761644	761644	744	65.51573181152344	18.340143356064804	55.81689908089936	0.0	320.0	320	0.5	1		186.6216216216216	108.0	0.0	934.0	6905.0	225.55097371047134	0.5362449366404858	0.5776303290418231
growth_another_Set1Cell5.1.14396	ID399158	399158	744	55.59027099609375	18.07959337092165	55.97225547709741	0.0	167.0	167	0.5	1		170.9189189189189	113.0	0.0	933.0	6324.0	182.36644708120247	0.4375381817665194	0.5705211708850761
growth_another_Set1Cell5.1.14397	ID321333	321333	744	51.864295959472656	18.247240940482012	55.95888147348115	0.0	132.0	132	0.5	1		214.13513513513513	169.0	0.0	595.0	7923.0	145.72732569238158	0.3882751945331079	0.8219417006060367
growth_another_Set1Cell5.1.14398	ID484144	484144	744	97.55928039550781	18.35510008610424	55.95239434308851	0.0	204.0	204	0.5	1		253.8918918918919	209.0	0.0	807.0	9394.0	202.70898458734493	0.5593318809005084	0.8985388203817335
growth_another_Set1Cell5.1.14399	ID243519	243519	744	82.74423217773438	17.785351644672783	55.973505049008004	0.0	102.0	102	0.5	1		199.1891891891892	111.0	0.0	871.0	7370.0	214.00581999326792	0.5070507829397006	0.6263163452263095
growth_another_Set1Cell5.1.14400	ID830256	830256	744	73.53401184082031	18.478504390993383	55.87671612685667	0.0	348.0	348	0.5	1		196.83783783783784	98.0	0.0	803.0	7283.0	204.35107502007878	0.5131223961220635	0.6532938442490799
growth_another_Set1Cell5.1.14401	ID709431	709431	744	85.13158416748047	18.301599861874784	55.85996552062416	0.0	301.0	301	0.5	1		204.32432432432432	127.0	0.0	981.0	7560.0	243.20773631404697	0.5697094627981611	0.6098272661367751
growth_another_Set1Cell5.1.14402	ID581431	581431	744	76.47636413574219	18.295812685735253	55.91431349365209	0.0	244.0	244	0.5	1		214.40540540540542	147.0	0.0	976.0	7933.0	230.71669248711112	0.5307227328556428	0.6444034654447113
growth_another_Set1Cell5.1.14403	ID1045296	1045296	744	74.3599853515625	18.484233668435518	55.91864646269685	0.0	442.0	442	0.5	1		189.7027027027027	132.0	0.0	586.0	7019.0	157.94898347688527	0.5477381607389525	0.8500846756931478
growth_another_Set1Cell5.1.14404	ID344909	344909	744	54.1141357421875	18.080822164123788	56.056017537988154	0.0	144.0	144	0.5	1		181.86486486486487	117.0	0.0	752.0	6729.0	175.98392637494578	0.43980397058324305	0.6313374850128765
growth_another_Set1Cell5.1.14405	ID290639	290639	744	57.27927780151367	18.160143928830294	55.98666349711849	0.0	123.0	123	0.5	1		193.59459459459458	162.0	0.0	524.0	7163.0	143.7568277527211	0.393160171379093	0.7600868301408608
growth_another_Set1Cell5.1.14406	ID633666	633666	744	79.34813690185547	18.37791811522394	55.90783909501814	0.0	267.0	267	0.5	1		193.8108108108108	127.0	0.0	897.0	7171.0	210.145430838032	0.4983706025355112	0.613509391624909
growth_another_Set1Cell5.1.14407	ID169805	169805	744	22.598196029663086	17.606235886416957	56.282633283343436	0.0	67.0	67	0.5	1		129.72972972972974	120.0	0.0	493.0	4800.0	108.11969926599579	0.1837125703066461	0.37244083679074597
growth_another_Set1Cell5.1.14408	ID375638	375638	744	47.34494400024414	18.129062384405426	56.059562599486476	0.0	152.0	152	0.5	1		183.3783783783784	136.0	0.0	858.0	6785.0	191.72018837522205	0.4937214756860653	0.6322992547205285
growth_another_Set1Cell5.1.14409	ID882521	882521	744	76.42415618896484	18.433359713640183	55.91703689118338	0.0	368.0	368	0.5	1		219.13513513513513	134.0	0.0	1011.0	8108.0	233.71958057112445	0.5115246693441196	0.6345973541471936
growth_another_Set1Cell5.1.14410	ID336722	336722	744	53.235294342041016	18.074828131418744	55.95956484532317	0.0	140.0	140	0.5	1		173.86486486486487	158.0	0.0	696.0	6433.0	158.11654670635312	0.38538027801533575	0.6117655077548115
growth_another_Set1Cell5.1.14411	ID1073992	1073992	744	81.74745178222656	18.536541878265666	55.8976111753405	0.0	445.0	445	0.5	1		214.51351351351352	116.0	0.0	779.0	7937.0	204.94777405497746	0.5310088230984524	0.7260482615051909
growth_another_Set1Cell5.1.14412	ID296798	296798	744	57.955867767333984	18.302591097368314	55.919428474347534	0.0	127.0	127	0.5	1		194.32432432432432	155.0	0.0	503.0	7190.0	144.5258635166219	0.4254424006969371	0.8026065260911615
growth_another_Set1Cell5.1.14413	ID967509	967509	744	81.84880828857422	18.412376663493845	55.93044501023382	0.0	407.0	407	0.5	1		199.40540540540542	106.0	0.0	885.0	7378.0	228.61788345760843	0.5567342972234649	0.6238644024451651
growth_another_Set1Cell5.1.14414	ID792400	792400	744	81.95742797851562	18.389274714341884	55.860538769249125	0.0	331.0	331	0.5	1		216.3783783783784	165.0	0.0	905.0	8006.0	232.19440506123686	0.5600053584995452	0.6690494208228736
growth_another_Set1Cell5.1.14415	ID906065	906065	744	84.38238525390625	18.383161147106588	55.94271328129831	0.0	381.0	381	0.5	1		223.24324324324326	127.0	0.0	1249.0	8260.0	248.41882257874786	0.598750836327362	0.6731148443326622
growth_another_Set1Cell5.1.14416	ID1185615	1185615	744	37.35677719116211	18.44102963949528	55.962475468069925	0.0	499.0	499	0.5	1		144.02702702702703	99.0	0.0	605.0	5329.0	129.6680562235927	0.2283850261927481	0.4130228734864683
growth_another_Set1Cell5.1.14417	ID657260	657260	744	72.7541275024414	18.435093511078925	55.87964949924298	0.0	274.0	274	0.5	1		204.21621621621622	147.0	0.0	837.0	7556.0	212.6596309096266	0.4813507817477822	0.6240780897086023
growth_another_Set1Cell5.1.14418	ID626533	626533	744	74.00425720214844	18.305799915138856	55.89828995327538	0.0	261.0	261	0.5	1		193.9189189189189	120.0	0.0	1048.0	7175.0	215.89585688711355	0.5384187191458084	0.6287115860782804
growth_another_Set1Cell5.1.14419	ID702310	702310	744	55.64326477050781	18.31410363469876	55.8646834923042	0.0	302.0	302	0.5	1		180.2972972972973	99.0	0.0	914.0	6671.0	232.2406396708266	0.5321932533797699	0.5393079374555039
growth_another_Set1Cell5.1.14420	ID1066877	1066877	744	92.48069763183594	18.53584580016528	55.90830168912893	0.0	447.0	447	0.5	1		208.13513513513513	133.0	0.0	848.0	7701.0	219.67832065218582	0.5842215565012794	0.6987951049488674
growth_another_Set1Cell5.1.14421	ID1154912	1154912	744	54.761924743652344	18.458145468484442	55.88523238811662	0.0	485.0	485	0.5	1		167.67567567567568	138.0	0.0	587.0	6204.0	151.5736077242953	0.3764373088032631	0.6050798591596538
growth_another_Set1Cell5.1.14422	ID522100	522100	744	81.75584411621094	18.27766096344548	55.9819667621013	0.0	220.0	220	0.5	1		188.67567567567568	106.0	0.0	758.0	6981.0	197.05400473164912	0.4910953129604965	0.6306973820486069
growth_another_Set1Cell5.1.14423	ID875385	875385	744	70.55287170410156	18.40318677543418	55.89670175962494	0.0	367.0	367	0.5	1		187.75675675675674	120.0	0.0	860.0	6947.0	211.94986375259774	0.5419853845103128	0.6227299402352566
growth_another_Set1Cell5.1.14424	ID477041	477041	744	102.39836120605469	18.363565852350494	55.878370259260414	0.0	200.0	200	0.5	1		239.0810810810811	158.0	0.0	890.0	8846.0	235.57581680950503	0.5582912700294725	0.7272047387206098
growth_another_Set1Cell5.1.14425	ID574322	574322	744	77.48242950439453	18.227416300480293	55.98415264306969	0.0	243.0	243	0.5	1		192.8108108108108	111.0	0.0	1008.0	7134.0	234.6987238801928	0.5399796173796086	0.5761201199955408
growth_another_Set1Cell5.1.14426	ID695152	695152	744	58.93028259277344	18.43014361751231	55.82947978590334	0.0	292.0	292	0.5	1		193.86486486486487	126.0	0.0	1039.0	7173.0	230.77853286480357	0.5564295207355773	0.6006402031599243
growth_another_Set1Cell5.1.14427	ID314232	314232	744	59.840396881103516	18.13224669759541	55.961023371390574	0.0	128.0	128	0.5	1		195.43243243243242	155.0	0.0	607.0	7231.0	146.75159293864593	0.4695775880936748	0.8510570031508053
growth_another_Set1Cell5.1.14428	ID437114	437114	744	82.35204315185547	18.23177213610483	55.92411483240204	0.0	182.0	182	0.5	1		195.02702702702703	115.0	0.0	827.0	7216.0	207.29400571363564	0.507914166332619	0.6337993026160814
growth_another_Set1Cell5.1.14429	ID909170	909170	744	73.11811065673828	18.382160082896853	55.952726763964556	0.0	382.0	382	0.5	1		198.0	137.0	0.0	1088.0	7326.0	246.27344784022316	0.5612418969634937	0.5780394536203779
growth_another_Set1Cell5.1.14430	ID229255	229255	744	69.95284271240234	17.71673217394963	55.975379674608945	0.0	94.0	94	0.5	1		201.54054054054055	120.0	0.0	828.0	7457.0	195.95812968230888	0.4415943029803956	0.6301000782586058
growth_another_Set1Cell5.1.14431	ID754575	754575	744	70.96131896972656	18.333117550918438	55.82658037578202	0.0	317.0	317	0.5	1		187.8108108108108	93.0	0.0	1044.0	6949.0	241.6771075719095	0.60157964894474	0.5837940481089076
growth_another_Set1Cell5.1.14432	ID236421	236421	744	56.637054443359375	17.767591779554795	55.979412830951205	0.0	97.0	97	0.5	1		172.51351351351352	119.0	0.0	794.0	6383.0	183.8096270029918	0.4323100009817259	0.5665563616633557
growth_another_Set1Cell5.1.14433	ID676748	676748	744	58.074562072753906	18.474003274898525	55.89190403895278	0.0	280.0	280	0.5	1		179.24324324324326	114.0	3.0	1070.0	6632.0	235.22381840439704	0.5922323821571945	0.5668617999396637
growth_another_Set1Cell5.1.14434	ID222088	222088	744	55.23299026489258	17.675090698764865	55.970144837423774	0.0	90.0	90	0.5	1		187.32432432432432	125.0	0.0	780.0	6931.0	187.51074844067148	0.47289096310947826	0.6414878282239981
growth_another_Set1Cell5.1.14435	ID1059739	1059739	744	88.20833587646484	18.5667702410032	55.90030929747331	0.0	449.0	449	0.5	1		211.86486486486487	153.0	0.0	791.0	7839.0	201.77960503730057	0.5352020510638058	0.7320890239047041
growth_another_Set1Cell5.1.14436	ID557958	557958	744	63.26000213623047	18.222197186971204	55.95789498771292	0.0	229.0	229	0.5	1		195.1891891891892	125.0	0.0	978.0	7222.0	218.49165224809414	0.4478218713073784	0.5526384200700498
growth_another_Set1Cell5.1.14437	ID809884	809884	744	71.16651916503906	18.438008415500626	55.834797653835714	0.0	341.0	341	0.5	1		185.40540540540542	89.0	0.0	817.0	6860.0	226.08570885340754	0.5130288358559671	0.5561268295991787
growth_another_Set1Cell5.1.14438	ID1178498	1178498	744	34.822959899902344	18.402576995994806	55.903914774252456	0.0	495.0	495	0.5	1		124.13513513513513	84.0	0.0	594.0	4593.0	137.1582950386082	0.14582613701784689	0.23036647975085692
growth_another_Set1Cell5.1.14439	ID960411	960411	744	79.31599426269531	18.399092897417393	55.95731257014987	0.0	404.0	404	0.5	1		199.54054054054055	97.0	0.0	995.0	7383.0	234.96153285574624	0.6245530443760817	0.6529798901990937
growth_another_Set1Cell5.1.14440	ID1110918	1110918	744	62.79277038574219	18.546839203411945	55.84773988645736	0.0	466.0	466	0.5	1		176.75675675675674	113.0	0.0	706.0	6540.0	157.99251132137127	0.46986936367467336	0.71526653897469
growth_another_Set1Cell5.1.14441	ID469904	469904	744	94.05072784423828	18.394197658933134	55.8763910791133	0.0	198.0	198	0.5	1		224.0	135.0	0.0	863.0	8288.0	215.18080253075036	0.5648552428293141	0.7515147102327082
growth_another_Set1Cell5.1.14442	ID337823	337823	744	51.691349029541016	18.04282579249088	56.01557358552358	0.0	142.0	142	0.5	1		182.13513513513513	145.0	0.0	640.0	6739.0	146.66044724732973	0.3711195799325451	0.6722785553108203
growth_another_Set1Cell5.1.14443	ID619413	619413	744	74.99003601074219	18.33302469959391	55.92838456752398	0.0	260.0	260	0.5	1		199.83783783783784	122.0	0.0	950.0	7394.0	211.27739973702734	0.5338596624206616	0.6584096016905373
growth_another_Set1Cell5.1.14444	ID898961	898961	744	77.73483276367188	18.395070155457894	55.95270042228979	0.0	378.0	378	0.5	1		207.21621621621622	123.0	0.0	1026.0	7667.0	244.17276842604875	0.5606406829985311	0.6097308832363431
growth_another_Set1Cell5.1.14445	ID1021842	1021842	744	86.91071319580078	18.540017551022753	55.94758017924284	0.0	431.0	431	0.5	1		196.6216216216216	148.0	0.0	826.0	7275.0	211.92377447135604	0.5884512914827016	0.6874137377588289
growth_another_Set1Cell5.1.14446	ID368539	368539	744	53.16740036010742	18.035755985724055	55.99035967547684	0.0	153.0	153	0.5	1		187.43243243243242	134.0	0.0	693.0	6935.0	190.43321088457185	0.4347852467218307	0.5965130422536873
growth_another_Set1Cell5.1.14447	ID991121	991121	744	87.35521697998047	18.48966068379165	55.95260436851946	0.0	419.0	419	0.5	1		203.86486486486487	131.0	0.0	966.0	7543.0	233.48675458056408	0.6193996344092902	0.6679239839816808
growth_another_Set1Cell5.1.14448	ID567208	567208	744	85.26936340332031	18.23238541670286	55.95954111372389	0.0	239.0	239	0.5	1		244.1081081081081	177.0	0.0	1039.0	9032.0	240.03967077036148	0.49221546802904903	0.6708924399828191
growth_another_Set1Cell5.1.14449	ID260002	260002	744	57.23237609863281	17.826874057735463	56.027999982910906	0.0	108.0	108	0.5	1		187.40540540540542	129.0	0.0	699.0	6934.0	164.10421137859987	0.4365244656130821	0.6940455035491105
growth_another_Set1Cell5.1.14450	ID650154	650154	744	68.49412536621094	18.443132413226348	55.88382959754693	0.0	275.0	275	0.5	1		192.8918918918919	102.0	0.0	1034.0	7137.0	239.9299416014535	0.5500653127966094	0.5705895077652031
growth_another_Set1Cell5.1.14451	ID514976	514976	744	76.34512329101562	18.256785388028604	55.98365939431794	0.0	216.0	216	0.5	1		204.1081081081081	133.0	0.0	784.0	7552.0	209.6197329271088	0.43819698007346564	0.5933474732581053
growth_another_Set1Cell5.1.14452	ID162731	162731	744	33.18825149536133	17.928841396923556	56.29326765520443	0.0	65.0	65	0.5	1		162.0	131.0	0.0	461.0	5994.0	124.69117406171492	0.13515698692898534	0.3093797405246159
growth_another_Set1Cell5.1.14453	ID671651	671651	744	56.6258659362793	18.43970869256324	55.858505422018354	0.0	284.0	284	0.5	1		178.1891891891892	99.0	0.0	901.0	6593.0	225.6810480200662	0.5313108574083006	0.5479003608656291
growth_another_Set1Cell5.1.14454	ID392118	392118	744	64.7005844116211	18.108466210882124	55.98704710511465	0.0	163.0	163	0.5	1		181.45945945945945	128.0	0.0	657.0	6714.0	174.28482349217813	0.5014078601493331	0.6954124957431161
growth_another_Set1Cell5.1.14455	ID214967	214967	744	45.944923400878906	17.64170937443584	56.00130268533127	0.0	88.0	88	0.5	1		169.0810810810811	122.0	0.0	722.0	6256.0	171.99586209143692	0.39390654357779004	0.5556055195156234
growth_another_Set1Cell5.1.14456	ID868277	868277	744	71.0506362915039	18.433126309484162	55.90175835837102	0.0	365.0	365	0.5	1		208.05405405405406	125.0	0.0	906.0	7698.0	218.09018852376263	0.5311829108640291	0.6618919079039756
growth_another_Set1Cell5.1.14457	ID1147817	1147817	744	56.015411376953125	18.47188967314821	55.916629732202786	0.0	484.0	484	0.5	1		152.40540540540542	115.0	0.0	568.0	5639.0	143.12687833982582	0.31984804292247315	0.516094144745907
growth_another_Set1Cell5.1.14458	ID507838	507838	744	78.68834686279297	18.288308554098073	55.97195737758491	0.0	213.0	213	0.5	1		204.59459459459458	170.0	0.0	877.0	7570.0	205.17397217692806	0.4116600740902782	0.581581389487677
growth_another_Set1Cell5.1.14459	ID462779	462779	744	83.92755889892578	18.384145840543	55.87947606089715	0.0	194.0	194	0.5	1		216.02702702702703	108.0	0.0	965.0	7993.0	224.69553307216094	0.5005478547020735	0.6414154251428564
growth_another_Set1Cell5.1.14460	ID283579	283579	744	63.015438079833984	17.957295830931656	56.00349027683363	0.0	115.0	115	0.5	1		199.59459459459458	158.0	0.0	660.0	7385.0	164.9234602709625	0.4033228515935472	0.6956512420410933
growth_another_Set1Cell5.1.14461	ID785332	785332	744	79.3631591796875	18.357660529277116	55.87533152594423	0.0	330.0	330	0.5	1		199.97297297297297	105.0	0.0	802.0	7399.0	214.28362389942794	0.5763692922894758	0.6824254028213621
growth_another_Set1Cell5.1.14462	ID166851	166851	744	22.667476654052734	17.592822638998452	56.286469832729075	0.0	69.0	69	0.5	1		131.72972972972974	103.0	0.0	494.0	4874.0	132.04200692049326	0.18016588574255699	0.30460090150956415
growth_another_Set1Cell5.1.14463	ID307142	307142	744	53.38707733154297	18.308706445501958	55.9793825595123	0.0	131.0	131	0.5	1		181.40540540540542	154.0	0.0	589.0	6712.0	144.52959317490414	0.371178936368315	0.6795362496747916
growth_another_Set1Cell5.1.14464	ID263105	263105	744	64.87860870361328	17.79458371768191	55.96686677999192	0.0	110.0	110	0.5	1		187.97297297297297	136.0	0.0	651.0	6955.0	170.63777204725	0.423872282207502	0.6558646384241998
growth_another_Set1Cell5.1.14465	ID1041354	1041354	744	70.62295532226562	18.574089885378246	55.92583318587131	0.0	438.0	438	0.5	1		188.1081081081081	107.0	0.0	752.0	6960.0	196.43556814495798	0.533214998326647	0.6660651050848687
growth_another_Set1Cell5.1.14466	ID560079	560079	744	66.7908935546875	18.27233801130731	55.97146254339119	0.0	235.0	235	0.5	1		209.8108108108108	164.0	0.0	994.0	7763.0	214.6575875199381	0.484662418742357	0.6381506906722514
growth_another_Set1Cell5.1.14467	ID1133526	1133526	744	48.851749420166016	18.48895098429391	55.864627253718886	0.0	479.0	479	0.5	1		135.54054054054055	73.0	0.0	486.0	5015.0	129.30381849534635	0.29061313774689573	0.47207067239655726
growth_another_Set1Cell5.1.14468	ID1112027	1112027	744	71.38668060302734	18.502352716575267	55.857020510759824	0.0	467.0	467	0.5	1		197.56756756756758	153.0	0.0	702.0	7310.0	174.19155173743843	0.45075248339078855	0.7047958952081842
growth_another_Set1Cell5.1.14469	ID824257	824257	744	61.11106491088867	18.527821176751406	55.79631660732668	0.0	344.0	344	0.5	1		169.35135135135135	118.0	0.0	647.0	6266.0	176.57516753436704	0.5665659012097866	0.6937305161935676
growth_another_Set1Cell5.1.14470	ID1048514	1048514	744	81.60343170166016	18.542445559800125	55.87048468306783	0.0	443.0	443	0.5	1		178.72972972972974	85.0	0.0	654.0	6613.0	209.23108551825456	0.5293080387668176	0.591308476169619
growth_another_Set1Cell5.1.14471	ID612294	612294	744	79.60879516601562	18.33698380986581	55.905370453134246	0.0	259.0	259	0.5	1		208.72972972972974	146.0	0.0	921.0	7723.0	198.98752733786114	0.5540107303652311	0.747915638567597
growth_another_Set1Cell5.1.14472	ID1031131	1031131	744	85.90498352050781	18.55933626677737	55.923653481696434	0.0	434.0	434	0.5	1		211.7027027027027	140.0	0.0	818.0	7833.0	194.43534556145804	0.5311394003868107	0.7553965005778974
growth_another_Set1Cell5.1.14473	ID861165	861165	744	69.86392211914062	18.46594272249441	55.827368840899524	0.0	359.0	359	0.5	1		197.72972972972974	161.0	0.0	768.0	7316.0	195.67882538154888	0.5794145365323059	0.7413979682932174
growth_another_Set1Cell5.1.14474	ID1126393	1126393	744	55.072731018066406	18.502355992375662	55.8880340844646	0.0	475.0	475	0.5	1		149.78378378378378	101.0	0.0	586.0	5542.0	153.95185667660581	0.409441877469075	0.5652687163232659
growth_another_Set1Cell5.1.14475	ID329708	329708	744	27.33888816833496	18.958542057024147	55.801059217047545	0.0	136.0	136	0.5	1		139.13513513513513	137.0	0.0	429.0	5148.0	94.06769493950212	0.19310865830096471	0.4787932915539949
growth_another_Set1Cell5.1.14476	ID361452	361452	744	48.12224578857422	18.1506907641349	56.050924456908305	0.0	147.0	147	0.5	1		192.75675675675674	144.0	0.0	684.0	7132.0	177.02909450228879	0.4380858301447628	0.6633906669105778
growth_another_Set1Cell5.1.14477	ID740322	740322	744	72.89610290527344	18.284248151257813	55.801336349416054	0.0	311.0	311	0.5	1		198.48648648648648	123.0	0.0	882.0	7344.0	217.52338592303914	0.5313727750738092	0.6332473232089038
growth_another_Set1Cell5.1.14478	ID680935	680935	744	64.2278823852539	18.41353484942749	55.88858639336072	0.0	285.0	285	0.5	1		183.9189189189189	96.0	0.0	930.0	6805.0	232.80384904922025	0.5599971344652196	0.5671895866764716
growth_another_Set1Cell5.1.14479	ID778214	778214	744	68.29094696044922	18.333581445733955	55.86131817647859	0.0	327.0	327	0.5	1		211.51351351351352	129.0	0.0	1104.0	7826.0	231.03085671995584	0.5182453430631881	0.6250166360814787
growth_another_Set1Cell5.1.14480	ID408552	408552	744	69.356689453125	18.20731226739278	55.97104596534262	0.0	172.0	172	0.5	1		167.45945945945945	93.0	0.0	772.0	6196.0	197.13568291275297	0.49917757226778336	0.5656872978014148
growth_another_Set1Cell5.1.14481	ID455656	455656	744	94.34037017822266	18.36325119164137	55.885794547663885	0.0	192.0	192	0.5	1		239.75675675675674	191.0	0.0	824.0	8871.0	216.4892100731075	0.5521278197575873	0.7879102353020841
growth_another_Set1Cell5.1.14482	ID552934	552934	744	74.09868621826172	18.236430663543146	55.93591899195819	0.0	231.0	231	0.5	1		202.1081081081081	120.0	0.0	977.0	7478.0	227.09332195570366	0.47424611208419587	0.5725892065489651
growth_another_Set1Cell5.1.14483	ID953343	953343	744	81.31713104248047	18.406580214678648	55.9466659315056	0.0	399.0	399	0.5	1		191.97297297297297	122.0	0.0	827.0	7103.0	210.65881927452773	0.5984178365559383	0.6823460049630338
growth_another_Set1Cell5.1.14484	ID984059	984059	744	83.84000396728516	18.527556747824672	55.93023599541515	0.0	418.0	418	0.5	1		220.94594594594594	133.0	0.0	836.0	8175.0	231.64591585074479	0.5220302329411597	0.6542801758654155
growth_another_Set1Cell5.1.14485	ID801786	801786	744	67.52262115478516	18.38813438564477	55.8529169903444	0.0	337.0	337	0.5	1		192.1081081081081	138.0	0.0	689.0	7108.0	195.01891415161984	0.5835652239109711	0.7260263854653468
growth_another_Set1Cell5.1.14486	ID1125352	1125352	744	51.500205993652344	18.561045341618886	55.885572702023666	0.0	470.0	470	0.5	1		144.45945945945945	87.0	0.0	585.0	5345.0	160.86892431669582	0.448719001210567	0.5562808727255103
growth_another_Set1Cell5.1.14487	ID929780	929780	744	79.35572052001953	18.361965203647884	55.91723927409569	0.0	391.0	391	0.5	1		228.56756756756758	126.0	22.0	1008.0	8457.0	243.93709805564183	0.5960121833822223	0.6998189274919518
growth_another_Set1Cell5.1.14488	ID747504	747504	744	69.92980194091797	18.29662085337179	55.86734223237354	0.0	316.0	316	0.5	1		204.13513513513513	118.0	0.0	813.0	7553.0	218.97097247531875	0.5039148094575745	0.6247339322065434
growth_another_Set1Cell5.1.14489	ID276473	276473	744	54.063499450683594	17.96845691760021	55.97141080380374	0.0	116.0	116	0.5	1		176.8108108108108	146.0	0.0	658.0	6542.0	145.5367150771084	0.3634451655439358	0.6476904047050362
growth_another_Set1Cell5.1.14490	ID329723	329723	744	54.54106140136719	18.123419786102065	55.97253459386638	0.0	136.0	136	0.5	1		174.51351351351352	116.0	0.0	768.0	6457.0	169.134992374865	0.4212308001629638	0.6116191828118642
growth_another_Set1Cell5.1.14491	ID605174	605174	744	71.51921081542969	18.26452255185465	55.97100068892784	0.0	253.0	253	0.5	1		205.27027027027026	137.0	0.0	1069.0	7595.0	214.1231017492104	0.4911485003657645	0.6315161336751558
growth_another_Set1Cell5.1.15044	ID232451	232451	839	32.50149154663086	31.152147203542945	9.093630286744641	0.0	96.0	96	0.5	1		148.21621621621622	129.0	0.0	488.0	5484.0	105.00030029987087	0.230477143868067	0.5287976164385961
growth_another_Set1Cell5.1.15045	ID970767	970767	839	53.95060729980469	28.095773628057625	11.067873850984288	0.0	411.0	411	0.5	1		184.72972972972974	166.0	0.0	465.0	6835.0	114.82345111049801	0.3691049989358639	0.867459815624921
growth_another_Set1Cell5.1.15046	ID622603	622603	839	81.3565673828125	27.900805565162266	10.28658427799856	0.0	262.0	262	0.5	1		217.0	176.0	0.0	731.0	8029.0	177.42024812417677	0.4454621149042465	0.7538598407685019
growth_another_Set1Cell5.1.15047	ID223232	223232	839	26.65794563293457	31.225171545286173	9.04616947552159	0.0	95.0	95	0.5	1		128.13513513513513	110.0	15.0	491.0	4741.0	104.10735969345464	0.1369842007381367	0.29657384301583556
growth_another_Set1Cell5.1.15048	ID525324	525324	839	61.0990104675293	27.82554046580469	10.3211410591264	0.0	221.0	221	0.5	1		200.1081081081081	144.0	0.0	738.0	7404.0	178.62091823868903	0.4032143875688723	0.6438346639986623
growth_another_Set1Cell5.1.15049	ID826376	826376	839	74.96207427978516	28.10173309003965	10.734656089626762	0.0	349.0	349	0.5	1		221.78378378378378	176.0	0.0	708.0	8206.0	163.56244732264855	0.5027120777923043	0.9072348539872052
growth_another_Set1Cell5.1.15050	ID757774	757774	839	76.45556640625	28.0532502079997	10.555835507854585	0.0	319.0	319	0.5	1		237.0810810810811	178.0	17.0	796.0	8772.0	187.97552712733324	0.5099581085800448	0.8519128837462794
growth_another_Set1Cell5.1.15051	ID698370	698370	839	73.26214599609375	28.087933360646467	10.41673044814472	0.0	293.0	293	0.5	1		212.48648648648648	178.0	0.0	667.0	7862.0	166.01382499686613	0.4334566964058744	0.7740663601850212
growth_another_Set1Cell5.1.15052	ID1032197	1032197	839	38.75982666015625	28.198212303344054	11.11080635935985	0.0	429.0	429	0.5	1		160.54054054054055	138.0	14.0	416.0	5940.0	94.97473190117306	0.29141637495727574	0.7628766160076644
growth_another_Set1Cell5.1.15053	ID203789	203789	839	38.62031555175781	31.99099479660213	9.246684116418152	0.0	83.0	83	0.5	1		220.27027027027026	208.0	7.0	518.0	8150.0	107.62399790439365	0.18743748301359192	0.6461337842260378
growth_another_Set1Cell5.1.15054	ID1070110	1070110	839	20.312667846679688	28.116600053858324	11.219475910764203	0.0	448.0	448	0.5	1		116.24324324324324	95.0	0.0	367.0	4301.0	85.77988802271305	0.10438342229881536	0.2561674185001748
growth_another_Set1Cell5.1.15055	ID328721	328721	839	39.35930633544922	28.43766060299923	8.951256569775527	0.0	143.0	143	0.5	1		142.2972972972973	106.0	0.0	776.0	5265.0	160.23261993892658	0.40234774669331896	0.5095907846928358
growth_another_Set1Cell5.1.15056	ID1127435	1127435	839	24.913732528686523	28.320162604155836	11.2188504043479	0.0	472.0	472	0.5	1		118.83783783783784	123.0	0.0	242.0	4397.0	70.84392607600077	0.21962330173733544	0.6041361436329982
growth_another_Set1Cell5.1.15057	ID1026068	1026068	839	33.11970520019531	28.17498042228646	11.195359652806147	0.0	436.0	436	0.5	1		140.48648648648648	145.0	1.0	265.0	5198.0	72.01567021667408	0.22971374497279393	0.7288203571329684
growth_another_Set1Cell5.1.15058	ID940051	940051	839	53.40904998779297	28.198763991240014	11.008367522767466	0.0	396.0	396	0.5	1		192.8918918918919	167.0	17.0	656.0	7137.0	127.05024897955047	0.3950089649184136	0.8598019021247907
growth_another_Set1Cell5.1.15059	ID218140	218140	839	27.742788314819336	31.859095472586947	9.232725591368206	0.0	89.0	89	0.5	1		188.78378378378378	184.0	47.0	390.0	6985.0	93.20352137337085	0.13277305944937845	0.4748204464577417
growth_another_Set1Cell5.1.15060	ID819247	819247	839	64.97732543945312	28.10460739555557	10.675099694896161	0.0	345.0	345	0.5	1		208.3783783783784	171.0	14.0	734.0	7710.0	177.4667967929888	0.44377732943327636	0.7218225298445973
growth_another_Set1Cell5.1.15061	ID1181751	1181751	839	24.638626098632812	27.982015235170955	11.459850452344154	0.0	498.0	498	0.5	1		123.72972972972973	123.0	10.0	282.0	4578.0	73.21795797049634	0.11997497115449081	0.3620501939463771
growth_another_Set1Cell5.1.15062	ID963621	963621	839	62.63911437988281	28.174654125383103	11.02612893499241	0.0	405.0	405	0.5	1		194.56756756756758	160.0	32.0	727.0	7199.0	139.0023062439654	0.4161248436003091	0.8226224212476183
growth_another_Set1Cell5.1.15063	ID364584	364584	839	48.732513427734375	27.859163386435664	9.150402245599807	0.0	159.0	159	0.5	1		167.16216216216216	110.0	0.0	884.0	6185.0	184.7726100303219	0.3840425428909241	0.5020653839208518
growth_another_Set1Cell5.1.15064	ID878627	878627	839	61.54970169067383	28.10704799244136	10.824904102061998	0.0	373.0	373	0.5	1		180.78378378378378	120.0	6.0	633.0	6689.0	158.85582826630625	0.3466920522333523	0.5859518138095511
growth_another_Set1Cell5.1.15065	ID411702	411702	839	59.65495300292969	27.817978717030613	9.609748089934094	0.0	173.0	173	0.5	1		184.0	130.0	9.0	633.0	6808.0	157.57414480526654	0.4009297558475786	0.6683666779373041
growth_another_Set1Cell5.1.15066	ID303158	303158	839	29.77593421936035	29.509219352628882	8.726780231999678	0.0	121.0	121	0.5	1		113.62162162162163	72.0	0.0	621.0	4204.0	133.1829050073101	0.2992717865967725	0.3930142195419337
growth_another_Set1Cell5.1.15067	ID585787	585787	839	73.7918701171875	27.915372365579554	10.360802866347605	0.0	249.0	249	0.5	1		216.3783783783784	159.0	0.0	810.0	8006.0	191.7971079829689	0.4238413880257809	0.6716508263624341
growth_another_Set1Cell5.1.15068	ID994361	994361	839	53.99980926513672	28.196790489323263	11.03632790190041	0.0	415.0	415	0.5	1		179.83783783783784	145.0	36.0	607.0	6654.0	121.57222670621078	0.3624507796503386	0.7870546939575258
growth_another_Set1Cell5.1.15069	ID902199	902199	839	63.01957321166992	28.120410373481782	10.926317406390853	0.0	379.0	379	0.5	1		221.67567567567568	205.0	67.0	583.0	8202.0	130.25211750337925	0.39131455973380963	0.9573349657188596
growth_another_Set1Cell5.1.15070	ID1038389	1038389	839	30.887685775756836	28.11390051410097	11.159531368607846	0.0	441.0	441	0.5	1		126.21621621621621	98.0	0.0	371.0	4670.0	93.66907919050126	0.22383001241015238	0.4928855892694745
growth_another_Set1Cell5.1.15071	ID440381	440381	839	59.52920913696289	27.710892179898142	9.915574617263083	0.0	185.0	185	0.5	1		185.94594594594594	136.0	0.0	864.0	6880.0	205.74592556326817	0.42585132702097067	0.5398451786681477
growth_another_Set1Cell5.1.15072	ID518204	518204	839	68.64585876464844	27.51761763236128	10.48324994786152	0.0	217.0	217	0.5	1		225.56756756756758	162.0	35.0	716.0	8346.0	166.1930839148884	0.384216452066635	0.7534694631790017
growth_another_Set1Cell5.1.15073	ID788535	788535	839	71.819580078125	28.119140743125765	10.618330573113587	0.0	333.0	333	0.5	1		196.45945945945945	138.0	0.0	653.0	7269.0	159.0762561014536	0.4396293408059324	0.7542816794530356
growth_another_Set1Cell5.1.15074	ID1151023	1151023	839	23.445629119873047	28.23353926565745	11.30494269086877	0.0	490.0	490	0.5	1		109.72972972972973	94.0	0.0	252.0	4060.0	72.93362608436395	0.15225708562789605	0.3976075516308041
growth_another_Set1Cell5.1.15075	ID465989	465989	839	58.93232727050781	27.774218745645378	10.07810368553494	0.0	195.0	195	0.5	1		203.40540540540542	133.0	0.0	946.0	7526.0	205.9400478374794	0.4379258113437015	0.6016109606741676
growth_another_Set1Cell5.1.15076	ID653388	653388	839	76.5931167602539	27.95235533579993	10.329729938447896	0.0	276.0	276	0.5	1		210.75675675675674	120.0	0.0	753.0	7798.0	202.9691281130383	0.4474620528284241	0.6419933656475276
growth_another_Set1Cell5.1.15077	ID871493	871493	839	66.66484832763672	28.139528374024408	10.798099983521368	0.0	366.0	366	0.5	1		201.8108108108108	139.0	0.0	734.0	7467.0	178.00184734338475	0.4252406087345926	0.6765446382917606
growth_another_Set1Cell5.1.15078	ID809027	809027	839	70.18267059326172	28.147116125879858	10.668504014256156	0.0	340.0	340	0.5	1		206.8108108108108	135.0	0.0	900.0	7652.0	193.17922562535864	0.4056660596351098	0.6179158381657454
growth_another_Set1Cell5.1.15079	ID558169	558169	839	27.23076629638672	27.027302125372664	9.75098365725574	0.0	235.0	235	0.5	1		106.62162162162163	101.0	0.0	301.0	3945.0	89.7163280541481	0.09991984107622072	0.21592080328934024
growth_another_Set1Cell5.1.15080	ID563290	563290	839	64.59284973144531	27.824579002940705	10.254641548224127	0.0	237.0	237	0.5	1		215.59459459459458	155.0	7.0	652.0	7977.0	162.98900090010494	0.33710693851237006	0.6669773948525947
growth_another_Set1Cell5.1.15081	ID932952	932952	839	67.24578857421875	28.156242646158564	10.956669720740884	0.0	395.0	395	0.5	1		195.45945945945945	145.0	0.0	560.0	7232.0	145.4052946068323	0.48699349254504465	0.8804821550545617
growth_another_Set1Cell5.1.15082	ID781395	781395	839	75.4451904296875	28.095104871596117	10.574637721247408	0.0	329.0	329	0.5	1		233.16216216216216	173.0	51.0	817.0	8627.0	178.7032788223592	0.47818981026881335	0.8441617347403425
growth_another_Set1Cell5.1.15083	ID1005648	1005648	839	43.892818450927734	28.12290935711071	11.100781935662537	0.0	424.0	424	0.5	1		169.72972972972974	153.0	0.0	404.0	6280.0	100.24737421018085	0.2967465187363314	0.7748996262364315
growth_another_Set1Cell5.1.15084	ID684138	684138	839	70.7411117553711	28.015345705540664	10.400597614051405	0.0	290.0	290	0.5	1		212.56756756756758	136.0	0.0	748.0	7865.0	201.23418371811658	0.4219011295801188	0.6268541870659036
growth_another_Set1Cell5.1.15085	ID473190	473190	839	70.2097396850586	27.701070416905676	10.230016965930583	0.0	199.0	199	0.5	1		215.32432432432432	171.0	23.0	823.0	7967.0	179.21883799392262	0.43795062429008635	0.7318475236978743
growth_another_Set1Cell5.1.15086	ID956527	956527	839	53.959903717041016	28.14991662253236	10.96790075145752	0.0	400.0	400	0.5	1		187.86486486486487	174.0	0.0	686.0	6951.0	140.50388728552082	0.4059137902868212	0.7720800582535098
growth_another_Set1Cell5.1.15087	ID244833	244833	839	25.598726272583008	30.682488540466014	8.942649967242957	0.0	101.0	101	0.5	1		117.29729729729729	71.0	0.0	499.0	4340.0	115.13829000738991	0.23427621360285264	0.38673552060924804
growth_another_Set1Cell5.1.15088	ID279649	279649	839	38.41264343261719	29.688708069252282	8.685983781854992	0.0	117.0	117	0.5	1		127.51351351351352	93.0	0.0	520.0	4718.0	134.7890577535509	0.3578180691151403	0.49859997781645393
growth_another_Set1Cell5.1.15089	ID1055863	1055863	839	24.16266441345215	28.14882429886622	11.159369466788439	0.0	450.0	450	0.5	1		115.24324324324324	116.0	0.0	282.0	4264.0	76.98354997638761	0.2076293803034759	0.5147574857227717
growth_another_Set1Cell5.1.15090	ID211051	211051	839	33.21307373046875	31.635244973221713	9.30769025340717	0.0	88.0	88	0.5	1		186.6216216216216	204.0	57.0	334.0	6905.0	75.51870678894784	0.20030052642267418	0.8247636355075743
growth_another_Set1Cell5.1.15091	ID437354	437354	839	68.34158325195312	27.753330008189288	9.855336402838528	0.0	184.0	184	0.5	1		203.1891891891892	152.0	0.0	788.0	7518.0	198.6838412371997	0.4514173591574461	0.6361418798784931
growth_another_Set1Cell5.1.15092	ID458856	458856	839	66.95745086669922	27.731478256370504	9.969021758070191	0.0	190.0	190	0.5	1		217.1081081081081	137.0	31.0	1008.0	8033.0	217.14265456706664	0.4758522614352529	0.6447482147460705
growth_another_Set1Cell5.1.15093	ID556135	556135	839	68.35598754882812	27.858392568313892	10.258579249889133	0.0	229.0	229	0.5	1		205.67567567567568	153.0	0.0	668.0	7610.0	165.16743256701903	0.4530313100120805	0.7765005289439155
growth_another_Set1Cell5.1.15094	ID743546	743546	839	67.64213562011719	28.030041551724675	10.529374142427999	0.0	315.0	315	0.5	1		213.67567567567568	157.0	8.0	722.0	7906.0	175.90907595403655	0.40971737037605366	0.7060722771460374
growth_another_Set1Cell5.1.15095	ID804991	804991	839	73.06661224365234	28.086288448700007	10.63146355414149	0.0	339.0	339	0.5	1		216.72972972972974	176.0	0.0	740.0	8019.0	177.04294027919528	0.512140992167102	0.8292149496339133
growth_another_Set1Cell5.1.15096	ID511090	511090	839	71.08341979980469	27.53431674404335	10.400260821448622	0.0	214.0	214	0.5	1		210.56756756756758	179.0	0.0	723.0	7791.0	181.74654826930774	0.41603672107311096	0.6807888803625992
growth_another_Set1Cell5.1.15097	ID608383	608383	839	88.4739761352539	27.891861625460603	10.38915094789467	0.0	256.0	256	0.5	1		249.32432432432432	199.0	0.0	673.0	9225.0	182.78768103003097	0.42982756822009277	0.820083971504729
growth_another_Set1Cell5.1.15098	ID750716	750716	839	79.72351837158203	28.01799110456546	10.522597244016646	0.0	314.0	314	0.5	1		220.0810810810811	179.0	0.0	692.0	8143.0	173.84625685076173	0.5003676190509936	0.844381824502748
growth_another_Set1Cell5.1.15099	ID451709	451709	839	76.98429870605469	27.795127955828963	10.06478857436664	0.0	193.0	193	0.5	1		220.1081081081081	130.0	0.0	820.0	8144.0	220.83638787620623	0.5382223675129854	0.697490058194259
growth_another_Set1Cell5.1.15100	ID1085549	1085549	839	22.492555618286133	28.199448694926794	11.294666025600328	0.0	459.0	459	0.5	1		132.94594594594594	128.0	0.0	295.0	4919.0	69.36054992490966	0.18929537452589265	0.6101587428554555
growth_another_Set1Cell5.1.15101	ID558216	558216	839	77.12492370605469	27.854772086170716	10.330411549120047	0.0	235.0	235	0.5	1		230.72972972972974	210.0	0.0	588.0	8537.0	152.66460126853403	0.41874647949216803	0.8921575954356892
growth_another_Set1Cell5.1.15102	ID435335	435335	839	71.26783752441406	27.73465364416043	9.8256835208769	0.0	182.0	182	0.5	1		197.67567567567568	145.0	0.0	823.0	7314.0	196.26230379747378	0.5159138308483491	0.6855655572784913
growth_another_Set1Cell5.1.15103	ID256133	256133	839	28.693805694580078	30.297979323992095	8.822960958436756	0.0	105.0	105	0.5	1		138.67567567567568	97.0	0.0	556.0	5131.0	123.13453664230079	0.24087783042176553	0.4372383141420105
growth_another_Set1Cell5.1.15104	ID864395	864395	839	69.103271484375	28.08558681892082	10.775501082333198	0.0	364.0	364	0.5	1		221.13513513513513	171.0	30.0	716.0	8182.0	159.0702434220252	0.4374208697047632	0.8460856997307078
growth_another_Set1Cell5.1.15105	ID895114	895114	839	62.82859802246094	28.096928750733767	10.8250944315138	0.0	377.0	377	0.5	1		193.56756756756758	158.0	10.0	659.0	7162.0	153.4330365230927	0.39175278921199513	0.7102213199372666
growth_another_Set1Cell5.1.15106	ID333967	333967	839	46.914344787597656	28.594356412146464	8.877669439342155	0.0	140.0	140	0.5	1		138.64864864864865	102.0	0.0	563.0	5130.0	132.39612620554362	0.40777505996342817	0.6066773090250912
growth_another_Set1Cell5.1.15107	ID589956	589956	839	74.37686157226562	27.9152624746405	10.349286103712341	0.0	248.0	248	0.5	1		211.35135135135135	143.0	21.0	649.0	7820.0	175.0109863561295	0.40197484554280666	0.6925136971165949
growth_another_Set1Cell5.1.15108	ID1136799	1136799	839	21.09968376159668	28.128643210070983	11.424442100906482	0.0	478.0	478	0.5	1		115.4054054054054	117.0	0.0	234.0	4270.0	62.669086593107565	0.14207532224382516	0.4581700368400713
growth_another_Set1Cell5.1.15109	ID272533	272533	839	32.743858337402344	29.899673090184095	8.83371338514684	0.0	114.0	114	0.5	1		125.1891891891892	100.0	0.0	601.0	4632.0	124.24501730179898	0.36269785480204975	0.536368489564751
growth_another_Set1Cell5.1.15110	ID987294	987294	839	53.416316986083984	28.164530070006546	11.011838178311113	0.0	413.0	413	0.5	1		176.48648648648648	142.0	55.0	493.0	6530.0	117.44185833888227	0.3762370519280633	0.8216499912038113
growth_another_Set1Cell5.1.15111	ID1109122	1109122	839	30.713621139526367	28.064400929232793	11.28902021902586	0.0	467.0	467	0.5	1		146.54054054054055	145.0	0.0	319.0	5422.0	77.16310092359005	0.23346549055850555	0.7189088072440821
growth_another_Set1Cell5.1.15112	ID1174660	1174660	839	25.119903564453125	28.272726283686662	11.35816071067013	0.0	494.0	494	0.5	1		144.72972972972974	138.0	38.0	273.0	5355.0	51.739007769041386	0.22468232300853336	1.0263963693850648
growth_another_Set1Cell5.1.15113	ID503953	503953	839	79.65868377685547	27.52779606671104	10.299046368876677	0.0	211.0	211	0.5	1		232.24324324324326	176.0	0.0	922.0	8593.0	214.94151729215986	0.4796959714813899	0.7005616392858424
growth_another_Set1Cell5.1.15114	ID646303	646303	839	68.79463958740234	27.97780388706458	10.362055442627057	0.0	273.0	273	0.5	1		199.24324324324326	149.0	0.0	691.0	7372.0	168.73325520303166	0.42212593254858893	0.7009981798749746
growth_another_Set1Cell5.1.15115	ID774293	774293	839	77.61043548583984	28.084644627861273	10.573385525673324	0.0	326.0	326	0.5	1		220.40540540540542	193.0	9.0	662.0	8155.0	179.7679769189316	0.4522789248149591	0.7636532810697068
growth_another_Set1Cell5.1.15116	ID1018001	1018001	839	49.43276596069336	28.101465821775538	11.132430955164848	0.0	430.0	430	0.5	1		167.3783783783784	138.0	4.0	435.0	6193.0	109.1963957869162	0.34459409384175854	0.7856654910502038
growth_another_Set1Cell5.1.15117	ID404644	404644	839	59.49143600463867	27.850945533609654	9.43626726884467	0.0	168.0	168	0.5	1		169.8918918918919	104.0	0.0	647.0	6286.0	164.8362459776004	0.40251844208001564	0.5915985972232313
growth_another_Set1Cell5.1.15118	ID601259	601259	839	79.8232421875	27.867544569005467	10.417749634978621	0.0	254.0	254	0.5	1		243.83783783783784	177.0	55.0	760.0	9022.0	186.48912889279953	0.4282759014365902	0.7841318658908419
growth_another_Set1Cell5.1.15119	ID326831	326831	839	45.216156005859375	28.809138678021984	8.95526937775053	0.0	136.0	136	0.5	1		139.35135135135135	94.0	0.0	750.0	5156.0	154.72380701254883	0.41954715242903245	0.5323717384610468
growth_another_Set1Cell5.1.15120	ID1119420	1119420	839	29.354867935180664	28.05679181984627	11.219022515977876	0.0	470.0	470	0.5	1		122.86486486486487	129.0	0.0	280.0	4546.0	80.84386947215745	0.17937863501261617	0.4623044455133607
growth_another_Set1Cell5.1.15121	ID549050	549050	839	87.7936782836914	27.856020786783105	10.28003041158323	0.0	233.0	233	0.5	1		227.51351351351352	153.0	0.0	713.0	8418.0	180.55618110309746	0.4693145944276706	0.8049596291995526
growth_another_Set1Cell5.1.15122	ID736440	736440	839	76.85602569580078	28.02749698284628	10.494934993457573	0.0	310.0	310	0.5	1		219.0	182.0	0.0	852.0	8103.0	186.3310971839585	0.4826194505923709	0.7651805051958753
growth_another_Set1Cell5.1.15123	ID496819	496819	839	68.36455535888672	27.573481869572152	10.277705071976303	0.0	209.0	209	0.5	1		226.1891891891892	183.0	0.0	824.0	8369.0	183.56271072516	0.4395195735570295	0.752450652701926
growth_another_Set1Cell5.1.15124	ID857274	857274	839	65.98654174804688	28.09959620353713	10.772377039868163	0.0	361.0	361	0.5	1		189.6216216216216	139.0	0.0	707.0	7016.0	163.72645740030185	0.4745155097504294	0.745418306134275
growth_another_Set1Cell5.1.15125	ID1115308	1115308	839	24.997051239013672	28.10911635844434	11.212942719201507	0.0	474.0	474	0.5	1		123.35135135135135	130.0	0.0	263.0	4564.0	61.84353744024611	0.22611318122816426	0.7356562060270315
growth_another_Set1Cell5.1.15126	ID1140911	1140911	839	24.91482925415039	28.02712597237531	11.311441559902551	0.0	483.0	483	0.5	1		110.32432432432432	115.0	0.0	333.0	4082.0	70.50061231178306	0.2060642993001311	0.5347375446556721
growth_another_Set1Cell5.1.15127	ID350394	350394	839	47.589569091796875	28.00247038423594	9.098434757540913	0.0	151.0	151	0.5	1		148.59459459459458	118.0	0.0	610.0	5498.0	142.93383462665892	0.4204653716352597	0.6154567588868645
growth_another_Set1Cell5.1.15128	ID842958	842958	839	68.4854736328125	28.15757823240647	10.765075444059754	0.0	352.0	352	0.5	1		197.97297297297297	124.0	0.0	554.0	7325.0	161.46473410735967	0.4433771007408249	0.7532717271001612
growth_another_Set1Cell5.1.15129	ID189636	189636	839	46.59739685058594	32.275748159396684	9.120634008031105	0.0	79.0	79	0.5	1		241.94594594594594	221.0	13.0	503.0	8952.0	125.07063469761262	0.1722138598303641	0.5684002234981358
growth_another_Set1Cell5.1.15130	ID373955	373955	839	43.41578674316406	27.97042012351795	9.086277719244025	0.0	152.0	152	0.5	1		175.75675675675674	105.0	0.0	795.0	6503.0	180.3241534024222	0.44812184306260666	0.603224723219615
growth_another_Set1Cell5.1.15131	ID249028	249028	839	22.50584602355957	30.24585292857114	8.863147891523115	0.0	107.0	107	0.5	1		126.43243243243244	92.0	0.0	483.0	4678.0	116.04442170051867	0.2367953427478296	0.4171954235606766
growth_another_Set1Cell5.1.15132	ID1101017	1101017	839	32.850868225097656	28.12883036565818	11.141110327202563	0.0	464.0	464	0.5	1		132.48648648648648	130.0	0.0	324.0	4902.0	84.6721197789914	0.26133744700696837	0.6483828226840924
growth_another_Set1Cell5.1.15133	ID615643	615643	839	84.08941650390625	27.86683530154209	10.354534930705308	0.0	258.0	258	0.5	1		226.21621621621622	156.0	34.0	703.0	8370.0	177.46018882729336	0.43666679044895845	0.7749022135501271
growth_another_Set1Cell5.1.15134	ID669913	669913	839	83.64580535888672	28.02480493201022	10.404298865747485	0.0	284.0	284	0.5	1		235.51351351351352	212.0	0.0	742.0	8714.0	177.25415237600086	0.4192738064475714	0.7850204186075176
growth_another_Set1Cell5.1.15135	ID915672	915672	839	60.0828857421875	28.17937863062206	10.947749896171414	0.0	388.0	388	0.5	1		193.86486486486487	182.0	0.0	691.0	7173.0	144.90919803682468	0.4573700050109842	0.8397132425386165
growth_another_Set1Cell5.1.15136	ID594142	594142	839	77.71473693847656	27.878895579001835	10.369058643937661	0.0	250.0	250	0.5	1		224.83783783783784	161.0	29.0	679.0	8319.0	177.9279681833687	0.44161761581624354	0.7741970010826845
growth_another_Set1Cell5.1.15137	ID396504	396504	839	60.449607849121094	27.856701245582727	9.403871036510655	0.0	166.0	166	0.5	1		169.9189189189189	151.0	0.0	682.0	6287.0	151.21551551389206	0.4483960932948481	0.695744613903162
growth_another_Set1Cell5.1.15138	ID1119473	1119473	839	25.31495475769043	27.998115490274085	11.280452192812657	0.0	473.0	473	0.5	1		142.40540540540542	132.0	42.0	346.0	5269.0	64.37065388110548	0.2858185367776634	0.9835110837336786
growth_another_Set1Cell5.1.15139	ID1093873	1093873	839	23.70046043395996	27.737889519543852	11.435471968901428	0.0	463.0	463	0.5	1		145.94594594594594	151.0	38.0	264.0	5400.0	58.2751833716291	0.22369870341539622	0.915645466855539
growth_another_Set1Cell5.1.15140	ID428261	428261	839	67.36099243164062	27.74539455357794	9.794199932165709	0.0	180.0	180	0.5	1		199.13513513513513	137.0	0.0	943.0	7368.0	203.17099560088164	0.544485965485131	0.6910650090044479
growth_another_Set1Cell5.1.15141	ID767214	767214	839	66.97954559326172	27.997726735848396	10.527549035256385	0.0	322.0	322	0.5	1		212.48648648648648	131.0	0.0	835.0	7862.0	198.64088501917527	0.4101317954325173	0.6222378192180301
growth_another_Set1Cell5.1.15142	ID182501	182501	839	73.60313415527344	32.424654281632385	8.916968346691418	0.0	76.0	76	0.5	1		272.2972972972973	233.0	15.0	595.0	10075.0	159.12763306102306	0.2805033045246568	0.749695668831752
growth_another_Set1Cell5.1.15143	ID639214	639214	839	72.11846923828125	27.947197582780795	10.349014583382804	0.0	269.0	269	0.5	1		202.3783783783784	147.0	0.0	630.0	7488.0	169.76263679871627	0.402439112238062	0.6841765145608734
growth_another_Set1Cell5.1.15144	ID949478	949478	839	48.476078033447266	28.15599784499336	10.937875020242098	0.0	402.0	402	0.5	1		192.51351351351352	144.0	50.0	593.0	7123.0	125.53078896820085	0.36267682063167966	0.8163340071176539
growth_another_Set1Cell5.1.15145	ID1010919	1010919	839	29.633962631225586	28.20378776535276	11.074199637458124	0.0	428.0	428	0.5	1		141.56756756756758	122.0	0.0	450.0	5238.0	98.45008338705925	0.28607701324318036	0.6397255029070665
growth_another_Set1Cell5.1.15146	ID319722	319722	839	45.50987243652344	28.952780880205392	8.877056627425608	0.0	132.0	132	0.5	1		121.24324324324324	97.0	0.0	636.0	4486.0	128.6125545551024	0.35239944923545186	0.4912860268900101
growth_another_Set1Cell5.1.15147	ID381163	381163	839	46.47385787963867	27.879073609239306	9.272557794087708	0.0	162.0	162	0.5	1		159.0	110.0	0.0	762.0	5883.0	170.85731538983697	0.37989735886844406	0.5124046150632922
growth_another_Set1Cell5.1.15148	ID980193	980193	839	52.787635803222656	28.21458726421165	10.990086806014382	0.0	417.0	417	0.5	1		171.3783783783784	150.0	0.0	559.0	6341.0	139.2103427174846	0.33756970903481825	0.6213861462429523
growth_another_Set1Cell5.1.15149	ID489712	489712	839	63.28695297241211	27.62898998439939	10.417253075523401	0.0	205.0	205	0.5	1		213.72972972972974	148.0	9.0	824.0	7908.0	180.6589249031089	0.4282114622360956	0.7094164991082407
growth_another_Set1Cell5.1.15150	ID797940	797940	839	68.62108612060547	28.064260408932395	10.632923055067952	0.0	335.0	335	0.5	1		205.1891891891892	143.0	0.0	803.0	7592.0	176.41803854573467	0.4368857478487242	0.7072730695754831
growth_another_Set1Cell5.1.15151	ID925938	925938	839	63.9007682800293	28.08093655136978	10.948308542505382	0.0	392.0	392	0.5	1		200.67567567567568	159.0	0.0	650.0	7425.0	155.77013942452623	0.4265261446662295	0.7703825598149537
growth_another_Set1Cell5.1.15152	ID241917	241917	839	21.46037483215332	30.656463178581912	8.946746557404733	0.0	102.0	102	0.5	1		96.37837837837837	64.0	0.0	377.0	3566.0	96.20734302979608	0.18581993867286545	0.3139604577370634
growth_another_Set1Cell5.1.15153	ID175360	175360	839	46.48239517211914	32.485772862071016	8.819788040915634	0.0	73.0	73	0.5	1		261.5945945945946	214.0	0.0	789.0	9679.0	183.27991031623057	0.21292626764203698	0.5011165404660348
growth_another_Set1Cell5.1.15154	ID888078	888078	839	52.705055236816406	28.071644800330006	10.85513338017664	0.0	375.0	375	0.5	1		192.83783783783784	138.0	6.0	700.0	7135.0	154.2774401152953	0.3449831840851028	0.6412109004754533
growth_another_Set1Cell5.1.15155	ID298241	298241	839	39.26998519897461	29.160460270490802	8.749620238531437	0.0	126.0	126	0.5	1		117.1891891891892	64.0	0.0	544.0	4336.0	141.2548598648395	0.3795019104344289	0.4564632380744036
growth_another_Set1Cell5.1.15156	ID541965	541965	839	65.67963409423828	27.91530796406548	10.27881284812783	0.0	227.0	227	0.5	1		227.40540540540542	178.0	0.0	616.0	8414.0	139.60250305370192	0.39883177047199164	0.928884750187848
growth_another_Set1Cell5.1.15157	ID265474	265474	839	30.389583587646484	29.88110935433572	8.719334816195595	0.0	111.0	111	0.5	1		122.51351351351352	98.0	0.0	592.0	4533.0	124.73853134136701	0.3787605158448722	0.5396214763213899
growth_another_Set1Cell5.1.15158	ID421134	421134	839	64.10891723632812	27.731397863324034	9.782519353470738	0.0	178.0	178	0.5	1		188.7027027027027	135.0	0.0	707.0	6982.0	167.56654811760026	0.4109079321406851	0.6559438169431169
growth_another_Set1Cell5.1.15159	ID850183	850183	839	70.09992218017578	28.119664384927514	10.724922713270765	0.0	358.0	358	0.5	1		191.8918918918919	141.0	0.0	666.0	7100.0	164.7177356341218	0.4227511081523985	0.6923123501067588
growth_another_Set1Cell5.1.15160	ID632093	632093	839	77.85086822509766	27.902242798568924	10.313877628596819	0.0	267.0	267	0.5	1		196.2972972972973	127.0	0.0	747.0	7263.0	194.9219024328668	0.4172146042044454	0.5929356424732676
growth_another_Set1Cell5.1.15161	ID812314	812314	839	72.34917449951172	28.07921822867261	10.661803380747754	0.0	343.0	343	0.5	1		227.56756756756758	160.0	53.0	800.0	8420.0	191.53510565088766	0.47022874105116114	0.7600046324296006
growth_another_Set1Cell5.1.15162	ID1079558	1079558	839	34.107295989990234	28.093615597522955	11.358131367847788	0.0	457.0	457	0.5	1		120.97297297297297	104.0	0.0	330.0	4476.0	85.04197868193178	0.23398288078846988	0.5394608620103312
growth_another_Set1Cell5.1.15163	ID918806	918806	839	71.38997650146484	28.1042713805224	10.957386654819674	0.0	386.0	386	0.5	1		223.86486486486487	193.0	37.0	632.0	8283.0	152.91867158761258	0.4554879522041865	0.9162704816238745
growth_another_Set1Cell5.1.15164	ID722194	722194	839	70.13456726074219	28.03233066836711	10.438707368607307	0.0	304.0	304	0.5	1		216.48648648648648	181.0	7.0	790.0	8010.0	175.0100983787351	0.4553433694210876	0.7740539372996312
growth_another_Set1Cell5.1.15165	ID672016	672016	839	71.82450866699219	28.029559582903286	10.337943668733748	0.0	286.0	286	0.5	1		214.24324324324326	128.0	0.0	703.0	7927.0	181.9686183881113	0.4208517099518977	0.697462679502391
growth_another_Set1Cell5.1.15166	ID662807	662807	839	82.47643280029297	28.003948416359567	10.370055808113127	0.0	279.0	279	0.5	1		224.40540540540542	158.0	21.0	716.0	8303.0	186.80002073808168	0.515653933712344	0.8174188971743421
growth_another_Set1Cell5.1.15167	ID534806	534806	839	81.42334747314453	27.827732494736733	10.296677067518825	0.0	226.0	226	0.5	1		210.45945945945945	146.0	15.0	658.0	7787.0	166.0077967704788	0.4466583066276531	0.7828515406366153
growth_another_Set1Cell5.1.15168	ID1003792	1003792	839	48.628841400146484	28.267899316926364	11.06508694029992	0.0	423.0	423	0.5	1		187.86486486486487	162.0	33.0	492.0	6951.0	97.44974834987238	0.3415258310492199	0.9815656584345779
growth_another_Set1Cell5.1.15169	ID715050	715050	839	66.7149429321289	28.046286419264387	10.407521197157545	0.0	298.0	298	0.5	1		200.97297297297297	158.0	0.0	626.0	7436.0	153.7943226965602	0.48197603447846343	0.8499856866036106
growth_another_Set1Cell5.1.15170	ID910639	910639	839	59.687843322753906	28.14868426874758	10.907947571596429	0.0	383.0	383	0.5	1		213.54054054054055	161.0	51.0	736.0	7901.0	167.6917798612473	0.46346345989787696	0.8065516336816881
growth_another_Set1Cell5.1.15171	ID707887	707887	839	71.7836685180664	28.033466614652255	10.455718794687245	0.0	301.0	301	0.5	1		207.0	158.0	0.0	697.0	7659.0	186.75667472825583	0.44347592865763713	0.6810589655088981
growth_another_Set1Cell5.1.15172	ID343330	343330	839	40.38897705078125	28.337161578161304	8.930221373295865	0.0	144.0	144	0.5	1		133.67567567567568	105.0	0.0	662.0	4946.0	138.76219747268146	0.3460581303759607	0.4953320806042995
growth_another_Set1Cell5.1.15173	ID444705	444705	839	92.042724609375	27.754377424692542	9.895572169776605	0.0	187.0	187	0.5	1		229.21621621621622	146.0	0.0	944.0	8481.0	224.7844813661812	0.5494887441138159	0.7232349157687199
growth_another_Set1Cell5.1.15174	ID1127737	1127737	839	27.075307846069336	28.05462620742455	11.43324485985332	0.0	476.0	476	0.5	1		122.27027027027027	124.0	0.0	246.0	4524.0	68.70939150131139	0.20462703610583402	0.6045680238444292
growth_another_Set1Cell5.1.15175	ID942372	942372	839	59.203651428222656	28.202918173117656	10.981583725344082	0.0	398.0	398	0.5	1		187.05405405405406	170.0	0.0	563.0	6921.0	129.07791487356818	0.3830921963465801	0.8027814971124912
growth_another_Set1Cell5.1.15176	ID482601	482601	839	67.02984619140625	27.64443946620971	10.451228090127266	0.0	204.0	204	0.5	1		223.97297297297297	166.0	6.0	764.0	8287.0	179.14588817287782	0.4404213056162104	0.7645353124498531
growth_another_Set1Cell5.1.15177	ID289067	289067	839	34.32301712036133	29.32717356494696	8.676791600751834	0.0	123.0	123	0.5	1		123.83783783783784	72.0	0.0	643.0	4582.0	131.57370421037646	0.380094501233034	0.5184382262945995
growth_another_Set1Cell5.1.15178	ID1105184	1105184	839	27.141191482543945	27.873877970516784	11.305580033289111	0.0	461.0	461	0.5	1		138.64864864864865	138.0	7.0	331.0	5130.0	73.6505322513076	0.20044821053294753	0.6286783460641284
growth_another_Set1Cell5.1.15179	ID828733	828733	839	74.5456314086914	28.119425658189197	10.709631788602573	0.0	348.0	348	0.5	1		222.56756756756758	148.0	19.0	894.0	8235.0	195.1534354382811	0.4322757052131632	0.6884142901184126
growth_another_Set1Cell5.1.15180	ID1034558	1034558	839	28.015336990356445	28.20640489620266	11.26739297331332	0.0	432.0	432	0.5	1		142.75675675675674	121.0	15.0	386.0	5282.0	80.48029621017855	0.2661513657165445	0.7457275254633283
growth_another_Set1Cell5.1.15181	ID579898	579898	839	74.98379516601562	27.859144631033512	10.287063807871515	0.0	244.0	244	0.5	1		220.78378378378378	181.0	0.0	607.0	8169.0	160.9936394766947	0.3754963365204108	0.7487463452607326
growth_another_Set1Cell5.1.15182	ID973117	973117	839	49.633705139160156	28.215351650762152	10.96127915619449	0.0	408.0	408	0.5	1		192.1891891891892	167.0	16.0	522.0	7111.0	121.36969185963234	0.34295652584470027	0.8087714612381844
growth_another_Set1Cell5.1.15183	ID1160492	1160492	839	20.92414665222168	27.9606361812433	11.346722038154121	0.0	488.0	488	0.5	1		132.64864864864865	124.0	0.0	296.0	4908.0	77.07111298311747	0.17017479307155065	0.500594054802248
growth_another_Set1Cell5.1.15184	ID234826	234826	839	31.309965133666992	31.11328283886677	9.17252635696796	0.0	97.0	97	0.5	1		141.35135135135135	130.0	0.0	421.0	5230.0	105.37900281476493	0.21278877648627498	0.4706948255957645
growth_another_Set1Cell5.1.15185	ID760128	760128	839	59.29513168334961	28.040176234293448	10.52868120822304	0.0	320.0	320	0.5	1		203.3783783783784	155.0	0.0	662.0	7525.0	161.38968563892377	0.37304749523223035	0.6847587150658678
growth_another_Set1Cell5.1.15186	ID227668	227668	839	29.535030364990234	31.35856737629166	9.201527116692956	0.0	94.0	94	0.5	1		139.43243243243242	143.0	0.0	445.0	5159.0	95.4944851637868	0.24691429753352956	0.5782626491590814
growth_another_Set1Cell5.1.15187	ID572767	572767	839	78.14573669433594	27.894421068377206	10.301210333665743	0.0	243.0	243	0.5	1		226.32432432432432	169.0	0.0	799.0	8374.0	192.23106091571358	0.4202142969548176	0.6967141153833463
growth_another_Set1Cell5.1.15188	ID965972	965972	839	53.36805725097656	28.153602431210054	10.985739821274885	0.0	407.0	407	0.5	1		167.40540540540542	154.0	0.0	450.0	6194.0	124.46004701631485	0.37857711502409713	0.7387420232278595
growth_another_Set1Cell5.1.15189	ID1025365	1025365	839	36.014461517333984	28.216895193296118	11.141655715797848	0.0	435.0	435	0.5	1		151.67567567567568	154.0	7.0	346.0	5612.0	75.12879831553501	0.259912141523384	0.8329631676882785
growth_another_Set1Cell5.1.15190	ID1039726	1039726	839	23.638830184936523	28.22422999818553	11.092810641601742	0.0	440.0	440	0.5	1		140.72972972972974	118.0	29.0	395.0	5207.0	83.30721212231023	0.29121849911658043	0.7619956077335763
growth_another_Set1Cell5.1.15191	ID700776	700776	839	77.79936981201172	28.06001879441551	10.459058433426678	0.0	302.0	302	0.5	1		214.8918918918919	169.0	0.0	683.0	7951.0	172.18058733392292	0.4453167262834356	0.7690805339682368
growth_another_Set1Cell5.1.15192	ID1170806	1170806	839	23.319438934326172	27.840061750044416	11.414122039451845	0.0	493.0	493	0.5	1		121.02702702702703	125.0	0.0	250.0	4478.0	70.17141175027781	0.15545234409114367	0.46408484243385106
growth_another_Set1Cell5.1.15193	ID1123705	1123705	839	23.425968170166016	28.018182101312004	11.253654080522598	0.0	475.0	475	0.5	1		133.94594594594594	140.0	18.0	285.0	4956.0	67.13168896775697	0.1756894079970073	0.5963276810555417
growth_another_Set1Cell5.1.15194	ID904551	904551	839	74.32881927490234	28.110137793385665	10.891304133154563	0.0	381.0	381	0.5	1		210.67567567567568	180.0	17.0	692.0	7795.0	168.70273890519417	0.4670285921100253	0.7951098779291021
growth_another_Set1Cell5.1.15195	ID624994	624994	839	84.3943099975586	27.888328533105383	10.279371105326877	0.0	261.0	261	0.5	1		223.94594594594594	153.0	0.0	774.0	8286.0	199.02386037105452	0.4707524314305439	0.7203126661151693
growth_another_Set1Cell5.1.15196	ID1108349	1108349	839	33.532508850097656	28.05615163977071	11.32277832474111	0.0	466.0	466	0.5	1		145.16216216216216	135.0	20.0	322.0	5371.0	77.36368424292912	0.2027522412291421	0.632609586719384
growth_another_Set1Cell5.1.15197	ID178550	178550	839	60.41597366333008	32.48730729338801	8.886931036320682	0.0	78.0	78	0.5	1		292.8918918918919	304.0	75.0	624.0	10837.0	151.6462960282878	0.26417424447213717	0.8072147218042722
growth_another_Set1Cell5.1.15198	ID1026426	1026426	839	28.052343368530273	28.14658604284882	11.05838378596549	0.0	434.0	434	0.5	1		152.02702702702703	137.0	17.0	454.0	5625.0	93.87742791252576	0.24982641299819472	0.6474083107992539
growth_another_Set1Cell5.1.15199	ID414064	414064	839	64.19365692138672	27.75184891193701	9.684016294291638	0.0	175.0	175	0.5	1		195.13513513513513	149.0	0.0	617.0	7220.0	161.3944722587353	0.422195284792295	0.7178454587686064
growth_another_Set1Cell5.1.15200	ID881012	881012	839	74.3577651977539	28.088529695798567	10.808164726480108	0.0	368.0	368	0.5	1		208.02702702702703	155.0	23.0	725.0	7697.0	173.01308339841535	0.4157142212880275	0.70613883873118
growth_another_Set1Cell5.1.15201	ID1072490	1072490	839	29.974895477294922	28.15998677897809	11.162154018121777	0.0	445.0	445	0.5	1		144.1891891891892	155.0	23.0	409.0	5335.0	87.31196870922038	0.22750990310937172	0.6121589670232718
growth_another_Set1Cell5.1.15202	ID220536	220536	839	23.74102020263672	31.749810767488224	9.297249518060859	0.0	90.0	90	0.5	1		166.6216216216216	171.0	2.0	355.0	6165.0	81.40104809294922	0.12685957929942993	0.4608767733311523
growth_another_Set1Cell5.1.15203	ID790899	790899	839	78.25751495361328	28.098286936306863	10.616398445577701	0.0	331.0	331	0.5	1		217.6216216216216	140.0	36.0	716.0	8052.0	188.9909391348566	0.46590926994074444	0.7319565727140542
growth_another_Set1Cell5.1.15204	ID520581	520581	839	78.92561340332031	27.682662051335296	10.432509679198498	0.0	220.0	220	0.5	1		210.78378378378378	131.0	0.0	792.0	7799.0	188.14683024098423	0.3932347649087247	0.6324087772741445
growth_another_Set1Cell5.1.15205	ID305545	305545	839	49.829994201660156	28.939995578851967	8.76375705463047	0.0	131.0	131	0.5	1		149.56756756756758	127.0	0.0	537.0	5534.0	133.98477122016115	0.39469274453759323	0.6318188646230852
growth_another_Set1Cell5.1.15206	ID468362	468362	839	65.41678619384766	27.716224497115753	10.199589343443128	0.0	198.0	198	0.5	1		211.78378378378378	161.0	29.0	951.0	7836.0	191.62508753859493	0.4581839263092349	0.6945409799991367
growth_another_Set1Cell5.1.15207	ID1065375	1065375	839	22.332965850830078	28.19432193437099	11.229427881551995	0.0	447.0	447	0.5	1		111.78378378378379	99.0	0.0	292.0	4136.0	70.74961135940966	0.1847347082672308	0.49273354568145505
growth_another_Set1Cell5.1.15208	ID258451	258451	839	29.188352584838867	30.20892390444566	8.808451550697276	0.0	108.0	108	0.5	1		127.91891891891892	115.0	13.0	534.0	4733.0	102.59883537848285	0.31020788415981265	0.5903845287260295
growth_another_Set1Cell5.1.15209	ID461206	461206	839	67.62464904785156	27.776873648823365	10.097831331368724	0.0	194.0	194	0.5	1		215.27027027027026	146.0	0.0	879.0	7965.0	218.39078743398505	0.45409862684261576	0.6156530875580312
growth_another_Set1Cell5.1.15210	ID693656	693656	839	76.39530181884766	28.062716165643273	10.414597955123043	0.0	292.0	292	0.5	1		210.0	150.0	0.0	763.0	7770.0	191.02050500753404	0.44177449168207017	0.673709388880696
growth_another_Set1Cell5.1.15211	ID366992	366992	839	43.9250373840332	27.97102582400159	9.175931044453515	0.0	153.0	153	0.5	1		146.3783783783784	91.0	0.0	616.0	5416.0	161.6541835990491	0.3897938739556757	0.5079308545011303
growth_another_Set1Cell5.1.15212	ID475537	475537	839	66.7616195678711	27.729019985547325	10.17978057448899	0.0	200.0	200	0.5	1		199.83783783783784	154.0	0.0	849.0	7394.0	193.14984302831277	0.5176189414228172	0.7057660774211703
growth_another_Set1Cell5.1.15213	ID821652	821652	839	68.66352081298828	28.113040858426384	10.655719851667918	0.0	344.0	344	0.5	1		192.3783783783784	109.0	0.0	745.0	7118.0	172.44022335473426	0.42480423357818775	0.6652445387056349
growth_another_Set1Cell5.1.15214	ID1153421	1153421	839	29.143360137939453	28.058868462268478	11.5352386711843	0.0	485.0	485	0.5	1		139.16216216216216	148.0	0.0	232.0	5149.0	55.71281196832034	0.24060935109043544	0.9688879083174602
growth_another_Set1Cell5.1.15215	ID390555	390555	839	55.52672576904297	27.89495838139649	9.283700568464491	0.0	163.0	163	0.5	1		153.51351351351352	104.0	0.0	818.0	5680.0	178.12084250456073	0.41434432264251003	0.5049729417201851
growth_another_Set1Cell5.1.15216	ID753065	753065	839	74.32959747314453	28.03880360924819	10.522351685739855	0.0	317.0	317	0.5	1		219.24324324324326	170.0	0.0	658.0	8112.0	166.50165254525345	0.4292662720991281	0.7909541095057475
growth_another_Set1Cell5.1.15217	ID1146291	1146291	839	27.298213958740234	28.03059177855197	11.327503053856754	0.0	484.0	484	0.5	1		112.29729729729729	100.0	0.0	260.0	4155.0	67.88055885355004	0.16760472424349684	0.4749460749013693
growth_another_Set1Cell5.1.15218	ID394656	394656	839	57.525455474853516	27.859000320370303	9.357834205359172	0.0	164.0	164	0.5	1		188.02702702702703	142.0	23.0	726.0	6957.0	158.56535394426953	0.44167997537183845	0.7265756135808314
growth_another_Set1Cell5.1.15219	ID783789	783789	839	53.89395523071289	28.118102370889186	10.611205520489676	0.0	330.0	330	0.5	1		206.51351351351352	145.0	39.0	761.0	7641.0	163.82555451550382	0.4049730555437688	0.7266996617472669
growth_another_Set1Cell5.1.15220	ID513455	513455	839	77.63961791992188	27.561245982346275	10.39606281433743	0.0	216.0	216	0.5	1		225.1891891891892	166.0	0.0	936.0	8332.0	207.23950688325144	0.45194737300688337	0.6764597701352614
growth_another_Set1Cell5.1.15221	ID658850	658850	839	76.73185729980469	28.017562697866882	10.384768539845838	0.0	278.0	278	0.5	1		210.24324324324326	167.0	0.0	764.0	7779.0	191.9142466782445	0.4576234541209029	0.6878721944692344
growth_another_Set1Cell5.1.15222	ID1020325	1020325	839	41.4142951965332	28.21050861099822	11.12412843624565	0.0	431.0	431	0.5	1		145.24324324324326	106.0	0.0	460.0	5374.0	104.93500777079048	0.26307463357804783	0.5765745856713046
growth_another_Set1Cell5.1.15223	ID655777	655777	839	72.5647964477539	28.010383342037862	10.372805643406366	0.0	274.0	274	0.5	1		216.13513513513513	165.0	1.0	762.0	7997.0	185.6452953233011	0.4421926777796467	0.7139366556969019
growth_another_Set1Cell5.1.15224	ID873888	873888	839	64.40264129638672	28.05201224140863	10.782379066824747	0.0	367.0	367	0.5	1		208.67567567567568	166.0	3.0	796.0	7721.0	169.04635361246238	0.39801470991487264	0.7028835813714165
growth_another_Set1Cell5.1.15225	ID565670	565670	839	79.53675842285156	27.8142491953538	10.289302187325664	0.0	239.0	239	0.5	1		249.21621621621622	189.0	0.0	744.0	9221.0	169.71105102744735	0.37460366605317325	0.8003698050849547
growth_another_Set1Cell5.1.15226	ID359861	359861	839	41.2722282409668	28.1425284690265	8.955746931186148	0.0	147.0	147	0.5	1		163.2972972972973	115.0	0.0	748.0	6042.0	169.950460897166	0.38568661026461476	0.5348797881935157
growth_another_Set1Cell5.1.15227	ID686523	686523	839	67.60935974121094	28.069775442580543	10.419298859745558	0.0	288.0	288	0.5	1		205.7027027027027	159.0	0.0	701.0	7611.0	182.31335430834233	0.43533985652839335	0.6844239482785716
growth_another_Set1Cell5.1.15228	ID989627	989627	839	44.60982131958008	28.251796380449896	11.128889426876585	0.0	419.0	419	0.5	1		164.78378378378378	121.0	0.0	513.0	6097.0	112.1001871182736	0.3069842843553638	0.690532154974122
growth_another_Set1Cell5.1.15229	ID281009	281009	839	27.436824798583984	29.693170832162526	8.740537948472175	0.0	115.0	115	0.5	1		114.37837837837837	88.0	0.0	468.0	4232.0	110.96454672836107	0.30122220185547627	0.47722721370578786
growth_another_Set1Cell5.1.15230	ID897464	897464	839	56.578670501708984	28.06970969623279	10.837128842809415	0.0	378.0	378	0.5	1		185.21621621621622	153.0	0.0	590.0	6853.0	122.25386500028335	0.39076882248140826	0.8513563217928497
growth_another_Set1Cell5.1.15231	ID935348	935348	839	58.37354278564453	28.121592661073564	10.974043817843349	0.0	393.0	393	0.5	1		186.8108108108108	163.0	0.0	597.0	6912.0	137.61153816245	0.43053474307616074	0.8171220792742301
growth_another_Set1Cell5.1.15232	ID937396	937396	839	55.63675308227539	28.142602444534287	10.940607530244582	0.0	394.0	394	0.5	1		204.16216216216216	178.0	9.0	670.0	7554.0	145.6660018126539	0.38289424929435284	0.7761343863669622
growth_another_Set1Cell5.1.15233	ID822711	822711	839	71.05778503417969	28.096542210333002	10.686717290607094	0.0	346.0	346	0.5	1		206.86486486486487	145.0	0.0	759.0	7654.0	190.08187741107807	0.4850033533164253	0.7108751349149139
growth_another_Set1Cell5.1.15234	ID1177007	1177007	839	20.936893463134766	27.99855552806695	11.306021046644846	0.0	495.0	495	0.5	1		125.75675675675676	121.0	7.0	259.0	4653.0	62.79481817147964	0.1553776014153562	0.5386441976262745
growth_another_Set1Cell5.1.15235	ID958897	958897	839	65.03536987304688	28.21085080842575	10.979550219583292	0.0	404.0	404	0.5	1		197.7027027027027	146.0	0.0	572.0	7315.0	145.9954080070985	0.3637345489517353	0.7223673643364891
growth_another_Set1Cell5.1.15236	ID807373	807373	839	70.8492431640625	28.10410677644433	10.679651162100617	0.0	341.0	341	0.5	1		204.78378378378378	129.0	22.0	782.0	7577.0	174.13008150599737	0.504034416844251	0.78823220228729
growth_another_Set1Cell5.1.15237	ID648654	648654	839	78.80083465576172	27.96089070819745	10.331496493788034	0.0	275.0	275	0.5	1		203.78378378378378	148.0	7.0	668.0	7540.0	181.4272329085158	0.4318241990998147	0.677507985972428
growth_another_Set1Cell5.1.15238	ID506314	506314	839	78.30608367919922	27.524574271663514	10.350783828677171	0.0	213.0	213	0.5	1		235.97297297297297	174.0	53.0	798.0	8731.0	184.45482531661398	0.4386407422429527	0.780115400337478
growth_another_Set1Cell5.1.15239	ID776646	776646	839	68.21052551269531	28.09058360735827	10.56789767810831	0.0	327.0	327	0.5	1		192.02702702702703	146.0	0.0	648.0	7105.0	173.3872490644515	0.45651085503881167	0.6942447124726903
growth_another_Set1Cell5.1.15240	ID1058244	1058244	839	34.21215057373047	28.081797363547686	11.219737994999802	0.0	449.0	449	0.5	1		149.86486486486487	138.0	0.0	360.0	5545.0	88.13693958902884	0.2388013692376929	0.655551766066978
growth_another_Set1Cell5.1.15241	ID274897	274897	839	38.73876190185547	29.715692801554173	8.817231968346583	0.0	116.0	116	0.5	1		135.24324324324326	108.0	0.0	463.0	5004.0	119.52903073809806	0.3851092030810014	0.6291758683257801
growth_another_Set1Cell5.1.15242	ID454096	454096	839	76.64385986328125	27.800449314996317	10.02028523122624	0.0	192.0	192	0.5	1		206.75675675675674	129.0	0.0	797.0	7650.0	206.13121568088147	0.5247060446852324	0.6903604250805976
growth_another_Set1Cell5.1.15243	ID679402	679402	839	74.14275360107422	28.02633908417544	10.388425758424056	0.0	285.0	285	0.5	1		206.56756756756758	151.0	32.0	643.0	7643.0	163.21246217065598	0.4706833580645281	0.8101183694120256
growth_another_Set1Cell5.1.15244	ID745965	745965	839	64.35713958740234	28.01530121769736	10.493261688234137	0.0	316.0	316	0.5	1		204.72972972972974	160.0	7.0	730.0	7575.0	185.58221428320726	0.4444047193421523	0.6788351470873103
growth_another_Set1Cell5.1.15245	ID407009	407009	839	57.44802474975586	27.83076264171335	9.533963039095225	0.0	172.0	172	0.5	1		195.59459459459458	149.0	0.0	698.0	7237.0	156.5014127482311	0.44238493852144845	0.7666333988449319
growth_another_Set1Cell5.1.15246	ID610787	610787	839	73.75666046142578	27.864701713511867	10.354635485881513	0.0	259.0	259	0.5	1		222.7027027027027	156.0	0.0	712.0	8240.0	181.6226039629161	0.43212385357897265	0.7399685251867181
growth_another_Set1Cell5.1.15247	ID1132027	1132027	839	21.812978744506836	28.267982049348763	11.36643218074835	0.0	479.0	479	0.5	1		117.54054054054055	111.0	0.0	298.0	4349.0	73.80740500134817	0.24026807357764154	0.6170185842424443
growth_another_Set1Cell5.1.15248	ID676326	676326	839	67.96358489990234	28.050432204083556	10.40051127525167	0.0	283.0	283	0.5	1		205.78378378378378	161.0	16.0	847.0	7614.0	181.40564353819732	0.44173695350372105	0.6951332329941502
growth_another_Set1Cell5.1.15249	ID866784	866784	839	64.84391021728516	28.093014184378553	10.780526602833092	0.0	365.0	365	0.5	1		201.51351351351352	145.0	0.0	878.0	7456.0	185.38767512995597	0.4200032230182101	0.6430083398060763
growth_another_Set1Cell5.1.15250	ID551417	551417	839	73.0316390991211	27.817060493041023	10.272282295972584	0.0	231.0	231	0.5	1		204.78378378378378	134.0	0.0	679.0	7577.0	186.52124322493182	0.3962143131776133	0.6231252240578881
growth_another_Set1Cell5.1.15251	ID1139172	1139172	839	21.849767684936523	27.82922070702465	11.374482951158896	0.0	477.0	477	0.5	1		105.43243243243244	105.0	0.0	280.0	3901.0	75.5981850680662	0.09699242631133516	0.24661929221163795
growth_another_Set1Cell5.1.15252	ID251387	251387	839	32.11865997314453	30.418381717286973	8.914041096240743	0.0	104.0	104	0.5	1		114.67567567567568	89.0	0.0	373.0	4243.0	92.40792836778252	0.23920436515180019	0.479091245781727
growth_another_Set1Cell5.1.15253	ID688625	688625	839	75.8304443359375	28.00894997734388	10.356690365225942	0.0	289.0	289	0.5	1		210.6216216216216	154.0	0.0	626.0	7793.0	162.4798023945936	0.4556688180656447	0.8115593710335153
growth_another_Set1Cell5.1.15254	ID293382	293382	839	34.52794647216797	29.420071007502283	8.673690543207691	0.0	122.0	122	0.5	1		129.1891891891892	86.0	0.0	643.0	4780.0	135.19077833397716	0.3180193651702672	0.4611485791510295
growth_another_Set1Cell5.1.15255	ID499204	499204	839	67.3547134399414	27.519933993685527	10.276262227578242	0.0	210.0	210	0.5	1		221.97297297297297	169.0	14.0	965.0	8213.0	195.63919263198184	0.4824716770730734	0.7385155623156526
growth_another_Set1Cell5.1.15256	ID738830	738830	839	79.46076965332031	28.102908035950772	10.527821485686161	0.0	311.0	311	0.5	1		235.02702702702703	203.0	9.0	771.0	8696.0	186.88610412739604	0.5164534081400984	0.8565897399498104
growth_another_Set1Cell5.1.15257	ID206341	206341	839	22.74602699279785	31.90063228160623	9.215298487905239	0.0	86.0	86	0.5	1		182.9189189189189	181.0	26.0	429.0	6768.0	103.72918221620782	0.1567091883897208	0.47781298019724844
growth_another_Set1Cell5.1.15258	ID352771	352771	839	48.49333190917969	28.03398859928064	9.096383671316874	0.0	150.0	150	0.5	1		149.27027027027026	101.0	0.0	646.0	5523.0	160.7780818133852	0.4364127193316987	0.5641500480347894
growth_another_Set1Cell5.1.15259	ID1051160	1051160	839	45.88032913208008	28.246357052947253	11.162448245579762	0.0	437.0	437	0.5	1		150.02702702702703	124.0	0.0	395.0	5551.0	109.22873209882056	0.3212190008879775	0.6678655198899967
growth_another_Set1Cell5.1.15260	ID800284	800284	839	75.0564193725586	28.064841224544075	10.663263108976068	0.0	337.0	337	0.5	1		205.2972972972973	130.0	0.0	728.0	7596.0	178.5986911835932	0.4914588651089731	0.7575492093512399
growth_another_Set1Cell5.1.15261	ID603675	603675	839	70.63510131835938	27.84869933055239	10.447769090644151	0.0	253.0	253	0.5	1		204.94594594594594	152.0	9.0	697.0	7583.0	168.7376243932748	0.4091974726248678	0.7053724351687197
growth_another_Set1Cell5.1.15262	ID1142275	1142275	839	24.33641242980957	27.98990119503419	11.412344074501533	0.0	480.0	480	0.5	1		127.4054054054054	124.0	0.0	276.0	4714.0	83.01119718964942	0.20960964813805047	0.5319210769184172
growth_another_Set1Cell5.1.15263	ID322076	322076	839	29.362964630126953	29.139760281234558	8.743673371995303	0.0	129.0	129	0.5	1		132.59459459459458	106.0	0.0	664.0	4906.0	153.16720338307476	0.31476802599520964	0.4145066565264518
growth_another_Set1Cell5.1.15264	ID267800	267800	839	38.3409423828125	29.865733604209545	8.762011504342103	0.0	112.0	112	0.5	1		131.64864864864865	110.0	0.0	502.0	4871.0	127.01295126793092	0.39413870824813485	0.5860592124191084
growth_another_Set1Cell5.1.15265	ID859665	859665	839	62.47463607788086	28.11730141201023	10.759582655370204	0.0	359.0	359	0.5	1		208.27027027027026	163.0	31.0	776.0	7706.0	168.81509421860366	0.4486860716819637	0.7642127943760476
growth_another_Set1Cell5.1.15266	ID430619	430619	839	73.05089569091797	27.75622449609647	9.860707019400554	0.0	181.0	181	0.5	1		217.35135135135135	186.0	0.0	872.0	8042.0	192.0966504734612	0.4684690220893301	0.7219192738992256
growth_another_Set1Cell5.1.15267	ID928275	928275	839	62.68564987182617	28.1237887899782	11.004819142212305	0.0	391.0	391	0.5	1		202.56756756756758	170.0	0.0	560.0	7495.0	135.7288024253062	0.44235297383066025	0.9154303114376688
growth_another_Set1Cell5.1.15268	ID1013264	1013264	839	49.89986801147461	28.25520077847651	11.036584086848567	0.0	426.0	426	0.5	1		160.56756756756758	137.0	0.0	351.0	5941.0	104.0295205273058	0.3202885187610917	0.7488653762338323
growth_another_Set1Cell5.1.15269	ID383525	383525	839	46.56167221069336	27.84679607882773	9.220781996983206	0.0	160.0	160	0.5	1		149.02702702702703	88.0	0.0	692.0	5514.0	155.64765881211864	0.3703143481845228	0.5174909690963274
growth_another_Set1Cell5.1.15270	ID845356	845356	839	63.06852722167969	28.144304443777006	10.73878932964995	0.0	355.0	355	0.5	1		187.05405405405406	146.0	5.0	764.0	6921.0	158.60081720854788	0.4221719921915134	0.7002111086730816
growth_another_Set1Cell5.1.15271	ID1081905	1081905	839	28.555418014526367	28.08799871820291	11.168951225090492	0.0	455.0	455	0.5	1		112.94594594594595	113.0	0.0	352.0	4179.0	77.82813899367773	0.23034938824501902	0.5434037141185573
growth_another_Set1Cell5.1.15272	ID492065	492065	839	54.20195770263672	27.622672261785123	10.351157463560925	0.0	207.0	207	0.5	1		210.64864864864865	154.0	33.0	813.0	7794.0	192.36845667396491	0.49843469387566475	0.7284927876795698
growth_another_Set1Cell5.1.15273	ID769580	769580	839	67.72430419921875	28.038053668106947	10.540668292320772	0.0	324.0	324	0.5	1		217.35135135135135	169.0	0.0	800.0	8042.0	195.60010455237722	0.4668014735219402	0.7072682107370307
growth_another_Set1Cell5.1.15274	ID982566	982566	839	45.055728912353516	28.1473501041605	11.068296712138187	0.0	418.0	418	0.5	1		166.83783783783784	129.0	0.0	408.0	6173.0	96.49367092472194	0.27342476187453635	0.742489424010237
growth_another_Set1Cell5.1.15275	ID1096248	1096248	839	33.112648010253906	28.124418207319103	11.17143073876321	0.0	462.0	462	0.5	1		135.94594594594594	136.0	0.0	267.0	5030.0	73.74955591050698	0.2741652235123332	0.7932744479794667
growth_another_Set1Cell5.1.15276	ID852516	852516	839	58.7998046875	28.038644535252182	10.788390252302634	0.0	362.0	362	0.5	1		202.97297297297297	148.0	52.0	658.0	7510.0	162.7447706083374	0.4432060075685903	0.7660171211602301
growth_another_Set1Cell5.1.15277	ID731685	731685	839	78.04415130615234	28.02670386242963	10.4443388396771	0.0	306.0	306	0.5	1		227.86486486486487	147.0	0.0	727.0	8431.0	189.07217348617638	0.4529727293365526	0.7514400490921049
growth_another_Set1Cell5.1.15278	ID1089087	1089087	839	30.939390182495117	28.137583933485498	11.247697442026645	0.0	456.0	456	0.5	1		122.62162162162163	107.0	0.0	289.0	4537.0	72.88931919597586	0.243090654979958	0.6579586777894862
growth_another_Set1Cell5.1.15279	ID596537	596537	839	76.32040405273438	27.923710546173062	10.373117136325583	0.0	247.0	247	0.5	1		247.3783783783784	198.0	22.0	685.0	9153.0	164.4222800784194	0.4379910978309554	0.916516216651499
growth_another_Set1Cell5.1.15280	ID1103395	1103395	839	27.6419734954834	28.057852874713422	11.340099043404818	0.0	468.0	468	0.5	1		148.16216216216216	138.0	49.0	310.0	5482.0	65.09672867421284	0.24557020653253214	0.897461035855716
growth_another_Set1Cell5.1.15281	ID951865	951865	839	63.38705825805664	28.199139041370795	10.984471270673788	0.0	399.0	399	0.5	1		191.1891891891892	156.0	0.0	574.0	7074.0	127.56585180426049	0.38351656204514084	0.8309189332230161
growth_another_Set1Cell5.1.15282	ID177723	177723	839	63.15052032470703	32.50202493030431	8.823491904232093	0.0	74.0	74	0.5	1		258.05405405405406	236.0	28.0	643.0	9548.0	169.24537511257728	0.26551898166320864	0.6398096445045854
growth_another_Set1Cell5.1.15283	ID838198	838198	839	66.73563385009766	28.126419884245216	10.742743989940115	0.0	353.0	353	0.5	1		210.43243243243242	154.0	0.0	686.0	7786.0	162.74785210061412	0.3900528301238997	0.725637189349108
growth_another_Set1Cell5.1.15284	ID589385	589385	839	71.0390625	27.862987446888006	10.397645340723344	0.0	251.0	251	0.5	1		235.56756756756758	171.0	30.0	754.0	8716.0	173.69218311275404	0.433025717232957	0.8196433595300395
growth_another_Set1Cell5.1.15285	ID447045	447045	839	62.905887603759766	27.717918214076885	10.091187925315227	0.0	191.0	191	0.5	1		207.0	150.0	21.0	898.0	7659.0	206.9248387431748	0.4113944797744706	0.5831734733056894
growth_another_Set1Cell5.1.15286	ID890441	890441	839	59.03392028808594	28.098149978375478	10.820702356046917	0.0	374.0	374	0.5	1		182.6216216216216	143.0	0.0	719.0	6757.0	155.9813648683271	0.4346716535529523	0.7094442547896522
growth_another_Set1Cell5.1.15287	ID192072	192072	839	33.04107666015625	31.959925324799933	9.329517045620877	0.0	85.0	85	0.5	1		205.27027027027026	199.0	54.0	461.0	7595.0	96.16468763089259	0.20240182001268037	0.7186297843243696
growth_another_Set1Cell5.1.15288	ID527940	527940	839	67.15752410888672	27.809576871777974	10.32379382866718	0.0	223.0	223	0.5	1		196.40540540540542	126.0	0.0	672.0	7267.0	162.12777187889316	0.431147039636574	0.7299063963050968
growth_another_Set1Cell5.1.15289	ID944732	944732	839	60.62446975708008	28.133462151078675	10.963440575360975	0.0	397.0	397	0.5	1		184.59459459459458	166.0	0.0	628.0	6830.0	150.83571995523613	0.39906364053565907	0.6981511613256131
growth_another_Set1Cell5.1.15290	ID244311	244311	839	27.055803298950195	30.502281330301027	8.88115295187382	0.0	103.0	103	0.5	1		114.4054054054054	98.0	0.0	389.0	4233.0	88.38126355595821	0.26615510279212634	0.5442071222172586
growth_another_Set1Cell5.1.15291	ID399954	399954	839	66.89514923095703	27.84977355759583	9.56263010018859	0.0	171.0	171	0.5	1		202.54054054054055	153.0	3.0	653.0	7494.0	141.28528951392298	0.424161607301931	0.8539198255273467
growth_another_Set1Cell5.1.15292	ID544350	544350	839	76.60994720458984	27.818835514180034	10.269357196326368	0.0	230.0	230	0.5	1		217.0810810810811	184.0	19.0	583.0	8032.0	153.60236875676	0.4282358211354035	0.8474949701679381
growth_another_Set1Cell5.1.15293	ID665171	665171	839	72.72796630859375	27.992379595242983	10.37040086181588	0.0	282.0	282	0.5	1		211.67567567567568	150.0	31.0	672.0	7832.0	174.5316039598009	0.43218246907154867	0.7319740141849809
growth_another_Set1Cell5.1.15294	ID345694	345694	839	32.23698806762695	28.25111961469606	8.972086106026428	0.0	145.0	145	0.5	1		149.16216216216216	96.0	0.0	693.0	5519.0	174.28018844402277	0.36744301288404363	0.45996141545319436
growth_another_Set1Cell5.1.15295	ID291417	291417	839	42.0130500793457	29.12895125533337	8.692490500344013	0.0	127.0	127	0.5	1		132.6216216216216	99.0	0.0	632.0	4907.0	138.48171787707642	0.3614537383233668	0.50851260097168
growth_another_Set1Cell5.1.15296	ID724565	724565	839	78.74605560302734	28.006753564201542	10.430536751810772	0.0	305.0	305	0.5	1		211.56756756756758	134.0	12.0	723.0	7828.0	187.934613413599	0.49309584026439207	0.7435599113565571
growth_another_Set1Cell5.1.15297	ID717397	717397	839	72.62382507324219	28.059135949176518	10.427925023355384	0.0	297.0	297	0.5	1		207.51351351351352	144.0	0.0	687.0	7678.0	166.4419521137127	0.45852801391106135	0.7839072440457308
growth_another_Set1Cell5.1.15298	ID687722	687722	839	75.85482788085938	28.045576172125273	10.407287637772354	0.0	291.0	291	0.5	1		212.40540540540542	156.0	0.0	688.0	7859.0	175.0679962280465	0.4623841375972547	0.7672382722019675
growth_another_Set1Cell5.1.15299	ID921196	921196	839	65.09080505371094	28.123684299610222	10.9044796003808	0.0	387.0	387	0.5	1		195.1891891891892	157.0	0.0	615.0	7222.0	157.88952499169193	0.3879799496431129	0.6911280625020783
growth_another_Set1Cell5.1.15300	ID199270	199270	839	48.80329895019531	32.48081547347184	8.85896490951676	0.0	81.0	81	0.5	1		258.7837837837838	238.0	26.0	617.0	9575.0	128.56453959331415	0.23667758705052774	0.7704536170420487
growth_another_Set1Cell5.1.15301	ID484975	484975	839	55.1846923828125	27.646369043889795	10.400544597452011	0.0	203.0	203	0.5	1		208.48648648648648	147.0	0.0	794.0	7714.0	183.52317770994694	0.4097643352059761	0.6603962859643533
growth_another_Set1Cell5.1.15302	ID812640	812640	839	74.13363647460938	28.08992122618755	10.682897297791046	0.0	347.0	347	0.5	1		212.0	170.0	0.0	715.0	7844.0	160.6760024950141	0.4830160758727382	0.8594696887012674
growth_another_Set1Cell5.1.15303	ID975485	975485	839	39.97511291503906	28.159240980812648	11.025757814771762	0.0	409.0	409	0.5	1		159.54054054054055	145.0	0.0	501.0	5903.0	113.63601605188447	0.28635710746078824	0.6250740533132869
growth_another_Set1Cell5.1.15304	ID710270	710270	839	80.13716888427734	28.08771074131192	10.420874579043968	0.0	299.0	299	0.5	1		245.3783783783784	182.0	0.0	743.0	9079.0	187.8164516742863	0.5229364013051677	0.8972216877743552
growth_another_Set1Cell5.1.15305	ID634492	634492	839	75.65437316894531	27.91824731221702	10.285943681767549	0.0	266.0	266	0.5	1		213.1081081081081	154.0	0.0	813.0	7885.0	181.01224387436457	0.40829686823792877	0.6826590507071595
growth_another_Set1Cell5.1.15306	ID423536	423536	839	56.47807312011719	27.79731309080385	9.744066996092652	0.0	177.0	177	0.5	1		187.59459459459458	152.0	0.0	621.0	6941.0	162.3958571343937	0.42977199555142254	0.6944591376426306
growth_another_Set1Cell5.1.15307	ID376434	376434	839	52.069618225097656	27.872601912674376	9.163659694011356	0.0	158.0	158	0.5	1		152.8108108108108	94.0	0.0	839.0	5654.0	179.59550814690922	0.43482228696640945	0.515706122464606
growth_another_Set1Cell5.1.15308	ID762492	762492	839	68.80207061767578	28.083455804211745	10.5710764458962	0.0	323.0	323	0.5	1		199.16216216216216	132.0	0.0	886.0	7369.0	201.59813071133945	0.4659375005977555	0.6280041853947044
growth_another_Set1Cell5.1.15309	ID315005	315005	839	47.94878005981445	28.85465292497343	8.838032317520673	0.0	134.0	134	0.5	1		146.8108108108108	117.0	0.0	586.0	5432.0	126.41748249304715	0.43133891584428086	0.6999339489200338
growth_another_Set1Cell5.1.15310	ID537201	537201	839	77.14008331298828	27.815923091698266	10.29940393128967	0.0	224.0	224	0.5	1		219.9189189189189	176.0	0.0	652.0	8137.0	151.14459198955046	0.43487313741581496	0.881960330494328
growth_another_Set1Cell5.1.15311	ID907891	907891	839	54.79935836791992	28.128570058865396	10.934749719179392	0.0	384.0	384	0.5	1		202.8918918918919	153.0	4.0	757.0	7507.0	161.57932069691617	0.4352422332502098	0.7615786036207912
growth_another_Set1Cell5.1.15312	ID914035	914035	839	74.75518035888672	28.079782370913414	10.92601155173433	0.0	385.0	385	0.5	1		241.56756756756758	202.0	50.0	594.0	8938.0	131.29854457612166	0.4135093214926554	1.0764536560026903
growth_another_Set1Cell5.1.15313	ID831114	831114	839	64.4354248046875	28.118537695342585	10.814250388787691	0.0	357.0	357	0.5	1		209.6216216216216	172.0	0.0	783.0	7756.0	163.2410200612292	0.41969901375567503	0.7592388804446439
growth_another_Set1Cell5.1.15314	ID200328	200328	839	47.74834060668945	32.21312038893027	9.11156307825451	0.0	80.0	80	0.5	1		252.72972972972974	252.0	78.0	606.0	9351.0	119.85561884771765	0.2238758636312153	0.7714323270732472
growth_another_Set1Cell5.1.15315	ID582276	582276	839	84.75950622558594	27.898225586968604	10.315582608002968	0.0	246.0	246	0.5	1		233.32432432432432	173.0	0.0	728.0	8633.0	181.19756775011788	0.4188523003377912	0.760258641120347
growth_another_Set1Cell5.1.15316	ID793219	793219	839	81.17658233642578	28.140804243886183	10.629652740786412	0.0	334.0	334	0.5	1		235.51351351351352	188.0	0.0	783.0	8714.0	188.73565017146507	0.43301631927945655	0.7541279089377901
growth_another_Set1Cell5.1.15317	ID906911	906911	839	61.179901123046875	28.08076661268081	10.905511007557996	0.0	382.0	382	0.5	1		223.0	193.0	17.0	778.0	8251.0	163.1980732457069	0.4188180594640891	0.8067120128044126
growth_another_Set1Cell5.1.15318	ID237204	237204	839	29.344701766967773	31.166774551729368	9.102271787401431	0.0	98.0	98	0.5	1		138.9189189189189	127.0	0.0	436.0	5140.0	109.0217558253546	0.24159635808311605	0.49589322130121577
growth_another_Set1Cell5.1.15319	ID230045	230045	839	21.658830642700195	30.876727728926816	8.906612763753287	0.0	99.0	99	0.5	1		114.1891891891892	99.0	0.0	478.0	4225.0	108.67710528539678	0.24504666091463045	0.4135995751429392
growth_another_Set1Cell5.1.15320	ID338598	338598	839	41.416690826416016	28.59686416645246	8.850806725348814	0.0	139.0	139	0.5	1		128.24324324324326	81.0	0.0	559.0	4745.0	142.36053709691643	0.3916721893991738	0.507061524265031
growth_another_Set1Cell5.1.15321	ID1116853	1116853	839	21.741024017333984	28.183802219278498	11.207523052023092	0.0	469.0	469	0.5	1		120.16216216216216	122.0	0.0	357.0	4446.0	68.14629423099554	0.16941410932781656	0.510900977212238
growth_another_Set1Cell5.1.15322	ID575149	575149	839	74.31331634521484	27.890915543701226	10.311454026465459	0.0	242.0	242	0.5	1		249.16216216216216	192.0	41.0	704.0	9219.0	159.83715906327106	0.3844980852206762	0.8658370319141431
growth_another_Set1Cell5.1.15323	ID968363	968363	839	46.23454284667969	28.184247372861826	10.974654413833868	0.0	410.0	410	0.5	1		167.6216216216216	158.0	0.0	517.0	6202.0	107.33083624200647	0.3247877028363455	0.765753181393389
growth_another_Set1Cell5.1.15324	ID658093	658093	839	78.45536041259766	27.93703441345786	10.378922694636119	0.0	277.0	277	0.5	1		204.21621621621622	164.0	0.0	708.0	7556.0	200.3987878560501	0.5179842217912363	0.6954635996609636
growth_another_Set1Cell5.1.15325	ID703162	703162	839	76.16439056396484	28.050211674192866	10.406204623856237	0.0	296.0	296	0.5	1		205.59459459459458	143.0	0.0	764.0	7607.0	182.04737775575825	0.4575790599491312	0.7090735433891531
growth_another_Set1Cell5.1.15326	ID1074848	1074848	839	22.19556427001953	28.382525873405314	11.18530269412547	0.0	454.0	454	0.5	1		119.0	107.0	0.0	299.0	4403.0	80.27210668165569	0.2282651845970623	0.5510104450874856
growth_another_Set1Cell5.1.15327	ID522934	522934	839	76.14390563964844	27.574694990401603	10.501604014858499	0.0	219.0	219	0.5	1		213.32432432432432	146.0	20.0	778.0	7893.0	185.06576219370328	0.45605608020377325	0.7220785468256827
growth_another_Set1Cell5.1.15328	ID883391	883391	839	65.21543884277344	28.129430335598386	10.799019574038473	0.0	370.0	370	0.5	1		214.54054054054055	177.0	21.0	652.0	7938.0	143.409009982442	0.466162288880601	0.9513011486646402
growth_another_Set1Cell5.1.15329	ID211639	211639	839	24.50596809387207	31.585331647175128	9.374212655648796	0.0	91.0	91	0.5	1		170.67567567567568	165.0	12.0	345.0	6315.0	74.10430113999757	0.2031116472440599	0.7776552489676531
growth_another_Set1Cell5.1.15330	ID260791	260791	839	27.290605545043945	29.948960142624554	8.778207967751236	0.0	110.0	110	0.5	1		119.05405405405405	103.0	0.0	586.0	4405.0	121.73604093966446	0.3158204634036357	0.4694600502782329
growth_another_Set1Cell5.1.15331	ID627376	627376	839	81.35885620117188	27.8824656627908	10.266323747075493	0.0	264.0	264	0.5	1		201.8108108108108	150.0	0.0	719.0	7467.0	170.83517687425402	0.4268393177861582	0.7067836105404586
growth_another_Set1Cell5.1.15332	ID284350	284350	839	41.04154586791992	29.64033130610048	8.779107659131121	0.0	119.0	119	0.5	1		136.6216216216216	105.0	0.0	607.0	5055.0	132.1857597287812	0.3268168585392446	0.5091646336746783
growth_another_Set1Cell5.1.15333	ID369342	369342	839	49.7247314453125	27.855183497140203	9.14661545086355	0.0	156.0	156	0.5	1		160.35135135135135	108.0	0.0	674.0	5933.0	161.26638008383938	0.4617298924843264	0.6281735497231894
growth_another_Set1Cell5.1.15334	ID477882	477882	839	76.88542175292969	27.635071157397114	10.250216412946832	0.0	201.0	201	0.5	1		224.56756756756758	153.0	19.0	915.0	8309.0	191.8756166172561	0.47905430732444565	0.7581547686259316
growth_another_Set1Cell5.1.15335	ID999088	999088	839	54.74833679199219	28.21001426222988	11.099886294500077	0.0	422.0	422	0.5	1		188.32432432432432	168.0	51.0	409.0	6968.0	99.88049916832672	0.3640640779129597	1.006465208306903
growth_another_Set1Cell5.1.15336	ID1061585	1061585	839	30.151037216186523	28.12818085344175	11.285952463745904	0.0	451.0	451	0.5	1		144.94594594594594	140.0	27.0	314.0	5363.0	70.53995949733658	0.23411886662823997	0.7796151750143732
growth_another_Set1Cell5.1.15337	ID696009	696009	839	76.02792358398438	28.052584572591805	10.433603916576315	0.0	294.0	294	0.5	1		202.9189189189189	135.0	0.0	693.0	7508.0	180.42779078536566	0.4707565383637373	0.7199538806314764
growth_another_Set1Cell5.1.15338	ID1179357	1179357	839	24.728199005126953	27.88882638196592	11.328402135210858	0.0	497.0	497	0.5	1		170.05405405405406	158.0	46.0	332.0	6292.0	51.73594599606842	0.2092475743181249	1.137548175529705
growth_another_Set1Cell5.1.15339	ID387798	387798	839	44.76145553588867	27.8207711418653	9.198369535493399	0.0	161.0	161	0.5	1		152.1891891891892	110.0	0.0	782.0	5631.0	165.78212573499357	0.4009473230945888	0.5254623544369132
growth_another_Set1Cell5.1.15340	ID392913	392913	839	64.16093444824219	27.824770829622068	9.387955313330645	0.0	167.0	167	0.5	1		174.56756756756758	115.0	0.0	691.0	6459.0	177.63078758114173	0.41174245329909076	0.5732518801430654
growth_another_Set1Cell5.1.15341	ID1155780	1155780	839	28.353046417236328	28.01899779362592	11.35892782817988	0.0	491.0	491	0.5	1		136.02702702702703	126.0	33.0	255.0	5033.0	63.7240084210751	0.20128429039283774	0.7153460754305492
growth_another_Set1Cell5.1.15342	ID620240	620240	839	69.74542999267578	27.89247013273778	10.291113735875765	0.0	263.0	263	0.5	1		202.8108108108108	149.0	0.0	762.0	7504.0	171.09481416873928	0.4803540333319422	0.7692723111332682
growth_another_Set1Cell5.1.15343	ID816854	816854	839	76.48833465576172	28.09197309607381	10.65187586326338	0.0	342.0	342	0.5	1		196.54054054054055	112.0	0.0	912.0	7272.0	202.51496441204245	0.5110558777869464	0.6564669780347414
growth_another_Set1Cell5.1.15344	ID728784	728784	839	67.85174560546875	28.05436031173154	10.481796842545984	0.0	307.0	307	0.5	1		200.75675675675674	158.0	0.0	742.0	7428.0	184.67590310917447	0.4571601568615616	0.6821046660528678
growth_another_Set1Cell5.1.15345	ID1039059	1039059	839	30.303871154785156	27.994848468134915	11.167430837206487	0.0	442.0	442	0.5	1		138.56756756756758	121.0	0.0	347.0	5127.0	84.5348516361219	0.22096166462298344	0.5932950145224494
growth_another_Set1Cell5.1.15346	ID215774	215774	839	21.216163635253906	31.35499827551673	9.237498507441066	0.0	92.0	92	0.5	1		161.40540540540542	147.0	0.0	442.0	5972.0	108.85450520443929	0.19618507619062295	0.48637276743331154
growth_another_Set1Cell5.1.15347	ID876240	876240	839	58.3097038269043	28.09625098354391	10.868432804187401	0.0	371.0	371	0.5	1		173.0	127.0	0.0	702.0	6401.0	154.49721320751675	0.3738546120952963	0.6094209998945489
growth_another_Set1Cell5.1.15348	ID470759	470759	839	67.752197265625	27.763056405540347	10.218278599738595	0.0	197.0	197	0.5	1		222.45945945945945	183.0	0.0	808.0	8231.0	191.95812543865372	0.43768458655550674	0.7056218316641737
growth_another_Set1Cell5.1.15349	ID568045	568045	839	77.07401275634766	27.856593411770916	10.281390797466013	0.0	241.0	241	0.5	1		239.24324324324326	181.0	14.0	844.0	8852.0	180.65104566622443	0.42961875352801104	0.7959617373706919
growth_another_Set1Cell5.1.15350	ID961259	961259	839	52.85477066040039	28.217543750767533	10.974010798657224	0.0	406.0	406	0.5	1		176.54054054054055	146.0	0.0	461.0	6532.0	117.00014116672267	0.3303918256637731	0.7494415855859731
growth_another_Set1Cell5.1.15351	ID650978	650978	839	70.78109741210938	27.929540794863204	10.315265897794289	0.0	272.0	272	0.5	1		208.86486486486487	144.0	0.0	776.0	7728.0	180.43684062145803	0.4595165888826339	0.7288905667253768
growth_another_Set1Cell5.1.15352	ID899809	899809	839	61.093563079833984	28.11992069012238	10.86902975719235	0.0	380.0	380	0.5	1		194.21621621621622	154.0	23.0	672.0	7186.0	153.64337045666917	0.42682533348861457	0.7562772484202667
growth_another_Set1Cell5.1.15353	ID1048291	1048291	839	37.5146484375	28.10847072270872	11.129669199737648	0.0	439.0	439	0.5	1		138.8918918918919	120.0	0.0	392.0	5139.0	102.58432406339452	0.27217503903720913	0.5793317251242692
growth_another_Set1Cell5.1.15354	ID755428	755428	839	64.28672790527344	28.032988209260346	10.494589672362784	0.0	318.0	318	0.5	1		212.64864864864865	149.0	10.0	756.0	7868.0	190.34168344442176	0.4507429926963947	0.6942201564725405
growth_another_Set1Cell5.1.15355	ID528120	528120	839	67.67259216308594	27.799377362434534	10.322224031519607	0.0	222.0	222	0.5	1		208.64864864864865	129.0	0.0	856.0	7720.0	197.17846065264166	0.4326167989165443	0.6390862006272844
growth_another_Set1Cell5.1.15356	ID869117	869117	839	69.4271469116211	28.046988249906555	10.818887306061402	0.0	372.0	372	0.5	1		209.0810810810811	165.0	32.0	783.0	7736.0	163.81669606578538	0.39748258453265056	0.7260361926972801
growth_another_Set1Cell5.1.15357	ID569082	569082	839	80.99588775634766	27.901737633378342	10.296920133990687	0.0	238.0	238	0.5	1		234.64864864864865	196.0	0.0	694.0	8682.0	178.8137168825293	0.44439938668119183	0.8074829816265654
growth_another_Set1Cell5.1.15358	ID560895	560895	839	20.092498779296875	27.075012867327615	9.768238348413755	0.0	236.0	236	0.5	1		115.75675675675676	119.0	0.0	230.0	4283.0	60.947794329521344	0.12760458198848176	0.42986074782979283
growth_another_Set1Cell5.1.15359	ID508671	508671	839	68.7295913696289	27.544986068244867	10.395177039958607	0.0	215.0	215	0.5	1		235.8918918918919	179.0	50.0	848.0	8728.0	181.08957019230135	0.4348841216371089	0.7895984599566109
growth_another_Set1Cell5.1.15360	ID786161	786161	839	70.8170166015625	28.10396034735688	10.581026923173475	0.0	332.0	332	0.5	1		209.21621621621622	150.0	0.0	841.0	7741.0	200.35290186389935	0.45827095418585595	0.6563172339744178
growth_another_Set1Cell5.1.15361	ID515836	515836	839	71.06246185302734	27.531956064175475	10.474693285978642	0.0	218.0	218	0.5	1		231.1081081081081	174.0	23.0	1002.0	8551.0	206.88574192101834	0.39617040015887983	0.6339546834564164
growth_another_Set1Cell5.1.15362	ID307960	307960	839	32.85588836669922	29.052785078210498	8.831562609307342	0.0	130.0	130	0.5	1		142.83783783783784	110.0	0.0	557.0	5285.0	146.31027029978173	0.34935452470997497	0.5055204784072371
growth_another_Set1Cell5.1.15363	ID362232	362232	839	49.386375427246094	27.909386383023378	9.150100762936535	0.0	155.0	155	0.5	1		175.2972972972973	119.0	0.0	763.0	6486.0	177.4288378265847	0.3709561210874661	0.5346628324439779
growth_another_Set1Cell5.1.15364	ID385796	385796	839	55.0964469909668	27.8627956970103	9.364071902256379	0.0	165.0	165	0.5	1		172.7027027027027	119.0	0.0	729.0	6390.0	175.23759503803603	0.3968754433812054	0.5600133635085229
growth_another_Set1Cell5.1.15365	ID613128	613128	839	76.63745880126953	27.911131868785706	10.357846550001032	0.0	257.0	257	0.5	1		213.32432432432432	142.0	0.0	723.0	7893.0	180.8956196960701	0.4474588375322356	0.7291035141604223
growth_another_Set1Cell5.1.15366	ID409349	409349	839	56.644187927246094	27.817619344847316	9.479802601299756	0.0	170.0	170	0.5	1		185.1081081081081	143.0	0.0	754.0	6849.0	175.38699809022074	0.44159562034193306	0.6466054283730188
growth_another_Set1Cell5.1.15367	ID277248	277248	839	46.271427154541016	29.63254603836138	8.738066025400382	0.0	118.0	118	0.5	1		117.16216216216216	86.0	0.0	445.0	4335.0	118.84151760351389	0.3838680714894139	0.5469359693011757
growth_another_Set1Cell5.1.15368	ID560911	560911	839	59.48706817626953	27.88422879269445	10.300345049658613	0.0	236.0	236	0.5	1		185.56756756756758	139.0	0.0	624.0	6866.0	147.19781485027792	0.3281724014143583	0.6229860344425474
growth_another_Set1Cell5.1.15369	ID992004	992004	839	39.37609100341797	28.25563820162625	11.071167187566559	0.0	416.0	416	0.5	1		170.56756756756758	168.0	32.0	422.0	6311.0	86.98037471513666	0.32183376783968276	0.9549045109884785
growth_another_Set1Cell5.1.15370	ID463624	463624	839	70.36974334716797	27.766667984348583	10.209598336848972	0.0	196.0	196	0.5	1		219.1081081081081	155.0	10.0	874.0	8107.0	193.92549883679325	0.4490519860857132	0.7002710660278088
growth_another_Set1Cell5.1.15371	ID1022720	1022720	839	33.45954513549805	28.092006912262164	11.144082193520019	0.0	433.0	433	0.5	1		145.0810810810811	123.0	21.0	479.0	5368.0	91.83117915754684	0.3318160889925832	0.7872339243144569
growth_another_Set1Cell5.1.15372	ID1060611	1060611	839	30.155250549316406	28.181231849528377	11.199249535732104	0.0	446.0	446	0.5	1		121.5945945945946	119.0	10.0	335.0	4499.0	75.69436330821891	0.29086331878030447	0.7239180736403374
growth_another_Set1Cell5.1.15373	ID779037	779037	839	76.81887817382812	28.050965150472734	10.579498344993032	0.0	328.0	328	0.5	1		201.75675675675674	148.0	9.0	789.0	7465.0	179.15362827060613	0.5049615501670004	0.7557277708987705
growth_another_Set1Cell5.1.15374	ID1148678	1148678	839	23.812480926513672	28.095109922019432	11.398336921544422	0.0	482.0	482	0.5	1		114.51351351351352	113.0	0.0	366.0	4237.0	72.57931355942102	0.22541102137978597	0.5804532457365693
growth_another_Set1Cell5.1.15375	ID1037102	1037102	839	20.31900405883789	28.10826349685304	11.133673920125805	0.0	438.0	438	0.5	1		113.1891891891892	112.0	0.0	326.0	4188.0	71.05195197797087	0.21553748669138384	0.5649543910990331
growth_another_Set1Cell5.1.15376	ID456484	456484	839	73.84092712402344	27.72208936164978	9.94607968573732	0.0	189.0	189	0.5	1		209.83783783783784	122.0	3.0	1007.0	7764.0	221.9095803742188	0.4980116637926156	0.6287269342326217
growth_another_Set1Cell5.1.15377	ID300839	300839	839	42.39584732055664	29.194443430891866	8.663798198519263	0.0	125.0	125	0.5	1		134.05405405405406	105.0	0.0	681.0	4960.0	157.29147500137478	0.38642441508876135	0.4750869745259738
growth_another_Set1Cell5.1.15378	ID553771	553771	839	81.22061920166016	27.92722914684787	10.248554076800707	0.0	232.0	232	0.5	1		204.8918918918919	165.0	1.0	559.0	7581.0	165.86486865715312	0.46579088760938714	0.7850897904002839
growth_another_Set1Cell5.1.15379	ID741166	741166	839	77.57158660888672	28.044066559922374	10.520644875338125	0.0	312.0	312	0.5	1		230.8108108108108	165.0	7.0	841.0	8540.0	182.07062699187153	0.4921416271157966	0.8362310880047433
growth_another_Set1Cell5.1.15380	ID1134396	1134396	839	31.555877685546875	28.059852685100665	11.317059021924095	0.0	481.0	481	0.5	1		114.72972972972973	108.0	0.0	223.0	4245.0	67.39627777747269	0.1771277581432801	0.5123102905891876
growth_another_Set1Cell5.1.15381	ID681765	681765	839	69.03026580810547	28.029406845655753	10.386533810390015	0.0	287.0	287	0.5	1		204.13513513513513	168.0	0.0	683.0	7553.0	174.29017345956302	0.47068091205162943	0.74969218685927
growth_another_Set1Cell5.1.15382	ID208699	208699	839	41.49886703491211	31.763839402566656	9.246876746720996	0.0	87.0	87	0.5	1		202.2972972972973	189.0	2.0	414.0	7485.0	95.53471296540009	0.18599549027972456	0.6641684627672836
growth_another_Set1Cell5.1.15383	ID606003	606003	839	76.60394287109375	27.87466582027253	10.337269459131495	0.0	255.0	255	0.5	1		233.9189189189189	191.0	39.0	701.0	8655.0	180.5104457393561	0.4276503769684079	0.7763543665911987
growth_another_Set1Cell5.1.15384	ID748337	748337	839	62.94467544555664	28.02963388105463	10.485814099127271	0.0	313.0	313	0.5	1		193.40540540540542	127.0	0.0	774.0	7156.0	178.2589345523745	0.45790917648026785	0.681547571076995
growth_another_Set1Cell5.1.15385	ID253758	253758	839	36.06346893310547	30.327711537907064	8.873427031603644	0.0	106.0	106	0.5	1		122.91891891891892	94.0	0.0	524.0	4548.0	115.10463316729079	0.2573237690047171	0.4371079452121233
growth_another_Set1Cell5.1.15386	ID802632	802632	839	70.00286102294922	28.10039607250659	10.649438758017054	0.0	338.0	338	0.5	1		214.43243243243242	149.0	2.0	882.0	7934.0	182.18283559541385	0.42521119875914787	0.702325566420617
growth_another_Set1Cell5.1.15387	ID954187	954187	839	61.36563491821289	28.21742304295726	10.913622694049398	0.0	403.0	403	0.5	1		207.02702702702703	157.0	0.0	674.0	7660.0	155.28924382985852	0.4261737907625601	0.7967644574244485
growth_another_Set1Cell5.1.15388	ID432975	432975	839	65.73487854003906	27.724071759367916	9.876573241443916	0.0	186.0	186	0.5	1		188.35135135135135	108.0	0.0	883.0	6969.0	209.4528873327174	0.46387750526653837	0.5699161450611139
growth_another_Set1Cell5.1.15389	ID1052506	1052506	839	36.58149337768555	28.200085271138725	11.111192798085712	0.0	444.0	444	0.5	1		127.5945945945946	126.0	0.0	292.0	4721.0	72.31737898529857	0.275404031810808	0.761977421643173
growth_another_Set1Cell5.1.15390	ID354123	354123	839	41.43872833251953	28.080004643046816	8.98702285067453	0.0	149.0	149	0.5	1		134.75675675675674	73.0	0.0	699.0	4986.0	151.90282079990143	0.3129939926443126	0.4229489685170023
growth_another_Set1Cell5.1.15391	ID930624	930624	839	53.89009475708008	28.14312605610304	10.927440611366062	0.0	390.0	390	0.5	1		185.75675675675674	137.0	0.0	628.0	6873.0	156.33429377910468	0.3988567134327365	0.6775853916576302
growth_another_Set1Cell5.1.15392	ID862044	862044	839	63.25947570800781	28.086178431635688	10.77627414806539	0.0	360.0	360	0.5	1		208.78378378378378	165.0	0.0	664.0	7725.0	155.14923552916812	0.38635918506100486	0.7500541130506865
growth_another_Set1Cell5.1.15393	ID1112898	1112898	839	26.438737869262695	28.13300645408749	11.270606328378122	0.0	471.0	471	0.5	1		137.72972972972974	140.0	0.0	327.0	5096.0	79.36121661556545	0.23052776142829118	0.6502512427412597
growth_another_Set1Cell5.1.15394	ID598877	598877	839	77.86829376220703	27.88740455804536	10.4187231702803	0.0	252.0	252	0.5	1		232.43243243243242	188.0	0.0	652.0	8600.0	169.4403435726865	0.41077895693212363	0.7988387328631954
growth_another_Set1Cell5.1.15395	ID984922	984922	839	52.86359786987305	28.18902209688664	11.071983769438615	0.0	420.0	420	0.5	1		196.16216216216216	161.0	52.0	528.0	7258.0	123.69283494777463	0.32083481340587	0.7704308627659281
growth_another_Set1Cell5.1.15396	ID1015642	1015642	839	47.64196014404297	28.05766058624849	11.094042995750565	0.0	427.0	427	0.5	1		179.05405405405406	163.0	26.0	422.0	6625.0	93.74194660104169	0.3495091625600326	0.9893795158861266
growth_another_Set1Cell5.1.15397	ID449371	449371	839	74.0101318359375	27.733271053161776	9.963196487810809	0.0	188.0	188	0.5	1		219.6216216216216	136.0	25.0	889.0	8126.0	215.55436944350302	0.4162701877458267	0.5989319130282288
growth_another_Set1Cell5.1.15398	ID501594	501594	839	71.45245361328125	27.56510621207119	10.323911521849897	0.0	212.0	212	0.5	1		214.0	175.0	0.0	720.0	7918.0	169.18152644094712	0.47122789621550154	0.8102925972203505
growth_another_Set1Cell5.1.15399	ID995154	995154	839	53.15544128417969	28.136661277305127	11.022450922455764	0.0	414.0	414	0.5	1		178.45945945945945	161.0	0.0	508.0	6603.0	116.85641583551123	0.34863606905084543	0.7895771157060673
growth_another_Set1Cell5.1.15400	ID643927	643927	839	80.4195556640625	27.943716992903163	10.350297519328974	0.0	270.0	270	0.5	1		235.94594594594594	190.0	44.0	857.0	8730.0	185.3504107758458	0.47958023804111083	0.8252237515434411
growth_another_Set1Cell5.1.15401	ID402278	402278	839	51.8254280090332	27.827411031144305	9.491868997391915	0.0	169.0	169	0.5	1		173.75675675675674	108.0	0.0	871.0	6429.0	183.741878944562	0.42089274386609155	0.5602394492521088
growth_another_Set1Cell5.1.15402	ID674666	674666	839	72.74788665771484	28.019026655905332	10.367527279594567	0.0	280.0	280	0.5	1		205.2972972972973	153.0	0.0	622.0	7596.0	173.9210971907895	0.46074492103496795	0.7446413221322195
growth_another_Set1Cell5.1.15403	ID494438	494438	839	66.800048828125	27.569415716745226	10.242890318642655	0.0	208.0	208	0.5	1		201.7027027027027	103.0	39.0	947.0	7463.0	200.10287144156416	0.39354444868370847	0.569326445583394
growth_another_Set1Cell5.1.15404	ID1091442	1091442	839	27.058095932006836	28.247137712831147	11.26579672661178	0.0	460.0	460	0.5	1		122.4054054054054	116.0	0.0	293.0	4529.0	75.1969486154929	0.1321152891663131	0.3799205615369992
growth_another_Set1Cell5.1.15405	ID270176	270176	839	35.85105895996094	29.83802047743073	8.79523161207371	0.0	113.0	113	0.5	1		114.8108108108108	67.0	0.0	585.0	4248.0	132.33308938639098	0.3212471028037383	0.42189026069683133
growth_another_Set1Cell5.1.15406	ID292705	292705	839	40.82411575317383	29.288708555005844	8.738749356286126	0.0	124.0	124	0.5	1		131.32432432432432	103.0	0.0	572.0	4859.0	128.67639299465196	0.35126513313144686	0.5306042997652654
growth_another_Set1Cell5.1.15407	ID771950	771950	839	77.11940002441406	28.06802546652658	10.577765693141902	0.0	325.0	325	0.5	1		226.64864864864865	156.0	25.0	792.0	8386.0	197.56014783354465	0.5037872975093324	0.7686782419202162
growth_another_Set1Cell5.1.15408	ID310126	310126	839	50.98325729370117	28.737203434847185	8.88634614428857	0.0	135.0	135	0.5	1		135.45945945945945	108.0	0.0	559.0	5012.0	132.73314803992477	0.3769176210470425	0.5587254098281128
growth_another_Set1Cell5.1.15409	ID840572	840572	839	66.86144256591797	28.11005908066866	10.679867311057686	0.0	350.0	350	0.5	1		204.67567567567568	146.0	0.0	729.0	7573.0	169.01102101704853	0.4748706712920699	0.7798347994263678
growth_another_Set1Cell5.1.15410	ID546682	546682	839	74.45909881591797	27.83800688804049	10.292545611579731	0.0	234.0	234	0.5	1		240.94594594594594	180.0	0.0	677.0	8915.0	173.936601787667	0.3904566944485061	0.7779900524395601
growth_another_Set1Cell5.1.15411	ID324464	324464	839	35.448326110839844	28.746742444147152	8.781160459753876	0.0	138.0	138	0.5	1		133.64864864864865	102.0	0.0	744.0	4945.0	153.19055240237677	0.40289045408171614	0.5011016153424501
growth_another_Set1Cell5.1.15412	ID1084260	1084260	839	25.54715347290039	28.069077228734322	11.175275636591982	0.0	458.0	458	0.5	1		123.32432432432432	139.0	0.0	340.0	4563.0	70.90762929256549	0.1878023933660558	0.549974687300539
growth_another_Set1Cell5.1.15413	ID348019	348019	839	52.767425537109375	28.230405782385866	8.91552804081154	0.0	146.0	146	0.5	1		143.1891891891892	75.0	0.0	614.0	5298.0	157.2130256544776	0.3918965687104182	0.5128805106690625
growth_another_Set1Cell5.1.15414	ID415610	415610	839	62.438114166259766	27.799566473798627	9.665693942857772	0.0	174.0	174	0.5	1		190.86486486486487	145.0	0.0	673.0	7062.0	159.3087781221951	0.4751224920388962	0.7717804679419207
growth_another_Set1Cell5.1.15415	ID187260	187260	839	68.83800506591797	32.505512361221506	8.889934805857086	0.0	75.0	75	0.5	1		299.02702702702703	286.0	42.0	711.0	11064.0	160.85457312023706	0.27355466162405184	0.7986078160096641
growth_another_Set1Cell5.1.15416	ID734068	734068	839	75.04781341552734	28.051414021561154	10.465669523071742	0.0	309.0	309	0.5	1		204.1081081081081	161.0	0.0	631.0	7552.0	166.33730519369098	0.4370772773390006	0.7464121466114394
growth_another_Set1Cell5.1.15417	ID834444	834444	839	69.19857025146484	28.07713191976998	10.737934328572365	0.0	351.0	351	0.5	1		208.9189189189189	157.0	0.0	663.0	7730.0	169.25201104637793	0.41877791180641283	0.7286907830216875
growth_another_Set1Cell5.1.15418	ID194433	194433	839	50.88838195800781	32.26045647244957	9.033155064529984	0.0	82.0	82	0.5	1		242.32432432432432	235.0	37.0	534.0	8966.0	117.07548705715331	0.2481748502801642	0.8230825109934753
growth_another_Set1Cell5.1.15419	ID726920	726920	839	68.33258056640625	28.01682697198876	10.453129194654496	0.0	308.0	308	0.5	1		232.1891891891892	191.0	0.0	764.0	8591.0	180.36057062294807	0.48196728925070154	0.837354456847743
growth_another_Set1Cell5.1.15420	ID854919	854919	839	70.19881439208984	28.114509168223275	10.784818498605942	0.0	363.0	363	0.5	1		212.43243243243242	168.0	3.0	640.0	7860.0	169.76594026622206	0.42113676685474566	0.7416304241071435
growth_another_Set1Cell5.1.15421	ID764827	764827	839	54.78984451293945	28.00355305896892	10.526801856198825	0.0	321.0	321	0.5	1		192.21621621621622	152.0	0.0	719.0	7112.0	171.62784919301012	0.42633888970310324	0.6695214351797855
growth_another_Set1Cell5.1.15422	ID1008541	1008541	839	42.59302520751953	28.182996672707652	11.017379427427802	0.0	425.0	425	0.5	1		168.21621621621622	149.0	0.0	502.0	6224.0	102.31056617941253	0.3241117472941764	0.8049103301453793
growth_another_Set1Cell5.1.15423	ID1046428	1046428	839	25.329483032226562	28.14646654522013	11.225874564674601	0.0	443.0	443	0.5	1		114.32432432432432	106.0	0.0	328.0	4230.0	83.37467443016695	0.24900451852766695	0.5467360444941822
growth_another_Set1Cell5.1.15424	ID332700	332700	839	41.97748947143555	28.438604743916382	8.929096767745417	0.0	142.0	142	0.5	1		151.8108108108108	110.0	0.0	620.0	5617.0	143.30074006125054	0.3771294872021547	0.5802297269142497
growth_another_Set1Cell5.1.15425	ID667543	667543	839	75.82955932617188	28.004792486554717	10.39601594686614	0.0	281.0	281	0.5	1		226.78378378378378	169.0	17.0	707.0	8391.0	173.28527140321327	0.509061747502302	0.8829656230500639
growth_another_Set1Cell5.1.15426	ID487320	487320	839	64.45978546142578	27.608170090368734	10.437240494047654	0.0	206.0	206	0.5	1		199.97297297297297	149.0	0.0	733.0	7399.0	164.73471712734698	0.42861439464122936	0.7283965750185168
growth_another_Set1Cell5.1.15427	ID425894	425894	839	70.26113891601562	27.77502348133904	9.7786152717436	0.0	179.0	179	0.5	1		206.7027027027027	127.0	0.0	963.0	7648.0	197.3392263851013	0.48280882684667864	0.6821074112952505
growth_another_Set1Cell5.1.15428	ID977837	977837	839	45.36761474609375	28.165337703595583	11.019949421240746	0.0	412.0	412	0.5	1		200.1891891891892	167.0	35.0	561.0	7407.0	122.06688463430336	0.3316634123952734	0.816913085328406
growth_another_Set1Cell5.1.15429	ID719789	719789	839	78.55073547363281	28.02461272077556	10.464180580055922	0.0	303.0	303	0.5	1		215.16216216216216	179.0	0.0	650.0	7961.0	176.52014576773342	0.4983404937619216	0.8108066079439109
growth_another_Set1Cell5.1.15430	ID947110	947110	839	50.73258972167969	28.11963386919248	10.945006676721642	0.0	401.0	401	0.5	1		193.64864864864865	162.0	22.0	608.0	7165.0	141.8087946293679	0.3308543679263311	0.6789653934010962
growth_another_Set1Cell5.1.15431	ID172975	172975	839	62.32161331176758	32.39705607470296	8.970902141616223	0.0	77.0	77	0.5	1		271.94594594594594	241.0	65.0	567.0	10062.0	131.60123816243478	0.2516714202242595	0.8309907187151665
growth_another_Set1Cell5.1.15432	ID847777	847777	839	71.32057189941406	28.12771355564481	10.749751085163604	0.0	354.0	354	0.5	1		214.8108108108108	167.0	0.0	796.0	7948.0	186.45834176355103	0.44952564664620787	0.7145504270484313
growth_another_Set1Cell5.1.15433	ID354219	354219	839	34.06139373779297	28.084325811692104	8.92301976733285	0.0	148.0	148	0.5	1		146.1081081081081	92.0	8.0	700.0	5406.0	155.9901677428178	0.37319382162431486	0.509107731371466
growth_another_Set1Cell5.1.15434	ID370602	370602	839	43.28179931640625	27.98131018983086	9.134748894972542	0.0	154.0	154	0.5	1		159.6216216216216	107.0	0.0	635.0	5906.0	165.59578486170463	0.40775034607944693	0.5583944998660372
growth_another_Set1Cell5.1.15435	ID378805	378805	839	49.63883590698242	27.928432039928143	9.19627687746168	0.0	157.0	157	0.5	1		163.05405405405406	102.0	0.0	735.0	6033.0	174.46807188740323	0.4105126617066692	0.5439953698008161
growth_another_Set1Cell5.1.15436	ID1165221	1165221	839	33.05512619018555	28.088439536604252	11.422706403106858	0.0	487.0	487	0.5	1		130.40540540540542	138.0	0.0	290.0	4825.0	65.5148242170594	0.3052361611282568	0.9309640160961036
growth_another_Set1Cell5.1.15437	ID262069	262069	839	31.290281295776367	30.050872031678495	8.783124138167226	0.0	109.0	109	0.5	1		123.0	96.0	0.0	429.0	4551.0	104.8300211453443	0.31672671127123003	0.5644668986666984
growth_another_Set1Cell5.1.15438	ID317373	317373	839	43.32105255126953	28.823838692746175	8.833123209401245	0.0	133.0	133	0.5	1		126.24324324324324	118.0	0.0	441.0	4671.0	120.86020515119603	0.3976781321479436	0.5944007541566396
growth_another_Set1Cell5.1.15439	ID795574	795574	839	71.70245361328125	28.085616051052167	10.659291854733222	0.0	336.0	336	0.5	1		206.72972972972974	148.0	0.0	797.0	7649.0	181.14752254702498	0.4563908969161157	0.7152527750283388
growth_another_Set1Cell5.1.15440	ID636855	636855	839	75.04202270507812	27.94145747383688	10.318836406483982	0.0	265.0	265	0.5	1		208.32432432432432	157.0	0.0	680.0	7708.0	161.46465971331418	0.479256452343585	0.8360206258289655
growth_another_Set1Cell5.1.15441	ID532424	532424	839	75.85967254638672	27.86770172245018	10.279773577765038	0.0	225.0	225	0.5	1		201.2972972972973	143.0	0.0	750.0	7448.0	164.14845328151804	0.468863600592406	0.782881795044638
growth_another_Set1Cell5.1.15442	ID584655	584655	839	74.4460220336914	27.88248658269664	10.322135261121575	0.0	245.0	245	0.5	1		229.72972972972974	157.0	45.0	692.0	8500.0	159.88236103263353	0.3767808403191204	0.786449138618115
growth_another_Set1Cell5.1.15443	ID712640	712640	839	80.25025939941406	28.02799748431318	10.40651896215044	0.0	300.0	300	0.5	1		201.24324324324326	129.0	0.0	632.0	7446.0	166.93268859789723	0.4672657873121708	0.7678300555002869
growth_another_Set1Cell5.1.15444	ID539587	539587	839	67.76542663574219	27.858645264806444	10.273900922087368	0.0	228.0	228	0.5	1		194.45945945945945	152.0	0.0	639.0	7195.0	159.83039527966906	0.45585006464240446	0.7619124443675673
growth_another_Set1Cell5.1.15445	ID418763	418763	839	59.50153350830078	27.760043255741394	9.728617037795683	0.0	176.0	176	0.5	1		187.21621621621622	134.0	0.0	761.0	6927.0	174.44278513393806	0.4348984786739487	0.6505597058560622
growth_another_Set1Cell5.1.15446	ID640967	640967	839	66.02024841308594	27.992161795138248	10.32213778756413	0.0	271.0	271	0.5	1		190.72972972972974	128.0	0.0	688.0	7057.0	175.55161454503735	0.3707864958680928	0.5877567863677028
growth_another_Set1Cell5.1.15447	ID891869	891869	839	53.55696487426758	28.072748788706065	10.86855548755651	0.0	376.0	376	0.5	1		169.97297297297297	111.0	0.0	624.0	6289.0	152.4768628143093	0.32975239040139226	0.5528700846407031
growth_another_Set1Cell5.1.15448	ID340951	340951	839	37.042118072509766	28.514103353018843	8.932079920847066	0.0	141.0	141	0.5	1		137.27027027027026	86.0	0.0	668.0	5079.0	161.4215751531527	0.38414129238509503	0.47201464315446595
growth_another_Set1Cell5.1.15449	ID1001432	1001432	839	40.875545501708984	28.101346193289537	11.119404802996073	0.0	421.0	421	0.5	1		189.67567567567568	176.0	0.0	531.0	7018.0	108.54365584973277	0.3378154957200725	0.882511829375573
growth_another_Set1Cell5.1.15450	ID1077191	1077191	839	20.184558868408203	28.108984315421804	11.298759718502033	0.0	453.0	453	0.5	1		135.51351351351352	133.0	0.0	265.0	5014.0	62.256914663540975	0.17516507786266425	0.6488938476385329
growth_another_Set1Cell5.1.15451	ID328665	328665	839	47.539119720458984	28.73540126981266	8.851168162102063	0.0	137.0	137	0.5	1		140.35135135135135	124.0	0.0	608.0	5193.0	124.50194470061194	0.35866828007979856	0.5951822803213381
growth_another_Set1Cell5.1.15452	ID833490	833490	839	65.97099304199219	28.082027128433527	10.76572754368548	0.0	356.0	356	0.5	1		189.6216216216216	148.0	0.0	706.0	7016.0	173.35229885847926	0.43932427127778145	0.6677513812536036
growth_another_Set1Cell5.1.15453	ID923600	923600	839	59.22769546508789	28.08264911972908	10.971977810544994	0.0	389.0	389	0.5	1		189.0810810810811	154.0	0.0	765.0	6996.0	155.1448030386771	0.43612356539924074	0.740216199424141
growth_another_Set1Cell5.1.15454	ID616424	616424	839	74.41585540771484	27.909598788179075	10.299169717013312	0.0	260.0	260	0.5	1		200.8108108108108	147.0	0.0	599.0	7430.0	169.27046697812054	0.4041144740703457	0.6828696052430563
growth_another_Set1Cell5.1.15455	ID480229	480229	839	71.56433868408203	27.68314036562639	10.28472225022145	0.0	202.0	202	0.5	1		216.8108108108108	159.0	4.0	704.0	8022.0	181.56416647165418	0.40956432634172835	0.6939337511742618
growth_another_Set1Cell5.1.15456	ID705518	705518	839	70.83525085449219	28.045253165009967	10.420030599240311	0.0	295.0	295	0.5	1		204.9189189189189	144.0	0.0	703.0	7582.0	181.25616899515117	0.43601361478322154	0.6865319419361586
growth_another_Set1Cell5.1.15457	ID286690	286690	839	31.791799545288086	29.612552626596298	8.736358712851802	0.0	120.0	120	0.5	1		137.83783783783784	102.0	0.0	622.0	5100.0	129.33108106147003	0.33380274606447724	0.5334501453590479
growth_another_Set1Cell5.1.15458	ID577510	577510	839	70.58224487304688	27.87520692630605	10.297570839580299	0.0	240.0	240	0.5	1		242.1891891891892	207.0	35.0	710.0	8961.0	169.1411044460016	0.402874107815547	0.822405950246466
growth_another_Set1Cell5.1.15459	ID438257	438257	839	69.8131332397461	27.749162697324444	9.918862032456108	0.0	183.0	183	0.5	1		195.45945945945945	137.0	0.0	881.0	7232.0	197.6765869622223	0.4574090436993288	0.6206614074820901
growth_another_Set1Cell5.1.15460	ID629746	629746	839	69.29622650146484	27.97901548912116	10.342360081477738	0.0	268.0	268	0.5	1		202.97297297297297	141.0	0.0	780.0	7510.0	200.6827909477606	0.4038543804843679	0.5819166891647638
growth_another_Set1Cell5.1.15461	ID312313	312313	839	38.491519927978516	29.115215414402996	8.736966736390512	0.0	128.0	128	0.5	1		132.8918918918919	98.0	0.0	585.0	4917.0	124.38264968854597	0.3744641162857581	0.5821641751678394
growth_another_Set1Cell5.1.15462	ID885747	885747	839	60.15266036987305	28.037051559534415	10.79859096531355	0.0	369.0	369	0.5	1		188.16216216216216	111.0	0.0	712.0	6962.0	170.8030889509765	0.34832783050929517	0.5691926010644824
growth_another_Set1Cell5.2.16910	ID527368	527368	626	50.71476745605469	10.420773051901744	22.218973660290075	0.0	219.0	219	0.5	1		184.3783783783784	140.0	0.0	618.0	6822.0	143.23840875177908	0.38363518997759233	0.7138013043061894
growth_another_Set1Cell5.2.16911	ID849934	849934	626	58.19359588623047	10.944999291054907	21.542703752874804	0.0	355.0	355	0.5	1		168.78378378378378	176.0	0.0	458.0	6245.0	116.83586186877135	0.4549413525210799	0.9034299303716392
growth_another_Set1Cell5.2.16912	ID451599	451599	626	63.799991607666016	9.653786945701507	22.11430312444516	0.0	189.0	189	0.5	1		187.94594594594594	159.0	0.0	554.0	6954.0	130.83300338513513	0.4466272946847824	0.8870217160351501
growth_another_Set1Cell5.2.16913	ID648218	648218	626	54.97653579711914	10.70664806826172	22.049293370637145	0.0	273.0	273	0.5	1		170.8108108108108	136.0	0.0	572.0	6320.0	125.54743190387312	0.421070667607878	0.8062631852698979
growth_another_Set1Cell5.2.16914	ID714782	714782	626	43.833492279052734	10.622589130157872	21.731336981649118	0.0	299.0	299	0.5	1		158.94594594594594	153.0	0.0	406.0	5881.0	98.1031050437203	0.36691637910997477	0.8698048985557918
growth_another_Set1Cell5.2.16915	ID988187	988187	626	53.693702697753906	11.352878810016293	21.37565247983667	0.0	415.0	415	0.5	1		169.16216216216216	136.0	0.0	575.0	6259.0	133.43257005225806	0.3678775639719001	0.6819106100066117
growth_another_Set1Cell5.2.16916	ID174103	174103	626	28.516613006591797	9.977331465467795	22.076531319416578	0.0	73.0	73	0.5	1		118.91891891891892	91.0	0.0	590.0	4400.0	122.74191043232372	0.25123558146497926	0.3890721369111192
growth_another_Set1Cell5.2.16917	ID368659	368659	626	66.75056457519531	8.89417706806285	22.671302550055426	0.0	151.0	151	0.5	1		186.8108108108108	177.0	0.0	513.0	6912.0	125.18160981324468	0.44050498472020444	0.9126989073999757
growth_another_Set1Cell5.2.16918	ID610334	610334	626	58.153724670410156	10.694809866962714	22.190417855221753	0.0	256.0	256	0.5	1		184.9189189189189	131.0	0.0	573.0	6842.0	138.92971412000193	0.3835377656104629	0.7379608372412787
growth_another_Set1Cell5.2.16919	ID240667	240667	626	62.739192962646484	9.738967302529092	22.24840087785581	0.0	100.0	100	0.5	1		177.9189189189189	129.0	0.0	666.0	6583.0	155.7527203932885	0.4040953944501242	0.6575121338215574
growth_another_Set1Cell5.2.16920	ID790572	790572	626	48.87651062011719	10.659981424622684	21.282405213225573	0.0	328.0	328	0.5	1		169.64864864864865	102.0	0.0	669.0	6277.0	153.93581205890405	0.3214362346006388	0.5361537573965076
growth_another_Set1Cell5.2.16921	ID1114161	1114161	626	23.394054412841797	11.682139680161173	21.242559100576937	0.0	469.0	469	0.5	1		120.75675675675676	111.0	0.0	273.0	4468.0	65.03392508077158	0.18017931069514642	0.5669677991347821
growth_another_Set1Cell5.2.16922	ID707630	707630	626	43.400733947753906	10.481631656437841	21.66645333265805	0.0	296.0	296	0.5	1		143.21621621621622	119.0	0.0	457.0	5299.0	111.40495080140319	0.40299031825275394	0.7385121391110767
growth_another_Set1Cell5.2.16923	ID619553	619553	626	73.23051452636719	10.697405459161565	22.138477612226378	0.0	260.0	260	0.5	1		210.2972972972973	159.0	38.0	684.0	7781.0	145.61533513275936	0.4337393584507853	0.8738063533871554
growth_another_Set1Cell5.2.16924	ID406575	406575	626	59.607173919677734	8.976484434911379	22.594041165424425	0.0	167.0	167	0.5	1		192.21621621621622	170.0	0.0	589.0	7112.0	136.2889363601249	0.457963084152678	0.8860196651296773
growth_another_Set1Cell5.2.16925	ID255017	255017	626	44.70370101928711	9.770746608203735	22.21872488700924	0.0	105.0	105	0.5	1		143.56756756756758	81.0	0.0	664.0	5312.0	163.46092644566306	0.43823220068937513	0.5352388879291452
growth_another_Set1Cell5.2.16926	ID159789	159789	626	22.422033309936523	10.239976391224486	21.977473475264567	0.0	66.0	66	0.5	1		89.5945945945946	72.0	0.0	432.0	3315.0	103.92584414418332	0.2518223062999603	0.3468484472592584
growth_another_Set1Cell5.2.16927	ID842809	842809	626	60.16404342651367	10.908420829381944	21.35318800626866	0.0	354.0	354	0.5	1		163.59459459459458	131.0	0.0	486.0	6053.0	123.88602724983858	0.37965858758089854	0.7267720523907557
growth_another_Set1Cell5.2.16928	ID1040441	1040441	626	44.18343734741211	11.545397328293324	21.393600268358703	0.0	437.0	437	0.5	1		163.83783783783784	145.0	0.0	490.0	6062.0	109.91272131244092	0.39094213490273083	0.837914411750888
growth_another_Set1Cell5.2.16929	ID1029171	1029171	626	54.9782829284668	11.52142143927571	21.401817993055293	0.0	433.0	433	0.5	1		165.40540540540542	132.0	0.0	446.0	6120.0	117.61482792466155	0.3799727465789585	0.7744610039428397
growth_another_Set1Cell5.2.16930	ID1056812	1056812	626	53.63408279418945	11.533210001674986	21.380208439291785	0.0	444.0	444	0.5	1		173.13513513513513	157.0	0.0	475.0	6406.0	112.96143937993524	0.37073820090405385	0.8290826180903043
growth_another_Set1Cell5.2.16931	ID152639	152639	626	29.174577713012695	10.31877815150366	21.997840361021616	0.0	63.0	63	0.5	1		110.27027027027027	88.0	0.0	373.0	4080.0	96.41969849703047	0.25005892057506474	0.45754575884493986
growth_another_Set1Cell5.2.16932	ID745547	745547	626	44.78510665893555	10.549271446431902	21.46646859362826	0.0	313.0	313	0.5	1		151.64864864864865	117.0	0.0	469.0	5611.0	119.98268769012196	0.33151703916669517	0.6293744099070573
growth_another_Set1Cell5.2.16933	ID465989	465989	626	53.544673919677734	9.860188203155083	22.16711314217097	0.0	195.0	195	0.5	1		190.78378378378378	164.0	0.0	569.0	7059.0	134.93499157724787	0.46634668680023134	0.8993300407672249
growth_another_Set1Cell5.2.16934	ID558156	558156	626	67.01368713378906	10.525375083940578	22.148810877575023	0.0	235.0	235	0.5	1		182.9189189189189	161.0	0.0	648.0	6768.0	150.35298806814922	0.46976361527370447	0.7776934519620926
growth_another_Set1Cell5.2.16935	ID790597	790597	626	25.459728240966797	10.9794353433252	21.9588706866504	0.0	328.0	328	0.5	1		151.3783783783784	151.0	28.0	334.0	5601.0	80.94694811052736	0.14633195971236618	0.47744368440967744
growth_another_Set1Cell5.2.16936	ID572483	572483	626	66.83317565917969	10.613028372359173	22.22475803537404	0.0	240.0	240	0.5	1		218.13513513513513	171.0	7.0	657.0	8071.0	156.82441741609597	0.4180089214294221	0.8200654662090218
growth_another_Set1Cell5.2.16937	ID783424	783424	626	46.82770538330078	10.72714431233726	21.252337739663556	0.0	333.0	333	0.5	1		170.05405405405406	138.0	0.0	615.0	6292.0	138.71772816806114	0.38947122556123565	0.687243811349053
growth_another_Set1Cell5.2.16938	ID520267	520267	626	61.48169708251953	10.467205453894486	22.230223662671342	0.0	221.0	221	0.5	1		194.75675675675674	154.0	6.0	582.0	7206.0	139.01666674767324	0.36580618529645736	0.7504428561678956
growth_another_Set1Cell5.2.16939	ID309328	309328	626	61.92497634887695	9.114719123756906	22.627830709768837	0.0	128.0	128	0.5	1		177.75675675675674	149.0	0.0	689.0	6577.0	154.98376355917728	0.3855655735546431	0.638323856692636
growth_another_Set1Cell5.2.16940	ID444499	444499	626	83.28743743896484	9.527334436539007	22.11114600015098	0.0	184.0	184	0.5	1		206.75675675675674	155.0	0.0	682.0	7650.0	172.90080736997496	0.5244898487102866	0.8228207508421234
growth_another_Set1Cell5.2.16941	ID565329	565329	626	69.41963195800781	10.584320332877319	22.188935845275594	0.0	236.0	236	0.5	1		204.21621621621622	165.0	8.0	580.0	7556.0	153.53232289708305	0.4110785496753434	0.7749863008664711
growth_another_Set1Cell5.2.16942	ID641107	641107	626	69.8675765991211	10.638523406316317	22.101798192799638	0.0	267.0	267	0.5	1		187.86486486486487	169.0	0.0	535.0	6951.0	135.48598987885595	0.4524223312967253	0.8638379650367586
growth_another_Set1Cell5.2.16943	ID292952	292952	626	65.82316589355469	9.427573950381747	22.45047914005796	0.0	122.0	122	0.5	1		177.32432432432432	135.0	0.0	627.0	6561.0	150.63533119093609	0.4588977832512315	0.7405639345904392
growth_another_Set1Cell5.2.16944	ID233566	233566	626	52.41187286376953	9.755707020278114	22.222607765532274	0.0	97.0	97	0.5	1		162.27027027027026	91.0	0.0	815.0	6004.0	203.21084406878276	0.4493949209805216	0.49518046126996845
growth_another_Set1Cell5.2.16945	ID973904	973904	626	64.01859283447266	11.325826833283756	21.4328465896749	0.0	411.0	411	0.5	1		175.9189189189189	144.0	1.0	563.0	6509.0	139.42209660244325	0.4332845645854197	0.7628720927537874
growth_another_Set1Cell5.2.16946	ID603245	603245	626	57.02214431762695	10.716544423123086	22.236920662419962	0.0	254.0	254	0.5	1		168.1891891891892	132.0	0.0	495.0	6223.0	144.70868012010237	0.3688001911944791	0.6263031133051341
growth_another_Set1Cell5.2.16947	ID482402	482402	626	64.33068084716797	10.004544097015142	22.264970102543973	0.0	203.0	203	0.5	1		215.02702702702703	190.0	0.0	627.0	7956.0	143.0915570314814	0.39969601392550563	0.8582328386702427
growth_another_Set1Cell5.2.16948	ID361571	361571	626	61.513885498046875	8.90905602187191	22.796251549176972	0.0	150.0	150	0.5	1		206.05405405405406	168.0	35.0	596.0	7624.0	135.81113232597562	0.35610683008215527	0.796823601564344
growth_another_Set1Cell5.2.16949	ID1107063	1107063	626	27.214813232421875	11.682834606118933	21.384200959690133	0.0	465.0	465	0.5	1		125.05405405405405	119.0	0.0	316.0	4627.0	69.9555199735859	0.2605020444835616	0.7388790685593684
growth_another_Set1Cell5.2.16950	ID700514	700514	626	50.170310974121094	10.597418596083855	21.772710980581916	0.0	294.0	294	0.5	1		163.75675675675674	173.0	0.0	433.0	6059.0	124.31264470533009	0.36827396921179456	0.7091071687432929
growth_another_Set1Cell5.2.16951	ID475242	475242	626	58.190284729003906	9.77652049184336	22.29109966826218	0.0	199.0	199	0.5	1		212.48648648648648	191.0	12.0	565.0	7862.0	135.3708120562064	0.4080203889221337	0.9097230500014711
growth_another_Set1Cell5.2.16952	ID923774	923774	626	61.53738784790039	11.243254413979066	21.43568121995548	0.0	388.0	388	0.5	1		179.86486486486487	132.0	0.0	584.0	6655.0	136.5514071212259	0.4622619086603926	0.8328045568558412
growth_another_Set1Cell5.2.16953	ID330870	330870	626	50.76203536987305	8.777955474369842	22.937100318199573	0.0	138.0	138	0.5	1		164.35135135135135	135.0	0.0	489.0	6081.0	117.12794908328438	0.42085344578708456	0.8312359901968212
growth_another_Set1Cell5.2.16954	ID285810	285810	626	62.14494323730469	9.631202046267147	22.321449898615683	0.0	119.0	119	0.5	1		169.78378378378378	140.0	0.0	592.0	6282.0	147.59933286794714	0.44879109961924574	0.7126565404718886
growth_another_Set1Cell5.2.16955	ID411775	411775	626	74.38009643554688	9.21960695527258	22.42901055021401	0.0	172.0	172	0.5	1		201.02702702702703	123.0	31.0	776.0	7438.0	181.46326326812246	0.5180217395143834	0.7560764723346943
growth_another_Set1Cell5.2.16956	ID458876	458876	626	70.37918853759766	9.79820025343766	22.137208946822394	0.0	192.0	192	0.5	1		200.05405405405406	151.0	0.0	637.0	7402.0	147.95475020460853	0.5558733203240662	0.9661621855709249
growth_another_Set1Cell5.2.16957	ID219263	219263	626	48.29492950439453	9.765531108757143	22.263317774732656	0.0	90.0	90	0.5	1		153.16216216216216	92.0	2.0	683.0	5667.0	166.7678881815337	0.42982464652738017	0.5521760819145262
growth_another_Set1Cell5.2.16958	ID679030	679030	626	33.90383529663086	10.745803448032822	21.939267230984992	0.0	283.0	283	0.5	1		143.24324324324326	120.0	0.0	367.0	5300.0	98.02278799833724	0.27200684926764995	0.6249819584147436
growth_another_Set1Cell5.2.16959	ID1033330	1033330	626	59.94370651245117	11.508916242890729	21.353187173404613	0.0	436.0	436	0.5	1		187.05405405405406	170.0	0.0	462.0	6921.0	111.03801800032925	0.4428461464447225	1.0340898269901069
growth_another_Set1Cell5.2.16960	ID966768	966768	626	54.01494598388672	11.330509029721267	21.433162535471173	0.0	405.0	405	0.5	1		174.32432432432432	143.0	0.0	487.0	6450.0	119.62140603078022	0.39471637856112174	0.8248563651315793
growth_another_Set1Cell5.2.16961	ID1099886	1099886	626	32.79030227661133	11.70543112013376	21.41924168510551	0.0	462.0	462	0.5	1		157.02702702702703	156.0	0.0	301.0	5810.0	74.60543861858513	0.32669371695561294	1.0365828653603588
growth_another_Set1Cell5.2.16962	ID981105	981105	626	52.368247985839844	11.304514231872258	21.45095529949592	0.0	412.0	412	0.5	1		184.0810810810811	170.0	0.0	619.0	6811.0	130.3204124836547	0.41056052507905666	0.8222656920414855
growth_another_Set1Cell5.2.16963	ID140416	140416	626	22.93338966369629	10.582743639440874	22.049911692361324	0.0	56.0	56	0.5	1		103.13513513513513	80.0	0.0	359.0	3816.0	88.12117987375306	0.11764341434565884	0.24638864621608586
growth_another_Set1Cell5.2.16964	ID437380	437380	626	81.69224548339844	9.58889793985783	22.086034608905923	0.0	186.0	186	0.5	1		223.35135135135135	212.0	0.0	578.0	8264.0	145.72790783896926	0.5353885428604351	1.0688742822132224
growth_another_Set1Cell5.2.16965	ID786569	786569	626	52.5765266418457	10.690949767685778	21.31218439595668	0.0	332.0	332	0.5	1		177.8108108108108	144.0	0.0	611.0	6579.0	148.51708428434867	0.3783617178151402	0.6572880392103856
growth_another_Set1Cell5.2.16966	ID551040	551040	626	62.19718933105469	10.497653509185158	22.13428934881515	0.0	231.0	231	0.5	1		179.97297297297297	141.0	0.0	576.0	6659.0	148.87569133834938	0.40297252646516907	0.6944480565095643
growth_another_Set1Cell5.2.16967	ID399503	399503	626	42.94932556152344	8.95443193974698	22.56062788129727	0.0	166.0	166	0.5	1		163.35135135135135	148.0	0.0	464.0	6044.0	115.52902863114731	0.42661697752640676	0.8456533077017958
growth_another_Set1Cell5.2.16968	ID513165	513165	626	55.97088623046875	10.411257069381447	22.226102376289404	0.0	218.0	218	0.5	1		180.7027027027027	125.0	0.0	623.0	6686.0	162.83186025687576	0.3770810620261199	0.6077577074363695
growth_another_Set1Cell5.2.16969	ID835715	835715	626	52.70127868652344	10.906222812304083	21.474581545462776	0.0	351.0	351	0.5	1		184.59459459459458	163.0	32.0	536.0	6830.0	116.7919468921503	0.35449590163543676	0.8273125272726736
growth_another_Set1Cell5.2.16970	ID959617	959617	626	62.4084358215332	11.27079790269835	21.457006434369447	0.0	401.0	401	0.5	1		183.21621621621622	171.0	0.0	456.0	6779.0	109.62008512614403	0.4368010401795859	1.0162271667251266
growth_another_Set1Cell5.2.16971	ID686235	686235	626	53.670814514160156	10.734101776286	21.929614064343383	0.0	288.0	288	0.5	1		155.54054054054055	110.0	0.0	456.0	5755.0	127.25839736418065	0.39424801643690105	0.6912205346409347
growth_another_Set1Cell5.2.16972	ID226448	226448	626	54.044837951660156	9.783893676592285	22.253454108492765	0.0	95.0	95	0.5	1		173.8918918918919	126.0	5.0	701.0	6434.0	154.737193651362	0.43082643903544693	0.6767527088849543
growth_another_Set1Cell5.2.16973	ID212119	212119	626	50.5262451171875	9.735151154757299	22.272805557341943	0.0	91.0	91	0.5	1		151.51351351351352	111.0	0.0	718.0	5606.0	156.03162457613476	0.4862388361419032	0.635374487593952
growth_another_Set1Cell5.2.16974	ID635026	635026	626	58.29124069213867	10.641663978948506	22.087215632284273	0.0	271.0	271	0.5	1		182.54054054054055	143.0	21.0	517.0	6754.0	127.37904820621766	0.4723742227187786	0.9195160479803441
growth_another_Set1Cell5.2.16975	ID776343	776343	626	53.04758071899414	10.63766841303372	21.36024823554414	0.0	323.0	323	0.5	1		156.64864864864865	118.0	0.0	555.0	5796.0	139.4057260533313	0.38441822115450863	0.6240403816807467
growth_another_Set1Cell5.2.16976	ID391320	391320	626	48.538726806640625	8.990941291081427	22.511314499112924	0.0	163.0	163	0.5	1		170.97297297297297	138.0	3.0	535.0	6326.0	113.82259258417277	0.42579218322152523	0.8971611120761215
growth_another_Set1Cell5.2.16977	ID916648	916648	626	56.67633819580078	11.229028397502978	21.475368506928202	0.0	386.0	386	0.5	1		178.78378378378378	156.0	1.0	498.0	6615.0	112.53274465069542	0.36935939911882165	0.8570593885505955
growth_another_Set1Cell5.2.16978	ID1019050	1019050	626	43.005821228027344	11.429550445564997	21.340668661329804	0.0	430.0	430	0.5	1		132.0	108.0	0.0	387.0	4884.0	110.5426011394099	0.3466084653489627	0.6147125395685783
growth_another_Set1Cell5.2.16979	ID671917	671917	626	45.787574768066406	10.781463645539146	22.050805092228046	0.0	281.0	281	0.5	1		170.72972972972974	145.0	0.0	528.0	6317.0	121.28860179309896	0.3756317064003493	0.7687395496025103
growth_another_Set1Cell5.2.16980	ID323757	323757	626	47.83774185180664	8.841631903653795	22.788458420611445	0.0	136.0	136	0.5	1		174.75675675675674	164.0	8.0	443.0	6466.0	92.58461757447299	0.38185957911132934	1.0431935926720233
growth_another_Set1Cell5.2.16981	ID769186	769186	626	36.13927459716797	10.629574299741144	21.32581536700498	0.0	324.0	324	0.5	1		134.86486486486487	96.0	0.0	515.0	4990.0	133.55048195806418	0.33168591858127316	0.5030470244073567
growth_another_Set1Cell5.2.16982	ID689313	689313	626	37.57911682128906	10.489179100623035	21.57045721803052	0.0	291.0	291	0.5	1		157.21621621621622	141.0	0.0	360.0	5817.0	97.41039618688184	0.287060528020577	0.7199403811081312
growth_another_Set1Cell5.2.16983	ID354472	354472	626	64.22517395019531	8.877050405505038	22.860868937952176	0.0	147.0	147	0.5	1		183.2972972972973	139.0	8.0	652.0	6782.0	151.21578857617584	0.47660563759176083	0.7824986039175134
growth_another_Set1Cell5.2.16984	ID828579	828579	626	61.84001922607422	10.857378385176084	21.43843353168732	0.0	349.0	349	0.5	1		172.13513513513513	136.0	0.0	600.0	6369.0	134.98171937178964	0.45906635313813055	0.8024629405147821
growth_another_Set1Cell5.2.16985	ID278710	278710	626	59.88035583496094	9.7595549103461	22.258871666502245	0.0	117.0	117	0.5	1		176.78378378378378	107.0	14.0	628.0	6541.0	161.34024350475667	0.4929054161559656	0.7235374406588473
growth_another_Set1Cell5.2.16986	ID731321	731321	626	43.81833267211914	10.5406541091453	21.42790507789021	0.0	310.0	310	0.5	1		161.6216216216216	122.0	0.0	473.0	5980.0	123.36381410539573	0.37631134308309055	0.7164275654668766
growth_another_Set1Cell5.2.16987	ID887999	887999	626	70.03307342529297	11.128427124108086	21.46244118899719	0.0	373.0	373	0.5	1		177.64864864864865	148.0	0.0	460.0	6573.0	126.86568054797523	0.4551352870179382	0.8759612323791022
growth_another_Set1Cell5.2.16988	ID204976	204976	626	50.444095611572266	9.778363914982437	22.278165002456237	0.0	85.0	85	0.5	1		147.8108108108108	95.0	0.0	687.0	5469.0	156.31517979849374	0.42512336932623246	0.5641538520090713
growth_another_Set1Cell5.2.16989	ID738488	738488	626	46.63328552246094	10.464299224580833	21.44281400710954	0.0	306.0	306	0.5	1		138.86486486486487	116.0	0.0	466.0	5138.0	115.83253288983917	0.3300775367459458	0.5950189938271052
growth_another_Set1Cell5.2.16990	ID1026236	1026236	626	52.56858444213867	11.484860362154317	21.366183473019724	0.0	435.0	435	0.5	1		169.32432432432432	139.0	35.0	380.0	6265.0	101.40733428824292	0.41838197438439945	0.9850533269388323
growth_another_Set1Cell5.2.16991	ID626878	626878	626	58.50977325439453	10.651831283132973	22.082975095441082	0.0	263.0	263	0.5	1		200.13513513513513	174.0	7.0	598.0	7405.0	128.76791399908473	0.3357731967703608	0.7813740336480058
growth_another_Set1Cell5.2.16992	ID664765	664765	626	58.59379577636719	10.658798613476266	21.983976064521556	0.0	278.0	278	0.5	1		196.75675675675674	165.0	0.0	602.0	7280.0	144.8546024669422	0.3889166607810638	0.7606900104509678
growth_another_Set1Cell5.2.16993	ID506045	506045	626	57.521995544433594	10.26196638277598	22.355601936620534	0.0	210.0	210	0.5	1		195.21621621621622	168.0	0.0	604.0	7223.0	150.02169012348685	0.42616273274826877	0.7776751428217257
growth_another_Set1Cell5.2.16994	ID909489	909489	626	53.73462677001953	11.131793618484664	21.459344183076325	0.0	382.0	382	0.5	1		191.59459459459458	162.0	0.0	610.0	7089.0	126.03977755266598	0.4188231898003368	0.8974454538096952
growth_another_Set1Cell5.2.16995	ID821425	821425	626	60.10771560668945	10.873385577609353	21.483172971910022	0.0	348.0	348	0.5	1		170.43243243243242	156.0	0.0	547.0	6306.0	134.3793429356157	0.4613127268594958	0.8007593057443781
growth_another_Set1Cell5.2.16996	ID271556	271556	626	71.05435943603516	9.765935902341937	22.184873543373968	0.0	113.0	113	0.5	1		176.6216216216216	118.0	0.0	658.0	6535.0	180.84959241058596	0.5096703399223885	0.6594222050303962
growth_another_Set1Cell5.2.16997	ID430279	430279	626	75.32273864746094	9.506658229864485	22.285823025566458	0.0	180.0	180	0.5	1		199.40540540540542	151.0	0.0	648.0	7378.0	159.85678650652338	0.517436002400806	0.8507111073535458
growth_another_Set1Cell5.2.16998	ID931016	931016	626	63.3827018737793	11.239465215717939	21.37695887113026	0.0	391.0	391	0.5	1		198.94594594594594	179.0	0.0	486.0	7361.0	126.87897688259775	0.41470842604022673	0.9192874698712304
growth_another_Set1Cell5.2.16999	ID1029317	1029317	626	47.37355422973633	11.466514997564014	21.3544450703536	0.0	431.0	431	0.5	1		171.05405405405406	163.0	0.0	443.0	6329.0	96.53926833330742	0.36258267520934034	0.9429823206295731
growth_another_Set1Cell5.2.17000	ID895174	895174	626	53.95323181152344	11.120611701986853	21.468057873526636	0.0	377.0	377	0.5	1		153.72972972972974	116.0	0.0	482.0	5688.0	115.57745085935727	0.3851389875910418	0.7396714885014599
growth_another_Set1Cell5.2.17001	ID659655	659655	626	51.938961029052734	10.704206994404752	22.055418055734876	0.0	274.0	274	0.5	1		184.86486486486487	155.0	0.0	490.0	6840.0	133.58729192765517	0.4008513101965221	0.7919732157595675
growth_another_Set1Cell5.2.17002	ID190668	190668	626	34.57107925415039	9.869984283050048	22.192929502119497	0.0	77.0	77	0.5	1		102.8108108108108	58.0	0.0	512.0	3804.0	117.35341633000857	0.2525181530220211	0.3532495506007784
growth_another_Set1Cell5.2.17003	ID880858	880858	626	68.24885559082031	11.150704021867469	21.51828828242224	0.0	372.0	372	0.5	1		185.83783783783784	165.0	12.0	524.0	6876.0	134.9208643599634	0.4565556348793322	0.8634787505176267
growth_another_Set1Cell5.2.17004	ID944345	944345	626	58.49452209472656	11.273397323063419	21.456058751646733	0.0	393.0	393	0.5	1		193.02702702702703	153.0	0.0	530.0	7142.0	120.55553964102246	0.45218085787545864	0.9971314440851671
growth_another_Set1Cell5.2.17005	ID1085643	1085643	626	47.461360931396484	11.669498022695326	21.225392036003242	0.0	456.0	456	0.5	1		154.9189189189189	147.0	0.0	338.0	5732.0	93.3215404390107	0.37332632995143705	0.9025420158131296
growth_another_Set1Cell5.2.17006	ID688343	688343	626	44.02454376220703	10.713343469454724	21.999054224779858	0.0	290.0	290	0.5	1		165.0	165.0	0.0	381.0	6105.0	115.92430480466314	0.38739539960383235	0.7948655023163375
growth_another_Set1Cell5.2.17007	ID316634	316634	626	40.42510986328125	9.018262385641522	22.714096866187845	0.0	130.0	130	0.5	1		165.24324324324326	132.0	0.0	549.0	6114.0	115.89061063621003	0.3783359327497201	0.7827588153293704
growth_another_Set1Cell5.2.17008	ID596182	596182	626	60.61309814453125	10.597676837816849	22.187041413495415	0.0	249.0	249	0.5	1		204.94594594594594	162.0	0.0	546.0	7583.0	138.3712690846915	0.43456886915410975	0.8973474089921231
growth_another_Set1Cell5.2.17009	ID498919	498919	626	61.318294525146484	10.170511728889217	22.3480365842927	0.0	208.0	208	0.5	1		209.35135135135135	169.0	0.0	658.0	7746.0	147.38615497623474	0.4545795972020093	0.8878130471105001
growth_another_Set1Cell5.2.17010	ID637161	637161	626	48.02791976928711	10.660315807521938	22.133515523483144	0.0	265.0	265	0.5	1		189.67567567567568	153.0	10.0	593.0	7018.0	127.45283529692551	0.4046413254441514	0.8574265503929598
growth_another_Set1Cell5.2.17011	ID197863	197863	626	57.726348876953125	9.797992826805993	22.306655505093012	0.0	86.0	86	0.5	1		162.78378378378378	100.0	0.0	650.0	6023.0	155.04822460109614	0.4805311449681625	0.6815195687681039
growth_another_Set1Cell5.2.17012	ID649453	649453	626	64.77449035644531	10.785372103775092	22.06236820076513	0.0	276.0	276	0.5	1		182.8918918918919	179.0	11.0	515.0	6767.0	135.85486205338233	0.43619234587728956	0.8177389700278976
growth_another_Set1Cell5.2.17013	ID535777	535777	626	63.48925018310547	10.49225461630202	22.16700005600552	0.0	227.0	227	0.5	1		182.56756756756758	134.0	13.0	660.0	6755.0	162.06352330362802	0.483591731402572	0.7344002414504229
growth_another_Set1Cell5.2.17014	ID814311	814311	626	60.49969482421875	10.790374721393945	21.37832097200845	0.0	343.0	343	0.5	1		172.86486486486487	141.0	0.0	604.0	6396.0	145.50661729170835	0.44966214780502317	0.7370102257952491
growth_another_Set1Cell5.2.17015	ID1046756	1046756	626	50.71236801147461	11.52611718683152	21.42372563513757	0.0	439.0	439	0.5	1		168.27027027027026	172.0	20.0	424.0	6226.0	93.54073641665096	0.40749041119116425	1.0416181819944264
growth_another_Set1Cell5.2.17016	ID689380	689380	626	34.6180305480957	10.732340166523064	21.98610808216129	0.0	291.0	291	0.5	1		172.8918918918919	141.0	39.0	503.0	6397.0	95.89600379339873	0.2784153743126688	0.7852814554461892
growth_another_Set1Cell5.2.17017	ID264427	264427	626	65.64983367919922	9.731990343711008	22.14528751006486	0.0	110.0	110	0.5	1		171.40540540540542	105.0	0.0	705.0	6342.0	174.8086985280798	0.5065320102191498	0.6593560595479181
growth_another_Set1Cell5.2.17018	ID902392	902392	626	71.82760620117188	11.187730010518239	21.41823334817589	0.0	379.0	379	0.5	1		188.21621621621622	157.0	0.0	440.0	6964.0	125.48663831817473	0.47662396708537125	0.9682678521246174
growth_another_Set1Cell5.2.17019	ID873717	873717	626	64.82192993164062	11.001800160391117	21.50544381947946	0.0	367.0	367	0.5	1		179.40540540540542	144.0	0.0	482.0	6638.0	133.9492979243057	0.4470331033933441	0.8275348569602267
growth_another_Set1Cell5.2.17020	ID147704	147704	626	19.037717819213867	10.500871980306979	22.09667392614247	0.0	59.0	59	0.5	1		109.21621621621621	83.0	0.0	395.0	4041.0	107.60037565380914	0.20460212908662526	0.3448020638905474
growth_another_Set1Cell5.2.17021	ID423164	423164	626	75.50912475585938	9.302971039487819	22.32834020004366	0.0	174.0	174	0.5	1		213.7027027027027	146.0	0.0	773.0	7907.0	202.53214626392094	0.47346579679657974	0.6781013316688649
growth_another_Set1Cell5.2.17022	ID657674	657674	626	63.94684600830078	10.76000143286943	22.05277938163325	0.0	275.0	275	0.5	1		196.05405405405406	141.0	53.0	549.0	7254.0	126.13417590141987	0.3915635482273344	0.8747264523623707
growth_another_Set1Cell5.2.17023	ID807180	807180	626	55.22255325317383	10.806729152787058	21.295089081648612	0.0	339.0	339	0.5	1		152.1891891891892	105.0	0.0	580.0	5631.0	154.3295244018529	0.3455660865069791	0.5065133111951708
growth_another_Set1Cell5.2.17024	ID416005	416005	626	84.69634246826172	9.395263073460965	22.324506120221354	0.0	176.0	176	0.5	1		209.05405405405406	151.0	0.0	804.0	7735.0	196.64080987452252	0.5240902851653936	0.7311565081121848
growth_another_Set1Cell5.2.17025	ID1071379	1071379	626	56.40866470336914	11.69616236171896	21.316457635972682	0.0	451.0	451	0.5	1		168.35135135135135	159.0	0.0	382.0	6229.0	108.46894491978804	0.4163457302428695	0.9124856098171105
growth_another_Set1Cell5.2.17026	ID762115	762115	626	47.960872650146484	10.655615802862856	21.332076630937596	0.0	327.0	327	0.5	1		149.24324324324326	104.0	0.0	717.0	5522.0	144.86706653676316	0.38426680293490945	0.571963178653864
growth_another_Set1Cell5.2.17027	ID724229	724229	626	42.52118682861328	10.473592499912554	21.52125087132849	0.0	304.0	304	0.5	1		122.78378378378379	95.0	0.0	370.0	4543.0	101.90821991029617	0.3440522518832071	0.6168364722300073
growth_another_Set1Cell5.2.17028	ID866563	866563	626	53.95840835571289	11.02419995390261	21.423712256876353	0.0	365.0	365	0.5	1		167.16216216216216	130.0	0.0	520.0	6185.0	136.6316039399201	0.34081100263788994	0.6219605669844671
growth_another_Set1Cell5.2.17029	ID859421	859421	626	58.715030670166016	11.034638301595312	21.454583784771774	0.0	363.0	363	0.5	1		175.0	154.0	0.0	433.0	6475.0	124.25980846597182	0.40204914875587394	0.8077059336758062
growth_another_Set1Cell5.2.17030	ID762138	762138	626	30.571367263793945	11.201808847809668	22.066853841037616	0.0	327.0	327	0.5	1		118.08108108108108	105.0	0.0	289.0	4369.0	93.22385793179602	0.12677788730386047	0.28502859982372514
growth_another_Set1Cell5.2.17031	ID1013019	1013019	626	43.83010482788086	11.408744842732407	21.43205590584682	0.0	424.0	424	0.5	1		137.21621621621622	118.0	0.0	447.0	5077.0	103.22928501779563	0.3876743272312506	0.742697571526554
growth_another_Set1Cell5.2.17032	ID877847	877847	626	57.552005767822266	11.126646703618146	21.460842710921337	0.0	371.0	371	0.5	1		172.59459459459458	125.0	3.0	625.0	6386.0	141.53924847496845	0.3909299198713249	0.6854471290684386
growth_another_Set1Cell5.2.17033	ID1078538	1078538	626	38.97392272949219	11.686753975015458	21.258929864164276	0.0	453.0	453	0.5	1		158.83783783783784	138.0	29.0	349.0	5877.0	93.48841684446306	0.32231705338309263	0.8282736439191053
growth_another_Set1Cell5.2.17034	ID1004847	1004847	626	57.539676666259766	11.400015141349092	21.384867914895064	0.0	419.0	419	0.5	1		174.13513513513513	167.0	0.0	365.0	6443.0	102.1641277993847	0.4383872903158638	1.0389630177060034
growth_another_Set1Cell5.2.17035	ID1064240	1064240	626	52.58518600463867	11.583177635622931	21.284053304085834	0.0	447.0	447	0.5	1		183.13513513513513	185.0	9.0	384.0	6776.0	100.9084189203706	0.35631243702767756	0.9535544667745174
growth_another_Set1Cell5.2.17036	ID1049905	1049905	626	50.56267547607422	11.489141246619111	21.345196266274638	0.0	443.0	443	0.5	1		146.24324324324326	127.0	0.0	317.0	5411.0	95.53690543606854	0.42607457226809736	0.9146986037867015
growth_another_Set1Cell5.2.17037	ID378150	378150	626	54.13407897949219	8.966207706873384	22.664530048471107	0.0	158.0	158	0.5	1		178.0	147.0	0.0	562.0	6586.0	126.62872238687925	0.39618372426276494	0.7977592197494837
growth_another_Set1Cell5.2.17038	ID382240	382240	626	51.37765121459961	8.98873698477079	22.562146437606113	0.0	164.0	164	0.5	1		155.54054054054055	109.0	0.0	446.0	5755.0	118.32643045467123	0.41516672282219974	0.7712705778076787
growth_another_Set1Cell5.2.17039	ID491808	491808	626	69.76578521728516	10.033764541196527	22.37610123387111	0.0	206.0	206	0.5	1		220.27027027027026	202.0	6.0	516.0	8150.0	145.0805616523777	0.44243491727186474	0.9313862447321518
growth_another_Set1Cell5.2.17040	ID529699	529699	626	59.07441329956055	10.508467648621286	22.281987224440677	0.0	222.0	222	0.5	1		188.0810810810811	130.0	30.0	572.0	6959.0	151.1644392298919	0.42043682589278275	0.7365534978525524
growth_another_Set1Cell5.2.17041	ID800039	800039	626	40.38242721557617	10.804598044608872	21.34729036290156	0.0	336.0	336	0.5	1		158.2972972972973	129.0	0.0	676.0	5857.0	137.99675214875023	0.36311108923032853	0.6111430705619155
growth_another_Set1Cell5.2.17042	ID581927	581927	626	69.98441314697266	10.569996729520938	22.174723393363738	0.0	246.0	246	0.5	1		213.8918918918919	186.0	5.0	531.0	7914.0	135.13013969745853	0.4669569487232729	1.0077007124436437
growth_another_Set1Cell5.2.17043	ID453943	453943	626	67.68304443359375	9.677537975968814	22.08488852517887	0.0	190.0	190	0.5	1		200.45945945945945	153.0	0.0	601.0	7417.0	147.6852122655546	0.49367331269781495	0.8972295489156554
growth_another_Set1Cell5.2.17044	ID755005	755005	626	59.17743682861328	10.6413694762726	21.49723774303309	0.0	315.0	315	0.5	1		162.1081081081081	125.0	0.0	460.0	5998.0	138.73211271763685	0.3340519085014286	0.5851927833771843
growth_another_Set1Cell5.2.17045	ID302406	302406	626	49.46758270263672	9.317127464783168	22.502111511021578	0.0	126.0	126	0.5	1		161.86486486486487	137.0	0.0	554.0	5989.0	122.33564079616785	0.4485208531737034	0.8193839850144871
growth_another_Set1Cell5.2.17046	ID997709	997709	626	60.909095764160156	11.413676897378764	21.436248603264406	0.0	422.0	422	0.5	1		191.75675675675674	169.0	20.0	543.0	7095.0	131.72707588997233	0.36914089136660816	0.7849638111784646
growth_another_Set1Cell5.2.17047	ID340291	340291	626	54.46684265136719	8.94279650033738	22.853753742776956	0.0	146.0	146	0.5	1		195.16216216216216	149.0	11.0	611.0	7221.0	134.3288902312185	0.4036624970211255	0.8356259061657433
growth_another_Set1Cell5.2.17048	ID306509	306509	626	45.35755157470703	8.986899693315454	22.702145701927922	0.0	133.0	133	0.5	1		173.27027027027026	164.0	0.0	386.0	6411.0	95.20873228177499	0.3101194002576051	0.8615794338287597
growth_another_Set1Cell5.2.17049	ID589122	589122	626	61.150203704833984	10.711780805742258	22.229687041536813	0.0	247.0	247	0.5	1		187.8108108108108	147.0	19.0	537.0	6949.0	145.7341258437276	0.39514986312899847	0.7300125023689694
growth_another_Set1Cell5.2.17050	ID257359	257359	626	43.80325698852539	9.739492427649148	22.164858253003782	0.0	107.0	107	0.5	1		161.27027027027026	104.0	0.0	817.0	5967.0	182.73457506702152	0.39123494722069335	0.49636453607477105
growth_another_Set1Cell5.2.17051	ID348491	348491	626	48.254146575927734	8.884980750526813	22.860171362545014	0.0	144.0	144	0.5	1		173.83783783783784	144.0	0.0	578.0	6432.0	128.09989884494087	0.3393373070616102	0.6876495503284057
growth_another_Set1Cell5.2.17052	ID852291	852291	626	56.32006072998047	10.939240533505282	21.45651205193045	0.0	357.0	357	0.5	1		172.43243243243242	153.0	12.0	507.0	6380.0	119.33276083208587	0.4132150258460398	0.8450008018180871
growth_another_Set1Cell5.2.17053	ID384343	384343	626	51.740047454833984	8.972187902530994	22.571310431701573	0.0	162.0	162	0.5	1		187.67567567567568	166.0	0.0	575.0	6944.0	133.2220481531271	0.4231709467987936	0.8377619885792772
growth_another_Set1Cell5.2.17054	ID371030	371030	626	55.637977600097656	8.936610734886042	22.76225223951067	0.0	156.0	156	0.5	1		184.56756756756758	140.0	0.0	635.0	6829.0	147.3279675758477	0.45482851047311595	0.7833143151838665
growth_another_Set1Cell5.2.17055	ID408923	408923	626	75.48054504394531	8.920545271475657	22.53735192327985	0.0	169.0	169	0.5	1		190.43243243243242	138.0	0.0	544.0	7046.0	158.38464791985587	0.49128369605476835	0.792191008527439
growth_another_Set1Cell5.2.17056	ID522597	522597	626	45.978424072265625	10.367767816838553	22.240655457884873	0.0	215.0	215	0.5	1		161.64864864864865	131.0	0.0	493.0	5981.0	130.04576464037922	0.33974750395501035	0.6304333504201698
growth_another_Set1Cell5.2.17057	ID792938	792938	626	52.49020004272461	10.713181344508618	21.285672320187764	0.0	334.0	334	0.5	1		149.64864864864865	96.0	0.0	536.0	5537.0	155.24894277976335	0.3653678812006079	0.5158872898385763
growth_another_Set1Cell5.2.17058	ID1042792	1042792	626	47.00273132324219	11.517544369543936	21.45048055877138	0.0	438.0	438	0.5	1		174.35135135135135	167.0	28.0	407.0	6451.0	99.43652811277715	0.35410735712476427	0.9170461956341432
growth_another_Set1Cell5.2.17059	ID990566	990566	626	67.73568725585938	11.412324152873046	21.337300635657222	0.0	418.0	418	0.5	1		198.9189189189189	171.0	2.0	513.0	7360.0	139.82377368562075	0.4524946725036671	0.8863882473005753
growth_another_Set1Cell5.2.17060	ID176488	176488	626	31.416685104370117	9.80428148786562	22.096106784152088	0.0	75.0	75	0.5	1		116.97297297297297	82.0	0.0	488.0	4328.0	107.81014343292112	0.33637952047788916	0.546204954713499
growth_another_Set1Cell5.2.17061	ID243049	243049	626	59.23707962036133	9.764749557394381	22.25047804078704	0.0	101.0	101	0.5	1		165.45945945945945	105.0	0.0	655.0	6122.0	176.36004753448657	0.4328605427058777	0.5668464952331466
growth_another_Set1Cell5.2.17062	ID1012069	1012069	626	47.53145980834961	11.405984632461603	21.34547340675706	0.0	423.0	423	0.5	1		140.56756756756758	131.0	0.0	400.0	5201.0	111.91552879554108	0.3853597067945898	0.6987607867631206
growth_another_Set1Cell5.2.17063	ID612710	612710	626	54.7559814453125	10.726806611914638	22.1915444023073	0.0	261.0	261	0.5	1		183.45945945945945	147.0	38.0	553.0	6788.0	123.48360093429288	0.40334918337812686	0.8540361526675571
growth_another_Set1Cell5.2.17064	ID250225	250225	626	52.0810546875	9.75844262764081	22.218673865373894	0.0	103.0	103	0.5	1		173.9189189189189	114.0	0.0	780.0	6435.0	187.42367014902928	0.4117364142730425	0.541275096107654
growth_another_Set1Cell5.2.17065	ID180605	180605	626	34.28398895263672	9.958138999521406	22.139972921222565	0.0	72.0	72	0.5	1		118.24324324324324	92.0	0.0	568.0	4375.0	118.81344045870246	0.39906585449100146	0.5677369617810861
growth_another_Set1Cell5.2.17066	ID845194	845194	626	54.12289047241211	10.986569861521367	21.506671775918466	0.0	356.0	356	0.5	1		182.64864864864865	148.0	0.0	537.0	6758.0	127.88280577158139	0.42078111102126625	0.845986366457655
growth_another_Set1Cell5.2.17067	ID747916	747916	626	40.91436767578125	10.625210101910204	21.573765719666753	0.0	316.0	316	0.5	1		163.43243243243242	147.0	0.0	592.0	6047.0	133.30156716185977	0.3976639964085417	0.6976642668560403
growth_another_Set1Cell5.2.17068	ID560515	560515	626	69.62715148925781	10.567356472146567	22.172784722959317	0.0	232.0	232	0.5	1		186.78378378378378	136.0	3.0	672.0	6911.0	175.8064173925298	0.4009197907032725	0.6081051270448472
growth_another_Set1Cell5.2.17069	ID235919	235919	626	50.176605224609375	9.780528649032549	22.22459817159508	0.0	98.0	98	0.5	1		156.16216216216216	92.0	0.0	804.0	5778.0	189.14537523548645	0.426460080567629	0.493661029287394
growth_another_Set1Cell5.2.17070	ID477579	477579	626	70.65641021728516	10.072416531637636	22.285821426070463	0.0	204.0	204	0.5	1		189.35135135135135	147.0	14.0	563.0	7006.0	142.91610130426875	0.47800060651609244	0.856980775669208
growth_another_Set1Cell5.2.17071	ID766340	766340	626	54.21101379394531	10.623576826034292	21.38258277091526	0.0	322.0	322	0.5	1		176.64864864864865	132.0	0.0	601.0	6536.0	149.0076836602388	0.3936534134302424	0.6697163325176106
growth_another_Set1Cell5.2.17072	ID295313	295313	626	54.814109802246094	9.383997662599313	22.45792084268593	0.0	124.0	124	0.5	1		156.72972972972974	120.0	0.0	541.0	5799.0	133.0955481033266	0.4696575000304607	0.7526325173872118
growth_another_Set1Cell5.2.17073	ID446864	446864	626	76.4371109008789	9.612682632294538	22.00098784513381	0.0	187.0	187	0.5	1		210.97297297297297	186.0	24.0	535.0	7806.0	133.68941753317785	0.51208064191681	1.0688658274734963
growth_another_Set1Cell5.2.17074	ID711068	711068	626	47.050079345703125	10.426220943939533	21.461077024896646	0.0	301.0	301	0.5	1		148.51351351351352	139.0	0.0	393.0	5495.0	97.30753699871741	0.3584107345539253	0.8053773136331229
[truncated: 5,440 more rows]
