# Supplementary material for: Hundreds of myosin 10s are pushed to the tips of filopodia and could cause traffic jams on actin
Source: eLife. 2024 Oct 31;12:RP90603. doi: 10.7554/eLife.90603 (PMC11527427; doi:10.7554/eLife.90603)
Supplement: Figure 4—source data 3. [file elife-90603-fig4-data3.zip › Figure 4source data 3_240219Set1_nascentCells.csv]

	LABEL	ID	TRACK_ID	QUALITY	POSITION_X	POSITION_Y	POSITION_Z	POSITION_T	FRAME	RADIUS	VISIBILITY	MANUAL_SPOT_COLOR	MEAN_INTENSITY_CH1	MEDIAN_INTENSITY_CH1	MIN_INTENSITY_CH1	MAX_INTENSITY_CH1	TOTAL_INTENSITY_CH1	STD_INTENSITY_CH1	CONTRAST_CH1	SNR_CH1
nascent_Set1Cell1.38087	ID5136462	5136462	101	56.02565384	61.76616086	32.87573183	0	441	441	0.5	1		196.5945946	158	35	592	7274	144.351319	0.322292323	0.66390096
nascent_Set1Cell1.38088	ID4897866	4897866	101	34.76303482	61.92883431	33.77080556	0	375	375	0.5	1		142.0810811	134	0	431	5257	104.1669009	0.257813192	0.559146352
nascent_Set1Cell1.38089	ID4177979	4177979	101	35.58612442	61.63156583	32.8004793	0	160	160	0.5	1		170.5405405	155	0	521	6310	121.7090325	0.300871027	0.648158093
nascent_Set1Cell1.38090	ID4783180	4783180	101	40.65385056	61.68888352	34.42969771	0	341	341	0.5	1		157.7027027	109	1	528	5835	124.5076671	0.301565615	0.586933355
nascent_Set1Cell1.38091	ID3768370	3768370	101	33.38468552	61.70332769	33.07373069	0	37	37	0.5	1		147.7567568	114	0	482	5467	110.8696445	0.192756627	0.43074691
nascent_Set1Cell1.38092	ID3721268	3721268	101	30.37433815	61.73690173	33.22004631	0	28	28	0.5	1		140.7297297	118	0	490	5207	125.1547151	0.216722725	0.40057281
nascent_Set1Cell1.38093	ID5251165	5251165	101	43.49922562	61.28383718	32.06068733	0	480	480	0.5	1		175.2972973	174	0	529	6486	116.5132002	0.287998243	0.672828924
nascent_Set1Cell1.38094	ID5399644	5399644	101	39.09178925	60.84547356	31.43764906	0	524	524	0.5	1		173.1081081	172	0	629	6405	113.0495918	0.308268595	0.721623675
nascent_Set1Cell1.38095	ID4528203	4528203	101	41.79003143	61.95959439	34.41736805	0	264	264	0.5	1		165.4324324	138	0	463	6121	112.8326048	0.340056942	0.744122488
nascent_Set1Cell1.38096	ID5480540	5480540	101	38.57514572	60.97151466	31.23962587	0	549	549	0.5	1		153.3513514	148	0	403	5674	94.6623286	0.308086204	0.763090955
nascent_Set1Cell1.38097	ID4652118	4652118	101	33.34155655	61.7399156	34.55516797	0	299	299	0.5	1		159.7567568	148	0	417	5911	111.2897633	0.276939055	0.622655815
nascent_Set1Cell1.38098	ID3902506	3902506	101	35.57122803	61.83240448	33.25468822	0	79	79	0.5	1		168.1621622	145	0	397	6222	91.7685838	0.221508462	0.664596561
nascent_Set1Cell1.38099	ID5112925	5112925	101	49.86623764	61.77842039	32.98718515	0	436	436	0.5	1		192.5945946	180	0	519	7126	128.1478008	0.352369691	0.783188043
nascent_Set1Cell1.38100	ID4214872	4214872	101	53.19670486	61.53173056	32.56068515	0	169	169	0.5	1		216.5135135	208	33	440	8011	95.81104715	0.347605018	1.165796734
nascent_Set1Cell1.38101	ID5293129	5293129	101	48.16603851	61.2844932	31.8804291	0	493	493	0.5	1		187.9189189	163	31	537	6953	116.9723088	0.334370401	0.805135295
nascent_Set1Cell1.38102	ID4521053	4521053	101	47.86568832	61.9582607	34.5061604	0	262	262	0.5	1		142.6216216	110	0	437	5277	114.5324678	0.346913532	0.641458067
nascent_Set1Cell1.38103	ID4057121	4057121	101	31.45759201	61.93219216	33.0576384	0	120	120	0.5	1		166.4864865	148	0	470	6160	109.0651237	0.257524112	0.625208199
nascent_Set1Cell1.38104	ID4309085	4309085	101	34.35319519	61.86522951	33.61922063	0	192	192	0.5	1		164.7837838	156	0	409	6097	90.67283531	0.313797622	0.868137362
nascent_Set1Cell1.38105	ID4238430	4238430	101	42.19841003	61.6236368	32.98453432	0	180	180	0.5	1		187.8918919	169	0	481	6952	107.9513223	0.310415513	0.824602145
nascent_Set1Cell1.38106	ID4478042	4478042	101	45.90929413	61.9115942	34.48828816	0	249	249	0.5	1		147.5945946	121	0	486	5461	129.2294384	0.313870099	0.545678078
nascent_Set1Cell1.38107	ID3926043	3926043	101	28.80541992	61.87657911	33.13920342	0	86	86	0.5	1		168.1891892	151	18	519	6223	106.1748657	0.174620834	0.470982436
nascent_Set1Cell1.38108	ID4615271	4615271	101	42.01888275	61.69033374	34.59165056	0	292	292	0.5	1		160.3513514	117	0	481	5933	131.2225032	0.270277058	0.52000202
nascent_Set1Cell1.38109	ID5193835	5193835	101	55.55706024	61.53402295	32.23100595	0	462	462	0.5	1		182.1891892	177	1	442	6741	113.9658423	0.346974771	0.823599986
nascent_Set1Cell1.38110	ID3794972	3794972	101	38.03149414	61.76538541	33.0061288	0	46	46	0.5	1		172.7297297	162	9	422	6391	100.8209768	0.266985956	0.722042572
nascent_Set1Cell1.38111	ID4080664	4080664	101	34.59226227	61.95833645	32.89188029	0	134	134	0.5	1		162.7027027	166	0	475	6020	102.7196467	0.206189698	0.541530091
nascent_Set1Cell1.38112	ID4689006	4689006	101	34.89180374	61.5416452	34.81347852	0	315	315	0.5	1		145.2972973	109	0	594	5376	122.9360414	0.223164036	0.431268573
nascent_Set1Cell1.38113	ID4900966	4900966	101	46.70467377	61.94230362	33.73922775	0	374	374	0.5	1		166.4324324	140	1	493	6158	116.4315585	0.282194918	0.629205316
nascent_Set1Cell1.38114	ID5005409	5005409	101	41.89636993	61.95801282	33.55176704	0	405	405	0.5	1		168.9189189	147	0	458	6250	115.7507807	0.29251376	0.660534469
nascent_Set1Cell1.38115	ID4416622	4416622	101	40.68843842	61.89508591	34.22570743	0	228	228	0.5	1		156.2702703	133	0	512	5782	111.5371509	0.27431993	0.603206063
nascent_Set1Cell1.38116	ID5089405	5089405	101	49.05558395	61.85876421	33.1264869	0	431	431	0.5	1		191.7297297	173	0	553	7094	117.6247916	0.316690641	0.784101111
nascent_Set1Cell1.38117	ID4924542	4924542	101	53.15759277	61.99498865	33.73305929	0	382	382	0.5	1		186.027027	165	3	505	6883	131.6847006	0.303043211	0.657077296
nascent_Set1Cell1.38118	ID5561441	5561441	101	38.62864685	60.77131885	30.6668567	0	568	568	0.5	1		164.1891892	152	16	302	6075	76.68870619	0.295050296	0.975556805
nascent_Set1Cell1.38119	ID5217394	5217394	101	51.44187546	61.42928143	32.22040215	0	467	467	0.5	1		198.2162162	176	0	522	7334	103.8142399	0.371351312	1.034066538
nascent_Set1Cell1.38120	ID4117630	4117630	101	37.74688721	61.94474441	32.84953859	0	142	142	0.5	1		173.0810811	167	0	443	6404	109.4299315	0.212418435	0.554221207
nascent_Set1Cell1.38121	ID4535300	4535300	101	47.25621796	61.95715737	34.48554426	0	266	266	0.5	1		158.2162162	152	0	384	5854	106.2675175	0.315281099	0.713772499
nascent_Set1Cell1.38122	ID4201476	4201476	101	40.49723434	61.53444933	32.79052165	0	161	161	0.5	1		182.027027	175	0	535	6735	116.4181845	0.26696096	0.658915269
nascent_Set1Cell1.38123	ID5179403	5179403	101	55.65796661	61.52686751	32.26499453	0	458	458	0.5	1		209.6486486	190	15	479	7757	116.803067	0.321323308	0.872973279
nascent_Set1Cell1.38124	ID4285446	4285446	101	34.15730286	62.00257676	33.85972286	0	197	197	0.5	1		150.5135135	127	13	579	5569	108.949943	0.245031063	0.543775252
nascent_Set1Cell1.38125	ID4793344	4793344	101	38.0553627	61.72118375	34.51956154	0	336	336	0.5	1		145.4324324	107	18	545	5381	115.9867187	0.29822673	0.57607499
nascent_Set1Cell1.38126	ID4911105	4911105	101	40.23826599	61.90592777	33.74297024	0	377	377	0.5	1		177.7297297	159	36	451	6576	105.9708159	0.343409006	0.857446877
nascent_Set1Cell1.38127	ID4759556	4759556	101	51.70692825	61.56587267	34.54033384	0	330	330	0.5	1		166.1351351	128	0	526	6147	122.428247	0.320041132	0.658003476
nascent_Set1Cell1.38128	ID3962995	3962995	101	36.86445999	61.92814209	33.30331752	0	98	98	0.5	1		149.7297297	125	10	424	5540	106.3745084	0.205213191	0.479338009
nascent_Set1Cell1.38129	ID4877338	4877338	101	38.0149498	61.9182832	33.90932667	0	368	368	0.5	1		153.5945946	145	0	490	5683	107.3184409	0.218919242	0.514091681
nascent_Set1Cell1.38130	ID3831914	3831914	101	39.76824951	61.75342908	32.97233698	0	60	60	0.5	1		173.3513514	172	0	501	6414	113.1408209	0.291001584	0.690727075
nascent_Set1Cell1.38131	ID4403219	4403219	101	37.94015121	62.00501367	34.41933831	0	224	224	0.5	1		143	122	0	501	5291	101.3078367	0.309962125	0.667994492
nascent_Set1Cell1.38132	ID5028893	5028893	101	46.32284164	61.92263397	33.38351377	0	413	413	0.5	1		177.3243243	163	0	509	6561	123.2659848	0.295669008	0.656548469
nascent_Set1Cell1.38133	ID5227546	5227546	101	39.65195084	61.39885391	32.14389719	0	471	471	0.5	1		181.9459459	176	0	556	6732	120.4802764	0.334800074	0.757575196
nascent_Set1Cell1.38134	ID4473874	4473874	101	44.61055374	61.93484279	34.43012363	0	253	253	0.5	1		171.6486486	152	0	556	6351	121.4095951	0.344972724	0.725251531
nascent_Set1Cell1.38135	ID5456901	5456901	101	52.84488297	60.89728849	31.24503896	0	537	537	0.5	1		190.2972973	193	0	527	7041	112.2650299	0.364847712	0.906244848
nascent_Set1Cell1.38136	ID4497427	4497427	101	42.53797913	61.95193838	34.50901516	0	255	255	0.5	1		170.5135135	136	74	495	6309	98.17179433	0.395869211	0.985165212
nascent_Set1Cell1.38137	ID4816913	4816913	101	44.91956329	61.79328754	34.09465126	0	349	349	0.5	1		170.027027	112	29	499	6291	128.2429306	0.362426973	0.705377824
nascent_Set1Cell1.38138	ID4945939	4945939	101	47.22923279	61.9118138	33.59779134	0	387	387	0.5	1		186.6216216	163	44	414	6905	97.17520013	0.303746738	0.894859594
nascent_Set1Cell1.38139	ID4666397	4666397	101	41.37545395	61.59678096	34.83019663	0	306	306	0.5	1		164.5405405	145	0	717	6088	139.0093112	0.319002091	0.572541629
nascent_Set1Cell1.38140	ID3855457	3855457	101	34.18650436	61.71480067	33.00880234	0	67	67	0.5	1		182.2972973	168	9	442	6745	99.86709637	0.239188807	0.704678747
nascent_Set1Cell1.38141	ID5261324	5261324	101	58.42923737	61.26153143	32.09546708	0	483	483	0.5	1		207.8918919	171	17	590	7692	131.1027552	0.362677496	0.844079306
nascent_Set1Cell1.38142	ID4554777	4554777	101	40.55272675	61.97646741	34.40312514	0	276	276	0.5	1		175.2432432	152	0	445	6484	103.3014481	0.315132184	0.812995649
nascent_Set1Cell1.38143	ID5376050	5376050	101	53.76103592	60.98598998	31.63935133	0	512	512	0.5	1		191.3513514	148	13	627	7080	146.8453866	0.307588353	0.613055884
nascent_Set1Cell1.38144	ID3879003	3879003	101	29.10707664	61.85158154	33.03828913	0	71	71	0.5	1		138.2972973	100	0	419	5117	109.3122096	0.164565494	0.357560779
nascent_Set1Cell1.38145	ID5170217	5170217	101	41.58102036	61.55152193	32.36134867	0	456	456	0.5	1		191.0810811	180	38	503	7070	113.0755348	0.314904263	0.80940045
nascent_Set1Cell1.38146	ID4261931	4261931	101	24.74720001	61.7670434	33.45767621	0	189	189	0.5	1		159.1891892	152	0	460	5890	100.8532591	0.134468061	0.374179937
nascent_Set1Cell1.38147	ID5527615	5527615	101	41.33004379	60.86447926	30.72227928	0	563	563	0.5	1		167.6756757	152	12	465	6204	102.032417	0.28287331	0.724719737
nascent_Set1Cell1.38148	ID4981792	4981792	101	47.44978333	61.88342912	33.56363452	0	399	399	0.5	1		173.4054054	133	0	590	6416	133.0282884	0.281556158	0.572764393
nascent_Set1Cell1.38149	ID5595192	5595192	101	23.63006592	60.70816334	29.95278738	0	581	581	0.5	1		146.5945946	135	18	304	5424	67.5160308	0.134411981	0.514527068
nascent_Set1Cell1.38150	ID4934693	4934693	101	39.05039597	61.97712634	33.72767803	0	384	384	0.5	1		163.9189189	142	0	475	6065	116.2751474	0.244004418	0.55302905
nascent_Set1Cell1.38151	ID4709431	4709431	101	30.3240242	61.5751071	34.72809618	0	318	318	0.5	1		153.5945946	135	0	508	5683	110.1580832	0.249428169	0.556703258
nascent_Set1Cell1.38152	ID5416995	5416995	101	41.72920609	60.92440061	31.42841722	0	529	529	0.5	1		148.8918919	94	0	424	5509	113.3521513	0.276737604	0.56942667
nascent_Set1Cell1.38153	ID3770440	3770440	101	37.74307632	61.65550732	33.05103238	0	39	39	0.5	1		160.1351351	159	0	462	5925	108.531399	0.248053082	0.586506453
nascent_Set1Cell1.38154	ID5352483	5352483	101	49.18651962	61.12282136	31.73976686	0	504	504	0.5	1		195.7567568	186	9	582	7243	120.5393908	0.279427676	0.709367752
nascent_Set1Cell1.38155	ID4578353	4578353	101	41.66815948	62.00609745	34.37972687	0	278	278	0.5	1		162.3513514	143	3	573	6007	129.3789044	0.371748775	0.680138563
nascent_Set1Cell1.38156	ID4426810	4426810	101	44.23918915	62.04492852	34.44762825	0	236	236	0.5	1		165.4864865	131	0	532	6123	118.0208601	0.322589924	0.684005107
nascent_Set1Cell1.38157	ID4141126	4141126	101	30.53497696	61.83798133	32.75511183	0	149	149	0.5	1		161.5405405	138	18	370	5977	81.93818625	0.205257617	0.671497775
nascent_Set1Cell1.38158	ID4104260	4104260	101	44.44402695	61.90873476	32.93325776	0	138	138	0.5	1		176.7567568	161	11	479	6540	108.7084289	0.269712077	0.690777118
nascent_Set1Cell1.38159	ID3758146	3758146	101	34.5579834	61.73817396	33.06202773	0	36	36	0.5	1		137.8918919	122	0	415	5102	102.7658568	0.233785591	0.508508158
nascent_Set1Cell1.38160	ID5284909	5284909	101	70.56673431	61.32679608	31.92496306	0	488	488	0.5	1		226.0810811	198	0	590	8365	158.5348504	0.384002895	0.791347018
nascent_Set1Cell1.38161	ID3650632	3650632	101	31.43593788	61.71610029	33.23836587	0	2	2	0.5	1		135.5675676	128	0	455	5016	106.1203563	0.181662914	0.39278941
nascent_Set1Cell1.38162	ID5274835	5274835	101	67.43863678	61.34948743	31.92363316	0	486	486	0.5	1		211.9189189	162	11	656	7841	154.0368604	0.368383164	0.740742254
nascent_Set1Cell1.38163	ID4890830	4890830	101	50.02973557	61.98128721	33.76421769	0	372	372	0.5	1		172.1351351	159	5	440	6369	111.6316269	0.298659337	0.709239835
nascent_Set1Cell1.38164	ID4275396	4275396	101	30.27718544	61.85383577	33.61931764	0	191	191	0.5	1		185.3243243	162	0	490	6857	115.3612813	0.224672463	0.58943001
nascent_Set1Cell1.38165	ID4251847	4251847	101	35.85786819	61.7307664	33.18991931	0	183	183	0.5	1		179.7297297	172	0	406	6650	92.44537385	0.197511476	0.641323839
nascent_Set1Cell1.38166	ID4746447	4746447	101	39.16931915	61.54861525	34.65329063	0	329	329	0.5	1		164.3783784	120	0	620	6082	129.6526024	0.256117468	0.517014108
nascent_Set1Cell1.38167	ID4510926	4510926	101	35.46934891	61.9744451	34.53005034	0	258	258	0.5	1		154.5135135	132	38	364	5717	92.32750331	0.276798426	0.725615665
nascent_Set1Cell1.38168	ID4834499	4834499	101	37.66321564	61.93955741	33.86197517	0	359	359	0.5	1		178.5945946	154	0	442	6608	113.0541806	0.23345206	0.597980629
nascent_Set1Cell1.38169	ID3892394	3892394	101	38.37412262	61.79790056	33.13237797	0	76	76	0.5	1		139.4324324	141	0	334	5159	92.49160338	0.299663055	0.69517464
nascent_Set1Cell1.38170	ID4773081	4773081	101	49.66028595	61.63536871	34.44322206	0	342	342	0.5	1		188.5135135	156	0	515	6975	126.6977202	0.368070067	0.800618908
nascent_Set1Cell1.38171	ID4191404	4191404	101	43.57248688	61.4984185	32.76339366	0	164	164	0.5	1		174.7567568	172	0	498	6466	114.5870376	0.255041899	0.619843125
nascent_Set1Cell1.38172	ID5126362	5126362	101	48.77170181	61.73419204	32.74109975	0	444	444	0.5	1		198.0810811	165	0	540	7329	118.0076218	0.29178862	0.758297861
nascent_Set1Cell1.38173	ID4995289	4995289	101	51.92813492	61.9508503	33.5361165	0	403	403	0.5	1		206.9459459	199	38	521	7657	125.5222304	0.324397884	0.807654851
nascent_Set1Cell1.38174	ID4186282	4186282	101	46.86362457	61.46515442	32.45887468	0	166	166	0.5	1		196.8918919	190	0	553	7285	108.5274629	0.379381914	0.997953426
nascent_Set1Cell1.38175	ID5138651	5138651	101	45.40273285	61.60703226	32.64156952	0	446	446	0.5	1		190.6486486	168	17	567	7054	125.8902115	0.253258212	0.612061048
nascent_Set1Cell1.38176	ID4536531	4536531	101	44.2800293	61.91716307	34.36766032	0	270	270	0.5	1		138.972973	106	0	379	5142	105.5529058	0.245042117	0.518258989
nascent_Set1Cell1.38177	ID4369625	4369625	101	42.51836395	62.02693852	34.3671476	0	223	223	0.5	1		155.4054054	142	4	500	5750	103.1488836	0.319836279	0.730195658
nascent_Set1Cell1.38178	ID4730068	4730068	101	52.2730484	61.6029619	34.66971366	0	324	324	0.5	1		193.3243243	159	20	487	7153	127.1390433	0.294774428	0.69236204
nascent_Set1Cell1.38179	ID4323548	4323548	101	36.49314117	61.89340758	33.9094999	0	203	203	0.5	1		156.3513514	151	0	420	5785	100.0952924	0.22941239	0.582957999
nascent_Set1Cell1.38180	ID4724949	4724949	101	48.21360779	61.59324237	34.6488228	0	326	326	0.5	1		172.9459459	116	0	617	6399	141.0864483	0.317809947	0.591248138
nascent_Set1Cell1.38181	ID4235487	4235487	101	57.66802597	61.52870646	32.84066935	0	177	177	0.5	1		215.5405405	196	32	445	7975	108.5995689	0.355346133	1.040716008
nascent_Set1Cell1.38182	ID5574901	5574901	101	26.50957108	60.51040507	30.45468929	0	576	576	0.5	1		153.9459459	155	0	327	5696	78.49591141	0.274946221	0.845876783
nascent_Set1Cell1.38183	ID5366004	5366004	101	51.0426178	60.97073831	31.60467566	0	515	515	0.5	1		183.2702703	136	0	684	6781	156.6150001	0.329986478	0.580680951
nascent_Set1Cell1.38184	ID4648160	4648160	101	33.99965668	61.69994084	34.70482924	0	301	301	0.5	1		167.3783784	121	0	685	6193	135.4351734	0.34340076	0.631820257
nascent_Set1Cell1.38185	ID5241063	5241063	101	44.89445877	61.32851452	32.24060306	0	475	475	0.5	1		189.1351351	174	43	587	6998	116.6914645	0.278768658	0.706667437
nascent_Set1Cell1.38186	ID4154516	4154516	101	45.03863144	61.78998892	32.85354109	0	153	153	0.5	1		167.6756757	154	0	432	6204	107.1162541	0.272993265	0.671383264
nascent_Set1Cell1.38187	ID3734678	3734678	101	42.96839142	61.75028165	33.23667681	0	26	26	0.5	1		156.8648649	127	0	433	5804	113.7084875	0.289133211	0.618818053
nascent_Set1Cell1.38188	ID4033682	4033682	101	43.4169426	61.85039545	33.03703092	0	118	118	0.5	1		174.6216216	160	0	458	6461	117.4027615	0.29070576	0.670001984
nascent_Set1Cell1.38189	ID4867322	4867322	101	33.24765778	61.90997235	33.94805524	0	362	362	0.5	1		164.6216216	148	0	593	6091	123.2646997	0.247194883	0.529399229
nascent_Set1Cell1.38190	ID4628726	4628726	101	44.89465332	61.7390661	34.63897204	0	293	293	0.5	1		182.6216216	161	47	555	6757	117.9110661	0.319774894	0.750537032
nascent_Set1Cell1.38191	ID4829433	4829433	101	43.44641495	61.85090909	34.0283936	0	353	353	0.5	1		173.6216216	160	0	508	6424	111.2565482	0.299242833	0.718855583
nascent_Set1Cell1.38192	ID4317424	4317424	101	32.58618927	61.84690123	33.85149318	0	200	200	0.5	1		154.027027	156	10	425	5699	97.24296218	0.21974615	0.570716684
nascent_Set1Cell1.38193	ID5183742	5183742	101	50.33090973	61.53964155	32.27133726	0	459	459	0.5	1		198.6216216	189	10	502	7349	116.1859982	0.309303332	0.80769436
nascent_Set1Cell1.38194	ID4914424	4914424	101	49.77421951	61.94971019	33.66305393	0	381	381	0.5	1		176	148	0	476	6512	114.096207	0.341837109	0.785942665
nascent_Set1Cell1.38195	ID4319478	4319478	101	36.99479675	61.91900474	33.98208079	0	205	205	0.5	1		162.6216216	148	37	369	6017	86.78432761	0.241584699	0.729222486
nascent_Set1Cell1.38196	ID5149942	5149942	101	50.27268982	61.64042727	32.49213181	0	449	449	0.5	1		194.1621622	183	0	529	7184	121.6891563	0.273079525	0.68450452
nascent_Set1Cell1.38197	ID3986566	3986566	101	31.72950363	61.96597812	33.26414129	0	99	99	0.5	1		155.6756757	134	0	618	5760	113.1972355	0.170947965	0.401551519
nascent_Set1Cell1.38198	ID5055729	5055729	101	63.02433395	61.85946568	33.29584661	0	419	419	0.5	1		201.4594595	183	10	493	7454	117.4222188	0.371828199	0.930057876
nascent_Set1Cell1.38199	ID5532905	5532905	101	37.17928314	61.12029767	30.94410705	0	560	560	0.5	1		154.6216216	127	0	385	5721	93.6142651	0.248223856	0.656915071
nascent_Set1Cell1.38200	ID3808391	3808391	101	44.74887848	61.7722757	32.95285968	0	54	54	0.5	1		168.8648649	163	0	412	6248	108.139612	0.271455588	0.666779251
nascent_Set1Cell1.38201	ID4010115	4010115	101	25.34554291	61.91332503	33.30218997	0	110	110	0.5	1		142.3243243	131	0	374	5266	83.77385367	0.184719852	0.529783634
nascent_Set1Cell1.38202	ID3709180	3709180	101	32.32126999	61.73467301	33.27035108	0	21	21	0.5	1		136.4054054	98	0	416	5047	109.3580916	0.205375514	0.425046998
nascent_Set1Cell1.38203	ID4129016	4129016	101	31.7628212	61.87237154	32.77730487	0	148	148	0.5	1		160.1621622	136	14	417	5926	105.0305547	0.164699057	0.431272382
nascent_Set1Cell1.38204	ID5585049	5585049	101	26.1186409	60.78068221	30.03368387	0	580	580	0.5	1		125.3513514	128	0	250	4638	62.73011691	0.154057067	0.533503485
nascent_Set1Cell1.38205	ID5042332	5042332	101	40.4768486	61.85772564	33.43762926	0	417	417	0.5	1		168.2972973	136	0	623	6227	126.9883776	0.231996119	0.499130999
nascent_Set1Cell1.38206	ID5065887	5065887	101	39.52235794	61.89181534	33.23864462	0	426	426	0.5	1		160.5675676	145	0	602	5941	124.2527756	0.257929192	0.529939178
nascent_Set1Cell1.38207	ID5504135	5504135	101	45.37961197	60.95845917	31.16184664	0	553	553	0.5	1		168.7567568	158	0	404	6244	100.2032394	0.25471041	0.683774023
nascent_Set1Cell1.38208	ID4393114	4393114	101	39.95768738	61.91547293	34.4086576	0	230	230	0.5	1		172.3783784	155	4	446	6378	109.6254612	0.226919605	0.581644018
nascent_Set1Cell1.38209	ID3868903	3868903	101	39.08276367	61.71843736	33.12791277	0	69	69	0.5	1		165.4324324	149	0	472	6121	107.2765224	0.213285101	0.542180156
nascent_Set1Cell1.38210	ID4544665	4544665	101	47.82324219	62.03429039	34.47345425	0	268	268	0.5	1		151.8648649	124	0	414	5619	122.3199725	0.286364287	0.552770439
nascent_Set1Cell1.38211	ID3939554	3939554	101	35.06880569	61.95600018	33.40266579	0	88	88	0.5	1		162.027027	137	24	540	5995	100.1830232	0.282073427	0.711660075
nascent_Set1Cell1.38212	ID5342385	5342385	101	49.16556549	61.13888233	31.71584599	0	506	506	0.5	1		183.9459459	136	7	581	6806	137.8741266	0.251931647	0.536957051
nascent_Set1Cell1.38213	ID4239520	4239520	101	43.80450058	61.54949629	32.99270137	0	179	179	0.5	1		185.972973	164	0	490	6881	105.9917414	0.262430715	0.72948256
nascent_Set1Cell1.38214	ID5389488	5389488	101	40.22400665	60.93689424	31.55078286	0	520	520	0.5	1		171.3513514	127	28	542	6340	118.061005	0.256802374	0.59312072
nascent_Set1Cell1.38215	ID4591780	4591780	101	48.62425613	61.9010408	34.48379213	0	281	281	0.5	1		183.0540541	183	0	472	6773	122.6834105	0.324880634	0.731763223
nascent_Set1Cell1.38216	ID3683546	3683546	101	35.2556076	61.82033578	33.37965291	0	8	8	0.5	1		132	133	5	343	4884	84.86328875	0.233977528	0.589862743
nascent_Set1Cell1.38217	ID4070621	4070621	101	28.30974579	61.95925941	33.04800668	0	128	128	0.5	1		149.6486486	157	0	393	5537	85.17766277	0.189937006	0.560870621
nascent_Set1Cell1.38218	ID3845340	3845340	101	42.69563293	61.74847081	33.08063114	0	62	62	0.5	1		160.7027027	143	0	584	5946	127.198634	0.294429664	0.574743191
nascent_Set1Cell1.38219	ID3915987	3915987	101	33.81275558	61.87232264	33.24832673	0	82	82	0.5	1		179.2432432	157	29	603	6632	118.5705147	0.235083397	0.575468766
nascent_Set1Cell1.38220	ID4971682	4971682	101	43.70068359	61.95957882	33.68384193	0	393	393	0.5	1		182.2162162	175	0	494	6742	125.8001358	0.264567675	0.606080922
nascent_Set1Cell1.38221	ID4670637	4670637	101	37.11166	61.51997523	34.76098081	0	310	310	0.5	1		155.8648649	135	0	425	5767	101.7464611	0.27196958	0.655092331
nascent_Set1Cell1.38222	ID3999958	3999958	101	39.5180397	62.01250014	33.29357646	0	106	106	0.5	1		164.8378378	164	0	479	6099	105.1584819	0.264423197	0.655616227
nascent_Set1Cell1.38223	ID4712618	4712618	101	48.9424057	61.50735267	34.78881096	0	319	319	0.5	1		147.5945946	108	0	461	5461	136.0164327	0.283118104	0.47886167
nascent_Set1Cell1.38224	ID3748054	3748054	101	44.85157394	61.74409081	33.15680101	0	32	32	0.5	1		163.027027	130	0	523	6032	130.2737474	0.229152319	0.466607
nascent_Set1Cell1.38225	ID4806822	4806822	101	44.99196243	61.716676	34.20036259	0	347	347	0.5	1		161.8918919	133	6	569	5990	129.9007706	0.293704261	0.565872521
nascent_Set1Cell1.38226	ID4302000	4302000	101	34.5565567	61.82357074	33.88006326	0	198	198	0.5	1		147.2162162	151	0	350	5447	89.64130222	0.227072855	0.607816326
nascent_Set1Cell1.38227	ID4094155	4094155	101	31.94628525	61.95915032	32.86708946	0	130	130	0.5	1		143.3513514	141	0	388	5304	115.9777795	0.146742865	0.316335508
nascent_Set1Cell1.38228	ID3697857	3697857	101	36.47681427	61.74247649	33.29091542	0	22	22	0.5	1		169.027027	146	28	551	6254	108.2239156	0.246158061	0.617026529
nascent_Set1Cell1.38229	ID4298050	4298050	101	33.59356308	61.82767455	33.63503329	0	193	193	0.5	1		155.5135135	126	19	414	5754	93.97565335	0.236763379	0.633593463
nascent_Set1Cell1.38230	ID5268820	5268820	101	70.64649963	61.31687549	32.02309601	0	485	485	0.5	1		209.6486486	189	0	528	7757	146.873191	0.338684345	0.722264834
nascent_Set1Cell1.38231	ID4961615	4961615	101	48.51023865	61.89543282	33.62890198	0	395	395	0.5	1		180.4054054	155	0	462	6675	102.9904147	0.330453431	0.870148393
nascent_Set1Cell1.38232	ID5379418	5379418	101	42.8950882	61.00900185	31.59744972	0	514	514	0.5	1		186.6216216	171	0	725	6905	136.883639	0.286420854	0.607102437
nascent_Set1Cell1.38233	ID5230918	5230918	101	46.90924454	61.30300904	32.27208007	0	472	472	0.5	1		200.6756757	182	63	477	7425	106.3853201	0.32365646	0.92246951
nascent_Set1Cell1.38234	ID4453706	4453706	101	47.8585968	61.94544312	34.34455976	0	242	242	0.5	1		173.0540541	167	8	541	6403	114.6288566	0.350989132	0.784439811
nascent_Set1Cell1.38235	ID3704115	3704115	101	33.68572998	61.71179557	33.21360483	0	23	23	0.5	1		151.7297297	134	0	461	5614	97.35377886	0.243005835	0.609384497
nascent_Set1Cell1.38236	ID4820290	4820290	101	49.37325668	61.85528995	34.0267684	0	350	350	0.5	1		178	155	0	542	6586	122.8583195	0.327405708	0.71470693
nascent_Set1Cell1.38237	ID4558158	4558158	101	41.98254013	61.97896712	34.44179635	0	275	275	0.5	1		162.2972973	153	0	558	6005	108.3425291	0.323996752	0.733155423
nascent_Set1Cell1.38238	ID4581710	4581710	101	45.41658401	61.88426075	34.3585322	0	285	285	0.5	1		174.3243243	157	15	451	6450	116.2205886	0.320603721	0.728284317
nascent_Set1Cell1.38239	ID4585800	4585800	101	54.66033936	61.84580409	34.43204912	0	287	287	0.5	1		199.0810811	184	0	546	7366	144.2481231	0.366654803	0.740539727
nascent_Set1Cell1.38240	ID3669304	3669304	101	37.75735855	61.77501793	33.28152414	0	14	14	0.5	1		165.2162162	152	10	488	6113	108.1935342	0.268244611	0.645965525
nascent_Set1Cell1.38241	ID5355840	5355840	101	44.15538406	60.98303449	31.59644631	0	510	510	0.5	1		172.0540541	143	1	646	6366	131.5381115	0.283588427	0.577970955
nascent_Set1Cell1.38242	ID3976494	3976494	101	46.32588196	62.02020096	33.25589903	0	101	101	0.5	1		187.6486486	148	0	592	6943	132.2594706	0.281111084	0.622644045
nascent_Set1Cell1.38243	ID3687723	3687723	101	24.1952343	61.89449837	33.36295489	0	12	12	0.5	1		158.1351351	148	0	450	5851	103.5157428	0.139394711	0.373786889
nascent_Set1Cell1.38244	ID4904284	4904284	101	39.01311111	62.01464107	33.64197394	0	378	378	0.5	1		180.3783784	181	0	529	6674	104.5483278	0.292974753	0.781875375
nascent_Set1Cell1.38245	ID4985178	4985178	101	49.53600311	61.92231536	33.5649668	0	400	400	0.5	1		201.8378378	182	0	546	7468	107.7753614	0.339697139	0.949726053
nascent_Set1Cell1.38246	ID4084006	4084006	101	34.76276016	61.8829832	33.03109232	0	131	131	0.5	1		176.1081081	180	0	610	6516	113.7191433	0.294947202	0.705452841
nascent_Set1Cell1.38247	ID4938066	4938066	101	40.32255936	61.97971627	33.6791253	0	389	389	0.5	1		171.8378378	142	0	463	6358	111.0544195	0.353815663	0.808780123
nascent_Set1Cell1.38248	ID5541192	5541192	101	32.46304321	60.7987883	30.79278774	0	565	565	0.5	1		177	163	13	369	6549	80.62877898	0.269998965	0.933408844
nascent_Set1Cell1.38249	ID4677976	4677976	101	37.53842926	61.54779732	34.80174859	0	311	311	0.5	1		151.1891892	120	23	450	5594	107.8921369	0.238393045	0.539505673
nascent_Set1Cell1.38250	ID4024610	4024610	101	35.70951462	61.89936638	33.23074177	0	112	112	0.5	1		156.0810811	140	19	371	5775	82.5528041	0.267691697	0.798490375
nascent_Set1Cell1.38251	ID4312416	4312416	101	31.73947334	62.03924196	33.93700711	0	202	202	0.5	1		155.3783784	123	0	417	5749	106.2699266	0.245453201	0.576303804
nascent_Set1Cell1.38252	ID5310837	5310837	101	58.71231461	61.23315984	31.8719468	0	495	495	0.5	1		196.1351351	165	0	464	7257	123.2720934	0.304346248	0.742498674
nascent_Set1Cell1.38253	ID5173611	5173611	101	50.12500381	61.60502079	32.34427124	0	455	455	0.5	1		210.3513514	194	20	496	7783	122.5584251	0.287705949	0.766945088
nascent_Set1Cell1.38254	ID4296039	4296039	101	29.5227623	61.87291138	33.69026456	0	194	194	0.5	1		155.7297297	129	0	612	5762	118.8740343	0.230041648	0.490005751
nascent_Set1Cell1.38255	ID4218216	4218216	101	51.62633514	61.50964033	32.79692682	0	173	173	0.5	1		195.2432432	188	20	676	7224	126.7252946	0.365553267	0.824868509
nascent_Set1Cell1.38256	ID4739425	4739425	101	43.3230629	61.5518893	34.62173679	0	322	322	0.5	1		164.2702703	135	0	502	6078	117.0253175	0.252220217	0.565468378
nascent_Set1Cell1.38257	ID4167952	4167952	101	37.770298	61.80495138	32.71363737	0	154	154	0.5	1		171.6756757	158	0	480	6352	106.5593351	0.240083535	0.623819138
nascent_Set1Cell1.38258	ID5116281	5116281	101	41.1825943	61.80840148	32.90152368	0	439	439	0.5	1		186.972973	146	0	589	6918	130.6950408	0.209421245	0.495442051
nascent_Set1Cell1.38259	ID4438392	4438392	101	47.70817947	61.92157984	34.33050662	0	235	235	0.5	1		147.3243243	125	0	408	5451	112.8829418	0.325309993	0.64070198
nascent_Set1Cell1.38260	ID5008759	5008759	101	50.62480927	62.00823303	33.53108082	0	407	407	0.5	1		195.2432432	161	32	493	7224	113.0649777	0.294184322	0.785057193
nascent_Set1Cell1.38261	ID5564783	5564783	101	33.48365402	60.72888717	30.33137459	0	573	573	0.5	1		154.0540541	156	0	305	5700	78.89372104	0.241282701	0.759130026
nascent_Set1Cell1.38262	ID5335404	5335404	101	45.19148636	61.06100703	31.70462301	0	507	507	0.5	1		161.7567568	126	0	550	5985	138.2004192	0.277801272	0.508925228
nascent_Set1Cell1.38263	ID4748661	4748661	101	43.22504044	61.68622258	34.48681094	0	335	335	0.5	1		175.3243243	143	0	542	6487	129.2721191	0.349860242	0.703028752
nascent_Set1Cell1.38264	ID5288302	5288302	101	59.87326431	61.2813029	31.93589631	0	489	489	0.5	1		200.3243243	161	16	499	7412	132.5900227	0.345381908	0.775723304
nascent_Set1Cell1.38265	ID4226308	4226308	101	39.40555573	61.56511678	32.61701933	0	171	171	0.5	1		176.1081081	151	0	518	6516	105.4381819	0.267436358	0.704864644
nascent_Set1Cell1.38266	ID5298453	5298453	101	64.65971375	61.2504519	31.86122067	0	492	492	0.5	1		190.2702703	127	0	558	7040	164.1409707	0.371835	0.628394421
nascent_Set1Cell1.38267	ID5207305	5207305	101	56.80962753	61.53795444	32.22953632	0	466	466	0.5	1		194.6756757	173	20	476	7203	123.7735509	0.297909794	0.722028113
nascent_Set1Cell1.38268	ID3678591	3678591	101	28.56774902	61.76045971	33.35007372	0	13	13	0.5	1		160	149	49	453	5920	86.53804558	0.195788869	0.605447355
nascent_Set1Cell1.38269	ID4204807	4204807	101	43.95002365	61.52311245	32.64275233	0	168	168	0.5	1		211.3243243	203	39	511	7819	103.610932	0.319677439	0.988139134
nascent_Set1Cell1.38270	ID4490510	4490510	101	40.31050873	61.97091928	34.41303707	0	252	252	0.5	1		159.3783784	143	0	589	5897	109.807749	0.323468449	0.709487493
nascent_Set1Cell1.38271	ID4060528	4060528	101	39.01570129	61.90856854	33.08056629	0	123	123	0.5	1		160.2972973	141	0	495	5931	113.9695049	0.313657632	0.671647186
nascent_Set1Cell1.38272	ID4808964	4808964	101	56.34680176	61.71896713	34.28688617	0	346	346	0.5	1		179	157	0	537	6623	139.7758126	0.314828548	0.613276019
nascent_Set1Cell1.38273	ID5332255	5332255	101	48.04152679	61.13785621	31.77302079	0	503	503	0.5	1		186.3513514	168	0	578	6895	135.7461307	0.286950841	0.6121821
nascent_Set1Cell1.38274	ID4698376	4698376	101	36.80862808	61.48844006	34.94995951	0	312	312	0.5	1		151.4324324	138	0	525	5603	120.0702435	0.317355983	0.607654957
nascent_Set1Cell1.38275	ID4226322	4226322	101	53.19000244	61.50377236	32.74751208	0	172	172	0.5	1		196.2702703	180	14	569	7262	121.9448073	0.309345222	0.760519666
nascent_Set1Cell1.38276	ID5494023	5494023	101	28.77523422	61.02912107	31.15300883	0	551	551	0.5	1		150.7027027	135	0	496	5576	109.6025306	0.250840413	0.55147529
nascent_Set1Cell1.38277	ID4181354	4181354	101	43.97241974	61.50544024	32.8181956	0	162	162	0.5	1		185.3243243	179	0	474	6857	102.8634624	0.285741201	0.800793589
nascent_Set1Cell1.38278	ID4843804	4843804	101	47.83004379	61.96674007	33.97657395	0	357	357	0.5	1		158.5675676	154	0	531	5867	119.4532778	0.364302676	0.708921126
nascent_Set1Cell1.38279	ID4605203	4605203	101	45.7494545	61.88420054	34.44363724	0	282	282	0.5	1		163.5945946	141	0	477	6053	118.2322243	0.323167175	0.675889359
nascent_Set1Cell1.38280	ID5316870	5316870	101	48.24165344	61.16037882	31.78604434	0	499	499	0.5	1		203.1081081	182	0	508	7515	124.042507	0.280458734	0.717282284
nascent_Set1Cell1.38281	ID5460228	5460228	101	42.43902969	60.9671081	31.27109624	0	541	541	0.5	1		170.7567568	153	7	447	6318	104.2356852	0.358077817	0.86386172
nascent_Set1Cell1.38282	ID5102874	5102874	101	58.93518066	61.86187678	33.07787739	0	434	434	0.5	1		203.1621622	187	0	490	7517	124.1554835	0.325904707	0.804424402
nascent_Set1Cell1.38283	ID4144483	4144483	101	32.02997208	61.81971987	32.76787107	0	150	150	0.5	1		153.3783784	145	0	482	5675	107.7400038	0.188521165	0.451617067
nascent_Set1Cell1.38284	ID4702490	4702490	101	38.78739929	61.56547057	34.71251576	0	313	313	0.5	1		157.8918919	135	0	674	5842	125.2638956	0.301388099	0.58382566
nascent_Set1Cell1.38285	ID4796713	4796713	101	55.26026154	61.79523578	34.15295421	0	348	348	0.5	1		191.1621622	154	0	548	7073	132.6498133	0.358220778	0.760161184
nascent_Set1Cell1.38286	ID4107614	4107614	101	31.22847939	61.92813504	32.91383882	0	136	136	0.5	1		156.2432432	131	0	502	5781	118.5086507	0.24171731	0.51329402
nascent_Set1Cell1.38287	ID4406562	4406562	101	40.04087448	61.93485085	34.30025635	0	231	231	0.5	1		150.6486486	126	0	548	5574	113.202183	0.27728404	0.577800377
nascent_Set1Cell1.38288	ID5413168	5413168	101	40.41513824	60.95928941	31.54541722	0	526	526	0.5	1		175.3783784	168	0	516	6489	102.567688	0.259825939	0.705289533
nascent_Set1Cell1.38289	ID3761500	3761500	101	43.12530899	61.7391732	33.18046939	0	33	33	0.5	1		180.7027027	147	0	570	6686	123.2355164	0.312362282	0.698013145
nascent_Set1Cell1.38290	ID3644752	3644752	101	36.14067459	61.66370179	33.29353787	0	0	0	0.5	1		130.5945946	134	0	341	4832	92.30699367	0.217455768	0.5054036
nascent_Set1Cell1.38291	ID5079333	5079333	101	46.0174408	61.86943146	33.14404937	0	429	429	0.5	1		178.2432432	163	0	628	6595	134.5435504	0.291694327	0.598340525
nascent_Set1Cell1.38292	ID3929427	3929427	101	31.95711708	61.92177285	33.26630125	0	83	83	0.5	1		160.5135135	159	0	569	5939	103.4302292	0.258056402	0.636661569
nascent_Set1Cell1.38293	ID5557564	5557564	101	32.6978035	60.80730088	30.35175197	0	572	572	0.5	1		147.6216216	157	0	342	5462	78.20960134	0.230148212	0.706268863
nascent_Set1Cell1.38294	ID3724626	3724626	101	45.11354446	61.75422871	33.21002338	0	24	24	0.5	1		158.1081081	129	0	448	5850	105.148515	0.247200512	0.59606563
nascent_Set1Cell1.38295	ID4383022	4383022	101	32.14215851	61.96775399	34.27869281	0	218	218	0.5	1		134	105	0	572	4958	118.6139864	0.232892467	0.426804642
nascent_Set1Cell1.38296	ID4762917	4762917	101	54.23640823	61.65486505	34.52833235	0	334	334	0.5	1		175.4594595	146	0	521	6492	132.4043878	0.353503197	0.69221095
nascent_Set1Cell1.38297	ID4335916	4335916	101	24.77777863	61.87928823	33.81436858	0	201	201	0.5	1		144.6486486	137	0	429	5352	96.740264	0.168857105	0.432011219
nascent_Set1Cell1.38298	ID5269793	5269793	101	55.89304352	61.31601876	32.05901488	0	484	484	0.5	1		207.2432432	182	0	566	7668	132.9766908	0.361534738	0.827667994
nascent_Set1Cell1.38299	ID5517605	5517605	101	37.59561539	60.97816923	31.03150226	0	558	558	0.5	1		150.7837838	131	0	388	5579	96.55658535	0.24286236	0.610295138
nascent_Set1Cell1.38300	ID5436704	5436704	101	50.21983337	60.88865283	31.2544578	0	538	538	0.5	1		197.5945946	191	20	419	7311	97.83474146	0.320690548	0.980837459
nascent_Set1Cell1.38301	ID3905871	3905871	101	32.46578217	61.86750941	33.17527131	0	78	78	0.5	1		177.3513514	165	16	447	6562	101.165765	0.273814446	0.753669802
nascent_Set1Cell1.38302	ID4880701	4880701	101	52.42453766	61.94667588	33.81587156	0	369	369	0.5	1		171.4864865	152	7	440	6345	106.4734243	0.341572629	0.820139161
nascent_Set1Cell1.38303	ID4500787	4500787	101	52.26761246	61.95412959	34.47839444	0	259	259	0.5	1		168.1891892	129	0	436	6223	120.1565733	0.353861859	0.731711599
nascent_Set1Cell1.38304	ID4788529	4788529	101	51.95457458	61.69438405	34.49617271	0	338	338	0.5	1		167.4864865	162	0	520	6197	132.1801426	0.361700329	0.673148548
nascent_Set1Cell1.38305	ID3798339	3798339	101	28.77860451	61.68583894	32.95020347	0	47	47	0.5	1		170.3513514	156	8	399	6303	91.50173533	0.177196743	0.560470722
nascent_Set1Cell1.38306	ID3950912	3950912	101	25.67462921	61.95567097	33.26755373	0	92	92	0.5	1		139.8648649	127	0	422	5175	96.62245028	0.218154164	0.51846785
nascent_Set1Cell1.38307	ID4430143	4430143	101	46.47324371	61.9104522	34.3042259	0	233	233	0.5	1		153.1351351	125	0	495	5666	118.1665873	0.303328191	0.603210836
nascent_Set1Cell1.38308	ID5264685	5264685	101	53.60034561	61.21372571	32.08117324	0	481	481	0.5	1		179.5405405	160	0	536	6643	123.3924621	0.334911307	0.730098224
nascent_Set1Cell1.38309	ID5032242	5032242	101	39.57412338	61.93829254	33.40340981	0	414	414	0.5	1		177.7027027	163	0	471	6575	117.3751973	0.249689314	0.604986374
nascent_Set1Cell1.38310	ID4331837	4331837	101	45.69181442	61.96173877	34.04126028	0	207	207	0.5	1		162.5405405	145	10	377	6014	99.70946534	0.304830193	0.761656744
nascent_Set1Cell1.38311	ID4347328	4347328	101	38.26253128	62.08176406	34.09400599	0	209	209	0.5	1		148.6756757	120	0	512	5501	105.3971468	0.25249907	0.568752649
nascent_Set1Cell1.38312	ID4548033	4548033	101	46.73863602	61.99998544	34.42502399	0	267	267	0.5	1		152.8378378	122	0	492	5655	121.1801949	0.321613523	0.613845479
nascent_Set1Cell1.38313	ID3774897	3774897	101	36.93130875	61.68869656	33.100008	0	41	41	0.5	1		148.3783784	140	0	397	5490	99.48292744	0.219659903	0.537234754
nascent_Set1Cell1.38314	ID3738032	3738032	101	45.54449844	61.67992004	33.15823615	0	30	30	0.5	1		175.6216216	144	0	507	6498	120.1479068	0.235824335	0.557857973
nascent_Set1Cell1.38315	ID3835315	3835315	101	50.80053329	61.70105168	32.93306734	0	61	61	0.5	1		174.972973	174	0	454	6474	117.3706111	0.294842331	0.678913662
nascent_Set1Cell1.38316	ID3895728	3895728	101	32.06653976	61.76061115	33.13934482	0	73	73	0.5	1		155.4054054	158	0	370	5750	88.67464233	0.223147765	0.639455439
nascent_Set1Cell1.38317	ID5163458	5163458	101	47.72149277	61.62699998	32.39754374	0	450	450	0.5	1		199.6486486	207	0	480	7387	114.8035075	0.264735878	0.728038217
nascent_Set1Cell1.38318	ID4045228	4045228	101	36.39795685	61.91242148	32.91943904	0	125	125	0.5	1		180.9189189	175	22	467	6694	100.5905834	0.249806562	0.718981466
nascent_Set1Cell1.38319	ID3837355	3837355	101	36.08264923	61.7053888	33.10440364	0	58	58	0.5	1		171.1351351	158	0	502	6332	109.6775988	0.217708069	0.55793369
nascent_Set1Cell1.38320	ID4459990	4459990	101	47.02531052	61.96135839	34.49618488	0	244	244	0.5	1		152.2702703	127	0	563	5634	127.5638508	0.361946634	0.634456637
nascent_Set1Cell1.38321	ID4669909	4669909	101	42.5915184	61.51339785	34.82951999	0	308	308	0.5	1		168.6756757	158	0	537	6241	118.3157391	0.27778691	0.61985952
nascent_Set1Cell1.38322	ID4856281	4856281	101	49.21156311	61.92121782	33.87722877	0	365	365	0.5	1		162.972973	133	14	480	6030	109.3347272	0.329859819	0.73945374
nascent_Set1Cell1.38323	ID5069273	5069273	101	50.25238419	61.81629864	33.19646805	0	427	427	0.5	1		190.2702703	176	0	456	7040	125.4362717	0.266110415	0.637629034
nascent_Set1Cell1.38324	ID5045721	5045721	101	43.42351913	61.93430511	33.384821	0	418	418	0.5	1		154.2432432	125	0	456	5707	119.869699	0.283288523	0.568108647
nascent_Set1Cell1.38325	ID4396501	4396501	101	45.95795822	61.91002452	34.34580427	0	229	229	0.5	1		148.4864865	134	0	434	5494	97.60282943	0.33427208	0.762272451
nascent_Set1Cell1.38326	ID4037028	4037028	101	41.68089676	61.84840146	33.1215678	0	117	117	0.5	1		158.8918919	148	0	473	5879	112.7127085	0.260096844	0.581955805
nascent_Set1Cell1.38327	ID5345741	5345741	101	50.12476349	61.05659925	31.67848402	0	509	509	0.5	1		174.9189189	139	0	655	6472	136.9795967	0.335819392	0.64205011
nascent_Set1Cell1.38328	ID3644842	3644842	101	28.42964363	61.74063583	33.27381126	0	1	1	0.5	1		127.7297297	108	0	319	4726	90.86150898	0.137227409	0.33926229
nascent_Set1Cell1.38329	ID4231646	4231646	101	51.6284256	61.55410046	32.79453893	0	176	176	0.5	1		175.2162162	150	0	386	6483	106.0249277	0.33047334	0.820968627
nascent_Set1Cell1.38330	ID4255200	4255200	101	40.2594223	61.58945601	33.03098882	0	182	182	0.5	1		177.5945946	187	3	412	6571	107.7415785	0.259843797	0.679942295
nascent_Set1Cell1.38331	ID3951005	3951005	101	37.5871582	61.94106082	33.33364758	0	95	95	0.5	1		142.4324324	97	0	423	5270	110.594992	0.22184101	0.467660362
nascent_Set1Cell1.38332	ID4013468	4013468	101	25.10564041	61.93157082	33.18685493	0	111	111	0.5	1		154.7837838	158	12	425	5727	83.27369037	0.218238977	0.665958966
nascent_Set1Cell1.38333	ID3811736	3811736	101	41.55626678	61.72200533	32.97141479	0	53	53	0.5	1		169.4054054	165	0	524	6268	122.5408003	0.252973513	0.558225548
nascent_Set1Cell1.38334	ID5244403	5244403	101	50.43054581	61.2640382	32.132354	0	478	478	0.5	1		199.3783784	188	0	635	7377	132.1546551	0.333147983	0.754022695
nascent_Set1Cell1.38335	ID4372961	4372961	101	32.65435028	62.07501461	34.32483895	0	222	222	0.5	1		138.8918919	121	0	467	5139	106.5097241	0.265598693	0.547327848
nascent_Set1Cell1.38336	ID4571619	4571619	101	46.95822906	62.00352505	34.43516924	0	273	273	0.5	1		157.5945946	150	0	426	5831	111.0861676	0.314455403	0.678772961
nascent_Set1Cell1.38337	ID5153257	5153257	101	54.95027542	61.49648667	32.37789283	0	453	453	0.5	1		200	184	0	440	7400	118.3103264	0.376344086	0.924475516
nascent_Set1Cell1.38338	ID4951523	4951523	101	44.29173279	61.95390511	33.53738749	0	390	390	0.5	1		190.6486486	187	0	500	7054	102.4660421	0.333769672	0.931214649
nascent_Set1Cell1.38339	ID5369338	5369338	101	36.81424713	60.9782713	31.60124499	0	517	517	0.5	1		171.5135135	142	1	596	6346	123.1815782	0.302599143	0.646903471
nascent_Set1Cell1.38340	ID4157844	4157844	101	32.4041748	61.7421951	32.85037866	0	155	155	0.5	1		144.5135135	122	5	471	5347	98.53302369	0.222081451	0.533051021
nascent_Set1Cell1.38341	ID4278765	4278765	101	44.05019379	61.72577449	33.42352144	0	186	186	0.5	1		177.1621622	153	0	438	6555	119.0922876	0.207718043	0.511712467
nascent_Set1Cell1.38342	ID3858826	3858826	101	35.71358871	61.84921139	33.04227431	0	65	65	0.5	1		167.7837838	167	0	502	6208	118.8351181	0.291336315	0.637074814
nascent_Set1Cell1.38343	ID3989901	3989901	101	35.2816391	62.02393036	33.29884834	0	105	105	0.5	1		148.0540541	134	0	346	5478	87.67330328	0.237222746	0.647576922
nascent_Set1Cell1.38344	ID5588454	5588454	101	22.16252518	60.7422322	30.08085682	0	579	579	0.5	1		137.7297297	148	0	324	5096	80.84231862	0.110254769	0.338371415
nascent_Set1Cell1.38345	ID4515319	4515319	101	51.05039978	61.95507845	34.49792753	0	261	261	0.5	1		172.1351351	132	0	674	6369	155.7532169	0.397776012	0.62901862
nascent_Set1Cell1.38346	ID4463090	4463090	101	50.6568222	61.99696837	34.47699494	0	247	247	0.5	1		182.1891892	143	15	553	6741	132.3899622	0.30864617	0.649136745
nascent_Set1Cell1.38347	ID4998644	4998644	101	44.6026268	61.89824686	33.57379693	0	404	404	0.5	1		161.1621622	166	0	421	5963	106.5367734	0.274984863	0.652525219
nascent_Set1Cell1.38348	ID5278184	5278184	101	50.62358475	61.346286	31.97314239	0	487	487	0.5	1		207	187	0	769	7659	156.0514516	0.348491967	0.685609672
nascent_Set1Cell1.38349	ID5392875	5392875	101	44.28728867	60.91156805	31.48305764	0	523	523	0.5	1		169.6216216	116	0	633	6276	128.1276168	0.281388375	0.581425172
nascent_Set1Cell1.38350	ID3882369	3882369	101	38.20198059	61.79043191	33.10115009	0	72	72	0.5	1		180.2702703	136	0	511	6670	120.3397156	0.233667265	0.567472681
nascent_Set1Cell1.38351	ID4776437	4776437	101	47.06380081	61.67542107	34.42176445	0	340	340	0.5	1		175.4054054	151	0	533	6490	126.1684191	0.340194211	0.70579973
nascent_Set1Cell1.38352	ID4437502	4437502	101	30.13582802	61.98751369	34.50729042	0	237	237	0.5	1		135.5675676	119	0	405	5016	96.51555446	0.225201866	0.516360276
nascent_Set1Cell1.38353	ID4120961	4120961	101	24.1484127	61.93051946	32.90000665	0	143	143	0.5	1		151.8648649	144	0	424	5619	84.62077567	0.181343945	0.55098148
nascent_Set1Cell1.38354	ID4596217	4596217	101	41.3585434	61.79584441	34.456628	0	286	286	0.5	1		178.5945946	137	0	567	6608	135.1335676	0.236778407	0.506040485
nascent_Set1Cell1.38355	ID3751417	3751417	101	30.69945908	61.71286885	33.20460841	0	34	34	0.5	1		161	121	10	651	5957	132.9237459	0.234944869	0.460862843
nascent_Set1Cell1.38356	ID3788285	3788285	101	43.80955887	61.74862976	32.95202805	0	45	45	0.5	1		181.3783784	157	27	458	6711	113.1749755	0.2979511	0.735786412
nascent_Set1Cell1.38357	ID4692354	4692354	101	38.14975739	61.48082436	34.81067353	0	314	314	0.5	1		165.3783784	154	0	521	6119	118.6468503	0.269214699	0.591311311
nascent_Set1Cell1.38358	ID4655488	4655488	101	51.17735291	61.68663826	34.7184109	0	303	303	0.5	1		162.4324324	144	0	475	6010	129.1075221	0.285273355	0.558491931
nascent_Set1Cell1.38359	ID5598610	5598610	101	21.38029099	60.63330813	30.32571456	0	583	583	0.5	1		143.4594595	137	0	312	5308	77.71193051	0.146582727	0.472007491
nascent_Set1Cell1.38360	ID5483930	5483930	101	41.43941116	61.01906723	31.30860258	0	542	542	0.5	1		169.2702703	161	14	570	6263	107.1680012	0.318111404	0.76238207
nascent_Set1Cell1.38361	ID4073973	4073973	101	31.90711021	61.89833675	32.79592584	0	129	129	0.5	1		164.2702703	156	0	446	6078	119.1583094	0.164874209	0.390245882
nascent_Set1Cell1.38362	ID5507480	5507480	101	35.62201691	61.00538538	30.99779752	0	554	554	0.5	1		163.5135135	159	0	361	6050	79.20003564	0.276950256	0.895542211
nascent_Set1Cell1.38363	ID4524424	4524424	101	43.59496307	61.97084746	34.53391905	0	263	263	0.5	1		168.5405405	150	1	499	6236	120.3565524	0.36124483	0.743241646
nascent_Set1Cell1.38364	ID5254557	5254557	101	59.85935211	61.32317054	32.03661095	0	479	479	0.5	1		207.5405405	188	32	602	7679	130.5051286	0.2932728	0.721251954
nascent_Set1Cell1.38365	ID4618632	4618632	101	39.44951248	61.76605899	34.58911859	0	289	289	0.5	1		151.0540541	135	0	517	5589	108.9112651	0.286165209	0.617176887
nascent_Set1Cell1.38366	ID4419984	4419984	101	41.34912491	61.93452146	34.3512133	0	232	232	0.5	1		162.4594595	148	15	501	6011	107.5780323	0.252755929	0.609377323
nascent_Set1Cell1.38367	ID4134380	4134380	101	40.00152969	61.89940827	32.78537985	0	146	146	0.5	1		189.8378378	184	28	406	7024	93.45037706	0.257038724	0.830771552
nascent_Set1Cell1.38368	ID4487568	4487568	101	43.21036148	62.00839487	34.45103215	0	250	250	0.5	1		188.1351351	156	0	579	6961	130.3016079	0.387513141	0.806490879
nascent_Set1Cell1.38369	ID5197210	5197210	101	55.01010895	61.48438374	32.18376525	0	464	464	0.5	1		200.4054054	196	0	506	7415	126.5785789	0.269347985	0.671911764
nascent_Set1Cell1.38370	ID3919331	3919331	101	29.61572647	61.93576794	33.28864201	0	84	84	0.5	1		157.2702703	147	13	453	5819	95.35974245	0.232929403	0.623157266
nascent_Set1Cell1.38371	ID4479388	4479388	101	47.66162872	61.99353809	34.55843603	0	248	248	0.5	1		163.972973	132	0	517	6067	116.5405238	0.381373716	0.776899551
nascent_Set1Cell1.38372	ID4465055	4465055	101	32.67662048	61.94357366	34.49920461	0	245	245	0.5	1		145.9459459	133	0	448	5400	113.4100098	0.24871593	0.512637762
nascent_Set1Cell1.38373	ID4361634	4361634	101	42.96068573	62.05061337	34.03823122	0	210	210	0.5	1		151.2162162	121	0	401	5595	103.026732	0.271058986	0.626003185
nascent_Set1Cell1.38374	ID5450161	5450161	101	35.85339355	60.9240001	31.30066339	0	540	540	0.5	1		156.3783784	125	0	475	5786	123.8647002	0.293341615	0.572689964
nascent_Set1Cell1.38375	ID3942879	3942879	101	27.00274277	61.92488127	33.3398512	0	93	93	0.5	1		150.8378378	137	0	494	5581	102.0869764	0.149824631	0.385053932
nascent_Set1Cell1.38376	ID4097498	4097498	101	35.68477631	61.95802056	32.78717437	0	137	137	0.5	1		154.9459459	168	0	365	5733	100.877799	0.093375731	0.262348871
nascent_Set1Cell1.38377	ID4443559	4443559	101	53.15130234	61.99061399	34.32315149	0	234	234	0.5	1		172.4594595	161	27	425	6381	96.2383022	0.366859591	0.961933471
nascent_Set1Cell1.38378	ID5427643	5427643	101	36.87598419	60.86752752	31.34602389	0	532	532	0.5	1		165.1351351	168	13	419	6110	89.97597277	0.275930131	0.793807441
nascent_Set1Cell1.38379	ID4927904	4927904	101	48.34941483	62.00847293	33.7088255	0	383	383	0.5	1		167.8918919	178	0	435	6212	109.3652859	0.333352596	0.76760723
nascent_Set1Cell1.38380	ID5092769	5092769	101	47.06661606	61.89336112	33.05866359	0	432	432	0.5	1		174.7837838	165	0	539	6467	130.2666358	0.254031841	0.543597595
nascent_Set1Cell1.38381	ID5220797	5220797	101	48.52606964	61.42856443	32.16110631	0	469	469	0.5	1		198.7567568	169	64	442	7354	103.7278505	0.336451889	0.964775265
nascent_Set1Cell1.38382	ID4734395	4734395	101	45.69035721	61.55747634	34.74426589	0	323	323	0.5	1		179.2702703	165	8	637	6633	129.7402637	0.339947943	0.701112942
nascent_Set1Cell1.38383	ID4715954	4715954	101	43.37501907	61.64364834	34.60488891	0	321	321	0.5	1		164.8108108	142	0	636	6098	118.1683916	0.393900564	0.788259432
nascent_Set1Cell1.38384	ID4894141	4894141	101	48.02502441	62.05340541	33.7619409	0	373	373	0.5	1		181.0540541	135	0	489	6699	122.6693718	0.325533941	0.724949128
nascent_Set1Cell1.38385	ID4975036	4975036	101	53.87910461	61.87617362	33.68457317	0	392	392	0.5	1		205.027027	190	0	519	7586	120.7427215	0.326589498	0.836076102
nascent_Set1Cell1.38386	ID3966404	3966404	101	34.39751816	61.90197964	33.29679279	0	103	103	0.5	1		163.1891892	145	0	465	6038	107.0022943	0.236071237	0.582542836
nascent_Set1Cell1.38387	ID5022135	5022135	101	42.07435608	61.96373904	33.38815999	0	408	408	0.5	1		179.0540541	155	25	430	6625	111.4874049	0.29705837	0.735648952
nascent_Set1Cell1.38388	ID4683334	4683334	101	41.9323082	61.49205483	34.89370197	0	309	309	0.5	1		156.027027	122	8	658	5773	123.250983	0.302792666	0.588449887
nascent_Set1Cell1.38389	ID4705860	4705860	101	37.67819595	61.54836312	34.7859925	0	317	317	0.5	1		157.7297297	114	0	608	5836	130.9163534	0.300714602	0.557085887
nascent_Set1Cell1.38390	ID3701308	3701308	101	34.03557205	61.81343714	33.21817718	0	19	19	0.5	1		145.7837838	103	0	464	5394	111.9586072	0.187670563	0.411511419
nascent_Set1Cell1.38391	ID5305941	5305941	101	52.16395569	61.20592451	31.81433184	0	496	496	0.5	1		189.9459459	146	0	512	7028	133.4975959	0.307830842	0.669803072
nascent_Set1Cell1.38392	ID4561475	4561475	101	38.69449234	61.99446134	34.43062532	0	274	274	0.5	1		151.6756757	138	0	436	5612	103.8489967	0.297051761	0.668988193
nascent_Set1Cell1.38393	ID4847168	4847168	101	50.97413635	61.95051832	34.03862195	0	355	355	0.5	1		180.3783784	131	31	639	6674	129.3679832	0.30122587	0.645546075
nascent_Set1Cell1.38394	ID4194889	4194889	101	38.59828949	61.45586534	32.59620885	0	165	165	0.5	1		175.2432432	170	0	439	6484	113.0846304	0.287902329	0.6928352
nascent_Set1Cell1.38395	ID5014085	5014085	101	35.91165924	61.99376935	33.4139478	0	409	409	0.5	1		152	109	0	469	5624	109.612702	0.257997772	0.56878585
nascent_Set1Cell1.38396	ID5059138	5059138	101	41.59138107	61.84163727	33.2793891	0	422	422	0.5	1		172.2702703	141	0	466	6374	110.9743836	0.255723864	0.632258534
nascent_Set1Cell1.38397	ID3995187	3995187	101	23.67281151	61.99946275	33.25749771	0	107	107	0.5	1		144.5135135	138	0	327	5347	87.42953405	0.102209819	0.306555163
nascent_Set1Cell1.38398	ID5301824	5301824	101	62.47624588	61.23410231	31.90427189	0	494	494	0.5	1		222.5675676	173	35	632	8235	139.5246972	0.391715261	0.897968058
nascent_Set1Cell1.38399	ID4355670	4355670	101	42.76561356	62.03350444	34.12975376	0	212	212	0.5	1		145.2162162	114	0	484	5373	115.1815319	0.301182095	0.583651133
nascent_Set1Cell1.38400	ID5544512	5544512	101	40.72680664	60.80170762	30.52217478	0	567	567	0.5	1		170.4864865	151	17	491	6308	105.3139807	0.265449888	0.679159097
nascent_Set1Cell1.38401	ID5082712	5082712	101	39.53447342	61.85605374	33.20870273	0	425	425	0.5	1		179.1351351	149	0	479	6628	114.2638667	0.315168438	0.751386168
nascent_Set1Cell1.38402	ID4339285	4339285	101	38.80577087	61.9762424	34.04086512	0	208	208	0.5	1		158.8918919	127	0	452	5879	110.7554322	0.316778908	0.690255843
nascent_Set1Cell1.38403	ID5520963	5520963	101	41.42120361	60.9923815	30.86107804	0	561	561	0.5	1		152.6756757	144	0	451	5649	96.12320048	0.298131451	0.729559549
nascent_Set1Cell1.38404	ID4675167	4675167	101	41.55975723	61.52800554	34.69333862	0	307	307	0.5	1		179.2702703	139	0	771	6633	155.3652772	0.312128734	0.548961149
nascent_Set1Cell1.38405	ID4823633	4823633	101	40.8585434	61.81280532	34.0686349	0	352	352	0.5	1		178.027027	141	0	561	6587	142.691292	0.273641831	0.536109666
nascent_Set1Cell1.38406	ID4645471	4645471	101	36.76357651	61.76702639	34.63165597	0	298	298	0.5	1		161.8108108	132	0	531	5987	128.4602917	0.230980923	0.472708504
nascent_Set1Cell1.38407	ID5463625	5463625	101	36.3551445	61.08175213	31.25126992	0	547	547	0.5	1		161.7567568	147	0	463	5985	108.8547466	0.25035405	0.595068103
nascent_Set1Cell1.38408	ID5158485	5158485	101	52.96405792	61.62875712	32.41208478	0	452	452	0.5	1		195.6756757	196	13	578	7240	119.3424238	0.275428405	0.708148967
nascent_Set1Cell1.38409	ID3848737	3848737	101	42.24474335	61.69868941	32.95849394	0	59	59	0.5	1		164.6216216	151	0	459	6091	119.2570406	0.190560676	0.441890428
nascent_Set1Cell1.38410	ID4941399	4941399	101	48.21071243	61.953157	33.58568326	0	385	385	0.5	1		168.4864865	156	0	493	6234	120.8062318	0.361422621	0.740505179
nascent_Set1Cell1.38411	ID5440079	5440079	101	29.05326271	60.93728406	31.29743184	0	539	539	0.5	1		140.7027027	131	0	441	5206	95.56930727	0.197612844	0.485861761
nascent_Set1Cell1.38412	ID3994146	3994146	101	37.32472992	61.98520892	33.30005228	0	104	104	0.5	1		160.5675676	131	25	530	5941	113.277815	0.264549615	0.593081286
nascent_Set1Cell1.38413	ID5447244	5447244	101	35.64461136	60.88120285	31.26366874	0	536	536	0.5	1		167.972973	160	0	510	6215	106.8876582	0.309132595	0.742169335
nascent_Set1Cell1.38414	ID4433506	4433506	101	32.45186234	61.92767439	34.34716773	0	239	239	0.5	1		143.9189189	123	0	465	5325	109.0158955	0.197090926	0.434707916
nascent_Set1Cell1.38415	ID4766313	4766313	101	44.07545471	61.6017719	34.67775678	0	332	332	0.5	1		189.4864865	183	20	454	7011	109.5766149	0.299281883	0.796649713
nascent_Set1Cell1.38416	ID5234282	5234282	101	56.78700256	61.28835287	32.16015915	0	474	474	0.5	1		219.9189189	205	29	577	8137	117.2043274	0.319479224	0.908634044
nascent_Set1Cell1.38417	ID5311096	5311096	101	60.38357925	61.17026765	31.87396971	0	497	497	0.5	1		194.6216216	156	0	681	7201	147.4679535	0.363114561	0.703128557
nascent_Set1Cell1.38418	ID3956246	3956246	101	36.79488373	61.91481484	33.29399219	0	94	94	0.5	1		161.3513514	163	9	523	5970	107.3776348	0.248527016	0.598224824
nascent_Set1Cell1.38419	ID4003345	4003345	101	31.48934746	61.83972524	33.22357679	0	108	108	0.5	1		164.0810811	154	0	377	6071	98.88668554	0.152362458	0.438772653
nascent_Set1Cell1.38420	ID4045329	4045329	101	34.81452179	61.92591627	32.96511953	0	121	121	0.5	1		167.1891892	153	0	465	6186	99.74602132	0.245951612	0.661745662
nascent_Set1Cell1.38421	ID4458090	4458090	101	43.37050629	61.93165492	34.46094728	0	240	240	0.5	1		172.5945946	143	32	465	6386	109.1933706	0.320917282	0.768030375
nascent_Set1Cell1.38422	ID4171280	4171280	101	35.03943253	61.64910753	32.81710906	0	159	159	0.5	1		165.9459459	153	0	458	6140	100.7560161	0.246570302	0.651552846
nascent_Set1Cell1.38423	ID4742780	4742780	101	26.46775627	61.60008794	34.6230272	0	333	333	0.5	1		159.2162162	121	39	535	5891	121.1186597	0.285622405	0.584097137
nascent_Set1Cell1.38424	ID5035641	5035641	101	45.96439743	61.85810189	33.31804071	0	415	415	0.5	1		174.1891892	163	0	433	6445	102.8182965	0.32450305	0.830130955
nascent_Set1Cell1.38425	ID5157495	5157495	101	47.0998764	61.60616617	32.34325045	0	454	454	0.5	1		182.4324324	165	0	607	6750	125.9901982	0.332513325	0.72265794
nascent_Set1Cell1.38426	ID4129285	4129285	101	29.40002251	61.89574829	32.71308645	0	147	147	0.5	1		146	131	0	402	5402	99.0288959	0.212779553	0.51733152
nascent_Set1Cell1.38427	ID3872256	3872256	101	43.10398102	61.85434128	33.05710134	0	68	68	0.5	1		160.4864865	150	0	438	5938	114.5378689	0.256557201	0.572165032
nascent_Set1Cell1.38428	ID3714563	3714563	101	36.52215195	61.68790342	33.26971244	0	20	20	0.5	1		164.6216216	138	15	457	6091	119.7836827	0.252028857	0.553292955
nascent_Set1Cell1.38429	ID4964982	4964982	101	55.21570587	61.8948406	33.66996911	0	394	394	0.5	1		182.8648649	163	0	535	6766	139.737882	0.343932038	0.66979428
nascent_Set1Cell1.38430	ID4596231	4596231	101	48.81443787	61.87370271	34.29396964	0	280	280	0.5	1		192.2162162	162	13	538	7112	118.6587392	0.272408706	0.693608875
nascent_Set1Cell1.38431	ID4050551	4050551	101	37.76478577	61.90894757	32.94628242	0	126	126	0.5	1		167	158	0	385	6179	92.98386957	0.235013866	0.683534602
nascent_Set1Cell1.38432	ID4946458	4946458	101	44.34822083	61.92178126	33.66097553	0	388	388	0.5	1		171.3243243	155	0	457	6339	104.0448766	0.298349924	0.756767546
nascent_Set1Cell1.38433	ID4208149	4208149	101	50.72806168	61.55537981	32.59106889	0	170	170	0.5	1		183.0540541	171	0	507	6773	107.6258813	0.283653461	0.751679865
nascent_Set1Cell1.38434	ID3932772	3932772	101	31.63179398	61.90354197	33.33968387	0	87	87	0.5	1		154.4864865	156	6	429	5716	91.44932465	0.26396183	0.70558146
nascent_Set1Cell1.38435	ID5013013	5013013	101	41.98185349	61.94503795	33.270698	0	410	410	0.5	1		186.2702703	180	32	468	6892	105.2013014	0.31433863	0.846921019
nascent_Set1Cell1.38436	ID5129748	5129748	101	44.92098618	61.75186626	32.86920298	0	443	443	0.5	1		204.6486486	184	0	637	7572	142.3187378	0.314059061	0.68734256
nascent_Set1Cell1.38437	ID4870676	4870676	101	47.16987228	61.96827508	33.95307798	0	363	363	0.5	1		169.5405405	136	0	457	6273	121.2414017	0.351789786	0.727824509
nascent_Set1Cell1.38438	ID5473804	5473804	101	36.71580124	61.0012071	31.23554782	0	543	543	0.5	1		171.4054054	156	27	445	6342	85.32046109	0.309632001	0.94994372
nascent_Set1Cell1.38439	ID3650152	3650152	101	23.86646652	61.91953098	33.57283498	0	5	5	0.5	1		148.4324324	151	0	482	5492	91.12492662	0.191309544	0.523158907
nascent_Set1Cell1.38440	ID3825241	3825241	101	48.98157501	61.73520628	33.04553651	0	55	55	0.5	1		185.1891892	169	2	538	6852	131.2040052	0.276461058	0.611399288
nascent_Set1Cell1.38441	ID4608544	4608544	101	38.91865158	61.80580828	34.54280827	0	288	288	0.5	1		152.6486486	126	0	535	5648	129.3045965	0.301989695	0.547637997
nascent_Set1Cell1.38442	ID4386341	4386341	101	31.03523827	61.93662235	34.18487242	0	220	220	0.5	1		152.3783784	131	0	470	5638	100.8922284	0.333539536	0.755504497
nascent_Set1Cell1.38443	ID4087385	4087385	101	33.28806686	61.95603453	32.87282431	0	132	132	0.5	1		180.6486486	174	0	478	6684	105.7762881	0.185423676	0.534278847
nascent_Set1Cell1.38444	ID5497406	5497406	101	32.03269577	60.90757831	31.26513891	0	550	550	0.5	1		166.7837838	138	0	555	6171	104.5286072	0.294175059	0.725373152
nascent_Set1Cell1.38445	ID3909205	3909205	101	26.36942291	61.89336611	33.17906969	0	80	80	0.5	1		164.6756757	149	0	386	6093	91.64486227	0.215436359	0.636998052
nascent_Set1Cell1.38446	ID4917797	4917797	101	45.41212845	61.9452541	33.75922178	0	379	379	0.5	1		175.7567568	158	10	414	6503	99.95815941	0.271442403	0.750766308
nascent_Set1Cell1.38447	ID5578276	5578276	101	22.67533302	60.7080157	30.15739796	0	575	575	0.5	1		134.3783784	133	0	300	4972	80.53755209	0.187201528	0.526194021
nascent_Set1Cell1.38448	ID3801673	3801673	101	33.96921539	61.67826471	32.99543654	0	48	48	0.5	1		154.0810811	136	0	561	5701	113.5973343	0.217873388	0.485303272
nascent_Set1Cell1.38449	ID3691084	3691084	101	31.04785919	61.84277419	33.28563984	0	15	15	0.5	1		143.2432432	133	0	339	5300	87.29146751	0.215198357	0.581198017
nascent_Set1Cell1.38450	ID3764812	3764812	101	29.80060959	61.76509715	33.08891877	0	38	38	0.5	1		138.4864865	107	0	515	5124	119.3243995	0.155647023	0.312625032
nascent_Set1Cell1.38451	ID3979849	3979849	101	37.22908401	61.92701923	33.26493081	0	97	97	0.5	1		145.4324324	120	14	440	5381	98.25944697	0.247782027	0.58782496
nascent_Set1Cell1.38452	ID4409909	4409909	101	43.50637054	61.93298627	34.37063368	0	225	225	0.5	1		163.6486486	160	0	471	6055	104.2782645	0.351637926	0.816552222
nascent_Set1Cell1.38453	ID4632113	4632113	101	35.6301918	61.65805141	34.65790947	0	295	295	0.5	1		166.1621622	141	1	465	6148	105.4273087	0.274829479	0.679548139
nascent_Set1Cell1.38454	ID5106224	5106224	101	48.94934845	61.83088228	32.98493246	0	437	437	0.5	1		201.3513514	174	0	470	7450	117.8973697	0.242189222	0.665958987
nascent_Set1Cell1.38455	ID4800054	4800054	101	46.09305191	61.65909543	34.42018895	0	345	345	0.5	1		169.1081081	139	0	652	6257	148.9654665	0.32712661	0.559644631
nascent_Set1Cell1.38456	ID5325521	5325521	101	54.40745163	61.13328719	31.85832363	0	501	501	0.5	1		211	182	0	767	7807	151.3452638	0.409558068	0.810169948
nascent_Set1Cell1.38457	ID4860617	4860617	101	54.02874756	61.90004508	33.97474149	0	361	361	0.5	1		172.4864865	146	0	542	6382	123.0078185	0.307020731	0.658775713
nascent_Set1Cell1.38458	ID5025482	5025482	101	44.12609482	62.03152072	33.33507376	0	412	412	0.5	1		158.8378378	136	0	493	5877	119.9649286	0.281390727	0.58151091
nascent_Set1Cell1.38459	ID4198090	4198090	101	51.6395607	61.53428865	32.6204093	0	167	167	0.5	1		208.2432432	200	0	561	7705	130.9385788	0.391888582	0.895553282
nascent_Set1Cell1.38460	ID4835012	4835012	101	50.00996017	61.9018429	33.89555388	0	354	354	0.5	1		177.5405405	130	30	593	6569	133.353664	0.350107506	0.69048723
nascent_Set1Cell1.38461	ID5349084	5349084	101	43.1534462	61.17596364	31.77669751	0	505	505	0.5	1		183.4054054	154	46	509	6786	108.2878005	0.322062379	0.825183705
nascent_Set1Cell1.38462	ID3668666	3668666	101	28.69718742	61.84960966	33.33507669	0	11	11	0.5	1		144.1081081	131	0	493	5332	105.6947344	0.245809786	0.538037432
nascent_Set1Cell1.38463	ID4731590	4731590	101	39.37839508	61.61435976	34.67321695	0	325	325	0.5	1		165.8648649	139	0	483	6137	105.7565764	0.31088847	0.743902269
nascent_Set1Cell1.38464	ID4786886	4786886	101	36.87717056	61.53533687	34.55788984	0	339	339	0.5	1		146.6756757	130	0	419	5427	104.9746144	0.276386728	0.605116102
nascent_Set1Cell1.38465	ID5096130	5096130	101	49.36138153	61.81482301	33.08090255	0	435	435	0.5	1		181.2432432	157	0	509	6706	135.3834894	0.281206284	0.587668048
nascent_Set1Cell1.38466	ID4289230	4289230	101	29.05911636	61.85956573	33.69427522	0	196	196	0.5	1		165.2432432	155	7	364	6114	75.94091468	0.211115069	0.758598025
nascent_Set1Cell1.38467	ID4185775	4185775	101	46.62862396	61.49318603	32.61375413	0	163	163	0.5	1		200.5405405	212	0	614	7420	122.5587375	0.303871417	0.762681101
nascent_Set1Cell1.38468	ID5187294	5187294	101	44.2863121	61.48468301	32.26576781	0	460	460	0.5	1		185.972973	169	12	466	6881	119.9883065	0.257669488	0.635093072
nascent_Set1Cell1.38469	ID4161198	4161198	101	38.03048325	61.5824303	32.81976519	0	157	157	0.5	1		159.7297297	144	0	465	5910	105.9307029	0.228150102	0.560225815
nascent_Set1Cell1.38470	ID5224156	5224156	101	37.48358154	61.25524551	32.14418979	0	473	473	0.5	1		182.1891892	172	5	477	6741	106.4951323	0.286652247	0.76228436
nascent_Set1Cell1.38471	ID5166808	5166808	101	59.84577942	61.59016506	32.469132	0	451	451	0.5	1		186.8918919	151	0	491	6915	124.3661225	0.341680122	0.765401115
nascent_Set1Cell1.38472	ID3862189	3862189	101	41.5802002	61.83680113	33.04997342	0	66	66	0.5	1		167.1351351	145	2	506	6184	123.0178763	0.24068669	0.527132117
nascent_Set1Cell1.38473	ID4282073	4282073	101	30.84993362	61.67698707	33.18773353	0	185	185	0.5	1		174.5945946	167	0	429	6460	92.80219689	0.233890859	0.71324549
nascent_Set1Cell1.38474	ID5510861	5510861	101	34.85889435	60.9790514	31.04248765	0	555	555	0.5	1		143.5945946	148	0	337	5313	80.221381	0.224043038	0.655258583
nascent_Set1Cell1.38475	ID5406411	5406411	101	36.29190826	60.93005157	31.55038336	0	525	525	0.5	1		154.9189189	128	8	539	5732	119.4457986	0.227521464	0.480791581
nascent_Set1Cell1.38476	ID4551388	4551388	101	49.41801834	62.03747849	34.48310357	0	271	271	0.5	1		155.3513514	148	0	466	5748	105.6249172	0.328961204	0.728133529
nascent_Set1Cell1.38477	ID4566751	4566751	101	47.30425262	61.99026246	34.4479051	0	272	272	0.5	1		148.4324324	122	0	433	5492	127.1367463	0.269280556	0.49537613
nascent_Set1Cell1.38478	ID4446936	4446936	101	30.57664299	62.02723326	34.52873603	0	241	241	0.5	1		136.8378378	121	12	407	5063	89.26039109	0.257159911	0.627177048
nascent_Set1Cell1.38479	ID4268764	4268764	101	50.02942657	61.69286942	33.28565291	0	188	188	0.5	1		161.9459459	155	0	357	5992	102.0770259	0.316974565	0.763693501
nascent_Set1Cell1.38480	ID4040351	4040351	101	32.89473724	61.88242525	33.0429923	0	119	119	0.5	1		158.4594595	142	5	466	5863	104.822494	0.266809189	0.636770968
nascent_Set1Cell1.38481	ID3885726	3885726	101	26.42335129	61.83472398	33.16219512	0	74	74	0.5	1		155.4864865	140	1	476	5753	109.7078498	0.235358671	0.540035211
nascent_Set1Cell1.38482	ID4318951	4318951	101	33.0242691	61.93326224	34.00832904	0	204	204	0.5	1		160.8648649	144	0	414	5952	97.08219947	0.232138698	0.624366415
nascent_Set1Cell1.38483	ID4494050	4494050	101	45.31326675	61.91412453	34.40135773	0	251	251	0.5	1		151.5945946	126	0	487	5609	130.5908495	0.348035325	0.599408666
nascent_Set1Cell1.38484	ID4931308	4931308	101	37.54432678	61.91619478	33.70218683	0	386	386	0.5	1		163.2162162	148	0	450	6039	106.4299809	0.307717134	0.721717409
nascent_Set1Cell1.38485	ID3783313	3783313	101	37.57825851	61.77522745	33.03020325	0	44	44	0.5	1		161.5405405	145	0	422	5977	105.0932376	0.204739044	0.52244965
nascent_Set1Cell1.38486	ID4813536	4813536	101	55.74715042	61.69729092	34.30838536	0	344	344	0.5	1		172.7027027	154	4	539	6390	124.3335266	0.337928924	0.701670472
nascent_Set1Cell1.38487	ID4470510	4470510	101	40.01664352	61.93234106	34.48824736	0	246	246	0.5	1		170.7837838	137	5	554	6319	123.3043063	0.344778969	0.710212384
nascent_Set1Cell1.38488	ID5403384	5403384	101	45.84147644	60.97375525	31.53132521	0	522	522	0.5	1		168.3243243	132	0	560	6228	133.8066711	0.302765081	0.584707662
nascent_Set1Cell1.38489	ID5072614	5072614	101	40.87997055	61.87672915	33.20269882	0	424	424	0.5	1		175.6216216	151	0	526	6498	122.4958846	0.299898727	0.661533107
nascent_Set1Cell1.38490	ID4423406	4423406	101	42.17605972	61.91713019	34.50290479	0	238	238	0.5	1		160.6486486	123	4	567	5944	131.0973379	0.345722941	0.629630477
nascent_Set1Cell1.38491	ID4719333	4719333	101	43.39163971	61.55954943	34.72846638	0	320	320	0.5	1		173.8648649	143	0	639	6433	137.3632981	0.303957683	0.590093378
nascent_Set1Cell1.38492	ID4756217	4756217	101	42.10503006	61.56320417	34.6506695	0	331	331	0.5	1		165.9459459	129	0	525	6140	127.5462761	0.29226012	0.588502721
nascent_Set1Cell1.38493	ID4399857	4399857	101	35.62311172	61.91659182	34.35576122	0	226	226	0.5	1		140.027027	107	0	595	5181	137.5054517	0.195887821	0.333609906
nascent_Set1Cell1.38494	ID4124299	4124299	101	36.82084274	61.90195088	32.8435328	0	144	144	0.5	1		156.8108108	149	0	368	5802	94.84602664	0.240916382	0.641963992
nascent_Set1Cell1.38495	ID5257961	5257961	101	49.14759064	61.30461002	32.03025386	0	482	482	0.5	1		194.8648649	161	49	470	7210	112.6869218	0.294165262	0.786125109
nascent_Set1Cell1.38496	ID4978416	4978416	101	34.57469177	61.93955745	33.47840385	0	398	398	0.5	1		167.2702703	160	0	527	6189	108.6967363	0.339908779	0.780763315
nascent_Set1Cell1.38497	ID5049072	5049072	101	46.94252777	61.87370367	33.28685357	0	421	421	0.5	1		187.027027	157	0	623	6920	134.451868	0.322743008	0.678811035
nascent_Set1Cell1.38498	ID4954869	4954869	101	52.18275452	62.03413804	33.66402988	0	391	391	0.5	1		181.7027027	156	0	457	6723	121.4193525	0.334111829	0.749554277
nascent_Set1Cell1.38499	ID4574970	4574970	101	37.57558823	61.91196539	34.3520632	0	279	279	0.5	1		149.8648649	133	0	433	5545	108.4597115	0.237080672	0.529614058
nascent_Set1Cell1.38500	ID4147840	4147840	101	45.43056488	61.87490728	32.75567779	0	151	151	0.5	1		187.7297297	169	0	438	6946	108.6535393	0.299129129	0.795656397
nascent_Set1Cell1.38501	ID4065022	4065022	101	26.04733086	61.93878587	32.94838781	0	127	127	0.5	1		140.9189189	128	0	432	5214	107.1420081	0.194638561	0.428579973
nascent_Set1Cell1.38502	ID4907656	4907656	101	40.92497635	61.91352262	33.81242315	0	376	376	0.5	1		176.4594595	159	0	543	6529	129.7393958	0.259568974	0.560575219
nascent_Set1Cell1.38503	ID4077308	4077308	101	23.81118584	61.92220063	32.85920092	0	133	133	0.5	1		141.972973	140	1	394	5253	94.13863491	0.17757928	0.454851792
nascent_Set1Cell1.38504	ID4504192	4504192	101	42.98796844	61.91036726	34.40072724	0	257	257	0.5	1		186.3243243	172	20	475	6894	106.4119495	0.286414417	0.779692088
nascent_Set1Cell1.38505	ID4988554	4988554	101	38.53759003	61.91350243	33.60390661	0	401	401	0.5	1		166.3243243	125	25	489	6154	115.6227232	0.237243182	0.551672379
nascent_Set1Cell1.38506	ID3969781	3969781	101	38.6128273	61.91584102	33.33441021	0	100	100	0.5	1		160.027027	152	17	445	5921	104.5558029	0.271714763	0.654031573
nascent_Set1Cell1.38507	ID5359259	5359259	101	49.64192581	60.97666619	31.66623071	0	511	511	0.5	1		185.2702703	147	20	693	6855	162.7478706	0.320044994	0.552004629
nascent_Set1Cell1.38508	ID5212801	5212801	101	49.68647385	61.42383634	32.15981686	0	468	468	0.5	1		202.2432432	200	0	550	7483	119.825198	0.311822266	0.80239458
nascent_Set1Cell1.38509	ID4723357	4723357	101	44.43325043	61.57828614	34.64367788	0	327	327	0.5	1		177.2432432	165	0	662	6558	127.952119	0.326551769	0.681993192
nascent_Set1Cell1.38510	ID3946218	3946218	101	35.75654984	61.95102663	33.29648095	0	90	90	0.5	1		161.8918919	145	0	429	5990	102.4659249	0.23433209	0.599895185
nascent_Set1Cell1.38511	ID5200536	5200536	101	51.55632401	61.46695658	32.18686043	0	463	463	0.5	1		202.2972973	175	39	499	7485	110.6166717	0.30859723	0.862552457
nascent_Set1Cell1.38512	ID4658843	4658843	101	56.5941658	61.66926314	34.71293159	0	302	302	0.5	1		178.2432432	148	0	541	6595	128.7418618	0.381303425	0.764372236
nascent_Set1Cell1.38513	ID4016867	4016867	101	23.9067421	61.87094807	33.38527278	0	113	113	0.5	1		152.5135135	139	6	412	5643	95.91536246	0.226267489	0.58679593
nascent_Set1Cell1.38514	ID5119633	5119633	101	59.53896332	61.78483293	32.91722796	0	440	440	0.5	1		209.2432432	179	1	534	7742	133.2173257	0.297775786	0.720792802
nascent_Set1Cell1.38515	ID4516507	4516507	101	47.57203674	61.96480026	34.46584964	0	260	260	0.5	1		167.6216216	127	0	617	6202	134.8677029	0.367714493	0.668293706
nascent_Set1Cell1.38516	ID4245154	4245154	101	55.11449432	61.58538299	32.9195445	0	178	178	0.5	1		184.5135135	159	0	538	6827	127.4647275	0.343682728	0.740506926
nascent_Set1Cell1.38517	ID4621986	4621986	101	47.2608223	61.72815899	34.65418171	0	294	294	0.5	1		174.2702703	150	14	517	6448	116.250842	0.326407817	0.737803433
nascent_Set1Cell1.38518	ID4375207	4375207	101	31.27640343	61.98260243	34.34790914	0	219	219	0.5	1		157.2162162	129	0	471	5817	95.40647984	0.281612757	0.724177397
nascent_Set1Cell1.38519	ID4695726	4695726	101	55.20977402	61.55054493	34.82712605	0	316	316	0.5	1		181.4594595	149	0	670	6714	164.7023569	0.339860038	0.558921044
nascent_Set1Cell1.38520	ID5601983	5601983	101	21.09414482	60.61198497	30.25947179	0	584	584	0.5	1		123.4324324	123	23	256	4567	58.69201183	0.135865887	0.503110821
nascent_Set1Cell1.38521	ID3815121	3815121	101	35.49709702	61.71681825	33.03358645	0	51	51	0.5	1		165.9459459	144	17	491	6140	120.7688209	0.196405687	0.451146306
nascent_Set1Cell1.38522	ID3680981	3680981	101	29.66248322	61.83922117	33.22435691	0	10	10	0.5	1		142.1081081	135	13	371	5258	74.35529712	0.240220904	0.740369791
nascent_Set1Cell1.38523	ID3741385	3741385	101	30.39221191	61.74800039	33.261233	0	27	27	0.5	1		155.5405405	140	0	432	5755	99.67463586	0.212509192	0.546992816
nascent_Set1Cell1.38524	ID3778248	3778248	101	40.06964493	61.70624569	33.04525565	0	42	42	0.5	1		154.5405405	118	0	452	5718	121.9550451	0.23063424	0.474971379
nascent_Set1Cell1.38525	ID5568167	5568167	101	32.20094299	60.83544618	30.38094225	0	571	571	0.5	1		155.0540541	124	58	395	5737	79.10785392	0.193755596	0.636256676
nascent_Set1Cell1.38526	ID5143226	5143226	101	49.86006165	61.6017338	32.57994768	0	447	447	0.5	1		209.8648649	170	17	694	7765	140.9361877	0.331786432	0.741944206
nascent_Set1Cell1.38527	ID5382826	5382826	101	55.14495468	60.9473953	31.55899219	0	518	518	0.5	1		168.972973	116	0	572	6252	140.5705609	0.32402064	0.588343261
nascent_Set1Cell1.38528	ID5487272	5487272	101	29.54202843	61.02150235	31.29392105	0	548	548	0.5	1		164.8648649	149	64	414	6100	76.20956566	0.243633826	0.847605331
nascent_Set1Cell1.38529	ID3899072	3899072	101	31.51197052	61.8286511	33.10874726	0	77	77	0.5	1		158.6756757	150	0	439	5871	98.3726063	0.199804285	0.537230379
nascent_Set1Cell1.38530	ID3658442	3658442	101	31.92961502	61.94610581	33.4412492	0	7	7	0.5	1		167.8378378	143	0	453	6210	104.270352	0.272883332	0.690156276
nascent_Set1Cell1.38531	ID5581653	5581653	101	33.96141815	60.76570272	30.36135943	0	577	577	0.5	1		148.6216216	164	0	300	5499	76.75189153	0.197092546	0.637625058
nascent_Set1Cell1.38532	ID5500754	5500754	101	23.3128109	61.08922787	31.09982439	0	556	556	0.5	1		152.7297297	143	23	476	5651	91.6459518	0.177548784	0.502549779
nascent_Set1Cell1.38533	ID4635460	4635460	101	42.5695076	61.75115978	34.60495167	0	296	296	0.5	1		155.6756757	128	0	584	5760	142.729942	0.247023165	0.432114487
nascent_Set1Cell1.38534	ID4211522	4211522	101	53.43912888	61.49591097	32.79358227	0	175	175	0.5	1		192.7297297	172	35	602	7131	119.3835203	0.349262214	0.835775377
nascent_Set1Cell1.38535	ID3754810	3754810	101	37.02647018	61.73698663	33.16084971	0	35	35	0.5	1		156.1891892	128	0	455	5779	112.7132147	0.198765364	0.459528712
nascent_Set1Cell1.38536	ID4291399	4291399	101	32.96882248	61.92442781	33.785743	0	199	199	0.5	1		155.7027027	149	0	436	5761	98.93007207	0.263846232	0.657134819
nascent_Set1Cell1.38537	ID5109578	5109578	101	42.10065079	61.7777552	33.02426874	0	438	438	0.5	1		195.6216216	180	13	500	7238	114.6892786	0.26961039	0.724419589
nascent_Set1Cell1.38538	ID3875634	3875634	101	41.35765839	61.83048043	33.16606303	0	70	70	0.5	1		170	166	17	428	6290	102.7499662	0.220910158	0.598727504
nascent_Set1Cell1.38539	ID5190467	5190467	101	64.18408203	61.54790702	32.24084125	0	461	461	0.5	1		195.7837838	177	28	604	7244	143.4960579	0.317363824	0.657382942
nascent_Set1Cell1.38540	ID4269901	4269901	101	23.56915283	61.8250111	33.31658639	0	187	187	0.5	1		152.1891892	142	0	466	5631	94.66808621	0.23409425	0.609891553
nascent_Set1Cell1.38541	ID4565844	4565844	101	38.89403534	61.93726043	34.54463227	0	277	277	0.5	1		160.1351351	141	6	514	5925	121.1427446	0.262289759	0.549340341
nascent_Set1Cell1.38542	ID3791656	3791656	101	30.00566864	61.7172022	33.07262422	0	40	40	0.5	1		157.027027	119	0	529	5810	128.1334995	0.247016553	0.485507066
nascent_Set1Cell1.38543	ID3819311	3819311	101	44.20633316	61.68998581	32.93215273	0	49	49	0.5	1		162.0810811	152	0	430	5997	115.5357997	0.192218033	0.452359992
nascent_Set1Cell1.38544	ID5477190	5477190	101	38.91411972	60.95452178	31.30980598	0	545	545	0.5	1		156.8918919	159	0	412	5805	89.47867027	0.233186467	0.663109984
nascent_Set1Cell1.38545	ID3852076	3852076	101	43.09026718	61.8044132	33.00032547	0	63	63	0.5	1		168.5405405	144	20	439	6236	113.5702413	0.29196407	0.670731655
nascent_Set1Cell1.38546	ID4100898	4100898	101	44.29027557	61.94367105	32.87098404	0	139	139	0.5	1		174.027027	181	0	529	6439	121.0785986	0.32166904	0.699625866
nascent_Set1Cell1.38547	ID4483941	4483941	101	40.51035309	61.9798002	34.49432519	0	254	254	0.5	1		164.3513514	137	0	491	6081	121.8410203	0.242933834	0.52729025
nascent_Set1Cell1.38548	ID5062508	5062508	101	47.06266022	61.84186508	33.25492681	0	423	423	0.5	1		184.9189189	170	0	679	6842	151.9501706	0.309046088	0.57461699
nascent_Set1Cell1.38549	ID4850539	4850539	101	47.13759613	61.9080891	33.9399364	0	364	364	0.5	1		183.2162162	168	0	597	6779	116.335037	0.311638152	0.748376175
nascent_Set1Cell1.38550	ID4359008	4359008	101	37.08198166	62.05190697	34.21276999	0	215	215	0.5	1		149.4864865	120	7	439	5531	98.47013693	0.256971289	0.620706986
nascent_Set1Cell1.38551	ID4413280	4413280	101	47.4691391	61.97453784	34.39302207	0	227	227	0.5	1		180.2162162	170	14	477	6668	107.2114046	0.331166781	0.836367545
nascent_Set1Cell1.38552	ID4329318	4329318	101	35.97620392	61.97077724	33.9483723	0	206	206	0.5	1		149.0810811	108	2	494	5516	121.2266881	0.220320235	0.444053054
nascent_Set1Cell1.38553	ID3717918	3717918	101	40.64933395	61.72598925	33.31156322	0	18	18	0.5	1		145.4054054	109	0	443	5380	115.1939089	0.279253738	0.551091018
nascent_Set1Cell1.38554	ID4174617	4174617	101	31.87783432	61.69223847	32.8126198	0	158	158	0.5	1		160.027027	161	0	529	5921	111.8576691	0.236243473	0.546780949
nascent_Set1Cell1.38555	ID5086059	5086059	101	54.63480377	61.78737733	33.03084938	0	430	430	0.5	1		198.4594595	181	9	596	7343	131.7583214	0.259376407	0.620438392
nascent_Set1Cell1.38556	ID5422965	5422965	101	43.72373962	60.92533373	31.41067384	0	531	531	0.5	1		168.2432432	132	0	550	6225	117.5347243	0.296129829	0.654086349
nascent_Set1Cell1.38557	ID4803425	4803425	101	37.25770187	61.7729706	34.06866097	0	351	351	0.5	1		152.4324324	116	0	508	5640	128.5095199	0.267782807	0.501083274
nascent_Set1Cell1.38558	ID4137749	4137749	101	39.9971199	61.93142038	32.76480912	0	145	145	0.5	1		180.5945946	181	0	593	6682	118.6595174	0.228139503	0.565437953
nascent_Set1Cell1.38559	ID4389737	4389737	101	31.73365021	62.01284276	34.33216869	0	221	221	0.5	1		137.1891892	121	0	418	5076	101.4406882	0.219320036	0.48651731
nascent_Set1Cell1.38560	ID3922709	3922709	101	33.07586288	61.87790548	33.22140051	0	85	85	0.5	1		144.7297297	125	0	368	5355	93.44803923	0.20213696	0.520846
nascent_Set1Cell1.38561	ID3674902	3674902	101	29.71131516	61.90283611	33.3913002	0	9	9	0.5	1		145.2162162	127	0	467	5373	100.0083705	0.23961134	0.561345944
nascent_Set1Cell1.38562	ID4066065	4066065	101	41.39968491	61.95135851	33.03888907	0	124	124	0.5	1		185.2702703	182	0	590	6855	111.8808018	0.252798465	0.668302953
nascent_Set1Cell1.38563	ID4751207	4751207	101	50.3262825	61.56000438	34.67787919	0	328	328	0.5	1		194.1621622	151	0	651	7184	142.828085	0.354186793	0.711106701
nascent_Set1Cell1.38564	ID4342643	4342643	101	40.98041153	61.99535672	34.13288408	0	214	214	0.5	1		174.5135135	177	12	436	6457	100.2590039	0.321474992	0.84688398
nascent_Set1Cell1.38565	ID5314403	5314403	101	59.80635834	61.17037509	31.83759403	0	498	498	0.5	1		215.6756757	190	0	623	7980	146.5941211	0.396599206	0.83559274
nascent_Set1Cell1.38566	ID3643141	3643141	101	37.81126404	61.76146709	33.38660421	0	3	3	0.5	1		147.9189189	129	0	468	5473	116.4148183	0.263715513	0.530312442
nascent_Set1Cell1.38567	ID5468006	5468006	101	35.16123962	60.97509048	31.19450426	0	546	546	0.5	1		154.3783784	141	7	427	5712	79.89762594	0.297855653	0.886874257
nascent_Set1Cell1.38568	ID5524321	5524321	101	36.5408287	60.98091423	30.98630542	0	559	559	0.5	1		154.0540541	161	0	363	5700	91.90875486	0.242534158	0.654351075
nascent_Set1Cell1.38569	ID4769648	4769648	101	45.41776657	61.65374766	34.36391784	0	343	343	0.5	1		173.2432432	172	0	508	6410	116.9640033	0.295821683	0.676267999
nascent_Set1Cell1.38570	ID5469034	5469034	101	54.26400375	61.01019713	31.3094965	0	544	544	0.5	1		158.9459459	131	0	425	5881	112.0173464	0.307608353	0.667597357
nascent_Set1Cell1.38571	ID5591830	5591830	101	24.45715332	60.84272076	30.08974745	0	578	578	0.5	1		157.1891892	148	10	313	5816	77.36128727	0.167537852	0.58313748
nascent_Set1Cell1.38572	ID3912568	3912568	101	29.26343536	61.81964136	33.29516054	0	81	81	0.5	1		158.027027	148	0	318	5847	71.61489855	0.195701995	0.722321069
nascent_Set1Cell1.38573	ID4352769	4352769	101	31.31225204	62.06215365	34.10060536	0	211	211	0.5	1		139.4864865	131	0	523	5161	112.1617437	0.306688837	0.583771872
nascent_Set1Cell1.38574	ID3983224	3983224	101	25.22982597	62.01998076	33.43655424	0	96	96	0.5	1		156.8378378	146	1	445	5803	85.55846393	0.211411733	0.639816115
nascent_Set1Cell1.38575	ID5418774	5418774	101	35.23600006	60.90189002	31.37085897	0	533	533	0.5	1		152.4324324	121	0	399	5640	93.99986423	0.280635777	0.710718393
nascent_Set1Cell1.38576	ID4779789	4779789	101	48.26822662	61.67718604	34.46496359	0	337	337	0.5	1		173.5135135	157	0	598	6420	145.1245866	0.355655519	0.627339321
nascent_Set1Cell1.38577	ID4151162	4151162	101	33.06684875	61.76265652	32.65964899	0	152	152	0.5	1		139.5135135	135	0	381	5162	104.3630473	0.155832957	0.360465545
nascent_Set1Cell1.38578	ID3828605	3828605	101	38.63055038	61.70646371	32.99165076	0	56	56	0.5	1		167.7837838	135	17	517	6208	125.5620995	0.283972321	0.59107387
nascent_Set1Cell1.38579	ID4348687	4348687	101	33.60697937	62.06806057	34.15219673	0	213	213	0.5	1		138.7567568	123	0	446	5134	92.23894255	0.274644895	0.648264352
nascent_Set1Cell1.38580	ID5018369	5018369	101	46.67097855	61.93653895	33.38694177	0	411	411	0.5	1		188.1081081	174	0	526	6960	119.5542145	0.288783326	0.705122911
nascent_Set1Cell1.38581	ID4305676	4305676	101	40.89319611	61.86467111	33.71974181	0	195	195	0.5	1		150.4864865	130	0	347	5568	99.29015326	0.208792402	0.523581491
nascent_Set1Cell1.38582	ID4258574	4258574	101	30.74747658	61.8434631	33.54960759	0	190	190	0.5	1		133.8648649	103	8	416	4953	103.5420371	0.196611654	0.424850293
nascent_Set1Cell1.38583	ID3805034	3805034	101	35.21174622	61.70715063	32.85719042	0	50	50	0.5	1		162.1081081	163	3	411	5998	89.69106972	0.242608595	0.705760518
nascent_Set1Cell1.38584	ID5002013	5002013	101	48.98474884	61.96791198	33.46478836	0	406	406	0.5	1		178.0540541	172	0	434	6588	112.8772553	0.285694984	0.701035624
nascent_Set1Cell1.38585	ID5281544	5281544	101	51.32309723	61.19878634	31.93531891	0	491	491	0.5	1		194.0810811	176	0	538	7181	125.8469923	0.304433411	0.719847927
nascent_Set1Cell1.38586	ID4874005	4874005	101	49.8157692	61.89415481	33.87396075	0	367	367	0.5	1		179.972973	156	1	604	6659	137.8575123	0.331227828	0.649652746
nascent_Set1Cell1.38587	ID3731303	3731303	101	31.08973312	61.76028964	33.17966949	0	31	31	0.5	1		140.1891892	93	0	453	5187	120.359378	0.239943594	0.450787448
nascent_Set1Cell1.38588	ID4006751	4006751	101	38.57991791	61.85458391	33.27217648	0	109	109	0.5	1		168.8648649	144	24	538	6248	102.2573448	0.29781119	0.757886687
nascent_Set1Cell1.38589	ID3973977	3973977	101	30.71996498	61.94518952	33.28776671	0	102	102	0.5	1		137.4324324	117	0	355	5085	80.99504119	0.240387897	0.657681879
nascent_Set1Cell1.38590	ID3694430	3694430	101	20.86814499	61.74081992	33.25397432	0	17	17	0.5	1		129.5945946	120	0	431	4795	101.7975822	0.159691264	0.35060507
nascent_Set1Cell1.38591	ID5133096	5133096	101	43.05608749	61.70710388	32.76326123	0	445	445	0.5	1		172	140	0	496	6364	116.5811591	0.248813181	0.587903415
nascent_Set1Cell1.38592	ID3705681	3705681	101	30.40604401	61.83291395	33.2557451	0	16	16	0.5	1		150.6216216	136	0	343	5573	78.90970626	0.173705079	0.564989558
nascent_Set1Cell1.38593	ID4264750	4264750	101	26.50226784	61.61519067	33.13673595	0	184	184	0.5	1		147.6216216	130	0	429	5462	103.2637807	0.211032254	0.498224492
nascent_Set1Cell1.38594	ID3959635	3959635	101	28.61039543	61.90057242	33.21897497	0	89	89	0.5	1		151.4054054	133	0	411	5602	90.82689869	0.213569462	0.586720691
nascent_Set1Cell1.38595	ID4611894	4611894	101	47.63305664	61.71063803	34.56291051	0	291	291	0.5	1		161.6216216	138	0	478	5980	109.6148184	0.305594626	0.690235903
nascent_Set1Cell1.38596	ID4114254	4114254	101	32.68898392	61.92876782	32.77463689	0	141	141	0.5	1		150.1081081	144	13	379	5554	93.2725349	0.165138003	0.456194483
nascent_Set1Cell1.38597	ID4030284	4030284	101	45.18684387	61.83686388	33.11479652	0	114	114	0.5	1		159.9459459	141	0	433	5918	111.4216082	0.300761049	0.663831531
nascent_Set1Cell1.38598	ID5396257	5396257	101	43.04473495	60.98644298	31.57892875	0	521	521	0.5	1		169.1621622	154	13	550	6259	124.5290045	0.283782225	0.600560186
nascent_Set1Cell1.38599	ID4921144	4921144	101	48.56698227	61.93769104	33.52453731	0	380	380	0.5	1		194.4054054	169	0	438	7193	113.907238	0.270377578	0.726482011
nascent_Set1Cell1.38600	ID3782477	3782477	101	35.7879982	61.79868607	33.08343669	0	43	43	0.5	1		158.6756757	116	0	447	5871	114.4632532	0.232327962	0.522696325
nascent_Set1Cell1.38601	ID5247781	5247781	101	48.95207214	61.38892226	32.1343598	0	476	476	0.5	1		179.2432432	171	0	517	6632	117.6013524	0.291024682	0.687156647
nascent_Set1Cell1.38602	ID4835132	4835132	101	58.12859344	61.97948848	33.86136498	0	358	358	0.5	1		184.5675676	165	0	628	6829	140.9049208	0.367896565	0.704582249
nascent_Set1Cell1.38603	ID5211086	5211086	101	53.3544693	61.38540708	32.2539097	0	470	470	0.5	1		214.3513514	194	0	567	7931	132.6126809	0.361104694	0.857655286
nascent_Set1Cell1.38604	ID3865534	3865534	101	25.14819336	61.74407413	32.96584253	0	64	64	0.5	1		156.1351351	131	0	499	5777	121.8271002	0.213060008	0.450200928
nascent_Set1Cell1.38605	ID5490647	5490647	101	35.47291183	60.98235305	31.11746346	0	552	552	0.5	1		168.6486486	151	0	504	6240	102.0490667	0.263765474	0.68985098
nascent_Set1Cell1.38606	ID4639683	4639683	101	33.97145844	61.67469664	34.66261329	0	300	300	0.5	1		152.7567568	122	0	786	5652	147.5941141	0.241405527	0.402526911
nascent_Set1Cell1.38607	ID4531136	4531136	101	38.52579117	61.90648146	34.39687888	0	265	265	0.5	1		148.027027	124	0	583	5477	113.2361069	0.281949544	0.575024762
nascent_Set1Cell1.38608	ID3936181	3936181	101	34.7490387	61.89554864	33.20893455	0	91	91	0.5	1		177.4864865	161	0	508	6567	111.6705526	0.269478486	0.674769394
nascent_Set1Cell1.38609	ID3820465	3820465	101	41.55495071	61.7323475	32.85908003	0	52	52	0.5	1		153.7567568	144	0	390	5689	108.6307214	0.2351513	0.53893795
nascent_Set1Cell1.38610	ID4684747	4684747	101	47.91112518	61.5495566	34.76624816	0	305	305	0.5	1		177.1351351	125	22	558	6554	142.6053533	0.351182158	0.645680128
nascent_Set1Cell1.38611	ID4601800	4601800	101	40.54256058	61.86897823	34.41068919	0	284	284	0.5	1		179.1891892	171	0	491	6630	124.2161731	0.339073997	0.730556088
nascent_Set1Cell1.38612	ID5605338	5605338	101	21.83107948	60.7655857	30.19680289	0	582	582	0.5	1		129.4594595	132	0	288	4790	80.5731533	0.118822066	0.341278948
nascent_Set1Cell1.38613	ID4507604	4507604	101	49.88981247	61.92913782	34.39713992	0	256	256	0.5	1		174.6216216	130	0	521	6461	133.276311	0.325563411	0.643591251
nascent_Set1Cell1.38614	ID5177309	5177309	101	54.19342422	61.54734155	32.33711874	0	457	457	0.5	1		207.0810811	175	47	503	7662	119.0313634	0.307082804	0.817450394
nascent_Set1Cell1.38615	ID5362628	5362628	101	49.87627029	60.9878244	31.61537917	0	513	513	0.5	1		198.972973	177	30	611	7362	143.8661582	0.367955298	0.744026823
nascent_Set1Cell1.38616	ID3841964	3841964	101	37.28585434	61.72025923	32.92588195	0	57	57	0.5	1		176.027027	158	28	517	6513	109.6100377	0.235285267	0.611767632
nascent_Set1Cell1.38617	ID5315526	5315526	101	59.07089615	61.12319798	31.72303032	0	500	500	0.5	1		220.4594595	180	18	736	8157	165.9872141	0.385750421	0.739444338
nascent_Set1Cell1.38618	ID4248535	4248535	101	39.81472015	61.61012759	32.9748068	0	181	181	0.5	1		166.1351351	134	0	450	6147	124.0862518	0.283752088	0.591869174
nascent_Set1Cell1.38619	ID4640721	4640721	101	41.82101059	61.68018404	34.72001273	0	297	297	0.5	1		175.6216216	140	0	737	6498	137.0227782	0.246748647	0.50733063
nascent_Set1Cell1.38620	ID4090793	4090793	101	37.12471008	61.93063096	32.788885	0	135	135	0.5	1		161.7567568	141	0	419	5985	111.9770327	0.213859812	0.509007428
nascent_Set1Cell1.38621	ID4379610	4379610	101	41.4285202	62.00979529	34.23345192	0	217	217	0.5	1		158.5405405	146	0	479	5866	109.8783657	0.292827573	0.653626273
nascent_Set1Cell1.38622	ID5514188	5514188	101	28.47699356	60.91151081	31.09326815	0	557	557	0.5	1		159.2162162	146	25	443	5891	95.60919735	0.214477855	0.588180306
nascent_Set1Cell1.38623	ID4625371	4625371	101	50.17184067	61.75170552	34.5086677	0	290	290	0.5	1		168.8918919	127	0	664	6249	140.719734	0.306427344	0.563022883
nascent_Set1Cell1.38624	ID3889061	3889061	101	42.83657455	61.83844935	33.09702744	0	75	75	0.5	1		181.1891892	153	57	570	6704	114.6743791	0.281853239	0.69483327
nascent_Set1Cell1.38625	ID4662232	4662232	101	42.46133804	61.63344097	34.78183271	0	304	304	0.5	1		178.1351351	150	9	604	6591	125.0429176	0.345780741	0.732060504
nascent_Set1Cell1.38626	ID5546996	5546996	101	31.10593605	60.74072182	30.44381926	0	570	570	0.5	1		168.972973	172	0	463	6252	98.53016641	0.202399962	0.577350436
nascent_Set1Cell1.38627	ID4958191	4958191	101	47.95615005	61.88433929	33.51912087	0	397	397	0.5	1		180.3243243	165	0	428	6672	108.9156284	0.349347921	0.857291122
nascent_Set1Cell1.38628	ID5052391	5052391	101	40.68582535	61.86349551	33.3082819	0	420	420	0.5	1		192.9459459	175	18	640	7139	117.1041668	0.270129321	0.700837111
nascent_Set1Cell1.38629	ID5203938	5203938	101	46.18409348	61.49391962	32.22293326	0	465	465	0.5	1		180.6486486	169	14	404	6684	98.87905525	0.280564738	0.800556436
nascent_Set1Cell1.38630	ID3727255	3727255	101	41.0360527	61.73874664	33.20849641	0	25	25	0.5	1		161.5945946	129	0	468	5979	120.9521162	0.234369293	0.507339824
nascent_Set1Cell1.38631	ID5433314	5433314	101	41.03354645	60.94406022	31.43060873	0	530	530	0.5	1		185.7837838	157	4	422	6874	96.17551523	0.290530819	0.869755345
nascent_Set1Cell1.38632	ID4110222	4110222	101	39.48731995	61.88340256	32.86095583	0	140	140	0.5	1		150.4324324	127	0	400	5566	109.1101738	0.214013299	0.486097674
nascent_Set1Cell1.38633	ID5099518	5099518	101	44.78876114	61.89092789	33.03816483	0	433	433	0.5	1		182.3243243	148	0	513	6746	119.0504221	0.29711701	0.701603958
nascent_Set1Cell1.38634	ID5571553	5571553	101	28.80022812	60.73267831	30.24148743	0	574	574	0.5	1		167.2702703	161	36	383	6189	83.06311143	0.249805342	0.805007457
nascent_Set1Cell1.38635	ID5328873	5328873	101	40.11876678	61.13978716	31.77704075	0	502	502	0.5	1		166.4054054	120	36	664	6157	142.1912756	0.300816047	0.541264556
nascent_Set1Cell1.38636	ID5531630	5531630	101	40.40645981	60.76153805	30.80138719	0	562	562	0.5	1		158.8108108	158	0	364	5876	92.35133334	0.300378982	0.794449852
nascent_Set1Cell1.38637	ID4450303	4450303	101	49.00145721	62.0458188	34.51579905	0	243	243	0.5	1		171.8108108	134	27	566	6357	130.5236968	0.354054619	0.688375173
nascent_Set1Cell1.38638	ID5409775	5409775	101	49.19326401	60.91552238	31.45992929	0	528	528	0.5	1		186.5945946	156	4	567	6904	126.0642384	0.274777718	0.63809332
nascent_Set1Cell1.38639	ID5075955	5075955	101	41.05331039	61.87100101	33.17995933	0	428	428	0.5	1		186.1351351	193	24	456	6887	116.17089	0.274853936	0.69087992
nascent_Set1Cell1.38640	ID3744761	3744761	101	29.52396965	61.71580631	33.16427973	0	29	29	0.5	1		130.2162162	115	0	362	4818	94.85167811	0.196677012	0.451259857
nascent_Set1Cell1.38641	ID5237644	5237644	101	55.52692413	61.344048	32.20788085	0	477	477	0.5	1		211.8648649	189	0	497	7839	113.8308107	0.364248828	0.993879381
nascent_Set1Cell1.38642	ID5386129	5386129	101	48.8630867	60.92233173	31.63329389	0	519	519	0.5	1		197.9189189	176	0	591	7323	141.025289	0.316313488	0.674494927
nascent_Set1Cell1.38643	ID4541314	4541314	101	45.87839127	61.98828313	34.48239326	0	269	269	0.5	1		165.8378378	152	0	439	6136	113.9426058	0.31266051	0.693342923
nascent_Set1Cell1.38644	ID4887427	4887427	101	47.59076309	61.9905224	33.82375902	0	371	371	0.5	1		182.6756757	178	13	482	6759	98.495362	0.296931086	0.849246379
nascent_Set1Cell1.38645	ID5537694	5537694	101	28.26060104	60.77638185	30.70259784	0	564	564	0.5	1		147.2432432	131	0	445	5448	111.3441625	0.216920285	0.47145034
nascent_Set1Cell1.38646	ID4220814	4220814	101	51.45342636	61.50012201	32.75105867	0	174	174	0.5	1		194.0810811	161	0	575	7181	128.0805689	0.353686311	0.791826742
nascent_Set1Cell1.38647	ID5443456	5443456	101	46.66296387	60.92695482	31.31217223	0	535	535	0.5	1		161.3783784	145	0	498	5971	117.495473	0.303594108	0.639742434
nascent_Set1Cell1.38648	ID5039000	5039000	101	39.07294464	61.86312423	33.33668657	0	416	416	0.5	1		181.1891892	147	0	508	6704	126.2547772	0.221526189	0.520519198
nascent_Set1Cell1.38649	ID4968339	4968339	101	44.84801483	61.9364114	33.56339561	0	396	396	0.5	1		189.5405405	188	0	545	7013	121.14078	0.334331007	0.784069974
nascent_Set1Cell1.38650	ID3659758	3659758	101	24.18222046	61.81379781	33.35628971	0	6	6	0.5	1		135.9189189	123	11	333	5029	89.63796888	0.185046217	0.473546708
nascent_Set1Cell1.38651	ID5339018	5339018	101	40.76892853	60.9548999	31.66226411	0	508	508	0.5	1		179.1351351	154	2	679	6628	139.3323688	0.297716563	0.589904759
nascent_Set1Cell1.38652	ID4991917	4991917	101	46.6344223	61.88119855	33.52593388	0	402	402	0.5	1		177.027027	148	0	462	6550	116.1642722	0.309827455	0.720946116
nascent_Set1Cell1.38653	ID5555127	5555127	101	41.76481628	60.87787845	30.53649502	0	566	566	0.5	1		160.1081081	144	0	371	5924	97.47557637	0.263072869	0.684219053
nascent_Set1Cell1.38654	ID4854697	4854697	101	48.6341095	61.87644919	33.88535545	0	360	360	0.5	1		176.7837838	179	6	533	6541	107.2474126	0.323293177	0.805426775
nascent_Set1Cell1.38655	ID5425079	5425079	101	43.25138474	60.93328952	31.5121204	0	527	527	0.5	1		168.3513514	145	0	459	6229	106.3613381	0.290688662	0.712966967
nascent_Set1Cell1.38656	ID4164568	4164568	101	48.1538353	61.69651124	32.79572782	0	156	156	0.5	1		191.7027027	164	0	473	7093	112.1880527	0.293940072	0.776347672
nascent_Set1Cell1.38657	ID4020180	4020180	101	34.7269249	61.86105101	33.16299064	0	115	115	0.5	1		144.3783784	130	0	438	5342	98.62114697	0.274088038	0.629872648
nascent_Set1Cell1.38658	ID5371832	5371832	101	41.86316681	60.99726528	31.65920789	0	516	516	0.5	1		171.6216216	127	0	637	6350	148.3721581	0.256343307	0.472023081
nascent_Set1Cell1.38659	ID3658717	3658717	101	35.51872635	61.80492413	33.35429476	0	4	4	0.5	1		143.6216216	120	0	353	5314	104.0219932	0.183070491	0.42729949
nascent_Set1Cell1.38660	ID5452728	5452728	101	42.9459343	60.96028501	31.37412596	0	534	534	0.5	1		168.8108108	161	0	555	6246	133.4428379	0.300934669	0.585263875
nascent_Set1Cell1.38661	ID5292991	5292991	101	58.73356628	61.25352038	31.94107811	0	490	490	0.5	1		215.1081081	178	0	656	7959	156.7192791	0.35676855	0.721846984
nascent_Set1Cell1.38662	ID4588470	4588470	101	45.80231094	61.87493581	34.4293334	0	283	283	0.5	1		165.027027	145	0	579	6106	113.9564943	0.311699713	0.688252773
nascent_Set1Cell1.38663	ID5146559	5146559	101	50.56648636	61.56440413	32.47881115	0	448	448	0.5	1		195.3783784	183	0	531	7229	132.212235	0.315706946	0.709185453
nascent_Set1Cell1.38664	ID4051919	4051919	101	36.01976776	61.8857329	33.02395441	0	122	122	0.5	1		160.5675676	141	4	388	5941	88.37751742	0.207273765	0.623856348
nascent_Set1Cell1.38665	ID4863932	4863932	101	44.39850235	61.91690564	33.87677827	0	366	366	0.5	1		163.2162162	150	0	524	6039	124.9013244	0.245857348	0.515752252
nascent_Set1Cell1.38666	ID4885427	4885427	101	37.80263519	61.90453307	33.8049515	0	370	370	0.5	1		163.1351351	140	0	482	6036	106.1032417	0.225602899	0.5660356
nascent_Set1Cell1.38667	ID5122994	5122994	101	54.93997574	61.80405287	32.81075379	0	442	442	0.5	1		194.4864865	187	0	536	7196	135.1161273	0.242702454	0.562236775
nascent_Set1Cell1.38668	ID4829108	4829108	101	40.25748825	61.83833463	34.02950892	0	356	356	0.5	1		175.3783784	152	6	636	6489	132.4236366	0.331857123	0.659984965
nascent_Set1Cell1.38669	ID4366268	4366268	101	33.7892189	62.04572751	34.19561066	0	216	216	0.5	1		156.2702703	161	0	577	5782	116.0109307	0.288821447	0.603731912
nascent_Set1Cell1.45557	ID4010686	4010686	645	26.5319252	50.76888438	47.72955629	0	110	110	0.5	1		101.9459459	81	0	319	3772	87.22287733	0.239581885	0.45180216
nascent_Set1Cell1.45558	ID4007353	4007353	645	20.71242332	50.73321376	47.70980375	0	109	109	0.5	1		87.81081081	51	0	475	3249	116.0722567	0.239262229	0.292119458
nascent_Set1Cell1.45559	ID3970360	3970360	645	37.04659653	50.5258202	47.88164864	0	100	100	0.5	1		105.3513514	67	0	426	3898	102.2614341	0.3695213	0.555941268
nascent_Set1Cell1.45560	ID4000570	4000570	645	39.58704376	50.59433332	47.87227892	0	106	106	0.5	1		111.2972973	66	0	501	4118	121.9571566	0.301801911	0.423140315
nascent_Set1Cell1.45561	ID4141752	4141752	645	27.07787895	51.48906126	47.99586207	0	149	149	0.5	1		98.48648649	96	0	306	3644	85.51433331	0.222004569	0.418462754
nascent_Set1Cell1.45562	ID4232266	4232266	645	26.11059189	51.50768429	48.26297268	0	176	176	0.5	1		118.5675676	114	0	368	4387	87.11727107	0.228555388	0.506393783
nascent_Set1Cell1.45563	ID3974576	3974576	645	20.53441238	50.47839148	47.77286243	0	102	102	0.5	1		109.7027027	70	0	438	4059	114.4066492	0.273116048	0.411410418
nascent_Set1Cell1.45564	ID4114866	4114866	645	29.53842354	51.48079087	47.87636215	0	141	141	0.5	1		122.4324324	97	0	493	4530	107.2229092	0.269363984	0.484609856
nascent_Set1Cell1.45565	ID4017456	4017456	645	31.70044327	50.85247488	47.78782054	0	113	113	0.5	1		124.3243243	97	0	457	4600	106.2651438	0.363914983	0.624320946
nascent_Set1Cell1.45566	ID4094771	4094771	645	23.0867424	51.4288969	48.04938089	0	130	130	0.5	1		110.3783784	83	0	442	4084	112.0129832	0.252975084	0.397906428
nascent_Set1Cell1.45567	ID4030892	4030892	645	24.32561111	51.00601383	47.9079226	0	114	114	0.5	1		94.37837838	73	0	416	3492	91.15595652	0.273864707	0.445174435
nascent_Set1Cell1.45568	ID4074796	4074796	645	34.0278511	51.32944955	47.82877054	0	129	129	0.5	1		121.0540541	113	0	422	4479	111.7748098	0.240135564	0.419423457
nascent_Set1Cell1.45569	ID4215508	4215508	645	33.30490494	51.54117258	48.11888327	0	169	169	0.5	1		98.2972973	70	0	371	3637	92.2914661	0.287608932	0.475804359
nascent_Set1Cell1.45570	ID4047273	4047273	645	28.79600906	51.08889678	47.80339723	0	121	121	0.5	1		120.6756757	102	0	379	4465	102.1929151	0.290431946	0.531542783
nascent_Set1Cell1.45571	ID3952170	3952170	645	23.34137344	50.36545648	47.89628163	0	95	95	0.5	1		86.51351351	62	0	444	3201	93.39004873	0.253696269	0.374916964
nascent_Set1Cell1.45572	ID4025381	4025381	645	29.19384575	50.91219648	47.69404043	0	112	112	0.5	1		90.72972973	56	0	550	3357	109.1463464	0.205103069	0.282955655
nascent_Set1Cell1.45573	ID4198744	4198744	645	31.33399582	51.63214182	48.0917554	0	167	167	0.5	1		127.6216216	144	0	275	4722	78.42737311	0.258032288	0.667527022
nascent_Set1Cell1.45574	ID4236760	4236760	645	20.29607773	51.55056817	48.28359543	0	177	177	0.5	1		107.2972973	99	0	347	3970	73.21576366	0.215905008	0.520447889
nascent_Set1Cell1.45575	ID4104868	4104868	645	34.44181824	51.45311675	47.87870704	0	138	138	0.5	1		123.3243243	79	0	450	4563	108.444316	0.265568183	0.477268137
nascent_Set1Cell1.45576	ID4218846	4218846	645	34.00617981	51.53063456	48.29985641	0	173	173	0.5	1		111.5405405	119	0	356	4127	82.85918262	0.271450514	0.574795424
nascent_Set1Cell1.45577	ID4020766	4020766	645	33.68291092	50.93119964	47.76767604	0	115	115	0.5	1		99.81081081	73	0	332	3693	88.77150376	0.279048353	0.490598825
nascent_Set1Cell1.45578	ID4065814	4065814	645	34.62092972	51.27007867	47.924506	0	127	127	0.5	1		111.5945946	100	0	406	4129	99.93204899	0.322238114	0.54429657
nascent_Set1Cell1.45579	ID3966996	3966996	645	20.96047974	50.60633714	47.708675	0	103	103	0.5	1		96.45945946	68	0	439	3569	109.7898484	0.238126212	0.337951922
nascent_Set1Cell1.45580	ID4067860	4067860	645	26.9381485	51.18815674	47.92785065	0	124	124	0.5	1		125.8108108	122	0	377	4655	77.15850851	0.26276307	0.678588645
nascent_Set1Cell1.45581	ID4192021	4192021	645	26.45755577	51.55873345	47.89651877	0	164	164	0.5	1		114.5675676	100	0	369	4239	86.58859963	0.212785448	0.464289561
nascent_Set1Cell1.45582	ID4046486	4046486	645	31.06508827	51.28493476	47.96705517	0	125	125	0.5	1		125.2162162	108	0	418	4633	96.82749126	0.228276525	0.480681041
nascent_Set1Cell1.45583	ID4057745	4057745	645	26.65010452	50.98790165	47.90411747	0	120	120	0.5	1		97.62162162	67	0	341	3612	91.67071244	0.238229913	0.409770234
nascent_Set1Cell1.45584	ID3977105	3977105	645	21.7211132	50.44401758	47.85750157	0	101	101	0.5	1		91.89189189	67	0	471	3400	98.76115515	0.267747024	0.393018579
nascent_Set1Cell1.45585	ID3980428	3980428	645	27.12783623	50.36849917	47.85414156	0	97	97	0.5	1		102.9189189	77	0	546	3808	112.0504297	0.257573809	0.376252939
nascent_Set1Cell1.45586	ID4091401	4091401	645	31.09128761	51.50650354	47.97982095	0	135	135	0.5	1		126.9459459	122	0	369	4697	80.82283298	0.270291355	0.66841098
nascent_Set1Cell1.45587	ID4195576	4195576	645	33.31362534	51.59427181	47.89939806	0	165	165	0.5	1		116.5135135	119	0	342	4311	93.78214164	0.308263897	0.585481877
nascent_Set1Cell1.45588	ID4161799	4161799	645	30.37366486	51.6464629	47.83587023	0	157	157	0.5	1		129.7837838	105	16	371	4802	85.56223698	0.311678983	0.720855564
nascent_Set1Cell1.45589	ID4175239	4175239	645	24.83542442	51.4221182	47.94356702	0	158	158	0.5	1		100.9189189	74	0	393	3734	100.2373235	0.273921958	0.432969344
nascent_Set1Cell1.45590	ID4037636	4037636	645	22.6986618	50.95065019	47.8822073	0	117	117	0.5	1		92.59459459	66	0	350	3426	95.5366304	0.191602358	0.3116845
nascent_Set1Cell1.45591	ID4101511	4101511	645	34.63609314	51.44235367	47.87352876	0	139	139	0.5	1		130.7297297	111	0	417	4837	96.36609842	0.295779074	0.619322083
nascent_Set1Cell1.45592	ID3996422	3996422	645	31.15031624	50.72229176	47.70379024	0	107	107	0.5	1		110.0810811	70	0	454	4073	108.8292185	0.324786899	0.495963424
nascent_Set1Cell1.45593	ID4202107	4202107	645	34.15903473	51.53395776	47.90489846	0	161	161	0.5	1		116.3243243	98	0	374	4304	94.42664821	0.257185869	0.504026734
nascent_Set1Cell1.45594	ID4081282	4081282	645	28.22730446	51.29472101	47.94927683	0	134	134	0.5	1		114.5405405	107	0	404	4238	103.2283323	0.257477069	0.454390031
nascent_Set1Cell1.45595	ID4084611	4084611	645	28.56699562	51.35590222	47.97664367	0	131	131	0.5	1		111.3783784	95	0	424	4121	95.03781451	0.317011937	0.56418346
nascent_Set1Cell1.45596	ID4155137	4155137	645	28.97330284	51.49408245	47.96160786	0	153	153	0.5	1		104.5405405	94	0	326	3868	87.733053	0.196905028	0.392056455
nascent_Set1Cell1.45597	ID4171905	4171905	645	23.22210121	51.50237418	47.95502463	0	159	159	0.5	1		110.3783784	83	0	361	4084	81.30817622	0.222680573	0.494480424
nascent_Set1Cell1.45598	ID4138366	4138366	645	33.22455978	51.56575646	47.87777527	0	145	145	0.5	1		130.2702703	119	0	435	4820	99.9751771	0.305017345	0.6091039
nascent_Set1Cell1.45599	ID4124927	4124927	645	34.7965126	51.47036319	47.92935498	0	144	144	0.5	1		121.7297297	107	0	410	4504	88.24009187	0.290713326	0.621435198
nascent_Set1Cell1.45600	ID4208773	4208773	645	31.28474998	51.4832782	48.09405115	0	170	170	0.5	1		106.9459459	102	0	302	3957	94.83844331	0.18031997	0.344551366
nascent_Set1Cell1.45601	ID4222215	4222215	645	36.81610107	51.44330905	48.23734628	0	174	174	0.5	1		113.8648649	83	0	321	4213	82.22805758	0.308506222	0.652961891
nascent_Set1Cell1.45602	ID4186743	4186743	645	34.59380722	51.50571854	47.99029224	0	163	163	0.5	1		124.972973	114	0	443	4624	98.36453925	0.295560869	0.57969112
nascent_Set1Cell1.45603	ID4158455	4158455	645	33.34103012	51.5849724	47.90181254	0	155	155	0.5	1		114.7027027	111	0	351	4244	93.21476542	0.212608073	0.431497449
nascent_Set1Cell1.45604	ID4205452	4205452	645	29.73387909	51.57788506	48.08241967	0	168	168	0.5	1		105.1621622	98	0	320	3891	82.04826273	0.309344347	0.60563145
nascent_Set1Cell1.45605	ID4040944	4040944	645	25.43704033	50.97807748	47.88815754	0	119	119	0.5	1		113.8378378	100	0	421	4212	89.04727631	0.252544488	0.515514314
nascent_Set1Cell1.45606	ID4054387	4054387	645	30.18980789	51.19968472	47.8958129	0	126	126	0.5	1		89.40540541	63	0	357	3308	93.85404137	0.223751374	0.348347993
nascent_Set1Cell1.45607	ID4108908	4108908	645	34.62902832	51.53569826	47.95038781	0	136	136	0.5	1		134.1351351	131	0	389	4963	88.44400682	0.37832396	0.83256218
nascent_Set1Cell1.45608	ID4121579	4121579	645	31.85793114	51.55336705	47.85556582	0	143	143	0.5	1		121.7567568	113	0	389	4505	93.84336992	0.309029543	0.612590171
nascent_Set1Cell1.45609	ID4245784	4245784	645	24.01889992	51.47649657	48.39130152	0	178	178	0.5	1		108.6756757	103	0	299	4021	82.27867756	0.213583837	0.46491509
nascent_Set1Cell1.45610	ID4148454	4148454	645	28.10904121	51.47469914	47.79402127	0	151	151	0.5	1		107.1081081	93	0	318	3963	84.47938071	0.207751963	0.436183272
nascent_Set1Cell1.45611	ID4014054	4014054	645	32.08738327	50.75653909	47.74269801	0	111	111	0.5	1		107.4054054	111	0	384	3974	97.78021257	0.242291212	0.428469001
nascent_Set1Cell1.45612	ID4168546	4168546	645	35.67578888	51.42770672	47.85285631	0	154	154	0.5	1		120.1351351	116	0	318	4445	87.42525765	0.342865194	0.701704236
nascent_Set1Cell1.45613	ID3990498	3990498	645	31.17489815	50.5433268	47.94178745	0	105	105	0.5	1		116	111	0	371	4292	89.30067811	0.299789905	0.599207268
nascent_Set1Cell1.45614	ID4077921	4077921	645	26.18818855	51.4764168	47.97192553	0	133	133	0.5	1		99.7027027	72	0	379	3689	85.05092098	0.274541136	0.50502337
nascent_Set1Cell1.45615	ID4135005	4135005	645	31.98387718	51.42731994	47.85435261	0	146	146	0.5	1		112.3513514	83	0	399	4157	94.45904939	0.25596056	0.484799067
nascent_Set1Cell1.45616	ID4151772	4151772	645	33.09061813	51.3734848	47.81834987	0	152	152	0.5	1		121.7567568	117	0	437	4505	92.5909179	0.334271223	0.65888489
nascent_Set1Cell1.45617	ID3987167	3987167	645	24.76146317	50.3594502	47.90409013	0	99	99	0.5	1		105.8378378	88	0	437	3916	104.9180933	0.283695656	0.445873005
nascent_Set1Cell1.45618	ID4130780	4130780	645	32.81541824	51.57555671	47.90149862	0	148	148	0.5	1		124.7297297	100	0	447	4615	85.0580353	0.399575718	0.837312008
nascent_Set1Cell1.45619	ID4181976	4181976	645	30.91726112	51.54910398	48.09278019	0	162	162	0.5	1		107.6756757	103	0	321	3984	80.47741369	0.295551015	0.610452008
nascent_Set1Cell1.45620	ID4118231	4118231	645	26.24134064	51.44655457	47.85061274	0	142	142	0.5	1		104.6486486	70	0	450	3872	102.0033268	0.28157855	0.450820464
nascent_Set1Cell1.45621	ID4027223	4027223	645	25.52332687	51.03572172	47.79695224	0	116	116	0.5	1		91.81081081	69	0	386	3397	98.74626233	0.342534676	0.474440969
nascent_Set1Cell1.45622	ID4227627	4227627	645	34.99444962	51.467506	48.19339365	0	171	171	0.5	1		130.4324324	117	0	420	4826	104.3417304	0.223117939	0.456061812
nascent_Set1Cell1.45623	ID4130126	4130126	645	33.5292778	51.50551131	47.89024887	0	147	147	0.5	1		120.9459459	96	0	466	4475	108.1611313	0.312066985	0.531914595
nascent_Set1Cell1.45624	ID4098124	4098124	645	23.45620537	51.4932747	47.89832817	0	137	137	0.5	1		118.8918919	101	0	475	4399	96.46726094	0.247720334	0.489380533
nascent_Set1Cell1.45625	ID4212147	4212147	645	26.38826752	51.56047438	48.20666545	0	175	175	0.5	1		113.2432432	83	0	425	4190	96.11723322	0.37214183	0.639073072
nascent_Set1Cell1.45626	ID3983817	3983817	645	27.71095848	50.31128576	47.89143021	0	96	96	0.5	1		97.75675676	68	0	401	3617	91.83511958	0.181096453	0.326431879
nascent_Set1Cell1.45627	ID4071240	4071240	645	32.11365128	51.27206066	47.96273989	0	128	128	0.5	1		91.75675676	72	0	388	3395	100.1599846	0.278608262	0.399236543
nascent_Set1Cell1.45628	ID4088006	4088006	645	33.38296509	51.45207433	47.98361665	0	132	132	0.5	1		124.2702703	94	0	495	4598	107.9654391	0.324591217	0.564114648
nascent_Set1Cell1.45629	ID4227513	4227513	645	26.05183983	51.42136169	48.16728433	0	172	172	0.5	1		109.2162162	100	0	505	4041	108.8554432	0.269495662	0.425978353
nascent_Set1Cell1.45630	ID4052548	4052548	645	25.90631485	51.08147969	47.88929727	0	122	122	0.5	1		97.21621622	65	0	436	3597	115.6587738	0.227709515	0.311799692
nascent_Set1Cell1.45631	ID4241337	4241337	645	25.74538612	51.36552932	48.35923006	0	179	179	0.5	1		107.4054054	101	0	311	3974	73.55627455	0.234261004	0.554280247
nascent_Set1Cell1.45632	ID4111557	4111557	645	31.27596474	51.46732928	47.89533317	0	140	140	0.5	1		114.5135135	103	0	356	4237	84.47669686	0.242932052	0.529891854
nascent_Set1Cell1.45633	ID4187971	4187971	645	25.55240822	51.62265837	48.12231206	0	166	166	0.5	1		112.5675676	99	0	359	4165	88.13390713	0.306367168	0.599069513
nascent_Set1Cell1.45634	ID4061121	4061121	645	26.15104485	51.21080949	47.92055388	0	123	123	0.5	1		104.0810811	86	0	432	3851	98.78185235	0.239881369	0.407700279
nascent_Set1Cell1.45635	ID4165186	4165186	645	25.80411911	51.63250071	47.90666845	0	156	156	0.5	1		100.1351351	92	0	389	3705	82.39240869	0.217515771	0.434255613
nascent_Set1Cell1.45636	ID4145089	4145089	645	30.72424316	51.44419606	47.9080504	0	150	150	0.5	1		98.54054054	79	0	337	3646	87.25333314	0.332735826	0.563921174
nascent_Set1Cell1.47223	ID4289604	4289604	851	33.12719345	24.96743492	40.28956725	0	196	196	0.5	1		129.7567568	122	0	481	4801	113.9281951	0.29858504	0.523752863
nascent_Set1Cell1.47224	ID4208453	4208453	851	33.52022934	25.05656362	40.20240345	0	170	170	0.5	1		123.4324324	121	0	491	4567	101.5525427	0.356330636	0.638639936
nascent_Set1Cell1.47225	ID4302407	4302407	851	32.036026	25.16581754	40.45635401	0	198	198	0.5	1		128.0540541	110	0	414	4738	100.8436485	0.36923669	0.684858893
nascent_Set1Cell1.47226	ID4336196	4336196	851	29.41454506	25.087671	40.45127951	0	201	201	0.5	1		111.7837838	96	0	438	4136	94.01570056	0.306419968	0.557753967
nascent_Set1Cell1.47227	ID4171576	4171576	851	29.55943871	24.92226032	40.0667745	0	159	159	0.5	1		107.8108108	78	0	370	3989	94.97831268	0.263907042	0.474027681
nascent_Set1Cell1.47228	ID4174904	4174904	851	39.07837677	24.93816995	40.06347051	0	158	158	0.5	1		121.6756757	116	0	455	4502	99.79981464	0.364689766	0.651618895
nascent_Set1Cell1.47229	ID4479821	4479821	851	27.27185249	25.044373	40.56252164	0	248	248	0.5	1		112.8648649	92	0	388	4176	94.05735903	0.290526175	0.54027445
nascent_Set1Cell1.47230	ID4488008	4488008	851	26.16624069	25.17856894	40.41827225	0	250	250	0.5	1		109.4594595	89	0	440	4050	102.5861683	0.32094762	0.518493181
nascent_Set1Cell1.47231	ID4433742	4433742	851	23.67802048	25.06912531	40.43812343	0	239	239	0.5	1		96.75675676	78	0	362	3580	90.21345225	0.17337653	0.316951569
nascent_Set1Cell1.47232	ID4413523	4413523	851	27.20598221	25.03397461	40.46345335	0	227	227	0.5	1		106.8918919	77	0	366	3955	95.85544202	0.314367062	0.533431127
nascent_Set1Cell1.47233	ID4484182	4484182	851	36.41889572	25.24760499	40.60912303	0	254	254	0.5	1		124.0810811	95	0	499	4591	118.7390646	0.358401887	0.551421826
nascent_Set1Cell1.47234	ID4360023	4360023	851	27.21479988	25.0888077	40.50321194	0	215	215	0.5	1		101.7567568	87	0	384	3765	86.92474568	0.317920126	0.564779279
nascent_Set1Cell1.47235	ID4101163	4101163	851	23.05263329	24.36651397	39.54520177	0	139	139	0.5	1		86.59459459	54	0	357	3204	96.53193469	0.197597731	0.296019798
nascent_Set1Cell1.47236	ID4168231	4168231	851	30.77326584	24.77132435	39.94658965	0	154	154	0.5	1		100.9459459	95	0	327	3735	92.7951585	0.211068727	0.379182827
nascent_Set1Cell1.47237	ID4339547	4339547	851	36.33419418	25.09137704	40.59313371	0	208	208	0.5	1		129.2162162	103	0	490	4781	101.912581	0.354652921	0.663887846
nascent_Set1Cell1.47238	ID4296538	4296538	851	33.34799957	25.07023391	40.36717414	0	194	194	0.5	1		100.1891892	89	0	370	3707	100.2953521	0.281264488	0.438577314
nascent_Set1Cell1.47239	ID4349021	4349021	851	34.8282814	25.0923893	40.51719672	0	213	213	0.5	1		114.7837838	104	0	364	4247	95.30160752	0.337348212	0.607637009
nascent_Set1Cell1.47240	ID4138014	4138014	851	30.8064537	24.59184952	39.55344926	0	145	145	0.5	1		116.1081081	98	0	444	4296	111.8619645	0.208295021	0.357862346
nascent_Set1Cell1.47241	ID4389984	4389984	851	28.57818604	25.01528232	40.45967528	0	221	221	0.5	1		101.3243243	85	0	356	3749	87.91727616	0.308000557	0.542766532
nascent_Set1Cell1.47242	ID4309351	4309351	851	30.50726318	25.04759268	40.37044871	0	192	192	0.5	1		114.0540541	118	0	364	4220	94.99735258	0.266751525	0.50564381
nascent_Set1Cell1.47243	ID4110873	4110873	851	20.33638954	24.52100513	39.53832909	0	140	140	0.5	1		96.08108108	87	0	401	3555	93.11294766	0.181667093	0.317277245
nascent_Set1Cell1.47244	ID4458860	4458860	851	31.54717636	24.9873663	40.63872368	0	240	240	0.5	1		103.3243243	94	0	328	3823	81.19457222	0.360500548	0.674392575
nascent_Set1Cell1.47245	ID4312683	4312683	851	31.85718536	25.09583937	40.36201078	0	202	202	0.5	1		119.1621622	112	0	557	4409	104.8645988	0.364487427	0.607089169
nascent_Set1Cell1.47246	ID4416872	4416872	851	30.43117714	25.01784226	40.36495866	0	228	228	0.5	1		111.7027027	86	0	441	4133	99.67972737	0.310659214	0.531228406
nascent_Set1Cell1.47247	ID4342894	4342894	851	40.27484131	25.10155723	40.47128511	0	214	214	0.5	1		126.5405405	113	0	482	4682	104.8004969	0.374204318	0.657587918
nascent_Set1Cell1.47248	ID4211824	4211824	851	25.91596031	25.18014637	40.39959897	0	175	175	0.5	1		104.7837838	90	0	479	3877	97.54176745	0.282549781	0.47331928
nascent_Set1Cell1.47249	ID4438642	4438642	851	27.37334633	25.17172819	40.50825133	0	237	237	0.5	1		104.4594595	68	0	458	3865	112.653992	0.302004379	0.430161937
nascent_Set1Cell1.47250	ID4386678	4386678	851	24.91687584	25.10680817	40.50464515	0	220	220	0.5	1		107.7567568	86	0	449	3987	100.1475038	0.325319266	0.528230715
nascent_Set1Cell1.47251	ID4134665	4134665	851	27.24492645	24.69593708	39.67220472	0	146	146	0.5	1		102.5945946	73	0	350	3796	96.47407811	0.138004491	0.257924788
nascent_Set1Cell1.47252	ID4279041	4279041	851	39.10521317	25.06977931	40.44784834	0	186	186	0.5	1		121.1081081	115	0	382	4481	101.1829432	0.285278527	0.531334161
nascent_Set1Cell1.47253	ID4497669	4497669	851	40.90947723	25.21694122	40.5367518	0	255	255	0.5	1		147.8648649	123	0	566	5471	121.9651959	0.404510358	0.698334935
nascent_Set1Cell1.47254	ID4248835	4248835	851	28.10445213	25.062472	40.39267714	0	181	181	0.5	1		114.5675676	85	0	511	4239	117.4073016	0.330171259	0.48442694
nascent_Set1Cell1.47255	ID4231940	4231940	851	28.41403198	25.12744513	40.40531382	0	176	176	0.5	1		101.6486486	73	0	339	3761	91.60458996	0.274325443	0.47774935
nascent_Set1Cell1.47256	ID4474113	4474113	851	40.5056572	25.12336279	40.45162784	0	253	253	0.5	1		126.9459459	98	0	483	4697	122.8492631	0.369301387	0.557388709
nascent_Set1Cell1.47257	ID4282374	4282374	851	36.34624863	25.14090573	40.49193502	0	185	185	0.5	1		116.0810811	98	0	578	4295	121.1313287	0.319504551	0.464088829
nascent_Set1Cell1.47258	ID4144759	4144759	851	25.7531662	24.80479102	39.73932533	0	150	150	0.5	1		111.0810811	101	0	398	4110	96.61992502	0.152567418	0.304367905
nascent_Set1Cell1.47259	ID4403466	4403466	851	39.94102097	25.0322511	40.3786873	0	224	224	0.5	1		118.9189189	111	0	383	4400	103.8225993	0.370096799	0.618804022
nascent_Set1Cell1.47260	ID4270861	4270861	851	28.94229317	25.11260404	40.44908394	0	187	187	0.5	1		109.0810811	94	0	446	4036	110.3721932	0.296030185	0.451482205
nascent_Set1Cell1.47261	ID4198413	4198413	851	33.48254395	25.00602568	40.38818401	0	167	167	0.5	1		91.72972973	53	0	453	3394	108.0790988	0.289706855	0.381299432
nascent_Set1Cell1.47262	ID4322831	4322831	851	33.61728668	25.06321067	40.35968823	0	205	205	0.5	1		101.7027027	73	0	402	3763	101.9542013	0.304115432	0.465242936
nascent_Set1Cell1.47263	ID4298510	4298510	851	31.82786942	25.02105077	40.43534996	0	193	193	0.5	1		102.2972973	74	0	450	3785	102.1936791	0.245708029	0.394887335
nascent_Set1Cell1.47264	ID4285710	4285710	851	31.90324211	25.05884514	40.35851064	0	197	197	0.5	1		120	94	0	501	4440	106.2588558	0.405801183	0.651981857
nascent_Set1Cell1.47265	ID4406796	4406796	851	38.12696075	25.13234399	40.38779142	0	231	231	0.5	1		128.0540541	103	0	411	4738	98.01585641	0.339624309	0.662434186
nascent_Set1Cell1.47266	ID4129643	4129643	851	23.43886757	24.72302088	39.63804908	0	147	147	0.5	1		115.9189189	109	0	359	4289	80.78172867	0.168595962	0.414051118
nascent_Set1Cell1.47267	ID4439061	4439061	851	35.4900856	25.09423946	40.45014918	0	235	235	0.5	1		132.6756757	118	0	380	4909	93.70848831	0.325274089	0.695002128
nascent_Set1Cell1.47268	ID4255512	4255512	851	26.27621269	25.10530584	40.38048744	0	182	182	0.5	1		102.3783784	92	0	453	3788	109.1052884	0.347139203	0.483597033
nascent_Set1Cell1.47269	ID4460570	4460570	851	32.03413391	25.12524016	40.48962119	0	244	244	0.5	1		111.2972973	84	0	508	4118	110.9872027	0.276533848	0.434467876
nascent_Set1Cell1.47270	ID4178271	4178271	851	37.47066879	24.98119824	40.19170323	0	160	160	0.5	1		116.4054054	78	0	365	4307	103.3288869	0.38055083	0.621071591
nascent_Set1Cell1.47271	ID4332322	4332322	851	32.10523224	24.98731834	40.43281154	0	207	207	0.5	1		104.2972973	78	0	376	3859	98.07589603	0.385840693	0.592155115
nascent_Set1Cell1.47272	ID4362275	4362275	851	39.13324738	25.19160125	40.55502919	0	210	210	0.5	1		126.2702703	122	0	344	4672	87.28645327	0.37630705	0.791063376
nascent_Set1Cell1.47273	ID4305954	4305954	851	38.44075394	25.07016293	40.42846759	0	195	195	0.5	1		146.0810811	133	0	412	5405	101.1814592	0.371317049	0.781861893
nascent_Set1Cell1.47274	ID4141401	4141401	851	24.4215641	24.63733126	39.53551364	0	149	149	0.5	1		101.027027	76	0	429	3738	91.69680913	0.153529113	0.293275327
nascent_Set1Cell1.47275	ID4258856	4258856	851	39.27729034	25.01974899	40.36308417	0	190	190	0.5	1		117.3783784	97	0	315	4343	81.42800206	0.369047366	0.77715556
nascent_Set1Cell1.47276	ID4383278	4383278	851	33.72824478	25.19910341	40.54617164	0	218	218	0.5	1		104.7837838	79	0	431	3877	102.8640244	0.345578567	0.523236823
nascent_Set1Cell1.47277	ID4205102	4205102	851	27.68285751	25.1424033	40.27022171	0	168	168	0.5	1		111.2432432	75	0	469	4116	117.8969431	0.34064523	0.479501023
nascent_Set1Cell1.47278	ID4430380	4430380	851	33.24295807	25.1262359	40.5547348	0	233	233	0.5	1		113.972973	89	0	522	4217	114.4169972	0.344570586	0.510547227
nascent_Set1Cell1.47279	ID4292400	4292400	851	29.16084099	25.06600328	40.37896941	0	199	199	0.5	1		103.4864865	85	0	384	3829	85.18170827	0.3301445	0.603076681
nascent_Set1Cell1.47280	ID4410161	4410161	851	34.21931839	25.11451021	40.45951394	0	225	225	0.5	1		114.1621622	106	0	439	4224	99.56670392	0.321125418	0.557402208
nascent_Set1Cell1.47281	ID4318259	4318259	851	24.91787148	25.05613175	40.41434447	0	200	200	0.5	1		89.67567568	81	0	312	3318	80.94101215	0.258498104	0.455135613
nascent_Set1Cell1.47282	ID4427057	4427057	851	30.42272949	25.09198018	40.52848745	0	236	236	0.5	1		102.7837838	64	0	373	3803	107.2655415	0.295501259	0.437135285
nascent_Set1Cell1.47283	ID4201783	4201783	851	29.5457592	25.15089974	40.4694665	0	161	161	0.5	1		117.4864865	123	0	360	4347	94.15283722	0.32138666	0.606991246
nascent_Set1Cell1.47284	ID4453940	4453940	851	22.25828934	25.13328331	40.35113119	0	242	242	0.5	1		94.13513514	59	0	350	3483	89.87805385	0.231216849	0.393380669
nascent_Set1Cell1.47285	ID4104521	4104521	851	25.52394676	24.31493341	39.55560606	0	138	138	0.5	1		98.62162162	81	0	319	3649	90.02695626	0.177257442	0.329885025
nascent_Set1Cell1.47286	ID4240442	4240442	851	46.20293045	25.09457914	40.4887531	0	179	179	0.5	1		120	98	0	509	4440	110.1105505	0.404298413	0.627516196
nascent_Set1Cell1.47287	ID4262203	4262203	851	40.96380997	25.07598025	40.41198806	0	189	189	0.5	1		112.7837838	96	0	538	4173	118.6315808	0.387163071	0.530692252
nascent_Set1Cell1.47288	ID4226875	4226875	851	40.81010818	25.04353278	40.40592886	0	172	172	0.5	1		110	75	0	365	4070	104.1593331	0.393847091	0.596811248
nascent_Set1Cell1.47289	ID4161471	4161471	851	33.92390442	25.00234094	39.99110468	0	157	157	0.5	1		101.3243243	66	0	358	3749	102.0389506	0.189915371	0.316972635
nascent_Set1Cell1.47290	ID4347590	4347590	851	31.05575943	25.14646679	40.51231184	0	209	209	0.5	1		107.3783784	85	0	460	3973	93.93092951	0.331796945	0.569603417
nascent_Set1Cell1.47291	ID4154807	4154807	851	24.76052856	24.8507847	39.91914782	0	153	153	0.5	1		95.16216216	76	0	355	3521	86.00371875	0.181231089	0.339527454
nascent_Set1Cell1.47292	ID4091063	4091063	851	22.81704521	24.42576931	39.54874122	0	135	135	0.5	1		91.94594595	77	0	315	3402	81.48174504	0.174712056	0.335655454
nascent_Set1Cell1.47293	ID4245450	4245450	851	32.28965378	25.13780404	40.4823596	0	178	178	0.5	1		113.1891892	107	0	363	4188	87.98448027	0.291910138	0.581360798
nascent_Set1Cell1.47294	ID4369864	4369864	851	28.26940727	25.10428854	40.39495796	0	223	223	0.5	1		101.6756757	72	0	332	3762	91.85255517	0.267042004	0.466599627
nascent_Set1Cell1.47295	ID4447183	4447183	851	34.33581543	25.1757216	40.5077928	0	241	241	0.5	1		107.7297297	82	0	427	3986	119.4663246	0.300593441	0.416829074
nascent_Set1Cell1.47296	ID4107954	4107954	851	20.59556961	24.35222762	39.44222993	0	136	136	0.5	1		86.16216216	60	0	348	3188	80.14206605	0.106493749	0.206947985
nascent_Set1Cell1.47297	ID4324301	4324301	851	35.48721695	25.09737894	40.58621706	0	203	203	0.5	1		106.4864865	92	0	386	3940	110.2150982	0.329994498	0.479446615
nascent_Set1Cell1.47298	ID4266444	4266444	851	35.45211029	25.06211142	40.57437154	0	184	184	0.5	1		122.4324324	94	0	353	4530	95.87623403	0.290135306	0.574355557
nascent_Set1Cell1.47299	ID4275665	4275665	851	26.60910988	25.09551671	40.47231471	0	191	191	0.5	1		110.8108108	79	0	567	4100	112.8688614	0.343919113	0.50248276
nascent_Set1Cell1.47300	ID4470742	4470742	851	30.653862	25.15753581	40.4238541	0	246	246	0.5	1		87.59459459	56	0	542	3241	109.5309341	0.236000007	0.305396499
nascent_Set1Cell1.47301	ID4158123	4158123	851	23.01267624	24.71862717	39.8505899	0	155	155	0.5	1		96.75675676	75	0	427	3580	84.03220461	0.199890427	0.383632991
nascent_Set1Cell1.47302	ID4494300	4494300	851	24.67076683	25.14304137	40.61983034	0	251	251	0.5	1		95.89189189	48	0	398	3548	117.2065565	0.211038743	0.285143929
nascent_Set1Cell1.47303	ID4478428	4478428	851	28.57015419	25.1157131	40.43740567	0	249	249	0.5	1		96.21621622	75	0	378	3560	95.51850755	0.264763805	0.421735274
nascent_Set1Cell1.47304	ID4379866	4379866	851	38.39757538	25.12200655	40.48617631	0	217	217	0.5	1		128.1081081	104	0	533	4740	116.9512681	0.403610676	0.629966798
nascent_Set1Cell1.47305	ID4356569	4356569	851	33.81938934	25.19358119	40.66836839	0	212	212	0.5	1		133.4054054	103	0	524	4936	116.3747442	0.307701224	0.539467613
nascent_Set1Cell1.47306	ID4252127	4252127	851	37.75486374	25.05503251	40.50639416	0	183	183	0.5	1		112.4594595	95	0	316	4161	91.01086461	0.325617941	0.607047535
nascent_Set1Cell1.47307	ID4463844	4463844	851	25.04434776	25.31181471	40.81647621	0	247	247	0.5	1		98.67567568	85	0	326	3651	80.44081815	0.265519701	0.514744204
nascent_Set1Cell1.47308	ID4124575	4124575	851	32.19232559	24.60832098	39.56239313	0	144	144	0.5	1		113.2972973	98	0	395	4192	93.2960833	0.18761952	0.383695607
nascent_Set1Cell1.47309	ID4330214	4330214	851	32.32930374	25.05494729	40.48146912	0	206	206	0.5	1		123.4594595	95	0	410	4568	91.63532634	0.319961602	0.653172664
nascent_Set1Cell1.47310	ID4373479	4373479	851	27.51234055	25.03810514	40.34503387	0	222	222	0.5	1		119.3783784	94	0	578	4417	107.7691337	0.261956664	0.459881869
nascent_Set1Cell1.47311	ID4148120	4148120	851	28.50908661	24.78878895	39.82503681	0	151	151	0.5	1		106.4324324	83	0	405	3938	104.321762	0.254703007	0.414211548
nascent_Set1Cell1.47312	ID4181655	4181655	851	30.30756378	24.99844474	40.24863471	0	162	162	0.5	1		101.2162162	73	0	353	3745	100.6415905	0.249250251	0.401318113
nascent_Set1Cell1.47313	ID4400107	4400107	851	38.11775589	25.07540927	40.40924572	0	226	226	0.5	1		117.1621622	87	0	452	4335	104.7503682	0.389390963	0.626936007
nascent_Set1Cell1.47314	ID4121236	4121236	851	21.95622635	24.63028378	39.60015339	0	143	143	0.5	1		82.32432432	62	0	328	3046	89.36133083	0.078186051	0.133611584
nascent_Set1Cell1.47315	ID4151444	4151444	851	21.33855629	24.79721284	39.75792999	0	152	152	0.5	1		102.8918919	67	0	363	3807	99.03388415	0.103070912	0.194160115
nascent_Set1Cell1.47316	ID4423663	4423663	851	21.28665733	25.22350217	40.71539116	0	238	238	0.5	1		103.7567568	98	0	490	3839	87.18384324	0.221793967	0.432077973
nascent_Set1Cell1.47317	ID4221423	4221423	851	33.24768066	25.18729088	40.32411196	0	174	174	0.5	1		115.1621622	93	0	508	4261	105.7931718	0.357623736	0.573494267
nascent_Set1Cell1.47318	ID4187277	4187277	851	25.90774345	24.9801183	40.33980713	0	166	166	0.5	1		92.81081081	82	0	294	3434	81.62170117	0.259574588	0.468663578
nascent_Set1Cell1.47319	ID4450558	4450558	851	29.90824509	25.14626142	40.56027977	0	243	243	0.5	1		117.7837838	113	0	490	4358	96.31232041	0.293813712	0.555435919
nascent_Set1Cell1.47320	ID4117891	4117891	851	25.78861809	24.5785118	39.57711313	0	142	142	0.5	1		110.7027027	100	0	362	4096	85.58844187	0.17834638	0.391529443
nascent_Set1Cell1.47321	ID4164857	4164857	851	26.30919647	24.89187036	39.95749225	0	156	156	0.5	1		100.4864865	65	0	368	3718	100.0404423	0.143979693	0.252839534
nascent_Set1Cell1.47322	ID4465806	4465806	851	26.14624786	25.06886794	40.52187847	0	245	245	0.5	1		109.7837838	97	0	470	4062	103.6921553	0.280886816	0.464347262
nascent_Set1Cell1.47323	ID4218509	4218509	851	40.33782196	25.04974459	40.47711579	0	173	173	0.5	1		115.7837838	91	0	542	4284	116.7243037	0.329047712	0.491173294
nascent_Set1Cell1.47324	ID4393363	4393363	851	31.93284416	25.13240823	40.45127772	0	230	230	0.5	1		127.1081081	108	0	537	4703	121.8924352	0.355872439	0.547396502
nascent_Set1Cell1.47325	ID4215185	4215185	851	35.1978569	25.07411243	40.38155533	0	169	169	0.5	1		101.2432432	73	0	389	3746	104.258068	0.310894227	0.460607896
nascent_Set1Cell1.47326	ID4490903	4490903	851	25.84857559	25.16800626	40.52590141	0	252	252	0.5	1		113.5945946	106	0	451	4203	112.3964856	0.316316943	0.485732221
nascent_Set1Cell1.47327	ID4443802	4443802	851	37.73526382	25.0725284	40.41771799	0	234	234	0.5	1		123.1351351	101	0	394	4556	111.1505891	0.259133772	0.455986896
nascent_Set1Cell1.47328	ID4375454	4375454	851	41.27791214	25.08885276	40.4502905	0	219	219	0.5	1		118.6216216	95	0	502	4389	111.7808748	0.360261052	0.562110112
nascent_Set1Cell1.47329	ID4186338	4186338	851	26.60469627	25.10957461	40.25891941	0	163	163	0.5	1		105.6756757	93	0	402	3910	101.239006	0.265411545	0.437869983
nascent_Set1Cell1.47330	ID4195232	4195232	851	24.19943428	24.98898636	40.31445537	0	165	165	0.5	1		89.86486486	66	0	515	3325	105.5259742	0.263482506	0.355175584
nascent_Set1Cell1.47331	ID4226977	4226977	851	32.37856674	25.04107287	40.32707011	0	171	171	0.5	1		94.94594595	56	0	528	3513	114.130273	0.332810451	0.415464701
nascent_Set1Cell1.47332	ID4353190	4353190	851	29.82962799	25.13618962	40.50694476	0	211	211	0.5	1		111.4324324	95	0	462	4123	106.2783402	0.327262316	0.51705421
nascent_Set1Cell1.47333	ID4191702	4191702	851	24.449646	25.07290505	40.21485776	0	164	164	0.5	1		90.56756757	45	0	388	3351	106.6418045	0.292045208	0.383926057
nascent_Set1Cell1.47334	ID4269224	4269224	851	31.33496857	25.05512184	40.42230213	0	188	188	0.5	1		104.8378378	79	0	354	3879	93.74092949	0.259594504	0.460981538
nascent_Set1Cell1.47335	ID4366522	4366522	851	21.52939224	25.08197244	40.44603277	0	216	216	0.5	1		93	71	0	366	3441	91.19911062	0.147875623	0.26273873
nascent_Set1Cell1.47336	ID4239289	4239289	851	48.28747177	25.11326663	40.49381334	0	180	180	0.5	1		144.4324324	124	0	467	5344	115.204538	0.354890297	0.656772753
nascent_Set1Cell1.47337	ID4396728	4396728	851	30.80008125	25.05530078	40.36477607	0	229	229	0.5	1		117.8918919	105	0	429	4362	96.63269052	0.294847844	0.555608754
nascent_Set1Cell1.47338	ID4235964	4235964	851	36.76867676	25.11324573	40.37476514	0	177	177	0.5	1		108.7297297	73	0	419	4023	105.7412063	0.353841972	0.537496223
nascent_Set1Cell1.47339	ID4320959	4320959	851	32.47100067	25.16760482	40.4890613	0	204	204	0.5	1		112.9459459	85	0	346	4179	94.53216559	0.300501809	0.552150113
nascent_Set1Cell1.47854	ID4187933	4187933	933	21.23536491	49.17772396	48.0103229	0	166	166	0.5	1		90.45945946	61	0	451	3347	98.25691793	0.145071516	0.233276174
nascent_Set1Cell1.47855	ID4165179	4165179	933	21.24037552	49.07149421	47.73214121	0	156	156	0.5	1		103.8648649	86	0	355	3843	76.37486576	0.127437263	0.307434249
nascent_Set1Cell1.47856	ID4205445	4205445	933	32.28624725	49.20402532	47.94387423	0	168	168	0.5	1		110.8378378	68	0	451	4101	108.0055332	0.315122222	0.491795952
nascent_Set1Cell1.47857	ID4168537	4168537	933	27.03233528	49.02108308	47.55992553	0	154	154	0.5	1		104	89	0	413	3848	94.67370866	0.154075971	0.293315126
nascent_Set1Cell1.47858	ID4186742	4186742	933	34.66088867	49.17586252	47.88722874	0	163	163	0.5	1		99.83783784	59	0	398	3694	105.6326216	0.26345215	0.394157734
nascent_Set1Cell1.47859	ID4178582	4178582	933	26.75405502	49.11383098	47.80038153	0	160	160	0.5	1		85.62162162	60	0	312	3168	88.68149981	0.20076316	0.322854677
nascent_Set1Cell1.47860	ID4192020	4192020	933	27.01175499	49.23332008	47.85333193	0	164	164	0.5	1		120.8108108	102	0	395	4470	86.94086044	0.251718191	0.558881712
nascent_Set1Cell1.47861	ID4158450	4158450	933	29.57386017	49.07652061	47.70293532	0	155	155	0.5	1		109.972973	93	0	348	4069	92.83542382	0.251868517	0.476669544
nascent_Set1Cell1.47862	ID4171888	4171888	933	30.28884697	49.13424191	47.62914509	0	159	159	0.5	1		97.35135135	90	0	392	3602	90.0574558	0.231955169	0.407062839
nascent_Set1Cell1.47863	ID4198738	4198738	933	38.86805725	49.16256095	47.92603526	0	167	167	0.5	1		125.5405405	108	0	429	4645	99.99405388	0.332932324	0.627173467
nascent_Set1Cell1.47864	ID4151757	4151757	933	24.92673302	48.75426573	47.33848679	0	152	152	0.5	1		101.8108108	71	0	346	3767	96.26838579	0.172615778	0.311361535
nascent_Set1Cell1.47865	ID4145068	4145068	933	27.64647675	48.52132702	47.41331164	0	150	150	0.5	1		110.5945946	115	0	260	4092	66.96742967	0.274170948	0.710712578
nascent_Set1Cell1.47866	ID4215507	4215507	933	27.96182823	49.37558136	48.07733051	0	169	169	0.5	1		98.24324324	51	0	553	3635	129.6159724	0.244623253	0.297943552
nascent_Set1Cell1.47867	ID4195575	4195575	933	25.41764641	49.25286594	47.94539343	0	165	165	0.5	1		106	87	0	365	3922	87.00734324	0.173265219	0.359828161
nascent_Set1Cell1.47868	ID4181958	4181958	933	22.95948601	49.16365402	47.79201675	0	162	162	0.5	1		94.43243243	72	0	428	3494	95.19206916	0.26877981	0.420301354
nascent_Set1Cell1.47869	ID4161798	4161798	933	27.21826363	49.06384372	47.75607823	0	157	157	0.5	1		112.2972973	104	0	365	4155	96.08557091	0.164519506	0.330226373
nascent_Set1Cell1.47870	ID4148448	4148448	933	21.93257904	48.90633853	47.61171223	0	151	151	0.5	1		100.1351351	96	0	357	3705	88.01614819	0.23235557	0.42901372
nascent_Set1Cell1.62940	ID4865098	4865098	1914	39.59199524	42.21801671	61.92345333	0	366	366	0.5	1		158.972973	112	0	667	5882	156.2863267	0.352231732	0.52991921
nascent_Set1Cell1.62941	ID4844939	4844939	1914	21.33518028	42.30247008	61.34458632	0	357	357	0.5	1		129.1621622	117	0	497	4779	109.7779358	0.206804996	0.403249807
nascent_Set1Cell1.62942	ID4918984	4918984	1914	53.59594727	41.99741125	62.53999441	0	379	379	0.5	1		170.8648649	144	0	599	6322	146.076685	0.32988938	0.580302812
nascent_Set1Cell1.62943	ID4929103	4929103	1914	64.79189301	41.69217622	62.24485882	0	383	383	0.5	1		204.8648649	162	0	523	7580	132.4141571	0.428158632	0.927665299
nascent_Set1Cell1.62944	ID4948751	4948751	1914	69.2593689	42.13410702	62.23400902	0	387	387	0.5	1		213.5945946	164	0	731	7903	178.9724466	0.412607063	0.697187133
nascent_Set1Cell1.62945	ID4899535	4899535	1914	66.78549194	42.18540668	62.59532659	0	375	375	0.5	1		197.0540541	166	5	694	7291	151.2464776	0.434092085	0.78874193
nascent_Set1Cell1.62946	ID4942605	4942605	1914	60.55493164	41.96077131	62.21024811	0	385	385	0.5	1		188.027027	121	0	707	6957	165.3397994	0.401788058	0.651909842
nascent_Set1Cell1.62947	ID4875149	4875149	1914	58.33337402	42.33546531	61.95984129	0	367	367	0.5	1		179.4054054	134	0	610	6638	154.1819739	0.363244922	0.620094075
nascent_Set1Cell1.62948	ID4891981	4891981	1914	46.07427597	42.17566689	62.48489236	0	372	372	0.5	1		171.4324324	136	0	645	6343	143.2289427	0.391476764	0.673476162
nascent_Set1Cell1.62949	ID4835136	4835136	1914	42.30214691	42.16107484	61.19111454	0	356	356	0.5	1		166.0540541	135	0	504	6144	132.1093709	0.233472965	0.475831093
nascent_Set1Cell1.62950	ID4912259	4912259	1914	58.00203323	42.20395322	62.62499246	0	377	377	0.5	1		172.8918919	111	0	615	6397	163.4385348	0.305424388	0.494996528
nascent_Set1Cell1.62951	ID4881862	4881862	1914	48.18146896	42.18054032	62.23660734	0	369	369	0.5	1		142.5135135	108	0	411	5273	112.4414963	0.358303631	0.66867298
nascent_Set1Cell1.62952	ID4932486	4932486	1914	63.16028595	41.98729457	62.19510241	0	386	386	0.5	1		198.2432432	135	0	809	7335	181.7506542	0.42481586	0.650420752
nascent_Set1Cell1.62953	ID4851674	4851674	1914	51.518116	42.20505987	61.75930657	0	364	364	0.5	1		178.7567568	149	0	732	6614	163.0855954	0.397287517	0.623298381
nascent_Set1Cell1.62954	ID4888601	4888601	1914	47.02420425	42.13746361	62.33492132	0	371	371	0.5	1		167.5405405	153	0	516	6199	131.3010947	0.28505622	0.566095829
nascent_Set1Cell1.62955	ID4840465	4840465	1914	24.48848915	42.21771244	61.21356766	0	358	358	0.5	1		133.3243243	108	0	714	4933	129.7422775	0.221288129	0.372389863
nascent_Set1Cell1.62956	ID4939216	4939216	1914	62.2243042	42.2580949	62.18089783	0	389	389	0.5	1		196.2702703	170	0	782	7262	186.5304039	0.40588416	0.607557589
nascent_Set1Cell1.62957	ID4848276	4848276	1914	31.1355114	42.06777117	61.12454164	0	355	355	0.5	1		178.027027	145	0	556	6587	133.7756178	0.130095383	0.306397879
nascent_Set1Cell1.62958	ID4905495	4905495	1914	39.6744957	42.16801078	62.55217382	0	378	378	0.5	1		151.7837838	134	0	469	5616	106.5285917	0.263573271	0.594415493
nascent_Set1Cell1.62959	ID4858415	4858415	1914	49.0958252	42.31118756	61.85871736	0	365	365	0.5	1		174.7027027	138	0	805	6464	156.7993879	0.357163478	0.586435342
nascent_Set1Cell1.62960	ID4952686	4952686	1914	58.27795029	42.51144579	61.96576696	0	390	390	0.5	1		189.6756757	172	0	575	7018	146.3475798	0.309398827	0.612495364
nascent_Set1Cell1.62961	ID4834796	4834796	1914	31.37155724	42.0735844	61.09224735	0	353	353	0.5	1		150	129	0	656	5550	140.0303539	0.091863517	0.180249381
nascent_Set1Cell1.62962	ID4922350	4922350	1914	76.25166321	41.97204888	62.31905579	0	380	380	0.5	1		203.2972973	174	0	600	7522	155.4318116	0.438934036	0.797958058
nascent_Set1Cell1.62963	ID4839471	4839471	1914	34.51199722	42.23568587	61.40625505	0	359	359	0.5	1		157.1891892	119	0	668	5816	136.1565353	0.18798549	0.36536536
nascent_Set1Cell1.62964	ID4948397	4948397	1914	69.58863831	42.16412264	62.16269544	0	388	388	0.5	1		198.4864865	142	0	778	7344	177.9268922	0.421294595	0.661334424
nascent_Set1Cell1.62965	ID4895330	4895330	1914	47.18956757	42.26460959	62.44701186	0	373	373	0.5	1		184.2432432	163	0	662	6817	159.5839043	0.35270711	0.602064363
nascent_Set1Cell1.62966	ID4868449	4868449	1914	40.29333496	42.21943717	61.61234858	0	362	362	0.5	1		159.9459459	119	0	581	5918	136.1871559	0.277877899	0.510777467
nascent_Set1Cell1.62967	ID4856548	4856548	1914	41.41988373	42.28373575	61.53572973	0	360	360	0.5	1		153.1621622	133	0	630	5667	142.2039837	0.291676301	0.48642644
nascent_Set1Cell1.62968	ID4902117	4902117	1914	61.54337311	42.10104134	62.61179565	0	374	374	0.5	1		182.1891892	142	0	734	6741	161.2864666	0.411547255	0.658686797
nascent_Set1Cell1.62969	ID4908858	4908858	1914	41.94358063	42.11411503	62.62726141	0	376	376	0.5	1		167.2432432	125	0	802	6188	178.4506476	0.386069352	0.522084517
nascent_Set1Cell1.62970	ID4925689	4925689	1914	59.19344711	41.68721502	62.27408488	0	382	382	0.5	1		189.7837838	161	0	575	7022	127.3536492	0.413937279	0.872533477
nascent_Set1Cell1.62971	ID4839997	4839997	1914	26.23916817	42.04668975	61.14667653	0	354	354	0.5	1		163.8378378	130	18	526	6062	134.0019721	0.133443661	0.287892946
nascent_Set1Cell1.62972	ID4915644	4915644	1914	56.18742752	41.83537852	62.30682329	0	381	381	0.5	1		200.1081081	163	0	617	7404	162.9253039	0.377350391	0.672986743
nascent_Set1Cell1.62973	ID4871794	4871794	1914	49.7070961	42.20048516	61.67438329	0	363	363	0.5	1		185.7837838	135	30	652	6874	142.1134397	0.339886927	0.663237325
nascent_Set1Cell1.62974	ID4878512	4878512	1914	51.88903809	42.28602593	62.00634572	0	368	368	0.5	1		186.1891892	155	15	563	6889	129.580485	0.344714843	0.736672809
nascent_Set1Cell1.62975	ID4935862	4935862	1914	66.71427155	41.92362662	62.24260297	0	384	384	0.5	1		187.8108108	132	0	582	6949	162.1662107	0.393060297	0.653550991
nascent_Set1Cell1.62976	ID4861748	4861748	1914	42.45128632	42.27957714	61.5361606	0	361	361	0.5	1		156.8918919	109	0	654	5805	151.6843916	0.257904617	0.424131968
nascent_Set1Cell1.62977	ID4886581	4886581	1914	42.9705162	42.10100181	62.21583302	0	370	370	0.5	1		160.8648649	137	0	554	5952	127.7095581	0.318619238	0.608723936
nascent_Set1Cell1.65556	ID5073485	5073485	2141	28.39009285	36.07262302	54.67276822	0	424	424	0.5	1		106.9189189	87	0	346	3956	90.07045957	0.257758117	0.486538708
nascent_Set1Cell1.65557	ID5019470	5019470	2141	28.43540382	36.49330942	54.46947157	0	411	411	0.5	1		126.5405405	126	0	302	4682	71.83182311	0.267891435	0.744422605
nascent_Set1Cell1.65558	ID5066767	5066767	2141	30.09134674	35.97166735	54.64009083	0	426	426	0.5	1		116.0540541	118	0	313	4294	83.87422659	0.261218415	0.573159203
nascent_Set1Cell1.65559	ID5043210	5043210	2141	32.15551758	36.27037607	54.49408492	0	417	417	0.5	1		119.8918919	120	0	274	4436	78.07111565	0.291045121	0.692386076
nascent_Set1Cell1.65560	ID4985994	4985994	2141	30.85565567	37.24333099	54.06713383	0	400	400	0.5	1		118.2162162	98	0	375	4374	95.35347548	0.227945245	0.460279952
nascent_Set1Cell1.65561	ID5053252	5053252	2141	25.65995979	36.09719066	54.55011959	0	420	420	0.5	1		113.1081081	112	0	311	4185	79.14290302	0.226408183	0.527677817
nascent_Set1Cell1.65562	ID5046599	5046599	2141	24.89080811	36.3637057	54.3505501	0	418	418	0.5	1		133.0810811	132	3	352	4924	72.87179701	0.193787408	0.592905388
nascent_Set1Cell1.65563	ID5049921	5049921	2141	25.52269936	36.13998097	54.58143272	0	421	421	0.5	1		112.2162162	117	0	239	4152	66.48856841	0.237231438	0.647231922
nascent_Set1Cell1.65564	ID4962439	4962439	2141	25.63947678	37.52781274	53.90748081	0	395	395	0.5	1		122.0810811	118	0	341	4517	85.45283897	0.234975479	0.543645848
nascent_Set1Cell1.65565	ID4996123	4996123	2141	29.75810051	36.98702683	54.20269011	0	403	403	0.5	1		99.21621622	106	0	369	3671	87.60236398	0.226457644	0.418245484
nascent_Set1Cell1.65566	ID4969168	4969168	2141	23.13856697	37.36192932	53.96182332	0	396	396	0.5	1		96.21621622	77	0	298	3560	81.51146311	0.181299704	0.362323565
nascent_Set1Cell1.65567	ID5022999	5022999	2141	24.42344093	36.82162673	54.18697639	0	408	408	0.5	1		102.7837838	93	0	322	3803	82.26452426	0.287233021	0.557595424
nascent_Set1Cell1.65568	ID5033105	5033105	2141	26.61204338	36.44897506	54.35432376	0	414	414	0.5	1		104.1621622	63	0	316	3854	92.17661595	0.093959988	0.194115733
nascent_Set1Cell1.65569	ID5036524	5036524	2141	27.394207	36.36385679	54.45198387	0	415	415	0.5	1		98.24324324	93	0	258	3635	78.59226899	0.208339859	0.431058412
nascent_Set1Cell1.65570	ID5083565	5083565	2141	20.54525566	35.96353018	54.5802717	0	425	425	0.5	1		97.86486486	85	0	256	3621	69.89124972	0.15462021	0.375025755
nascent_Set1Cell1.65571	ID4979241	4979241	2141	26.50737762	37.43998554	54.05964544	0	398	398	0.5	1		116.8648649	118	0	295	4324	74.20398393	0.221996679	0.572220202
nascent_Set1Cell1.65572	ID5029742	5029742	2141	24.60685158	36.25785644	54.40087538	0	413	413	0.5	1		110.4054054	103	0	263	4085	64.28515444	0.190098017	0.548661512
nascent_Set1Cell1.65573	ID5015844	5015844	2141	20.41009903	36.62534792	54.34753186	0	409	409	0.5	1		97.54054054	78	0	306	3609	73.54310701	0.191039974	0.425472105
nascent_Set1Cell1.65574	ID5056612	5056612	2141	25.94836044	36.10446953	54.61769555	0	419	419	0.5	1		109.0810811	104	0	332	4036	71.47236388	0.241291612	0.59334828
nascent_Set1Cell1.65575	ID4982629	4982629	2141	35.96059418	37.2546178	53.98025615	0	399	399	0.5	1		116.7837838	98	0	301	4321	90.4934421	0.226416098	0.476502178
nascent_Set1Cell1.65576	ID5006268	5006268	2141	23.47100449	37.02876711	54.1157476	0	405	405	0.5	1		93.32432432	64	0	276	3453	84.67029325	0.135788803	0.263548266
nascent_Set1Cell1.65577	ID5002877	5002877	2141	22.44945335	36.96915987	54.23872083	0	406	406	0.5	1		105.9459459	107	0	313	3920	70.85389739	0.191344866	0.480319159
nascent_Set1Cell1.65578	ID5014654	5014654	2141	27.02799797	36.52631075	54.38094236	0	410	410	0.5	1		120.1621622	97	0	442	4446	99.14790117	0.25635365	0.494585983
nascent_Set1Cell1.65579	ID4959038	4959038	2141	20.96232033	37.4009873	54.06104115	0	397	397	0.5	1		95.21621622	82	0	326	3523	76.08443232	0.124676349	0.277460794
nascent_Set1Cell1.65580	ID4992756	4992756	2141	28.5384922	37.07263076	54.2027621	0	402	402	0.5	1		106.027027	82	0	375	3923	96.88409068	0.226372332	0.404012789
nascent_Set1Cell1.65581	ID4999479	4999479	2141	23.76494598	37.16263111	54.1307227	0	404	404	0.5	1		102.2972973	104	0	246	3785	67.71175217	0.224770457	0.554516699
nascent_Set1Cell1.65582	ID5026352	5026352	2141	27.3512249	36.57946443	54.46159721	0	412	412	0.5	1		104.5405405	94	0	277	3868	74.38436014	0.250167431	0.562465247
nascent_Set1Cell1.65583	ID5060019	5060019	2141	27.58239365	36.20757694	54.67263772	0	422	422	0.5	1		110.7027027	104	0	250	4096	71.40061658	0.224009298	0.567502248
nascent_Set1Cell1.65673	ID5663829	5663829	2150	47.48254395	34.770398	59.40213087	0	602	602	0.5	1		213.1891892	195	0	545	7888	131.0942913	0.359321691	0.859750786
nascent_Set1Cell1.65674	ID5046857	5046857	2150	52.72338104	38.79286442	60.88556843	0	418	418	0.5	1		175.1351351	164	26	511	6480	111.7261439	0.363120582	0.835151101
nascent_Set1Cell1.65675	ID5189188	5189188	2150	41.63794708	36.64286759	62.73816881	0	460	460	0.5	1		163.4324324	148	0	640	6047	127.3428314	0.314081776	0.613499318
nascent_Set1Cell1.65676	ID5215300	5215300	2150	42.46340179	36.33608305	63.31984702	0	468	468	0.5	1		169.5945946	122	0	625	6275	137.4494775	0.342922699	0.63015027
nascent_Set1Cell1.65677	ID5232195	5232195	2150	35.76859665	36.25429359	63.43451783	0	472	472	0.5	1		141.1351351	99	20	559	5222	124.0663268	0.210758173	0.396039251
nascent_Set1Cell1.65678	ID5093955	5093955	2150	42.4187355	37.95367231	61.65579562	0	432	432	0.5	1		151	126	0	571	5587	127.3472942	0.319552979	0.574292653
nascent_Set1Cell1.65679	ID5742663	5742663	2150	92.62548828	34.88521937	59.47249548	0	622	622	0.5	1		228.8108108	163	3	641	8466	191.106404	0.534785091	0.834378327
nascent_Set1Cell1.65680	ID5286465	5286465	2150	49.70293808	35.87299153	63.42267016	0	488	488	0.5	1		167.1891892	125	0	785	6186	173.5403952	0.348369147	0.497815579
nascent_Set1Cell1.65681	ID4982878	4982878	2150	27.80533791	39.94977505	59.95589439	0	399	399	0.5	1		146.027027	122	0	441	5403	109.5220644	0.1356828	0.318587965
nascent_Set1Cell1.65682	ID5174874	5174874	2150	39.24738693	36.90517526	62.67274103	0	455	455	0.5	1		170.7837838	151	0	473	6319	114.4632729	0.280916243	0.654435103
nascent_Set1Cell1.65683	ID5265988	5265988	2150	57.9071312	35.69456596	63.52637326	0	481	481	0.5	1		160.0540541	119	0	678	5922	153.5825775	0.372064062	0.565194669
nascent_Set1Cell1.65684	ID5724739	5724739	2150	70.71450043	34.87424648	59.46996836	0	619	619	0.5	1		218.4324324	171	16	592	8082	153.0197047	0.399475859	0.814938595
nascent_Set1Cell1.65685	ID5735489	5735489	2150	86.08267212	34.88674614	59.46170226	0	623	623	0.5	1		225.4864865	155	0	547	8343	158.7782559	0.45766348	0.891760997
nascent_Set1Cell1.65686	ID5124184	5124184	2150	47.09855652	37.48868625	62.08834016	0	442	442	0.5	1		162.8378378	147	0	463	6025	114.7401687	0.384316966	0.787995712
nascent_Set1Cell1.65687	ID5191768	5191768	2150	39.68567657	36.56302239	62.8379765	0	461	461	0.5	1		152.9189189	140	0	518	5658	114.5441153	0.274142209	0.574482016
nascent_Set1Cell1.65688	ID5371977	5371977	2150	54.27085876	35.25853347	62.41048965	0	517	517	0.5	1		195.1891892	173	0	585	7222	142.9626676	0.356627505	0.717822934
nascent_Set1Cell1.65689	ID5295693	5295693	2150	58.9025116	35.68333214	63.17509664	0	493	493	0.5	1		193.5405405	172	0	592	7161	134.9696663	0.341826683	0.730592665
nascent_Set1Cell1.65690	ID5377615	5377615	2150	70.09383392	35.21664725	62.58721226	0	512	512	0.5	1		211.0540541	176	0	586	7809	142.9232401	0.38149498	0.815568339
nascent_Set1Cell1.65691	ID5070419	5070419	2150	32.81337357	38.34881741	61.35379916	0	427	427	0.5	1		154.4594595	140	0	543	5715	125.7357446	0.292455025	0.555941887
nascent_Set1Cell1.65692	ID5213777	5213777	2150	33.90407562	36.37151694	63.42450948	0	470	470	0.5	1		155.5405405	99	2	513	5755	127.1122851	0.252406381	0.493220515
nascent_Set1Cell1.65693	ID5430898	5430898	2150	63.72835541	34.88878198	62.19106247	0	532	532	0.5	1		193.8378378	157	0	596	7172	155.5796533	0.342325505	0.635473096
nascent_Set1Cell1.65694	ID5685873	5685873	2150	64.2156601	34.80952593	59.47164244	0	608	608	0.5	1		227.8108108	201	0	661	8429	158.9604839	0.409279112	0.832410817
nascent_Set1Cell1.65695	ID5422200	5422200	2150	60.00504684	34.86370748	62.22602813	0	533	533	0.5	1		197.3513514	152	0	748	7302	162.4404534	0.348677621	0.628191173
nascent_Set1Cell1.65696	ID5289596	5289596	2150	55.79159927	35.81526258	63.26778385	0	489	489	0.5	1		188.972973	169	0	569	6992	154.4025199	0.370840827	0.662179632
nascent_Set1Cell1.65697	ID5485180	5485180	2150	43.23630905	34.89211589	62.08223158	0	542	542	0.5	1		174.6756757	145	0	631	6463	144.6098302	0.307995357	0.568856308
nascent_Set1Cell1.65698	ID5015139	5015139	2150	44.45597458	39.16680995	60.56573695	0	410	410	0.5	1		149.9189189	119	0	627	5547	144.7490891	0.278648846	0.451415593
nascent_Set1Cell1.65699	ID5380706	5380706	2150	55.74114609	35.16159068	62.43898193	0	514	514	0.5	1		195.0540541	148	3	633	7217	146.6571864	0.329828786	0.659742489
nascent_Set1Cell1.65700	ID5019773	5019773	2150	33.73926544	39.13681376	60.61937576	0	411	411	0.5	1		151.5675676	125	8	652	5608	132.9115287	0.325736679	0.560380501
nascent_Set1Cell1.65701	ID5340258	5340258	2150	64.54419708	35.28107751	62.61880407	0	508	508	0.5	1		194.2702703	154	0	755	7188	162.5022476	0.37302303	0.649583211
nascent_Set1Cell1.65702	ID5687392	5687392	2150	80.10446167	34.8173566	59.43717916	0	607	607	0.5	1		230.2162162	190	0	572	8518	158.8068595	0.391297793	0.815424868
nascent_Set1Cell1.65703	ID5508707	5508707	2150	48.21196365	35.29724907	60.80027502	0	554	554	0.5	1		185.027027	183	11	495	6846	108.303454	0.318235007	0.824855682
nascent_Set1Cell1.65704	ID5198452	5198452	2150	35.48692322	36.60294315	62.99656033	0	464	464	0.5	1		156.2972973	145	12	545	5783	115.8209501	0.277906504	0.586940355
nascent_Set1Cell1.65705	ID5030000	5030000	2150	41.66999435	38.96608096	60.71283474	0	413	413	0.5	1		150.027027	116	0	474	5551	120.230909	0.294473245	0.567722534
nascent_Set1Cell1.65706	ID5444719	5444719	2150	62.0225029	34.9392387	62.15832488	0	535	535	0.5	1		196.9189189	163	0	612	7286	138.101287	0.369386757	0.769263118
nascent_Set1Cell1.65707	ID5387375	5387375	2150	56.82554626	35.11260907	62.29868971	0	519	519	0.5	1		194.5675676	146	0	610	7199	141.9122461	0.413207244	0.801756784
nascent_Set1Cell1.65708	ID5572715	5572715	2150	66.9431839	34.88932464	59.42071443	0	574	574	0.5	1		207.7297297	198	16	484	7686	126.0973276	0.40244524	0.94546107
nascent_Set1Cell1.65709	ID5582869	5582869	2150	52.02952576	34.81376089	59.46138531	0	577	577	0.5	1		189.4054054	149	0	577	7008	134.3708507	0.299729918	0.650121124
nascent_Set1Cell1.65710	ID5661202	5661202	2150	63.79198456	34.76625816	59.43581291	0	601	601	0.5	1		222.0810811	184	48	556	8217	134.1430369	0.373339408	0.900117855
nascent_Set1Cell1.65711	ID5299732	5299732	2150	60.3264122	35.81137312	63.20539731	0	492	492	0.5	1		175.2972973	160	0	536	6486	150.5404827	0.363267344	0.620579233
nascent_Set1Cell1.65712	ID5023243	5023243	2150	49.80741501	39.25366689	60.41266474	0	408	408	0.5	1		162.9189189	132	1	550	6028	126.9436398	0.348764911	0.663723346
nascent_Set1Cell1.65713	ID5397530	5397530	2150	45.77188492	35.14602098	62.34867423	0	521	521	0.5	1		155.1621622	122	0	525	5741	135.3061372	0.325689418	0.563456225
nascent_Set1Cell1.65714	ID5616671	5616671	2150	36.45496368	35.47170174	59.43085201	0	587	587	0.5	1		173.4594595	166	0	493	6418	112.7875571	0.191382419	0.494103177
nascent_Set1Cell1.65715	ID5616670	5616670	2150	50.89564514	34.73343161	59.44414455	0	587	587	0.5	1		163.6756757	125	0	457	6056	134.9057395	0.240135705	0.46986299
nascent_Set1Cell1.65716	ID5525528	5525528	2150	47.33272934	35.23553071	60.65445015	0	559	559	0.5	1		165.0540541	177	0	458	6107	119.7355758	0.278649052	0.600812824
nascent_Set1Cell1.65717	ID5117466	5117466	2150	45.08185196	37.5729982	62.0001968	0	439	439	0.5	1		145.5945946	99	0	523	5387	141.1515064	0.322671653	0.503267051
nascent_Set1Cell1.65718	ID5414406	5414406	2150	56.37765121	34.92541833	62.15386883	0	526	526	0.5	1		172.972973	158	0	564	6400	150.4377846	0.401671856	0.65898627
nascent_Set1Cell1.65719	ID5373959	5373959	2150	56.19645309	35.14179672	62.37544585	0	516	516	0.5	1		195.3243243	155	3	615	7227	148.2623527	0.370339646	0.712077762
nascent_Set1Cell1.65720	ID5816335	5816335	2150	80.6014328	35.2825816	58.98504636	0	647	647	0.5	1		225.6486486	152	0	732	8349	176.9315964	0.435122907	0.773357296
nascent_Set1Cell1.65721	ID5790223	5790223	2150	74.30332184	35.11607458	58.97215813	0	639	639	0.5	1		237.3243243	174	9	745	8781	180.5417856	0.454444683	0.821444704
nascent_Set1Cell1.65722	ID5690894	5690894	2150	76.52402496	34.84140803	59.45406371	0	609	609	0.5	1		246.0810811	218	19	556	9105	143.5537798	0.391670874	0.964891162
nascent_Set1Cell1.65723	ID5461516	5461516	2150	40.4053421	34.92444603	61.96671133	0	541	541	0.5	1		182.4864865	154	0	738	6752	149.9284314	0.34473144	0.624053815
nascent_Set1Cell1.65724	ID5502003	5502003	2150	51.84700775	35.164434	60.76392272	0	556	556	0.5	1		179.0540541	152	0	505	6625	133.6645773	0.308818473	0.632152239
nascent_Set1Cell1.65725	ID5161005	5161005	2150	39.02832031	37.02095028	62.52671137	0	452	452	0.5	1		172.4324324	136	4	628	6380	123.6598247	0.292328068	0.630838315
nascent_Set1Cell1.65726	ID4999722	4999722	2150	23.89539719	39.5245944	60.22616297	0	404	404	0.5	1		112.9459459	81	0	528	4179	105.6797957	0.175909091	0.319759322
nascent_Set1Cell1.65727	ID5674046	5674046	2150	71.26564026	34.78625649	59.43308807	0	604	604	0.5	1		228.1891892	202	7	517	8443	139.3725698	0.411227338	0.954185363
nascent_Set1Cell1.65728	ID5599805	5599805	2150	58.1666832	34.84692331	59.43918962	0	583	583	0.5	1		220.9189189	209	0	430	8174	123.0023438	0.301821579	0.832814616
nascent_Set1Cell1.65729	ID5357112	5357112	2150	66.04328918	35.32334618	62.59063329	0	510	510	0.5	1		208.8918919	186	6	552	7729	146.9455273	0.415535359	0.834607859
nascent_Set1Cell1.65730	ID5566013	5566013	2150	53.44423676	34.70237825	59.46660685	0	573	573	0.5	1		202.4864865	196	0	628	7492	144.792883	0.356842217	0.735572875
nascent_Set1Cell1.65731	ID5806134	5806134	2150	81.13365936	35.14219334	59.06973896	0	642	642	0.5	1		257.5405405	237	24	787	9529	175.6909526	0.471934553	0.939981868
nascent_Set1Cell1.65732	ID5751847	5751847	2150	74.93210602	34.87655542	59.50725247	0	626	626	0.5	1		229.8378378	200	14	549	8504	149.9793529	0.463077967	0.970078088
nascent_Set1Cell1.65733	ID5141054	5141054	2150	44.89734268	37.25274335	62.23674797	0	446	446	0.5	1		147.8918919	138	0	416	5472	94.9546043	0.324913248	0.763903164
nascent_Set1Cell1.65734	ID5322275	5322275	2150	68.90524292	35.54212533	62.96109	0	498	498	0.5	1		209.2972973	183	0	588	7744	143.9747016	0.420681821	0.860923079
nascent_Set1Cell1.65735	ID5697572	5697572	2150	81.6460495	34.81772635	59.48945154	0	612	612	0.5	1		231.1891892	180	0	568	8554	158.1537293	0.428082277	0.876379275
nascent_Set1Cell1.65736	ID5657122	5657122	2150	66.03222656	34.77584493	59.45307228	0	598	598	0.5	1		222.4054054	198	14	488	8229	126.8258779	0.431713415	1.057564603
nascent_Set1Cell1.65737	ID5053498	5053498	2150	42.3304863	38.69293471	61.004599	0	420	420	0.5	1		143.1621622	124	0	552	5297	105.9217514	0.386308988	0.753265133
nascent_Set1Cell1.65738	ID5249065	5249065	2150	57.66596603	35.94225537	63.58216112	0	476	476	0.5	1		189.6216216	159	0	629	7016	160.7063145	0.316173115	0.566887438
nascent_Set1Cell1.65739	ID4959285	4959285	2150	29.56467438	39.90686657	59.98611643	0	397	397	0.5	1		153.1891892	167	0	455	5668	100.2690375	0.123583898	0.336083854
nascent_Set1Cell1.65740	ID5721301	5721301	2150	75.08609772	34.83668196	59.42799005	0	615	615	0.5	1		233.8918919	179	1	671	8654	165.7330155	0.427477502	0.845240154
nascent_Set1Cell1.65741	ID5083849	5083849	2150	33.12029648	38.40340714	61.30298146	0	425	425	0.5	1		137.6486486	124	0	440	5093	89.88332444	0.239623717	0.592055942
nascent_Set1Cell1.65742	ID5579473	5579473	2150	58.12245941	34.9411387	59.36465942	0	575	575	0.5	1		196.2432432	168	6	467	7261	118.6833802	0.38644008	0.92175576
nascent_Set1Cell1.65743	ID5330135	5330135	2150	62.11785507	35.35918226	62.81102682	0	502	502	0.5	1		201.4054054	155	27	619	7452	140.4800222	0.426842403	0.857784312
nascent_Set1Cell1.65744	ID5556946	5556946	2150	56.48316574	34.9422733	59.68212783	0	566	566	0.5	1		210.4324324	196	21	514	7786	117.6257107	0.363635828	0.954132466
nascent_Set1Cell1.65745	ID5471445	5471445	2150	63.14776993	34.8747951	62.08355075	0	544	544	0.5	1		211.027027	167	0	675	7808	152.0322492	0.392881831	0.783032932
nascent_Set1Cell1.65746	ID5763793	5763793	2150	88.78354645	34.96826876	59.50995272	0	630	630	0.5	1		229.7837838	179	5	753	8502	194.0773235	0.51108954	0.800905676
nascent_Set1Cell1.65747	ID5107399	5107399	2150	50.66743851	37.69875063	61.87244933	0	437	437	0.5	1		152.9459459	133	0	564	5659	149.1585558	0.322370054	0.49994414
nascent_Set1Cell1.65748	ID5205189	5205189	2150	43.40309143	36.51179131	63.09488806	0	465	465	0.5	1		174.2702703	164	0	571	6448	126.9325387	0.344762413	0.703970863
nascent_Set1Cell1.65749	ID5394136	5394136	2150	48.85389709	35.04651039	62.2808704	0	523	523	0.5	1		186.8108108	167	7	722	6912	139.3665905	0.368706356	0.722177022
nascent_Set1Cell1.65750	ID5154500	5154500	2150	35.95539474	36.97115228	62.58118217	0	453	453	0.5	1		169.8648649	155	0	414	6285	99.45438993	0.262396746	0.710022603
nascent_Set1Cell1.65751	ID5130947	5130947	2150	38.43800735	37.40830566	62.04343532	0	443	443	0.5	1		164.4324324	140	0	538	6084	114.0408164	0.320641812	0.700151897
nascent_Set1Cell1.65752	ID4989659	4989659	2150	29.63776016	39.77977607	60.14965074	0	401	401	0.5	1		143.5675676	122	0	531	5312	104.0530155	0.242438963	0.538466913
nascent_Set1Cell1.65753	ID5434570	5434570	2150	68.12119293	34.69965454	61.85514829	0	530	530	0.5	1		197.3783784	157	0	709	7303	162.0946828	0.393652422	0.687890414
nascent_Set1Cell1.65754	ID5255883	5255883	2150	44.33073044	35.8056228	63.50659836	0	479	479	0.5	1		177.1621622	153	15	514	6555	106.1033337	0.345181847	0.856917256
nascent_Set1Cell1.65755	ID5363914	5363914	2150	60.87010574	35.1934238	62.64174848	0	513	513	0.5	1		192.8378378	172	0	599	7135	135.375099	0.389912068	0.799213503
nascent_Set1Cell1.65756	ID5522166	5522166	2150	55.14568329	35.05860135	60.5359099	0	561	561	0.5	1		183.5135135	156	0	443	6790	125.0212474	0.328400928	0.725753976
nascent_Set1Cell1.65757	ID5036783	5036783	2150	30.61116982	38.93278403	60.79608358	0	415	415	0.5	1		131.027027	101	0	424	4848	104.3284042	0.280546158	0.550297331
nascent_Set1Cell1.65758	ID5279479	5279479	2150	53.55223083	35.85093883	63.41739543	0	487	487	0.5	1		177.7297297	131	0	648	6576	150.6229008	0.341167058	0.600320648
nascent_Set1Cell1.65759	ID5562617	5562617	2150	60.41358185	35.01360621	59.55712082	0	568	568	0.5	1		204.6756757	191	0	643	7573	144.0434067	0.358830938	0.750459567
nascent_Set1Cell1.65760	ID5812982	5812982	2150	75.50995636	35.23223271	59.00765068	0	645	645	0.5	1		233.3783784	171	0	841	8635	196.2242696	0.525092427	0.818987895
nascent_Set1Cell1.65761	ID5114111	5114111	2150	44.16818619	37.72929083	61.92510461	0	436	436	0.5	1		154.2162162	120	0	604	5706	150.6659541	0.38367267	0.567639246
nascent_Set1Cell1.65762	ID5411041	5411041	2150	54.47171783	34.81253386	62.06539124	0	528	528	0.5	1		176.7837838	146	0	537	6541	129.1280878	0.383278786	0.758676735
nascent_Set1Cell1.65763	ID5458151	5458151	2150	55.45929337	34.90005955	62.10057447	0	537	537	0.5	1		181.5405405	144	0	578	6717	144.5987926	0.364906464	0.671301502
nascent_Set1Cell1.65764	ID5475050	5475050	2150	56.12232208	34.90932861	62.04366272	0	543	543	0.5	1		196.4054054	169	0	589	7267	147.2904273	0.378136519	0.731754313
nascent_Set1Cell1.65765	ID5748461	5748461	2150	86.64925385	34.89011439	59.5346931	0	627	627	0.5	1		232.6216216	187	20	717	8607	176.660747	0.482862957	0.857556782
nascent_Set1Cell1.65766	ID5670635	5670635	2150	63.20336533	34.79611264	59.45480622	0	603	603	0.5	1		234.6756757	186	45	589	8683	140.0541669	0.365108135	0.896306391
nascent_Set1Cell1.65767	ID5713640	5713640	2150	74.08342743	34.83892944	59.46769078	0	616	616	0.5	1		202.0540541	161	0	675	7476	163.4999059	0.452540017	0.770032296
nascent_Set1Cell1.65768	ID5077133	5077133	2150	40.59671402	38.24568167	61.5076163	0	428	428	0.5	1		152.8648649	121	0	523	5656	109.0869078	0.316058072	0.673064794
nascent_Set1Cell1.65769	ID5147790	5147790	2150	40.22774887	37.03073221	62.31204197	0	448	448	0.5	1		156.8918919	139	0	529	5805	120.8529372	0.266054526	0.545621566
nascent_Set1Cell1.65770	ID5680787	5680787	2150	62.21538544	34.82707168	59.45639953	0	606	606	0.5	1		214.3243243	190	10	497	7930	136.440067	0.365134383	0.84030483
nascent_Set1Cell1.65771	ID5623449	5623449	2150	57.39160919	34.73513232	59.48054408	0	589	589	0.5	1		199.9189189	155	0	549	7397	140.6375125	0.32368956	0.695224812
nascent_Set1Cell1.65772	ID5515419	5515419	2150	61.0596199	35.30570126	60.6885241	0	557	557	0.5	1		193.1891892	143	0	578	7148	148.0307472	0.381931341	0.721372722
nascent_Set1Cell1.65773	ID5548679	5548679	2150	57.62683105	34.96514621	59.54278429	0	570	570	0.5	1		207.1081081	191	0	534	7663	139.8492807	0.34703436	0.763063469
nascent_Set1Cell1.65774	ID5314695	5314695	2150	55.52827072	35.55797364	63.07424689	0	495	495	0.5	1		182.8108108	144	0	655	6764	142.8985339	0.386884008	0.713747722
nascent_Set1Cell1.65775	ID5100699	5100699	2150	44.64870834	38.03027786	61.71764784	0	433	433	0.5	1		151	118	0	468	5587	126.4296027	0.29017417	0.537240294
nascent_Set1Cell1.65776	ID5164697	5164697	2150	40.99251175	37.1215634	62.38437517	0	450	450	0.5	1		140.7837838	127	0	519	5209	105.4553974	0.318015493	0.644230941
nascent_Set1Cell1.65777	ID5347465	5347465	2150	64.08850861	35.21579091	62.53245508	0	509	509	0.5	1		205.5675676	178	9	519	7606	125.2006258	0.394904784	0.929663809
nascent_Set1Cell1.65778	ID5792386	5792386	2150	67.4855957	35.18852492	59.02699891	0	640	640	0.5	1		222.1621622	180	9	646	8220	135.5809544	0.436920424	0.996485609
nascent_Set1Cell1.65779	ID5448847	5448847	2150	63.45841217	34.91413049	62.13119215	0	536	536	0.5	1		189.3243243	160	0	515	7005	133.3454274	0.364181528	0.758060788
nascent_Set1Cell1.65780	ID5478543	5478543	2150	42.47289276	34.75671504	61.87606178	0	545	545	0.5	1		176.1891892	160	0	548	6519	115.1694013	0.349230135	0.79195011
nascent_Set1Cell1.65781	ID5606536	5606536	2150	60.79091263	34.87393393	59.46157495	0	582	582	0.5	1		196.6756757	163	0	459	7277	138.2262746	0.343277648	0.727226642
nascent_Set1Cell1.65782	ID5731511	5731511	2150	69.88326263	34.92918264	59.51572948	0	621	621	0.5	1		206.6216216	159	0	660	7645	161.2684703	0.414022311	0.750280705
nascent_Set1Cell1.65783	ID5538992	5538992	2150	29.64089012	34.90507452	60.15725789	0	564	564	0.5	1		160.8378378	159	0	436	5951	97.46124971	0.215452188	0.585058475
nascent_Set1Cell1.65784	ID5704371	5704371	2150	74.21995544	34.85985048	59.47958743	0	613	613	0.5	1		224.5945946	189	0	605	8310	170.5944605	0.459370602	0.828823346
nascent_Set1Cell1.65785	ID5271733	5271733	2150	51.64081192	35.79841951	63.48748995	0	484	484	0.5	1		179.2702703	114	0	634	6633	156.3236757	0.401280148	0.656804646
nascent_Set1Cell1.65786	ID5238952	5238952	2150	49.69589615	35.98197742	63.5970916	0	477	477	0.5	1		165.7567568	132	0	727	6133	142.4336893	0.327652205	0.574403777
nascent_Set1Cell1.65787	ID5630141	5630141	2150	69.28421021	34.81635149	59.46082711	0	593	593	0.5	1		230.9189189	234	2	578	8544	148.1863276	0.379112539	0.856741526
nascent_Set1Cell1.65788	ID5758654	5758654	2150	80.74147034	35.03969418	59.41486671	0	633	633	0.5	1		233.6216216	179	21	748	8644	185.4824567	0.459361224	0.792924287
nascent_Set1Cell1.65789	ID5796017	5796017	2150	94.69446564	35.05891866	59.22631605	0	638	638	0.5	1		239.8378378	168	0	621	8874	171.1269044	0.511928048	0.949089575
nascent_Set1Cell1.65790	ID5181605	5181605	2150	36.40366364	36.72096338	62.6733735	0	458	458	0.5	1		157.2972973	128	0	506	5820	123.5205482	0.271192047	0.543347694
nascent_Set1Cell1.65791	ID5630142	5630142	2150	50.1002121	35.49288181	59.4349973	0	593	593	0.5	1		199.1081081	175	0	578	7367	138.9311948	0.217885318	0.512791412
nascent_Set1Cell1.65792	ID5016743	5016743	2150	40.94210052	39.35791138	60.43370436	0	409	409	0.5	1		153.1351351	124	0	473	5666	109.0097249	0.304502502	0.655821345
nascent_Set1Cell1.65793	ID5647015	5647015	2150	53.13414001	34.85680291	59.42974408	0	596	596	0.5	1		210.027027	182	0	535	7771	131.1291743	0.298628636	0.736634965
nascent_Set1Cell1.65794	ID5713573	5713573	2150	79.06835175	34.87981686	59.41312053	0	617	617	0.5	1		227.4324324	192	0	612	8415	163.5818756	0.398344184	0.792121149
nascent_Set1Cell1.65795	ID5222076	5222076	2150	36.28663635	36.36837941	63.47032998	0	469	469	0.5	1		144.0810811	106	0	531	5331	128.0081114	0.262887432	0.468602549
nascent_Set1Cell1.65796	ID5060281	5060281	2150	36.99549866	38.71671355	61.09185591	0	422	422	0.5	1		147.5135135	126	0	473	5458	102.8009462	0.290907416	0.646732057
nascent_Set1Cell1.65797	ID5589664	5589664	2150	67.89894104	34.88719325	59.46696208	0	579	579	0.5	1		205.3513514	164	0	449	7598	137.523173	0.381471452	0.824654065
nascent_Set1Cell1.65798	ID5745837	5745837	2150	84.25146484	34.9086644	59.54720584	0	624	624	0.5	1		227.3783784	192	0	624	8413	182.7331618	0.480209778	0.807364263
nascent_Set1Cell1.65799	ID5006519	5006519	2150	35.88337326	39.38988789	60.3330574	0	405	405	0.5	1		124.2162162	86	0	388	4596	110.0787938	0.238916767	0.435220284
nascent_Set1Cell1.65800	ID5768869	5768869	2150	73.27950287	34.99389062	59.42444525	0	632	632	0.5	1		214.5135135	144	0	724	7937	175.8598908	0.4159575	0.716665657
nascent_Set1Cell1.65801	ID5491885	5491885	2150	61.56562042	35.19699808	60.95107817	0	552	552	0.5	1		193.8648649	166	0	601	7173	135.0714137	0.39616257	0.814522541
nascent_Set1Cell1.65802	ID5829799	5829799	2150	73.07441711	35.2705107	58.95268012	0	649	649	0.5	1		229.5945946	186	0	776	8495	188.5443448	0.39400729	0.688362742
nascent_Set1Cell1.65803	ID5823833	5823833	2150	63.6128006	35.25052384	58.95288837	0	646	646	0.5	1		224.1351351	187	0	669	8293	172.376552	0.372065276	0.70518995
nascent_Set1Cell1.65804	ID5569365	5569365	2150	51.83038712	35.03864179	59.49769461	0	571	571	0.5	1		188.027027	156	0	481	6957	126.8442804	0.319407302	0.71770396
nascent_Set1Cell1.65805	ID5819738	5819738	2150	73.3000946	35.31543897	58.9951628	0	648	648	0.5	1		238.1621622	203	0	866	8812	179.7151316	0.455499528	0.829457191
nascent_Set1Cell1.65806	ID5620061	5620061	2150	58.00629807	34.91652062	59.46921892	0	588	588	0.5	1		205.0810811	180	0	457	7588	126.4446252	0.292536996	0.734163915
nascent_Set1Cell1.65807	ID5303130	5303130	2150	62.64048386	35.67945723	63.02984428	0	494	494	0.5	1		186.972973	163	0	497	6918	139.2241371	0.371640351	0.727741101
nascent_Set1Cell1.65808	ID5336923	5336923	2150	74.73407745	35.2872843	62.60473664	0	507	507	0.5	1		214.3243243	172	0	719	7930	158.8294078	0.382234684	0.746309291
nascent_Set1Cell1.65809	ID5535071	5535071	2150	53.00664139	35.03581433	60.73064442	0	560	560	0.5	1		189.6486486	186	0	480	7017	106.9346156	0.376449386	0.970080516
nascent_Set1Cell1.65810	ID5620062	5620062	2150	55.35396957	35.30155081	59.44286398	0	588	588	0.5	1		221.7027027	223	0	458	8203	128.9810203	0.292832918	0.778668611
nascent_Set1Cell1.65811	ID5400921	5400921	2150	47.17055511	35.02966316	62.19243625	0	524	524	0.5	1		192.2702703	157	0	521	7114	129.5371351	0.326041078	0.729899703
nascent_Set1Cell1.65812	ID5677403	5677403	2150	77.0154953	34.76618698	59.43587462	0	605	605	0.5	1		205.7027027	171	0	509	7611	149.9340345	0.40282126	0.787915802
nascent_Set1Cell1.65813	ID5050179	5050179	2150	46.53686905	38.64944347	61.00218816	0	421	421	0.5	1		154.0810811	152	0	409	5701	100.9445333	0.367889084	0.821036616
nascent_Set1Cell1.65814	ID5738311	5738311	2150	77.41433716	34.95776968	59.5374897	0	625	625	0.5	1		232.7837838	173	0	759	8613	187.4317854	0.44398573	0.763740089
nascent_Set1Cell1.65815	ID5505350	5505350	2150	52.27252579	35.27597949	60.84136272	0	553	553	0.5	1		171.6756757	145	0	468	6352	113.1417631	0.367448051	0.815456747
nascent_Set1Cell1.65816	ID5441344	5441344	2150	49.09266281	34.91485156	62.05544435	0	539	539	0.5	1		176.8648649	137	0	570	6544	128.8408066	0.338912661	0.69495018
nascent_Set1Cell1.65817	ID5073752	5073752	2150	33.74617386	38.53435661	61.20660329	0	424	424	0.5	1		149.7567568	132	0	472	5541	110.9703177	0.254319816	0.547244631
nascent_Set1Cell1.65818	ID5195092	5195092	2150	44.50392914	36.61251561	62.83059989	0	462	462	0.5	1		158.3513514	132	0	507	5859	116.3152365	0.32348974	0.665510779
nascent_Set1Cell1.65819	ID5638987	5638987	2150	46.24794006	35.76111966	59.40904313	0	592	592	0.5	1		189.1081081	160	0	486	6997	130.3283852	0.261802828	0.602121269
nascent_Set1Cell1.65820	ID5639496	5639496	2150	51.25346375	34.68454736	59.4498177	0	594	594	0.5	1		199.2972973	155	38	489	7374	123.6181093	0.341768786	0.821304153
nascent_Set1Cell1.65821	ID5638984	5638984	2150	51.57925797	34.71188305	59.43075539	0	592	592	0.5	1		193.0540541	174	0	476	7143	118.6483942	0.340938711	0.827397955
nascent_Set1Cell1.65822	ID5639497	5639497	2150	40.28924561	35.71322653	59.37767355	0	594	594	0.5	1		171.5945946	153	0	509	6349	117.6164811	0.180872363	0.446925022
nascent_Set1Cell1.65823	ID5405042	5405042	2150	51.75119781	35.10019612	62.27006176	0	522	522	0.5	1		187.1621622	172	0	615	6925	146.8991554	0.330027655	0.632293057
nascent_Set1Cell1.65824	ID5056879	5056879	2150	45.38537598	38.75471036	60.95510698	0	419	419	0.5	1		156.4324324	126	0	406	5788	100.4087592	0.319463974	0.754413666
nascent_Set1Cell1.65825	ID5321074	5321074	2150	69.80799866	35.44697212	62.91254834	0	499	499	0.5	1		196.4324324	164	0	584	7268	151.5854252	0.488939404	0.851067016
nascent_Set1Cell1.65826	ID5252468	5252468	2150	45.62745667	35.67487007	63.43675597	0	480	480	0.5	1		180.4594595	145	18	657	6677	133.7565356	0.305731029	0.631801175
nascent_Set1Cell1.65827	ID5218667	5218667	2150	42.91902542	36.42442205	63.23293895	0	467	467	0.5	1		167.9459459	134	0	606	6214	122.1344764	0.329031117	0.680868227
nascent_Set1Cell1.65828	ID5586291	5586291	2150	50.35042191	34.77518345	59.52473633	0	580	580	0.5	1		203.2432432	156	0	633	7520	154.6949337	0.348717254	0.67939531
nascent_Set1Cell1.65829	ID5755248	5755248	2150	82.33640289	34.90333402	59.53315208	0	628	628	0.5	1		244.7837838	187	17	701	9057	178.1638034	0.483170164	0.895163349
nascent_Set1Cell1.65830	ID5512062	5512062	2150	48.98760605	35.18141735	60.78118603	0	555	555	0.5	1		162.1621622	136	0	430	6000	131.1181642	0.264855464	0.517946256
nascent_Set1Cell1.65831	ID5643645	5643645	2150	61.42119217	34.84545584	59.42782363	0	595	595	0.5	1		225.4324324	205	0	576	8341	147.3975238	0.372577222	0.830301299
nascent_Set1Cell1.65832	ID5700987	5700987	2150	77.92635345	34.82154635	59.48041086	0	611	611	0.5	1		232.7027027	188	21	549	8610	154.6071841	0.385568082	0.837673849
nascent_Set1Cell1.65833	ID5097315	5097315	2150	41.17178726	37.85534781	61.82590019	0	435	435	0.5	1		151.3783784	117	0	732	5601	147.4099257	0.355295563	0.538422109
nascent_Set1Cell1.65834	ID5765477	5765477	2150	84.35765076	34.94015255	59.52433704	0	629	629	0.5	1		240.5675676	180	10	720	8901	175.6566317	0.41274502	0.800240596
nascent_Set1Cell1.65835	ID5144444	5144444	2150	49.42179489	37.15387698	62.25471925	0	447	447	0.5	1		162.4594595	146	0	545	6011	124.0429125	0.356503587	0.688408149
nascent_Set1Cell1.65836	ID5603175	5603175	2150	52.65116119	34.80115838	59.49541322	0	584	584	0.5	1		196	196	0	529	7252	118.2675874	0.383936452	0.919524972
nascent_Set1Cell1.65837	ID5728099	5728099	2150	74.62960815	34.84821967	59.49011778	0	620	620	0.5	1		210.7027027	186	0	596	7796	154.0217995	0.45485474	0.855403456
nascent_Set1Cell1.65838	ID4986234	4986234	2150	26.45126534	39.76863085	60.03836099	0	400	400	0.5	1		124.8378378	99	0	406	4619	108.4195845	0.18188942	0.354404386
nascent_Set1Cell1.65839	ID5235568	5235568	2150	41.04720688	36.0185104	63.65405351	0	474	474	0.5	1		160.7297297	134	0	632	5947	152.1772812	0.260107799	0.436035716
nascent_Set1Cell1.65840	ID5043468	5043468	2150	46.85271835	38.87769994	60.81765153	0	417	417	0.5	1		157.5405405	125	5	552	5829	118.2193335	0.34394807	0.682093969
nascent_Set1Cell1.65841	ID5262612	5262612	2150	51.17440414	35.69095294	63.5804228	0	483	483	0.5	1		174.4054054	135	12	706	6453	160.5629782	0.350964742	0.564370099
nascent_Set1Cell1.65842	ID5171467	5171467	2150	43.51845551	36.88350003	62.66004167	0	456	456	0.5	1		174.1081081	163	0	545	6442	119.9392864	0.299489393	0.669108023
nascent_Set1Cell1.65843	ID5528850	5528850	2150	37.50066757	35.05712406	60.34532503	0	563	563	0.5	1		172.4864865	178	30	393	6382	95.66074942	0.27596936	0.779959251
nascent_Set1Cell1.65844	ID5596435	5596435	2150	68.66153717	34.85210647	59.44331441	0	581	581	0.5	1		212.6756757	175	0	489	7869	139.1448195	0.361783416	0.812122213
nascent_Set1Cell1.65845	ID4996359	4996359	2150	27.31899261	39.6117949	60.12741228	0	403	403	0.5	1		153.027027	142	0	628	5662	124.0605781	0.220142311	0.44509977
nascent_Set1Cell1.65846	ID5321498	5321498	2150	63.7640419	35.42052808	62.7562159	0	500	500	0.5	1		205.3243243	190	0	585	7597	133.6213668	0.406806762	0.888685725
nascent_Set1Cell1.65847	ID5498627	5498627	2150	44.42806625	35.178249	61.54478724	0	550	550	0.5	1		170.3243243	175	0	518	6302	105.5191015	0.333677907	0.807703717
nascent_Set1Cell1.65848	ID5613316	5613316	2150	55.96941757	34.81253207	59.46908991	0	586	586	0.5	1		207.6216216	169	25	531	7682	133.1468177	0.333552552	0.780056242
nascent_Set1Cell1.65849	ID5353731	5353731	2150	47.43744278	35.32612134	62.6562028	0	504	504	0.5	1		174.1621622	145	0	487	6444	127.6917977	0.336404262	0.686664253
nascent_Set1Cell1.65850	ID5245698	5245698	2150	47.32195663	35.85805954	63.58408053	0	478	478	0.5	1		173.3243243	130	0	544	6413	140.0898628	0.333080156	0.618265905
nascent_Set1Cell1.65851	ID5090591	5090591	2150	27.99952316	38.02116364	61.56738686	0	431	431	0.5	1		134.0540541	115	0	438	4960	102.1072274	0.253482469	0.530986072
nascent_Set1Cell1.65852	ID5391110	5391110	2150	53.79740524	35.13182715	62.26610793	0	520	520	0.5	1		174.2432432	130	0	549	6447	144.7410342	0.354190188	0.629725288
nascent_Set1Cell1.65853	ID4979475	4979475	2150	27.59091377	39.95618382	59.98138176	0	398	398	0.5	1		151.5135135	137	0	360	5606	95.36614285	0.168756008	0.458799075
nascent_Set1Cell1.65854	ID5802757	5802757	2150	68.23561859	35.12413647	59.07756291	0	643	643	0.5	1		242.3243243	213	0	824	8966	183.5545717	0.435066689	0.800470902
nascent_Set1Cell1.65855	ID5430031	5430031	2150	60.39103699	34.85843321	62.06498344	0	527	527	0.5	1		179.7297297	149	0	535	6650	140.9130245	0.37274381	0.692659391
nascent_Set1Cell1.65856	ID5653769	5653769	2150	68.71064758	34.75585725	59.4848398	0	599	599	0.5	1		208.8108108	204	0	530	7726	150.441173	0.404209286	0.799080827
nascent_Set1Cell1.65857	ID5026606	5026606	2150	42.88209534	39.11022712	60.63729061	0	412	412	0.5	1		147.7027027	111	0	504	5465	119.5656177	0.33469693	0.619556894
nascent_Set1Cell1.65858	ID5481780	5481780	2150	50.80748749	35.05359458	61.85429926	0	549	549	0.5	1		174	132	2	555	6438	124.2347688	0.33885765	0.708955504
nascent_Set1Cell1.65859	ID5464890	5464890	2150	50.70977402	34.84742997	61.85869101	0	547	547	0.5	1		169.2162162	151	0	447	6261	100.0194801	0.334913281	0.848919869
nascent_Set1Cell1.65860	ID5775666	5775666	2150	70.26721954	35.05095871	59.36221633	0	636	636	0.5	1		219.6216216	159	9	886	8126	196.6787216	0.414121909	0.654017049
nascent_Set1Cell1.65861	ID5228833	5228833	2150	41.07294083	36.35103492	63.51089928	0	471	471	0.5	1		166.9189189	111	0	661	6176	155.95038	0.311563248	0.508517737
nascent_Set1Cell1.65862	ID5420861	5420861	2150	58.69987869	34.7051522	61.83358743	0	529	529	0.5	1		199.1621622	184	0	727	7369	154.0971039	0.45338828	0.806363734
nascent_Set1Cell1.65863	ID5836585	5836585	2150	85.12828827	35.36857678	58.84775979	0	650	650	0.5	1		260.2432432	187	43	775	9629	183.2550447	0.448918971	0.879989275
nascent_Set1Cell1.65864	ID5694245	5694245	2150	76.55718231	34.80141682	59.51669214	0	610	610	0.5	1		222.3243243	157	0	647	8226	168.5294327	0.438512093	0.804283715
nascent_Set1Cell1.65865	ID5067065	5067065	2150	31.11458015	38.28018972	61.41162307	0	426	426	0.5	1		137.1621622	103	0	688	5075	137.7637901	0.20277792	0.335710135
nascent_Set1Cell1.65866	ID5120827	5120827	2150	54.22231293	37.53531661	61.97047821	0	440	440	0.5	1		176.4054054	159	0	645	6527	154.7326475	0.365744914	0.610616635
nascent_Set1Cell1.65867	ID5283109	5283109	2150	66.91742706	35.77298034	63.26054987	0	491	491	0.5	1		197.9189189	127	0	765	7323	174.0793846	0.443925486	0.699093493
nascent_Set1Cell1.65868	ID5788454	5788454	2150	96.29528046	35.01647051	59.41174099	0	637	637	0.5	1		242.1891892	187	2	857	8961	211.3057077	0.482339693	0.745896871
nascent_Set1Cell1.65869	ID5546966	5546966	2150	73.25236511	34.98274417	59.57054375	0	567	567	0.5	1		211.1891892	188	0	459	7814	132.4719756	0.424239317	0.949741925
nascent_Set1Cell1.65870	ID5495254	5495254	2150	55.14183807	35.22530696	61.11338651	0	551	551	0.5	1		176.7027027	168	0	608	6538	131.7653354	0.403308327	0.770825552
nascent_Set1Cell1.65871	ID5350359	5350359	2150	48.95563889	35.29165897	62.60146614	0	505	505	0.5	1		194.2432432	191	0	617	7187	127.5187144	0.398289572	0.867768353
nascent_Set1Cell1.65872	ID5367257	5367257	2150	55.66778183	35.18747447	62.38823125	0	515	515	0.5	1		178.5135135	173	0	489	6605	127.1505279	0.336438434	0.706870035
nascent_Set1Cell1.65873	ID5542361	5542361	2150	48.35985184	34.9816437	59.70745339	0	565	565	0.5	1		184.7297297	181	0	421	6835	109.760003	0.355245849	0.882335201
nascent_Set1Cell1.65874	ID5134302	5134302	2150	43.42604828	37.14912977	62.24185125	0	445	445	0.5	1		162.027027	162	0	550	5995	122.2832519	0.352131492	0.690138758
nascent_Set1Cell1.65875	ID5609924	5609924	2150	63.40513229	34.88696159	59.43172989	0	585	585	0.5	1		206.7567568	207	0	501	7650	119.5615614	0.366131244	0.926920518
nascent_Set1Cell1.65876	ID5534149	5534149	2150	42.21085358	35.14587994	60.4624092	0	562	562	0.5	1		170.0540541	174	0	419	6292	104.7777929	0.251697401	0.652720301
nascent_Set1Cell1.65877	ID5593027	5593027	2150	61.65891266	35.0296112	59.43308184	0	578	578	0.5	1		204.9189189	186	0	509	7582	132.4555226	0.402742767	0.888365518
nascent_Set1Cell1.65878	ID5454795	5454795	2150	59.07640839	34.84553007	62.10637319	0	534	534	0.5	1		172.7027027	133	0	426	6390	131.2514264	0.354373651	0.688569885
nascent_Set1Cell1.65879	ID5110736	5110736	2150	45.4769783	37.61964467	61.93371527	0	438	438	0.5	1		167.972973	156	0	670	6215	143.25453	0.327335585	0.578327073
nascent_Set1Cell1.65880	ID5470158	5470158	2150	52.84634018	34.85157547	61.9626858	0	546	546	0.5	1		189.7837838	154	0	550	7022	127.8299946	0.34435639	0.760589029
nascent_Set1Cell1.65881	ID5308878	5308878	2150	55.48160934	35.61448991	63.00240933	0	496	496	0.5	1		180.7837838	143	0	768	6689	150.8023237	0.358514737	0.632738255
nascent_Set1Cell1.65882	ID5185007	5185007	2150	46.07206345	36.64444509	62.78156378	0	459	459	0.5	1		143.2702703	110	0	526	5301	123.6998268	0.293013253	0.524929852
nascent_Set1Cell1.65883	ID5063663	5063663	2150	45.22928238	38.51114423	61.16263762	0	423	423	0.5	1		168.2702703	146	0	490	6226	110.3901285	0.33715651	0.768699247
nascent_Set1Cell1.65884	ID5650418	5650418	2150	67.66255188	34.80741875	59.45030813	0	597	597	0.5	1		230.9459459	208	0	548	8545	156.8837053	0.348764465	0.761304881
nascent_Set1Cell1.65885	ID5159915	5159915	2150	45.36080551	36.90109213	62.59789065	0	454	454	0.5	1		150.8648649	123	0	449	5582	111.5340412	0.370783068	0.731748478
nascent_Set1Cell1.65886	ID5087208	5087208	2150	36.28941345	38.1054382	61.53726384	0	430	430	0.5	1		147.3783784	120	0	458	5453	114.2296302	0.264771148	0.540186477
nascent_Set1Cell1.65887	ID5782015	5782015	2150	96.83080292	35.02384812	59.45184482	0	634	634	0.5	1		258.8378378	178	38	888	9577	205.8665309	0.495626529	0.833303867
nascent_Set1Cell1.65888	ID5225447	5225447	2150	48.44884109	36.0887503	63.48883511	0	473	473	0.5	1		156.1621622	112	0	491	5778	136.6860786	0.348132809	0.590056775
nascent_Set1Cell1.65889	ID5272569	5272569	2150	46.7533989	35.81644258	63.49853813	0	485	485	0.5	1		174.1351351	100	0	768	6443	187.1486578	0.373948632	0.506490308
nascent_Set1Cell1.65890	ID5559294	5559294	2150	65.38333893	34.92531834	59.45212364	0	572	572	0.5	1		201.6756757	181	0	470	7462	134.8033659	0.413109605	0.87472638
nascent_Set1Cell1.65891	ID5009888	5009888	2150	38.2753334	39.32866116	60.42935146	0	407	407	0.5	1		166.7837838	140	3	565	6171	112.5638424	0.318573489	0.715962376
nascent_Set1Cell1.65892	ID5633529	5633529	2150	57.11864471	34.74588167	59.52028625	0	591	591	0.5	1		196.8108108	178	0	488	7282	130.9872423	0.321631691	0.731304655
nascent_Set1Cell1.65893	ID5772277	5772277	2150	84.79272461	34.98534502	59.38465697	0	635	635	0.5	1		252.0540541	195	0	703	9326	185.3622498	0.469512551	0.868913005
nascent_Set1Cell1.65894	ID5437951	5437951	2150	52.05777359	34.87787182	62.03584202	0	538	538	0.5	1		213.5945946	181	1	621	7903	131.119212	0.318022114	0.786119458
nascent_Set1Cell1.65895	ID5707769	5707769	2150	81.78788757	34.86020911	59.42530226	0	614	614	0.5	1		237.8648649	197	0	727	8801	177.8123484	0.455132806	0.836823531
nascent_Set1Cell1.65896	ID5317631	5317631	2150	62.33089066	35.55509505	62.96593717	0	497	497	0.5	1		205.3513514	172	0	622	7598	166.1794907	0.382231447	0.683432743
nascent_Set1Cell1.65897	ID5333503	5333503	2150	49.79943848	35.33750743	62.75943536	0	503	503	0.5	1		189.2972973	142	0	698	7004	160.375231	0.375028787	0.643857752
nascent_Set1Cell1.65898	ID5242362	5242362	2150	47.1697464	35.97617434	63.55434168	0	475	475	0.5	1		176.9189189	164	0	643	6546	146.1113309	0.32745506	0.597382167
nascent_Set1Cell1.65899	ID5040116	5040116	2150	40.73775864	38.86441292	60.80566304	0	416	416	0.5	1		151.1081081	110	0	514	5591	118.2985357	0.29161553	0.576787428
nascent_Set1Cell1.65900	ID5208566	5208566	2150	42.84990311	36.44753918	63.1570102	0	466	466	0.5	1		162.5405405	130	0	476	6014	109.0536551	0.344153221	0.763228414
nascent_Set1Cell1.65901	ID5518830	5518830	2150	40.93357086	35.23486997	60.79037674	0	558	558	0.5	1		174.7297297	175	3	458	6465	112.9081851	0.276120848	0.66969764
nascent_Set1Cell1.65902	ID5259244	5259244	2150	37.17486954	35.64017749	63.49667598	0	482	482	0.5	1		149.4054054	106	0	585	5528	139.3481769	0.332537551	0.535126247
nascent_Set1Cell1.65903	ID5276142	5276142	2150	66.50215912	35.902791	63.43963288	0	486	486	0.5	1		202.8918919	145	30	602	7507	145.6351575	0.403267103	0.800720429
nascent_Set1Cell1.65904	ID5833191	5833191	2150	81.2660141	35.49699517	58.84656438	0	651	651	0.5	1		254.7027027	208	59	871	9424	178.7022453	0.412484273	0.832448382
nascent_Set1Cell1.65905	ID5201807	5201807	2150	31.18660164	36.50745892	62.83049364	0	463	463	0.5	1		140.5675676	130	0	499	5201	119.0538022	0.257927981	0.484188574
nascent_Set1Cell1.65906	ID5343635	5343635	2150	66.69862366	35.28315352	62.70518844	0	506	506	0.5	1		207.4864865	183	0	653	7677	148.4923533	0.425007162	0.833479502
nascent_Set1Cell1.65907	ID5826458	5826458	2150	56.8981514	35.65323983	58.79536856	0	652	652	0.5	1		224.0810811	202	23	527	8291	118.0662193	0.347839272	0.979602844
nascent_Set1Cell1.65908	ID5179787	5179787	2150	46.29424667	36.76527226	62.66119814	0	457	457	0.5	1		168.6216216	158	0	386	6239	93.90401463	0.332033167	0.895211239
nascent_Set1Cell1.65909	ID5427605	5427605	2150	55.99880219	34.79336225	62.08143174	0	531	531	0.5	1		188.2162162	174	0	577	6964	125.9246104	0.375458641	0.816001554
nascent_Set1Cell1.65910	ID5295514	5295514	2150	61.99509048	35.79072398	63.28321204	0	490	490	0.5	1		180.5945946	153	0	576	6682	137.5997536	0.35810752	0.692143866
nascent_Set1Cell1.65911	ID5003143	5003143	2150	40.93036652	39.37395283	60.41337046	0	406	406	0.5	1		161.4594595	140	0	485	5974	125.2849185	0.262930228	0.536606409
nascent_Set1Cell1.65912	ID5360538	5360538	2150	56.91761017	35.2646267	62.61693111	0	511	511	0.5	1		203.6216216	174	0	601	7534	144.5457158	0.332046965	0.702309659
nascent_Set1Cell1.65913	ID5552517	5552517	2150	61.6230545	34.97017912	59.50771697	0	569	569	0.5	1		181	160	0	537	6697	152.297224	0.369267139	0.64101628
nascent_Set1Cell1.65914	ID5139354	5139354	2150	58.95950699	37.4671724	62.01532092	0	441	441	0.5	1		173.8378378	146	0	567	6432	139.5332524	0.340727839	0.633233062
nascent_Set1Cell1.65915	ID5384070	5384070	2150	61.66794586	35.1957503	62.38627248	0	518	518	0.5	1		185.5405405	137	0	566	6865	140.5563538	0.412699575	0.771263072
nascent_Set1Cell1.65916	ID5809548	5809548	2150	68.2395401	35.10334324	59.04168295	0	644	644	0.5	1		267.5135135	230	56	796	9898	182.6275234	0.453672479	0.914292922
nascent_Set1Cell1.65917	ID5488518	5488518	2150	55.4752655	34.92244077	61.90435218	0	548	548	0.5	1		195.3783784	165	0	604	7229	143.0808535	0.37013558	0.737772163
nascent_Set1Cell1.65918	ID5033366	5033366	2150	33.21265793	39.01608513	60.70462127	0	414	414	0.5	1		154.4324324	127	0	549	5714	127.974073	0.314104953	0.576887658
nascent_Set1Cell1.65919	ID5127572	5127572	2150	47.67827988	37.2850617	62.14266763	0	444	444	0.5	1		137.8648649	94	0	568	5101	131.7010846	0.318010899	0.505146382
nascent_Set1Cell1.65920	ID5667252	5667252	2150	65.1703186	34.84377131	59.42968223	0	600	600	0.5	1		223.1891892	201	17	552	8258	136.9551504	0.400881309	0.932694139
nascent_Set1Cell1.65921	ID5407664	5407664	2150	47.52515411	34.93929543	62.16408254	0	525	525	0.5	1		178.3783784	117	21	608	6600	150.9428426	0.343213046	0.603918827
nascent_Set1Cell1.65922	ID5104041	5104041	2150	31.66700172	37.91683878	61.84054853	0	434	434	0.5	1		155	140	0	618	5735	138.8932444	0.237050111	0.42769428
nascent_Set1Cell1.65923	ID5326773	5326773	2150	54.9144516	35.36702414	62.78035059	0	501	501	0.5	1		179.7027027	126	0	737	6649	162.2105739	0.38063939	0.610856097
nascent_Set1Cell1.65924	ID5626815	5626815	2150	55.77140427	34.76468753	59.52882691	0	590	590	0.5	1		191.5945946	179	0	601	7089	145.8535147	0.340099973	0.666754181
nascent_Set1Cell1.65925	ID5080487	5080487	2150	41.58653259	38.12279953	61.55561084	0	429	429	0.5	1		143.2702703	126	0	519	5301	110.4748963	0.309087801	0.612400536
nascent_Set1Cell1.65926	ID5576121	5576121	2150	69.44325256	34.90263752	59.43017069	0	576	576	0.5	1		232.7027027	237	0	586	8610	132.3828339	0.459211452	1.106354304
nascent_Set1Cell1.65927	ID5151136	5151136	2150	40.75007248	37.10925349	62.386151	0	449	449	0.5	1		153.5945946	137	15	563	5683	105.7017448	0.246941098	0.575534295
nascent_Set1Cell1.65928	ID5168061	5168061	2150	44.21923065	36.97916307	62.50081005	0	451	451	0.5	1		157.1351351	125	0	481	5814	115.5208404	0.304491622	0.635004807
nascent_Set1Cell1.65929	ID5780395	5780395	2150	85.98215485	35.00389783	59.48889319	0	631	631	0.5	1		232.2162162	211	0	596	8592	166.6006761	0.446289058	0.860214817
nascent_Set1Cell1.65930	ID4969405	4969405	2150	20.62710762	40.01451553	59.90801137	0	396	396	0.5	1		170.4864865	146	31	504	6308	96.91078991	0.099312879	0.317857219
nascent_Set1Cell1.65931	ID5717935	5717935	2150	72.64609528	34.88650426	59.43756148	0	618	618	0.5	1		218.5945946	217	0	604	8088	145.1366137	0.412222161	0.879266934
nascent_Set1Cell1.65932	ID5799330	5799330	2150	75.30052185	35.1629465	59.06897032	0	641	641	0.5	1		240.6486486	202	50	744	8904	178.9233567	0.434014039	0.814135628
nascent_Set1Cell1.65933	ID5452719	5452719	2150	53.83226013	34.86521795	61.97021881	0	540	540	0.5	1		184.5135135	154	3	599	6827	136.8469586	0.353253251	0.703931035
nascent_Set1Cell1.73137	ID6602849	6602849	3031	35.3572998	67.49626571	25.87951878	0	877	877	0.5	1		152.8918919	147	0	294	5657	78.46116654	0.300581951	0.900709754
nascent_Set1Cell1.73138	ID6380647	6380647	3031	36.63378906	67.90156228	25.71196384	0	814	814	0.5	1		137.5945946	127	0	433	5091	113.458377	0.350759615	0.629834316
nascent_Set1Cell1.73139	ID6569068	6569068	3031	32.01231766	67.70984491	25.66833085	0	869	869	0.5	1		136.0810811	134	0	288	5035	78.7388011	0.280216711	0.756570647
nascent_Set1Cell1.73140	ID6202454	6202454	3031	23.83033371	66.96571743	25.79381088	0	761	761	0.5	1		117.3243243	101	0	375	4341	96.2055248	0.169827699	0.354082668
nascent_Set1Cell1.73141	ID6121558	6121558	3031	54.83178711	66.76723238	25.88272041	0	734	734	0.5	1		173.972973	149	0	450	6437	123.4187737	0.361404094	0.748404809
nascent_Set1Cell1.73142	ID5993558	5993558	3031	44.05923843	66.77051535	25.86758176	0	698	698	0.5	1		140.1891892	120	0	413	5187	112.1038303	0.301485091	0.579362939
nascent_Set1Cell1.73143	ID6166609	6166609	3031	31.69734764	66.78783563	25.88182456	0	750	750	0.5	1		131.027027	126	0	388	4848	97.48432537	0.25138245	0.540008985
nascent_Set1Cell1.73144	ID6475890	6475890	3031	50.34767151	67.7264832	25.57338729	0	841	841	0.5	1		160.3783784	152	0	440	5934	109.5494184	0.357625888	0.771284451
nascent_Set1Cell1.73145	ID6027338	6027338	3031	54.91132736	66.80528557	25.83181771	0	714	714	0.5	1		168.4054054	141	0	446	6231	128.6706518	0.350559273	0.67944504
nascent_Set1Cell1.73146	ID5665860	5665860	3031	26.45186043	66.63737245	25.86152014	0	600	600	0.5	1		115.2972973	112	0	324	4266	80.42935647	0.289282424	0.64329254
nascent_Set1Cell1.73147	ID6683774	6683774	3031	37.67105484	66.94864894	25.9426602	0	904	904	0.5	1		146.8918919	125	0	423	5435	95.03004899	0.300107645	0.713616057
nascent_Set1Cell1.73148	ID6454398	6454398	3031	33.60085297	67.78195722	25.50965945	0	831	831	0.5	1		134.5405405	131	0	351	4978	97.97834075	0.257489015	0.562351153
nascent_Set1Cell1.73149	ID6047868	6047868	3031	47.80764389	66.84114263	25.85765859	0	712	712	0.5	1		140.7297297	108	0	428	5207	114.8989045	0.333512275	0.612653285
nascent_Set1Cell1.73150	ID5608561	5608561	3031	33.56542206	66.61722196	25.93166485	0	585	585	0.5	1		136.027027	134	0	334	5033	85.46685078	0.261654344	0.6601537
nascent_Set1Cell1.73151	ID6842445	6842445	3031	40.9091301	66.65799096	25.87771975	0	949	949	0.5	1		171.3783784	135	24	365	6341	94.25095088	0.337921128	0.918512601
nascent_Set1Cell1.73152	ID6261881	6261881	3031	46.60378265	67.26398021	25.73006712	0	781	781	0.5	1		163.8108108	128	28	502	6061	113.8378081	0.285647562	0.639432376
nascent_Set1Cell1.73153	ID6145141	6145141	3031	40.50008392	66.81540955	25.83560116	0	745	745	0.5	1		152.972973	142	0	435	5660	106.6808549	0.309927153	0.678532569
nascent_Set1Cell1.73154	ID5798000	5798000	3031	36.07920837	66.76804084	25.7791207	0	641	641	0.5	1		138.1351351	131	0	331	5111	77.85319595	0.26350219	0.740058307
nascent_Set1Cell1.73155	ID6535240	6535240	3031	35.30864334	67.94630095	25.65147776	0	860	860	0.5	1		130.8648649	121	0	313	4842	82.59545392	0.265161993	0.664143689
nascent_Set1Cell1.73156	ID5849204	5849204	3031	30.20687675	66.74935819	25.89986124	0	655	655	0.5	1		137.6756757	135	0	413	5094	100.2497033	0.258623434	0.564385928
nascent_Set1Cell1.73157	ID5779574	5779574	3031	26.51531982	66.69124033	26.00220945	0	634	634	0.5	1		119.2702703	121	0	292	4413	68.5616708	0.226968869	0.643596327
nascent_Set1Cell1.73158	ID6774865	6774865	3031	38.12168884	66.65409626	25.90170667	0	931	931	0.5	1		151.7567568	152	0	350	5615	90.73845363	0.230394512	0.626346136
nascent_Set1Cell1.73159	ID5983331	5983331	3031	40.12595367	66.75680535	25.77561162	0	695	695	0.5	1		142.7297297	132	0	492	5281	102.7487898	0.347552515	0.716543335
nascent_Set1Cell1.73160	ID6098019	6098019	3031	41.91685486	66.75409604	25.90022697	0	726	726	0.5	1		150.3243243	132	0	477	5562	103.1536217	0.351070501	0.757340362
nascent_Set1Cell1.73161	ID6501468	6501468	3031	30.20964622	67.83509629	25.52542976	0	850	850	0.5	1		133.8648649	124	0	397	4953	94.87159807	0.3146347	0.675401328
nascent_Set1Cell1.73162	ID6791205	6791205	3031	33.34343719	66.82228725	25.80414987	0	937	937	0.5	1		146.1351351	149	2	385	5407	93.52485177	0.253600047	0.632190467
nascent_Set1Cell1.73163	ID5824538	5824538	3031	35.03702164	66.74432174	25.90375038	0	652	652	0.5	1		131.7297297	146	0	437	4874	87.05861648	0.2944642	0.688405757
nascent_Set1Cell1.73164	ID6440999	6440999	3031	47.02515411	67.76916848	25.59866691	0	836	836	0.5	1		147.6486486	150	0	355	5463	96.2226054	0.392061979	0.864327868
nascent_Set1Cell1.73165	ID6660149	6660149	3031	39.42833328	67.10215283	25.93021194	0	895	895	0.5	1		137.6756757	122	1	278	5094	82.93372657	0.277603071	0.721413643
nascent_Set1Cell1.73166	ID6847546	6847546	3031	26.56099319	66.80402159	25.8603062	0	954	954	0.5	1		144.6216216	142	0	347	5351	77.98017959	0.228427348	0.689727613
nascent_Set1Cell1.73167	ID6306867	6306867	3031	37.39715195	67.44946029	25.66826729	0	792	792	0.5	1		148.6486486	145	0	394	5500	96.0827815	0.250084687	0.619003434
nascent_Set1Cell1.73168	ID5699586	5699586	3031	37.01278305	66.72576686	25.816599	0	611	611	0.5	1		147.3513514	152	14	366	5452	78.24896741	0.309367852	0.889854522
nascent_Set1Cell1.73169	ID5676032	5676032	3031	24.87312698	66.64899016	25.96228535	0	605	605	0.5	1		122.2702703	107	7	320	4524	75.95855911	0.170852614	0.469778946
nascent_Set1Cell1.73170	ID5618690	5618690	3031	29.88298416	66.53283	25.80635603	0	588	588	0.5	1		109.4864865	94	0	291	4051	78.87776113	0.207384088	0.476832582
nascent_Set1Cell1.73171	ID6878261	6878261	3031	21.91531944	66.88176952	25.68692154	0	962	962	0.5	1		133.4864865	129	0	304	4939	74.54887346	0.213428945	0.629890676
nascent_Set1Cell1.73172	ID6626363	6626363	3031	31.76290131	67.26171174	25.87563432	0	889	889	0.5	1		144.8108108	141	0	421	5358	92.73314098	0.196958371	0.513915135
nascent_Set1Cell1.73173	ID5818375	5818375	3031	35.91012955	66.73610296	25.79215883	0	648	648	0.5	1		146.4864865	123	36	387	5420	87.29440023	0.362689697	0.893263152
nascent_Set1Cell1.73174	ID6404103	6404103	3031	34.45817947	67.90410979	25.60270839	0	821	821	0.5	1		121.9189189	140	0	320	4511	84.5150803	0.275253273	0.622734513
nascent_Set1Cell1.73175	ID6178869	6178869	3031	24.17004395	66.56018618	25.83628067	0	754	754	0.5	1		141.7297297	118	0	374	5244	95.51196803	0.298617866	0.682444872
nascent_Set1Cell1.73176	ID5642272	5642272	3031	33.92516327	66.64750664	25.90769469	0	595	595	0.5	1		132.6216216	130	0	291	4907	72.93655971	0.268193402	0.769062535
nascent_Set1Cell1.73177	ID6367260	6367260	3031	41.49627304	67.80454703	25.61034948	0	809	809	0.5	1		152.5405405	148	6	447	5644	97.18384485	0.322502042	0.765521367
nascent_Set1Cell1.73178	ID6808601	6808601	3031	51.68180466	66.92113957	25.8424865	0	939	939	0.5	1		173.6756757	146	0	357	6426	92.33004027	0.335410137	0.944903556
nascent_Set1Cell1.73179	ID5933092	5933092	3031	38.77302551	66.81008901	25.87741031	0	683	683	0.5	1		131.5945946	103	0	447	4869	129.5497458	0.314502658	0.48606498
nascent_Set1Cell1.73180	ID6422557	6422557	3031	35.05872345	67.89023452	25.50310873	0	826	826	0.5	1		156.3513514	130	3	422	5785	99.90946352	0.295632699	0.714160089
nascent_Set1Cell1.73181	ID5723350	5723350	3031	28.8446331	66.68786319	25.95755226	0	619	619	0.5	1		134.5675676	126	0	294	4979	75.16298607	0.210431644	0.622496841
nascent_Set1Cell1.73182	ID5655763	5655763	3031	29.69993973	66.54515715	25.8902396	0	598	598	0.5	1		134.3513514	131	0	392	4971	84.28892646	0.242912834	0.623033358
nascent_Set1Cell1.73183	ID6430952	6430952	3031	39.14530945	67.87516234	25.53133456	0	829	829	0.5	1		133.1351351	98	0	482	4926	117.84834	0.303338714	0.525859538
nascent_Set1Cell1.73184	ID6467817	6467817	3031	36.9401207	67.80360792	25.57907457	0	840	840	0.5	1		146.3243243	106	0	469	5414	110.7833356	0.291952145	0.596949137
nascent_Set1Cell1.73185	ID6716648	6716648	3031	35.48963165	66.87599116	25.89847173	0	914	914	0.5	1		141.2972973	122	0	398	5228	107.9034715	0.24086715	0.508370943
nascent_Set1Cell1.73186	ID6491378	6491378	3031	32.69129944	67.79341571	25.55133791	0	846	846	0.5	1		142.2972973	143	0	342	5265	87.96933331	0.247647389	0.64215111
nascent_Set1Cell1.73187	ID6407415	6407415	3031	44.33974457	67.88141223	25.57852193	0	822	822	0.5	1		141.972973	110	0	480	5253	119.2342434	0.296147705	0.544112306
nascent_Set1Cell1.73188	ID6822143	6822143	3031	35.78175354	66.8725963	25.79684559	0	945	945	0.5	1		132.7567568	110	0	386	4912	99.75063503	0.172011113	0.390657114
nascent_Set1Cell1.73189	ID6592764	6592764	3031	36.72200394	67.3976404	25.82454887	0	878	878	0.5	1		153.4324324	136	4	380	5677	92.46907607	0.302398839	0.770525057
nascent_Set1Cell1.73190	ID6111428	6111428	3031	45.55323792	66.7864794	25.89346587	0	733	733	0.5	1		147.8918919	134	0	444	5472	114.7431392	0.331335469	0.641546381
nascent_Set1Cell1.73191	ID5985473	5985473	3031	44.26184845	66.6785903	25.82240298	0	696	696	0.5	1		155.3513514	147	0	354	5748	89.87837962	0.331480195	0.860622451
nascent_Set1Cell1.73192	ID5689544	5689544	3031	33.87412643	66.62416421	25.83193888	0	609	609	0.5	1		137.2432432	140	0	312	5078	74.34581562	0.246886691	0.731029877
nascent_Set1Cell1.73193	ID6558917	6558917	3031	34.06496429	67.85822778	25.61649914	0	867	867	0.5	1		132.6486486	125	0	308	4908	76.78115228	0.236403802	0.660651348
nascent_Set1Cell1.73194	ID6239486	6239486	3031	31.61430168	67.01942519	25.78698065	0	773	773	0.5	1		124.1351351	94	0	553	4593	116.4154825	0.291260168	0.481040138
nascent_Set1Cell1.73195	ID6320325	6320325	3031	31.8459034	67.60236405	25.65983247	0	797	797	0.5	1		140.5135135	125	0	417	5199	87.06084131	0.231774411	0.607378671
nascent_Set1Cell1.73196	ID6616277	6616277	3031	37.40748215	67.37003974	25.96829548	0	887	887	0.5	1		164.4864865	139	0	412	6086	105.9556043	0.300456741	0.717335508
nascent_Set1Cell1.73197	ID5954798	5954798	3031	45.99036407	66.74352302	25.90241152	0	686	686	0.5	1		151.1081081	137	0	392	5591	96.30587376	0.37489729	0.855671433
nascent_Set1Cell1.73198	ID6215913	6215913	3031	32.18451309	66.75910171	25.89003145	0	764	764	0.5	1		160.4054054	130	0	561	5935	117.3869337	0.299681102	0.630161388
nascent_Set1Cell1.73199	ID6357209	6357209	3031	42.04257965	67.82210326	25.66268855	0	810	810	0.5	1		148.1081081	129	0	381	5480	86.51839361	0.352808599	0.892900754
nascent_Set1Cell1.73200	ID6832336	6832336	3031	27.81732178	66.60771628	25.92039453	0	952	952	0.5	1		138.8378378	137	0	269	5137	74.64862636	0.160322785	0.513963697
nascent_Set1Cell1.73201	ID6135012	6135012	3031	42.31031799	66.71115095	25.86466184	0	741	741	0.5	1		138.3243243	112	0	382	5118	106.6247454	0.342846186	0.662435501
nascent_Set1Cell1.73202	ID6866130	6866130	3031	35.27169418	66.69234965	25.83206947	0	959	959	0.5	1		131.4594595	130	0	307	4864	85.08773074	0.241772755	0.60161704
nascent_Set1Cell1.73203	ID6852823	6852823	3031	26.01701546	66.770326	25.79707716	0	956	956	0.5	1		146.4054054	143	12	357	5417	84.09368435	0.214490204	0.614946272
nascent_Set1Cell1.73204	ID5882086	5882086	3031	33.34092331	66.76552923	25.8515616	0	666	666	0.5	1		129.8108108	130	0	401	4803	85.40226312	0.291877017	0.686831502
nascent_Set1Cell1.73205	ID6343841	6343841	3031	36.67385101	67.68333339	25.60724891	0	804	804	0.5	1		145.972973	129	0	456	5401	98.73069051	0.329980584	0.733657499
nascent_Set1Cell1.73206	ID6074527	6074527	3031	43.46659088	66.76736507	25.932576	0	724	724	0.5	1		147.4054054	144	0	427	5454	110.006934	0.373660465	0.728989201
nascent_Set1Cell1.73207	ID5632146	5632146	3031	27.12338638	66.43697181	25.90730112	0	591	591	0.5	1		131.1081081	133	28	292	4851	63.38015102	0.285480051	0.918790933
nascent_Set1Cell1.73208	ID6249618	6249618	3031	49.31145859	66.95921906	25.86461488	0	774	774	0.5	1		177.972973	159	0	535	6585	117.8085751	0.320943779	0.734094172
nascent_Set1Cell1.73209	ID6817958	6817958	3031	40.14604568	66.8582299	25.81435058	0	941	941	0.5	1		149.3243243	133	0	368	5525	89.72180896	0.29740226	0.763013369
nascent_Set1Cell1.73210	ID5831816	5831816	3031	38.47055435	66.83454369	25.86182459	0	651	651	0.5	1		133.3243243	118	0	490	4933	104.5575477	0.321758576	0.620814702
nascent_Set1Cell1.73211	ID5966989	5966989	3031	36.25374985	66.70558775	25.86966127	0	691	691	0.5	1		138.7297297	121	0	379	5133	99.09637527	0.240207928	0.542293752
nascent_Set1Cell1.73212	ID6708413	6708413	3031	42.9262619	66.88491196	25.79409015	0	911	911	0.5	1		148.972973	140	0	400	5512	95.52820598	0.297468089	0.715071645
nascent_Set1Cell1.73213	ID6283392	6283392	3031	24.28584862	67.28370334	25.7761386	0	785	785	0.5	1		136.4054054	121	0	390	5047	92.29947016	0.21826299	0.529543227
nascent_Set1Cell1.73214	ID5889208	5889208	3031	34.9886322	66.73015392	25.86520162	0	667	667	0.5	1		129.027027	88	0	413	4774	118.0318899	0.283003363	0.48225321
nascent_Set1Cell1.73215	ID6525062	6525062	3031	32.17085648	67.87327866	25.63372938	0	855	855	0.5	1		139.7837838	136	5	376	5172	83.84812167	0.248363503	0.663346073
nascent_Set1Cell1.73216	ID6855809	6855809	3031	24.60029793	66.70443365	25.76024187	0	948	948	0.5	1		150.6486486	141	4	333	5574	77.18744005	0.209074062	0.674987688
nascent_Set1Cell1.73217	ID6417550	6417550	3031	41.0749321	67.80679878	25.56576767	0	825	825	0.5	1		159.2162162	126	21	531	5891	112.0364859	0.34367927	0.726968405
nascent_Set1Cell1.73218	ID6296720	6296720	3031	40.23423004	67.52725084	25.66043312	0	787	787	0.5	1		145.7027027	132	0	372	5391	98.34741844	0.305395258	0.693194164
nascent_Set1Cell1.73219	ID6226091	6226091	3031	37.50452042	66.81216917	25.88062437	0	768	768	0.5	1		161	143	0	432	5957	114.6344431	0.303694476	0.654337504
nascent_Set1Cell1.73220	ID5970082	5970082	3031	44.42848206	66.75613442	25.83024955	0	688	688	0.5	1		145.6216216	98	0	503	5388	124.9734086	0.357737879	0.614026673
nascent_Set1Cell1.73221	ID6798492	6798492	3031	38.13628006	66.73874855	25.89334097	0	938	938	0.5	1		185.972973	182	9	416	6881	102.1508923	0.286360115	0.810564589
nascent_Set1Cell1.73222	ID5922982	5922982	3031	42.55074692	66.79593438	25.83701953	0	681	681	0.5	1		145.2702703	122	0	567	5375	135.7130651	0.31077887	0.507583075
nascent_Set1Cell1.73223	ID6648984	6648984	3031	36.94679642	67.08194836	25.82661644	0	894	894	0.5	1		154.8108108	146	1	390	5728	91.50829891	0.259396128	0.696902358
nascent_Set1Cell1.73224	ID5742932	5742932	3031	38.44577789	66.66361009	25.83829211	0	624	624	0.5	1		138.4324324	138	0	360	5122	88.01910794	0.296617327	0.719574193
nascent_Set1Cell1.73225	ID6124894	6124894	3031	37.56475449	66.75653	25.83711045	0	738	738	0.5	1		138.1621622	130	0	476	5112	97.42903786	0.312293121	0.674935496
nascent_Set1Cell1.73226	ID5868893	5868893	3031	39.95583725	66.7698597	25.87293792	0	662	662	0.5	1		142.027027	133	0	401	5255	98.8501915	0.332335439	0.716781111
nascent_Set1Cell1.73227	ID6787426	6787426	3031	42.07371902	66.84210851	25.83007924	0	936	936	0.5	1		163.1621622	155	0	390	6037	96.6556067	0.289581031	0.758130328
nascent_Set1Cell1.73228	ID5845328	5845328	3031	39.29980469	66.81483283	25.86997975	0	654	654	0.5	1		135.3513514	129	0	416	5008	88.90982205	0.360148124	0.806190731
nascent_Set1Cell1.73229	ID6778221	6778221	3031	40.38498688	66.8332632	25.88332653	0	933	933	0.5	1		171.027027	169	32	361	6328	88.60633489	0.302213485	0.895904298
nascent_Set1Cell1.73230	ID6481257	6481257	3031	37.23312759	67.76037013	25.62662289	0	844	844	0.5	1		144.5945946	135	0	382	5350	91.53641032	0.241061192	0.613652179
nascent_Set1Cell1.73231	ID6663529	6663529	3031	32.58955765	67.09519279	25.90149341	0	896	896	0.5	1		160.2972973	161	0	332	5931	87.44708396	0.254541128	0.743847529
nascent_Set1Cell1.73232	ID6538610	6538610	3031	38.2936554	67.89827389	25.61320226	0	861	861	0.5	1		137.8378378	127	0	394	5100	94.40471784	0.294945586	0.665112532
nascent_Set1Cell1.73233	ID5821773	5821773	3031	22.58377647	66.64995253	25.88390976	0	646	646	0.5	1		119.3513514	103	0	378	4416	83.65412131	0.230088507	0.533738536
nascent_Set1Cell1.73234	ID5645644	5645644	3031	26.67839432	66.59616521	25.98750436	0	596	596	0.5	1		119	101	0	362	4403	89.94041237	0.279900719	0.578695111
nascent_Set1Cell1.73235	ID5622090	5622090	3031	22.24559784	66.59606391	25.89145176	0	589	589	0.5	1		110.2972973	116	0	220	4081	64.09622318	0.178503796	0.521289403
nascent_Set1Cell1.73236	ID5811578	5811578	3031	30.38287544	66.65983139	25.72225668	0	645	645	0.5	1		130.3783784	115	0	419	4824	98.75456427	0.230188281	0.494071745
nascent_Set1Cell1.73237	ID6049150	6049150	3031	28.42666054	66.85313795	25.86181765	0	715	715	0.5	1		114.0540541	81	0	501	4220	126.3016552	0.207067262	0.30982157
nascent_Set1Cell1.73238	ID6879565	6879565	3031	22.79048347	66.76418238	25.86069762	0	961	961	0.5	1		138.027027	130	0	369	5107	85.24620763	0.196393214	0.531583631
nascent_Set1Cell1.73239	ID6921536	6921536	3031	23.52562714	66.72543164	25.86547898	0	974	974	0.5	1		139.5945946	118	18	340	5165	86.63379487	0.243027409	0.630065661
nascent_Set1Cell1.73240	ID6148465	6148465	3031	38.95079041	66.87884938	25.84580298	0	744	744	0.5	1		159.6216216	132	5	586	5906	119.716877	0.318838557	0.644681985
nascent_Set1Cell1.73241	ID6054256	6054256	3031	42.63330078	66.80079481	25.84243772	0	718	718	0.5	1		136.6756757	102	0	559	5057	129.1543121	0.308667626	0.499199381
nascent_Set1Cell1.73242	ID6030702	6030702	3031	53.92652893	66.87188958	25.86031832	0	716	716	0.5	1		167.3513514	133	0	551	6192	132.5931991	0.384249298	0.700707459
nascent_Set1Cell1.73243	ID6286700	6286700	3031	32.94438934	67.49937351	25.78744415	0	788	788	0.5	1		142.0810811	124	0	476	5257	100.5436275	0.310116519	0.669000862
nascent_Set1Cell1.73244	ID5936493	5936493	3031	33.44245148	66.76498636	25.80329123	0	679	679	0.5	1		127.5945946	120	0	401	4721	103.3821012	0.243202046	0.482883566
nascent_Set1Cell1.73245	ID6802780	6802780	3031	37.84216309	66.94624611	25.80885401	0	942	942	0.5	1		163.5405405	136	0	391	6051	96.61193698	0.274825049	0.729844537
nascent_Set1Cell1.73246	ID6391133	6391133	3031	45.00408173	67.86863802	25.57690407	0	819	819	0.5	1		154.2972973	135	23	366	5709	93.04684151	0.355776773	0.870314223
nascent_Set1Cell1.73247	ID6205794	6205794	3031	32.13580704	66.79554902	25.7515377	0	763	763	0.5	1		134.3513514	126	0	357	4971	87.84146585	0.269449638	0.649283833
nascent_Set1Cell1.73248	ID6101344	6101344	3031	51.87473297	66.69822887	25.98672422	0	731	731	0.5	1		156.1351351	144	0	419	5777	109.8865987	0.355993103	0.746053568
nascent_Set1Cell1.73249	ID6754648	6754648	3031	43.51117706	66.85922484	25.85233748	0	924	924	0.5	1		154.3243243	139	0	431	5710	109.5556819	0.325233987	0.691405502
nascent_Set1Cell1.73250	ID6880557	6880557	3031	27.3061142	66.81629581	25.90582742	0	960	960	0.5	1		150.6216216	152	20	337	5573	85.29926122	0.168495743	0.509253289
nascent_Set1Cell1.73251	ID6192408	6192408	3031	32.03704453	66.99363339	25.76500134	0	758	758	0.5	1		132.2162162	109	0	563	4892	105.7836196	0.279443126	0.545969952
nascent_Set1Cell1.73252	ID6444337	6444337	3031	34.33512115	67.76764495	25.57371112	0	834	834	0.5	1		154.2432432	142	0	450	5707	95.11496126	0.315707162	0.778238128
nascent_Set1Cell1.73253	ID6370612	6370612	3031	40.48598099	67.82440299	25.64164876	0	811	811	0.5	1		141.7567568	127	0	377	5245	107.6130944	0.295736976	0.601308607
nascent_Set1Cell1.73254	ID6259976	6259976	3031	37.38053131	67.20273436	25.69563177	0	780	780	0.5	1		138.1081081	121	0	452	5110	98.8792147	0.326598495	0.687731381
nascent_Set1Cell1.73255	ID6310200	6310200	3031	42.73028183	67.46210562	25.7257232	0	793	793	0.5	1		161	149	4	340	5957	97.07328274	0.318321392	0.800941287
nascent_Set1Cell1.73256	ID6087943	6087943	3031	35.98643494	66.78872713	25.89026707	0	725	725	0.5	1		143.6486486	119	0	394	5315	118.2300526	0.258300307	0.498820481
nascent_Set1Cell1.73257	ID6582584	6582584	3031	45.25203323	67.65928753	25.65928029	0	874	874	0.5	1		155.5675676	134	0	360	5756	89.94984422	0.318099248	0.834762961
nascent_Set1Cell1.73258	ID6273282	6273282	3031	37.85988998	67.21115925	25.82650009	0	779	779	0.5	1		149.2972973	117	0	562	5524	125.0910479	0.280574914	0.522997436
nascent_Set1Cell1.73259	ID5736712	5736712	3031	26.80498314	66.57703765	25.96782406	0	625	625	0.5	1		128.7027027	123	0	314	4762	82.709285	0.243326429	0.609070428
nascent_Set1Cell1.73260	ID5702966	5702966	3031	41.21992874	66.59985292	25.92671084	0	613	613	0.5	1		173.8378378	163	42	429	6432	84.51512472	0.372848536	1.117248263
nascent_Set1Cell1.73261	ID6018367	6018367	3031	51.16249466	66.74581569	25.92433381	0	705	705	0.5	1		158.7567568	154	0	437	5874	111.3982858	0.34694917	0.734172903
nascent_Set1Cell1.73262	ID6639874	6639874	3031	25.28763771	67.25662328	25.98462138	0	891	891	0.5	1		126.5675676	127	3	344	4683	85.45224155	0.171138503	0.432880915
nascent_Set1Cell1.73263	ID5757245	5757245	3031	28.18689346	66.75351033	25.93329464	0	633	633	0.5	1		140.1891892	130	0	316	5187	78.05263105	0.164758503	0.508123077
nascent_Set1Cell1.73264	ID6015280	6015280	3031	36.49605942	66.69946715	25.98082798	0	706	706	0.5	1		128.8648649	103	0	461	4768	116.313313	0.306363315	0.519646345
nascent_Set1Cell1.73265	ID6909189	6909189	3031	28.93309593	66.86474106	25.76385217	0	970	970	0.5	1		122.4594595	125	0	290	4531	79.42557473	0.195916529	0.505163748
nascent_Set1Cell1.73266	ID5767477	5767477	3031	34.89709091	66.75611268	25.9879296	0	632	632	0.5	1		131.8648649	142	0	291	4879	68.2483871	0.260360262	0.798264278
nascent_Set1Cell1.73267	ID6006069	6006069	3031	48.42603302	66.82107824	25.89405827	0	704	704	0.5	1		153.8648649	143	0	424	5693	110.6014271	0.337008153	0.701318147
nascent_Set1Cell1.73268	ID5679398	5679398	3031	34.01989746	66.52593342	25.90400501	0	606	606	0.5	1		140.8108108	152	4	303	5210	76.48741285	0.304888636	0.860287895
nascent_Set1Cell1.73269	ID6548754	6548754	3031	29.40501785	67.85117593	25.75151455	0	865	865	0.5	1		142.972973	150	6	291	5290	70.77840478	0.245941958	0.797476674
nascent_Set1Cell1.73270	ID6697237	6697237	3031	44.60674667	66.86571149	25.91984791	0	910	910	0.5	1		154.2972973	161	21	344	5709	90.49182433	0.302355372	0.791711867
nascent_Set1Cell1.73271	ID6905116	6905116	3031	26.22580147	66.84643839	25.77659579	0	969	969	0.5	1		119.2432432	115	0	257	4412	80.20612522	0.132419776	0.34769756
nascent_Set1Cell1.73272	ID6673682	6673682	3031	42.82517242	67.0187498	25.87542367	0	902	902	0.5	1		173.0540541	162	4	343	6403	86.1335997	0.35464985	1.051990706
nascent_Set1Cell1.73273	ID6514964	6514964	3031	33.06127167	67.89027813	25.57727808	0	852	852	0.5	1		141.0540541	144	0	309	5219	83.78111228	0.225398108	0.619359079
nascent_Set1Cell1.73274	ID6646044	6646044	3031	32.0112381	67.02593467	25.82951962	0	898	898	0.5	1		143.5675676	151	0	316	5312	80.39642769	0.240065634	0.691408809
nascent_Set1Cell1.73275	ID6158630	6158630	3031	40.1592865	66.73807514	25.95838393	0	749	749	0.5	1		131.5135135	120	0	344	4866	92.81750961	0.277104116	0.614875427
nascent_Set1Cell1.73276	ID5973466	5973466	3031	46.40389633	66.7331237	25.90213516	0	699	699	0.5	1		148.3513514	123	0	410	5489	106.6456271	0.35358613	0.726754576
nascent_Set1Cell1.73277	ID6497761	6497761	3031	36.37400818	67.95494637	25.60931564	0	849	849	0.5	1		134.2162162	120	0	337	4966	90.24754079	0.279627358	0.649973655
nascent_Set1Cell1.73278	ID6253015	6253015	3031	41.7550621	67.00613449	25.7830366	0	776	776	0.5	1		161.3513514	151	0	521	5970	118.1562563	0.332130394	0.680938302
nascent_Set1Cell1.73279	ID5835218	5835218	3031	26.15168381	66.89595339	25.82937185	0	650	650	0.5	1		109.1081081	110	0	334	4037	78.18915234	0.170105794	0.405727544
nascent_Set1Cell1.73280	ID5692891	5692891	3031	27.88756943	66.55318823	25.98648558	0	610	610	0.5	1		132.3243243	143	0	300	4896	69.17853475	0.305064589	0.894248282
nascent_Set1Cell1.73281	ID6037967	6037967	3031	32.00586319	66.78656551	25.81350311	0	710	710	0.5	1		150.8378378	134	0	513	5581	117.6141322	0.288569745	0.574412194
nascent_Set1Cell1.73282	ID6608368	6608368	3031	24.06840324	67.57826244	25.81916336	0	879	879	0.5	1		132.8108108	138	0	320	4914	60.47857189	0.214466489	0.775596433
nascent_Set1Cell1.73283	ID6562301	6562301	3031	26.46674919	67.6974145	25.70776873	0	868	868	0.5	1		120.2972973	110	0	286	4451	64.7048276	0.254043979	0.753260719
nascent_Set1Cell1.73284	ID6869490	6869490	3031	22.87471771	66.88840103	25.78025695	0	958	958	0.5	1		129.0540541	120	0	346	4775	79.3445181	0.149326859	0.42264827
nascent_Set1Cell1.73285	ID6434297	6434297	3031	40.9295578	67.81910622	25.51860459	0	830	830	0.5	1		144.2702703	134	0	417	5338	107.6725098	0.309595646	0.633518974
nascent_Set1Cell1.73286	ID6300096	6300096	3031	45.30766296	67.46764488	25.63645891	0	790	790	0.5	1		161.2162162	142	19	461	5965	110.6784971	0.332233804	0.726505383
nascent_Set1Cell1.73287	ID5892600	5892600	3031	43.19858551	66.77596263	25.88214847	0	671	671	0.5	1		131.8108108	106	0	426	4877	117.0020982	0.293828647	0.511687431
nascent_Set1Cell1.73288	ID5951993	5951993	3031	38.02898788	66.79411411	25.86611108	0	687	687	0.5	1		151.4324324	114	0	400	5603	106.0457293	0.310613796	0.676864469
nascent_Set1Cell1.73289	ID5910009	5910009	3031	35.83852768	66.75084665	25.89432018	0	673	673	0.5	1		164.3513514	141	56	443	6081	90.28849324	0.282331305	0.801548232
nascent_Set1Cell1.73290	ID6904269	6904269	3031	26.96499634	66.69491957	25.85238631	0	968	968	0.5	1		132.5135135	115	0	289	4903	76.03019196	0.225046187	0.640358641
nascent_Set1Cell1.73291	ID6743489	6743489	3031	29.93666458	66.89829358	25.84729409	0	919	919	0.5	1		147.7567568	126	0	433	5467	89.84536265	0.307932345	0.774375687
nascent_Set1Cell1.73292	ID6528459	6528459	3031	35.25572205	67.94574807	25.75041444	0	859	859	0.5	1		139.5675676	134	0	327	5164	89.23487751	0.308896645	0.738223234
nascent_Set1Cell1.73293	ID6323669	6323669	3031	49.60098648	67.47229521	25.6448248	0	795	795	0.5	1		155.0540541	163	0	339	5737	100.3928245	0.324452564	0.756702642
nascent_Set1Cell1.73294	ID6835670	6835670	3031	31.14587402	66.70318403	25.8562976	0	950	950	0.5	1		129.9459459	127	0	307	4808	85.7748817	0.284735747	0.671522839
nascent_Set1Cell1.73295	ID6397406	6397406	3031	40.72093201	67.91321575	25.6398384	0	818	818	0.5	1		147.2702703	142	0	372	5449	97.41767141	0.299731658	0.697246356
nascent_Set1Cell1.73296	ID6457761	6457761	3031	43.81335831	67.68434842	25.48668131	0	837	837	0.5	1		153	128	4	510	5661	110.4241821	0.377066205	0.75878725
nascent_Set1Cell1.73297	ID6347174	6347174	3031	37.40844727	67.60386345	25.50028563	0	802	802	0.5	1		135.4324324	129	0	358	5011	97.54017421	0.344180096	0.711045576
nascent_Set1Cell1.73298	ID5733786	5733786	3031	36.82624435	66.77374211	25.92301454	0	623	623	0.5	1		121.4054054	108	0	326	4492	95.11351682	0.22935227	0.476269175
nascent_Set1Cell1.73299	ID6384047	6384047	3031	31.47720909	67.86526727	25.5997605	0	815	815	0.5	1		147.3783784	134	0	373	5453	90.24206686	0.31242204	0.777540258
nascent_Set1Cell1.73300	ID6229393	6229393	3031	31.19457245	66.9547657	25.81747786	0	769	769	0.5	1		144.3783784	123	0	435	5342	105.583656	0.236118729	0.522403056
nascent_Set1Cell1.73301	ID5669252	5669252	3031	28.15052414	66.55759221	25.90579796	0	603	603	0.5	1		116.972973	121	0	270	4328	73.31002906	0.185968999	0.500402358
nascent_Set1Cell1.73302	ID5902735	5902735	3031	51.44332123	66.76676459	25.90271037	0	675	675	0.5	1		152.5405405	137	0	397	5644	118.0046126	0.321675692	0.62923031
nascent_Set1Cell1.73303	ID6572465	6572465	3031	35.14497375	67.73187415	25.6594781	0	872	872	0.5	1		139.4594595	136	0	279	5160	70.17462132	0.289123024	0.891427871
nascent_Set1Cell1.73304	ID6720945	6720945	3031	43.49963379	66.82732301	25.83913589	0	915	915	0.5	1		171.2432432	166	8	402	6336	98.61186693	0.360407538	0.92010861
nascent_Set1Cell1.73305	ID6077824	6077824	3031	47.26400375	66.69160029	25.94299637	0	722	722	0.5	1		161.5675676	140	0	474	5978	109.9198042	0.30767807	0.691677961
nascent_Set1Cell1.73306	ID6172095	6172095	3031	36.7559433	66.86631917	25.85554798	0	753	753	0.5	1		143.3783784	132	0	442	5305	102.3934002	0.304331894	0.653432979
nascent_Set1Cell1.73307	ID5858749	5858749	3031	37.68338394	66.76299257	25.82731065	0	659	659	0.5	1		120.5945946	102	0	386	4462	110.1800192	0.313086353	0.521946325
nascent_Set1Cell1.73308	ID5946802	5946802	3031	39.88909531	66.69296398	25.98374444	0	689	689	0.5	1		170.5405405	151	3	490	6310	100.7134534	0.346242413	0.871018021
nascent_Set1Cell1.73309	ID6330769	6330769	3031	40.26783371	67.70103943	25.6892344	0	800	800	0.5	1		155.9189189	131	0	457	5769	115.3794172	0.303577268	0.629408986
nascent_Set1Cell1.73310	ID5896618	5896618	3031	34.55693817	66.84646751	25.91565308	0	669	669	0.5	1		132.7567568	118	0	419	4912	102.4452172	0.281977091	0.570070416
nascent_Set1Cell1.73311	ID6687123	6687123	3031	47.30541229	66.94109944	25.90246399	0	905	905	0.5	1		159.4324324	143	0	365	5899	97.26782628	0.327222517	0.808233593
nascent_Set1Cell1.73312	ID5926319	5926319	3031	37.25997543	66.74776261	25.80933322	0	684	684	0.5	1		136.4054054	127	0	337	5047	89.01886799	0.271665013	0.65469722
nascent_Set1Cell1.73313	ID6038948	6038948	3031	32.09658432	66.83300301	25.87273249	0	711	711	0.5	1		140.9459459	111	0	396	5215	96.65142005	0.293174568	0.661216197
nascent_Set1Cell1.73314	ID5801376	5801376	3031	29.22316933	66.65463706	25.8996964	0	643	643	0.5	1		125.2162162	122	0	440	4633	103.2117928	0.289770986	0.545134346
nascent_Set1Cell1.73315	ID6504857	6504857	3031	38.95817184	67.98998839	25.5817067	0	851	851	0.5	1		136.4054054	127	0	360	5047	87.04994079	0.382588574	0.867225677
nascent_Set1Cell1.73316	ID6337123	6337123	3031	40.31962967	67.77363532	25.65970667	0	801	801	0.5	1		147.4324324	144	0	449	5455	112.2983478	0.339652359	0.665720885
nascent_Set1Cell1.73317	ID5716563	5716563	3031	41.46683121	66.63355844	26.03400911	0	618	618	0.5	1		148.4594595	145	0	362	5493	103.284288	0.268687012	0.608829645
nascent_Set1Cell1.73318	ID5786206	5786206	3031	32.25415039	66.64869556	25.87918864	0	639	639	0.5	1		153	144	0	300	5661	75.66629956	0.24575276	0.797784284
nascent_Set1Cell1.73319	ID5911121	5911121	3031	36.1358223	66.73843089	25.9503079	0	672	672	0.5	1		140.7837838	120	0	445	5209	102.3075796	0.354409413	0.720161838
nascent_Set1Cell1.73320	ID6730346	6730346	3031	34.70838165	66.88706784	25.79180521	0	922	922	0.5	1		134.4594595	117	0	344	4975	95.0405161	0.253376291	0.572001372
nascent_Set1Cell1.73321	ID5625432	5625432	3031	39.13980484	66.57459452	25.84318204	0	590	590	0.5	1		135.2432432	128	18	321	5004	80.77245316	0.293818873	0.760481243
nascent_Set1Cell1.73322	ID6762090	6762090	3031	42.2286911	66.92913681	25.81893359	0	925	925	0.5	1		162.1351351	152	0	372	5999	95.43909115	0.269395848	0.721065411
nascent_Set1Cell1.73323	ID6392434	6392434	3031	46.21699142	67.81349942	25.60897341	0	817	817	0.5	1		156.4594595	151	0	317	5789	86.48429356	0.358144613	0.95412876
nascent_Set1Cell1.73324	ID6242889	6242889	3031	50.11697769	67.0004752	25.81917068	0	772	772	0.5	1		158.7027027	131	0	478	5872	122.1615199	0.327944907	0.641653731
nascent_Set1Cell1.73325	ID6313596	6313596	3031	29.02165031	67.62604628	25.62676827	0	794	794	0.5	1		118.4864865	109	0	352	4384	84.94528357	0.163903709	0.392854088
nascent_Set1Cell1.73326	ID6062659	6062659	3031	49.46883011	66.73690574	25.85384602	0	721	721	0.5	1		149.5405405	122	0	489	5533	130.8327165	0.357370236	0.601856063
nascent_Set1Cell1.73327	ID6825545	6825545	3031	34.22438049	66.65589337	25.9101607	0	946	946	0.5	1		163.2162162	164	0	432	6039	102.1877725	0.255393915	0.649867614
nascent_Set1Cell1.73328	ID6010488	6010488	3031	36.42890167	66.81564849	25.84052209	0	703	703	0.5	1		145.6756757	127	0	386	5390	100.8130983	0.282493605	0.63658073
nascent_Set1Cell1.73329	ID6447686	6447686	3031	36.80748367	67.80458784	25.55973477	0	832	832	0.5	1		133.1081081	94	0	572	4925	130.9791722	0.315819896	0.487837635
nascent_Set1Cell1.73330	ID5770879	5770879	3031	35.88974762	66.64101544	25.9155834	0	635	635	0.5	1		135.4594595	111	0	295	5012	85.63572547	0.23275438	0.59731808
nascent_Set1Cell1.73331	ID5649023	5649023	3031	31.29397774	66.78570526	25.77557177	0	597	597	0.5	1		109.3243243	119	0	368	4045	74.91478643	0.250126296	0.58396217
nascent_Set1Cell1.73332	ID5951089	5951089	3031	38.38534927	66.72097095	25.93888189	0	692	692	0.5	1		136.6216216	116	0	465	5055	117.1595188	0.309634427	0.551405396
nascent_Set1Cell1.73333	ID5983850	5983850	3031	44.0028801	66.73968561	25.88978154	0	697	697	0.5	1		165.0540541	145	10	433	6107	105.0481228	0.318980457	0.759965034
nascent_Set1Cell1.73334	ID6128239	6128239	3031	36.85234833	66.72675511	25.95880187	0	739	739	0.5	1		161.5135135	139	0	493	5976	103.3762335	0.308290382	0.736332522
nascent_Set1Cell1.73335	ID6803027	6803027	3031	38.19717789	66.85669757	25.89005447	0	940	940	0.5	1		163.5405405	180	0	337	6051	93.88308172	0.273584075	0.748395697
nascent_Set1Cell1.73336	ID6552148	6552148	3031	27.63771629	67.94511449	25.69480506	0	863	863	0.5	1		148.1081081	133	16	362	5480	88.50605246	0.288368245	0.74910601
nascent_Set1Cell1.73337	ID6060651	6060651	3031	44.27218246	66.80123241	25.87320147	0	717	717	0.5	1		155.2702703	124	0	473	5745	125.6659259	0.282964983	0.545027808
nascent_Set1Cell1.73338	ID6359644	6359644	3031	46.13094711	67.83372917	25.63451913	0	807	807	0.5	1		143.2972973	146	0	364	5302	95.20266828	0.296643449	0.688704731
nascent_Set1Cell1.73339	ID5682792	5682792	3031	23.39849854	66.65196912	25.85707887	0	608	608	0.5	1		116.1081081	111	0	243	4296	63.94345757	0.188493966	0.57596607
nascent_Set1Cell1.73340	ID6161951	6161951	3031	45.88573074	66.69931055	25.9500802	0	751	751	0.5	1		137.2972973	120	0	337	5080	106.1882147	0.354612829	0.676947399
nascent_Set1Cell1.73341	ID6138396	6138396	3031	35.45954132	66.8025167	25.85236373	0	743	743	0.5	1		141.3243243	124	0	419	5229	111.8657564	0.307875642	0.594783113
nascent_Set1Cell1.73342	ID6044190	6044190	3031	40.62583923	66.76172962	25.89927503	0	709	709	0.5	1		153.6756757	124	1	457	5686	118.2586746	0.347675871	0.670488322
nascent_Set1Cell1.73343	ID6410787	6410787	3031	40.02456284	67.83628184	25.59285049	0	823	823	0.5	1		148.4324324	118	0	405	5492	108.7480627	0.290178889	0.613978486
nascent_Set1Cell1.73344	ID6182425	6182425	3031	39.30764008	66.76122526	25.85233278	0	756	756	0.5	1		149.7027027	150	0	430	5539	114.1638357	0.302193734	0.6086126
nascent_Set1Cell1.73345	ID6471208	6471208	3031	37.72770691	67.73324263	25.5585709	0	842	842	0.5	1		135.5675676	135	0	442	5016	93.75367861	0.288286698	0.647156866
nascent_Set1Cell1.73346	ID5726749	5726749	3031	33.78838348	66.78281162	25.87068224	0	620	620	0.5	1		141.3243243	134	0	325	5229	81.80636149	0.259028599	0.710840164
nascent_Set1Cell1.73347	ID6643246	6643246	3031	40.8242836	67.17355147	25.82350694	0	892	892	0.5	1		148.5405405	134	0	339	5496	89.73126378	0.286482107	0.737267284
nascent_Set1Cell1.73348	ID6700587	6700587	3031	45.49185562	66.93009689	25.85271796	0	912	912	0.5	1		141.1891892	118	0	487	5224	118.4864825	0.304480719	0.556268881
nascent_Set1Cell1.73349	ID5997077	5997077	3031	39.64061737	66.83231634	25.87819844	0	700	700	0.5	1		140.5675676	122	0	426	5201	109.9107063	0.29308828	0.579756203
nascent_Set1Cell1.73350	ID5807624	5807624	3031	32.57711792	66.81283352	25.861187	0	644	644	0.5	1		122.9189189	99	0	468	4548	101.0468479	0.243019722	0.475652143
nascent_Set1Cell1.73351	ID6735412	6735412	3031	33.26343536	66.87277317	25.85701036	0	921	921	0.5	1		148.7027027	153	0	363	5502	97.08554786	0.250608958	0.61385999
nascent_Set1Cell1.73352	ID5601799	5601799	3031	23.64547157	66.29523798	25.96335789	0	584	584	0.5	1		122.5945946	135	0	316	4536	80.6523608	0.232235213	0.572952592
nascent_Set1Cell1.73353	ID6902330	6902330	3031	28.13852882	66.80078465	25.8289518	0	975	975	0.5	1		139.8648649	126	5	329	5175	81.43237213	0.221683867	0.623328221
nascent_Set1Cell1.73354	ID6677043	6677043	3031	26.48140717	67.01907125	25.93922309	0	901	901	0.5	1		149.5135135	138	5	409	5532	83.58848326	0.226322554	0.660217631
nascent_Set1Cell1.73355	ID6114820	6114820	3031	43.45655823	66.73590244	25.89412152	0	735	735	0.5	1		154.2972973	144	0	447	5709	107.4574502	0.384016131	0.796819766
nascent_Set1Cell1.73356	ID6518335	6518335	3031	37.40019226	68.00478805	25.71189728	0	856	856	0.5	1		133.3243243	121	0	476	4933	120.7058072	0.270061952	0.469731537
nascent_Set1Cell1.73357	ID5762615	5762615	3031	28.41128922	66.66781201	25.94148135	0	629	629	0.5	1		131.7027027	122	0	300	4873	80.08393682	0.214060615	0.579930123
nascent_Set1Cell1.73358	ID6877707	6877707	3031	25.66433525	66.63089463	25.81546951	0	965	965	0.5	1		134.9459459	126	0	301	4993	71.38508479	0.18903274	0.601070721
nascent_Set1Cell1.73359	ID6889994	6889994	3031	22.53082657	66.69234297	25.90982611	0	966	966	0.5	1		152.0540541	144	0	416	5626	90.77167508	0.220440094	0.6051343
nascent_Set1Cell1.73360	ID5916220	5916220	3031	36.8591156	66.68909379	25.92944019	0	674	674	0.5	1		155.972973	132	0	369	5771	97.19295999	0.258081218	0.658403693
nascent_Set1Cell1.73361	ID6596108	6596108	3031	29.95173836	67.43626495	25.79022684	0	883	883	0.5	1		131.9459459	123	0	308	4882	81.59110312	0.192245781	0.52152396
nascent_Set1Cell1.73362	ID6091314	6091314	3031	52.08665466	66.76223209	25.89957199	0	729	729	0.5	1		167.8108108	140	9	488	6209	129.3225592	0.422918351	0.771351256
nascent_Set1Cell1.73363	ID6195761	6195761	3031	44.64802551	66.95271148	25.81274099	0	759	759	0.5	1		154.027027	109	0	459	5699	122.3243608	0.323879012	0.616096132
nascent_Set1Cell1.73364	ID6373907	6373907	3031	30.20106125	67.84567506	25.64403535	0	812	812	0.5	1		140.2162162	132	0	453	5188	88.21537254	0.280598489	0.696556435
nascent_Set1Cell1.73365	ID6619670	6619670	3031	26.81418037	67.5047418	25.82391219	0	885	885	0.5	1		127.7027027	122	0	284	4725	73.96878653	0.193264394	0.559238108
nascent_Set1Cell1.73366	ID6065704	6065704	3031	36.12416077	66.83458097	25.88824966	0	720	720	0.5	1		160.7837838	142	0	458	5949	113.9147184	0.349460659	0.731022028
nascent_Set1Cell1.73367	ID6847004	6847004	3031	32.68359756	66.78001301	25.81045493	0	955	955	0.5	1		125.1621622	120	0	310	4631	91.19104291	0.191864249	0.441894031
nascent_Set1Cell1.73368	ID6266409	6266409	3031	36.59687042	67.13191204	25.75017963	0	778	778	0.5	1		143.3783784	137	0	427	5305	108.6667565	0.247271622	0.523154772
nascent_Set1Cell1.73369	ID6494746	6494746	3031	35.08597946	67.93902821	25.57424871	0	848	848	0.5	1		151.4594595	152	12	326	5604	87.60060711	0.270316219	0.735833479
nascent_Set1Cell1.73370	ID6219301	6219301	3031	38.49833298	66.81145934	25.77396978	0	765	765	0.5	1		151.4054054	153	0	404	5602	103.1399964	0.293204444	0.665652587
nascent_Set1Cell1.73371	ID6276642	6276642	3031	36.00452423	67.23129386	25.81799387	0	784	784	0.5	1		161.0810811	129	0	468	5960	112.5545247	0.27766893	0.622043171
nascent_Set1Cell1.73372	ID5696215	5696215	3031	38.16673279	66.62824552	25.90121991	0	612	612	0.5	1		131	115	0	317	4847	78.88176807	0.371106526	0.898984179
nascent_Set1Cell1.73373	ID5804761	5804761	3031	27.78402519	66.74542526	25.8686184	0	642	642	0.5	1		129.4864865	114	0	431	4791	103.5086206	0.27255871	0.535870881
nascent_Set1Cell1.73374	ID6748904	6748904	3031	47.13001251	66.7553022	25.92028626	0	923	923	0.5	1		169.6486486	151	0	414	6277	105.8689484	0.268699385	0.678765476
nascent_Set1Cell1.73375	ID5778127	5778127	3031	33.8099556	66.70556371	25.89220029	0	631	631	0.5	1		138.3513514	121	0	321	5119	84.98863199	0.28162777	0.715428323
nascent_Set1Cell1.73376	ID6650621	6650621	3031	34.546875	67.16857861	25.8214395	0	893	893	0.5	1		146.2702703	142	0	352	5412	83.27352809	0.256933705	0.718104754
nascent_Set1Cell1.73377	ID6878960	6878960	3031	27.73853302	66.70844233	25.80778564	0	963	963	0.5	1		145.5675676	139	0	302	5386	66.69605208	0.261111249	0.903788218
nascent_Set1Cell1.73378	ID5684940	5684940	3031	24.08861542	66.66490334	25.98137675	0	607	607	0.5	1		124.2972973	131	0	272	4599	59.24190749	0.221715192	0.761531944
nascent_Set1Cell1.73379	ID5952192	5952192	3031	35.38467789	66.78764643	25.81697032	0	690	690	0.5	1		136.972973	115	14	409	5068	100.9907824	0.303836516	0.632120636
nascent_Set1Cell1.73380	ID6400762	6400762	3031	41.49704361	67.80739974	25.61109517	0	820	820	0.5	1		140.1081081	120	0	474	5184	107.8998465	0.327237949	0.640305613
nascent_Set1Cell1.73381	ID5750475	5750475	3031	36.89650726	66.70350897	25.82670583	0	626	626	0.5	1		135.7567568	136	0	293	5023	79.55270978	0.280915682	0.748500189
nascent_Set1Cell1.73382	ID5814980	5814980	3031	30.53004646	66.76018406	25.93252584	0	647	647	0.5	1		113.5135135	98	0	408	4200	98.85922135	0.219037413	0.412630801
nascent_Set1Cell1.73383	ID5929726	5929726	3031	35.14321518	66.70356737	25.89907896	0	678	678	0.5	1		127.4324324	102	0	389	4715	98.01942567	0.266652976	0.547377073
nascent_Set1Cell1.73384	ID6461124	6461124	3031	38.30855942	67.7293426	25.56060718	0	839	839	0.5	1		146.5945946	139	0	338	5424	82.15651035	0.336367287	0.898243089
nascent_Set1Cell1.73385	ID6724302	6724302	3031	49.89330292	66.86380828	25.81632743	0	916	916	0.5	1		170.972973	138	0	446	6326	116.7688806	0.309501441	0.692128985
nascent_Set1Cell1.73386	ID6575821	6575821	3031	31.75365448	67.83745854	25.59428109	0	870	870	0.5	1		141.8378378	121	1	268	5248	69.37999772	0.288807658	0.916238241
nascent_Set1Cell1.73387	ID6858433	6858433	3031	37.7036972	66.87065417	25.82046107	0	957	957	0.5	1		154.7837838	150	0	372	5727	108.1953314	0.276946347	0.620540204
nascent_Set1Cell1.73388	ID6508232	6508232	3031	32.95914078	67.8749793	25.61395869	0	853	853	0.5	1		146.2162162	129	0	404	5410	88.05431882	0.317406631	0.800149292
nascent_Set1Cell1.73389	ID6387402	6387402	3031	44.10886765	67.8856473	25.56560868	0	816	816	0.5	1		160.027027	154	0	459	5921	100.3096557	0.352479684	0.831541508
nascent_Set1Cell1.73390	ID6766283	6766283	3031	31.40981865	66.86688901	25.85146608	0	927	927	0.5	1		146.9189189	123	5	374	5436	98.82430492	0.255894391	0.605831147
nascent_Set1Cell1.73391	ID6014709	6014709	3031	28.12160492	66.77818465	25.96549875	0	707	707	0.5	1		128.6756757	126	0	376	4761	97.78464264	0.267124234	0.554817171
nascent_Set1Cell1.73392	ID6690518	6690518	3031	31.03766251	66.90628791	25.796003	0	906	906	0.5	1		134.3513514	117	0	333	4971	72.26656527	0.332587542	0.92799332
nascent_Set1Cell1.73393	ID6483664	6483664	3031	51.49917984	67.93467414	25.58034412	0	845	845	0.5	1		160.5675676	140	13	362	5941	92.47388236	0.420768948	1.028463677
nascent_Set1Cell1.73394	ID5746402	5746402	3031	24.82102394	66.50597966	25.98799426	0	627	627	0.5	1		145.5405405	150	0	384	5385	74.73679541	0.236002172	0.743663168
nascent_Set1Cell1.73395	ID6350549	6350549	3031	34.23402023	67.76948704	25.56954268	0	805	805	0.5	1		131.5675676	120	16	325	4868	81.58006992	0.28945103	0.724044091
nascent_Set1Cell1.73396	ID6081252	6081252	3031	47.99064636	66.80236212	25.89460679	0	728	728	0.5	1		165.972973	140	4	490	6141	117.639394	0.39050692	0.792446899
nascent_Set1Cell1.73397	ID5862112	5862112	3031	35.23230743	66.7610431	25.82807049	0	660	660	0.5	1		146.7837838	122	0	492	5431	104.7444337	0.279777408	0.612710502
nascent_Set1Cell1.73398	ID5872281	5872281	3031	32.47084045	66.66286918	25.970945	0	663	663	0.5	1		127.0540541	99	0	351	4701	93.94293361	0.272643975	0.579486581
nascent_Set1Cell1.73399	ID5882520	5882520	3031	34.15669632	66.71287536	25.90338512	0	668	668	0.5	1		132.1891892	114	0	419	4891	85.28280986	0.294588786	0.70542168
nascent_Set1Cell1.73400	ID6151835	6151835	3031	40.25002289	66.81835391	25.9267017	0	746	746	0.5	1		159.0540541	138	0	456	5885	99.92829261	0.298878517	0.732508111
nascent_Set1Cell1.73401	ID6914720	6914720	3031	35.88804626	66.78184824	25.75994836	0	971	971	0.5	1		148.1081081	155	0	311	5480	73.98415137	0.240933923	0.777355058
nascent_Set1Cell1.73402	ID6209170	6209170	3031	35.93622208	66.80667491	25.77587218	0	762	762	0.5	1		148.5135135	145	0	445	5495	101.7755214	0.27403672	0.627739486
nascent_Set1Cell1.73403	ID6057619	6057619	3031	42.22208786	66.84023305	25.89732148	0	719	719	0.5	1		163.8108108	150	0	539	6061	109.5033835	0.322679335	0.72989704
nascent_Set1Cell1.73404	ID5939848	5939848	3031	37.02146149	66.80600136	25.84949582	0	682	682	0.5	1		128.1621622	118	0	356	4742	95.21248562	0.289877778	0.605009621
nascent_Set1Cell1.73405	ID6034063	6034063	3031	44.63709641	66.80881829	25.86424409	0	713	713	0.5	1		158.8108108	137	8	442	5876	111.2679044	0.333934338	0.714606196
nascent_Set1Cell1.73406	ID6104718	6104718	3031	41.36603165	66.81179676	25.92955769	0	732	732	0.5	1		142.7297297	120	0	462	5281	103.1004496	0.340736518	0.703653939
nascent_Set1Cell1.73407	ID6629046	6629046	3031	26.53654099	67.4897447	25.80827415	0	884	884	0.5	1		151.972973	137	34	304	5623	75.29146568	0.225341961	0.742395561
nascent_Set1Cell1.73408	ID5706382	5706382	3031	28.38729858	66.62845831	26.07663034	0	614	614	0.5	1		128.7567568	112	0	322	4764	78.87521981	0.2648428	0.683614175
nascent_Set1Cell1.73409	ID6290052	6290052	3031	32.12084579	67.48102389	25.74518604	0	789	789	0.5	1		133.2972973	98	0	447	4932	104.045627	0.20957752	0.443954536
nascent_Set1Cell1.73410	ID5615286	5615286	3031	26.91994858	66.63768983	25.89726177	0	587	587	0.5	1		119.027027	127	0	264	4404	67.13563654	0.260776093	0.73341921
nascent_Set1Cell1.73411	ID6875790	6875790	3031	25.73200226	66.55922303	25.93069723	0	967	967	0.5	1		114.4594595	100	0	252	4235	72.37041852	0.188608316	0.501929446
nascent_Set1Cell1.73412	ID6758030	6758030	3031	43.21816254	66.8718583	25.82722058	0	928	928	0.5	1		149.1891892	108	13	425	5520	102.9589556	0.291053839	0.653329396
nascent_Set1Cell1.73413	ID6232758	6232758	3031	57.05799866	66.90233362	25.79081271	0	770	770	0.5	1		173.5135135	148	0	430	6420	119.8760058	0.362359235	0.769978733
nascent_Set1Cell1.73414	ID5854898	5854898	3031	38.19910431	66.71452759	25.9170938	0	658	658	0.5	1		131.7297297	115	0	438	4874	98.00018386	0.355090518	0.704462169
nascent_Set1Cell1.73415	ID5898920	5898920	3031	38.83721542	66.80267129	25.88057751	0	670	670	0.5	1		137.9189189	99	0	490	5103	122.183691	0.299673681	0.520540922
nascent_Set1Cell1.73416	ID6541973	6541973	3031	33.66257095	67.83706418	25.69434363	0	862	862	0.5	1		144.1081081	131	25	359	5332	91.36854059	0.264733285	0.660284837
nascent_Set1Cell1.73417	ID6666898	6666898	3031	38.93894196	66.99088891	25.90179829	0	899	899	0.5	1		144.2432432	149	0	288	5337	81.63754767	0.289308607	0.792939397
nascent_Set1Cell1.73418	ID5906082	5906082	3031	42.4949379	66.67421268	25.89319488	0	676	676	0.5	1		145.2162162	135	0	433	5373	112.3444938	0.346843742	0.665748153
nascent_Set1Cell1.73419	ID6022821	6022821	3031	45.8228569	66.84241959	25.88911672	0	702	702	0.5	1		148.027027	149	0	471	5477	116.4914128	0.333299003	0.635306882
nascent_Set1Cell1.73420	ID6781592	6781592	3031	35.22975922	66.81751659	25.87991149	0	932	932	0.5	1		159.5945946	139	0	501	5905	95.75647917	0.27676472	0.722569888
nascent_Set1Cell1.73421	ID6703974	6703974	3031	41.17898941	66.97728028	25.90366446	0	908	908	0.5	1		161.4324324	164	18	327	5973	85.56204394	0.263802932	0.787662003
nascent_Set1Cell1.73422	ID5635927	5635927	3031	34.60612106	66.60621005	25.75833634	0	592	592	0.5	1		128.8108108	115	0	331	4766	90.12640439	0.284075351	0.632372982
nascent_Set1Cell1.73423	ID6280028	6280028	3031	37.96979141	67.29605278	25.79682254	0	783	783	0.5	1		160.3243243	140	0	455	5932	108.1467763	0.296117601	0.677385116
nascent_Set1Cell1.73424	ID6141784	6141784	3031	45.68644333	66.78974479	25.84450776	0	740	740	0.5	1		165.6216216	161	6	398	6128	107.5469797	0.374527401	0.839226143
nascent_Set1Cell1.73425	ID6680429	6680429	3031	31.21389198	67.05757584	25.72006053	0	900	900	0.5	1		127.1351351	110	0	383	4704	100.7116793	0.207600823	0.434031669
nascent_Set1Cell1.73426	ID6644589	6644589	3031	30.93494225	67.19159546	25.84617216	0	897	897	0.5	1		135.2162162	112	0	375	5003	88.29751951	0.234608093	0.582001549
nascent_Set1Cell1.73427	ID6094678	6094678	3031	38.68675995	66.74464894	25.87688847	0	727	727	0.5	1		143.5945946	134	0	457	5313	104.1498545	0.301319567	0.638488081
nascent_Set1Cell1.73428	ID6738796	6738796	3031	39.40227127	66.90405344	25.79962812	0	920	920	0.5	1		159.7297297	157	0	346	5910	90.93210185	0.299179769	0.80902417
nascent_Set1Cell1.73429	ID6521713	6521713	3031	46.03779984	67.93527392	25.62538281	0	858	858	0.5	1		151.9459459	143	0	303	5622	86.67658467	0.32157969	0.853124823
nascent_Set1Cell1.73430	ID5979982	5979982	3031	43.35988998	66.73239661	25.89550473	0	693	693	0.5	1		175.7027027	169	37	421	6501	90.86463218	0.341090361	0.983614609
nascent_Set1Cell1.73431	ID5879630	5879630	3031	39.47626495	66.76985428	25.92923536	0	665	665	0.5	1		156.6216216	158	0	486	5795	102.2935187	0.304049134	0.713975666
nascent_Set1Cell1.73432	ID6166336	6166336	3031	42.21552277	66.84972994	25.8550619	0	748	748	0.5	1		140.3783784	127	0	440	5194	104.622961	0.325926926	0.659635257
nascent_Set1Cell1.73433	ID5730121	5730121	3031	30.70118141	66.72575723	25.89258365	0	621	621	0.5	1		149.4054054	133	15	390	5528	85.3631001	0.256463857	0.714500104
nascent_Set1Cell1.73434	ID6340479	6340479	3031	28.93432617	67.8018211	25.59316221	0	803	803	0.5	1		113.9459459	91	0	400	4216	94.55831415	0.238194883	0.463631116
nascent_Set1Cell1.73435	ID5943163	5943163	3031	46.22106171	66.71715009	25.90957984	0	680	680	0.5	1		134.2432432	115	0	442	4967	104.8902615	0.308321883	0.603221772
nascent_Set1Cell1.73436	ID5719925	5719925	3031	26.43410301	66.65710237	25.74100034	0	615	615	0.5	1		119.027027	110	0	337	4404	83.32549513	0.175530318	0.426595218
nascent_Set1Cell1.73437	ID6183798	6183798	3031	39.67900467	66.77646905	25.83389172	0	757	757	0.5	1		165.1891892	162	19	378	6112	90.46786963	0.314049928	0.872778593
nascent_Set1Cell1.73438	ID6598477	6598477	3031	34.9554863	67.46393671	25.76853862	0	881	881	0.5	1		144.7567568	137	16	329	5356	77.20118213	0.298339502	0.861722395
nascent_Set1Cell1.73439	ID5760891	5760891	3031	36.83316422	66.65889349	25.88513833	0	630	630	0.5	1		137.2162162	126	0	238	5077	71.6295001	0.287166679	0.854757209
nascent_Set1Cell1.73440	ID6222706	6222706	3031	50.53090668	66.85941452	25.77201823	0	767	767	0.5	1		167.1081081	147	0	427	6183	105.5292966	0.362103424	0.84193201
nascent_Set1Cell1.73441	ID6071153	6071153	3031	39.68575668	66.8016787	25.85211018	0	723	723	0.5	1		137.2702703	100	0	398	5079	112.4133367	0.279157651	0.532983922
nascent_Set1Cell1.73442	ID5828457	5828457	3031	47.86690903	66.7625783	25.84790268	0	649	649	0.5	1		153.3243243	143	0	422	5673	108.8722631	0.355483926	0.738668196
nascent_Set1Cell1.73443	ID6727507	6727507	3031	31.76657295	66.95933671	25.77696332	0	917	917	0.5	1		130.2432432	122	0	366	4819	83.62960846	0.206315891	0.532717256
nascent_Set1Cell1.73444	ID6451034	6451034	3031	47.72109222	67.77942342	25.55952765	0	835	835	0.5	1		175.0810811	156	0	401	6478	101.3970135	0.398044391	0.983228817
nascent_Set1Cell1.73445	ID5628779	5628779	3031	33.43370056	66.55553563	25.89549204	0	593	593	0.5	1		134.5135135	149	0	355	4977	87.66527934	0.274405309	0.660774431
nascent_Set1Cell1.73446	ID6414175	6414175	3031	48.75897598	67.80087953	25.58704935	0	824	824	0.5	1		158.027027	105	0	489	5847	128.885713	0.401282633	0.702232964
nascent_Set1Cell1.73447	ID5794663	5794663	3031	22.19968987	66.70091192	25.91831963	0	638	638	0.5	1		146.5675676	154	0	309	5423	67.58473716	0.216132966	0.770831047
nascent_Set1Cell1.73448	ID6363937	6363937	3031	31.51674461	67.87822109	25.56280638	0	808	808	0.5	1		145.6756757	118	0	520	5390	112.4951984	0.315055124	0.620476933
nascent_Set1Cell1.73449	ID5711639	5711639	3031	34.33952713	66.59004166	25.85275421	0	616	616	0.5	1		144.8918919	140	0	336	5361	86.26180556	0.241363188	0.653172219
nascent_Set1Cell1.73450	ID6714151	6714151	3031	38.93300629	66.97221009	25.84075615	0	913	913	0.5	1		153	139	33	492	5661	88.3852049	0.330768587	0.860525157
nascent_Set1Cell1.73451	ID6118171	6118171	3031	38.02616882	66.73362167	25.93965462	0	737	737	0.5	1		138.3783784	115	0	444	5120	109.9743282	0.291320786	0.56773314
nascent_Set1Cell1.73452	ID6256404	6256404	3031	39.15168381	67.14937893	25.80947646	0	777	777	0.5	1		144.5405405	125	0	473	5348	111.9051172	0.271373009	0.551395715
nascent_Set1Cell1.73453	ID5976848	5976848	3031	46.31342697	66.74898198	25.85760774	0	694	694	0.5	1		139.972973	115	0	425	5179	106.6480417	0.362255318	0.698035572
nascent_Set1Cell1.73454	ID6771497	6771497	3031	40.04294586	66.80830399	25.91193121	0	930	930	0.5	1		170.9459459	164	0	378	6325	86.19452997	0.345909891	1.019426904
nascent_Set1Cell1.73455	ID6565675	6565675	3031	23.92599678	67.65020071	25.63280466	0	871	871	0.5	1		122.4054054	118	0	324	4529	76.94928325	0.229067102	0.592943265
nascent_Set1Cell1.73456	ID5662489	5662489	3031	36.00732803	66.62002826	25.79304704	0	602	602	0.5	1		138.8648649	144	0	280	5138	69.91191369	0.266840367	0.836759819
nascent_Set1Cell1.73457	ID6437687	6437687	3031	46.27673721	67.83323186	25.56105554	0	833	833	0.5	1		147.8108108	129	3	379	5469	98.23465044	0.325810456	0.73952876
nascent_Set1Cell1.73458	ID6377268	6377268	3031	45.39725876	67.994448	25.61324787	0	813	813	0.5	1		153.7837838	141	0	454	5690	111.4328734	0.381101805	0.761627333
nascent_Set1Cell1.73459	ID5838607	5838607	3031	28.73972511	66.79995968	25.84690346	0	653	653	0.5	1		114.9459459	104	0	411	4253	94.34126761	0.279475149	0.532271592
nascent_Set1Cell1.73460	ID5953292	5953292	3031	34.13326645	66.89447541	25.8578106	0	685	685	0.5	1		128.7297297	108	0	439	4763	101.9132661	0.317129528	0.608255897
nascent_Set1Cell1.73461	ID6795066	6795066	3031	39.4408226	66.83132246	25.85249224	0	935	935	0.5	1		164.4054054	153	16	411	6083	101.4307261	0.303503581	0.754793488
nascent_Set1Cell1.73462	ID6293309	6293309	3031	40.57424164	67.31567062	25.70079154	0	786	786	0.5	1		148.2162162	126	0	429	5484	116.5311439	0.338615795	0.643479884
nascent_Set1Cell1.73463	ID6474557	6474557	3031	46.98601913	67.76353335	25.64685041	0	843	843	0.5	1		171.6216216	142	0	493	6350	115.7730902	0.361523158	0.787236933
nascent_Set1Cell1.73464	ID6175489	6175489	3031	37.94591141	66.75244092	25.87627446	0	752	752	0.5	1		154	151	0	390	5698	87.05362332	0.341879268	0.901411691
nascent_Set1Cell1.73465	ID6303488	6303488	3031	39.27591705	67.49676675	25.66728658	0	791	791	0.5	1		158.5675676	120	0	525	5867	117.3308571	0.349012949	0.699290356
nascent_Set1Cell1.73466	ID6327044	6327044	3031	35.09493637	67.49198611	25.60344878	0	798	798	0.5	1		130.8918919	130	0	375	4843	95.11623993	0.335450942	0.691335954
nascent_Set1Cell1.73467	ID6907661	6907661	3031	21.62628937	66.99609039	25.64748247	0	973	973	0.5	1		133.4864865	124	0	348	4939	77.19370355	0.201457216	0.579909119
nascent_Set1Cell1.73468	ID6531845	6531845	3031	33.2189064	67.93508099	25.64231422	0	857	857	0.5	1		137.0540541	133	5	350	5071	87.4620381	0.251326342	0.629462282
nascent_Set1Cell1.73469	ID6000435	6000435	3031	50.76505661	66.73270222	25.93452046	0	708	708	0.5	1		167.1891892	145	0	437	6186	118.3609916	0.401741544	0.809670641
nascent_Set1Cell1.73470	ID6839042	6839042	3031	37.04616928	66.77633467	25.83102856	0	947	947	0.5	1		171.3513514	148	0	439	6340	108.8768969	0.288983159	0.705678824
nascent_Set1Cell1.73471	ID6623005	6623005	3031	42.00655746	67.41626614	25.85282007	0	886	886	0.5	1		163.3513514	172	0	344	6044	85.71049988	0.311474589	0.905276904
nascent_Set1Cell1.73472	ID6199078	6199078	3031	39.68302155	66.87816921	25.78494029	0	760	760	0.5	1		144.027027	126	0	493	5329	110.1434636	0.229191456	0.487634196
nascent_Set1Cell1.73473	ID6785822	6785822	3031	20.86863899	66.73069093	25.85076258	0	934	934	0.5	1		132.6756757	124	0	383	4909	97.12708	0.183523638	0.423639108
nascent_Set1Cell1.73474	ID6421279	6421279	3031	46.87682343	67.79067248	25.560636	0	827	827	0.5	1		165.1351351	139	3	424	6110	105.1628795	0.346664915	0.808457803
nascent_Set1Cell1.73475	ID5740328	5740328	3031	42.05818939	66.71439891	25.93702036	0	622	622	0.5	1		150.7297297	153	0	410	5577	104.1216299	0.328415211	0.715776412
nascent_Set1Cell1.73476	ID6189023	6189023	3031	37.82597733	66.8799143	25.86811317	0	755	755	0.5	1		148.4054054	144	0	376	5491	102.2932765	0.23492255	0.551972717
nascent_Set1Cell1.73477	ID6511586	6511586	3031	43.14922714	67.99578685	25.60714746	0	854	854	0.5	1		142.4594595	120	19	364	5271	83.42781131	0.327770518	0.843057709
nascent_Set1Cell1.73478	ID6693863	6693863	3031	35.35172272	66.92020106	25.85256674	0	907	907	0.5	1		176.972973	178	0	405	6548	85.76242589	0.300665429	0.954020668
nascent_Set1Cell1.73479	ID6427617	6427617	3031	43.91689301	67.77802733	25.5848302	0	828	828	0.5	1		152.027027	136	0	431	5625	104.1701297	0.366073962	0.782171918
nascent_Set1Cell1.73480	ID6635494	6635494	3031	34.61835861	67.2921043	25.8736751	0	890	890	0.5	1		136.2702703	142	0	293	5042	84.05575155	0.279931264	0.709134207
nascent_Set1Cell1.73481	ID6670317	6670317	3031	39.06471252	66.94834016	25.93812511	0	903	903	0.5	1		140.2972973	124	0	314	5191	93.11726921	0.23888509	0.581041412
nascent_Set1Cell1.73482	ID6579177	6579177	3031	28.67825127	67.87906957	25.7148136	0	873	873	0.5	1		138.6486486	129	0	383	5130	98.6881216	0.247603102	0.557648308
nascent_Set1Cell1.73483	ID6332398	6332398	3031	35.86317062	67.64424459	25.65203728	0	799	799	0.5	1		135.7027027	112	0	401	5021	97.98748924	0.262628485	0.576121535
nascent_Set1Cell1.73484	ID6269904	6269904	3031	37.36937332	67.20571524	25.73518389	0	782	782	0.5	1		152.5405405	132	0	447	5644	98.66373717	0.289447843	0.69410353
nascent_Set1Cell1.73485	ID6903802	6903802	3031	21.43692589	66.58189804	25.85063953	0	972	972	0.5	1		135.6486486	131	0	324	5019	73.19312969	0.228580642	0.689621716
nascent_Set1Cell1.73486	ID6585328	6585328	3031	38.72624969	67.69681438	25.78248017	0	875	875	0.5	1		127.1621622	127	0	347	4705	80.43130731	0.348178394	0.816614763
nascent_Set1Cell1.73487	ID5774284	5774284	3031	26.19692039	66.78589043	25.9314708	0	636	636	0.5	1		124	135	0	339	4588	75.22447888	0.200074446	0.549636959
nascent_Set1Cell1.73488	ID6632434	6632434	3031	44.89583206	67.2823183	25.85921988	0	888	888	0.5	1		162.6486486	167	0	343	6018	82.86374902	0.338647668	0.993110744
nascent_Set1Cell1.73489	ID5709775	5709775	3031	30.5071125	66.6912024	25.88645996	0	617	617	0.5	1		127.6216216	120	0	411	4722	85.2933993	0.262279639	0.621795867
nascent_Set1Cell1.73490	ID6813638	6813638	3031	47.1351738	66.83817577	25.79073921	0	944	944	0.5	1		171.4864865	187	0	330	6345	95.50439828	0.315352255	0.860974705
nascent_Set1Cell1.73491	ID5850104	5850104	3031	37.5918808	66.77608046	25.87473628	0	656	656	0.5	1		149.2702703	123	0	464	5523	121.8025836	0.244611628	0.481714876
nascent_Set1Cell1.73492	ID6084606	6084606	3031	39.11007309	66.72389737	25.95021785	0	730	730	0.5	1		135.2432432	122	0	386	5004	99.47707871	0.2740711	0.58491415
nascent_Set1Cell1.73493	ID6761412	6761412	3031	27.12538528	66.78968887	25.80637107	0	926	926	0.5	1		130.8378378	128	0	391	4841	103.1900925	0.189635841	0.404232973
nascent_Set1Cell1.73494	ID5753842	5753842	3031	23.71745491	67.01228535	25.79423788	0	628	628	0.5	1		118.1891892	129	0	294	4373	82.50752081	0.168483783	0.413094705
nascent_Set1Cell1.73495	ID5865468	5865468	3031	38.08521271	66.83657043	25.8371769	0	661	661	0.5	1		140.4054054	139	0	474	5195	120.8036652	0.298306828	0.534096295
nascent_Set1Cell1.73496	ID6464459	6464459	3031	40.25139236	67.69773847	25.5358463	0	838	838	0.5	1		153.2432432	143	0	509	5670	103.3802059	0.345811286	0.761778891
nascent_Set1Cell1.73497	ID6545361	6545361	3031	36.22755051	67.97331841	25.61460254	0	864	864	0.5	1		131.5135135	123	0	335	4866	75.3343	0.239153271	0.673843303
nascent_Set1Cell1.73498	ID6353878	6353878	3031	36.01297379	67.75686103	25.59886638	0	806	806	0.5	1		148.1351351	139	0	515	5481	95.7015506	0.318218399	0.747320708
nascent_Set1Cell1.73499	ID5841902	5841902	3031	21.50602341	66.79651303	25.89738758	0	657	657	0.5	1		134.5405405	123	0	408	4978	83.93270936	0.275950964	0.693345743
nascent_Set1Cell1.73500	ID6155236	6155236	3031	35.8949852	66.77122224	25.8465396	0	747	747	0.5	1		145.3513514	122	9	347	5378	89.07244748	0.317716463	0.78690704
nascent_Set1Cell1.73501	ID6709213	6709213	3031	47.04021072	66.91037006	25.97960773	0	909	909	0.5	1		163.5675676	164	0	410	6052	112.4432056	0.28895697	0.652211914
nascent_Set1Cell1.73502	ID6236129	6236129	3031	42.57949066	66.94695032	25.83374645	0	771	771	0.5	1		162.2972973	130	0	542	6005	113.1974344	0.311905185	0.681749526
nascent_Set1Cell1.73503	ID6749090	6749090	3031	45.77055359	66.8316458	25.81006438	0	929	929	0.5	1		165.027027	149	15	365	6106	97.04995463	0.327835396	0.839655884
nascent_Set1Cell1.73504	ID6606752	6606752	3031	31.09490204	67.54123408	25.89220448	0	882	882	0.5	1		146.0810811	155	0	326	5405	79.20170396	0.211207092	0.643249616
nascent_Set1Cell1.73505	ID5637022	5637022	3031	35.86624908	66.61121086	25.86615693	0	594	594	0.5	1		131.9459459	119	0	408	4882	88.13119827	0.277606878	0.65062291
nascent_Set1Cell1.73506	ID5919633	5919633	3031	32.80231857	66.73459292	25.92745227	0	677	677	0.5	1		140.7837838	110	28	451	5209	99.41303713	0.271930061	0.60552667
nascent_Set1Cell1.73507	ID5659549	5659549	3031	28.31980515	66.58002019	25.84532918	0	601	601	0.5	1		126.4594595	109	0	360	4679	87.51177527	0.1594225	0.397395288
nascent_Set1Cell1.73508	ID6812599	6812599	3031	36.79291916	66.83333023	25.84878185	0	943	943	0.5	1		170.2702703	168	14	373	6300	84.98713911	0.265854577	0.841542274
nascent_Set1Cell1.73509	ID6828984	6828984	3031	29.39466476	66.62043067	25.93185825	0	951	951	0.5	1		129.2162162	117	0	344	4781	92.40073807	0.23774389	0.537217496
nascent_Set1Cell1.73510	ID6246286	6246286	3031	51.26987457	67.07952452	25.79369325	0	775	775	0.5	1		162.5135135	145	0	473	6013	118.9959434	0.372346005	0.741089049
nascent_Set1Cell1.73511	ID6589362	6589362	3031	41.50023651	67.59054238	25.80556124	0	876	876	0.5	1		145.8108108	137	0	365	5395	89.26298158	0.320110582	0.792205859
nascent_Set1Cell1.73512	ID6884287	6884287	3031	23.90706825	66.7127845	25.83162804	0	964	964	0.5	1		117.8918919	88	0	303	4362	79.64497047	0.16798274	0.425778583
nascent_Set1Cell1.73513	ID6003596	6003596	3031	47.74117279	66.87480854	25.87729546	0	701	701	0.5	1		154.5405405	166	0	339	5718	93.73384145	0.348667485	0.852476799
nascent_Set1Cell1.73514	ID6612925	6612925	3031	36.47535324	67.36313596	25.76061475	0	880	880	0.5	1		137.3783784	138	0	331	5083	77.71899216	0.311045747	0.838740556
nascent_Set1Cell1.73515	ID6316988	6316988	3031	37.65631866	67.59021313	25.67880523	0	796	796	0.5	1		132.1891892	124	0	391	4891	101.1736235	0.308886364	0.616673695
nascent_Set1Cell1.73516	ID6487997	6487997	3031	40.77549744	67.94535138	25.61107483	0	847	847	0.5	1		162.3243243	140	0	512	6006	94.61884181	0.32563085	0.842827916
nascent_Set1Cell1.73517	ID6741895	6741895	3031	32.76301193	66.78128436	25.81706229	0	918	918	0.5	1		148.9189189	150	0	352	5510	92.38397479	0.285618456	0.71623806
nascent_Set1Cell1.73518	ID6131646	6131646	3031	38.13641739	66.84476346	25.95875965	0	742	742	0.5	1		137.1081081	124	1	389	5073	91.54986006	0.233859142	0.56770696
nascent_Set1Cell1.73519	ID6108089	6108089	3031	43.91497421	66.75134902	25.90810153	0	736	736	0.5	1		157.9459459	152	0	436	5844	107.2608311	0.293854799	0.668874389
nascent_Set1Cell1.73520	ID5875644	5875644	3031	32.41148758	66.81533297	25.93394867	0	664	664	0.5	1		126.5405405	88	0	460	4682	106.8081339	0.24557111	0.467158333
nascent_Set1Cell1.73521	ID6212536	6212536	3031	37.90746689	66.86330554	25.84459748	0	766	766	0.5	1		141	121	0	430	5217	99.69982726	0.328020286	0.698635575
nascent_Set1Cell1.73522	ID5789621	5789621	3031	30.41851234	66.56065759	25.92688772	0	640	640	0.5	1		139.0540541	130	6	313	5145	69.44180055	0.31262718	0.953845462
nascent_Set1Cell1.73523	ID5784489	5784489	3031	28.47662926	66.67096536	25.84901594	0	637	637	0.5	1		140.1621622	139	0	301	5186	81.39530205	0.184684051	0.536893686
nascent_Set1Cell1.73524	ID6555542	6555542	3031	41.40630722	67.84962686	25.63820555	0	866	866	0.5	1		156.5135135	136	5	333	5791	85.85569988	0.292400924	0.824886477
nascent_Set1Cell1.73525	ID5652389	5652389	3031	35.14583206	66.65031244	25.71581789	0	599	599	0.5	1		127.6486486	106	0	407	4723	100.5532518	0.290730475	0.571880241
nascent_Set1Cell1.73526	ID6853532	6853532	3031	37.38724899	66.80369249	25.84997006	0	953	953	0.5	1		149.6756757	129	0	341	5538	96.56921929	0.330719422	0.770398995
nascent_Set1Cell1.76676	ID5983194	5983194	3343	21.71014786	53.75874562	24.18052704	0	695	695	0.5	1		115.6756757	125	0	318	4280	76.16796281	0.180174698	0.463710793
nascent_Set1Cell1.76677	ID5849115	5849115	3343	30.28854179	53.86616907	24.83758267	0	655	655	0.5	1		123.027027	114	0	291	4552	85.23219478	0.218274321	0.517230836
nascent_Set1Cell1.76678	ID5881951	5881951	3343	26.43789291	53.95848882	24.95803272	0	666	666	0.5	1		129.2162162	118	0	452	4781	85.28258098	0.326309107	0.745540298
nascent_Set1Cell1.76679	ID5954704	5954704	3343	33.83232117	53.81766751	24.34787146	0	686	686	0.5	1		127.4864865	98	0	575	4717	116.834551	0.327944692	0.53894379
nascent_Set1Cell1.76680	ID5902676	5902676	3343	25.5072422	53.88214755	24.46172184	0	675	675	0.5	1		113.9459459	99	0	468	4216	104.6626714	0.247186489	0.431549274
nascent_Set1Cell1.76681	ID5979914	5979914	3343	33.0968132	53.72638577	24.21994037	0	693	693	0.5	1		132	110	0	400	4884	90.27027319	0.352379076	0.762027843
nascent_Set1Cell1.76682	ID5929675	5929675	3343	38.13654327	53.8903032	24.53229032	0	678	678	0.5	1		122.027027	118	0	379	4515	98.21107838	0.394455853	0.702941497
nascent_Set1Cell1.76683	ID5858700	5858700	3343	29.30364037	53.86887458	24.67408583	0	659	659	0.5	1		121.5945946	103	0	298	4499	83.79984734	0.251144129	0.582527892
nascent_Set1Cell1.76684	ID5966926	5966926	3343	36.94096756	53.92296826	24.1741157	0	691	691	0.5	1		132.2972973	144	0	372	4895	88.44548379	0.278595925	0.65184862
nascent_Set1Cell1.76685	ID5939789	5939789	3343	44.78712463	53.8341995	24.34344401	0	682	682	0.5	1		148.2972973	118	0	545	5487	123.7537575	0.3660134	0.642165344
nascent_Set1Cell1.76686	ID5919565	5919565	3343	27.31016731	53.8709734	24.40305279	0	677	677	0.5	1		95.16216216	78	0	395	3521	97.98795661	0.234264296	0.368654495
nascent_Set1Cell1.76687	ID5865422	5865422	3343	24.94331551	53.83635059	24.59756539	0	661	661	0.5	1		120.1081081	105	0	379	4444	87.67103404	0.224077061	0.501573789
nascent_Set1Cell1.76688	ID5973388	5973388	3343	33.54021835	53.85084384	23.99891723	0	699	699	0.5	1		148.9459459	150	0	366	5511	85.24928998	0.299562273	0.805485885
nascent_Set1Cell1.76689	ID6003331	6003331	3343	20.43617439	54.06086037	23.77582761	0	701	701	0.5	1		99.05405405	95	0	333	3665	72.5710173	0.136817115	0.328540463
nascent_Set1Cell1.76690	ID5993475	5993475	3343	26.54409218	53.8492361	23.77061047	0	698	698	0.5	1		138.2702703	138	0	361	5116	90.40730325	0.23290963	0.577845177
nascent_Set1Cell1.76691	ID5892544	5892544	3343	30.46577072	53.89711626	24.55690666	0	671	671	0.5	1		122.4864865	89	0	414	4532	94.8169645	0.26584699	0.542603586
nascent_Set1Cell1.76692	ID5889157	5889157	3343	31.1721077	53.88255668	24.59114834	0	667	667	0.5	1		109.7837838	84	0	358	4062	88.16560653	0.212145906	0.435861739
nascent_Set1Cell1.76693	ID5976775	5976775	3343	33.94215775	53.82760224	24.11750465	0	694	694	0.5	1		108.7297297	78	0	400	4023	109.9983961	0.27277401	0.423685539
nascent_Set1Cell1.76694	ID5916166	5916166	3343	39.5533371	53.82447305	24.54887681	0	674	674	0.5	1		129.2702703	126	0	394	4783	92.69143813	0.354153396	0.729478639
nascent_Set1Cell1.76695	ID5875589	5875589	3343	35.6043129	53.90733871	24.70998813	0	664	664	0.5	1		128.1351351	118	0	389	4741	90.51217296	0.32340417	0.691901627
nascent_Set1Cell1.76696	ID5909895	5909895	3343	22.39867592	53.76836688	24.62752706	0	673	673	0.5	1		130.8648649	118	0	376	4842	85.5343213	0.207896924	0.526660602
nascent_Set1Cell1.76697	ID5951941	5951941	3343	33.16423416	53.82133586	24.326604	0	687	687	0.5	1		110.4324324	91	0	446	4086	103.4103317	0.280949173	0.468444952
nascent_Set1Cell1.76698	ID5984644	5984644	3343	22.72033119	53.81637253	24.03762313	0	696	696	0.5	1		115.4594595	115	0	314	4272	86.55332159	0.224797653	0.48966967
nascent_Set1Cell1.76699	ID5943097	5943097	3343	40.36846542	53.81068585	24.42820481	0	680	680	0.5	1		132	107	0	580	4884	120.4929689	0.372113943	0.594193624
nascent_Set1Cell1.76700	ID5926270	5926270	3343	31.39756203	53.83815161	24.43048854	0	684	684	0.5	1		130.8648649	99	0	521	4842	108.8590225	0.279133507	0.524668177
nascent_Set1Cell1.76701	ID5879549	5879549	3343	22.23180008	53.97393327	24.69041836	0	665	665	0.5	1		98.35135135	85	0	353	3639	88.16468688	0.21764422	0.398788278
nascent_Set1Cell1.76702	ID5841791	5841791	3343	20.6069088	53.8818025	24.59083806	0	657	657	0.5	1		109.1891892	112	0	280	4040	67.56553931	0.216548605	0.575321116
nascent_Set1Cell1.76703	ID5896560	5896560	3343	31.63726044	53.92834614	24.56296924	0	669	669	0.5	1		111.1621622	116	0	338	4113	88.11813835	0.234616434	0.479455211
nascent_Set1Cell1.76704	ID5946678	5946678	3343	40.14877701	53.8078322	24.23269672	0	689	689	0.5	1		135.7297297	124	0	453	5022	110.8574281	0.337815875	0.618335087
nascent_Set1Cell1.76705	ID5868855	5868855	3343	30.90070534	53.90407684	24.7778167	0	662	662	0.5	1		110.1891892	99	0	345	4077	90.89732848	0.242128452	0.472603768
nascent_Set1Cell1.76706	ID5882345	5882345	3343	35.58794785	53.84527193	24.63396474	0	668	668	0.5	1		120.3783784	95	0	332	4454	92.68055992	0.296378131	0.59388765
nascent_Set1Cell1.76707	ID5952555	5952555	3343	36.64125061	53.83695793	24.39239663	0	685	685	0.5	1		116.027027	94	0	336	4293	91.76524593	0.319295425	0.612014296
nascent_Set1Cell1.76708	ID5950955	5950955	3343	34.57126617	53.73542465	24.28231577	0	692	692	0.5	1		128.5945946	128	0	390	4758	94.69584628	0.297307501	0.622421687
nascent_Set1Cell1.76709	ID5933032	5933032	3343	25.8468914	53.71916947	24.41045776	0	683	683	0.5	1		111.7837838	104	0	400	4136	86.25676628	0.246001457	0.511722789
nascent_Set1Cell1.76710	ID5922921	5922921	3343	30.80044365	53.77379383	24.40518759	0	681	681	0.5	1		110.4594595	98	0	496	4087	97.57065662	0.271068953	0.482863468
nascent_Set1Cell1.76711	ID5854509	5854509	3343	25.68567467	53.77410673	24.83170227	0	658	658	0.5	1		113.1891892	89	5	295	4188	80.92137399	0.184590468	0.43592596
nascent_Set1Cell1.76712	ID5936429	5936429	3343	35.26739883	53.87026958	24.41430608	0	679	679	0.5	1		119.3513514	99	0	421	4416	95.11432192	0.307853861	0.590740581
nascent_Set1Cell1.76713	ID5838561	5838561	3343	25.32989502	53.86970562	24.55568138	0	653	653	0.5	1		108.6486486	106	0	316	4020	83.628217	0.221466824	0.471116688
nascent_Set1Cell1.76714	ID5970018	5970018	3343	32.85524368	53.80374971	24.25297401	0	688	688	0.5	1		123.7567568	120	0	405	4579	93.40901854	0.236218265	0.506323897
nascent_Set1Cell1.76715	ID6022690	6022690	3343	25.99365997	54.08344742	23.94378757	0	702	702	0.5	1		117.027027	116	0	305	4330	90.74123358	0.230194287	0.482650016
nascent_Set1Cell1.76716	ID5906017	5906017	3343	37.19430161	53.83174001	24.47897803	0	676	676	0.5	1		129.3513514	96	0	439	4786	103.8097127	0.328676126	0.616470082
nascent_Set1Cell1.76717	ID5950177	5950177	3343	44.68978119	53.8556727	24.27744319	0	690	690	0.5	1		146.6216216	116	0	482	5425	121.3141815	0.283845438	0.534423587
nascent_Set1Cell1.76718	ID5872226	5872226	3343	22.34933662	53.92313768	24.46969931	0	663	663	0.5	1		107.9459459	89	0	397	3994	86.72143973	0.208932766	0.43024344
nascent_Set1Cell1.76719	ID5983776	5983776	3343	20.94947052	53.82680035	24.00382537	0	697	697	0.5	1		125.1351351	121	0	418	4630	92.605844	0.250446338	0.541278148
nascent_Set1Cell1.76720	ID5845282	5845282	3343	24.45738029	53.81644578	24.50639833	0	654	654	0.5	1		110.7837838	101	0	250	4099	74.26721093	0.27088271	0.635894238
nascent_Set1Cell1.76721	ID5898855	5898855	3343	44.26976013	53.93277352	24.56305316	0	670	670	0.5	1		126.6756757	110	0	394	4687	110.2210038	0.349043876	0.594720366
nascent_Set1Cell1.76722	ID5911012	5911012	3343	26.73059845	53.79675489	24.53114105	0	672	672	0.5	1		123.3513514	120	17	400	4564	86.71864346	0.266857411	0.599256791
nascent_Set1Cell1.76723	ID5862055	5862055	3343	25.40541458	53.71619237	24.40429339	0	660	660	0.5	1		114.7837838	92	0	327	4247	97.15198149	0.2010469	0.39554535
nascent_Set1Cell2.6241	ID624655	624655	40	307.1924743652344	14.654697507209999	20.613088391659137	0.0	267.0	267	0.5	1		759.8378378378378	609.0	109.0	2286.0	28114.0	507.3856474075663	0.6171040962478738	1.1429656697276303
nascent_Set1Cell2.6242	ID826378	826378	40	197.62911987304688	15.203002462161297	21.400284929751663	0.0	351.0	351	0.5	1		600.5405405405405	483.0	138.0	1234.0	22220.0	318.84353482499796	0.5159787935632829	1.2821340603613993
nascent_Set1Cell2.6243	ID506895	506895	40	249.08004760742188	14.493189180635447	20.375631774131428	0.0	215.0	215	0.5	1		646.1891891891892	575.0	158.0	1665.0	23909.0	391.0126339133812	0.6157123066566513	1.2595421190558806
nascent_Set1Cell2.6244	ID454671	454671	40	74.5692367553711	15.389629697460881	18.93359533653195	0.0	195.0	195	0.5	1		210.8918918918919	158.0	0.0	710.0	7803.0	166.0688919601648	0.4724538175272941	0.8149280577885859
nascent_Set1Cell2.6245	ID548866	548866	40	194.57838439941406	14.557995814904007	20.605286358690456	0.0	233.0	233	0.5	1		650.4864864864865	594.0	78.0	1248.0	24068.0	272.7560592688417	0.47801348419698875	1.542608139975361
nascent_Set1Cell2.6246	ID412683	412683	40	78.52471923828125	15.406156719253383	18.531483366081122	0.0	169.0	169	0.5	1		224.05405405405406	173.0	15.0	824.0	8290.0	185.29510186395854	0.487371334771549	0.79242731583754
nascent_Set1Cell2.6247	ID48145	48145	40	270.6160583496094	14.879202332369333	21.185969213301178	0.0	23.0	23	0.5	1		633.3243243243244	376.0	48.0	2607.0	23433.0	658.1903665039155	0.7360559918790405	0.8159278684651914
nascent_Set1Cell2.6248	ID135191	135191	40	260.59771728515625	14.85174919933415	21.199714398922033	0.0	60.0	60	0.5	1		684.3513513513514	467.0	41.0	2178.0	25321.0	569.6720409448179	0.6985163530115568	0.9880776254555939
nascent_Set1Cell2.6249	ID474130	474130	40	302.5063171386719	14.335975885038811	20.33139908954435	0.0	207.0	207	0.5	1		682.7027027027027	447.0	51.0	2305.0	25260.0	601.9797368712701	0.7444537077709349	0.9679612977449653
nascent_Set1Cell2.6250	ID668703	668703	40	291.49652099609375	14.81472382670255	20.911177054280465	0.0	286.0	286	0.5	1		784.5675675675676	598.0	281.0	1943.0	29029.0	436.0771810216717	0.6126132502264138	1.366951630729308
nascent_Set1Cell2.6251	ID367635	367635	40	68.46051025390625	15.575337485969646	18.033848201471915	0.0	153.0	153	0.5	1		182.0	125.0	0.0	786.0	6734.0	199.39909728983227	0.47903887478023055	0.5912475651676002
nascent_Set1Cell2.6252	ID764951	764951	40	263.15216064453125	15.023913698631874	21.096286236146284	0.0	325.0	325	0.5	1		745.9459459459459	552.0	222.0	1813.0	27600.0	422.68118704986847	0.5010224617364515	1.1781333244931964
nascent_Set1Cell2.6253	ID708629	708629	40	265.0983581542969	14.922254069529032	21.04362028046494	0.0	301.0	301	0.5	1		776.2432432432432	697.0	189.0	1768.0	28721.0	405.0210834982274	0.5827986435655607	1.4113770796205374
nascent_Set1Cell2.6254	ID119840	119840	40	271.6222229003906	14.898109040547903	21.19364069572767	0.0	54.0	54	0.5	1		660.5675675675676	388.0	42.0	2310.0	24441.0	619.4745327264848	0.7590322175475965	0.9202592727147476
nascent_Set1Cell2.6255	ID359460	359460	40	277.0240783691406	13.757925220124124	20.17495938264817	0.0	159.0	159	0.5	1		606.918918918919	321.0	82.0	2348.0	22456.0	591.8935892717719	0.7259325087066171	0.8625603118071604
nascent_Set1Cell2.6256	ID375841	375841	40	270.28131103515625	13.726174977117665	20.180122180143147	0.0	158.0	158	0.5	1		612.0	345.0	0.0	2264.0	22644.0	606.4505567462015	0.7153483358038001	0.8416882497907029
nascent_Set1Cell2.6257	ID319520	319520	40	65.3613052368164	15.580607868085675	17.60775656710045	0.0	130.0	130	0.5	1		199.0	162.0	0.0	627.0	7363.0	157.7351859569985	0.47281525761457444	0.8100236481419117
nascent_Set1Cell2.6258	ID343075	343075	40	71.22054290771484	15.562260480777795	18.04851123064198	0.0	147.0	147	0.5	1		210.9189189189189	183.0	0.0	644.0	7804.0	157.85161428421353	0.5618302072328479	0.9613195448392563
nascent_Set1Cell2.6259	ID924711	924711	40	270.31536865234375	14.644004579006314	20.643137471718553	0.0	392.0	392	0.5	1		607.5945945945946	422.0	58.0	2298.0	22481.0	561.2560546300225	0.6335544571369283	0.8397174761565721
nascent_Set1Cell2.6260	ID313391	313391	40	62.06278610229492	15.531333511031052	17.509162514982048	0.0	128.0	128	0.5	1		191.6216216216216	141.0	19.0	865.0	7090.0	170.59004649733808	0.4774740115575432	0.7260235482398057
nascent_Set1Cell2.6261	ID725031	725031	40	305.8077392578125	14.999333675058853	21.06334378765914	0.0	308.0	308	0.5	1		774.0	579.0	211.0	1964.0	28638.0	442.40133865580066	0.6059052369077308	1.320198745515334
nascent_Set1Cell2.6262	ID490537	490537	40	61.818416595458984	15.146343755852076	19.14917338589395	0.0	208.0	208	0.5	1		205.2972972972973	171.0	0.0	751.0	7596.0	188.40276962827167	0.44058952305491406	0.6665302410304882
nascent_Set1Cell2.6263	ID652345	652345	40	320.3381652832031	14.662401555864683	20.771372028317565	0.0	274.0	274	0.5	1		784.6216216216217	658.0	230.0	1982.0	29031.0	471.754665015582	0.619274968316803	1.27214608968632
nascent_Set1Cell2.6264	ID565305	565305	40	273.3917236328125	14.597334321305938	20.58041142872549	0.0	244.0	244	0.5	1		749.1891891891892	680.0	138.0	1612.0	27720.0	395.74331171703807	0.5645140633038616	1.3661651672771677
nascent_Set1Cell2.6265	ID194608	194608	40	234.16653442382812	13.462477780107335	21.43584584708196	0.0	83.0	83	0.5	1		534.6756756756756	285.0	3.0	2811.0	19783.0	638.9062291679975	0.6738724885997991	0.6738118664349413
nascent_Set1Cell2.6266	ID588862	588862	40	294.11602783203125	14.623369879688576	20.60238925706274	0.0	250.0	250	0.5	1		753.7297297297297	677.0	24.0	1618.0	27888.0	433.41702067848445	0.604486262977128	1.3103584439706473
nascent_Set1Cell2.6267	ID303154	303154	40	65.36927032470703	15.600062571809383	17.512439929584225	0.0	131.0	131	0.5	1		196.8108108108108	150.0	0.0	662.0	7282.0	174.77268376663153	0.4494274179117189	0.6983425143780853
nascent_Set1Cell2.6268	ID614449	614449	40	281.4563293457031	14.66295504835021	20.67616330697673	0.0	259.0	259	0.5	1		749.4324324324324	612.0	168.0	2268.0	27729.0	495.5738839713756	0.615508074414467	1.1523348309654522
nascent_Set1Cell2.6269	ID403516	403516	40	281.9051208496094	13.942886756308614	20.165351017129897	0.0	172.0	172	0.5	1		624.7837837837837	368.0	121.0	2262.0	23117.0	572.7107149888703	0.7191748251448219	0.912722737318176
nascent_Set1Cell2.6270	ID306239	306239	40	253.77206420898438	13.311769111786845	20.535354957145024	0.0	135.0	135	0.5	1		597.3783783783783	346.0	5.0	2345.0	22103.0	578.2726842046901	0.6900262358165029	0.8435658193970668
nascent_Set1Cell2.6271	ID426043	426043	40	65.12022399902344	15.397810375474322	18.66585030460584	0.0	180.0	180	0.5	1		163.54054054054055	130.0	0.0	611.0	6051.0	150.85415962935022	0.4773556136456741	0.7005757850458985
nascent_Set1Cell2.6272	ID434233	434233	40	54.888771057128906	15.37962527673556	18.754087324276174	0.0	184.0	184	0.5	1		172.45945945945945	139.0	0.0	595.0	6381.0	143.17502781067859	0.4473221909257751	0.7445690205812503
nascent_Set1Cell2.6273	ID417860	417860	40	77.10595703125	15.384415307629903	18.67667758531391	0.0	176.0	176	0.5	1		192.2972972972973	113.0	0.0	791.0	7115.0	188.8453018956205	0.5054938235811733	0.6838075104998441
nascent_Set1Cell2.6274	ID477251	477251	40	289.4480895996094	14.243595201251257	20.351112039178364	0.0	202.0	202	0.5	1		664.7837837837837	376.0	8.0	2493.0	24597.0	639.5106694937907	0.7133281359256073	0.865588395876465
nascent_Set1Cell2.6275	ID490563	490563	40	274.0464782714844	14.367559397798503	20.29661932613966	0.0	208.0	208	0.5	1		650.2432432432432	468.0	95.0	2018.0	24059.0	540.4401192755054	0.6799375865268541	0.9739444002866504
nascent_Set1Cell2.6276	ID222279	222279	40	67.97505187988281	15.371037136833891	17.268428923177087	0.0	95.0	95	0.5	1		200.2972972972973	123.0	13.0	806.0	7411.0	194.25039180067233	0.4786327983739229	0.6675523075925578
nascent_Set1Cell2.6277	ID331853	331853	40	259.1883239746094	13.350348037459401	20.444142939835658	0.0	138.0	138	0.5	1		628.4594594594595	396.0	27.0	2327.0	23253.0	597.4856388136777	0.7173779348957705	0.8787431001335113
nascent_Set1Cell2.6278	ID868420	868420	40	162.8753204345703	15.15422320046984	21.313171385879468	0.0	370.0	370	0.5	1		500.8918918918919	341.0	30.0	1474.0	18533.0	399.7864557613355	0.4382763655059684	0.7635748722666335
nascent_Set1Cell2.6279	ID270414	270414	40	274.63818359375	13.174306266772863	20.59142951259271	0.0	115.0	115	0.5	1		611.4054054054054	416.0	0.0	2165.0	22622.0	611.612007524172	0.7562530489363853	0.8609210245987952
nascent_Set1Cell2.6280	ID153673	153673	40	257.8199462890625	14.815301128254086	21.171799569970073	0.0	64.0	64	0.5	1		616.2432432432432	445.0	35.0	2100.0	22801.0	503.2839051561148	0.740769452128003	1.0421036856152286
nascent_Set1Cell2.6281	ID229454	229454	40	264.6339416503906	13.011732114864698	20.85952921720218	0.0	100.0	100	0.5	1		606.7567567567568	291.0	0.0	2762.0	22450.0	687.1135037000562	0.7616438790269461	0.7635719573044975
nascent_Set1Cell2.6282	ID36942	36942	40	240.8477325439453	15.128133351528012	21.450152816687293	0.0	10.0	10	0.5	1		609.6216216216217	416.0	90.0	1578.0	22556.0	468.35796799690104	0.5962367901665525	0.9723752549624861
nascent_Set1Cell2.6283	ID728133	728133	40	278.8211975097656	15.01411393874759	21.08411048586783	0.0	310.0	310	0.5	1		761.0	658.0	320.0	2071.0	28157.0	446.4449698575527	0.571611545220767	1.239945222966527
nascent_Set1Cell2.6284	ID237644	237644	40	238.51748657226562	13.002230555032046	20.82317700313715	0.0	101.0	101	0.5	1		591.027027027027	286.0	13.0	2488.0	21868.0	697.3094915652783	0.7424093781591279	0.7222790355204534
nascent_Set1Cell2.6285	ID530503	530503	40	203.58221435546875	14.540061636265397	20.58709465241333	0.0	231.0	231	0.5	1		643.5135135135135	556.0	167.0	1333.0	23810.0	296.02905465714207	0.4560173670278134	1.3616583583570605
nascent_Set1Cell2.6286	ID788572	788572	40	223.66799926757812	15.164927993370288	21.31173941708137	0.0	335.0	335	0.5	1		739.1621621621622	621.0	233.0	1737.0	27349.0	404.18178758748815	0.37416690138769654	0.9959071861703238
nascent_Set1Cell2.6287	ID94289	94289	40	33.21818161010742	16.263370957582122	20.218495277388467	0.0	38.0	38	0.5	1		107.48648648648648	102.0	0.0	335.0	3977.0	82.8850011969803	0.3393477606188859	0.6571424857413176
nascent_Set1Cell2.6288	ID62545	62545	40	274.75762939453125	14.85303261524367	21.170549203013035	0.0	28.0	28	0.5	1		630.081081081081	285.0	15.0	2595.0	23313.0	647.411700473439	0.7396444227277571	0.8275769556932581
nascent_Set1Cell2.6289	ID354388	354388	40	282.0570373535156	13.417461695772625	20.390437464657932	0.0	145.0	145	0.5	1		605.4324324324324	383.0	13.0	2563.0	22401.0	644.9566540362116	0.7071549505906372	0.7776905006913871
nascent_Set1Cell2.6290	ID397399	397399	40	78.21294403076172	15.365289447274122	18.509518603338503	0.0	173.0	173	0.5	1		180.1891891891892	108.0	0.0	752.0	6667.0	195.9886388200769	0.5008745043032539	0.6136381832648982
nascent_Set1Cell2.6291	ID450645	450645	40	60.61473846435547	15.501686970339025	18.85110247111276	0.0	191.0	191	0.5	1		170.3783783783784	127.0	0.0	495.0	6304.0	135.46183377028532	0.4305170988005856	0.7570505466164066
nascent_Set1Cell2.6292	ID513119	513119	40	75.71055603027344	15.015150160865167	19.421862476451164	0.0	220.0	220	0.5	1		232.6216216216216	118.0	0.0	943.0	8607.0	252.03442791184867	0.2369173242464001	0.35357076799116494
nascent_Set1Cell2.6293	ID757843	757843	40	272.1917419433594	14.996874931286362	21.094321950638385	0.0	322.0	322	0.5	1		722.1351351351351	642.0	140.0	1790.0	26719.0	414.132504436963	0.6076293048337482	1.3181412453419887
nascent_Set1Cell2.6294	ID188510	188510	40	190.70944213867188	13.73968390982711	21.50639699117579	0.0	79.0	79	0.5	1		545.4594594594595	349.0	79.0	2259.0	20182.0	534.0801331154236	0.5903993865500183	0.7582732723390174
nascent_Set1Cell2.6295	ID534612	534612	40	194.01881408691406	14.511228667883456	20.550080779031873	0.0	226.0	226	0.5	1		618.8108108108108	549.0	153.0	1383.0	22896.0	307.5777984544757	0.48229553170052725	1.3092161164890188
nascent_Set1Cell2.6296	ID279640	279640	40	54.6234245300293	15.61047076648409	17.429319993492918	0.0	117.0	117	0.5	1		192.40540540540542	159.0	21.0	560.0	7119.0	141.03889523805117	0.43400070888880715	0.8257516305450818
nascent_Set1Cell2.6297	ID158813	158813	40	246.95391845703125	14.504979403484638	21.187618960384587	0.0	70.0	70	0.5	1		588.5135135135135	470.0	0.0	1722.0	21775.0	418.5690319822222	0.6556005737504771	1.11353301600734
nascent_Set1Cell2.6298	ID254051	254051	40	299.6653747558594	13.100984030030629	20.72167700777029	0.0	109.0	109	0.5	1		603.7027027027027	333.0	55.0	2375.0	22337.0	631.9979283046595	0.7693892838767639	0.8307305876830667
nascent_Set1Cell2.6299	ID458855	458855	40	76.05180358886719	15.466017934231427	18.824384943370465	0.0	192.0	192	0.5	1		184.40540540540542	117.0	0.0	644.0	6823.0	164.09473203330165	0.49257071701415184	0.7417245892354245
nascent_Set1Cell2.6300	ID352356	352356	40	69.90999603271484	15.539190031246303	18.04785536242103	0.0	149.0	149	0.5	1		212.9189189189189	193.0	0.0	733.0	7878.0	149.3174058430151	0.5327679779096067	0.9912780893118947
nascent_Set1Cell2.6301	ID405605	405605	40	268.577392578125	13.9900871490802	20.097861216396847	0.0	170.0	170	0.5	1		595.6756756756756	333.0	28.0	2504.0	22040.0	631.3134040348851	0.7220062978059099	0.7912270053901976
nascent_Set1Cell2.6302	ID685166	685166	40	291.6218566894531	14.853931309646171	20.93468543690928	0.0	291.0	291	0.5	1		754.8108108108108	583.0	309.0	1779.0	27928.0	403.5666568815448	0.5845155095850655	1.3799151252755553
nascent_Set1Cell2.6303	ID307298	307298	40	65.55123138427734	15.566425635896643	17.48782492975019	0.0	129.0	129	0.5	1		200.3783783783784	160.0	1.0	772.0	7414.0	164.14972016616608	0.4418527677916104	0.7481649713551205
nascent_Set1Cell2.6304	ID434273	434273	40	271.43890380859375	13.992046186115434	20.32680861270568	0.0	184.0	184	0.5	1		647.7027027027027	319.0	98.0	2627.0	23965.0	708.6355772760646	0.7677503094180105	0.7939293014600833
nascent_Set1Cell2.6305	ID94314	94314	40	303.1372985839844	14.8586690186535	21.154262739161965	0.0	38.0	38	0.5	1		671.2432432432432	351.0	73.0	2611.0	24836.0	652.6788560917147	0.7481759828034771	0.880296535100563
nascent_Set1Cell2.6306	ID682081	682081	40	299.8614807128906	14.808247679854148	20.90693821301948	0.0	288.0	288	0.5	1		737.3243243243244	646.0	163.0	1882.0	27281.0	463.57146482824305	0.6169780115191326	1.2137728934177432
nascent_Set1Cell2.6307	ID130154	130154	40	31.768787384033203	16.085941548689487	19.00340087692971	0.0	52.0	52	0.5	1		103.05405405405405	74.0	0.0	332.0	3813.0	92.76162579008208	0.3170153338270801	0.5348304963306364
nascent_Set1Cell2.6308	ID417898	417898	40	308.8421325683594	13.928611910664706	20.243359135293314	0.0	176.0	176	0.5	1		627.081081081081	332.0	0.0	2623.0	23202.0	651.7214545757676	0.7339853901615877	0.8145798397104007
nascent_Set1Cell2.6309	ID426090	426090	40	317.9851989746094	13.957627625337153	20.33160288959811	0.0	180.0	180	0.5	1		663.2162162162163	350.0	75.0	2693.0	24539.0	689.7608335557388	0.7551097882360708	0.8273559861842154
nascent_Set1Cell2.6310	ID741496	741496	40	270.8268127441406	15.049520689011933	21.097834541000992	0.0	315.0	315	0.5	1		732.6486486486486	636.0	186.0	1827.0	27108.0	406.16138118679817	0.5906287572620418	1.3395930325801282
nascent_Set1Cell2.6311	ID214135	214135	40	249.6276092529297	12.90680291816396	20.87020737190496	0.0	91.0	91	0.5	1		549.2972972972973	291.0	34.0	2665.0	20324.0	632.5585991679991	0.7538680468401564	0.746509113079571
nascent_Set1Cell2.6312	ID632959	632959	40	309.90740966796875	14.667049693736045	20.608353723321954	0.0	266.0	266	0.5	1		797.2972972972973	615.0	202.0	2352.0	29500.0	558.8951335181496	0.6185472430622195	1.0903538331196825
nascent_Set1Cell2.6313	ID257140	257140	40	314.55157470703125	13.092609108380849	20.756612804956532	0.0	110.0	110	0.5	1		653.0540540540541	350.0	77.0	2495.0	24163.0	660.5029205901425	0.7203563184082326	0.8280057375243194
nascent_Set1Cell2.6314	ID319603	319603	40	252.4916229248047	13.212639070348116	20.583189247947068	0.0	130.0	130	0.5	1		571.6216216216217	307.0	18.0	2113.0	21150.0	562.5080419845544	0.6723804049569245	0.8171276107790713
nascent_Set1Cell2.6315	ID624753	624753	40	288.57073974609375	14.64426819058215	20.684110563284232	0.0	270.0	270	0.5	1		796.027027027027	717.0	278.0	2016.0	29453.0	463.99895153656007	0.6032799301345152	1.29107160953072
nascent_Set1Cell2.6316	ID263292	263292	40	64.25265502929688	15.53430183413108	17.382769582112743	0.0	111.0	111	0.5	1		186.56756756756758	136.0	0.0	704.0	6903.0	179.48081614301668	0.4897886129260192	0.6834899653040709
nascent_Set1Cell2.6317	ID872567	872567	40	174.2965087890625	14.998223023001223	21.105665490035854	0.0	369.0	369	0.5	1		521.5945945945946	417.0	69.0	1335.0	19299.0	392.76742195318053	0.5109032767041451	0.8981102327536977
nascent_Set1Cell2.6318	ID872561	872561	40	198.32794189453125	15.108756221970685	21.23967107333745	0.0	371.0	371	0.5	1		518.2432432432432	403.0	65.0	1459.0	19175.0	408.8266683384839	0.48499294810790367	0.8280097660659603
nascent_Set1Cell2.6319	ID335992	335992	40	79.7763442993164	15.667900242246276	17.92282070553365	0.0	142.0	142	0.5	1		219.75675675675674	164.0	0.0	730.0	8131.0	166.60722363381174	0.5665331619137246	0.9540346509730019
nascent_Set1Cell2.6320	ID621687	621687	40	309.67730712890625	14.628417492422853	20.61915392714646	0.0	264.0	264	0.5	1		777.8918918918919	642.0	176.0	2266.0	28782.0	510.49555356556266	0.632845342632204	1.1811629428345063
nascent_Set1Cell2.6321	ID701556	701556	40	280.0555114746094	14.903253245386608	21.009323199604292	0.0	299.0	299	0.5	1		794.4324324324324	722.0	223.0	1732.0	29394.0	406.2371735096889	0.5949998943441236	1.4590276745615016
nascent_Set1Cell2.6322	ID450681	450681	40	308.5480041503906	14.127517447883086	20.276852309533975	0.0	191.0	191	0.5	1		648.0	356.0	45.0	2737.0	23976.0	687.5694712374726	0.73952996141089	0.8013316135961184
nascent_Set1Cell2.6323	ID303238	303238	40	270.9400939941406	13.262624242444948	20.57463379215281	0.0	131.0	131	0.5	1		598.8378378378378	367.0	72.0	2160.0	22157.0	560.939317054365	0.6903206970993561	0.8719772077037244
nascent_Set1Cell2.6324	ID246913	246913	40	69.03546142578125	15.417775508056922	17.35023773431071	0.0	106.0	106	0.5	1		196.67567567567568	139.0	0.0	735.0	7277.0	177.45422790963028	0.547147323952012	0.7839112633270696
nascent_Set1Cell2.6325	ID202891	202891	40	214.00953674316406	13.343010537639849	21.371499201316677	0.0	84.0	84	0.5	1		551.4324324324324	288.0	17.0	2283.0	20403.0	622.2700173352999	0.6914114265877469	0.7244872011224391
nascent_Set1Cell2.6326	ID143498	143498	40	40.79765319824219	16.02863901246539	18.394914439210755	0.0	58.0	58	0.5	1		117.83783783783784	108.0	0.0	420.0	4360.0	98.37979510084418	0.5023026206805155	0.8009711365896118
nascent_Set1Cell2.6327	ID429194	429194	40	72.32574462890625	15.372462202853306	18.671263520232056	0.0	179.0	179	0.5	1		188.86486486486487	129.0	0.0	660.0	6988.0	175.36868499157902	0.47506652242480574	0.693700397018818
nascent_Set1Cell2.6328	ID106636	106636	40	22.366836547851562	16.196752332053908	19.743151413541998	0.0	43.0	43	0.5	1		87.75675675675676	59.0	0.0	473.0	3247.0	91.47143008897653	0.2755072748424917	0.4144529376410353
nascent_Set1Cell2.6329	ID176268	176268	40	197.0748291015625	13.784855699671265	21.486669177661575	0.0	78.0	78	0.5	1		487.13513513513516	317.0	14.0	1836.0	18024.0	499.5192223062627	0.6317055559496882	0.7550924873656922
nascent_Set1Cell2.6330	ID412823	412823	40	271.4415283203125	13.940126543484743	20.131553030195334	0.0	169.0	169	0.5	1		607.8648648648649	385.0	87.0	2566.0	22491.0	599.5440008948542	0.7145257182815924	0.8450644584002458
nascent_Set1Cell2.6331	ID645274	645274	40	291.7427978515625	14.673764539884312	20.798079700694245	0.0	277.0	277	0.5	1		783.4864864864865	647.0	233.0	1918.0	28989.0	430.66780325066884	0.6048948703725983	1.3713629545650365
nascent_Set1Cell2.6332	ID848024	848024	40	154.53341674804688	15.108474551668545	21.236677046948664	0.0	361.0	361	0.5	1		542.3243243243244	511.0	162.0	1053.0	20066.0	225.17277983979497	0.42647030174854833	1.4401218816588854
nascent_Set1Cell2.6333	ID454803	454803	40	314.11541748046875	14.12842848250748	20.34995686165751	0.0	195.0	195	0.5	1		656.6486486486486	320.0	127.0	2593.0	24296.0	676.6259928751143	0.7368684067080336	0.8234503038382633
nascent_Set1Cell2.6334	ID905365	905365	40	224.09542846679688	14.622898780902954	20.6133726358615	0.0	387.0	387	0.5	1		552.081081081081	368.0	45.0	1961.0	20427.0	483.9037081887251	0.5891087664705597	0.845893664698762
nascent_Set1Cell2.6335	ID367772	367772	40	291.0650634765625	13.608064885008261	20.251945269284093	0.0	153.0	153	0.5	1		612.5945945945946	372.0	28.0	2389.0	22666.0	589.9561405288937	0.712656801889887	0.8641587287890593
nascent_Set1Cell2.6336	ID460957	460957	40	76.32059478759766	15.343518555261436	18.899262762855827	0.0	198.0	198	0.5	1		189.51351351351352	141.0	0.0	775.0	7012.0	175.99662585490753	0.4685822227055417	0.6871528919894814
nascent_Set1Cell2.6337	ID54428	54428	40	254.8890380859375	15.048134633044375	21.414981859159145	0.0	16.0	16	0.5	1		611.1351351351351	386.0	41.0	1705.0	22612.0	499.4482601477	0.6600848661885679	0.9730748078025071
nascent_Set1Cell2.6338	ID211103	211103	40	65.25642395019531	15.430680320147697	17.259755139864698	0.0	93.0	93	0.5	1		190.1891891891892	141.0	0.0	651.0	7037.0	169.94637027241498	0.5020061693555835	0.7480683269534493
nascent_Set1Cell2.6339	ID144543	144543	40	41.5548210144043	16.009691258294556	18.416876260269415	0.0	57.0	57	0.5	1		114.43243243243244	79.0	0.0	464.0	4234.0	121.01091331421783	0.33982449521073965	0.4796907605935479
nascent_Set1Cell2.6340	ID23713	23713	40	232.32669067382812	15.174909328364668	21.55568756088884	0.0	13.0	13	0.5	1		594.2972972972973	390.0	114.0	1479.0	21989.0	465.7514158662122	0.5978435090769095	0.9548449217127465
nascent_Set1Cell2.6341	ID581802	581802	40	288.9658203125	14.585503744333217	20.584592156824865	0.0	247.0	247	0.5	1		768.6756756756756	672.0	163.0	1817.0	28441.0	425.4611912092867	0.5910449848580204	1.3423051606082348
nascent_Set1Cell2.6342	ID120997	120997	40	43.535682678222656	16.07919085776889	18.87509243818218	0.0	53.0	53	0.5	1		118.05405405405405	95.0	0.0	347.0	4368.0	90.27148742233862	0.3845155116135186	0.726400845889441
nascent_Set1Cell2.6343	ID555182	555182	40	275.278076171875	14.555581264204308	20.479899719236094	0.0	237.0	237	0.5	1		753.8378378378378	703.0	153.0	1398.0	27892.0	361.1065181043087	0.5573748752416647	1.4942622489078783
nascent_Set1Cell2.6344	ID296098	296098	40	63.64863586425781	15.68005848088581	17.444640014436455	0.0	125.0	125	0.5	1		184.7027027027027	121.0	0.0	793.0	6834.0	185.40823799042673	0.4311595187826397	0.600238923418211
nascent_Set1Cell2.6345	ID352418	352418	40	260.6396484375	13.51406153417761	20.30842278593806	0.0	149.0	149	0.5	1		614.0	330.0	19.0	2252.0	22718.0	643.8930207901171	0.7162131290734394	0.7958948727496745
nascent_Set1Cell2.6346	ID607406	607406	40	268.67193603515625	14.63758916950751	20.656085830871188	0.0	258.0	258	0.5	1		740.2972972972973	643.0	223.0	2009.0	27391.0	458.09035164503325	0.5723516080281633	1.17651712487664
nascent_Set1Cell2.6347	ID279724	279724	40	273.42425537109375	13.201096445117814	20.61900357371358	0.0	117.0	117	0.5	1		654.2432432432432	361.0	67.0	2197.0	24207.0	617.0800148641541	0.6805445504568293	0.8586858200949962
nascent_Set1Cell2.6348	ID229544	229544	40	260.66412353515625	13.017284829828526	20.81825950192473	0.0	99.0	99	0.5	1		617.2432432432432	337.0	19.0	2385.0	22838.0	664.8541780556682	0.7618266636698985	0.8028842311136689
nascent_Set1Cell2.6349	ID398509	398509	40	62.32460403442383	15.357770158596995	18.42727924101072	0.0	168.0	168	0.5	1		195.1891891891892	132.0	0.0	902.0	7222.0	193.0701999328278	0.49055858637777155	0.6654452669150918
nascent_Set1Cell2.6350	ID894141	894141	40	182.71536254882812	14.639962070719161	20.70946921479024	0.0	380.0	380	0.5	1		485.13513513513516	403.0	57.0	1473.0	17950.0	380.23400413153195	0.561777772944049	0.9178824916837377
nascent_Set1Cell2.6351	ID493749	493749	40	66.94105529785156	15.170261372453204	19.183765407933162	0.0	209.0	209	0.5	1		234.51351351351352	189.0	19.0	793.0	8677.0	191.49131422449275	0.41034635542632353	0.7126455690332398
nascent_Set1Cell2.6352	ID222390	222390	40	257.6666259765625	12.968586988353266	20.79923216503154	0.0	95.0	95	0.5	1		579.8918918918919	279.0	45.0	2399.0	21456.0	660.3192739452207	0.7649167834947175	0.7612249514894617
nascent_Set1Cell2.6353	ID856251	856251	40	157.15350341796875	15.122931455344718	21.268831199748323	0.0	363.0	363	0.5	1		561.1621621621622	483.0	122.0	1203.0	20763.0	272.7130679256449	0.4240806482566594	1.2255366309068085
nascent_Set1Cell2.6354	ID697522	697522	40	268.5337219238281	14.939265812876116	21.050308646589453	0.0	297.0	297	0.5	1		773.1891891891892	710.0	185.0	1685.0	28608.0	390.29937497016584	0.5633394741073371	1.4276929107822547
nascent_Set1Cell2.6355	ID336060	336060	40	271.3542175292969	13.366963991626465	20.4201118239395	0.0	142.0	142	0.5	1		635.3513513513514	393.0	14.0	2434.0	23508.0	641.5210317941527	0.6935203329918354	0.8111512426416527
nascent_Set1Cell2.6356	ID406719	406719	40	308.30023193359375	13.938551878796085	20.211518177931598	0.0	175.0	175	0.5	1		626.6486486486486	309.0	90.0	2594.0	23186.0	632.9264577349417	0.7445941394774416	0.8451349402386241
nascent_Set1Cell2.6357	ID467134	467134	40	58.15084457397461	15.428543713062497	18.943186787065585	0.0	194.0	194	0.5	1		172.7027027027027	143.0	0.0	541.0	6390.0	139.33829035537633	0.428255192942112	0.7432851878255529
nascent_Set1Cell2.6358	ID842934	842934	40	163.9862823486328	15.254909579775594	21.446893916669516	0.0	356.0	356	0.5	1		552.972972972973	531.0	45.0	1089.0	20460.0	262.35985533936724	0.44656845849334825	1.3013243974527042
nascent_Set1Cell2.6359	ID536756	536756	40	181.224609375	14.548238251042255	20.604856978081877	0.0	229.0	229	0.5	1		593.4864864864865	543.0	203.0	1218.0	21959.0	263.9373475342651	0.45121058870739944	1.3982628742257954
nascent_Set1Cell2.6360	ID718006	718006	40	298.45404052734375	14.9752149942893	21.066211900977475	0.0	305.0	305	0.5	1		790.8378378378378	713.0	156.0	1985.0	29261.0	429.5688738926709	0.6039906537573403	1.3864781040598562
nascent_Set1Cell2.6361	ID331973	331973	40	82.91275787353516	15.656057096606661	17.932577026169902	0.0	143.0	143	0.5	1		204.0	166.0	0.0	609.0	7548.0	159.31711911920968	0.5618949460742813	0.9212999015128958
nascent_Set1Cell2.6362	ID734411	734411	40	280.701416015625	15.030113625542016	21.073405785136362	0.0	312.0	312	0.5	1		770.2972972972973	598.0	280.0	1817.0	28501.0	417.5982828339047	0.5780595659317199	1.3513842897199302
nascent_Set1Cell2.6363	ID286916	286916	40	69.53065490722656	15.581724122947069	17.45291432422489	0.0	121.0	121	0.5	1		192.16216216216216	150.0	0.0	629.0	7110.0	163.36522027406934	0.47905304920675723	0.7619704466203829
nascent_Set1Cell2.6364	ID495813	495813	40	71.9282455444336	15.176380803731181	19.219655464556855	0.0	213.0	213	0.5	1		212.8108108108108	134.0	0.0	862.0	7874.0	215.43610006963368	0.39121216471393705	0.5555513248342582
nascent_Set1Cell2.6365	ID558285	558285	40	191.16355895996094	14.525275044907715	20.53564051001657	0.0	232.0	232	0.5	1		611.8108108108108	529.0	125.0	1355.0	22637.0	296.3254440117635	0.45560396409352605	1.2924759275929714
nascent_Set1Cell2.6366	ID678082	678082	40	297.79888916015625	14.83001504443428	20.923497975391232	0.0	290.0	290	0.5	1		769.972972972973	653.0	223.0	2021.0	28489.0	425.64033372519305	0.583927513217189	1.3337865625180425
nascent_Set1Cell2.6367	ID839876	839876	40	197.9736785888672	15.280199031343175	21.453469737489474	0.0	352.0	352	0.5	1		606.1081081081081	485.0	152.0	1234.0	22426.0	309.4880884248647	0.4868864085886461	1.2825845692152185
nascent_Set1Cell2.6368	ID285901	285901	40	61.365699768066406	15.535012721301014	17.424298818368662	0.0	122.0	122	0.5	1		174.83783783783784	135.0	0.0	654.0	6469.0	161.57102213947647	0.43184805013349564	0.6527336179553092
nascent_Set1Cell2.6369	ID781511	781511	40	199.80569458007812	15.119185490421197	21.24196637624314	0.0	332.0	332	0.5	1		752.4324324324324	699.0	276.0	1509.0	27840.0	364.17269564349857	0.3490034340564941	1.0690715362768128
nascent_Set1Cell2.6370	ID220367	220367	40	61.200496673583984	15.378711442717341	17.26685324167987	0.0	92.0	92	0.5	1		163.43243243243242	111.0	0.0	758.0	6047.0	163.6667584080769	0.4933221888071122	0.6597583431467323
nascent_Set1Cell2.6371	ID878784	878784	40	157.2469024658203	14.845624284467778	20.935181074011524	0.0	373.0	373	0.5	1		458.0	323.0	41.0	1261.0	16946.0	371.3646755175056	0.5252733880910067	0.8494397660125678
nascent_Set1Cell2.6372	ID697541	697541	40	272.253173828125	14.927008659097941	21.06003630897124	0.0	298.0	298	0.5	1		779.2432432432432	658.0	235.0	1901.0	28832.0	405.43874762789767	0.5924438620319734	1.4300817431186614
nascent_Set1Cell2.6373	ID263381	263381	40	291.3785705566406	13.092355652497632	20.704854120891806	0.0	111.0	111	0.5	1		625.2972972972973	352.0	18.0	2448.0	23136.0	627.322478867522	0.7410776017548664	0.848537922063407
nascent_Set1Cell2.6374	ID522454	522454	40	77.91416931152344	15.188311378854072	19.313602959100866	0.0	217.0	217	0.5	1		252.8108108108108	186.0	7.0	910.0	9354.0	207.2295879021673	0.32107879084168495	0.5930028386957413
nascent_Set1Cell2.6375	ID120018	120018	40	263.133544921875	14.901259602179737	21.206958769312486	0.0	55.0	55	0.5	1		640.0	423.0	28.0	2251.0	23680.0	603.7010849750064	0.7336042089909882	0.8972219193150381
nascent_Set1Cell2.6376	ID500945	500945	40	71.20989990234375	15.17062500560606	19.153997305776578	0.0	212.0	212	0.5	1		226.72972972972974	169.0	0.0	777.0	8389.0	195.17095763125903	0.38149026376314754	0.6415919451586418
nascent_Set1Cell2.6377	ID513232	513232	40	222.52259826660156	14.525225959205814	20.46939741480339	0.0	220.0	220	0.5	1		632.8108108108108	548.0	156.0	1585.0	23414.0	347.6501144859614	0.5149238340565088	1.2374102377238894
nascent_Set1Cell2.6378	ID817364	817364	40	200.4208526611328	15.101986774444638	21.25922242392017	0.0	344.0	344	0.5	1		626.5675675675676	547.0	170.0	1455.0	23183.0	340.05240940352286	0.4845876783321115	1.20286964627366
nascent_Set1Cell2.6379	ID247000	247000	40	275.5814514160156	13.072317640080248	20.801660085269745	0.0	106.0	106	0.5	1		607.3513513513514	362.0	7.0	2674.0	22472.0	693.7508044526353	0.7440206856795323	0.7469643526986357
nascent_Set1Cell2.6380	ID394461	394461	40	70.28804779052734	15.342021476476521	18.372472812125604	0.0	167.0	167	0.5	1		173.7027027027027	103.0	0.0	769.0	6427.0	187.4640506077639	0.4951392896607568	0.6137115685693594
nascent_Set1Cell2.6381	ID322783	322783	40	72.15234375	15.683316408379005	17.895804603356893	0.0	140.0	140	0.5	1		186.94594594594594	136.0	0.0	701.0	6917.0	166.89583343876268	0.5060299356129955	0.752736815923771
nascent_Set1Cell2.6382	ID120026	120026	40	32.61273956298828	16.126835023687104	19.09495469394951	0.0	50.0	50	0.5	1		98.0	59.0	0.0	395.0	3626.0	98.59738558625399	0.34414770853939997	0.5089657500481286
nascent_Set1Cell2.6383	ID344280	344280	40	72.5169677734375	15.549983521160723	18.023152986303526	0.0	148.0	148	0.5	1		200.9189189189189	151.0	0.0	627.0	7434.0	160.82053116204796	0.4359454399572078	0.758583752424714
nascent_Set1Cell2.6384	ID774357	774357	40	222.71116638183594	15.026949233152191	21.103537187560132	0.0	330.0	330	0.5	1		784.5135135135135	676.0	252.0	1834.0	29027.0	379.0991970463683	0.366240136388312	1.1094722839088673
nascent_Set1Cell2.6385	ID365797	365797	40	64.51941680908203	15.531915715483217	18.02579806937919	0.0	155.0	155	0.5	1		209.2972972972973	153.0	0.0	746.0	7744.0	172.95388994772003	0.4815027381208599	0.7866102192811115
nascent_Set1Cell2.6386	ID191713	191713	40	248.06800842285156	13.129100710356566	21.27325889640515	0.0	86.0	86	0.5	1		539.7567567567568	308.0	2.0	2716.0	19971.0	629.8420615698213	0.7195049410276461	0.7171776980213722
nascent_Set1Cell2.6387	ID522478	522478	40	218.35472106933594	14.504206394001208	20.36115890726689	0.0	217.0	217	0.5	1		606.8378378378378	453.0	164.0	1763.0	22453.0	363.06882677114123	0.567489083482411	1.2102265403867931
nascent_Set1Cell2.6388	ID481517	481517	40	75.21104431152344	15.240271604296243	19.03764325120586	0.0	204.0	204	0.5	1		197.32432432432432	135.0	0.0	661.0	7301.0	183.3639450282861	0.5034933810404008	0.7207570864897969
nascent_Set1Cell2.6389	ID598243	598243	40	280.8426208496094	14.62002212921493	20.62928303424942	0.0	254.0	254	0.5	1		739.4324324324324	622.0	131.0	1877.0	27359.0	447.22170369096835	0.5826832073223134	1.217430357455333
nascent_Set1Cell2.6390	ID229608	229608	40	229.84947204589844	13.021839127003103	20.811120601537954	0.0	97.0	97	0.5	1		576.3513513513514	244.0	0.0	2601.0	21325.0	707.0558368731968	0.7101306231975695	0.6769748847217087
nascent_Set1Cell2.6391	ID343278	343278	40	257.4057922363281	13.478495134741461	20.34263073132324	0.0	147.0	147	0.5	1		594.1081081081081	312.0	55.0	2559.0	21982.0	644.837911751808	0.724545983620748	0.7741695521323816
nascent_Set1Cell2.6392	ID493803	493803	40	249.8599395751953	14.37668179935768	20.302435671260476	0.0	209.0	209	0.5	1		642.6216216216217	420.0	60.0	1963.0	23777.0	521.0851578597703	0.6394484713757121	0.9620206812330709
nascent_Set1Cell2.6393	ID144620	144620	40	263.25897216796875	14.873601748694963	21.196099709514584	0.0	57.0	57	0.5	1		643.2972972972973	406.0	30.0	2355.0	23802.0	572.0944397982277	0.7121247909044788	0.9353942260784294
nascent_Set1Cell2.6394	ID397544	397544	40	291.0467224121094	13.910583341728543	20.180710980169305	0.0	173.0	173	0.5	1		624.918918918919	338.0	38.0	2369.0	23122.0	617.4646358914628	0.7235812566143398	0.8497616455640966
nascent_Set1Cell2.6395	ID30960	30960	40	241.34205627441406	15.14167631407301	21.491806252879613	0.0	9.0	9	0.5	1		569.7837837837837	395.0	5.0	1513.0	21082.0	464.93943065110557	0.6182505329825507	0.9364022355247983
nascent_Set1Cell2.6396	ID193778	193778	40	231.544921875	13.636954000978111	21.43763930911077	0.0	81.0	81	0.5	1		561.972972972973	345.0	17.0	2679.0	20793.0	605.0927149567194	0.6764200042715348	0.7494749282500566
nascent_Set1Cell2.6397	ID458998	458998	40	302.1046447753906	14.122929423780809	20.303154258066115	0.0	192.0	192	0.5	1		628.6486486486486	347.0	3.0	2676.0	23260.0	670.0420059890198	0.7433950814585899	0.8001286452234578
nascent_Set1Cell2.6398	ID123125	123125	40	33.84724426269531	16.204363794143113	19.400273316896058	0.0	48.0	48	0.5	1		97.97297297297297	70.0	0.0	385.0	3625.0	92.9042178466279	0.39921131987937836	0.6017559436640202
nascent_Set1Cell2.6399	ID201973	201973	40	57.61328125	15.503575727565558	17.16263771467402	0.0	82.0	82	0.5	1		193.13513513513513	161.0	0.0	667.0	7146.0	155.1073395645312	0.48581676198130486	0.8142657660700261
nascent_Set1Cell2.6400	ID70907	70907	40	293.5278015136719	14.856037985035776	21.155310713677448	0.0	29.0	29	0.5	1		635.0	308.0	24.0	2740.0	23495.0	655.1881409183167	0.759541730500233	0.8367385176993022
nascent_Set1Cell2.6401	ID694513	694513	40	278.9496765136719	14.899014580770727	20.99669568321641	0.0	295.0	295	0.5	1		731.2432432432432	636.0	135.0	1723.0	27056.0	420.2483660755735	0.5776831893621392	1.2742532793846932
nascent_Set1Cell2.6402	ID817399	817399	40	176.8651885986328	15.130685366081453	21.331542062707562	0.0	346.0	346	0.5	1		575.972972972973	589.0	136.0	1269.0	21311.0	293.8681191818389	0.4648419789217106	1.2439249860366859
nascent_Set1Cell2.6403	ID750838	750838	40	273.6993103027344	15.040920029540427	21.097616246987872	0.0	319.0	319	0.5	1		736.0	598.0	273.0	1917.0	27232.0	429.0701185898019	0.5853363019727645	1.266670320463333
nascent_Set1Cell2.6404	ID378119	378119	40	68.33917236328125	15.369255894560533	18.18908598280674	0.0	160.0	160	0.5	1		175.45945945945945	116.0	0.0	775.0	6492.0	177.27326592244756	0.48847381213520796	0.6496263378301083
nascent_Set1Cell2.6405	ID797967	797967	40	214.2229766845703	15.11423507240038	21.26049097907775	0.0	340.0	340	0.5	1		688.6486486486486	579.0	242.0	1574.0	25480.0	360.8600233559496	0.4401883931985186	1.1665630136196015
nascent_Set1Cell2.6406	ID429313	429313	40	301.865478515625	13.950413765760478	20.302280708042684	0.0	179.0	179	0.5	1		638.0	358.0	24.0	2539.0	23606.0	679.003600055912	0.7903456463668007	0.8295809646547943
nascent_Set1Cell2.6407	ID638222	638222	40	309.3404846191406	14.64365107135719	20.714180555363676	0.0	271.0	271	0.5	1		789.7297297297297	561.0	257.0	2365.0	29220.0	517.7756189621057	0.6244939961110034	1.1726733174956436
nascent_Set1Cell2.6408	ID153861	153861	40	38.368988037109375	15.829084271871423	17.609388352080384	0.0	69.0	69	0.5	1		143.48648648648648	132.0	0.0	535.0	5309.0	113.61915468930543	0.40252621150829687	0.7248908576349308
nascent_Set1Cell2.6409	ID394511	394511	40	267.2364807128906	13.879669050286063	20.16269372265814	0.0	167.0	167	0.5	1		609.4324324324324	326.0	19.0	2308.0	22549.0	608.8386276136514	0.7004761138206431	0.8246623256382571
nascent_Set1Cell2.6410	ID328969	328969	40	79.07406616210938	15.703571332219436	17.93960576691973	0.0	141.0	141	0.5	1		202.78378378378378	184.0	0.0	655.0	7503.0	157.31852598667018	0.5655193790984407	0.9312630963905114
nascent_Set1Cell2.6411	ID495882	495882	40	260.4820556640625	14.462458483644577	20.35281374223173	0.0	213.0	213	0.5	1		631.7297297297297	542.0	182.0	1765.0	23374.0	410.97185958331676	0.6122694243335093	1.1674927166378921
nascent_Set1Cell2.6412	ID361738	361738	40	85.45642852783203	15.504931072416909	18.08654146730522	0.0	152.0	152	0.5	1		210.9189189189189	155.0	0.0	750.0	7804.0	178.12922562291968	0.5973139833068629	0.8855696837181165
nascent_Set1Cell2.6413	ID272661	272661	40	57.54133605957031	15.652649059455603	17.452682357007394	0.0	118.0	118	0.5	1		184.54054054054055	143.0	4.0	595.0	6828.0	139.18604547602916	0.46913594294858735	0.8467648306966656
nascent_Set1Cell2.6414	ID509203	509203	40	65.83727264404297	15.209164009167814	19.303723358696715	0.0	216.0	216	0.5	1		203.97297297297297	159.0	0.0	794.0	7547.0	185.3537888121714	0.3154981085968755	0.527846548027687
nascent_Set1Cell2.6415	ID574748	574748	40	265.9874267578125	14.565852770091912	20.513700248263426	0.0	242.0	242	0.5	1		756.5135135135135	719.0	148.0	1650.0	27991.0	392.41854226362994	0.5420531315942048	1.3553132553500769
nascent_Set1Cell2.6416	ID467217	467217	40	301.90972900390625	14.141922479610914	20.307880577686255	0.0	194.0	194	0.5	1		641.5945945945946	365.0	24.0	2649.0	23739.0	652.3399105212396	0.7593498078605265	0.8489975398982534
nascent_Set1Cell2.6417	ID584991	584991	40	301.54632568359375	14.632440615914602	20.641223557225132	0.0	253.0	253	0.5	1		762.5675675675676	669.0	114.0	1764.0	28215.0	428.4218157986965	0.6074875406239343	1.3453228179245258
nascent_Set1Cell2.6418	ID106776	106776	40	282.44219970703125	14.847968649311952	21.167562682198707	0.0	43.0	43	0.5	1		628.3243243243244	349.0	52.0	2657.0	23248.0	646.6484127171965	0.7458179441911177	0.8301938805320115
nascent_Set1Cell2.6419	ID207130	207130	40	64.7368392944336	15.3598887175724	17.116601916354394	0.0	87.0	87	0.5	1		174.13513513513513	124.0	0.0	576.0	6443.0	153.2639629604505	0.5240270019469059	0.7813351386550089
nascent_Set1Cell2.6420	ID866583	866583	40	163.6891632080078	15.122685119695348	21.257032696090015	0.0	368.0	368	0.5	1		497.1081081081081	327.0	17.0	1295.0	18393.0	395.6628603989754	0.4525677922985216	0.7828936836517812
nascent_Set1Cell2.6421	ID59675	59675	40	273.8619689941406	14.867343512281327	21.197293441279474	0.0	24.0	24	0.5	1		661.7567567567568	403.0	70.0	2758.0	24485.0	664.6652626784488	0.6988288712312078	0.8191182534054552
nascent_Set1Cell2.6422	ID296218	296218	40	261.778564453125	13.204104727370797	20.620684414387785	0.0	125.0	125	0.5	1		623.081081081081	386.0	32.0	2143.0	23054.0	584.5415762410355	0.6646562156540238	0.851200103697467
nascent_Set1Cell2.6423	ID886034	886034	40	203.21804809570312	14.699660932539924	20.800988942581803	0.0	378.0	378	0.5	1		480.1081081081081	307.0	0.0	1441.0	17764.0	396.0070695064661	0.5527273812240322	0.8631412353598148
nascent_Set1Cell2.6424	ID322853	322853	40	223.0425567626953	13.349143582187956	20.453081791512844	0.0	140.0	140	0.5	1		593.9459459459459	398.0	9.0	2155.0	21976.0	582.534307332383	0.6769165919802366	0.82315023785312
nascent_Set1Cell2.6425	ID803117	803117	40	199.6576690673828	15.3039993098951	21.472060181392383	0.0	338.0	338	0.5	1		729.8108108108108	562.0	185.0	1439.0	27003.0	380.07446915322015	0.3373290011481276	0.9686948882582584
nascent_Set1Cell2.6426	ID224546	224546	40	56.838401794433594	15.310492157512765	17.163480973085278	0.0	89.0	89	0.5	1		177.97297297297297	93.0	15.0	659.0	6585.0	172.68685314536614	0.41859015123425464	0.6082145998239453
nascent_Set1Cell2.6427	ID212256	212256	40	55.81708526611328	15.282692903671569	17.14731364519429	0.0	88.0	88	0.5	1		193.64864864864865	144.0	0.0	686.0	7165.0	163.72117493813414	0.45272493149776916	0.7372090117074571
nascent_Set1Cell2.6428	ID481571	481571	40	21.17416000366211	15.643403979709273	19.82891255031145	0.0	204.0	204	0.5	1		122.64864864864865	107.0	0.0	340.0	4538.0	90.63762286533489	0.08444229984892092	0.2107355767036218
nascent_Set1Cell2.6429	ID354592	354592	40	80.66090393066406	15.528710865851313	18.067930335893983	0.0	150.0	150	0.5	1		213.0	147.0	31.0	723.0	7881.0	175.97127290807694	0.5610993657505285	0.870115798363113
nascent_Set1Cell2.6430	ID509231	509231	40	233.96139526367188	14.50119297130674	20.39205311324635	0.0	216.0	216	0.5	1		599.081081081081	519.0	144.0	1693.0	22166.0	373.5148649710669	0.6268021121306373	1.2359572056366452
nascent_Set1Cell2.6431	ID313640	313640	40	259.0511474609375	13.278800993708948	20.555874423085772	0.0	134.0	134	0.5	1		586.4594594594595	333.0	26.0	2113.0	21699.0	549.0556840104146	0.6847678559430224	0.8682702030267072
nascent_Set1Cell2.6432	ID501034	501034	40	253.26197814941406	14.444211804337668	20.30918050935186	0.0	212.0	212	0.5	1		656.6756756756756	518.0	152.0	1936.0	24297.0	456.594401463101	0.6183232800069935	1.099007508781791
nascent_Set1Cell2.6433	ID710948	710948	40	295.26190185546875	14.953254658581121	21.050760477729558	0.0	302.0	302	0.5	1		772.8648648648649	705.0	220.0	1771.0	28596.0	407.45457566608724	0.6147291893462049	1.4442371097416953
nascent_Set1Cell2.6434	ID175405	175405	40	187.9888916015625	14.345040943974846	21.27832182051344	0.0	72.0	72	0.5	1		523.6756756756756	452.0	0.0	1437.0	19376.0	337.0522588935212	0.5880928344063242	1.150708064891737
nascent_Set1Cell2.6435	ID461108	461108	40	272.35430908203125	14.19396204248469	20.297793437198592	0.0	198.0	198	0.5	1		656.6756756756756	328.0	60.0	2612.0	24297.0	703.3425376196333	0.7304524508524928	0.7882179514031127
nascent_Set1Cell2.6436	ID551227	551227	40	249.8539276123047	14.541395640770254	20.51270621190296	0.0	236.0	236	0.5	1		726.8108108108108	682.0	207.0	1474.0	26892.0	336.10818676910145	0.5505722818172972	1.5356583671284705
nascent_Set1Cell2.6437	ID156982	156982	40	273.8630065917969	14.74782540128009	21.146486616272263	0.0	66.0	66	0.5	1		626.6756756756756	474.0	21.0	1975.0	23187.0	536.170632772299	0.7231779760028983	0.9810358244219273
nascent_Set1Cell2.6438	ID455984	455984	40	63.792327880859375	15.446859557203238	18.835170943915706	0.0	193.0	193	0.5	1		170.05405405405406	133.0	0.0	467.0	6292.0	129.2484571036098	0.43735166427059735	0.8006807097030798
nascent_Set1Cell2.6439	ID119095	119095	40	37.5185546875	16.118221747964583	19.05684075509049	0.0	51.0	51	0.5	1		111.21621621621621	102.0	0.0	356.0	4115.0	92.0456212776925	0.40698792606047657	0.6990144161459364
nascent_Set1Cell2.6440	ID78134	78134	40	299.49127197265625	14.859016646507065	21.167846932769955	0.0	32.0	32	0.5	1		657.0540540540541	382.0	64.0	2657.0	24311.0	674.1562193647019	0.7473139049432994	0.8336863283920493
nascent_Set1Cell2.6441	ID175416	175416	40	57.09819030761719	15.680338278005523	17.417360607078756	0.0	78.0	78	0.5	1		147.83783783783784	108.0	0.0	523.0	5470.0	131.2018194135181	0.45095428657418385	0.700413535088995
nascent_Set1Cell2.6442	ID143678	143678	40	275.7474365234375	14.863700017042424	21.182889903877918	0.0	58.0	58	0.5	1		648.7297297297297	409.0	61.0	2180.0	24003.0	525.3622373948099	0.7093268209912786	1.0248403553086074
nascent_Set1Cell2.6443	ID106813	106813	40	29.2243709564209	16.2318009449373	19.37391654927201	0.0	47.0	47	0.5	1		103.05405405405405	85.0	0.0	460.0	3813.0	87.96904314901096	0.36359791343578174	0.6247413662873074
nascent_Set1Cell2.6444	ID156991	156991	40	218.83468627929688	14.43076340690081	21.23318742601371	0.0	71.0	71	0.5	1		575.1621621621622	469.0	0.0	1511.0	21281.0	368.4375805353612	0.6343659146981308	1.2118445805401032
nascent_Set1Cell2.6445	ID481594	481594	40	306.49932861328125	14.299993851451125	20.332612396914296	0.0	204.0	204	0.5	1		644.3513513513514	407.0	41.0	2610.0	23841.0	655.0589971825361	0.7403698313266205	0.836911413642617
nascent_Set1Cell2.6446	ID378171	378171	40	281.8152770996094	13.772357134615975	20.161531217037208	0.0	160.0	160	0.5	1		608.027027027027	401.0	24.0	2413.0	22497.0	593.1925622560653	0.7131045814085794	0.8533487035388533
nascent_Set1Cell2.6447	ID47425	47425	40	266.4629821777344	15.033213987862853	21.363601605116248	0.0	17.0	17	0.5	1		617.2972972972973	410.0	0.0	1808.0	22840.0	519.4872399708124	0.676038713096134	0.9585990786471845
nascent_Set1Cell2.6448	ID156992	156992	40	37.3073616027832	15.856865287601549	17.82873766005	0.0	67.0	67	0.5	1		128.59459459459458	92.0	0.0	591.0	4758.0	120.11394115113724	0.4099364458393466	0.6225529375328377
nascent_Set1Cell2.6449	ID767311	767311	40	250.00289916992188	15.028086018257698	21.1101043286972	0.0	326.0	326	0.5	1		746.027027027027	570.0	235.0	1861.0	27603.0	424.2750343878423	0.5003955201043639	1.1728561078465018
nascent_Set1Cell2.6450	ID329027	329027	40	252.58621215820312	13.361709554602948	20.450138156440953	0.0	141.0	141	0.5	1		600.4054054054054	388.0	0.0	2234.0	22215.0	618.4739489465385	0.6831642053315208	0.788046409175926
nascent_Set1Cell2.6451	ID436558	436558	40	58.9050178527832	15.389139001372032	18.682324218007697	0.0	185.0	185	0.5	1		149.13513513513513	89.0	0.0	635.0	5518.0	166.07179875687007	0.43352422109674077	0.5431532837161572
nascent_Set1Cell2.6452	ID654659	654659	40	275.3857421875	14.712320427751763	20.80749626577397	0.0	278.0	278	0.5	1		754.027027027027	593.0	230.0	1917.0	27899.0	447.61513022328097	0.5995056217063383	1.26275657800486
nascent_Set1Cell2.6453	ID361806	361806	40	279.9124755859375	13.571856949191261	20.256632986564405	0.0	152.0	152	0.5	1		603.2972972972973	340.0	0.0	2684.0	22322.0	635.8609152979947	0.6933993919340814	0.7770040840377569
nascent_Set1Cell2.6454	ID671041	671041	40	292.9031677246094	14.781004782378519	20.900100880408417	0.0	283.0	283	0.5	1		782.2432432432432	637.0	208.0	1910.0	28943.0	435.4180242661709	0.5928780474639845	1.3373597749356942
nascent_Set1Cell2.6455	ID398667	398667	40	261.1552734375	13.917733140198338	20.1262364992204	0.0	168.0	168	0.5	1		598.4864864864865	319.0	51.0	2320.0	22144.0	585.2969626903378	0.6868690198112123	0.8327231537304176
nascent_Set1Cell2.6456	ID859459	859459	40	159.74411010742188	15.094342778497426	21.243283783720347	0.0	365.0	365	0.5	1		556.2972972972973	506.0	109.0	1104.0	20583.0	262.86423036161386	0.4260355857377255	1.2645062079621412
nascent_Set1Cell2.6457	ID828765	828765	40	196.50784301757812	15.257159166473322	21.4067433767239	0.0	353.0	353	0.5	1		599.4864864864865	542.0	159.0	1175.0	22181.0	274.7381199151922	0.49672667439201784	1.448323092304746
nascent_Set1Cell2.6458	ID365919	365919	40	271.3759765625	13.641565974767468	20.20931105657863	0.0	155.0	155	0.5	1		616.918918918919	417.0	44.0	2410.0	22826.0	610.2171916793405	0.7154146427472025	0.8432616650092103
nascent_Set1Cell2.6459	ID310623	310623	40	257.6041259765625	13.259768043796926	20.596718396413504	0.0	132.0	132	0.5	1		618.9459459459459	403.0	80.0	2106.0	22901.0	543.8135886673109	0.6812949980551875	0.9224098722841928
nascent_Set1Cell2.6460	ID919890	919890	40	220.1282958984375	14.655699788198246	20.64250958992603	0.0	391.0	391	0.5	1		560.2702702702703	349.0	65.0	1937.0	20730.0	487.2758543764079	0.5698473274105077	0.8347449106042405
nascent_Set1Cell2.6461	ID161126	161126	40	41.00880813598633	15.783240444927943	17.72800231468349	0.0	68.0	68	0.5	1		137.16216216216216	116.0	0.0	474.0	5075.0	103.41247332715545	0.36820998575537356	0.7138947684489582
nascent_Set1Cell2.6462	ID567661	567661	40	267.9960632324219	14.565788576267119	20.51395572598543	0.0	240.0	240	0.5	1		732.6486486486486	692.0	80.0	1535.0	27108.0	391.5843329217728	0.5662373896043505	1.3528243036235827
nascent_Set1Cell2.6463	ID420195	420195	40	67.65937805175781	15.439122954086484	18.810544000677204	0.0	181.0	181	0.5	1		195.97297297297297	169.0	0.0	593.0	7251.0	156.0549202625093	0.45417941790708033	0.7844371741650862
nascent_Set1Cell2.6464	ID332130	332130	40	299.52703857421875	13.39368568853339	20.383950790308248	0.0	143.0	143	0.5	1		646.2432432432432	405.0	46.0	2704.0	23911.0	654.9132854137343	0.7158295185488397	0.8233370876707047
nascent_Set1Cell2.6465	ID272750	272750	40	261.31170654296875	13.191591652503444	20.6350165533655	0.0	118.0	118	0.5	1		619.081081081081	358.0	58.0	2307.0	22906.0	614.8586729384954	0.7186727928007224	0.8420545491294271
nascent_Set1Cell2.6466	ID97645	97645	40	22.630945205688477	16.100015905163165	19.82716411533369	0.0	41.0	41	0.5	1		83.4054054054054	76.0	0.0	252.0	3086.0	56.0825083938633	0.32347495474245463	0.7269787174007942
nascent_Set1Cell2.6467	ID687482	687482	40	270.0447692871094	14.892730798721574	20.988347396620703	0.0	292.0	292	0.5	1		752.1351351351351	662.0	280.0	1770.0	27829.0	390.7593861929588	0.5789826578557936	1.4115772460029454
nascent_Set1Cell2.6468	ID80242	80242	40	304.6431579589844	14.85670539582343	21.15873419564619	0.0	35.0	35	0.5	1		664.4594594594595	324.0	48.0	2863.0	24585.0	676.4276094385938	0.744278976575603	0.8382951701093663
nascent_Set1Cell2.6469	ID631165	631165	40	292.3128356933594	14.638308118535964	20.605605158388972	0.0	265.0	265	0.5	1		754.7837837837837	625.0	174.0	2235.0	27927.0	519.0597340456178	0.6206019657082148	1.1137097000401415
nascent_Set1Cell2.6470	ID173431	173431	40	47.59090042114258	15.761049060241962	17.609707321010568	0.0	72.0	72	0.5	1		162.2972972972973	127.0	11.0	537.0	6005.0	123.49085995527156	0.4804823207150654	0.8530621153543699
nascent_Set1Cell2.6471	ID436604	436604	40	261.75152587890625	14.025868573036782	20.3238477622237	0.0	185.0	185	0.5	1		637.6486486486486	329.0	0.0	2542.0	23593.0	717.7475653511948	0.7453857398430079	0.7588035740851728
nascent_Set1Cell2.6472	ID40315	40315	40	261.5905456542969	14.991468229566259	21.317845539216414	0.0	19.0	19	0.5	1		580.8378378378378	346.0	6.0	1885.0	21491.0	535.9210406970992	0.7264574146905345	0.9120914361715924
nascent_Set1Cell2.6473	ID900470	900470	40	182.01202392578125	14.698809625666234	20.803299652204252	0.0	379.0	379	0.5	1		469.2162162162162	284.0	26.0	1574.0	17361.0	395.77758450472703	0.521327984590768	0.812531111972967
nascent_Set1Cell2.6474	ID103807	103807	40	27.54825782775879	16.1650534642789	19.496458369230083	0.0	46.0	46	0.5	1		90.97297297297297	99.0	0.0	306.0	3366.0	82.21769425889569	0.3097619288143584	0.5233747512447358
nascent_Set1Cell2.6475	ID790921	790921	40	220.61541748046875	15.119197165714333	21.28071635676291	0.0	336.0	336	0.5	1		778.0	702.0	236.0	1705.0	28786.0	396.9610952109931	0.37258793692799647	1.0640211474011045
nascent_Set1Cell2.6476	ID344450	344450	40	273.3516540527344	13.479216168567453	20.328034477841005	0.0	148.0	148	0.5	1		633.2972972972973	344.0	90.0	2544.0	23432.0	640.3633458550814	0.6987255696423125	0.8135693477416661
nascent_Set1Cell2.6477	ID16777	16777	40	238.3289794921875	15.069434889322544	21.389450550500847	0.0	1.0	1	0.5	1		563.1891891891892	328.0	59.0	1561.0	20838.0	484.8086585813371	0.6037439281052135	0.8746447397952194
nascent_Set1Cell2.6478	ID207246	207246	40	254.7646942138672	13.029134694148503	21.244957257439328	0.0	87.0	87	0.5	1		549.0	233.0	37.0	2586.0	20313.0	633.8191119449355	0.6944444444444444	0.7099817463994282
nascent_Set1Cell2.6479	ID99724	99724	40	23.210086822509766	16.183371838541973	19.52796468370852	0.0	45.0	45	0.5	1		79.48648648648648	71.0	0.0	333.0	2941.0	71.38768241931658	0.21606959329035438	0.3956719270586496
nascent_Set1Cell2.6480	ID420233	420233	40	268.20697021484375	13.990268695114063	20.335067915279474	0.0	181.0	181	0.5	1		624.9459459459459	296.0	18.0	2634.0	23123.0	687.283054495742	0.7603305754875641	0.7854979166924188
nascent_Set1Cell2.6481	ID338314	338314	40	77.09248352050781	15.6982037273473	17.852382357104545	0.0	136.0	136	0.5	1		201.2972972972973	164.0	0.0	560.0	7448.0	158.7116296349495	0.5016842262398087	0.8474440132936714
nascent_Set1Cell2.6482	ID821660	821660	40	196.29673767089844	15.168734922072826	21.368978094980644	0.0	348.0	348	0.5	1		605.4054054054054	544.0	82.0	1333.0	22400.0	314.5868948548468	0.506088746486267	1.2933372321649823
nascent_Set1Cell2.6483	ID500115	500115	40	75.56548309326172	15.132722452710178	19.220866148518567	0.0	210.0	210	0.5	1		222.64864864864865	198.0	0.0	690.0	8238.0	193.21004922913076	0.4042778127901668	0.6635096160018835
nascent_Set1Cell2.6484	ID852377	852377	40	166.25173950195312	15.147580185646218	21.22482511608121	0.0	360.0	360	0.5	1		562.4324324324324	535.0	156.0	1051.0	20810.0	263.2891883399254	0.4341966274934958	1.2934363890709601
nascent_Set1Cell2.6485	ID518545	518545	40	66.84786224365234	15.01441834731827	19.462570216414644	0.0	221.0	221	0.5	1		249.64864864864865	201.0	0.0	774.0	9237.0	195.58078981675413	0.16649181092265547	0.36437133386567666
nascent_Set1Cell2.6486	ID760211	760211	40	265.215087890625	15.002203382499015	21.082674954847345	0.0	323.0	323	0.5	1		710.3513513513514	596.0	220.0	1636.0	26283.0	400.70952462241667	0.5761750898171136	1.2960553819031502
nascent_Set1Cell2.6487	ID32153	32153	40	220.77371215820312	15.124288435081217	21.499871916423558	0.0	12.0	12	0.5	1		567.0	378.0	54.0	1925.0	20979.0	498.514682721471	0.5966425235226426	0.8500444020449792
nascent_Set1Cell2.6488	ID534932	534932	40	208.33021545410156	14.520148676586198	20.547075454403995	0.0	227.0	227	0.5	1		624.4594594594595	576.0	168.0	1190.0	23105.0	299.12312539177594	0.46900423201013614	1.3330240017085238
nascent_Set1Cell2.6489	ID703895	703895	40	258.1977844238281	14.919250493003753	21.01699141066118	0.0	296.0	296	0.5	1		759.5675675675676	673.0	165.0	1735.0	28104.0	388.05129533066605	0.5758501796733261	1.4305460812912036
nascent_Set1Cell2.6490	ID79263	79263	40	304.76776123046875	14.867526879288373	21.161949809955377	0.0	34.0	34	0.5	1		660.2432432432432	398.0	71.0	2705.0	24429.0	643.6186071047133	0.7396546458743891	0.8723109380897814
nascent_Set1Cell2.6491	ID282019	282019	40	53.826236724853516	15.587651973806185	17.417247801852298	0.0	119.0	119	0.5	1		163.0810810810811	116.0	0.0	587.0	6034.0	146.16474312272481	0.43955533482365605	0.6813592275264138
nascent_Set1Cell2.6492	ID591264	591264	40	296.9848937988281	14.612003877247934	20.65123070129994	0.0	252.0	252	0.5	1		774.2702702702703	701.0	17.0	1812.0	28648.0	440.2700969385251	0.6341759467127985	1.3649424554883112
nascent_Set1Cell2.6493	ID518572	518572	40	210.45993041992188	14.494637246995637	20.504596773501202	0.0	221.0	221	0.5	1		626.0	539.0	158.0	1525.0	23162.0	351.37713199479685	0.5365407535903518	1.24419790731904
nascent_Set1Cell2.6494	ID453037	453037	40	72.27709197998047	15.324239853415058	18.933885196080443	0.0	197.0	197	0.5	1		206.32432432432432	128.0	0.0	867.0	7634.0	188.53352988763532	0.4638556160627776	0.693547809293906
nascent_Set1Cell2.6495	ID628130	628130	40	291.3497619628906	14.64064738686016	20.62806830910236	0.0	268.0	268	0.5	1		768.8108108108108	614.0	201.0	2211.0	28446.0	523.1417822391214	0.6048667043148386	1.1077730147875229
nascent_Set1Cell2.6496	ID265647	265647	40	73.03211212158203	15.526883630685978	17.43246898134875	0.0	112.0	112	0.5	1		185.1891891891892	103.0	5.0	770.0	6852.0	188.08624467364817	0.5318479347370458	0.6836918646877098
nascent_Set1Cell2.6497	ID544165	544165	40	51.78369903564453	14.868284580341092	19.681473984017334	0.0	225.0	225	0.5	1		300.4054054054054	234.0	22.0	834.0	11115.0	213.94683392784233	0.1556797476611922	0.3782914197578086
nascent_Set1Cell2.6498	ID313771	313771	40	236.88449096679688	13.20226858515211	20.610878063215168	0.0	128.0	128	0.5	1		602.4054054054054	418.0	91.0	2133.0	22289.0	556.5425739659426	0.7058301481637381	0.8957460099922147
nascent_Set1Cell2.6499	ID249267	249267	40	74.1228256225586	15.420459729632704	17.30119881717187	0.0	104.0	104	0.5	1		196.45945945945945	135.0	0.0	825.0	7269.0	192.73320572384145	0.5742317567609778	0.7436437511458593
nascent_Set1Cell2.6500	ID833982	833982	40	145.1183624267578	15.175032175619137	21.325726603722387	0.0	358.0	358	0.5	1		494.3783783783784	486.0	143.0	984.0	18292.0	214.00900180331868	0.44282581400172843	1.4180007115719884
nascent_Set1Cell2.6501	ID97717	97717	40	303.5651550292969	14.850995603303748	21.14233298059169	0.0	41.0	41	0.5	1		635.7837837837837	346.0	54.0	2602.0	23524.0	654.434154872026	0.7763972223825689	0.8492144450171841
nascent_Set1Cell2.6502	ID544188	544188	40	195.31480407714844	14.492142593715856	20.530149628570555	0.0	225.0	225	0.5	1		611.918918918919	563.0	215.0	1543.0	22641.0	299.89742490635933	0.5067511122273824	1.3724746431388357
nascent_Set1Cell2.6503	ID200119	200119	40	55.6289176940918	15.445344758207636	17.12897069514231	0.0	85.0	85	0.5	1		181.56756756756758	137.0	0.0	716.0	6718.0	168.3225310957344	0.4357517963028989	0.6547655719014512
nascent_Set1Cell2.6504	ID927161	927161	40	242.59877014160156	14.650973085978494	20.650587312972604	0.0	394.0	394	0.5	1		633.0540540540541	385.0	113.0	2126.0	23423.0	518.6881393341146	0.5129064823846118	0.8275430144070678
nascent_Set1Cell2.6505	ID743859	743859	40	268.12237548828125	15.041087812128541	21.094528296178876	0.0	316.0	316	0.5	1		724.027027027027	562.0	240.0	1764.0	26789.0	419.1719672618126	0.5791739147932066	1.266985296760092
nascent_Set1Cell2.6506	ID59833	59833	40	278.19635009765625	14.883410392563258	21.173183495084064	0.0	27.0	27	0.5	1		626.2702702702703	322.0	48.0	2582.0	23172.0	669.5064371381125	0.7209976108443599	0.7837735307811167
nascent_Set1Cell2.6507	ID371132	371132	40	66.23738861083984	15.484134359899876	18.00267413222746	0.0	154.0	154	0.5	1		174.32432432432432	125.0	0.0	687.0	6450.0	150.6980155539279	0.5016924261690278	0.7729243815854251
nascent_Set1Cell2.6508	ID211390	211390	40	244.7251739501953	12.947104661813501	20.782475777589458	0.0	93.0	93	0.5	1		553.3783783783783	240.0	0.0	3014.0	20475.0	698.2167504655204	0.7499633267054314	0.6793178054949761
nascent_Set1Cell2.6509	ID485830	485830	40	76.0580825805664	15.218827473766542	19.076539095725973	0.0	206.0	206	0.5	1		225.21621621621622	149.0	15.0	791.0	8333.0	182.80866365549392	0.42180718374940623	0.7309810983931548
nascent_Set1Cell2.6510	ID456130	456130	40	329.0492248535156	14.092719729721143	20.33867808176998	0.0	193.0	193	0.5	1		667.972972972973	366.0	18.0	2637.0	24715.0	698.0228222346032	0.7842077387674864	0.8412110503131383
nascent_Set1Cell2.6511	ID500160	500160	40	249.5697479248047	14.376366663661502	20.31989547029803	0.0	210.0	210	0.5	1		684.0540540540541	538.0	166.0	2077.0	25310.0	505.0009321193788	0.6516787765137885	1.0688979056019543
nascent_Set1Cell2.6512	ID184778	184778	40	50.45817184448242	15.746351348617624	17.534198915311354	0.0	74.0	74	0.5	1		142.6216216216216	108.0	0.0	521.0	5277.0	120.73670880412823	0.47378484343949734	0.7594918364663038
nascent_Set1Cell2.6513	ID130504	130504	40	271.5200500488281	14.88666314352186	21.177320509843362	0.0	52.0	52	0.5	1		647.2972972972973	367.0	23.0	2641.0	23950.0	636.2371965472234	0.7388123467683835	0.8645620392074961
nascent_Set1Cell2.6514	ID607704	607704	40	278.517822265625	14.644581737645774	20.686079573895178	0.0	257.0	257	0.5	1		744.5405405405405	613.0	194.0	2011.0	27548.0	431.11564538960977	0.589425547271534	1.2808944035528296
nascent_Set1Cell2.6515	ID922079	922079	40	221.30966186523438	14.642027602377558	20.62958796656212	0.0	385.0	385	0.5	1		527.3783783783783	388.0	19.0	1938.0	19513.0	475.54724916267384	0.6178837223207702	0.8470676400293723
nascent_Set1Cell2.6516	ID440788	440788	40	65.40989685058594	15.376562775584235	18.72838457331794	0.0	186.0	186	0.5	1		173.2972972972973	117.0	0.0	516.0	6412.0	150.16821398848856	0.3959936108790903	0.654709312012359
nascent_Set1Cell2.6517	ID56787	56787	40	274.68572998046875	14.963635902316794	21.294569530077133	0.0	20.0	20	0.5	1		623.3243243243244	347.0	32.0	2140.0	23063.0	581.9584298849138	0.7020048238390465	0.883550581166757
nascent_Set1Cell2.6518	ID647642	647642	40	317.3033752441406	14.678988230396213	20.78961882394058	0.0	273.0	273	0.5	1		792.081081081081	659.0	197.0	2138.0	29307.0	509.2551411608908	0.6012768488144596	1.1680791488806563
nascent_Set1Cell2.6519	ID110041	110041	40	27.001455307006836	16.21959210137728	19.764565283699184	0.0	42.0	42	0.5	1		73.27027027027027	47.0	0.0	337.0	2711.0	81.60393803428057	0.2697949459329217	0.38154598461382183
nascent_Set1Cell2.6520	ID524753	524753	40	68.14508056640625	14.933738263068651	19.52387454906209	0.0	223.0	223	0.5	1		249.0810810810811	175.0	0.0	962.0	9216.0	250.77882889315245	0.21641517803034876	0.35341563079840216
nascent_Set1Cell2.6521	ID720336	720336	40	300.07281494140625	14.968076273306634	21.06091274422196	0.0	306.0	306	0.5	1		795.3513513513514	773.0	141.0	1993.0	29428.0	429.8314408783606	0.5938361149192736	1.3788397094278182
nascent_Set1Cell2.6522	ID338392	338392	40	264.8280334472656	13.349379009317444	20.511064923446536	0.0	136.0	136	0.5	1		634.8378378378378	399.0	24.0	2074.0	23489.0	556.4478868238702	0.6717228485564544	0.9168412503305261
nascent_Set1Cell2.6523	ID220637	220637	40	220.97354125976562	12.92916040929819	20.82578602932817	0.0	92.0	92	0.5	1		550.7567567567568	251.0	0.0	2689.0	20378.0	689.1864529769625	0.715786473918056	0.6667658447740095
nascent_Set1Cell2.6524	ID560598	560598	40	199.2356719970703	14.551559962859946	20.558676763964222	0.0	234.0	234	0.5	1		655.7567567567568	609.0	241.0	1400.0	24263.0	314.97216855933	0.4854269800796297	1.3607338615937519
nascent_Set1Cell2.6525	ID524776	524776	40	215.84263610839844	14.499969276302943	20.52898346838215	0.0	223.0	223	0.5	1		609.4594594594595	631.0	187.0	1362.0	22550.0	303.91862896675656	0.5321790595444166	1.3930469561450631
nascent_Set1Cell2.6526	ID183776	183776	40	53.649078369140625	15.719785141491876	17.477994668645586	0.0	75.0	75	0.5	1		166.8108108108108	128.0	0.0	625.0	6172.0	133.10977880386253	0.48103335098423994	0.8140565532270527
nascent_Set1Cell2.6527	ID453089	453089	40	271.7691955566406	14.181451072499392	20.302189249178067	0.0	197.0	197	0.5	1		641.6486486486486	305.0	53.0	2643.0	23741.0	679.0964673829573	0.7231147160580849	0.7930285390723192
nascent_Set1Cell2.6528	ID845284	845284	40	153.41384887695312	15.086243310960354	21.150384475866165	0.0	359.0	359	0.5	1		528.4054054054054	524.0	132.0	937.0	19551.0	215.43192524418106	0.4418714153613996	1.503337741144249
nascent_Set1Cell2.6529	ID354799	354799	40	241.8860626220703	13.510155500848724	20.30454499809461	0.0	150.0	150	0.5	1		606.1891891891892	313.0	70.0	2538.0	22429.0	619.3312629063813	0.6879914696446204	0.7978623748900063
nascent_Set1Cell2.6530	ID485869	485869	40	295.4897155761719	14.33724405801524	20.33717806698668	0.0	206.0	206	0.5	1		695.6756756756756	386.0	88.0	2719.0	25740.0	702.4666086984749	0.7114750136578002	0.8233798195667676
nascent_Set1Cell2.6531	ID371188	371188	40	276.4524841308594	13.606003875072842	20.232466476312158	0.0	154.0	154	0.5	1		591.3243243243244	375.0	82.0	2414.0	21879.0	565.5512087067534	0.697713094920998	0.8594020405283574
nascent_Set1Cell2.6532	ID907775	907775	40	193.01565551757812	14.617305278453797	20.63847080697689	0.0	384.0	384	0.5	1		512.9459459459459	407.0	49.0	1907.0	18979.0	472.57756247260886	0.5760947853069359	0.7934875399551836
nascent_Set1Cell2.6533	ID297463	297463	40	66.75348663330078	15.584342403958933	17.40240147939888	0.0	126.0	126	0.5	1		196.64864864864865	139.0	10.0	666.0	7276.0	166.59635453798305	0.47246894589721955	0.7574999220223237
nascent_Set1Cell2.6534	ID258550	258550	40	65.65987396240234	15.45364029845657	17.342079805932542	0.0	108.0	108	0.5	1		192.9189189189189	124.0	0.0	708.0	7138.0	181.21723893627694	0.4836313345451238	0.6940547648113954
nascent_Set1Cell2.6535	ID397808	397808	40	73.87288665771484	15.392980575754148	18.543540920110967	0.0	174.0	174	0.5	1		197.78378378378378	128.0	0.0	825.0	7318.0	191.56114996046085	0.5216661968142002	0.7079238503668283
nascent_Set1Cell2.6536	ID287228	287228	40	255.10279846191406	13.185671993195745	20.63921622975822	0.0	121.0	121	0.5	1		624.4594594594595	307.0	0.0	2454.0	23105.0	640.2502373028583	0.7143301511699999	0.8128099559072884
nascent_Set1Cell2.6537	ID783859	783859	40	223.6087188720703	15.129456212557836	21.274544095163805	0.0	333.0	333	0.5	1		790.5675675675676	719.0	272.0	1567.0	29251.0	380.7118727200795	0.3739463158541301	1.130347722707366
nascent_Set1Cell2.6538	ID608752	608752	40	262.22479248046875	14.637662498424922	20.65883460313773	0.0	261.0	261	0.5	1		729.2702702702703	637.0	119.0	1843.0	26983.0	420.6245124579409	0.5531146478537271	1.2349107491938456
nascent_Set1Cell2.6539	ID380412	380412	40	70.90260314941406	15.409755401381823	18.187740686605565	0.0	163.0	163	0.5	1		188.97297297297297	130.0	8.0	812.0	6992.0	184.8016183320323	0.49731801081855753	0.6792725432475643
nascent_Set1Cell2.6540	ID680432	680432	40	291.1326599121094	14.835832739850341	20.929657925876985	0.0	289.0	289	0.5	1		759.6486486486486	649.0	245.0	2216.0	28107.0	460.64750419721486	0.6014410694944589	1.238671546338547
nascent_Set1Cell2.6541	ID385529	385529	40	66.03807067871094	15.35959994957778	18.3881764675951	0.0	165.0	165	0.5	1		195.64864864864865	141.0	0.0	889.0	7239.0	191.31695868029752	0.4715499675043857	0.6553994697018266
nascent_Set1Cell2.6542	ID282105	282105	40	283.2493896484375	13.198041469500804	20.612638245048892	0.0	119.0	119	0.5	1		627.4054054054054	417.0	0.0	2425.0	23214.0	627.4576328972986	0.7355113824247426	0.8475313597421221
nascent_Set1Cell2.6543	ID89605	89605	40	28.32352638244629	16.274295437081516	20.15385414360085	0.0	37.0	37	0.5	1		104.02702702702703	77.0	0.0	457.0	3849.0	90.40725342289451	0.3276397592779	0.567922736012821
nascent_Set1Cell2.6544	ID103940	103940	40	287.0298156738281	14.878103032771413	21.223913263793033	0.0	46.0	46	0.5	1		634.2432432432432	359.0	39.0	2207.0	23467.0	586.8992155295398	0.740259045725717	0.9193738335770932
nascent_Set1Cell2.6545	ID736782	736782	40	286.61505126953125	15.03595005415315	21.08620021646649	0.0	313.0	313	0.5	1		770.2972972972973	613.0	218.0	1829.0	28501.0	460.95931761110165	0.5938836591789745	1.245290082220136
nascent_Set1Cell2.6546	ID286210	286210	40	278.6495666503906	13.205863975059604	20.596067715451046	0.0	122.0	122	0.5	1		634.5405405405405	377.0	75.0	2265.0	23478.0	603.2730446210625	0.7112784589668744	0.8743683360893063
nascent_Set1Cell2.6547	ID123401	123401	40	264.4455871582031	14.891981381404133	21.196348038676373	0.0	48.0	48	0.5	1		623.5945945945946	350.0	70.0	2209.0	23073.0	613.0568878560518	0.7568700723770504	0.8764219574312604
nascent_Set1Cell2.6548	ID265740	265740	40	270.08416748046875	13.141621467327596	20.69772031513736	0.0	112.0	112	0.5	1		643.7027027027027	383.0	69.0	2399.0	23817.0	642.782055031307	0.7582174837361009	0.8637196194072835
nascent_Set1Cell2.6549	ID224776	224776	40	240.63369750976562	12.916892919469001	21.01611491571249	0.0	89.0	89	0.5	1		552.3513513513514	239.0	13.0	2892.0	20437.0	697.2251834640344	0.7555986630526853	0.6819276352295535
nascent_Set1Cell2.6550	ID664071	664071	40	266.27569580078125	14.779356603582022	20.912681566560416	0.0	285.0	285	0.5	1		716.1351351351351	629.0	214.0	1845.0	26497.0	418.6585165184789	0.5973836113999789	1.2794081906882528
nascent_Set1Cell2.6551	ID73230	73230	40	285.6183166503906	14.853499679874053	21.161733934633293	0.0	30.0	30	0.5	1		644.8378378378378	337.0	0.0	2863.0	23859.0	668.8481605430801	0.7436855297914817	0.822383029135875
nascent_Set1Cell2.6552	ID776708	776708	40	226.54713439941406	15.019360456757358	21.08013465824792	0.0	329.0	329	0.5	1		753.2702702702703	682.0	219.0	1739.0	27871.0	384.3184189537982	0.41890786177491734	1.1573212828718367
nascent_Set1Cell2.6553	ID481811	481811	40	73.1164779663086	15.315933319496187	18.981598735564695	0.0	201.0	201	0.5	1		193.40540540540542	148.0	0.0	564.0	7156.0	152.04229299395237	0.4510203803102768	0.7907821311739284
nascent_Set1Cell2.6554	ID107037	107037	40	279.0666809082031	14.89834942499197	21.20484719047888	0.0	47.0	47	0.5	1		629.2972972972973	354.0	28.0	2176.0	23284.0	592.2973570421864	0.7563767896245116	0.9150958202236772
nascent_Set1Cell2.6555	ID607766	607766	40	291.4915466308594	14.636368971906503	20.609264636572384	0.0	260.0	260	0.5	1		740.7837837837837	598.0	227.0	2087.0	27409.0	471.99312230953905	0.6217471238602612	1.203417827045015
nascent_Set1Cell2.6556	ID89632	89632	40	302.8004150390625	14.854104493944119	21.156048932303268	0.0	37.0	37	0.5	1		666.918918918919	336.0	70.0	2750.0	24676.0	665.4813787518517	0.7403945466863516	0.8526732194256319
nascent_Set1Cell2.6557	ID445991	445991	40	63.64609909057617	15.452583126940377	18.811800977912636	0.0	188.0	188	0.5	1		182.9189189189189	140.0	0.0	557.0	6768.0	152.0484897762659	0.45448083259373445	0.7518203558375195
nascent_Set1Cell2.6558	ID753194	753194	40	271.5520935058594	15.023756802629496	21.085481986651562	0.0	320.0	320	0.5	1		731.7567567567568	572.0	213.0	1628.0	27075.0	390.88229298212906	0.5682273289147692	1.356637566938463
nascent_Set1Cell2.6559	ID85536	85536	40	26.70381736755371	16.229577354681997	20.248099932399395	0.0	36.0	36	0.5	1		86.1891891891892	68.0	0.0	272.0	3189.0	79.07936865293341	0.30194434303345785	0.505538314337159
nascent_Set1Cell2.6560	ID249376	249376	40	260.96051025390625	13.039381682639696	20.823893634928076	0.0	104.0	104	0.5	1		610.6486486486486	316.0	0.0	2656.0	22594.0	686.322050102178	0.7163143930332906	0.7426775174498197
nascent_Set1Cell2.6561	ID304679	304679	40	68.69691467285156	15.648648767383884	17.688650539119234	0.0	133.0	133	0.5	1		199.24324324324326	130.0	0.0	740.0	7372.0	173.36849089045458	0.41745641442807224	0.6769317034246012
nascent_Set1Cell2.6562	ID640556	640556	40	323.6195068359375	14.678005196266971	20.76718499086118	0.0	272.0	272	0.5	1		783.5675675675676	578.0	210.0	2062.0	28992.0	488.9103837753534	0.6384218122380845	1.248990634907587
nascent_Set1Cell2.6563	ID440865	440865	40	284.08782958984375	14.063665253887068	20.305273090307296	0.0	186.0	186	0.5	1		640.7297297297297	306.0	14.0	2658.0	23707.0	697.7691694348596	0.72959185463035	0.7746926583822311
nascent_Set1Cell2.6564	ID713250	713250	40	292.0476379394531	14.9938879778023	21.05073864468326	0.0	303.0	303	0.5	1		765.7297297297297	620.0	186.0	1708.0	28332.0	405.27114713818787	0.6111185534682325	1.4333682788790598
nascent_Set1Cell2.6565	ID881188	881188	40	176.81272888183594	14.92722004439057	21.045116248173045	0.0	374.0	374	0.5	1		530.1081081081081	358.0	55.0	1415.0	19614.0	402.47365571369215	0.5260769982639649	0.9080920028418009
nascent_Set1Cell2.6566	ID99882	99882	40	293.636474609375	14.900854551914728	21.236061264088118	0.0	45.0	45	0.5	1		621.1351351351351	389.0	23.0	2163.0	22982.0	614.7451216273005	0.7771115825037491	0.8836691335480528
nascent_Set1Cell2.6567	ID600613	600613	40	278.0090026855469	14.63914051519856	20.673966321564784	0.0	255.0	255	0.5	1		742.7837837837837	660.0	122.0	1922.0	27483.0	438.1521891316313	0.5883275734736373	1.2558753936734082
nascent_Set1Cell2.6568	ID807458	807458	40	185.1775665283203	15.109419557253123	21.292359720785026	0.0	343.0	343	0.5	1		608.081081081081	520.0	180.0	1287.0	22499.0	313.38921295858097	0.4790068091064094	1.2568369992243955
nascent_Set1Cell2.6569	ID917027	917027	40	239.24916076660156	14.622141669982476	20.615994624133375	0.0	388.0	388	0.5	1		563.8648648648649	375.0	69.0	2315.0	20863.0	532.0750345039149	0.6284918066991952	0.8179866019950371
nascent_Set1Cell2.6570	ID380458	380458	40	259.97125244140625	13.811593417700182	20.162887625653806	0.0	163.0	163	0.5	1		611.7567567567568	424.0	99.0	2364.0	22635.0	572.9789314240585	0.7259066354630395	0.8981183816374146
nascent_Set1Cell2.6571	ID140850	140850	40	51.9869384765625	15.97851647524765	18.179307240594227	0.0	61.0	61	0.5	1		135.51351351351352	115.0	0.0	420.0	5014.0	108.88516418217395	0.472403170381163	0.7986011855603843
nascent_Set1Cell2.6572	ID800317	800317	40	224.8961181640625	15.136562763196823	21.280066502446164	0.0	341.0	341	0.5	1		664.1081081081081	595.0	196.0	1338.0	24572.0	337.9380929322035	0.45863435110015965	1.2358101901259249
nascent_Set1Cell2.6573	ID200241	200241	40	238.6265869140625	13.231858642543225	21.311362114471386	0.0	85.0	85	0.5	1		532.0	270.0	0.0	2626.0	19684.0	645.2211937691515	0.7109018661966388	0.6852003212234016
nascent_Set1Cell2.6574	ID169526	169526	40	45.9251823425293	15.88046301195697	17.929132518869437	0.0	65.0	65	0.5	1		131.1081081081081	93.0	0.0	486.0	4851.0	109.24152237226562	0.43045208448815314	0.7223094599715851
nascent_Set1Cell2.6575	ID476722	476722	40	70.51502227783203	15.318213197326727	18.96113791873331	0.0	200.0	200	0.5	1		185.97297297297297	121.0	0.0	747.0	6881.0	182.91687342228047	0.44665487441249296	0.6278171906166504
nascent_Set1Cell2.6576	ID4662	4662	40	244.58816528320312	15.117603674509432	21.46856685084612	0.0	2.0	2	0.5	1		567.4594594594595	377.0	11.0	1582.0	20996.0	504.3446569886837	0.5919494999239961	0.8367443384891559
nascent_Set1Cell2.6577	ID364093	364093	40	64.90760040283203	15.534673382709487	18.125058624520538	0.0	156.0	156	0.5	1		181.6216216216216	142.0	0.0	611.0	6720.0	158.67355575929247	0.4797421545907938	0.7421895338975261
nascent_Set1Cell2.6578	ID275005	275005	40	69.51002502441406	15.50897807213901	17.34890953542483	0.0	114.0	114	0.5	1		185.43243243243242	140.0	0.0	738.0	6861.0	167.50448427505532	0.5297658862876254	0.7667402636310108
nascent_Set1Cell2.6579	ID838195	838195	40	166.16395568847656	15.213880833630698	21.433214327255694	0.0	355.0	355	0.5	1		533.8108108108108	501.0	155.0	1113.0	19751.0	250.46233225752707	0.4904646654769191	1.4026876737464704
nascent_Set1Cell2.6580	ID121408	121408	40	269.8951416015625	14.900022880259424	21.192031671214178	0.0	53.0	53	0.5	1		636.5405405405405	363.0	0.0	2600.0	23552.0	639.718366618146	0.7565745831788488	0.8571412526073445
nascent_Set1Cell2.6581	ID493125	493125	40	64.84683990478516	15.10958415732436	19.245390461048068	0.0	211.0	211	0.5	1		216.40540540540542	140.0	0.0	801.0	8007.0	207.99859233757908	0.4195368548096338	0.6149802234354372
nascent_Set1Cell2.6582	ID150080	150080	40	42.868194580078125	15.967702940955236	18.12037476302987	0.0	62.0	62	0.5	1		135.6216216216216	115.0	0.0	504.0	5018.0	117.87360258423506	0.3624620140143486	0.6121818759931087
nascent_Set1Cell2.6583	ID85575	85575	40	286.7331237792969	14.871763828120578	21.156924233309255	0.0	33.0	33	0.5	1		634.2432432432432	314.0	31.0	2554.0	23467.0	629.5551959476983	0.75661880634582	0.8678639248156312
nascent_Set1Cell2.6584	ID96841	96841	40	29.5905704498291	16.197990539609187	19.51769810995656	0.0	44.0	44	0.5	1		80.75675675675676	40.0	0.0	356.0	2988.0	96.06635594600611	0.32694524864851016	0.4142471930296296
nascent_Set1Cell2.6585	ID446027	446027	40	322.64739990234375	14.108343934740285	20.248748312589388	0.0	188.0	188	0.5	1		673.8648648648649	364.0	60.0	2768.0	24933.0	676.7524642717586	0.7391583127622663	0.8463915351810865
nascent_Set1Cell2.6586	ID513610	513610	40	62.4599609375	15.04454832848677	19.32392065953699	0.0	218.0	218	0.5	1		275.2972972972973	171.0	55.0	1181.0	10186.0	246.31572612591535	0.21611384364063624	0.39723559579121703
nascent_Set1Cell2.6587	ID148045	148045	40	42.74478530883789	15.972169426957363	18.13149507577141	0.0	63.0	63	0.5	1		119.89189189189189	87.0	0.0	327.0	4436.0	97.99341921889557	0.3725492529498218	0.6641690850567824
nascent_Set1Cell2.6588	ID385617	385617	40	288.0793762207031	13.857860942713762	20.170862404497964	0.0	165.0	165	0.5	1		649.3783783783783	385.0	42.0	2346.0	24027.0	602.0226256061659	0.6880387623475608	0.8793170563328097
nascent_Set1Cell2.6589	ID191063	191063	40	47.784881591796875	15.609105498194126	17.298639221462285	0.0	80.0	80	0.5	1		157.94594594594594	107.0	12.0	524.0	5844.0	136.2030644837875	0.4599681955541036	0.7306947857602382
nascent_Set1Cell2.6590	ID481873	481873	40	293.9834899902344	14.24460503305751	20.295007921330885	0.0	201.0	201	0.5	1		637.2972972972973	430.0	6.0	2632.0	23580.0	673.785156364354	0.7174726891293333	0.7902530262151205
nascent_Set1Cell2.6591	ID137816	137816	40	33.80611801147461	15.911866985104384	18.280726898918086	0.0	59.0	59	0.5	1		109.35135135135135	93.0	0.0	485.0	4046.0	103.93433188963763	0.4784374626687372	0.6809533191552133
nascent_Set1Cell2.6592	ID216669	216669	40	66.9736099243164	15.350850586591783	17.258359931941392	0.0	94.0	94	0.5	1		196.83783783783784	140.0	15.0	737.0	7283.0	177.1870501779144	0.5266635828317062	0.7664724456309037
nascent_Set1Cell2.6593	ID85598	85598	40	309.1949462890625	14.852981516718149	21.151089154187666	0.0	36.0	36	0.5	1		678.4594594594595	344.0	90.0	2807.0	25103.0	664.0277602377527	0.7572558745163396	0.8805931628580442
nascent_Set1Cell2.6594	ID119392	119392	40	285.1943359375	14.886319114251195	21.157750639312518	0.0	51.0	51	0.5	1		638.4324324324324	397.0	9.0	2499.0	23622.0	656.4884081459703	0.7688413265906745	0.8454067630716426
nascent_Set1Cell2.6595	ID397920	397920	40	292.0511779785156	13.924659036176033	20.1824259038121	0.0	174.0	174	0.5	1		629.5405405405405	337.0	32.0	2692.0	23293.0	635.7707306269469	0.7203450103914301	0.8292360385309262
nascent_Set1Cell2.6596	ID9835	9835	40	238.51260375976562	15.09927085543924	21.438929315305483	0.0	3.0	3	0.5	1		568.5135135135135	368.0	24.0	1723.0	21035.0	506.9942812312592	0.6351186814648828	0.8711106717526791
nascent_Set1Cell2.6597	ID202355	202355	40	237.0429229736328	13.566726410274086	21.44919160255514	0.0	82.0	82	0.5	1		551.9459459459459	295.0	18.0	2557.0	20422.0	600.8057989967375	0.670631479298691	0.7375571923466813
nascent_Set1Cell2.6598	ID120432	120432	40	273.5562744140625	14.882312427406566	21.17457849626088	0.0	50.0	50	0.5	1		634.1351351351351	343.0	59.0	2525.0	23463.0	632.0051055596414	0.7489659166411623	0.8593536659565026
nascent_Set1Cell2.6599	ID364150	364150	40	277.7823791503906	13.674499508777874	20.205663876004625	0.0	156.0	156	0.5	1		615.8918918918919	336.0	70.0	2048.0	22788.0	581.8565966791981	0.7031965406443387	0.8740383312958501
nascent_Set1Cell2.6600	ID487027	487027	40	67.82474517822266	15.196509447916679	19.041097708832083	0.0	205.0	205	0.5	1		206.24324324324326	126.0	0.0	857.0	7631.0	196.42420158159476	0.4540271266060962	0.6557284413724932
nascent_Set1Cell2.6601	ID657023	657023	40	286.5913391113281	14.695535449962103	20.821079383748685	0.0	279.0	279	0.5	1		771.3783783783783	651.0	141.0	1830.0	28541.0	448.34456933574296	0.6044613897302523	1.296357660138566
nascent_Set1Cell2.6602	ID661117	661117	40	275.18096923828125	14.73943755939769	20.882224340226955	0.0	281.0	281	0.5	1		744.1081081081081	664.0	198.0	1698.0	27532.0	418.9580848687334	0.5804241928989514	1.3045697193223462
nascent_Set1Cell2.6603	ID209524	209524	40	77.65010070800781	15.350554276033973	17.198240023882263	0.0	90.0	90	0.5	1		199.78378378378378	133.0	0.0	776.0	7392.0	188.04153429127996	0.5680838413126109	0.7698030021692411
nascent_Set1Cell2.6604	ID174709	174709	40	46.402374267578125	15.636412829917816	17.428346565003626	0.0	76.0	76	0.5	1		143.1081081081081	96.0	0.0	568.0	5295.0	136.79806362010467	0.3713329456838299	0.5665455842457455
nascent_Set1Cell2.6605	ID285308	285308	40	69.95006561279297	15.614613827955523	17.393528759971122	0.0	123.0	123	0.5	1		192.75675675675674	134.0	0.0	691.0	7132.0	176.5147783245555	0.5265709431473093	0.7533528459492824
nascent_Set1Cell2.6606	ID105081	105081	40	22.067991256713867	16.205523456145794	19.918395482322868	0.0	40.0	40	0.5	1		88.70270270270271	76.0	0.0	213.0	3282.0	66.58030442208067	0.328775975770222	0.659279208408862
nascent_Set1Cell2.6607	ID422527	422527	40	72.2221450805664	15.361434718159398	18.71962367381153	0.0	182.0	182	0.5	1		192.72972972972974	122.0	0.0	642.0	7131.0	176.82298880340576	0.45051708204368424	0.6770619315694343
nascent_Set1Cell2.6608	ID134777	134777	40	33.24687194824219	15.996811948259525	18.610118200811776	0.0	56.0	56	0.5	1		116.29729729729729	106.0	0.0	365.0	4303.0	88.91064955112859	0.3217104689952759	0.6367584229271481
nascent_Set1Cell2.6609	ID493177	493177	40	264.9342956542969	14.401267991019651	20.343158249605853	0.0	211.0	211	0.5	1		654.1081081081081	423.0	114.0	1888.0	24202.0	499.11871131824745	0.6564085268244207	1.0386815882561813
nascent_Set1Cell2.6610	ID769652	769652	40	245.4296417236328	15.015529510105555	21.070198623035413	0.0	327.0	327	0.5	1		715.081081081081	591.0	214.0	1562.0	26458.0	394.9835705710062	0.48046328772444635	1.175083745173991
nascent_Set1Cell2.6611	ID285316	285316	40	62.17757034301758	15.64817161638099	17.392634169837134	0.0	120.0	120	0.5	1		196.40540540540542	164.0	0.0	640.0	7267.0	139.72601353670282	0.4384032629041636	0.8568391101079019
nascent_Set1Cell2.6612	ID848526	848526	40	160.40553283691406	15.086596110573458	21.23397932085892	0.0	364.0	364	0.5	1		571.7297297297297	569.0	193.0	1248.0	21154.0	270.1431357888144	0.4386462698625743	1.2905868966470597
nascent_Set1Cell2.6613	ID119429	119429	40	35.298362731933594	16.108459845578878	18.760121412919613	0.0	54.0	54	0.5	1		109.97297297297297	93.0	0.0	418.0	4069.0	91.2829807936977	0.4322276260969923	0.7271543780634503
nascent_Set1Cell2.6614	ID673420	673420	40	263.6607971191406	14.757737946780438	20.891908361732632	0.0	282.0	282	0.5	1		726.8378378378378	620.0	294.0	1674.0	26893.0	393.94574594828504	0.6103926612942231	1.3986486455523626
nascent_Set1Cell2.6615	ID322188	322188	40	77.9090576171875	15.660341055751124	17.885092214161922	0.0	137.0	137	0.5	1		217.16216216216216	180.0	16.0	777.0	8035.0	168.11198541341315	0.5541007997024364	0.9211387842077945
nascent_Set1Cell2.6616	ID861828	861828	40	175.75506591796875	15.10943650096422	21.228871520033604	0.0	362.0	362	0.5	1		584.8648648648649	535.0	154.0	1191.0	21640.0	285.15328842203087	0.4478413071847491	1.2688501330073882
nascent_Set1Cell2.6617	ID193163	193163	40	55.32061004638672	15.607848419526817	17.221719522500067	0.0	81.0	81	0.5	1		166.94594594594594	159.0	0.0	577.0	6177.0	134.10546139055924	0.4288624848196373	0.7472863198562595
nascent_Set1Cell2.6618	ID553603	553603	40	244.27272033691406	14.563574508488646	20.496415393374694	0.0	238.0	238	0.5	1		751.2972972972973	756.0	125.0	1473.0	27798.0	344.40922565273235	0.5191752395295641	1.4909845541611781
nascent_Set1Cell2.6619	ID169612	169612	40	263.7161865234375	14.783738293882205	21.133868142760768	0.0	65.0	65	0.5	1		623.9459459459459	406.0	107.0	1944.0	23086.0	523.3442114551987	0.7402394642749716	1.0142680838780447
nascent_Set1Cell2.6620	ID344724	344724	40	79.47787475585938	15.525383311256734	18.000864450906573	0.0	146.0	146	0.5	1		220.59459459459458	156.0	33.0	637.0	8162.0	165.45433399169886	0.48857763647299995	0.8752030216591257
nascent_Set1Cell2.6621	ID340630	340630	40	82.0604476928711	15.718969128743806	17.9406305477508	0.0	144.0	144	0.5	1		225.16216216216216	178.0	0.0	752.0	8331.0	177.82224481417038	0.5608712100740421	0.9099874342780395
nascent_Set1Cell2.6622	ID513683	513683	40	231.79190063476562	14.499095654770775	20.39770074381686	0.0	218.0	218	0.5	1		655.1081081081081	538.0	177.0	1563.0	24239.0	356.3682383733451	0.5398762775258682	1.2889984534111787
nascent_Set1Cell2.6623	ID387731	387731	40	79.86747741699219	15.34903757238669	18.305835855679216	0.0	164.0	164	0.5	1		219.54054054054055	147.0	0.0	977.0	8123.0	203.18841756614236	0.5118061763092646	0.7315688145606138
nascent_Set1Cell2.6624	ID275091	275091	40	288.6371765136719	13.174280566671824	20.644793629385976	0.0	114.0	114	0.5	1		638.3513513513514	345.0	22.0	2348.0	23619.0	626.8124039852672	0.7236940069400343	0.8551592547728636
nascent_Set1Cell2.6625	ID520862	520862	40	65.90410614013672	15.041931329233593	19.430326411135326	0.0	219.0	219	0.5	1		255.72972972972974	220.0	3.0	1006.0	9462.0	229.77255041654763	0.2633760151289602	0.46404133263814673
nascent_Set1Cell2.6626	ID96922	96922	40	294.4553527832031	14.885090997331547	21.201026204582465	0.0	44.0	44	0.5	1		659.6216216216217	371.0	72.0	2412.0	24406.0	623.9143616159438	0.7564767825403069	0.9106533420277968
nascent_Set1Cell2.6627	ID476827	476827	40	291.0334777832031	14.239595399816762	20.287343916638516	0.0	200.0	200	0.5	1		657.2972972972973	443.0	23.0	2489.0	24320.0	669.8797929008883	0.6843619412303339	0.7973433831482157
nascent_Set1Cell2.6628	ID438938	438938	40	61.212379455566406	15.41232054338913	18.775708541225924	0.0	187.0	187	0.5	1		174.35135135135135	134.0	0.0	497.0	6451.0	145.18632018054444	0.46807090637356485	0.7657627405255553
nascent_Set1Cell2.6629	ID10909	10909	40	245.2396697998047	15.095503001179585	21.426729490052615	0.0	6.0	6	0.5	1		600.9459459459459	468.0	47.0	1621.0	22235.0	493.32347658767725	0.6271725516134934	0.939046407152499
nascent_Set1Cell2.6630	ID831122	831122	40	197.88792419433594	15.226954233413345	21.4101316103312	0.0	354.0	354	0.5	1		623.1891891891892	590.0	165.0	1342.0	23058.0	298.0189999384676	0.507779927428842	1.408456781559388
nascent_Set1Cell2.6631	ID183965	183965	40	173.08909606933594	14.108108102359513	21.378646220767095	0.0	75.0	75	0.5	1		509.81081081081084	417.0	64.0	1714.0	18863.0	360.82319753569044	0.5348340671398758	0.9846961000644956
nascent_Set1Cell2.6632	ID42662	42662	40	281.920654296875	14.920889778757253	21.230162598604576	0.0	22.0	22	0.5	1		630.7567567567568	387.0	1.0	2416.0	23338.0	651.6468200475455	0.7271974578270342	0.8150607666864764
nascent_Set1Cell2.6633	ID869029	869029	40	179.01174926757812	14.92101196549271	21.044319454320508	0.0	372.0	372	0.5	1		535.5135135135135	431.0	65.0	1400.0	19814.0	399.238832837746	0.5187645908840486	0.9163207361506789
nascent_Set1Cell2.6634	ID119465	119465	40	33.54018020629883	15.986262587917473	18.731494162730705	0.0	55.0	55	0.5	1		107.4054054054054	82.0	0.0	490.0	3974.0	111.20063435556958	0.40045744879114914	0.5523766706062829
nascent_Set1Cell2.6635	ID422572	422572	40	285.02386474609375	13.971792732551817	20.336798643188157	0.0	182.0	182	0.5	1		663.1351351351351	345.0	97.0	2467.0	24536.0	680.7619163751648	0.7499621100680236	0.8349249884035825
nascent_Set1Cell2.6636	ID854694	854694	40	189.4545135498047	15.113050588549454	21.245694943435403	0.0	366.0	366	0.5	1		565.5135135135135	402.0	23.0	1582.0	20924.0	441.2184279936653	0.48865667659744766	0.8414506057730751
nascent_Set1Cell2.6637	ID689831	689831	40	276.5770568847656	14.882670607107816	20.98598486708258	0.0	294.0	294	0.5	1		747.5135135135135	635.0	198.0	1897.0	27658.0	436.2541067378571	0.5682459355627323	1.2417428930152186
nascent_Set1Cell2.6638	ID471735	471735	40	61.852874755859375	15.30199841357683	19.05181371634499	0.0	203.0	203	0.5	1		189.59459459459458	132.0	21.0	852.0	7015.0	179.1009118810863	0.5322657711157527	0.7354490449610305
nascent_Set1Cell2.6639	ID897727	897727	40	182.67230224609375	14.801773076038696	20.92310939329479	0.0	376.0	376	0.5	1		485.6756756756757	313.0	68.0	1396.0	17970.0	381.17749248975963	0.556862233836729	0.9114790298632991
nascent_Set1Cell2.6640	ID19123	19123	40	245.8651885986328	15.123928013364006	21.45875743480889	0.0	5.0	5	0.5	1		565.081081081081	372.0	32.0	1635.0	20908.0	495.6154074805707	0.6300242693428537	0.8813718441826087
nascent_Set1Cell2.6641	ID297655	297655	40	242.50958251953125	13.205453376571407	20.638835774201056	0.0	126.0	126	0.5	1		598.2972972972973	373.0	73.0	2189.0	22137.0	586.0114174496784	0.6620275201242849	0.8133524732899337
nascent_Set1Cell2.6642	ID212663	212663	40	208.7858123779297	12.969302359554794	21.145317290904096	0.0	88.0	88	0.5	1		542.7837837837837	226.0	0.0	2549.0	20083.0	680.2908746809517	0.7277771113988031	0.6721603508631577
nascent_Set1Cell2.6643	ID578236	578236	40	280.0939025878906	14.582562539105558	20.569334771061495	0.0	245.0	245	0.5	1		758.4054054054054	727.0	134.0	1559.0	28061.0	396.9798105319337	0.5813549986304305	1.4046723396445946
nascent_Set1Cell2.6644	ID793272	793272	40	224.2435760498047	15.157107204103212	21.286499942693997	0.0	337.0	337	0.5	1		744.1351351351351	666.0	253.0	1577.0	27533.0	379.2740992242185	0.3764587516446032	1.0732053206943317
nascent_Set1Cell2.6645	ID570032	570032	40	283.4419250488281	14.591664243979936	20.57890941372925	0.0	246.0	246	0.5	1		758.027027027027	807.0	91.0	1767.0	28047.0	435.72822100775454	0.5985838535187185	1.3028324671464653
nascent_Set1Cell2.6646	ID706226	706226	40	285.94451904296875	14.93183702451301	21.027291491128526	0.0	300.0	300	0.5	1		785.4054054054054	708.0	141.0	1848.0	29060.0	402.51241937081613	0.5820040651449158	1.4356977494992391
nascent_Set1Cell2.6647	ID577202	577202	40	278.17779541015625	14.563680937972192	20.549128442849078	0.0	243.0	243	0.5	1		745.9459459459459	748.0	104.0	1464.0	27600.0	393.5708990163685	0.5724914791877981	1.3800508888749918
nascent_Set1Cell2.6648	ID812726	812726	40	205.00372314453125	15.121582159388607	21.315916273946687	0.0	347.0	347	0.5	1		622.0540540540541	565.0	145.0	1289.0	23016.0	314.72474269377625	0.5146186915249176	1.3431034897030338
nascent_Set1Cell2.6649	ID893623	893623	40	194.79055786132812	14.7787192849837	20.898462502941225	0.0	377.0	377	0.5	1		522.027027027027	410.0	62.0	1390.0	19315.0	395.91991940616293	0.5661832411625602	0.9533010456937319
nascent_Set1Cell2.6650	ID148153	148153	40	249.4965362548828	14.838702783395359	21.181327121972007	0.0	63.0	63	0.5	1		628.7567567567568	437.0	0.0	2168.0	23264.0	537.0797274461527	0.7242405043896064	0.9834649074555164
nascent_Set1Cell2.6651	ID110270	110270	40	303.45697021484375	14.871539449297439	21.17407394921965	0.0	42.0	42	0.5	1		652.1621621621622	334.0	35.0	2654.0	24130.0	668.418802245415	0.768901347970326	0.8482110873910985
nascent_Set1Cell2.6652	ID520888	520888	40	225.68580627441406	14.497825211190754	20.434588374311044	0.0	219.0	219	0.5	1		640.9459459459459	568.0	116.0	1667.0	23715.0	357.8391899804798	0.548153832392556	1.2683871721216378
nascent_Set1Cell2.6653	ID511687	511687	40	60.78044891357422	14.939974293477986	19.492560036876657	0.0	222.0	222	0.5	1		270.3783783783784	178.0	14.0	980.0	10004.0	231.5448542281161	0.16744773973183008	0.33497211995762244
nascent_Set1Cell2.6654	ID593611	593611	40	282.29931640625	14.608231589580404	20.596514259254967	0.0	248.0	248	0.5	1		758.2972972972973	688.0	182.0	1717.0	28057.0	399.6880634295301	0.5918730638120627	1.410809797321494
nascent_Set1Cell2.6655	ID746184	746184	40	286.49957275390625	15.027846241002326	21.096744018027387	0.0	318.0	318	0.5	1		741.1621621621622	558.0	172.0	1700.0	27423.0	428.7541715711226	0.5846750601339199	1.2755844687366251
nascent_Set1Cell2.6656	ID572110	572110	40	272.2218322753906	14.572304549460107	20.506517513491502	0.0	241.0	241	0.5	1		747.7567567567568	681.0	139.0	1579.0	27667.0	395.17214289790536	0.5852686389176375	1.3971930124118155
nascent_Set1Cell2.6657	ID762573	762573	40	262.7403869628906	15.021090069855445	21.09586297816749	0.0	324.0	324	0.5	1		741.972972972973	594.0	249.0	1655.0	27453.0	416.8230031031348	0.5217228744883707	1.2205925443374928
nascent_Set1Cell2.6658	ID438977	438977	40	305.3614196777344	14.087821019704279	20.264359696838493	0.0	187.0	187	0.5	1		631.7297297297297	361.0	0.0	2929.0	23374.0	690.1634930559187	0.7577180936294273	0.7891649038710854
nascent_Set1Cell2.6659	ID134858	134858	40	257.0940246582031	14.899879734042212	21.202468242772387	0.0	56.0	56	0.5	1		637.6486486486486	433.0	0.0	2263.0	23593.0	588.7907200457663	0.7241709574679267	0.909727370061808
nascent_Set1Cell2.6660	ID267982	267982	40	66.82225799560547	15.497204644624052	17.36815695799472	0.0	113.0	113	0.5	1		194.9189189189189	147.0	0.0	708.0	7212.0	170.82063015832628	0.4604577171001838	0.7195225975948232
nascent_Set1Cell2.6661	ID487113	487113	40	293.81488037109375	14.324396699951043	20.358446193570103	0.0	205.0	205	0.5	1		678.3243243243244	411.0	129.0	2410.0	25098.0	607.3017762590913	0.6877225277896051	0.9102800791148409
nascent_Set1Cell2.6662	ID150221	150221	40	254.74948120117188	14.850354520294161	21.18592049537553	0.0	62.0	62	0.5	1		643.8918918918919	471.0	118.0	2063.0	23824.0	535.3025512000867	0.7054836857835517	0.9951373910050176
nascent_Set1Cell2.6663	ID824030	824030	40	207.28883361816406	15.202120873178224	21.41133195553045	0.0	350.0	350	0.5	1		604.8918918918919	532.0	226.0	1412.0	22381.0	325.5832189048331	0.5161155638639834	1.2649122426195356
nascent_Set1Cell2.6664	ID373462	373462	40	75.84294891357422	15.468670500792214	18.031901395467575	0.0	157.0	157	0.5	1		182.43243243243242	132.0	0.0	694.0	6750.0	170.0263934642927	0.49370124060186377	0.7092774922395819
nascent_Set1Cell2.6665	ID504530	504530	40	64.6655044555664	15.184308008423129	19.266088105261247	0.0	214.0	214	0.5	1		232.05405405405406	163.0	0.0	893.0	8586.0	198.88466031373085	0.2951174780030154	0.5317452686605003
nascent_Set1Cell2.6666	ID928473	928473	40	256.8541564941406	14.667798901907865	20.66369019730674	0.0	393.0	393	0.5	1		616.1351351351351	393.0	19.0	2069.0	22797.0	522.3842329040826	0.6161114358407194	0.8992985169034078
nascent_Set1Cell2.6667	ID340701	340701	40	302.09417724609375	13.404150456022586	20.40005723659639	0.0	144.0	144	0.5	1		625.3243243243244	360.0	27.0	2675.0	23137.0	628.5311383630026	0.7219557139457956	0.8342516996752753
nascent_Set1Cell2.6668	ID209631	209631	40	257.92474365234375	12.89264360345759	20.906028804475685	0.0	90.0	90	0.5	1		547.027027027027	254.0	0.0	3176.0	20240.0	721.729153818433	0.7201376790039519	0.6346245327679445
nascent_Set1Cell2.6669	ID471770	471770	40	20.79278564453125	15.731013417662039	20.092923613399268	0.0	203.0	203	0.5	1		106.16216216216216	93.0	0.0	373.0	3928.0	84.48553903660853	0.061169356095634925	0.14486603717805374
nascent_Set1Cell2.6670	ID546537	546537	40	213.10421752929688	14.5779519400055	20.570080183048354	0.0	235.0	235	0.5	1		688.1891891891892	653.0	174.0	1399.0	25463.0	290.12917025944745	0.5152146454712816	1.6130970093871737
nascent_Set1Cell2.6671	ID403173	403173	40	75.67528533935547	15.359822372471754	18.52124691231694	0.0	172.0	172	0.5	1		183.1891891891892	108.0	0.0	722.0	6778.0	172.80670605522707	0.5411062151499814	0.7444219914995661
nascent_Set1Cell2.6672	ID256743	256743	40	69.1832275390625	15.430321439015898	17.32434655805808	0.0	107.0	107	0.5	1		200.97297297297297	147.0	0.0	663.0	7436.0	164.03666366708094	0.48082107843137256	0.7956235611833264
nascent_Set1Cell2.6673	ID471778	471778	40	301.885498046875	14.269582296747366	20.314527778622143	0.0	203.0	203	0.5	1		661.081081081081	398.0	82.0	2701.0	24460.0	643.6581812999461	0.7463500430093207	0.8778911955576157
nascent_Set1Cell2.6674	ID105191	105191	40	282.6238708496094	14.865081464459573	21.150335524595512	0.0	40.0	40	0.5	1		626.8108108108108	330.0	0.0	2908.0	23192.0	666.3628823628992	0.7673319162250112	0.8168095709526039
nascent_Set1Cell2.6675	ID185060	185060	40	161.61416625976562	14.121642747587718	21.361188441774008	0.0	74.0	74	0.5	1		468.8378378378378	328.0	44.0	1623.0	17347.0	357.7610556963586	0.5253642855572636	0.902706477720486
nascent_Set1Cell2.6676	ID722669	722669	40	305.92340087890625	14.983685613427548	21.054690132229304	0.0	307.0	307	0.5	1		771.5135135135135	626.0	263.0	1820.0	28546.0	407.0766800289884	0.5986826198331843	1.4194879366444866
nascent_Set1Cell2.6677	ID251620	251620	40	59.32794952392578	15.32242198877805	17.36088897575511	0.0	105.0	105	0.5	1		190.32432432432432	125.0	11.0	746.0	7042.0	167.57950916473018	0.5777723440443707	0.8317940105649219
[truncated: 24,051 more rows]
