# Supplementary material for: Hundreds of myosin 10s are pushed to the tips of filopodia and could cause traffic jams on actin
Source: eLife. 2024 Oct 31;12:RP90603. doi: 10.7554/eLife.90603 (PMC11527427; doi:10.7554/eLife.90603)
Supplement: Figure 4—source data 4. [file elife-90603-fig4-data4.zip › Figure 4source data 4_240219Set2_retrograde_Cells.csv]

	LABEL	ID	TRACK_ID	QUALITY	POSITION_X	POSITION_Y	POSITION_Z	POSITION_T	FRAME	RADIUS	VISIBILITY	MANUAL_SPOT_COLOR	MEAN_INTENSITY_CH1	MEDIAN_INTENSITY_CH1	MIN_INTENSITY_CH1	MAX_INTENSITY_CH1	TOTAL_INTENSITY_CH1	STD_INTENSITY_CH1	CONTRAST_CH1	SNR_CH1
retrograde_Set2Cell1.13426	ID790537	790537	32	31.115779876708984	9.946427437393812	48.42559382614831	0.0	274.0	274	0.5	1		160.0	164.0	4.0	374.0	5920.0	73.98197978787357	0.2541925758432259	0.8766427908083608
retrograde_Set2Cell1.13427	ID759299	759299	32	45.30669021606445	9.881782379609112	48.57529417790214	0.0	265.0	265	0.5	1		213.3783783783784	193.0	71.0	509.0	7895.0	104.34221244202797	0.2599290304018414	0.8437796923824625
retrograde_Set2Cell1.13428	ID466447	466447	32	164.4373016357422	9.255264852126563	48.68867431871277	0.0	162.0	162	0.5	1		426.4864864864865	209.0	26.0	2077.0	15780.0	515.6777967782695	0.663070872445407	0.6594866842383534
retrograde_Set2Cell1.13429	ID187915	187915	32	115.16262817382812	8.698674810505764	49.03241724566526	0.0	64.0	64	0.5	1		336.81081081081084	228.0	73.0	1332.0	12462.0	304.0634836709303	0.609043083140125	0.8385560451751444
retrograde_Set2Cell1.13430	ID111114	111114	32	91.25222778320312	8.323209080727445	49.33377904423614	0.0	35.0	35	0.5	1		280.2432432432432	174.0	0.0	1226.0	10369.0	266.84945874712514	0.5759625291371032	0.7676215573047471
retrograde_Set2Cell1.13431	ID226824	226824	32	129.2573699951172	8.879940397392664	48.93244780328826	0.0	78.0	78	0.5	1		324.35135135135135	229.0	79.0	1109.0	12001.0	261.651296386815	0.6478393384898838	0.9747096505190305
retrograde_Set2Cell1.13432	ID687110	687110	32	117.79981994628906	9.834093028876582	48.566160843826836	0.0	240.0	240	0.5	1		314.72972972972974	237.0	5.0	976.0	11645.0	228.2740371484152	0.5078994517883801	0.9287880212603636
retrograde_Set2Cell1.13433	ID620548	620548	32	160.72682189941406	9.717118698197217	48.58041721385952	0.0	217.0	217	0.5	1		427.0	364.0	103.0	1333.0	15799.0	304.9112803569079	0.6292029716591764	1.0816828662627584
retrograde_Set2Cell1.13434	ID142860	142860	32	94.77625274658203	8.564913168262779	49.03333348791018	0.0	48.0	48	0.5	1		295.5945945945946	195.0	36.0	1331.0	10937.0	301.0104704213847	0.5254285476719891	0.6764982488748319
retrograde_Set2Cell1.13435	ID245260	245260	32	117.60584259033203	8.88674081898263	48.90470829430386	0.0	81.0	81	0.5	1		330.0	219.0	39.0	1346.0	12210.0	280.6354891630383	0.656690480787797	0.9322248778856201
retrograde_Set2Cell1.13436	ID275476	275476	32	121.40177917480469	8.987067186943605	48.888117589288285	0.0	95.0	95	0.5	1		338.0810810810811	188.0	29.0	1404.0	12509.0	352.4742211518122	0.657321427888958	0.7608421235768328
retrograde_Set2Cell1.13437	ID196627	196627	32	115.8249282836914	8.776542013211872	48.997555296667734	0.0	70.0	70	0.5	1		315.6216216216216	196.0	1.0	1269.0	11678.0	316.1419645376768	0.5511623065536438	0.7094746149019004
retrograde_Set2Cell1.13438	ID108563	108563	32	91.90524291992188	8.31062027412656	49.256281547923024	0.0	39.0	39	0.5	1		289.8918918918919	194.0	0.0	1156.0	10726.0	283.03089581879215	0.5157838667093341	0.6970480098661498
retrograde_Set2Cell1.13439	ID635419	635419	32	154.0490264892578	9.735877386386926	48.6002288077382	0.0	222.0	222	0.5	1		435.64864864864865	340.0	118.0	1251.0	16119.0	297.9473495823098	0.5708995224636975	1.062767126784501
retrograde_Set2Cell1.13440	ID665629	665629	32	122.5254898071289	9.793932244815643	48.59493526197021	0.0	235.0	235	0.5	1		350.4594594594595	274.0	72.0	1050.0	12967.0	239.36717432460145	0.5405532917741915	1.027460132677648
retrograde_Set2Cell1.13441	ID85528	85528	32	88.45065307617188	8.272643724885372	49.36223354813133	0.0	24.0	24	0.5	1		266.13513513513516	179.0	33.0	1199.0	9847.0	275.158859384716	0.5841352586760304	0.7132961335812711
retrograde_Set2Cell1.13442	ID295453	295453	32	114.76005554199219	9.0406459995372	48.85834437826468	0.0	103.0	103	0.5	1		349.35135135135135	216.0	29.0	1417.0	12926.0	343.2380301559624	0.6450655827679189	0.7982109419135766
retrograde_Set2Cell1.13443	ID572439	572439	32	159.04067993164062	9.537784399364357	48.75432647561249	0.0	199.0	199	0.5	1		476.5135135135135	321.0	55.0	1663.0	17631.0	421.9425725552407	0.6204655330803156	0.8648279837535724
retrograde_Set2Cell1.13444	ID523814	523814	32	174.8957061767578	9.375686882079126	48.68377041213147	0.0	179.0	179	0.5	1		442.2972972972973	243.0	10.0	1901.0	16365.0	443.18192056390876	0.6716570370606825	0.8019783317086913
retrograde_Set2Cell1.13445	ID181280	181280	32	93.71044158935547	8.65109836124609	48.988075496392455	0.0	61.0	61	0.5	1		326.0810810810811	246.0	0.0	1317.0	12065.0	313.49405260869145	0.5353873525960352	0.7253981447675458
retrograde_Set2Cell1.13446	ID86053	86053	32	83.08378601074219	8.214468630939228	49.3838690259141	0.0	26.0	26	0.5	1		265.2432432432432	179.0	0.0	1130.0	9814.0	279.42693394054095	0.5190017345672995	0.6486592257653562
retrograde_Set2Cell1.13447	ID103460	103460	32	98.68894958496094	8.315275706601685	49.34033427802458	0.0	32.0	32	0.5	1		297.18918918918916	194.0	53.0	1075.0	10996.0	253.56183092512583	0.5352634928135883	0.8172667391285832
retrograde_Set2Cell1.13448	ID445475	445475	32	157.30848693847656	9.250752163286796	48.70443121218197	0.0	157.0	157	0.5	1		400.4054054054054	195.0	14.0	2064.0	14815.0	502.27009441907626	0.6841051346974779	0.6476587791890667
retrograde_Set2Cell1.13449	ID16428	16428	32	99.27656555175781	8.316861235542682	49.467764354081766	0.0	1.0	1	0.5	1		275.0810810810811	193.0	23.0	740.0	10178.0	190.80041613895602	0.5599168545005339	1.0349836538432633
retrograde_Set2Cell1.13450	ID480810	480810	32	145.59400939941406	9.302557855369017	48.66428699428673	0.0	167.0	167	0.5	1		418.3243243243243	190.0	26.0	2070.0	15478.0	488.77443411807803	0.6741108594873287	0.6892578835971723
retrograde_Set2Cell1.13451	ID592420	592420	32	150.29298400878906	9.597136393563476	48.64161884571473	0.0	206.0	206	0.5	1		457.4864864864865	329.0	62.0	1790.0	16927.0	389.7642180160278	0.585356145163353	0.8667615566464033
retrograde_Set2Cell1.13452	ID737829	737829	32	95.80599212646484	9.825087082546911	48.63889034665659	0.0	257.0	257	0.5	1		286.1621621621622	225.0	45.0	800.0	10588.0	190.89751664666008	0.44316566657252215	0.9206442478191112
retrograde_Set2Cell1.13453	ID747556	747556	32	71.60436248779297	9.817425797833465	48.66186047311142	0.0	260.0	260	0.5	1		261.0	232.0	58.0	663.0	9657.0	134.26280199668113	0.3594090396894954	1.02790656333857
retrograde_Set2Cell1.13454	ID261168	261168	32	120.81378936767578	8.97589310067633	48.93119820104077	0.0	90.0	90	0.5	1		363.7027027027027	236.0	6.0	1433.0	13457.0	359.6940725475273	0.6503780345505242	0.7969400878624415
retrograde_Set2Cell1.13455	ID206903	206903	32	115.49636840820312	8.826921020723008	48.96240973592081	0.0	71.0	71	0.5	1		303.5405405405405	214.0	0.0	1097.0	11231.0	271.2109259715883	0.5922146664767317	0.8325629032689134
retrograde_Set2Cell1.13456	ID432176	432176	32	144.23707580566406	9.194234218146836	48.727528803811346	0.0	150.0	150	0.5	1		412.97297297297297	231.0	0.0	2147.0	15280.0	513.9931628645186	0.6762559762873575	0.6482836381156065
retrograde_Set2Cell1.13457	ID26679	26679	32	89.15211486816406	8.321121110771404	49.39964260657629	0.0	8.0	8	0.5	1		287.7837837837838	235.0	78.0	962.0	10648.0	187.87808327256846	0.5308621495262505	1.0623457117236723
retrograde_Set2Cell1.13458	ID156730	156730	32	112.37181854248047	8.5982174283724	48.99022072979986	0.0	54.0	54	0.5	1		294.6216216216216	162.0	8.0	1510.0	10901.0	319.31500916035105	0.5999232287937184	0.6919453779499307
retrograde_Set2Cell1.13459	ID543793	543793	32	187.0675811767578	9.432950286985193	48.68532920079365	0.0	186.0	186	0.5	1		437.5135135135135	281.0	14.0	1677.0	16188.0	429.63121276157176	0.6543738091284024	0.8055971192943667
retrograde_Set2Cell1.13460	ID649778	649778	32	151.51683044433594	9.751562778357037	48.592409493211655	0.0	224.0	224	0.5	1		411.7567567567568	277.0	81.0	1307.0	15235.0	313.5302931851159	0.5698420388804506	0.9534320611990696
retrograde_Set2Cell1.13461	ID533557	533557	32	159.01510620117188	9.396767153826032	48.67986152779842	0.0	185.0	185	0.5	1		418.4864864864865	249.0	46.0	1802.0	15484.0	428.47543827062157	0.6603884085765397	0.7769181215705574
retrograde_Set2Cell1.13462	ID499768	499768	32	164.63478088378906	9.317754747670037	48.64660025776923	0.0	171.0	171	0.5	1		428.05405405405406	274.0	39.0	1887.0	15838.0	437.992766679615	0.6612099895364523	0.7779945310837404
retrograde_Set2Cell1.13463	ID606793	606793	32	164.97824096679688	9.60763208577022	48.61103340463573	0.0	210.0	210	0.5	1		446.02702702702703	325.0	92.0	1684.0	16503.0	339.21580204990505	0.5901465893108949	0.9759730724949618
retrograde_Set2Cell1.13464	ID678474	678474	32	134.75518798828125	9.77711658369405	48.610244741937976	0.0	231.0	231	0.5	1		364.02702702702703	280.0	0.0	1072.0	13469.0	252.67947268410214	0.5517556142434287	1.0245121145904166
retrograde_Set2Cell1.13465	ID627272	627272	32	188.9018096923828	9.741886096344619	48.590855443753824	0.0	219.0	219	0.5	1		459.94594594594594	386.0	56.0	1325.0	17018.0	314.3950934330477	0.6047933293799971	1.1026785163571329
retrograde_Set2Cell1.13466	ID715849	715849	32	99.34908294677734	9.813915604004801	48.6075506226266	0.0	250.0	250	0.5	1		307.2432432432432	245.0	16.0	950.0	11368.0	203.26288470918712	0.44075584502154846	0.9248300698259809
retrograde_Set2Cell1.13467	ID507459	507459	32	165.0037078857422	9.376400055603556	48.653111110127554	0.0	177.0	177	0.5	1		447.5135135135135	280.0	62.0	1661.0	16558.0	432.89173791694935	0.6676903112092467	0.8277830348870842
retrograde_Set2Cell1.13468	ID724558	724558	32	84.7262954711914	9.853876114988607	48.610647765814264	0.0	252.0	252	0.5	1		299.27027027027026	221.0	57.0	972.0	11073.0	201.46624319509993	0.4457464678395758	0.9159822415549436
retrograde_Set2Cell1.13469	ID138308	138308	32	112.41456604003906	8.479986442607503	49.1224797662782	0.0	44.0	44	0.5	1		286.05405405405406	168.0	25.0	1305.0	10584.0	298.8787329285859	0.6229742053296746	0.7347532854724819
retrograde_Set2Cell1.13470	ID380994	380994	32	155.5446319580078	9.18398053005359	48.807403182484634	0.0	132.0	132	0.5	1		399.43243243243245	238.0	47.0	1778.0	14779.0	410.46007659025065	0.629889551477516	0.752157218115284
retrograde_Set2Cell1.13471	ID509518	509518	32	155.86663818359375	9.381717179786422	48.651006813027614	0.0	178.0	178	0.5	1		413.0810810810811	245.0	41.0	2003.0	15284.0	438.1473229138535	0.6468633118867787	0.7406279601255501
retrograde_Set2Cell1.13472	ID20553	20553	32	97.42095184326172	8.305606770454197	49.393832152019066	0.0	7.0	7	0.5	1		293.0	237.0	0.0	901.0	10841.0	200.28826448119443	0.5562024411419232	1.0457043413643077
retrograde_Set2Cell1.13473	ID41033	41033	32	82.97651672363281	8.318606688007725	49.42900734672173	0.0	10.0	10	0.5	1		258.94594594594594	175.0	5.0	1010.0	9581.0	218.18569384127136	0.4777271075716118	0.7673588136283445
retrograde_Set2Cell1.13474	ID585793	585793	32	189.42913818359375	9.587276798101893	48.63654925959722	0.0	205.0	205	0.5	1		453.1081081081081	275.0	78.0	1760.0	16765.0	425.2857721438468	0.6420037123922516	0.8331330831585003
retrograde_Set2Cell1.13475	ID412233	412233	32	152.046142578125	9.20513756259991	48.80422498638018	0.0	136.0	136	0.5	1		403.56756756756755	201.0	0.0	2264.0	14932.0	473.34645172786855	0.6339713447271205	0.6615951598888551
retrograde_Set2Cell1.13476	ID220247	220247	32	109.0019760131836	8.865061323550957	48.90257563464069	0.0	75.0	75	0.5	1		317.94594594594594	187.0	46.0	1239.0	11764.0	303.5539441301941	0.6493448892735477	0.8247291690350009
retrograde_Set2Cell1.13477	ID452176	452176	32	170.38397216796875	9.231405762065055	48.726624345057665	0.0	156.0	156	0.5	1		458.6216216216216	257.0	48.0	2115.0	16969.0	502.3720595198206	0.6594280405591242	0.7255511422550377
retrograde_Set2Cell1.13478	ID781916	781916	32	25.616405487060547	10.053131336777659	48.4424453009483	0.0	272.0	272	0.5	1		148.56756756756758	153.0	8.0	307.0	5497.0	72.4225795593476	0.2647656804812273	0.8588783129605402
retrograde_Set2Cell1.13479	ID417882	417882	32	170.44625854492188	9.225917173898027	48.752345481455436	0.0	148.0	148	0.5	1		404.13513513513516	198.0	0.0	2044.0	14953.0	469.0231670517259	0.701619759689507	0.7105613835979154
retrograde_Set2Cell1.13480	ID159839	159839	32	105.65430450439453	8.59441657726846	49.00282197668732	0.0	50.0	50	0.5	1		310.5135135135135	202.0	49.0	1282.0	11489.0	307.6827028704175	0.5450501038023804	0.7120348955660613
retrograde_Set2Cell1.13481	ID386662	386662	32	137.6016082763672	9.150605108453716	48.80932282313364	0.0	131.0	131	0.5	1		365.43243243243245	218.0	6.0	1676.0	13521.0	376.23947313000156	0.5826511903783799	0.7151483749927469
retrograde_Set2Cell1.13482	ID301152	301152	32	130.71279907226562	9.02539151058215	48.87589796077321	0.0	104.0	104	0.5	1		350.81081081081084	254.0	21.0	1312.0	12980.0	325.78340093430836	0.649406941971036	0.8479360898261525
retrograde_Set2Cell1.13483	ID81508	81508	32	84.91288757324219	8.259158778900632	49.369773619210456	0.0	30.0	30	0.5	1		280.1081081081081	173.0	0.0	1253.0	10364.0	303.97302363712987	0.5119273055763627	0.6240192926181146
retrograde_Set2Cell1.13484	ID449635	449635	32	169.97694396972656	9.245637372754183	48.74388778265806	0.0	154.0	154	0.5	1		428.3783783783784	224.0	1.0	2012.0	15850.0	466.41501258424773	0.6688914840873669	0.7362284328293748
retrograde_Set2Cell1.13485	ID335458	335458	32	156.32850646972656	9.057037819148896	48.80626148436778	0.0	115.0	115	0.5	1		382.8918918918919	214.0	53.0	1985.0	14167.0	418.8831568577317	0.649959909157286	0.7201557707023727
retrograde_Set2Cell1.13486	ID701027	701027	32	121.0174331665039	9.793659756162063	48.59418059262298	0.0	239.0	239	0.5	1		331.5135135135135	256.0	26.0	901.0	12266.0	225.33957358489747	0.46670529854624554	0.9362538883813337
retrograde_Set2Cell1.13487	ID281197	281197	32	104.62709045410156	8.991807181677437	48.852870747528264	0.0	99.0	99	0.5	1		331.5135135135135	184.0	20.0	1400.0	12266.0	343.3198720355909	0.6020948260434099	0.7257866361611123
retrograde_Set2Cell1.13488	ID361077	361077	32	133.72927856445312	9.154224432290368	48.817717071689714	0.0	126.0	126	0.5	1		359.4864864864865	215.0	1.0	1652.0	13301.0	394.63193974622465	0.6388789830046621	0.7102186108027243
retrograde_Set2Cell1.13489	ID641147	641147	32	142.9243621826172	9.751732052873663	48.61965883927366	0.0	225.0	225	0.5	1		388.7837837837838	272.0	90.0	1198.0	14385.0	269.3934684450253	0.5703093510681176	1.048277710774555
retrograde_Set2Cell1.13490	ID563835	563835	32	160.84347534179688	9.481813359474373	48.704123279956974	0.0	194.0	194	0.5	1		424.94594594594594	232.0	0.0	1795.0	15723.0	458.85690979178213	0.6577229413574598	0.7348817335748018
retrograde_Set2Cell1.13491	ID232567	232567	32	120.46097564697266	8.851483943315392	48.96160079058448	0.0	80.0	80	0.5	1		332.5945945945946	239.0	34.0	1274.0	12306.0	298.24826156329146	0.6462791547252137	0.8755560041299383
retrograde_Set2Cell1.13492	ID266876	266876	32	117.00993347167969	8.972340247958972	48.87282329381443	0.0	93.0	93	0.5	1		328.72972972972974	181.0	20.0	1424.0	12163.0	355.9595520599253	0.637786793499617	0.71926095302453
retrograde_Set2Cell1.13493	ID457855	457855	32	152.02792358398438	9.267413420729342	48.711350425503795	0.0	159.0	159	0.5	1		405.3783783783784	186.0	54.0	2011.0	14999.0	485.8784914033635	0.6922851603818311	0.6826127226971627
retrograde_Set2Cell1.13494	ID109688	109688	32	103.27361297607422	8.323891189301138	49.34266856415245	0.0	34.0	34	0.5	1		288.81081081081084	173.0	0.0	1132.0	10686.0	293.4502454361668	0.5978755264994856	0.7365068588778266
retrograde_Set2Cell1.13495	ID402567	402567	32	154.82321166992188	9.216164757495543	48.802517820701155	0.0	137.0	137	0.5	1		396.7567567567568	209.0	0.0	2173.0	14680.0	460.5039151362949	0.6831373171581403	0.699373965081552
retrograde_Set2Cell1.13496	ID472196	472196	32	169.3756866455078	9.253277488899881	48.67329297851638	0.0	163.0	163	0.5	1		414.7567567567568	243.0	7.0	1924.0	15346.0	462.8296065991725	0.6975248435676883	0.7364544224114464
retrograde_Set2Cell1.13497	ID46723	46723	32	90.46007537841797	8.291645696631685	49.49831541484326	0.0	9.0	9	0.5	1		272.94594594594594	235.0	0.0	863.0	10099.0	197.07442840290145	0.5443167515556444	0.9763188759026823
retrograde_Set2Cell1.13498	ID152199	152199	32	113.18556213378906	8.537803430996092	49.08113973404269	0.0	49.0	49	0.5	1		289.6756756756757	154.0	0.0	1348.0	10718.0	321.0841058087476	0.6311684358710954	0.6981836584873029
retrograde_Set2Cell1.13499	ID192648	192648	32	117.52519226074219	8.718900064132395	48.995379906348376	0.0	65.0	65	0.5	1		308.8378378378378	171.0	9.0	1258.0	11427.0	314.0527656933459	0.6560038794040431	0.7791174554498629
retrograde_Set2Cell1.13500	ID612482	612482	32	167.63922119140625	9.657193578850185	48.63414093889332	0.0	213.0	213	0.5	1		440.5405405405405	333.0	54.0	1565.0	16300.0	312.91076067170354	0.5703064607939812	1.0226317015450612
retrograde_Set2Cell1.13501	ID753284	753284	32	62.10261154174805	9.765619710731013	48.692938948352555	0.0	262.0	262	0.5	1		255.43243243243242	236.0	2.0	466.0	9451.0	127.09566400081398	0.3238807367314462	0.983357774933289
retrograde_Set2Cell1.13502	ID252562	252562	32	123.7095947265625	8.921935565497936	48.919285406370896	0.0	87.0	87	0.5	1		340.6756756756757	238.0	20.0	1356.0	12605.0	319.91535808137803	0.6079354186253461	0.8052391405286621
retrograde_Set2Cell1.13503	ID549530	549530	32	161.92982482910156	9.434775459473828	48.701489748659	0.0	191.0	191	0.5	1		446.4594594594595	301.0	99.0	1693.0	16519.0	436.82926963610254	0.6369455579365813	0.795368471942508
retrograde_Set2Cell1.13504	ID655513	655513	32	136.36160278320312	9.763705055682124	48.581284433355414	0.0	228.0	228	0.5	1		385.4054054054054	319.0	89.0	1140.0	14260.0	266.24753097023785	0.5420319752449717	1.0176389841307265
retrograde_Set2Cell1.13505	ID321168	321168	32	149.2893524169922	9.042998647604312	48.83512212828502	0.0	111.0	111	0.5	1		374.3783783783784	250.0	2.0	2249.0	13852.0	450.3425456343298	0.6828775808564685	0.6746648843212036
retrograde_Set2Cell1.13506	ID691871	691871	32	112.31046295166016	9.786325423921129	48.580994532493435	0.0	244.0	244	0.5	1		319.9189189189189	287.0	63.0	912.0	11837.0	212.15224857770556	0.500051482294051	1.0053813728059318
retrograde_Set2Cell1.13507	ID773278	773278	32	40.20848083496094	9.858245713463077	48.57746253921442	0.0	269.0	269	0.5	1		184.83783783783784	177.0	27.0	390.0	6839.0	87.96069624601708	0.22956710095157748	0.7846746682459945
retrograde_Set2Cell1.13508	ID495249	495249	32	172.5984649658203	9.297650058768854	48.648557479237695	0.0	169.0	169	0.5	1		438.56756756756755	264.0	0.0	2025.0	16227.0	498.3251694169927	0.6937189379280443	0.7209346372774736
retrograde_Set2Cell1.13509	ID114328	114328	32	95.99137878417969	8.28480982852033	49.29940066487158	0.0	37.0	37	0.5	1		280.94594594594594	171.0	0.0	1281.0	10395.0	283.8501116538197	0.5267054834468511	0.6829301245306857
retrograde_Set2Cell1.13510	ID286872	286872	32	121.34831237792969	9.00264123510395	48.85586161208618	0.0	100.0	100	0.5	1		360.5135135135135	213.0	34.0	1489.0	13339.0	352.94999816008107	0.6071102955401939	0.7717209223652133
retrograde_Set2Cell1.13511	ID166562	166562	32	96.38789367675781	8.631665480448998	48.99782108565966	0.0	59.0	59	0.5	1		316.2432432432432	209.0	34.0	1344.0	11701.0	313.5548335357528	0.5962850977588593	0.7534965139854379
retrograde_Set2Cell1.13512	ID707243	707243	32	111.74166870117188	9.798283648781156	48.59297090219475	0.0	246.0	246	0.5	1		317.7567567567568	261.0	68.0	884.0	11757.0	201.9502696492664	0.4888349071249841	1.0332276519015824
retrograde_Set2Cell1.13513	ID347815	347815	32	132.87808227539062	9.086559619628044	48.7891277135411	0.0	120.0	120	0.5	1		371.72972972972974	211.0	29.0	1910.0	13754.0	407.3000974335378	0.6305347966641893	0.7058651895998475
retrograde_Set2Cell1.13514	ID423588	423588	32	155.81654357910156	9.207851844937158	48.76201666732048	0.0	145.0	145	0.5	1		428.86486486486484	258.0	43.0	2064.0	15868.0	466.7533944506792	0.665154316705556	0.7340588934606765
retrograde_Set2Cell1.13515	ID308902	308902	32	135.97979736328125	9.03174446259901	48.87048784632094	0.0	106.0	106	0.5	1		372.02702702702703	235.0	17.0	1487.0	13765.0	364.75490145868923	0.6203942662066593	0.7809989111426501
retrograde_Set2Cell1.13516	ID515237	515237	32	165.1438446044922	9.357335756195996	48.62204149928472	0.0	180.0	180	0.5	1		405.6216216216216	239.0	36.0	1659.0	15008.0	426.35414018495567	0.6774671281541201	0.7684485879839424
retrograde_Set2Cell1.13517	ID691886	691886	32	109.80001068115234	9.805497842121245	48.54323971766829	0.0	243.0	243	0.5	1		307.72972972972974	264.0	10.0	924.0	11386.0	197.1204719974069	0.49028975311267814	1.027187727778946
retrograde_Set2Cell1.13518	ID62628	62628	32	105.6759262084961	8.319188260586104	49.451949890686635	0.0	16.0	16	0.5	1		277.7567567567568	206.0	8.0	1073.0	10277.0	242.28855677630494	0.5641191870972839	0.8269185852961608
retrograde_Set2Cell1.13519	ID221861	221861	32	123.0606918334961	8.821875126568443	48.90553590551857	0.0	74.0	74	0.5	1		335.86486486486484	261.0	11.0	1280.0	12427.0	292.957444972072	0.6239708883281898	0.881000426939956
retrograde_Set2Cell1.13520	ID767660	767660	32	38.863868713378906	9.984135119183135	48.62425607607224	0.0	267.0	267	0.5	1		192.86486486486487	204.0	50.0	426.0	7136.0	77.85034152574848	0.23795583423618186	0.9523877425019195
retrograde_Set2Cell1.13521	ID730275	730275	32	101.02903747558594	9.809499079994342	48.63223768669553	0.0	254.0	254	0.5	1		297.2972972972973	215.0	27.0	952.0	11000.0	203.23848400679773	0.44602832016128774	0.9024032403328309
retrograde_Set2Cell1.13522	ID598179	598179	32	170.6953125	9.627923956356199	48.63396678936751	0.0	212.0	212	0.5	1		432.3783783783784	313.0	78.0	1381.0	15998.0	325.3076621831633	0.5687374893102256	0.9637430353130491
retrograde_Set2Cell1.13523	ID217768	217768	32	120.76329803466797	8.884490467404934	48.943231538279456	0.0	76.0	76	0.5	1		311.7027027027027	178.0	3.0	1235.0	11533.0	289.1363446988736	0.613027600540889	0.819419145647723
retrograde_Set2Cell1.13524	ID677031	677031	32	115.23584747314453	9.812405673514267	48.566775196039124	0.0	236.0	236	0.5	1		338.2162162162162	280.0	0.0	1097.0	12514.0	228.02864526866585	0.49964279294435404	0.9883410134920938
retrograde_Set2Cell1.13525	ID341160	341160	32	146.34793090820312	9.076879048203207	48.82062092987621	0.0	116.0	116	0.5	1		379.86486486486484	196.0	0.0	1893.0	14055.0	423.5399208629153	0.6399672168116498	0.6999827395056604
retrograde_Set2Cell1.13526	ID392375	392375	32	144.08538818359375	9.235293322890662	48.80790683880264	0.0	138.0	138	0.5	1		402.0	258.0	21.0	2029.0	14874.0	419.7758661211692	0.6784968684759917	0.7742226893677305
retrograde_Set2Cell1.13527	ID129716	129716	32	106.12462615966797	8.37424701436593	49.186049482897616	0.0	42.0	42	0.5	1		305.4864864864865	181.0	64.0	1409.0	11303.0	306.61690009427633	0.6277756198950785	0.7684857461648958
retrograde_Set2Cell1.13528	ID486576	486576	32	168.77420043945312	9.339203085721426	48.6538723449827	0.0	174.0	174	0.5	1		418.1081081081081	240.0	0.0	1725.0	15470.0	431.86120351230795	0.6868601720327289	0.7884309142000052
retrograde_Set2Cell1.13529	ID198331	198331	32	131.80271911621094	8.716474149354868	49.05669690695812	0.0	66.0	66	0.5	1		321.4594594594595	200.0	36.0	1260.0	11894.0	301.4089686229764	0.6154216338798492	0.8126188627518574
retrograde_Set2Cell1.13530	ID238270	238270	32	125.25810241699219	8.937629356214119	48.92389215639258	0.0	82.0	82	0.5	1		331.2432432432432	208.0	59.0	1329.0	12256.0	290.683333372074	0.6070281256146332	0.8608792266838788
retrograde_Set2Cell1.13531	ID534709	534709	32	156.59136962890625	9.412517738806402	48.70162201409183	0.0	188.0	188	0.5	1		415.05405405405406	204.0	0.0	1823.0	15357.0	434.7746508215457	0.6109995112919797	0.7241289242898482
retrograde_Set2Cell1.13532	ID666293	666293	32	126.82193756103516	9.815439676798622	48.59460756705597	0.0	234.0	234	0.5	1		364.2162162162162	284.0	47.0	1227.0	13476.0	255.0268106967857	0.5262663536822229	0.9848695460955508
retrograde_Set2Cell1.13533	ID84160	84160	32	83.51248168945312	8.274323871516476	49.356611182148534	0.0	28.0	28	0.5	1		285.5135135135135	225.0	0.0	1131.0	10564.0	277.81324878630465	0.5323491056173506	0.7140728492811808
retrograde_Set2Cell1.13534	ID174278	174278	32	111.77197265625	8.612125095840408	49.026000377920546	0.0	58.0	58	0.5	1		311.18918918918916	203.0	0.0	1230.0	11514.0	304.99552253888703	0.5837888133447872	0.752176101228152
retrograde_Set2Cell1.13535	ID555214	555214	32	152.73411560058594	9.513632614442933	48.71260106628944	0.0	195.0	195	0.5	1		459.86486486486484	277.0	98.0	1720.0	17015.0	419.98744439977423	0.636615285440722	0.8518328354919934
retrograde_Set2Cell1.13536	ID477900	477900	32	180.7439727783203	9.258112413248728	48.67006039238483	0.0	166.0	166	0.5	1		434.72972972972974	229.0	0.0	2011.0	16085.0	487.4213126608602	0.6997305877637159	0.7343373043182784
retrograde_Set2Cell1.13537	ID223955	223955	32	131.0272979736328	8.870732032820706	48.966307917673845	0.0	73.0	73	0.5	1		335.94594594594594	223.0	0.0	1295.0	12430.0	301.5887510746625	0.64009238777746	0.8694780265026354
retrograde_Set2Cell1.13538	ID787677	787677	32	23.311731338500977	9.813100621542258	48.63692091037641	0.0	275.0	275	0.5	1		157.05405405405406	161.0	0.0	381.0	5811.0	75.84485112017454	0.16499711326135927	0.5865493267467566
retrograde_Set2Cell1.13539	ID699609	699609	32	116.469970703125	9.833431213188645	48.572415682729385	0.0	241.0	241	0.5	1		313.94594594594594	240.0	0.0	1172.0	11616.0	262.76890416675445	0.5288127335254794	0.826529802870065
retrograde_Set2Cell1.13540	ID669913	669913	32	140.80018615722656	9.765469067757092	48.603113292347984	0.0	232.0	232	0.5	1		380.56756756756755	316.0	46.0	1105.0	14081.0	252.75872779090037	0.54932302866317	1.067680815017775
retrograde_Set2Cell1.13541	ID126168	126168	32	91.38048553466797	8.397710836088262	49.16595113396811	0.0	43.0	43	0.5	1		278.94594594594594	165.0	21.0	1406.0	10321.0	297.3654640660533	0.5765919461007262	0.6861337615257265
retrograde_Set2Cell1.13542	ID178395	178395	32	109.11483764648438	8.644021075511798	49.06100951031683	0.0	60.0	60	0.5	1		335.4864864864865	236.0	23.0	1209.0	12413.0	290.16208321304583	0.5673912225256214	0.8370850179690611
retrograde_Set2Cell1.13543	ID684247	684247	32	113.36571502685547	9.776472596571107	48.56763630144697	0.0	238.0	238	0.5	1		344.4594594594595	255.0	47.0	1222.0	12745.0	251.86621168507023	0.46810411235956306	0.8721351747293674
retrograde_Set2Cell1.13544	ID149724	149724	32	115.28852844238281	8.57607386758041	49.05429238467105	0.0	52.0	52	0.5	1		304.4864864864865	184.0	0.0	1473.0	11266.0	328.6918196613848	0.5997433122954093	0.6945831338729105
retrograde_Set2Cell1.13545	ID292571	292571	32	122.33494567871094	8.980350110344782	48.83870795908804	0.0	102.0	102	0.5	1		361.2162162162162	215.0	53.0	1457.0	13365.0	346.09144064146585	0.6206951233162942	0.7994354155796056
retrograde_Set2Cell1.13546	ID712939	712939	32	103.4820785522461	9.80838446572422	48.566811009994034	0.0	248.0	248	0.5	1		309.94594594594594	282.0	16.0	838.0	11468.0	199.45034831115598	0.49894648998615637	1.0345440780743693
retrograde_Set2Cell1.13547	ID398050	398050	32	155.7685546875	9.236994466951238	48.79455868122462	0.0	141.0	141	0.5	1		419.5405405405405	239.0	3.0	2182.0	15523.0	456.17014336725254	0.6406722887207287	0.7182756914718476
retrograde_Set2Cell1.13548	ID463585	463585	32	168.77220153808594	9.246342992169323	48.671583214437796	0.0	160.0	160	0.5	1		438.7837837837838	225.0	40.0	2112.0	16235.0	502.520045765735	0.6863977722977473	0.7107927991078465
retrograde_Set2Cell1.13549	ID366819	366819	32	150.20550537109375	9.125744388784655	48.81906343752905	0.0	121.0	121	0.5	1		388.05405405405406	226.0	24.0	1817.0	14358.0	409.95344897967414	0.5970686098036005	0.707763792748561
retrograde_Set2Cell1.13550	ID569582	569582	32	159.32516479492188	9.507380041774178	48.74008443773834	0.0	198.0	198	0.5	1		459.7027027027027	259.0	15.0	1729.0	17009.0	455.26017377520054	0.5894483408353396	0.7489394806049502
retrograde_Set2Cell1.13551	ID395502	395502	32	151.67848205566406	9.210985687620983	48.7993715319419	0.0	139.0	139	0.5	1		392.4864864864865	214.0	16.0	2140.0	14522.0	442.2748404946121	0.6141936449237412	0.6753239543193793
retrograde_Set2Cell1.13552	ID385261	385261	32	157.63046264648438	9.18995859933612	48.805247009896824	0.0	133.0	133	0.5	1		399.64864864864865	217.0	34.0	1864.0	14787.0	419.5833393721427	0.631556444383146	0.737394981201178
retrograde_Set2Cell1.13553	ID438508	438508	32	154.25433349609375	9.234648156285838	48.753541842214744	0.0	152.0	152	0.5	1		436.8378378378378	249.0	54.0	2028.0	16163.0	482.70628943681874	0.674598573013985	0.7291249982755601
retrograde_Set2Cell1.13554	ID520941	520941	32	161.64585876464844	9.369172397742927	48.664539218353305	0.0	181.0	181	0.5	1		419.8918918918919	245.0	13.0	1849.0	15536.0	442.3329429654007	0.63854849873109	0.7398655178108466
retrograde_Set2Cell1.13555	ID272618	272618	32	122.17994689941406	8.965929057614638	48.83396657728382	0.0	94.0	94	0.5	1		357.2972972972973	201.0	0.0	1481.0	13220.0	382.8427197271068	0.6797299980146913	0.755329231553421
retrograde_Set2Cell1.13556	ID326898	326898	32	148.59188842773438	9.061289282557413	48.84308299263984	0.0	112.0	112	0.5	1		375.05405405405406	199.0	0.0	1847.0	13877.0	431.8668098400726	0.6296607451772156	0.6710941387938822
retrograde_Set2Cell1.13557	ID582911	582911	32	179.7763671875	9.544636480666153	48.66949421956033	0.0	203.0	203	0.5	1		458.56756756756755	301.0	86.0	1722.0	16967.0	398.99140484619613	0.6039216167488595	0.8655003059158637
retrograde_Set2Cell1.13558	ID589554	589554	32	176.9546356201172	9.560167399416338	48.68830952452553	0.0	202.0	202	0.5	1		445.5135135135135	274.0	7.0	1806.0	16484.0	418.18142139650485	0.642521667647132	0.8334946442335858
retrograde_Set2Cell1.13559	ID661238	661238	32	130.65609741210938	9.755854595057436	48.621306039545296	0.0	230.0	230	0.5	1		364.97297297297297	316.0	103.0	1093.0	13504.0	241.15664416935942	0.5254207648848752	1.0425791788399803
retrograde_Set2Cell1.13560	ID619766	619766	32	166.70980834960938	9.685239036149186	48.62012048518889	0.0	215.0	215	0.5	1		428.05405405405406	333.0	4.0	1528.0	15838.0	336.815804091622	0.623349635962697	0.9760134244541627
retrograde_Set2Cell1.13561	ID349444	349444	32	144.96083068847656	9.100202563325167	48.816454126056506	0.0	123.0	123	0.5	1		380.2972972972973	218.0	38.0	1831.0	14071.0	406.69117855531937	0.6162720191030111	0.7130934995664969
retrograde_Set2Cell1.13562	ID258310	258310	32	126.65990447998047	8.964825728643126	48.89364389549332	0.0	89.0	89	0.5	1		360.13513513513516	204.0	0.0	1515.0	13325.0	355.2831548499311	0.6243038425721622	0.7792011932819953
retrograde_Set2Cell1.13563	ID721676	721676	32	102.76351928710938	9.807646383143844	48.58856485727226	0.0	251.0	251	0.5	1		313.8918918918919	271.0	2.0	852.0	11614.0	196.29962695721954	0.45317872619955674	0.9973350958999719
retrograde_Set2Cell1.13564	ID603905	603905	32	170.51780700683594	9.613899943548185	48.632540270153825	0.0	209.0	209	0.5	1		442.43243243243245	299.0	29.0	1747.0	16370.0	358.9485834845787	0.6011202801076454	0.9255121593217018
retrograde_Set2Cell1.13565	ID540929	540929	32	165.19229125976562	9.403831904057814	48.69898068575512	0.0	183.0	183	0.5	1		417.02702702702703	236.0	26.0	1929.0	15430.0	457.5183351812548	0.6275810027648349	0.7029312824731723
retrograde_Set2Cell1.13566	ID429324	429324	32	164.40122985839844	9.229328964696467	48.75008285106509	0.0	146.0	146	0.5	1		415.64864864864865	239.0	0.0	1961.0	15379.0	462.92177262207866	0.6657833055688201	0.717733400175724
retrograde_Set2Cell1.13567	ID461066	461066	32	154.57608032226562	9.24636736664476	48.69260780527014	0.0	161.0	161	0.5	1		415.4594594594595	272.0	10.0	1906.0	15372.0	476.6777151746703	0.6590371348160694	0.6924486577978455
retrograde_Set2Cell1.13568	ID646916	646916	32	140.30990600585938	9.764231298574579	48.609968933945545	0.0	227.0	227	0.5	1		406.94594594594594	317.0	66.0	1230.0	15057.0	291.29490077792167	0.5566170948471716	0.9990991384684851
retrograde_Set2Cell1.13569	ID352534	352534	32	136.9348907470703	9.114991165144508	48.83126282701676	0.0	122.0	122	0.5	1		400.8918918918919	249.0	0.0	2167.0	14833.0	430.0747857307161	0.5979208607421073	0.6975923765959678
retrograde_Set2Cell1.13570	ID121109	121109	32	96.95401763916016	8.246579609733123	49.279533541891475	0.0	40.0	40	0.5	1		268.56756756756755	153.0	0.0	1084.0	9937.0	284.7196028591151	0.5324814176351739	0.6555041289244347
retrograde_Set2Cell1.13571	ID409360	409360	32	149.25880432128906	9.234212188943125	48.77136849408965	0.0	143.0	143	0.5	1		388.7027027027027	227.0	47.0	2268.0	14382.0	466.03676922563767	0.6668046636671355	0.6673309922359465
retrograde_Set2Cell1.13572	ID204052	204052	32	117.9061279296875	8.796418602465586	48.9650601742535	0.0	69.0	69	0.5	1		311.8378378378378	227.0	17.0	1236.0	11538.0	283.21924306028296	0.611319434699675	0.8354541218137509
retrograde_Set2Cell1.13573	ID738071	738071	32	80.2319564819336	9.814602168100997	48.64380844430322	0.0	259.0	259	0.5	1		271.9189189189189	244.0	0.0	698.0	10061.0	158.58425352305778	0.4270513255894199	1.0262421292173194
retrograde_Set2Cell1.13574	ID632596	632596	32	174.0118865966797	9.682742425479088	48.59843834311875	0.0	216.0	216	0.5	1		443.9189189189189	343.0	52.0	1364.0	16425.0	325.14760565851543	0.5824476338785715	1.005033707298792
retrograde_Set2Cell1.13575	ID744724	744724	32	103.1378402709961	9.804033608281706	48.69032944059681	0.0	258.0	258	0.5	1		278.2432432432432	252.0	3.0	794.0	10295.0	189.16577171673842	0.4458059097255793	0.9070848046777688
retrograde_Set2Cell1.13576	ID278304	278304	32	115.48938751220703	8.976532942975798	48.85952468898838	0.0	96.0	96	0.5	1		340.56756756756755	211.0	3.0	1525.0	12601.0	368.21457667299717	0.640186383678537	0.7220138635145064
retrograde_Set2Cell1.13577	ID169765	169765	32	99.84159851074219	8.623888297704674	49.00427214834173	0.0	57.0	57	0.5	1		289.72972972972974	167.0	0.0	1300.0	10720.0	317.6886708581085	0.5870629768819041	0.6747017882826827
retrograde_Set2Cell1.13578	ID492335	492335	32	162.45114135742188	9.323703359763337	48.660324340049876	0.0	173.0	173	0.5	1		419.02702702702703	235.0	0.0	1908.0	15504.0	438.61945582364103	0.6680944920012643	0.7652465538646446
retrograde_Set2Cell1.13579	ID23852	23852	32	99.38671112060547	8.340218463014292	49.45885218154561	0.0	0.0	0	0.5	1		293.7027027027027	243.0	17.0	850.0	10867.0	206.34475801231093	0.5337694652893744	0.9906908153036784
retrograde_Set2Cell1.13580	ID779044	779044	32	40.07829666137695	9.8313120369526	48.74307190539731	0.0	271.0	271	0.5	1		192.8918918918919	191.0	0.0	378.0	7137.0	87.17759134337469	0.23368223351519357	0.8382266941943645
retrograde_Set2Cell1.13581	ID454966	454966	32	159.62469482421875	9.241646333975606	48.69296959885759	0.0	158.0	158	0.5	1		418.94594594594594	220.0	27.0	1997.0	15501.0	488.38139387765983	0.6941134930272076	0.7029377439033082
retrograde_Set2Cell1.13582	ID312631	312631	32	122.89773559570312	9.048602569541108	48.863447217148234	0.0	108.0	108	0.5	1		349.7567567567568	205.0	20.0	1649.0	12941.0	366.72199623491707	0.6196875708910566	0.7297946659990243
retrograde_Set2Cell1.13583	ID793407	793407	32	35.96658706665039	10.05296632513458	48.4711960318222	0.0	276.0	276	0.5	1		168.8108108108108	181.0	0.0	361.0	6246.0	80.177178048868	0.2542326083409681	0.8535572400552582
retrograde_Set2Cell1.13584	ID298295	298295	32	133.0144500732422	8.9626094133497	48.8663575051969	0.0	97.0	97	0.5	1		381.4054054054054	276.0	0.0	1566.0	14112.0	394.1987273402042	0.6341289746109244	0.7509186461190905
retrograde_Set2Cell1.13585	ID229687	229687	32	118.94660949707031	8.849823205427679	48.959035526694656	0.0	79.0	79	0.5	1		309.43243243243245	204.0	1.0	1324.0	11449.0	304.0047094427377	0.6428933619682775	0.7966087679751314
retrograde_Set2Cell1.13586	ID332595	332595	32	156.1692352294922	9.077211714429673	48.808570263640604	0.0	118.0	118	0.5	1		374.6216216216216	184.0	0.0	2023.0	13861.0	439.44038600571616	0.6665287087368988	0.6819129345025317
retrograde_Set2Cell1.13587	ID184116	184116	32	101.53770446777344	8.68124905760252	49.013788659740555	0.0	63.0	63	0.5	1		313.27027027027026	219.0	27.0	1232.0	11591.0	301.8787144835791	0.6068268520715423	0.7838128783647481
retrograde_Set2Cell1.13588	ID209720	209720	32	113.31389617919922	8.844733164938829	48.98708633338464	0.0	72.0	72	0.5	1		297.1621621621622	208.0	33.0	1225.0	10995.0	271.6141578613875	0.6376099784965948	0.8519531846187419
retrograde_Set2Cell1.13589	ID60734	60734	32	89.30489349365234	8.281172369008958	49.39215387015844	0.0	22.0	22	0.5	1		299.2972972972973	220.0	0.0	1102.0	11074.0	276.810290518501	0.5588042223344112	0.7752087483229483
retrograde_Set2Cell1.13590	ID264004	264004	32	128.95993041992188	8.933387301957723	48.90998849419524	0.0	91.0	91	0.5	1		371.05405405405406	218.0	41.0	1599.0	13729.0	372.9510651506401	0.6638613549865173	0.7939178708952601
retrograde_Set2Cell1.13591	ID638281	638281	32	154.22451782226562	9.758721627061647	48.6020051571903	0.0	221.0	221	0.5	1		423.02702702702703	330.0	88.0	1374.0	15652.0	306.55446194459176	0.5955523144118501	1.030147321272187
retrograde_Set2Cell1.13592	ID443716	443716	32	164.43052673339844	9.237369748854231	48.72888081229991	0.0	155.0	155	0.5	1		427.5135135135135	242.0	0.0	2280.0	15818.0	511.92993344476037	0.6444224531310133	0.6545255198626934
retrograde_Set2Cell1.13593	ID84807	84807	32	85.62967681884766	8.294135547530189	49.40289899304674	0.0	29.0	29	0.5	1		307.94594594594594	217.0	88.0	1078.0	11394.0	261.68704230073774	0.5240721460206441	0.8092967941610891
retrograde_Set2Cell1.13594	ID92491	92491	32	101.42434692382812	8.322918634268822	49.32629660477088	0.0	31.0	31	0.5	1		283.94594594594594	195.0	0.0	1143.0	10506.0	261.9906641621188	0.6235572597463676	0.8325083192637821
retrograde_Set2Cell1.13595	ID85834	85834	32	95.50470733642578	8.27650693557989	49.363009150205144	0.0	27.0	27	0.5	1		274.3783783783784	164.0	0.0	1229.0	10152.0	276.223978296936	0.5316737666949797	0.689600333698693
retrograde_Set2Cell1.13596	ID415062	415062	32	149.2781219482422	9.217230453291968	48.76757615514469	0.0	144.0	144	0.5	1		384.3243243243243	200.0	10.0	1981.0	14220.0	436.43085579721776	0.6988974076788583	0.7245338763487024
retrograde_Set2Cell1.13597	ID30034	30034	32	91.7765884399414	8.343154594429393	49.38650567266012	0.0	14.0	14	0.5	1		280.27027027027026	227.0	32.0	893.0	10370.0	216.91545314664378	0.49811256541775334	0.8592105209537174
retrograde_Set2Cell1.13598	ID483668	483668	32	166.3577117919922	9.329201586718172	48.650611349828694	0.0	170.0	170	0.5	1		433.2432432432432	247.0	38.0	1925.0	16030.0	470.96947326206265	0.6855097541729035	0.7482580608480632
retrograde_Set2Cell1.13599	ID560987	560987	32	171.67543029785156	9.448062509080627	48.729153079280145	0.0	192.0	192	0.5	1		472.9189189189189	280.0	101.0	1647.0	17498.0	424.1180639068939	0.6373627708424341	0.8681038739825052
retrograde_Set2Cell1.13600	ID489811	489811	32	163.6155548095703	9.361208866602524	48.64669356309966	0.0	172.0	172	0.5	1		431.5405405405405	273.0	0.0	1788.0	15967.0	446.02756483045823	0.6461583528582553	0.7595515431533942
retrograde_Set2Cell1.13601	ID37205	37205	32	104.84815979003906	8.32752788516288	49.39235475500588	0.0	12.0	12	0.5	1		276.18918918918916	231.0	0.0	831.0	10219.0	218.4658424658746	0.5861689155810138	0.9343863305009942
retrograde_Set2Cell1.13602	ID102228	102228	32	112.13954162597656	8.299061592429407	49.323896269038066	0.0	36.0	36	0.5	1		281.5405405405405	178.0	0.0	1198.0	10417.0	295.7973775891	0.6257657111471935	0.7327071321569238
retrograde_Set2Cell1.13603	ID546654	546654	32	156.5797576904297	9.418090983086262	48.70729837473081	0.0	190.0	190	0.5	1		418.56756756756755	257.0	0.0	1868.0	15487.0	438.1754177229671	0.6324841074208615	0.7401985260201376
retrograde_Set2Cell1.13604	ID750428	750428	32	57.22221755981445	9.841709601071999	48.64998551190628	0.0	261.0	261	0.5	1		236.86486486486487	213.0	0.0	567.0	8764.0	143.58411436470922	0.3304878155590654	0.8195374376420522
retrograde_Set2Cell1.13605	ID246623	246623	32	125.54508209228516	8.942952823104198	48.90179602844439	0.0	85.0	85	0.5	1		340.56756756756755	240.0	48.0	1324.0	12601.0	302.74425772520544	0.6214152356890901	0.8622734540361946
retrograde_Set2Cell1.13606	ID526679	526679	32	184.24359130859375	9.407205981937564	48.70174724617015	0.0	187.0	187	0.5	1		442.13513513513516	223.0	65.0	1844.0	16359.0	469.79553248444404	0.6411010278729512	0.7353046241542662
retrograde_Set2Cell1.13607	ID143202	143202	32	109.42366790771484	8.626770887239358	49.041389171807644	0.0	53.0	53	0.5	1		311.5135135135135	184.0	0.0	1519.0	11526.0	334.1793116162524	0.5531468708153313	0.6639804015405788
retrograde_Set2Cell1.13608	ID358245	358245	32	154.40768432617188	9.119717322648606	48.82133008287835	0.0	125.0	125	0.5	1		398.4054054054054	281.0	79.0	1639.0	14741.0	393.91598508222955	0.651811044153124	0.7982022768357582
retrograde_Set2Cell1.13609	ID595306	595306	32	182.6028289794922	9.607270532245078	48.64019997788702	0.0	207.0	207	0.5	1		446.4864864864865	301.0	8.0	1730.0	16520.0	402.18028168842267	0.6364155025528513	0.8635046998117424
retrograde_Set2Cell1.13610	ID43876	43876	32	95.70748138427734	8.36010866302416	49.38742991508166	0.0	13.0	13	0.5	1		297.8378378378378	249.0	54.0	1104.0	11020.0	218.15864684947783	0.49432106363198974	0.9032389004288871
retrograde_Set2Cell1.13611	ID500067	500067	32	166.3279571533203	9.300651433792146	48.65000720135961	0.0	168.0	168	0.5	1		419.05405405405406	218.0	30.0	2039.0	15505.0	475.2878043848769	0.6893534858918471	0.7195563584657458
retrograde_Set2Cell1.13612	ID652653	652653	32	146.59234619140625	9.756060072816746	48.58621620199072	0.0	223.0	223	0.5	1		404.7837837837838	332.0	64.0	1172.0	14977.0	286.29201633754764	0.5825980139391054	1.0409796689817161
retrograde_Set2Cell1.13613	ID447328	447328	32	171.4505157470703	9.238473024986249	48.73803653650162	0.0	153.0	153	0.5	1		442.5945945945946	274.0	56.0	1992.0	16376.0	486.2654430258036	0.6676922233298147	0.7288247437387414
retrograde_Set2Cell1.13614	ID469345	469345	32	171.03590393066406	9.27953982162949	48.64909472418857	0.0	165.0	165	0.5	1		431.13513513513516	252.0	0.0	2208.0	15952.0	486.7356208092485	0.6603902749038575	0.7045969683855248
retrograde_Set2Cell1.13615	ID435041	435041	32	151.33445739746094	9.208657953619788	48.73234829254148	0.0	151.0	151	0.5	1		431.7567567567568	240.0	6.0	2323.0	15975.0	505.66048147202736	0.6631338170042269	0.6809012099927771
retrograde_Set2Cell1.13616	ID7017	7017	32	97.00747680664062	8.272980717850954	49.420595444087574	0.0	4.0	4	0.5	1		261.72972972972974	215.0	0.0	877.0	9684.0	200.1622465024934	0.49819593667369544	0.8696258721751501
retrograde_Set2Cell1.13617	ID189806	189806	32	120.1543960571289	8.72104394461358	48.97208326913393	0.0	67.0	67	0.5	1		308.56756756756755	195.0	0.0	1420.0	11417.0	309.35636952124224	0.6122487497742601	0.7575600575760468
retrograde_Set2Cell1.13618	ID727396	727396	32	91.54975891113281	9.837453983839612	48.62861518707578	0.0	253.0	253	0.5	1		285.0810810810811	213.0	0.0	1098.0	10548.0	221.96175576216058	0.4409429115797093	0.7860602438073521
retrograde_Set2Cell1.13619	ID318325	318325	32	129.5185089111328	9.028265674166569	48.85563726478739	0.0	105.0	105	0.5	1		358.7027027027027	233.0	0.0	1482.0	13272.0	366.0876386320073	0.6200202108168951	0.7500064420205246
retrograde_Set2Cell1.13620	ID249714	249714	32	133.30181884765625	8.957364225622948	48.92077892914892	0.0	86.0	86	0.5	1		336.02702702702703	187.0	62.0	1427.0	12433.0	327.43671877907155	0.6525732792032058	0.8104857550715184
retrograde_Set2Cell1.13621	ID215922	215922	32	121.42639923095703	8.836167268695927	48.934238409270435	0.0	77.0	77	0.5	1		320.1621621621622	199.0	48.0	1328.0	11846.0	289.45250171789974	0.5868546959336964	0.8181183148390417
retrograde_Set2Cell1.13622	ID374132	374132	32	150.85511779785156	9.175815904013476	48.797170385410176	0.0	129.0	129	0.5	1		410.13513513513516	282.0	38.0	1807.0	15175.0	387.8541508638813	0.6361338639900228	0.8222771265003788
retrograde_Set2Cell1.13623	ID760697	760697	32	47.51730728149414	9.909200496371113	48.55047356369828	0.0	266.0	266	0.5	1		192.45945945945945	183.0	1.0	419.0	7121.0	96.63004898253114	0.2667502518674108	0.8388240941517746
retrograde_Set2Cell1.13624	ID512371	512371	32	156.7069549560547	9.352564395552813	48.699574624578624	0.0	176.0	176	0.5	1		421.0	225.0	0.0	1839.0	15577.0	438.9575403410018	0.6934769575895878	0.7854930038454799
retrograde_Set2Cell1.13625	ID62836	62836	32	100.09501647949219	8.273261038455667	49.4186034870626	0.0	17.0	17	0.5	1		271.1081081081081	155.0	11.0	1108.0	10031.0	242.04622880118762	0.5372693025493593	0.7829179566891442
retrograde_Set2Cell1.13626	ID704382	704382	32	97.36150360107422	9.788575492932155	48.59181333711446	0.0	245.0	245	0.5	1		279.02702702702703	222.0	37.0	860.0	10324.0	191.49854749760817	0.48025662288746934	0.9454686500070429
retrograde_Set2Cell1.13627	ID581503	581503	32	170.59849548339844	9.561097220943347	48.66091727685622	0.0	204.0	204	0.5	1		443.97297297297297	316.0	20.0	1806.0	16427.0	392.24294388430627	0.587657147955125	0.8379125381085807
retrograde_Set2Cell1.13628	ID530801	530801	32	187.98085021972656	9.392041325429313	48.66593600189371	0.0	184.0	184	0.5	1		432.8918918918919	237.0	0.0	1814.0	16017.0	444.3323195652216	0.696471591091367	0.7999417399183705
retrograde_Set2Cell1.13629	ID371068	371068	32	155.56019592285156	9.160807885091364	48.8059148062355	0.0	130.0	130	0.5	1		404.9189189189189	218.0	43.0	1998.0	14982.0	450.37499057133726	0.6030115210846085	0.676414275087993
retrograde_Set2Cell1.13630	ID126842	126842	32	109.72980499267578	8.537153698435755	49.105774364897975	0.0	47.0	47	0.5	1		286.7027027027027	186.0	0.0	1279.0	10608.0	307.1241935606348	0.5966273816837475	0.697665683419068
retrograde_Set2Cell1.13631	ID420730	420730	32	158.93946838378906	9.215939181362858	48.75078451249658	0.0	147.0	147	0.5	1		430.9189189189189	267.0	35.0	2216.0	15944.0	480.19240231728287	0.6609564410823718	0.7142082606937509
retrograde_Set2Cell1.13632	ID317306	317306	32	127.54386138916016	9.064583067978761	48.84162807432288	0.0	110.0	110	0.5	1		349.27027027027026	190.0	9.0	1785.0	12923.0	383.21314410366176	0.6298299461207026	0.7044208982568867
retrograde_Set2Cell1.13633	ID609654	609654	32	173.06298828125	9.641850607071392	48.604260426587004	0.0	211.0	211	0.5	1		450.2432432432432	338.0	117.0	1541.0	16659.0	355.32320227938686	0.5629715599214605	0.9128281249108531
retrograde_Set2Cell1.13634	ID304004	304004	32	130.7501678466797	9.030481907167713	48.83103977671148	0.0	107.0	107	0.5	1		359.86486486486484	190.0	8.0	1869.0	13315.0	411.3933750183746	0.6734178928440225	0.7040319879267849
retrograde_Set2Cell1.13635	ID284037	284037	32	115.68128204345703	8.966577719814229	48.85367653037272	0.0	98.0	98	0.5	1		332.43243243243245	201.0	0.0	1326.0	12300.0	325.6516151878791	0.6452362808554148	0.800701510337374
retrograde_Set2Cell1.13636	ID338307	338307	32	138.48263549804688	9.055078473514891	48.79702879884923	0.0	113.0	113	0.5	1		377.7027027027027	204.0	0.0	1921.0	13975.0	404.8577846921383	0.6279586838557777	0.7197228410266833
retrograde_Set2Cell1.13637	ID759681	759681	32	33.37510681152344	9.89124736593378	48.68853905381765	0.0	268.0	268	0.5	1		190.02702702702703	185.0	53.0	410.0	7031.0	83.40746252467345	0.17832830159186733	0.6895955098190039
retrograde_Set2Cell1.13638	ID624005	624005	32	140.26080322265625	9.698947095932237	48.5849993370335	0.0	218.0	218	0.5	1		410.2972972972973	311.0	22.0	1450.0	15181.0	324.98528726226505	0.583427022353983	0.9303651625342269
retrograde_Set2Cell1.13639	ID104844	104844	32	92.22615814208984	8.315651450545149	49.28163792817694	0.0	38.0	38	0.5	1		258.05405405405406	167.0	34.0	1023.0	9548.0	242.5805646178818	0.5587127722863973	0.7626182338134634
retrograde_Set2Cell1.13640	ID389515	389515	32	144.0792999267578	9.155249456018646	48.800218401890454	0.0	135.0	135	0.5	1		403.97297297297297	239.0	32.0	1999.0	14947.0	429.26283624672493	0.6197796999242464	0.720178929532031
retrograde_Set2Cell1.13641	ID235404	235404	32	134.61720275878906	8.90734615360266	48.91561386973997	0.0	83.0	83	0.5	1		334.35135135135135	238.0	48.0	1304.0	12371.0	288.478596954611	0.6404253989868659	0.9049645019383022
retrograde_Set2Cell1.13642	ID377226	377226	32	137.22341918945312	9.159640389482108	48.81293757112593	0.0	128.0	128	0.5	1		426.7027027027027	288.0	0.0	1760.0	15788.0	402.8865200624712	0.5737647095470981	0.772265587248118
retrograde_Set2Cell1.13643	ID770461	770461	32	50.3023681640625	9.820819658690167	48.66773529216801	0.0	264.0	264	0.5	1		230.7027027027027	201.0	3.0	535.0	8536.0	119.82970900056112	0.27085089965828874	0.8206422172556358
retrograde_Set2Cell1.13644	ID566687	566687	32	143.2729034423828	9.513994822950945	48.69495185284416	0.0	196.0	196	0.5	1		449.43243243243245	292.0	21.0	1689.0	16629.0	444.13558618840585	0.6201384702508175	0.774667563536511
retrograde_Set2Cell1.13645	ID681361	681361	32	134.0260009765625	9.80151468261555	48.59640788866255	0.0	237.0	237	0.5	1		340.6216216216216	267.0	0.0	1056.0	12603.0	256.956368037601	0.5338782469688715	0.9227714730242026
retrograde_Set2Cell1.13646	ID109469	109469	32	96.35923767089844	8.300446149921436	49.333767239298425	0.0	33.0	33	0.5	1		280.2162162162162	200.0	0.0	1103.0	10368.0	255.7252361351855	0.5933350966916344	0.8160985149571266
retrograde_Set2Cell1.13647	ID12196	12196	32	99.07804107666016	8.294975884642643	49.45960739264033	0.0	2.0	2	0.5	1		268.1621621621622	203.0	9.0	998.0	9922.0	214.91128835373414	0.5449240666755001	0.8802319273029973
retrograde_Set2Cell1.13648	ID161190	161190	32	117.26560974121094	8.56947057756548	49.00970486259633	0.0	55.0	55	0.5	1		313.4594594594595	180.0	0.0	1422.0	11598.0	320.7718637732876	0.60567193862677	0.737217683143889
retrograde_Set2Cell1.13649	ID741805	741805	32	104.11253356933594	9.834355249042257	48.62900891335882	0.0	255.0	255	0.5	1		288.6756756756757	224.0	14.0	929.0	10681.0	226.3130886937698	0.4852117129704528	0.8334382445869374
retrograde_Set2Cell1.13650	ID558496	558496	32	156.92872619628906	9.443185270928245	48.71253587937626	0.0	193.0	193	0.5	1		460.7567567567568	347.0	0.0	1832.0	17048.0	425.3759386580172	0.6415095475088615	0.8466199519721453
retrograde_Set2Cell1.13651	ID575906	575906	32	175.14736938476562	9.524361452754402	48.73425455859256	0.0	200.0	200	0.5	1		479.0810810810811	287.0	80.0	1682.0	17726.0	436.0927767229239	0.6624926333294103	0.8755509975783432
retrograde_Set2Cell1.13652	ID784805	784805	32	27.229143142700195	10.019656354311065	48.53232694239303	0.0	273.0	273	0.5	1		149.40540540540542	147.0	4.0	285.0	5528.0	68.54822287163147	0.16233302804785105	0.6088024858132294
retrograde_Set2Cell1.13653	ID175533	175533	32	99.79821014404297	8.667176822162526	48.99924436962662	0.0	62.0	62	0.5	1		322.4594594594595	206.0	42.0	1221.0	11931.0	311.7924518538463	0.6177110379133912	0.7898123733218866
retrograde_Set2Cell1.13654	ID135600	135600	32	94.35895538330078	8.338160236715348	49.23405685215947	0.0	41.0	41	0.5	1		282.13513513513516	182.0	28.0	1199.0	10439.0	286.83310693019945	0.6172634263479976	0.7508404684202422
retrograde_Set2Cell1.13655	ID269745	269745	32	113.24642181396484	8.961533630784396	48.91857338190751	0.0	92.0	92	0.5	1		366.4594594594595	246.0	15.0	1548.0	13559.0	389.1409052568801	0.6259715251813909	0.7250879532957911
retrograde_Set2Cell1.13656	ID363955	363955	32	137.52200317382812	9.14191855143666	48.797694370130415	0.0	127.0	127	0.5	1		385.0810810810811	239.0	16.0	1639.0	14248.0	393.620119911062	0.6475265842713618	0.7690065888015573
retrograde_Set2Cell1.13657	ID324018	324018	32	154.39205932617188	9.071090968674344	48.78948749497883	0.0	114.0	114	0.5	1		400.6756756756757	263.0	18.0	1960.0	14825.0	390.4653245419748	0.6203939686620138	0.7857555377553358
retrograde_Set2Cell1.13658	ID14263	14263	32	95.45849609375	8.304751908037288	49.432970553684264	0.0	5.0	5	0.5	1		276.3783783783784	220.0	14.0	973.0	10226.0	197.76590417170718	0.48339951767031136	0.9108161446372713
retrograde_Set2Cell1.13659	ID718781	718781	32	110.80809020996094	9.820209647609246	48.57925724467875	0.0	247.0	247	0.5	1		314.3783783783784	230.0	67.0	936.0	11632.0	208.02141334105107	0.4948376346351437	1.000560425102735
retrograde_Set2Cell1.13660	ID475071	475071	32	170.7822723388672	9.26495986964271	48.6632673891694	0.0	164.0	164	0.5	1		429.5135135135135	230.0	9.0	1909.0	15892.0	477.5764989112344	0.6667873483872856	0.7195666656160182
retrograde_Set2Cell1.13661	ID644017	644017	32	141.71470642089844	9.737815252489044	48.6166342404964	0.0	226.0	226	0.5	1		399.2972972972973	337.0	96.0	1203.0	14774.0	276.62116742988104	0.5489073949557807	1.0230917553718077
retrograde_Set2Cell1.13662	ID255419	255419	32	126.45332336425781	8.953060351256529	48.905892922423604	0.0	88.0	88	0.5	1		353.3243243243243	239.0	1.0	1501.0	13073.0	332.6391984362882	0.6408837845307535	0.8297200165970944
retrograde_Set2Cell1.13663	ID289725	289725	32	119.67719268798828	8.988466363863012	48.86097666491088	0.0	101.0	101	0.5	1		335.81081081081084	214.0	31.0	1477.0	12425.0	361.298801996802	0.6437944913421566	0.728044429120217
retrograde_Set2Cell1.13664	ID77247	77247	32	108.9395980834961	8.23541547719	49.372366524974986	0.0	25.0	25	0.5	1		297.4054054054054	207.0	37.0	1113.0	11004.0	276.3491611329024	0.57244711064822	0.7835740115957216
retrograde_Set2Cell1.13665	ID375227	375227	32	165.6691131591797	9.200705235214643	48.797659106609075	0.0	134.0	134	0.5	1		396.1081081081081	261.0	5.0	1808.0	14656.0	430.8484384059862	0.6448738521838319	0.7208773425939892
retrograde_Set2Cell1.13666	ID35775	35775	32	81.36277770996094	8.306163236007288	49.398705331175265	0.0	11.0	11	0.5	1		273.97297297297297	247.0	0.0	842.0	10137.0	191.36824398213201	0.5271221316159423	0.9883376184874963
retrograde_Set2Cell1.13667	ID56767	56767	32	111.43827819824219	8.341452723798715	49.45651276195596	0.0	20.0	20	0.5	1		291.02702702702703	198.0	33.0	1283.0	10768.0	279.6263863012858	0.6387983016011572	0.8113783511593913
retrograde_Set2Cell1.13668	ID615371	615371	32	170.0365447998047	9.631915701996789	48.61916139373182	0.0	214.0	214	0.5	1		432.0810810810811	319.0	46.0	1470.0	15987.0	342.1362933733329	0.604659613227009	0.951752749740693
retrograde_Set2Cell1.13669	ID167879	167879	32	129.51187133789062	8.583947056578937	48.98760961971049	0.0	56.0	56	0.5	1		323.1621621621622	171.0	0.0	1402.0	11957.0	343.7026746019422	0.5727542119395095	0.6848177742471678
retrograde_Set2Cell1.13670	ID69575	69575	32	91.42464447021484	8.292006153352384	49.38374037551754	0.0	23.0	23	0.5	1		280.0	210.0	0.0	1072.0	10360.0	267.5298529551837	0.49925346238995005	0.6970465806745249
retrograde_Set2Cell1.13671	ID344013	344013	32	145.87171936035156	9.100820354702595	48.83013160951406	0.0	119.0	119	0.5	1		366.64864864864865	197.0	18.0	1988.0	13566.0	419.3280482057121	0.6525203071102705	0.6905154473722384
retrograde_Set2Cell1.13672	ID538048	538048	32	166.1239776611328	9.436023372642605	48.70755389693408	0.0	189.0	189	0.5	1		441.3243243243243	261.0	53.0	1813.0	16329.0	442.0028314422918	0.656039166488293	0.7910828571954855
retrograde_Set2Cell1.13673	ID58313	58313	32	101.83747100830078	8.286218976126682	49.466390836143724	0.0	19.0	19	0.5	1		267.5405405405405	179.0	12.0	1015.0	9899.0	250.65343433542685	0.6044772804666794	0.8042523654148285
retrograde_Set2Cell1.13674	ID15307	15307	32	97.11032104492188	8.262219103363863	49.492957666938004	0.0	3.0	3	0.5	1		267.7027027027027	199.0	8.0	950.0	9905.0	220.30532661952805	0.5014302007382386	0.8116393492485905
retrograde_Set2Cell1.13675	ID601030	601030	32	171.46917724609375	9.60475076388613	48.63656563173429	0.0	208.0	208	0.5	1		472.7837837837838	371.0	103.0	1764.0	17493.0	360.9312904091254	0.5732856431259686	0.9546221779842208
retrograde_Set2Cell1.13676	ID776155	776155	32	36.7292594909668	9.884025002381543	48.617992357093556	0.0	270.0	270	0.5	1		179.8918918918919	167.0	42.0	381.0	6656.0	82.87064343628295	0.20593679416947513	0.7413960633985953
retrograde_Set2Cell1.13677	ID58321	58321	32	110.26848602294922	8.363375131509379	49.45185902548504	0.0	18.0	18	0.5	1		283.8918918918919	158.0	0.0	1221.0	10504.0	271.4263542211142	0.5678073192451845	0.7575987862245707
retrograde_Set2Cell1.13678	ID695768	695768	32	113.70462036132812	9.83306046909145	48.5685309963878	0.0	242.0	242	0.5	1		336.7567567567568	249.0	71.0	1198.0	12460.0	243.54082539408793	0.4989803130433173	0.9205810323023853
retrograde_Set2Cell1.13679	ID241104	241104	32	119.78645324707031	8.893247842918901	48.91731821040994	0.0	84.0	84	0.5	1		338.1621621621622	236.0	79.0	1249.0	12512.0	268.8829271793368	0.5954712456097652	0.9387794911144355
retrograde_Set2Cell1.13680	ID308688	308688	32	152.63272094726562	9.047821703820967	48.831988741822904	0.0	109.0	109	0.5	1		384.0	234.0	54.0	1782.0	14208.0	387.76016356047256	0.6528433076732058	0.7823035534666157
retrograde_Set2Cell1.13681	ID426448	426448	32	164.5558319091797	9.210656116172052	48.730634708673065	0.0	149.0	149	0.5	1		421.2432432432432	208.0	0.0	2158.0	15586.0	525.960835329305	0.7300781977533823	0.6759478377786369
retrograde_Set2Cell1.13682	ID518096	518096	32	159.05343627929688	9.354960328246753	48.66189447815229	0.0	175.0	175	0.5	1		433.4054054054054	315.0	0.0	2027.0	16036.0	455.1440223501579	0.6932391011459547	0.7797228068682588
retrograde_Set2Cell1.13683	ID153051	153051	32	113.61940002441406	8.579023465748937	49.00825791841274	0.0	51.0	51	0.5	1		294.2972972972973	171.0	34.0	1174.0	10889.0	285.62814451124547	0.5469791071159023	0.7286207924142829
retrograde_Set2Cell1.13684	ID65498	65498	32	104.17646789550781	8.27389519904035	49.44470006551366	0.0	21.0	21	0.5	1		275.8378378378378	196.0	0.0	1051.0	10206.0	250.84872749145865	0.5661850960509831	0.7950368880814129
retrograde_Set2Cell1.13685	ID581075	581075	32	170.05279541015625	9.529444944658346	48.71527811554239	0.0	201.0	201	0.5	1		479.7837837837838	330.0	38.0	1713.0	17752.0	441.57157058845166	0.6165453956412479	0.8288035640256021
retrograde_Set2Cell1.13686	ID118239	118239	32	96.00902557373047	8.568250708864491	49.11595637569629	0.0	46.0	46	0.5	1		275.13513513513516	166.0	0.0	1196.0	10180.0	294.3076774550895	0.6041941300362137	0.7041967832529465
retrograde_Set2Cell1.13687	ID552407	552407	32	160.22549438476562	9.528246203585962	48.73358798948993	0.0	197.0	197	0.5	1		466.97297297297297	249.0	89.0	1660.0	17278.0	439.2999156793863	0.6235970715994388	0.8165568550897626
retrograde_Set2Cell1.13688	ID658410	658410	32	134.6241912841797	9.749223012162512	48.593293318990746	0.0	229.0	229	0.5	1		394.13513513513516	305.0	86.0	1217.0	14583.0	276.66728535695506	0.5117656264484625	0.9645038922921048
retrograde_Set2Cell1.13689	ID355813	355813	32	147.11317443847656	9.104134692848453	48.80099763173558	0.0	124.0	124	0.5	1		393.1621621621622	236.0	60.0	1792.0	14547.0	410.69632695335	0.6391651881847855	0.7465712866575328
retrograde_Set2Cell1.13690	ID733164	733164	32	97.31393432617188	9.847850070565233	48.64158050972549	0.0	256.0	256	0.5	1		315.9189189189189	281.0	29.0	929.0	11689.0	187.58988636241952	0.4627644565573795	1.065569560497998
retrograde_Set2Cell1.13691	ID201194	201194	32	117.41321563720703	8.732789561265793	48.98482728643192	0.0	68.0	68	0.5	1		332.64864864864865	222.0	23.0	1489.0	12308.0	310.67231899509454	0.594133734513627	0.7981282071038204
retrograde_Set2Cell1.13692	ID710116	710116	32	105.96593475341797	9.798530045402762	48.58536385583233	0.0	249.0	249	0.5	1		313.86486486486484	234.0	71.0	1046.0	11613.0	218.1531269241557	0.4827493706535811	0.9368395637094588
retrograde_Set2Cell1.13693	ID629752	629752	32	152.1881866455078	9.723123311493064	48.58956440048012	0.0	220.0	220	0.5	1		409.7027027027027	288.0	45.0	1380.0	15159.0	314.0274992262147	0.6050407206788969	0.9836253059732344
retrograde_Set2Cell1.13694	ID35825	35825	32	97.84254455566406	8.26829571654273	49.45254907543303	0.0	15.0	15	0.5	1		266.02702702702703	187.0	0.0	976.0	9843.0	231.7186376341511	0.536412947225916	0.8016523752874808
retrograde_Set2Cell1.13695	ID329719	329719	32	153.00791931152344	9.095485762849425	48.81886588174745	0.0	117.0	117	0.5	1		395.5945945945946	244.0	0.0	1874.0	14637.0	407.86357056274613	0.6498033726588017	0.7640384266691951
retrograde_Set2Cell1.13696	ID672761	672761	32	133.13670349121094	9.773016463548291	48.603872688720166	0.0	233.0	233	0.5	1		389.4594594594595	286.0	86.0	1221.0	14410.0	264.51040670502033	0.4931504324351521	0.9725800190138746
retrograde_Set2Cell1.13697	ID132602	132602	32	113.14480590820312	8.487479620985606	49.12404187820769	0.0	45.0	45	0.5	1		305.05405405405406	173.0	1.0	1320.0	11287.0	318.50352744827956	0.5645872333676103	0.691231978021261
retrograde_Set2Cell1.13698	ID402943	402943	32	166.50559997558594	9.223351746439267	48.769373746746645	0.0	142.0	142	0.5	1		398.05405405405406	216.0	39.0	1951.0	14728.0	447.842664953388	0.6535362858607939	0.7025909600036813
retrograde_Set2Cell1.13699	ID12285	12285	32	86.16214752197266	8.257823091960127	49.472383307524765	0.0	6.0	6	0.5	1		256.94594594594594	191.0	0.0	1016.0	9507.0	228.90329665432785	0.4560470186635878	0.7031596472532418
retrograde_Set2Cell1.13700	ID503801	503801	32	166.14486694335938	9.384204866778148	48.673311902968265	0.0	182.0	182	0.5	1		405.5405405405405	245.0	0.0	1854.0	15005.0	436.41465976208366	0.64769457698452	0.7305643725460902
retrograde_Set2Cell1.13701	ID406521	406521	32	170.87844848632812	9.196775005913729	48.768578717285315	0.0	140.0	140	0.5	1		408.9189189189189	229.0	92.0	2088.0	15130.0	436.5304735689759	0.663716739304663	0.7474050324542116
retrograde_Set2Cell1.37344	ID808460	808460	183	30.90292739868164	31.007853283305636	9.230996753311617	0.0	281.0	281	0.5	1		102.51351351351352	89.0	0.0	381.0	3793.0	104.32444627262629	0.25381056740147195	0.39783482790254066
retrograde_Set2Cell1.37345	ID502277	502277	183	46.457374572753906	31.05896814895348	8.663218419483325	0.0	182.0	182	0.5	1		152.1891891891892	123.0	0.0	387.0	5631.0	101.56794054496993	0.3784366824252995	0.8227417897893731
retrograde_Set2Cell1.37346	ID410639	410639	183	56.73291778564453	31.213898751221766	7.685964802128221	0.0	136.0	136	0.5	1		171.24324324324326	97.0	0.0	794.0	6336.0	175.624980095753	0.35802161272073596	0.5141143367936166
retrograde_Set2Cell1.37347	ID731648	731648	183	41.59099197387695	30.977679100222197	9.019300232895306	0.0	256.0	256	0.5	1		112.86486486486487	87.0	0.0	308.0	4176.0	97.00004643817965	0.2547279377350969	0.47243692151848143
retrograde_Set2Cell1.37348	ID259598	259598	183	53.2221565246582	31.70620199208603	7.561709206101214	0.0	90.0	90	0.5	1		209.56756756756758	155.0	0.0	812.0	7754.0	171.50389379132352	0.3303023804417757	0.606794197303714
retrograde_Set2Cell1.37349	ID671239	671239	183	38.35474395751953	30.859974250000302	8.888581834832257	0.0	233.0	233	0.5	1		143.59459459459458	124.0	0.0	382.0	5313.0	103.16234763696475	0.30001682216384784	0.6424561714659802
retrograde_Set2Cell1.37350	ID439817	439817	183	52.719398498535156	31.035892868243437	7.886669942714741	0.0	155.0	155	0.5	1		157.40540540540542	113.0	0.0	707.0	5824.0	155.04882017170152	0.3537359850969603	0.5305501489471405
retrograde_Set2Cell1.37351	ID136720	136720	183	36.16187286376953	31.333589896817635	7.295930033023907	0.0	44.0	44	0.5	1		164.27027027027026	142.0	0.0	582.0	6078.0	135.99992823704164	0.19468835876636262	0.393673009490006
retrograde_Set2Cell1.37352	ID372246	372246	183	38.32863998413086	31.236514974335385	7.627051724897979	0.0	134.0	134	0.5	1		196.9189189189189	149.0	58.0	771.0	7286.0	153.2056313112069	0.28727149794400175	0.5736739048876178
retrograde_Set2Cell1.37353	ID685586	685586	183	30.71021270751953	30.83790366388306	9.031977793365806	0.0	240.0	240	0.5	1		113.62162162162163	99.0	0.0	395.0	4204.0	95.58543338330938	0.26316093589519496	0.4952927846016568
retrograde_Set2Cell1.37354	ID353820	353820	183	43.62565612792969	31.417300896278824	7.629950180278095	0.0	124.0	124	0.5	1		180.24324324324326	144.0	0.0	782.0	6669.0	177.23860336428552	0.3285916651741203	0.503032088322528
retrograde_Set2Cell1.37355	ID205343	205343	183	40.12516784667969	31.571495290602552	7.408609079989607	0.0	71.0	71	0.5	1		193.78378378378378	169.0	18.0	604.0	7170.0	141.19846850269838	0.26957210169448237	0.5828207631503205
retrograde_Set2Cell1.37356	ID789038	789038	183	33.055023193359375	31.06214610444021	9.153705222391405	0.0	274.0	274	0.5	1		110.94594594594595	77.0	0.0	484.0	4105.0	98.78004351586912	0.3181160684375546	0.542130912992684
retrograde_Set2Cell1.37357	ID430629	430629	183	46.05537033081055	31.10979010310653	7.813682347382888	0.0	150.0	150	0.5	1		169.94594594594594	134.0	0.0	847.0	6288.0	174.66729420147226	0.34271247828711515	0.49667935059193813
retrograde_Set2Cell1.37358	ID570914	570914	183	38.77476501464844	30.953568928611585	8.713116369147832	0.0	199.0	199	0.5	1		127.43243243243244	116.0	0.0	351.0	4715.0	94.16077873643704	0.3109442295301978	0.642004707404469
retrograde_Set2Cell1.37359	ID230958	230958	183	43.90553665161133	31.67982380030696	7.501808643933088	0.0	80.0	80	0.5	1		181.27027027027026	141.0	0.0	771.0	6707.0	160.04888986540064	0.25175395542858064	0.45557642480882765
retrograde_Set2Cell1.37360	ID171053	171053	183	35.828182220458984	31.46914557368463	7.370423667255615	0.0	58.0	58	0.5	1		164.67567567567568	143.0	0.0	532.0	6093.0	128.69625179167116	0.16294524262436785	0.3585716668464466
retrograde_Set2Cell1.37361	ID633916	633916	183	37.53229522705078	30.938905561693005	8.913103140486422	0.0	222.0	222	0.5	1		139.05405405405406	124.0	0.0	352.0	5145.0	87.46489643341555	0.29924242424242425	0.7323401349113416
retrograde_Set2Cell1.37362	ID333875	333875	183	50.15675354003906	31.59011634341365	7.544461922958568	0.0	115.0	115	0.5	1		196.94594594594594	137.0	37.0	740.0	7287.0	181.05737978545577	0.3153600826170155	0.5215823330329481
retrograde_Set2Cell1.37363	ID734771	734771	183	33.16123580932617	30.992912491606628	9.1202842492885	0.0	259.0	259	0.5	1		92.5945945945946	78.0	0.0	291.0	3426.0	82.4743931503926	0.3046052450913085	0.5242697001113918
retrograde_Set2Cell1.37364	ID542258	542258	183	38.939491271972656	30.96279795916261	8.427456316053803	0.0	186.0	186	0.5	1		142.21621621621622	131.0	2.0	396.0	5262.0	104.08280227650353	0.3944418326434357	0.7730057134497785
retrograde_Set2Cell1.37365	ID185401	185401	183	36.83185577392578	31.50932540047533	7.3962671416834045	0.0	64.0	64	0.5	1		169.8108108108108	149.0	14.0	560.0	6283.0	124.00332384385639	0.20972210522807996	0.4748108089203897
retrograde_Set2Cell1.37366	ID714292	714292	183	35.04412841796875	30.86759019979433	8.992012215042356	0.0	250.0	250	0.5	1		115.29729729729729	98.0	0.0	302.0	4266.0	78.90425452015486	0.3160983727646092	0.7019119069769402
retrograde_Set2Cell1.37367	ID299578	299578	183	35.21694564819336	31.692522952202122	7.499812292849513	0.0	104.0	104	0.5	1		185.67567567567568	165.0	0.0	531.0	6870.0	125.11840038185476	0.21191869316056722	0.5189907388690391
retrograde_Set2Cell1.37368	ID522296	522296	183	45.27616500854492	30.99274349361025	8.478426514482674	0.0	179.0	179	0.5	1		154.9189189189189	140.0	0.0	412.0	5732.0	108.17433932170646	0.3918939585860366	0.8064410391432049
retrograde_Set2Cell1.37369	ID211004	211004	183	35.71235275268555	31.60219599719792	7.451016389955769	0.0	77.0	77	0.5	1		176.75675675675674	139.0	0.0	707.0	6540.0	156.79664916441672	0.2748191541502939	0.48603513046868446
retrograde_Set2Cell1.37370	ID497223	497223	183	50.73157501220703	31.09168904707785	8.242142260473837	0.0	168.0	168	0.5	1		157.8108108108108	137.0	0.0	622.0	5839.0	137.8702767575855	0.37460542027197563	0.6238671301064285
retrograde_Set2Cell1.37371	ID605257	605257	183	32.4317512512207	30.90975507358128	8.72605023773537	0.0	210.0	210	0.5	1		119.27027027027027	117.0	0.0	381.0	4413.0	102.59268130942995	0.2528700959951737	0.4692856220909097
retrograde_Set2Cell1.37372	ID674891	674891	183	32.73219680786133	30.809437506298078	8.900780183740942	0.0	236.0	236	0.5	1		110.21621621621621	93.0	0.0	322.0	4078.0	88.38116162242794	0.3000816934609979	0.5756846461471076
retrograde_Set2Cell1.37373	ID212037	212037	183	39.47282028198242	31.588459913265314	7.472427715713764	0.0	76.0	76	0.5	1		161.05405405405406	115.0	13.0	661.0	5959.0	136.5245085742536	0.23283074079931418	0.4455822682915144
retrograde_Set2Cell1.37374	ID663106	663106	183	31.916126251220703	30.870302039540892	9.015096460911963	0.0	234.0	234	0.5	1		121.5945945945946	114.0	0.0	386.0	4499.0	91.12093900704451	0.2888898071056201	0.5981946271300183
retrograde_Set2Cell1.37375	ID590913	590913	183	38.21546936035156	31.01016538718888	8.834098441373282	0.0	206.0	206	0.5	1		129.94594594594594	131.0	0.0	266.0	4808.0	79.63874892494438	0.324330229743348	0.7992072939625661
retrograde_Set2Cell1.37376	ID688706	688706	183	24.902589797973633	30.911722047932834	9.084547418860785	0.0	243.0	243	0.5	1		92.32432432432432	94.0	0.0	286.0	3416.0	61.80976822030194	0.2565464284893211	0.6099250233386518
retrograde_Set2Cell1.37377	ID171594	171594	183	29.076383590698242	31.568251302199258	7.374589348991791	0.0	62.0	62	0.5	1		179.78378378378378	163.0	1.0	483.0	6652.0	108.1966150464399	0.1744111036416848	0.4935382532646564
retrograde_Set2Cell1.37378	ID416342	416342	183	44.60783386230469	31.076728976093214	7.808336318402437	0.0	148.0	148	0.5	1		142.7027027027027	90.0	0.0	672.0	5280.0	160.46579158895602	0.34144047528893295	0.45271337694887337
retrograde_Set2Cell1.37379	ID96851	96851	183	25.761430740356445	31.385536333802992	7.3139321170339855	0.0	32.0	32	0.5	1		163.45945945945945	138.0	0.0	578.0	6048.0	130.61065861614873	0.1532789567918268	0.33266690892769085
retrograde_Set2Cell1.37380	ID449616	449616	183	46.32683181762695	31.027356359945617	7.993324332756224	0.0	156.0	156	0.5	1		167.78378378378378	124.0	0.0	818.0	6208.0	180.65761587648103	0.3499800314896091	0.48154804779889576
retrograde_Set2Cell1.37381	ID164954	164954	183	31.49574851989746	31.4472336240912	7.358909753566795	0.0	56.0	56	0.5	1		175.48648648648648	134.0	18.0	580.0	6493.0	136.75985067539654	0.2062682821173539	0.4388373659662789
retrograde_Set2Cell1.37382	ID456284	456284	183	52.228816986083984	31.072461977460765	8.121144080057746	0.0	159.0	159	0.5	1		182.27027027027026	156.0	0.0	740.0	6744.0	173.50722825939633	0.3868915087064332	0.5861043843159885
retrograde_Set2Cell1.37383	ID576594	576594	183	41.017311096191406	30.98497494978535	8.778604201429683	0.0	204.0	204	0.5	1		133.8918918918919	103.0	2.0	304.0	4954.0	99.46573496653224	0.292995404889238	0.6100628869908906
retrograde_Set2Cell1.37384	ID584274	584274	183	28.437623977661133	30.91951703532969	8.657382919540467	0.0	205.0	205	0.5	1		116.70270270270271	104.0	0.0	363.0	4318.0	88.10469304717505	0.2365168307289874	0.506726813872509
retrograde_Set2Cell1.37385	ID648276	648276	183	30.632511138916016	30.98203120398216	9.020553088586247	0.0	224.0	224	0.5	1		126.89189189189189	123.0	0.0	315.0	4695.0	86.85933193125275	0.29884501002835606	0.6722581280973676
retrograde_Set2Cell1.37386	ID265305	265305	183	49.80589294433594	31.760177053425405	7.50044981845785	0.0	93.0	93	0.5	1		188.35135135135135	148.0	13.0	705.0	6969.0	147.5274392963741	0.27527316875758806	0.5511712953245052
retrograde_Set2Cell1.37387	ID803410	803410	183	33.30304718017578	31.10723899526107	9.280407659313363	0.0	278.0	278	0.5	1		125.45945945945945	108.0	11.0	373.0	4642.0	86.29941244636947	0.321777508853731	0.7078201082472052
retrograde_Set2Cell1.37388	ID191077	191077	183	37.555660247802734	31.58067339536209	7.37709511092101	0.0	65.0	65	0.5	1		191.83783783783784	162.0	5.0	635.0	7098.0	144.34382439037577	0.2271529228316586	0.4920233369559071
retrograde_Set2Cell1.37389	ID723043	723043	183	28.351749420166016	30.818167582100735	9.221363414497072	0.0	252.0	252	0.5	1		125.21621621621621	132.0	0.0	374.0	4633.0	86.05170769018125	0.2502095220303009	0.5824412288308511
retrograde_Set2Cell1.37390	ID250986	250986	183	50.5314826965332	31.66364954133801	7.516257430524582	0.0	87.0	87	0.5	1		188.0810810810811	167.0	0.0	776.0	6959.0	150.88928582433076	0.3432318365559148	0.6370203298029226
retrograde_Set2Cell1.37391	ID746080	746080	183	27.185680389404297	30.95671333303301	9.20568028176006	0.0	260.0	260	0.5	1		118.75675675675676	112.0	0.0	311.0	4394.0	70.2860842104156	0.25632076625845557	0.6894491331827363
retrograde_Set2Cell1.37392	ID319592	319592	183	49.85081100463867	31.5751753978129	7.516665760906799	0.0	111.0	111	0.5	1		165.24324324324326	112.0	1.0	675.0	6114.0	160.2288997038309	0.3237127309215211	0.5044044268515564
retrograde_Set2Cell1.37393	ID99437	99437	183	31.421138763427734	31.352071991032307	7.265527722987304	0.0	34.0	34	0.5	1		184.24324324324326	162.0	0.0	622.0	6817.0	130.24046252251287	0.17128939340496313	0.41375370578985193
retrograde_Set2Cell1.37394	ID139885	139885	183	31.304515838623047	31.41092541326313	7.333923896381868	0.0	53.0	53	0.5	1		174.0	143.0	26.0	749.0	6438.0	144.2834786876939	0.20195277473348605	0.40525189978761517
retrograde_Set2Cell1.37395	ID359530	359530	183	50.92972183227539	31.347151332810714	7.573591753612817	0.0	126.0	126	0.5	1		171.48648648648648	114.0	0.0	836.0	6345.0	180.53125639216753	0.28202238895861426	0.41792222829341763
retrograde_Set2Cell1.37396	ID493687	493687	183	44.45608901977539	31.057349762819698	8.321015404759871	0.0	169.0	169	0.5	1		147.78378378378378	113.0	0.0	618.0	5468.0	150.8152171689904	0.35262188943490114	0.5109100792307693
retrograde_Set2Cell1.37397	ID371824	371824	183	50.524898529052734	31.375847080867516	7.652952559696242	0.0	128.0	128	0.5	1		175.86486486486487	123.0	0.0	666.0	6507.0	158.62379710815463	0.33119705405907823	0.5516769692155914
retrograde_Set2Cell1.37398	ID422014	422014	183	52.46924591064453	31.107338526753523	7.780229750503911	0.0	145.0	145	0.5	1		180.2972972972973	108.0	0.0	739.0	6671.0	187.25619183722972	0.3486028187576356	0.49777130422892074
retrograde_Set2Cell1.37399	ID399486	399486	183	51.339256286621094	31.155789411679873	7.634056743645314	0.0	137.0	137	0.5	1		181.45945945945945	132.0	12.0	851.0	6714.0	165.64345823260047	0.3765587804769861	0.5993401019940091
retrograde_Set2Cell1.37400	ID780405	780405	183	34.46796417236328	31.001799593378614	9.07791796972721	0.0	272.0	272	0.5	1		122.35135135135135	104.0	0.0	366.0	4527.0	89.71071291664119	0.31659006729651995	0.6559053434500232
retrograde_Set2Cell1.37401	ID285317	285317	183	36.61902618408203	31.58374854010328	7.547694023479635	0.0	100.0	100	0.5	1		180.40540540540542	140.0	0.0	678.0	6675.0	153.2875764081391	0.2875858877470679	0.525731436307181
retrograde_Set2Cell1.37402	ID390790	390790	183	48.340999603271484	31.228280636105158	7.730255545469213	0.0	138.0	138	0.5	1		186.75675675675674	126.0	0.0	922.0	6910.0	183.12630817210493	0.35172271100682306	0.5307235756268778
retrograde_Set2Cell1.37403	ID470658	470658	183	57.731746673583984	31.052172050551082	8.215617646842187	0.0	163.0	163	0.5	1		165.40540540540542	126.0	0.0	467.0	6120.0	132.46812183806074	0.3443305065951358	0.6396431632503391
retrograde_Set2Cell1.37404	ID339597	339597	183	35.71615219116211	31.51601341742881	7.580813089459982	0.0	116.0	116	0.5	1		161.35135135135135	110.0	0.0	735.0	5970.0	159.28489783616865	0.2003445132590239	0.33814233155590845
retrograde_Set2Cell1.37405	ID756355	756355	183	34.87604904174805	30.98648859939942	9.163813591479471	0.0	266.0	266	0.5	1		119.21621621621621	95.0	0.0	409.0	4411.0	108.00775052825688	0.3610885290260561	0.5856494320574627
retrograde_Set2Cell1.37406	ID528001	528001	183	42.67353439331055	30.988905166802365	8.620383135641434	0.0	184.0	184	0.5	1		140.48648648648648	100.0	0.0	430.0	5198.0	114.07249683659306	0.3745588429735255	0.6711820262257024
retrograde_Set2Cell1.37407	ID313487	313487	183	41.30302047729492	31.6400413810114	7.557633415108862	0.0	105.0	105	0.5	1		182.64864864864865	142.0	0.0	645.0	6758.0	163.76443383650124	0.27784499835004056	0.48501065183538844
retrograde_Set2Cell1.37408	ID547973	547973	183	42.232975006103516	31.009420226091304	8.675765052532551	0.0	191.0	191	0.5	1		155.27027027027026	134.0	1.0	441.0	5745.0	106.79800472768119	0.32801811944116904	0.7182059512585798
retrograde_Set2Cell1.37409	ID485002	485002	183	48.29948043823242	31.09294551971872	8.386824672859312	0.0	174.0	174	0.5	1		159.1081081081081	145.0	9.0	468.0	5887.0	106.83262708653294	0.3913288512210669	0.8377809412553641
retrograde_Set2Cell1.37410	ID305291	305291	183	42.986507415771484	31.61854747905542	7.540428738486605	0.0	109.0	109	0.5	1		194.16216216216216	152.0	0.0	731.0	7184.0	166.58189736141355	0.3590629084291128	0.615882374345072
retrograde_Set2Cell1.37411	ID808094	808094	183	38.66829299926758	31.088950595290452	9.20455723804725	0.0	283.0	283	0.5	1		111.43243243243244	81.0	0.0	345.0	4123.0	105.05065987960829	0.3125308012770478	0.5051567298850336
retrograde_Set2Cell1.37412	ID93843	93843	183	26.034101486206055	31.347952913453188	7.294730756198751	0.0	38.0	38	0.5	1		172.94594594594594	144.0	0.0	582.0	6399.0	122.79860340002648	0.1741077256929129	0.4176928594620215
retrograde_Set2Cell1.37413	ID639643	639643	183	38.10166931152344	30.738066687253752	8.79314560907353	0.0	225.0	225	0.5	1		131.1891891891892	125.0	0.0	385.0	4854.0	96.17340757363402	0.3273558636611038	0.6728306877228691
retrograde_Set2Cell1.37414	ID162454	162454	183	45.594444274902344	31.552169633849143	7.365348982569167	0.0	57.0	57	0.5	1		183.75675675675674	144.0	10.0	662.0	6799.0	142.46098986611608	0.23559102422181	0.49188247614255376
retrograde_Set2Cell1.37415	ID610973	610973	183	38.37248992919922	30.866595541046625	8.733834020236777	0.0	213.0	213	0.5	1		121.83783783783784	133.0	0.0	327.0	4508.0	78.27320866806978	0.34326771693023533	0.7955535643057436
retrograde_Set2Cell1.37416	ID653980	653980	183	33.22491455078125	30.81301697770676	8.916394217537087	0.0	228.0	228	0.5	1		113.62162162162163	114.0	0.0	342.0	4204.0	91.94211686084269	0.26376885322665494	0.5158605821649691
retrograde_Set2Cell1.37417	ID436368	436368	183	52.758277893066406	31.03786230027945	7.833168493133534	0.0	152.0	152	0.5	1		161.8108108108108	99.0	0.0	818.0	5987.0	178.726954666397	0.363593161097886	0.48281234468884493
retrograde_Set2Cell1.37418	ID806554	806554	183	29.840946197509766	31.097931848350854	9.313996073006491	0.0	282.0	282	0.5	1		108.05405405405405	76.0	0.0	373.0	3998.0	94.34745063562366	0.29880003935833416	0.526961939698064
retrograde_Set2Cell1.37419	ID562321	562321	183	41.59747314453125	31.012140933595553	8.675754220644986	0.0	194.0	194	0.5	1		125.13513513513513	107.0	0.0	471.0	4630.0	114.9500283123454	0.34386800219921915	0.557102788308784
retrograde_Set2Cell1.37420	ID99484	99484	183	23.877107620239258	31.362841252635988	7.316514749168115	0.0	35.0	35	0.5	1		175.16216216216216	141.0	13.0	609.0	6481.0	136.46947430622504	0.17612139792929737	0.3844100620445206
retrograde_Set2Cell1.37421	ID531093	531093	183	52.34015655517578	31.01938004317591	8.65271368797886	0.0	188.0	188	0.5	1		137.67567567567568	109.0	0.0	433.0	5094.0	119.63022984134025	0.3841252091761887	0.63876881614628
retrograde_Set2Cell1.37422	ID575151	575151	183	29.129222869873047	30.97894565909914	8.711138763038711	0.0	201.0	201	0.5	1		130.21621621621622	109.0	0.0	324.0	4818.0	86.88950043178569	0.2480124334987148	0.5956378791164623
retrograde_Set2Cell1.37423	ID817829	817829	183	24.181114196777344	31.095967657259774	9.146576003278572	0.0	285.0	285	0.5	1		90.29729729729729	73.0	0.0	352.0	3341.0	79.4693738579925	0.2418631664537112	0.4425893346051562
retrograde_Set2Cell1.37424	ID794790	794790	183	32.95186233520508	31.028783076203705	9.231892209975541	0.0	277.0	277	0.5	1		123.8108108108108	94.0	0.0	367.0	4581.0	87.13394473065203	0.3234091903415996	0.6944794485638234
retrograde_Set2Cell1.37425	ID236712	236712	183	50.45439147949219	31.699924142194032	7.477087469030698	0.0	82.0	82	0.5	1		208.0810810810811	156.0	0.0	706.0	7699.0	171.74858536994293	0.2871467140782275	0.5405616370331059
retrograde_Set2Cell1.37426	ID290985	290985	183	47.208675384521484	31.648518222491923	7.516636695067578	0.0	102.0	102	0.5	1		185.94594594594594	143.0	0.0	595.0	6880.0	151.30193248856662	0.2393862654550871	0.4747497943292252
retrograde_Set2Cell1.37427	ID125615	125615	183	29.809850692749023	31.36877045332556	7.30494122569448	0.0	42.0	42	0.5	1		161.75675675675674	132.0	0.0	474.0	5985.0	109.55957420645764	0.1698394769138821	0.42870096528293017
retrograde_Set2Cell1.37428	ID176812	176812	183	28.679216384887695	31.55182986091551	7.362034490723853	0.0	60.0	60	0.5	1		168.8918918918919	129.0	0.0	766.0	6249.0	154.8012675414269	0.14889599943429918	0.2827916590850401
retrograde_Set2Cell1.37429	ID751802	751802	183	26.57052230834961	30.91229457384906	9.131915452749395	0.0	262.0	262	0.5	1		95.21621621621621	86.0	0.0	305.0	3523.0	80.44602577544191	0.25789894703594224	0.48533335135939243
retrograde_Set2Cell1.37430	ID513718	513718	183	55.54635238647461	30.984277050009347	8.626841649830556	0.0	180.0	180	0.5	1		172.94594594594594	172.0	0.0	512.0	6399.0	123.06094830203851	0.42746891402316994	0.8417013094709388
retrograde_Set2Cell1.37431	ID506549	506549	183	59.45148468017578	31.02200008984836	8.520009408290486	0.0	178.0	178	0.5	1		177.1081081081081	147.0	0.0	535.0	6553.0	133.874481798724	0.4500347874560901	0.8211798821400107
retrograde_Set2Cell1.37432	ID365238	365238	183	39.97361755371094	31.432570428221762	7.605493986008813	0.0	121.0	121	0.5	1		170.9189189189189	129.0	0.0	743.0	6324.0	184.0598300037817	0.29566294040643126	0.4238048974556516
retrograde_Set2Cell1.37433	ID271025	271025	183	58.30992889404297	31.724544029905093	7.546913471369247	0.0	94.0	94	0.5	1		207.83783783783784	166.0	22.0	730.0	7690.0	155.63963246935273	0.3297474799958433	0.662287752918716
retrograde_Set2Cell1.37434	ID728765	728765	183	27.879295349121094	31.03933183233354	9.110572063353985	0.0	254.0	254	0.5	1		122.37837837837837	124.0	0.0	335.0	4528.0	80.26876774359424	0.3124125591532103	0.7258488625252799
retrograde_Set2Cell1.37435	ID596660	596660	183	36.88983154296875	30.92926114973202	8.824464398089564	0.0	212.0	212	0.5	1		132.56756756756758	126.0	0.0	342.0	4905.0	87.41266770025082	0.29747877785902777	0.6954223342339086
retrograde_Set2Cell1.37436	ID119489	119489	183	29.294727325439453	31.340572198727624	7.26946392916423	0.0	40.0	40	0.5	1		161.40540540540542	132.0	0.0	528.0	5972.0	121.97824474959538	0.19393046388487614	0.4298656015824126
retrograde_Set2Cell1.37437	ID826063	826063	183	31.639110565185547	30.954695244543966	9.185214680127872	0.0	288.0	288	0.5	1		100.5945945945946	91.0	0.0	502.0	3722.0	95.4671145995833	0.31176029048715564	0.500860936682768
retrograde_Set2Cell1.37438	ID771791	771791	183	23.81774139404297	30.984105967404346	9.200744368007564	0.0	269.0	269	0.5	1		112.27027027027027	100.0	0.0	368.0	4154.0	83.31454743208903	0.30904617398457984	0.636271293784134
retrograde_Set2Cell1.37439	ID345283	345283	183	53.828243255615234	31.470708299350402	7.622231822091262	0.0	120.0	120	0.5	1		201.13513513513513	163.0	16.0	641.0	7442.0	156.94835706940927	0.35501327495213925	0.6715250321042893
retrograde_Set2Cell1.37440	ID761549	761549	183	37.243526458740234	30.9387611539959	9.18184360460203	0.0	263.0	263	0.5	1		108.1891891891892	75.0	0.0	396.0	4003.0	100.30033727589183	0.38792410811027067	0.6029655768883154
retrograde_Set2Cell1.37441	ID705741	705741	183	35.295223236083984	30.716855239696425	8.882586358566462	0.0	246.0	246	0.5	1		127.89189189189189	111.0	0.0	316.0	4732.0	74.67849005488044	0.3231452553920277	0.8365034553176863
retrograde_Set2Cell1.37442	ID256721	256721	183	40.966773986816406	31.73950610540633	7.519014594068472	0.0	89.0	89	0.5	1		195.21621621621622	134.0	73.0	839.0	7223.0	160.19278925635112	0.2777905826579586	0.5298595407989786
retrograde_Set2Cell1.37443	ID461012	461012	183	38.42293167114258	31.01032802879096	8.094794796647967	0.0	160.0	160	0.5	1		147.21621621621622	101.0	0.0	622.0	5447.0	143.0775110706577	0.3321872909227092	0.5131354238953901
retrograde_Set2Cell1.37444	ID476369	476369	183	59.55501937866211	31.057750660337994	8.230528224690994	0.0	166.0	166	0.5	1		154.72972972972974	101.0	0.0	576.0	5725.0	143.8831795915331	0.4060874565616038	0.6211564183713646
retrograde_Set2Cell1.37445	ID325331	325331	183	45.10987854003906	31.626790057464376	7.553423064194003	0.0	112.0	112	0.5	1		177.48648648648648	115.0	29.0	774.0	6567.0	170.16619680340315	0.31919685541272713	0.5047437990258646
retrograde_Set2Cell1.37446	ID214740	214740	183	29.782556533813477	31.635594119238707	7.508074652927621	0.0	74.0	74	0.5	1		182.7027027027027	147.0	10.0	671.0	6760.0	136.09430244929123	0.23523686032251376	0.511316909194243
retrograde_Set2Cell1.37447	ID662736	662736	183	31.62811279296875	30.838376258105882	9.074697133006733	0.0	235.0	235	0.5	1		108.43243243243244	81.0	0.0	347.0	4012.0	91.02336102480645	0.31082072379013576	0.5649408730776583
retrograde_Set2Cell1.37448	ID243416	243416	183	52.380882263183594	31.71950885150061	7.513934761138008	0.0	85.0	85	0.5	1		195.24324324324326	147.0	0.0	762.0	7224.0	156.5551740522252	0.2852960020118676	0.5536446564328903
retrograde_Set2Cell1.37449	ID766167	766167	183	34.688697814941406	31.09598762160268	9.248679369320266	0.0	267.0	267	0.5	1		114.27027027027027	103.0	0.0	353.0	4228.0	89.14926579390092	0.38548915380967613	0.7132709102684305
retrograde_Set2Cell1.37450	ID668372	668372	183	43.99905776977539	30.88074514887088	9.010385532234235	0.0	232.0	232	0.5	1		131.16216216216216	117.0	0.0	312.0	4853.0	92.27179462915026	0.3237861429350791	0.6953605098940193
retrograde_Set2Cell1.37451	ID625385	625385	183	27.023998260498047	30.95466914599644	8.912030986384401	0.0	219.0	219	0.5	1		131.83783783783784	106.0	0.0	322.0	4878.0	85.67720866183774	0.22655564340061943	0.568450153942933
retrograde_Set2Cell1.37452	ID698088	698088	183	29.991682052612305	31.000163952834882	8.987228533891173	0.0	239.0	239	0.5	1		115.02702702702703	99.0	0.0	277.0	4256.0	76.62516503026872	0.3207767870997004	0.729175341431365
retrograde_Set2Cell1.37453	ID553707	553707	183	43.88490295410156	31.033419451973835	8.684459695718436	0.0	195.0	195	0.5	1		162.7027027027027	167.0	0.0	417.0	6020.0	99.9691243626042	0.32563181787383966	0.7995815952487518
retrograde_Set2Cell1.37454	ID202469	202469	183	37.37592697143555	31.520148484242636	7.379825531251304	0.0	69.0	69	0.5	1		178.54054054054055	153.0	0.0	634.0	6606.0	145.486653567832	0.22841344413104406	0.4563738882092921
retrograde_Set2Cell1.37455	ID682732	682732	183	26.821887969970703	30.957411619837632	9.181114377272582	0.0	238.0	238	0.5	1		114.54054054054055	103.0	0.0	318.0	4238.0	78.74381619269279	0.26100459338329646	0.6021493856039527
retrograde_Set2Cell1.37456	ID104679	104679	183	30.816926956176758	31.300095714510377	7.24112821613121	0.0	37.0	37	0.5	1		164.27027027027026	137.0	0.0	478.0	6078.0	119.38817376958254	0.1708216989650621	0.4014948071929068
retrograde_Set2Cell1.37457	ID133866	133866	183	30.025634765625	31.36575604996713	7.29948118953613	0.0	41.0	41	0.5	1		166.24324324324326	152.0	0.0	495.0	6151.0	113.74518436824906	0.17773312185696627	0.44112580088218417
retrograde_Set2Cell1.37458	ID568033	568033	183	38.80229568481445	30.950921599475212	8.686237146722426	0.0	198.0	198	0.5	1		156.27027027027026	143.0	0.0	390.0	5782.0	100.40851243479992	0.27362088191968276	0.6687208946937733
retrograde_Set2Cell1.37459	ID242409	242409	183	31.090871810913086	31.670935591000013	7.5443500073201255	0.0	81.0	81	0.5	1		158.8918918918919	115.0	0.0	646.0	5879.0	150.69667543774145	0.2107487276975782	0.3670616399087155
retrograde_Set2Cell1.37460	ID427757	427757	183	57.63614273071289	31.051308980238527	7.787706287452816	0.0	146.0	146	0.5	1		174.16216216216216	101.0	0.0	775.0	6444.0	178.407385483884	0.4184549674158516	0.5759756846927081
retrograde_Set2Cell1.37461	ID163055	163055	183	29.14731788635254	31.483628194799056	7.360982504920914	0.0	59.0	59	0.5	1		180.56756756756758	137.0	0.0	817.0	6681.0	164.56044828919596	0.17438548869346523	0.3258696754460689
retrograde_Set2Cell1.37462	ID832226	832226	183	29.885644912719727	31.10331542761129	9.256720343644075	0.0	292.0	292	0.5	1		115.70270270270271	103.0	0.0	371.0	4281.0	81.74005711361436	0.2759693921416903	0.6122928991753858
retrograde_Set2Cell1.37463	ID305899	305899	183	46.41594314575195	31.618734292578868	7.577671990659288	0.0	106.0	106	0.5	1		195.97297297297297	146.0	4.0	718.0	7251.0	162.72992050335128	0.34884590308787666	0.622916814736084
retrograde_Set2Cell1.37464	ID407798	407798	183	37.264896392822266	31.104430459901184	7.737939264713212	0.0	143.0	143	0.5	1		166.51351351351352	123.0	0.0	800.0	6161.0	185.17523556854968	0.3837095424483737	0.4987170757013299
retrograde_Set2Cell1.37465	ID786169	786169	183	35.05167770385742	31.040696302390433	9.145947589572218	0.0	275.0	275	0.5	1		159.35135135135135	144.0	0.0	373.0	5896.0	80.87824052110548	0.3371669943160197	0.9936042898336326
retrograde_Set2Cell1.37466	ID645375	645375	183	31.771146774291992	30.973140855372417	9.039167016431565	0.0	227.0	227	0.5	1		153.8108108108108	134.0	0.0	548.0	5691.0	117.98159880955019	0.3098146916636145	0.6167295122452944
retrograde_Set2Cell1.37467	ID519423	519423	183	51.24251174926758	31.049042799601988	8.655650722236953	0.0	181.0	181	0.5	1		172.43243243243242	138.0	0.0	583.0	6380.0	122.2403235299085	0.40452631211295986	0.8125523586115262
retrograde_Set2Cell1.37468	ID186622	186622	183	31.768287658691406	31.573414487459655	7.415688321350139	0.0	67.0	67	0.5	1		182.05405405405406	167.0	25.0	516.0	6736.0	127.31914099483888	0.21277549741446622	0.501738989376049
retrograde_Set2Cell1.37469	ID616713	616713	183	29.01812744140625	30.899613685570227	8.825397826576745	0.0	215.0	215	0.5	1		105.86486486486487	86.0	0.0	287.0	3917.0	76.19935919902701	0.28269128132788185	0.6123797139298991
retrograde_Set2Cell1.37470	ID734987	734987	183	41.37095642089844	30.99934453763405	9.117977495699883	0.0	257.0	257	0.5	1		123.10810810810811	102.0	0.0	393.0	4555.0	96.55590890019907	0.34946815480768684	0.660363047567178
retrograde_Set2Cell1.37471	ID823562	823562	183	31.119298934936523	31.05364929344182	9.086305614472472	0.0	289.0	289	0.5	1		120.91891891891892	101.0	0.0	389.0	4474.0	92.5299886458374	0.2742773418778841	0.562558529027508
retrograde_Set2Cell1.37472	ID350978	350978	183	31.808443069458008	31.436535838398147	7.651258703264691	0.0	122.0	122	0.5	1		179.8918918918919	142.0	16.0	730.0	6656.0	170.561618677139	0.33031738558072055	0.5237649611739607
retrograde_Set2Cell1.37473	ID208137	208137	183	29.1630859375	31.627027026803443	7.453162225975325	0.0	72.0	72	0.5	1		168.51351351351352	133.0	2.0	666.0	6235.0	156.71641437492926	0.2023299732347894	0.3618985083129216
retrograde_Set2Cell1.37474	ID827649	827649	183	28.79285430908203	31.007865086136285	9.152293312305325	0.0	291.0	291	0.5	1		103.0	85.0	0.0	316.0	3811.0	88.71583849572747	0.22094945004844138	0.4202050815947763
retrograde_Set2Cell1.37475	ID489738	489738	183	58.184654235839844	31.049325685664638	8.400729084851033	0.0	173.0	173	0.5	1		166.1891891891892	129.0	0.0	535.0	6149.0	136.35245135673577	0.3935258931587148	0.6883797480596549
retrograde_Set2Cell1.37476	ID602375	602375	183	31.339298248291016	30.900212917967895	8.731943926855505	0.0	209.0	209	0.5	1		129.16216216216216	130.0	0.0	345.0	4779.0	87.37070241013082	0.2399454142207431	0.5721492887218553
retrograde_Set2Cell1.37477	ID228114	228114	183	51.9283561706543	31.61256825728159	7.481629808556248	0.0	79.0	79	0.5	1		200.9189189189189	157.0	0.0	631.0	7434.0	162.31987938402136	0.3229829129081082	0.6043721298887822
retrograde_Set2Cell1.37478	ID395543	395543	183	51.937801361083984	31.15704765779943	7.7705928771958455	0.0	141.0	141	0.5	1		185.48648648648648	140.0	4.0	797.0	6863.0	191.86390165103168	0.35498133405725363	0.5065486979420392
retrograde_Set2Cell1.37479	ID355606	355606	183	43.535221099853516	31.357952410479747	7.622616455905888	0.0	125.0	125	0.5	1		165.54054054054055	107.0	5.0	696.0	6125.0	150.0708341259395	0.3308652086345365	0.5484728047869509
retrograde_Set2Cell1.37480	ID331030	331030	183	41.92683029174805	31.620496747294307	7.637363460283272	0.0	118.0	118	0.5	1		178.83783783783784	114.0	9.0	739.0	6617.0	171.40198260125126	0.24545826380619032	0.4112652778099744
retrograde_Set2Cell1.37481	ID743199	743199	183	35.39155960083008	31.001229271975966	9.189397745840578	0.0	258.0	258	0.5	1		128.54054054054055	123.0	0.0	339.0	4756.0	86.43899409236379	0.34365976034793283	0.7606761241554948
retrograde_Set2Cell1.37482	ID182550	182550	183	41.94567108154297	31.52647227676708	7.365517382079596	0.0	63.0	63	0.5	1		181.3783783783784	165.0	0.0	556.0	6711.0	136.13276839405944	0.18308727494323526	0.41237678793464927
retrograde_Set2Cell1.37483	ID276755	276755	183	52.29126739501953	31.65950461746325	7.530927441441127	0.0	96.0	96	0.5	1		210.13513513513513	162.0	45.0	816.0	7775.0	148.96479117230692	0.31670543560299197	0.6785969853448877
retrograde_Set2Cell1.37484	ID94490	94490	183	23.13079071044922	31.299671486385954	7.3126065004473775	0.0	36.0	36	0.5	1		162.40540540540542	147.0	0.0	514.0	6009.0	121.26588314284612	0.16837765833138593	0.38600511822531525
retrograde_Set2Cell1.37485	ID720150	720150	183	31.39963150024414	30.843497713081987	8.992587522068261	0.0	251.0	251	0.5	1		117.51351351351352	112.0	0.0	352.0	4348.0	79.94012398929229	0.30199131606527924	0.6819293090015149
retrograde_Set2Cell1.37486	ID296728	296728	183	38.53630828857422	31.67778988935127	7.599221981014304	0.0	97.0	97	0.5	1		165.3783783783784	111.0	0.0	881.0	6119.0	162.8889109095438	0.27770053416883594	0.44133141637195267
retrograde_Set2Cell1.37487	ID215326	215326	183	42.789913177490234	31.563809795562715	7.473006069090358	0.0	73.0	73	0.5	1		170.8108108108108	139.0	0.0	629.0	6320.0	144.79350005320563	0.22401473406246336	0.43180356334624753
retrograde_Set2Cell1.37488	ID697111	697111	183	25.438077926635742	30.876888964593533	8.959949109079691	0.0	241.0	241	0.5	1		99.21621621621621	83.0	0.0	337.0	3671.0	83.07664972620003	0.23172816962298112	0.4493633404167897
retrograde_Set2Cell1.37489	ID588054	588054	183	32.89191818237305	30.918457721803957	8.658586308176895	0.0	202.0	202	0.5	1		121.13513513513513	106.0	0.0	325.0	4482.0	91.79026883855093	0.322626593951638	0.6438228621011907
retrograde_Set2Cell1.37490	ID377115	377115	183	46.817543029785156	31.355902478842754	7.619293678322006	0.0	132.0	132	0.5	1		180.8918918918919	141.0	0.0	614.0	6693.0	154.76375971564312	0.278702618497386	0.509508366159575
retrograde_Set2Cell1.37491	ID777515	777515	183	31.627172470092773	31.090177560520807	9.193670691688865	0.0	271.0	271	0.5	1		137.13513513513513	132.0	0.0	337.0	5074.0	79.20864226212319	0.312294680403962	0.8240230946486238
retrograde_Set2Cell1.37492	ID688937	688937	183	36.09280014038086	30.821933829501994	8.99794514464619	0.0	244.0	244	0.5	1		120.02702702702703	122.0	0.0	343.0	4441.0	91.59921351144843	0.34037770893340397	0.6655048334787323
retrograde_Set2Cell1.37493	ID311074	311074	183	33.827911376953125	31.56800711610485	7.54695581138512	0.0	108.0	108	0.5	1		168.64864864864865	118.0	0.0	750.0	6240.0	173.52092672646722	0.2234359932923674	0.3550037040931488
retrograde_Set2Cell1.37494	ID631086	631086	183	33.21160888671875	30.880029383228454	8.863421104696396	0.0	216.0	216	0.5	1		113.24324324324324	105.0	0.0	276.0	4190.0	77.7422398433172	0.26744607115277497	0.6147407157632642
retrograde_Set2Cell1.37495	ID578850	578850	183	28.312658309936523	31.184589126004152	9.013507069875361	0.0	203.0	203	0.5	1		122.54054054054055	114.0	0.0	368.0	4534.0	88.20575522750913	0.2268082006452285	0.513682709171344
retrograde_Set2Cell1.37496	ID659744	659744	183	35.68436050415039	30.865447249196748	9.006456959658937	0.0	230.0	230	0.5	1		118.43243243243244	104.0	0.0	327.0	4382.0	83.96214111813217	0.33880337662070603	0.7139175706907139
retrograde_Set2Cell1.37497	ID213806	213806	183	44.12989044189453	31.579464062329674	7.436366391305432	0.0	75.0	75	0.5	1		191.02702702702703	154.0	0.0	605.0	7068.0	134.82055697326942	0.2895581459198255	0.6363023884306541
retrograde_Set2Cell1.37498	ID674085	674085	183	37.57685470581055	30.84907592742367	9.009447115083203	0.0	231.0	231	0.5	1		131.8918918918919	121.0	0.0	339.0	4880.0	81.45338946081161	0.3812229124284753	0.8938284080293694
retrograde_Set2Cell1.37499	ID262448	262448	183	62.09369659423828	31.70028445833295	7.501074598544	0.0	91.0	91	0.5	1		193.13513513513513	136.0	0.0	644.0	7146.0	162.73686363816523	0.3251100567534461	0.5823496188943696
retrograde_Set2Cell1.37500	ID147767	147767	183	36.402645111083984	31.389067744615723	7.361047136256707	0.0	49.0	49	0.5	1		194.97297297297297	181.0	12.0	523.0	7214.0	119.76307316403371	0.2387105295744417	0.6274559253596137
retrograde_Set2Cell1.37501	ID433471	433471	183	38.889305114746094	31.055719033107312	7.8211165836109595	0.0	151.0	151	0.5	1		148.78378378378378	109.0	0.0	769.0	5505.0	159.4555206415352	0.3156902938770257	0.44776855709924057
retrograde_Set2Cell1.37502	ID413501	413501	183	51.947898864746094	31.082886809164	7.741975770864674	0.0	144.0	144	0.5	1		189.8108108108108	149.0	0.0	687.0	7023.0	177.79011312309893	0.418568810760576	0.6300279128017547
retrograde_Set2Cell1.37503	ID505147	505147	183	46.03235626220703	31.02290951317409	8.499808064225563	0.0	177.0	177	0.5	1		157.6216216216216	133.0	0.0	494.0	5832.0	110.27575319054384	0.31017253948967194	0.6767692339156622
retrograde_Set2Cell1.37504	ID482118	482118	183	42.82587814331055	31.115685744063484	8.336079814181769	0.0	170.0	170	0.5	1		167.21621621621622	126.0	7.0	599.0	6187.0	141.89239568050132	0.4245455642353712	0.7024205829716326
retrograde_Set2Cell1.37505	ID573762	573762	183	38.670413970947266	31.01184105873742	8.70388532852327	0.0	200.0	200	0.5	1		143.13513513513513	137.0	0.0	407.0	5296.0	98.59179652659923	0.3938217587261901	0.8204043133884168
retrograde_Set2Cell1.37506	ID467789	467789	183	53.84806442260742	31.048079977854297	8.21244456602222	0.0	165.0	165	0.5	1		160.27027027027026	121.0	0.0	706.0	5930.0	161.00925588450028	0.31950892838039646	0.4820618770643975
retrograde_Set2Cell1.37507	ID248141	248141	183	55.79617691040039	31.722684509737185	7.51722894356512	0.0	86.0	86	0.5	1		190.59459459459458	151.0	4.0	818.0	7052.0	175.24989450931355	0.3125811517621845	0.5179876835672651
retrograde_Set2Cell1.37508	ID368459	368459	183	39.979305267333984	31.29987626656987	7.583944948064283	0.0	130.0	130	0.5	1		171.64864864864865	127.0	0.0	805.0	6351.0	189.676949957936	0.33876945435087297	0.4579881873578593
retrograde_Set2Cell1.37509	ID302420	302420	183	45.59596252441406	31.673660674692552	7.548060711859628	0.0	107.0	107	0.5	1		203.86486486486487	158.0	14.0	667.0	7543.0	160.2324981189941	0.2988624406736444	0.5855041208439278
retrograde_Set2Cell1.37510	ID453463	453463	183	53.78966522216797	31.00579484561764	8.082788757320003	0.0	158.0	158	0.5	1		167.1891891891892	100.0	0.0	731.0	6186.0	177.65663477585036	0.3726926876521583	0.5110157757400225
retrograde_Set2Cell1.37511	ID748894	748894	183	28.696439743041992	30.920192213038277	9.127717095668062	0.0	261.0	261	0.5	1		109.48648648648648	92.0	0.0	301.0	4051.0	86.16315970349561	0.19615915324206304	0.4167623788767181
retrograde_Set2Cell1.37512	ID791898	791898	183	34.168724060058594	31.115010443237047	9.18195690528717	0.0	276.0	276	0.5	1		123.08108108108108	114.0	0.0	380.0	4554.0	88.1622173982516	0.30720484002737974	0.6561803180265645
retrograde_Set2Cell1.37513	ID399697	399697	183	38.64397048950195	31.126538789452432	7.767781937457387	0.0	142.0	142	0.5	1		159.3783783783784	107.0	0.0	714.0	5897.0	186.54971803060252	0.2953363388765858	0.38958223077846255
retrograde_Set2Cell1.37514	ID442204	442204	183	56.39594650268555	31.057915953817353	7.861038195509306	0.0	153.0	153	0.5	1		192.40540540540542	140.0	0.0	821.0	7119.0	171.3852806235542	0.410051993067591	0.6529464198924081
retrograde_Set2Cell1.37515	ID346457	346457	183	39.92636489868164	31.389963608055215	7.623543682038796	0.0	123.0	123	0.5	1		182.16216216216216	131.0	0.0	689.0	6740.0	168.9537269842304	0.35806140686528565	0.5685366913531213
retrograde_Set2Cell1.37516	ID382296	382296	183	31.613121032714844	31.226880558211896	7.687773967481457	0.0	131.0	131	0.5	1		166.97297297297297	108.0	7.0	790.0	6178.0	184.11492281943038	0.2752960417932014	0.3915400038434571
retrograde_Set2Cell1.37517	ID710485	710485	183	29.260488510131836	30.920928824011153	9.092532304169964	0.0	248.0	248	0.5	1		114.48648648648648	109.0	0.0	273.0	4236.0	73.36386547038505	0.3035755236343784	0.7268295448465698
retrograde_Set2Cell1.37518	ID387942	387942	183	48.54560089111328	31.22204624550476	7.676511244996878	0.0	135.0	135	0.5	1		180.86486486486487	138.0	0.0	753.0	6692.0	163.98156437067385	0.3330958168364719	0.5511844943117262
retrograde_Set2Cell1.37519	ID525165	525165	183	47.499820709228516	31.031488851841626	8.697440173686607	0.0	187.0	187	0.5	1		147.9189189189189	121.0	0.0	460.0	5473.0	124.8889236211252	0.3777418464711207	0.6494669363737432
retrograde_Set2Cell1.37520	ID636771	636771	183	31.33669662475586	30.833337342039556	8.853485893725876	0.0	221.0	221	0.5	1		117.4054054054054	96.0	0.0	354.0	4344.0	86.67065999116024	0.2240664574967893	0.4959270932829214
retrograde_Set2Cell1.37521	ID282474	282474	183	46.4171142578125	31.632520402163674	7.548585308167126	0.0	98.0	98	0.5	1		205.35135135135135	155.0	28.0	771.0	7598.0	168.41338298237338	0.303398734855795	0.567658874006214
retrograde_Set2Cell1.37522	ID837986	837986	183	29.62446403503418	31.15043020908902	9.241837473241382	0.0	290.0	290	0.5	1		132.27027027027026	112.0	0.0	370.0	4894.0	87.09817214839582	0.26416760324625727	0.6346847963778284
retrograde_Set2Cell1.37523	ID593785	593785	183	39.45830154418945	31.00606295185045	8.822269381444515	0.0	207.0	207	0.5	1		135.2972972972973	134.0	0.0	358.0	5006.0	85.35607277258696	0.3636646995806518	0.845431140030821
retrograde_Set2Cell1.37524	ID510839	510839	183	56.46576690673828	31.00781260486344	8.511568278963367	0.0	176.0	176	0.5	1		150.86486486486487	108.0	0.0	633.0	5582.0	136.89293508313597	0.390339700726151	0.6188122028326236
retrograde_Set2Cell1.37525	ID233841	233841	183	38.074466705322266	31.67399687694255	7.524685059638184	0.0	83.0	83	0.5	1		183.83783783783784	129.0	1.0	800.0	6802.0	163.98670567957527	0.2735419873439371	0.48157838707219874
retrograde_Set2Cell1.37526	ID336752	336752	183	59.95856857299805	31.59050750195545	7.631899133076836	0.0	113.0	113	0.5	1		205.56756756756758	155.0	0.0	714.0	7606.0	179.06214634101832	0.3675126201507503	0.6170519383824344
retrograde_Set2Cell1.37527	ID545141	545141	183	32.059425354003906	31.005162310491155	8.639296754348416	0.0	190.0	190	0.5	1		145.9189189189189	130.0	0.0	477.0	5399.0	97.32002716649687	0.26856489608538187	0.6348570313138303
retrograde_Set2Cell1.37528	ID833394	833394	183	29.449068069458008	31.110052019319006	9.29117288456748	0.0	286.0	286	0.5	1		116.37837837837837	111.0	0.0	343.0	4306.0	80.49235690125815	0.32448223594217895	0.7084226545578743
retrograde_Set2Cell1.37529	ID651126	651126	183	29.634321212768555	30.88690758409185	8.906553803385725	0.0	223.0	223	0.5	1		107.02702702702703	96.0	0.0	427.0	3960.0	91.17458420417833	0.2520730315131192	0.4726573210668923
retrograde_Set2Cell1.37530	ID288132	288132	183	43.21527862548828	31.600115249941954	7.476002490674136	0.0	101.0	101	0.5	1		180.40540540540542	140.0	6.0	577.0	6675.0	147.6616740050375	0.2711422152152537	0.5212124150134727
retrograde_Set2Cell1.37531	ID725896	725896	183	31.520647048950195	31.01858797825938	9.03533667959548	0.0	253.0	253	0.5	1		120.13513513513513	100.0	0.0	424.0	4445.0	98.12128610442684	0.28903989838925775	0.5490706643732943
retrograde_Set2Cell1.37532	ID622479	622479	183	34.67112350463867	30.865357176478533	8.79547194793344	0.0	218.0	218	0.5	1		131.48648648648648	111.0	0.0	414.0	4865.0	95.37983179012382	0.31110837582031725	0.6542258132961949
retrograde_Set2Cell1.37533	ID268162	268162	183	52.208213806152344	31.685183608908087	7.512918628743435	0.0	92.0	92	0.5	1		189.97297297297297	154.0	0.0	729.0	7029.0	163.24767932440818	0.32744741625551804	0.5741151933114179
retrograde_Set2Cell1.37534	ID419200	419200	183	43.30976486206055	31.0735111808216	7.800225885666269	0.0	147.0	147	0.5	1		147.67567567567568	96.0	0.0	774.0	5464.0	174.5615227512215	0.35972434915773355	0.44761991592255046
retrograde_Set2Cell1.37535	ID145801	145801	183	31.65256690979004	31.436488813997574	7.376949730346573	0.0	52.0	52	0.5	1		169.0	151.0	0.0	640.0	6253.0	135.7143650793419	0.21397983146843488	0.4389875975331939
retrograde_Set2Cell1.37536	ID440717	440717	183	46.46232986450195	31.109914809948197	8.00314319531765	0.0	157.0	157	0.5	1		170.48648648648648	147.0	0.0	735.0	6308.0	165.5891202849896	0.35313991526787153	0.5373933162597577
retrograde_Set2Cell1.37537	ID116620	116620	183	26.98717498779297	31.373966485644793	7.278200205802968	0.0	46.0	46	0.5	1		177.56756756756758	149.0	0.0	551.0	6570.0	128.8027217924417	0.20036470511764207	0.4602317808518905
retrograde_Set2Cell1.37538	ID362379	362379	183	42.22144317626953	31.347130656030878	7.594065536198423	0.0	127.0	127	0.5	1		170.2972972972973	116.0	0.0	725.0	6301.0	180.8347718629211	0.3572667593874628	0.49577338254407505
retrograde_Set2Cell1.37539	ID145296	145296	183	32.49977111816406	31.45724773127171	7.320280711891259	0.0	50.0	50	0.5	1		180.64864864864865	143.0	0.0	523.0	6684.0	135.3836557130669	0.18437745454669363	0.415447508774679
retrograde_Set2Cell1.37540	ID755102	755102	183	32.275211334228516	30.963203861465313	9.160238757301025	0.0	265.0	265	0.5	1		118.91891891891892	116.0	0.0	283.0	4400.0	72.30082924773346	0.33692104978686976	0.8290105426422709
retrograde_Set2Cell1.37541	ID253846	253846	183	43.060977935791016	31.670758881857267	7.4757312650241206	0.0	88.0	88	0.5	1		180.13513513513513	137.0	5.0	700.0	6665.0	155.89048188501548	0.2789909190463845	0.5041171036344854
retrograde_Set2Cell1.37542	ID556944	556944	183	26.053071975708008	31.00379411718984	8.563506445673298	0.0	193.0	193	0.5	1		126.10810810810811	97.0	0.0	366.0	4666.0	93.49206258162116	0.30967485105492926	0.6378825390646352
retrograde_Set2Cell1.37543	ID679826	679826	183	24.557796478271484	30.97094294338542	9.054186646932475	0.0	237.0	237	0.5	1		110.21621621621621	109.0	0.0	298.0	4078.0	72.81450371973945	0.2351493582705486	0.5763441906813339
retrograde_Set2Cell1.37544	ID702867	702867	183	27.65774917602539	30.823108241164736	9.105783705615615	0.0	245.0	245	0.5	1		104.24324324324324	83.0	0.0	312.0	3857.0	87.2322587519489	0.27579966477213097	0.5166685692310975
retrograde_Set2Cell1.37545	ID322462	322462	183	50.58427810668945	31.552826703600914	7.553061472085738	0.0	114.0	114	0.5	1		192.51351351351352	145.0	0.0	776.0	7123.0	174.8819636246151	0.2900221594347385	0.494971514743483
retrograde_Set2Cell1.37546	ID149406	149406	183	39.58271026611328	31.471222038894183	7.314714686977562	0.0	51.0	51	0.5	1		195.02702702702703	177.0	0.0	635.0	7216.0	138.14555256574022	0.1788284506340925	0.4283254632326987
retrograde_Set2Cell1.37547	ID437145	437145	183	49.62862014770508	31.067686539447998	7.894463418283404	0.0	154.0	154	0.5	1		188.2972972972973	137.0	0.0	705.0	6967.0	179.6176285682797	0.3728468978845552	0.5694210938164491
retrograde_Set2Cell1.37548	ID342433	342433	183	33.27610397338867	31.5886263797813	7.553900399129105	0.0	119.0	119	0.5	1		162.0810810810811	137.0	6.0	663.0	5997.0	145.8456905961416	0.2768848079108191	0.4819656943945328
retrograde_Set2Cell1.37549	ID740271	740271	183	29.426408767700195	30.9044445340455	9.118525208348846	0.0	255.0	255	0.5	1		105.5945945945946	102.0	0.0	283.0	3907.0	78.84388916624332	0.3179651605013956	0.646218297500956
retrograde_Set2Cell1.37550	ID383395	383395	183	38.065528869628906	31.246117906269948	7.646214284816298	0.0	133.0	133	0.5	1		166.83783783783784	99.0	11.0	893.0	6173.0	179.39458580853943	0.24473984225343373	0.3657137605985967
retrograde_Set2Cell1.37551	ID153515	153515	183	31.95821189880371	31.404366408239035	7.335440134519384	0.0	54.0	54	0.5	1		166.2972972972973	137.0	4.0	758.0	6153.0	144.95935538872513	0.25969408846630837	0.47300519433643357
retrograde_Set2Cell1.37552	ID459180	459180	183	51.15018081665039	31.101463043679267	8.142145414974703	0.0	161.0	161	0.5	1		163.59459459459458	105.0	0.0	604.0	6053.0	157.45271943938872	0.3332768545855801	0.5194378514267965
retrograde_Set2Cell1.37553	ID95661	95661	183	40.21415710449219	31.3609332088082	7.322965572365371	0.0	39.0	39	0.5	1		177.3783783783784	151.0	0.0	614.0	6563.0	141.14735234879566	0.21490634364189606	0.44459479638913557
retrograde_Set2Cell1.37554	ID199599	199599	183	26.196399688720703	31.631611477651873	7.4110300632574955	0.0	68.0	68	0.5	1		176.48648648648648	146.0	0.0	594.0	6530.0	143.1305972455501	0.25430340282805597	0.4999868018480895
retrograde_Set2Cell1.37555	ID642468	642468	183	39.29194259643555	30.87730280315338	8.928559651066331	0.0	226.0	226	0.5	1		127.91891891891892	98.0	0.0	401.0	4733.0	99.91089874326867	0.3363994494022975	0.6445712025388719
retrograde_Set2Cell1.37556	ID608164	608164	183	41.39255905151367	31.04296293442536	8.824650561752165	0.0	211.0	211	0.5	1		143.3783783783784	138.0	0.0	417.0	5305.0	95.13188253721817	0.35975856965583364	0.7975114227775434
retrograde_Set2Cell1.37557	ID96175	96175	183	24.29621124267578	31.352438620131423	7.229032682800942	0.0	33.0	33	0.5	1		174.7027027027027	143.0	0.0	554.0	6464.0	132.82023458311883	0.1301611211232752	0.3029746511701977
retrograde_Set2Cell1.37558	ID717243	717243	183	26.828685760498047	30.858904475942303	8.961201408235782	0.0	247.0	247	0.5	1		116.32432432432432	102.0	0.0	291.0	4304.0	77.96831765889628	0.23972918590980155	0.5770008538545489
retrograde_Set2Cell1.37559	ID806840	806840	183	34.32853317260742	31.066724448532742	9.298077645626275	0.0	284.0	284	0.5	1		109.24324324324324	87.0	0.0	342.0	4042.0	83.79850350208642	0.2961159809946073	0.5956707826539808
retrograde_Set2Cell1.37560	ID473523	473523	183	63.169681549072266	31.050520693364955	8.19717754410895	0.0	164.0	164	0.5	1		158.43243243243242	112.0	0.0	649.0	5862.0	165.41438546546948	0.43091552841244485	0.5768713330421719
retrograde_Set2Cell1.37561	ID496563	496563	183	58.88241958618164	31.046471572778064	8.327226101954329	0.0	171.0	171	0.5	1		169.7027027027027	129.0	3.0	479.0	6279.0	131.35085857369964	0.41520517263237966	0.7581046959569789
retrograde_Set2Cell1.37562	ID314802	314802	183	37.82601547241211	31.65330759426411	7.565353378841946	0.0	110.0	110	0.5	1		197.59459459459458	164.0	2.0	701.0	7311.0	166.496156021603	0.27810066036142117	0.5164613251051168
retrograde_Set2Cell1.37563	ID131003	131003	183	32.61314010620117	31.40839403263398	7.252581422045645	0.0	45.0	45	0.5	1		198.1891891891892	162.0	34.0	640.0	7333.0	137.39558415955932	0.18227987821136907	0.44479061307600426
retrograde_Set2Cell1.37564	ID565174	565174	183	39.195743560791016	31.052641475757625	8.689962804889914	0.0	196.0	196	0.5	1		161.21621621621622	136.0	0.0	491.0	5965.0	103.09977237153855	0.34376529812112	0.8000545984543581
retrograde_Set2Cell1.37565	ID820684	820684	183	25.92435646057129	31.01557086871	9.101664877564547	0.0	287.0	287	0.5	1		108.89189189189189	101.0	0.0	360.0	4029.0	81.68155775251154	0.26253180690328437	0.5544228575847674
retrograde_Set2Cell1.37566	ID556490	556490	183	41.0709342956543	31.09355995638823	8.674576943528605	0.0	192.0	192	0.5	1		134.6216216216216	123.0	0.0	394.0	4981.0	104.71133636795953	0.30204383763410997	0.5964794476853946
retrograde_Set2Cell1.37567	ID393669	393669	183	51.54464340209961	31.1477387634785	7.694898557188274	0.0	139.0	139	0.5	1		170.45945945945945	104.0	12.0	899.0	6307.0	191.3107702425841	0.3762854259294618	0.48721490871250406
retrograde_Set2Cell1.37568	ID617421	617421	183	31.08429527282715	30.85958158465401	8.899500690409788	0.0	217.0	217	0.5	1		130.72972972972974	133.0	4.0	325.0	4837.0	82.13797627862003	0.2704130595092582	0.6775526884668659
retrograde_Set2Cell1.37569	ID783311	783311	183	31.53753662109375	31.0114547008456	9.22186563575788	0.0	273.0	273	0.5	1		110.29729729729729	91.0	0.0	347.0	4081.0	93.11756752289753	0.3272748310509708	0.5841373716090236
retrograde_Set2Cell1.37570	ID424899	424899	183	46.27659606933594	31.198925054859277	7.846271377569264	0.0	149.0	149	0.5	1		176.0810810810811	159.0	0.0	677.0	6515.0	152.63452688955667	0.3322767822908413	0.5754338999893119
retrograde_Set2Cell1.37571	ID239556	239556	183	52.99365997314453	31.69984372965591	7.510591755098162	0.0	84.0	84	0.5	1		204.9189189189189	165.0	8.0	544.0	7582.0	146.05333469858394	0.2736414838648195	0.6028861613139739
retrograde_Set2Cell1.37572	ID799173	799173	183	23.775651931762695	31.184896800148074	9.295225417374892	0.0	279.0	279	0.5	1		95.54054054054055	76.0	0.0	344.0	3535.0	88.75703245833994	0.22705570380309173	0.39836672377982246
retrograde_Set2Cell1.37573	ID528834	528834	183	48.529640197753906	31.025882046092246	8.613345713002317	0.0	185.0	185	0.5	1		145.7027027027027	132.0	0.0	393.0	5391.0	106.97244319731884	0.35023625233001154	0.7066055128599009
retrograde_Set2Cell1.37574	ID539098	539098	183	51.09709548950195	31.00895519069873	8.561620319434587	0.0	183.0	183	0.5	1		155.32432432432432	142.0	0.0	410.0	5747.0	106.87117220021237	0.37902647128720185	0.7989246760769314
retrograde_Set2Cell1.37575	ID536539	536539	183	46.41653823852539	31.041371353784513	8.723095398135975	0.0	189.0	189	0.5	1		130.3783783783784	104.0	0.0	448.0	4824.0	117.86558996287806	0.3905350290401573	0.6213361137225276
retrograde_Set2Cell1.37576	ID328150	328150	183	47.55049514770508	31.57396238277703	7.600256968259565	0.0	117.0	117	0.5	1		167.56756756756758	126.0	0.0	626.0	6200.0	148.3650791011709	0.30071723016623075	0.5222322501725248
retrograde_Set2Cell1.37577	ID194006	194006	183	43.28600311279297	31.57563130436391	7.474780504605958	0.0	70.0	70	0.5	1		185.75675675675674	157.0	0.0	615.0	6873.0	136.0984948495034	0.2154445485477587	0.48386215200785426
retrograde_Set2Cell1.37578	ID797657	797657	183	37.09370040893555	31.041822515646963	9.151395829971017	0.0	280.0	280	0.5	1		118.16216216216216	88.0	0.0	491.0	4372.0	106.63163839267548	0.37506520920625463	0.6045132575742815
retrograde_Set2Cell1.37579	ID613852	613852	183	31.830137252807617	30.942549006676867	8.883068096377205	0.0	214.0	214	0.5	1		123.10810810810811	109.0	0.0	344.0	4555.0	86.24538112714075	0.2720405897271686	0.6105391888008544
retrograde_Set2Cell1.37580	ID487889	487889	183	60.52421951293945	31.03202912001458	8.381469036420834	0.0	172.0	172	0.5	1		162.35135135135135	112.0	0.0	521.0	6007.0	137.20629565572992	0.3747084349226748	0.6450520151587623
retrograde_Set2Cell1.37581	ID279006	279006	183	35.91585159301758	31.674570872778283	7.5894512519280735	0.0	99.0	99	0.5	1		165.0	132.0	0.0	629.0	6105.0	144.50528633160027	0.2786885245901639	0.49771934819071634
retrograde_Set2Cell1.37582	ID156120	156120	183	28.04966926574707	31.463088569536318	7.372182164308068	0.0	55.0	55	0.5	1		171.54054054054055	168.0	0.0	646.0	6347.0	132.76118797688213	0.16063305851096568	0.3576560963066743
retrograde_Set2Cell1.37583	ID516572	516572	183	52.90562057495117	31.01176609701578	8.506116141346274	0.0	175.0	175	0.5	1		157.16216216216216	124.0	0.0	417.0	5815.0	108.79274728520214	0.35115782089048714	0.7508865283257704
retrograde_Set2Cell1.37584	ID550869	550869	183	27.188068389892578	30.972118148683155	8.721410873899805	0.0	197.0	197	0.5	1		114.83783783783784	92.0	0.0	385.0	4249.0	85.0723592379235	0.285857908359607	0.6001830928562123
retrograde_Set2Cell1.37585	ID225245	225245	183	33.55687713623047	31.59862963098294	7.425400446905637	0.0	78.0	78	0.5	1		179.3783783783784	127.0	0.0	672.0	6637.0	151.90500528498274	0.22292677654879411	0.4305164864378194
retrograde_Set2Cell1.37586	ID293861	293861	183	48.147239685058594	31.58769198671051	7.5025988183821175	0.0	103.0	103	0.5	1		198.3783783783784	154.0	0.0	717.0	7340.0	155.1689672853706	0.3275710645994383	0.6309097164226535
retrograde_Set2Cell1.37587	ID656877	656877	183	30.00273895263672	30.862181733353328	8.964930573519924	0.0	229.0	229	0.5	1		108.94594594594595	92.0	0.0	327.0	4031.0	91.6545282708528	0.30066953343633845	0.5495530206666375
retrograde_Set2Cell1.37588	ID179685	179685	183	33.12179183959961	31.49156519567381	7.378346065828964	0.0	61.0	61	0.5	1		164.51351351351352	117.0	0.0	628.0	6087.0	143.72690570461546	0.1740319375529132	0.3393458494011304
retrograde_Set2Cell1.37589	ID404973	404973	183	52.71522903442383	31.141940717089472	7.733879967833704	0.0	140.0	140	0.5	1		185.24324324324326	122.0	0.0	805.0	6854.0	181.84263731244317	0.39967227825520085	0.5817740092745622
retrograde_Set2Cell1.37590	ID599524	599524	183	37.952571868896484	31.048287506103932	8.860386186647906	0.0	208.0	208	0.5	1		141.48648648648648	112.0	0.0	411.0	5235.0	106.9565388426589	0.2789964233486618	0.5771210602904415
retrograde_Set2Cell1.37591	ID708602	708602	183	31.679012298583984	30.87784203224139	8.953638482968156	0.0	249.0	249	0.5	1		103.83783783783784	97.0	0.0	321.0	3842.0	79.31810551104874	0.25679955964457024	0.5349849370530008
retrograde_Set2Cell1.37592	ID139760	139760	183	29.40555763244629	31.392091370949366	7.324935773107588	0.0	48.0	48	0.5	1		175.1891891891892	155.0	0.0	559.0	6482.0	121.99472616967184	0.18468531400940713	0.4477396950824963
retrograde_Set2Cell1.37593	ID774648	774648	183	33.585140228271484	31.110661788558996	9.091559465354011	0.0	270.0	270	0.5	1		120.75675675675676	105.0	0.0	315.0	4468.0	93.67093863490823	0.29834546676334295	0.5924691497802428
retrograde_Set2Cell1.37594	ID464882	464882	183	51.29920959472656	31.055068730909174	8.163078125219823	0.0	162.0	162	0.5	1		154.54054054054055	120.0	0.0	588.0	5718.0	146.2328042302172	0.37420953811490804	0.575558548463839
retrograde_Set2Cell1.37595	ID273907	273907	183	46.71237564086914	31.739123315076267	7.539754577436166	0.0	95.0	95	0.5	1		177.64864864864865	140.0	0.0	624.0	6573.0	139.5308042883196	0.28135139542599436	0.5591169180307232
retrograde_Set2Cell1.37596	ID479230	479230	183	37.57381057739258	31.066146438835023	8.254391409406246	0.0	167.0	167	0.5	1		142.78378378378378	104.0	0.0	532.0	5283.0	131.00448150416145	0.30404660496500946	0.5082410917732282
retrograde_Set2Cell1.37597	ID368126	368126	183	39.64790725708008	31.304366903338078	7.699215179214288	0.0	129.0	129	0.5	1		172.59459459459458	125.0	38.0	701.0	6386.0	152.28016202955573	0.37090533412184573	0.6132950626854805
retrograde_Set2Cell1.37598	ID694257	694257	183	26.446992874145508	30.800917555211115	9.062759732960314	0.0	242.0	242	0.5	1		96.75675675675676	76.0	0.0	319.0	3580.0	80.92534467897812	0.24625524266027565	0.47250371486473147
retrograde_Set2Cell1.37599	ID194558	194558	183	35.03253936767578	31.49585887959903	7.414339577096243	0.0	66.0	66	0.5	1		180.64864864864865	136.0	29.0	700.0	6684.0	146.38727483710542	0.25784483764762084	0.505932706715962
retrograde_Set2Cell1.37600	ID627190	627190	183	36.56827926635742	30.933771712595124	8.799938438977494	0.0	220.0	220	0.5	1		129.21621621621622	115.0	0.0	410.0	4781.0	97.47482157378305	0.34140149726849667	0.6747784449558732
retrograde_Set2Cell2.2.6423	ID572424	572424	22	39.74560546875	38.53860005638703	25.94791143146877	0.0	146.0	146	0.5	1		137.54054054054055	118.0	0.0	454.0	5089.0	97.46982284977422	0.4182799949084526	0.8323302190372959
retrograde_Set2Cell2.2.6424	ID979982	979982	22	45.10854721069336	38.012419659428005	27.220141765650542	0.0	257.0	257	0.5	1		159.1081081081081	117.0	16.0	591.0	5887.0	127.33546764873218	0.4208982380572214	0.7402647196614963
retrograde_Set2Cell2.2.6425	ID1294353	1294353	22	43.31561279296875	38.73028599569773	28.038714206142398	0.0	341.0	341	0.5	1		149.05405405405406	116.0	0.0	520.0	5515.0	131.3419933578717	0.3982669154923225	0.646478868745861
retrograde_Set2Cell2.2.6426	ID1538067	1538067	22	43.34687423706055	37.80731962115492	28.59934416443116	0.0	400.0	400	0.5	1		120.72972972972973	81.0	0.0	644.0	4467.0	138.98394164807686	0.4185932180099851	0.5126416739523113
retrograde_Set2Cell2.2.6427	ID794632	794632	22	32.87123107910156	38.46117265577147	26.6485240132929	0.0	212.0	212	0.5	1		140.27027027027026	111.0	0.0	441.0	5190.0	108.09965789046714	0.3125820728563785	0.6180290771727167
retrograde_Set2Cell2.2.6428	ID33800	33800	22	35.19133758544922	38.68664657425116	24.970993625704754	0.0	9.0	9	0.5	1		134.1081081081081	114.0	0.0	414.0	4962.0	105.79639349655014	0.2773228219773147	0.5504262119294926
retrograde_Set2Cell2.2.6429	ID1877014	1877014	22	51.445499420166016	36.44489159994041	29.476251848821445	0.0	495.0	495	0.5	1		144.86486486486487	86.0	0.0	580.0	5360.0	154.47440675510728	0.38315201546319494	0.519562413735841
retrograde_Set2Cell2.2.6430	ID1648659	1648659	22	52.51069641113281	37.40077157488613	29.07010744657044	0.0	436.0	436	0.5	1		141.97297297297297	90.0	0.0	587.0	5253.0	136.61207984786836	0.437477798915403	0.6325595859569153
retrograde_Set2Cell2.2.6431	ID1199135	1199135	22	44.94114303588867	38.14614379467814	27.491311524864404	0.0	314.0	314	0.5	1		127.27027027027027	106.0	0.0	522.0	4709.0	124.35805130720297	0.3279859862628497	0.5055275750592501
retrograde_Set2Cell2.2.6432	ID716807	716807	22	36.80202102661133	38.4483242659004	26.199763115211013	0.0	190.0	190	0.5	1		122.24324324324324	67.0	0.0	538.0	4523.0	126.01133225172988	0.31191396553936085	0.4612907235338007
retrograde_Set2Cell2.2.6433	ID1362949	1362949	22	46.82573699951172	37.9755797160588	27.9073516073865	0.0	358.0	358	0.5	1		129.0810810810811	83.0	0.0	605.0	4776.0	142.30120214577292	0.4140334645248992	0.5312020933474729
retrograde_Set2Cell2.2.6434	ID1267719	1267719	22	50.88798522949219	38.68831442830548	27.935098775582226	0.0	333.0	333	0.5	1		144.9189189189189	113.0	0.0	667.0	5362.0	135.28065033238994	0.4440816136274765	0.6588559203512127
retrograde_Set2Cell2.2.6435	ID394259	394259	22	39.0507926940918	38.37323515461683	25.332222667477453	0.0	103.0	103	0.5	1		133.83783783783784	109.0	0.0	474.0	4952.0	110.19188151016729	0.3539925728745605	0.6350927822265331
retrograde_Set2Cell2.2.6436	ID1469443	1469443	22	39.813758850097656	38.0186378822009	28.122359595606568	0.0	384.0	384	0.5	1		126.48648648648648	91.0	0.0	613.0	4680.0	127.12299853589343	0.3384408506051198	0.5031918413975615
retrograde_Set2Cell2.2.6437	ID744478	744478	22	48.5686149597168	38.393615659534994	26.33002868680217	0.0	194.0	194	0.5	1		145.9189189189189	104.0	9.0	541.0	5399.0	122.25323862521743	0.4027703350059271	0.6854126717722352
retrograde_Set2Cell2.2.6438	ID1016858	1016858	22	48.115657806396484	38.15467025353046	27.262068202342387	0.0	264.0	264	0.5	1		143.6216216216216	120.0	0.0	454.0	5314.0	112.51897404224552	0.42215543052126264	0.7577908803082325
retrograde_Set2Cell2.2.6439	ID507935	507935	22	42.79716110229492	38.48048823910479	25.849130797206772	0.0	132.0	132	0.5	1		139.51351351351352	115.0	0.0	573.0	5162.0	131.75853791049866	0.40899439654606773	0.6147175282052749
retrograde_Set2Cell2.2.6440	ID38938	38938	22	32.36297607421875	38.76994010609281	25.117852131629018	0.0	8.0	8	0.5	1		118.32432432432432	94.0	0.0	446.0	4378.0	103.29032816237874	0.25480771880701325	0.46524291683484625
retrograde_Set2Cell2.2.6441	ID1606661	1606661	22	53.41667938232422	37.619760254832215	28.923483000747616	0.0	422.0	422	0.5	1		145.0	113.0	0.0	642.0	5365.0	143.36472524454697	0.4210327930644553	0.5993320656564024
retrograde_Set2Cell2.2.6442	ID936976	936976	22	51.36996078491211	38.07439455581112	27.203960754872217	0.0	245.0	245	0.5	1		151.59459459459458	128.0	0.0	572.0	5609.0	144.97958849810922	0.43424645240761756	0.6331685627091902
retrograde_Set2Cell2.2.6443	ID619560	619560	22	43.169532775878906	38.57263537190808	25.930567835062266	0.0	163.0	163	0.5	1		135.75675675675674	108.0	0.0	472.0	5023.0	104.78480737137352	0.3749057435566756	0.706549019536862
retrograde_Set2Cell2.2.6444	ID690217	690217	22	28.88642120361328	38.467964851115724	26.04476341273055	0.0	180.0	180	0.5	1		122.91891891891892	108.0	11.0	486.0	4548.0	105.3057396289433	0.2718343091846544	0.4989653850213993
retrograde_Set2Cell2.2.6445	ID281633	281633	22	43.3943977355957	38.51752390597715	25.256576480635417	0.0	75.0	75	0.5	1		138.64864864864865	115.0	0.0	466.0	5130.0	116.28991936253695	0.3674565236893029	0.6407608989024557
retrograde_Set2Cell2.2.6446	ID1321009	1321009	22	33.58685302734375	38.490957131870964	27.99741784917293	0.0	347.0	347	0.5	1		132.86486486486487	102.0	0.0	455.0	4916.0	109.99120221437968	0.4543716717491239	0.7547759215950963
retrograde_Set2Cell2.2.6447	ID1042470	1042470	22	47.07630920410156	38.10297291524814	27.401060459586635	0.0	278.0	278	0.5	1		153.8918918918919	153.0	0.0	573.0	5694.0	133.24846961468134	0.45790982602605	0.7254922951481828
retrograde_Set2Cell2.2.6448	ID1416252	1416252	22	38.59156799316406	38.093487911874234	27.99936839475464	0.0	373.0	373	0.5	1		129.75675675675674	105.0	0.0	541.0	4801.0	124.85244744751154	0.37660994939420545	0.5686483751308827
retrograde_Set2Cell2.2.6449	ID432173	432173	22	41.19876480102539	38.489934269891734	25.617881446431525	0.0	113.0	113	0.5	1		138.9189189189189	115.0	0.0	544.0	5140.0	131.20179080298374	0.3367742968031049	0.5334976113317668
retrograde_Set2Cell2.2.6450	ID1690674	1690674	22	47.8336296081543	37.36146812847361	29.10582511965357	0.0	443.0	443	0.5	1		149.1081081081081	103.0	0.0	782.0	5517.0	156.49756543789422	0.44668973733477046	0.5883750440245885
retrograde_Set2Cell2.2.6451	ID405559	405559	22	39.63084411621094	38.46420125700573	25.406172355557665	0.0	105.0	105	0.5	1		137.13513513513513	123.0	0.0	455.0	5074.0	112.39888348648756	0.3320896699790352	0.6083291722265173
retrograde_Set2Cell2.2.6452	ID38962	38962	22	30.233230590820312	38.55197583401184	25.170303608476214	0.0	13.0	13	0.5	1		119.21621621621621	108.0	0.0	320.0	4411.0	87.3480061259224	0.2562116542367404	0.5567348347319154
retrograde_Set2Cell2.2.6453	ID71732	71732	22	32.6422004699707	38.60661063321114	25.14083869226682	0.0	18.0	18	0.5	1		132.78378378378378	111.0	0.0	483.0	4913.0	103.57663162421638	0.2898545053852067	0.5761725750025427
retrograde_Set2Cell2.2.6454	ID861242	861242	22	33.57723617553711	38.428117549219394	26.74866983848076	0.0	227.0	227	0.5	1		131.7027027027027	94.0	0.0	599.0	4873.0	126.38892023891636	0.32440798577310404	0.5104878677106071
retrograde_Set2Cell2.2.6455	ID487472	487472	22	41.26997756958008	38.48523073188601	25.842785830141548	0.0	128.0	128	0.5	1		138.1081081081081	130.0	0.0	506.0	5110.0	107.1294087083944	0.3890115864224797	0.7220996460334846
retrograde_Set2Cell2.2.6456	ID329791	329791	22	29.0517635345459	38.52243121648459	25.387717855072097	0.0	83.0	83	0.5	1		122.37837837837837	103.0	0.0	484.0	4528.0	103.3412231803379	0.2540898692679913	0.4798657816675815
retrograde_Set2Cell2.2.6457	ID468029	468029	22	32.64060592651367	38.48471268390761	25.839503324885847	0.0	122.0	122	0.5	1		130.40540540540542	105.0	0.0	578.0	4825.0	118.6550695315018	0.2702720149050651	0.46767444565199384
retrograde_Set2Cell2.2.6458	ID1442857	1442857	22	51.89113235473633	38.03528522738893	28.087558004720645	0.0	379.0	379	0.5	1		142.51351351351352	86.0	0.0	496.0	5273.0	139.56233605685182	0.42647894651276214	0.6105905002602093
retrograde_Set2Cell2.2.6459	ID545865	545865	22	38.252010345458984	38.52033372001842	25.897079515711674	0.0	143.0	143	0.5	1		129.1891891891892	106.0	0.0	596.0	4780.0	115.13780097436816	0.2906709869042797	0.5053873592925681
retrograde_Set2Cell2.2.6460	ID770126	770126	22	45.986778259277344	38.408221907986274	26.44807916955697	0.0	200.0	200	0.5	1		138.78378378378378	109.0	0.0	504.0	5135.0	117.33312858294994	0.3676833461170563	0.6359697652872913
retrograde_Set2Cell2.2.6461	ID1717343	1717343	22	38.33887481689453	37.30403078533032	29.06285702499415	0.0	450.0	450	0.5	1		116.13513513513513	72.0	0.0	712.0	4297.0	145.64190524902017	0.35115980939941466	0.4144816992244784
retrograde_Set2Cell2.2.6462	ID143434	143434	22	37.19245910644531	38.646971166005976	25.209462629084463	0.0	34.0	34	0.5	1		146.32432432432432	129.0	0.0	420.0	5414.0	105.34204975909405	0.32364169785417407	0.679264298717676
retrograde_Set2Cell2.2.6463	ID169032	169032	22	34.13676071166992	38.47238188743783	25.335898571509457	0.0	46.0	46	0.5	1		138.2972972972973	123.0	0.0	426.0	5117.0	84.39518972102644	0.2805921590898153	0.7181095250253382
retrograde_Set2Cell2.2.6464	ID1070170	1070170	22	39.8011360168457	38.180133400215226	27.378500336523654	0.0	280.0	280	0.5	1		138.94594594594594	119.0	0.0	486.0	5141.0	113.36419823489884	0.3022829849059453	0.5689947907537971
retrograde_Set2Cell2.2.6465	ID246860	246860	22	38.110435485839844	38.51665986771635	25.36362952928058	0.0	70.0	70	0.5	1		152.86486486486487	137.0	0.0	428.0	5656.0	97.07847975339968	0.3223523963568227	0.7677121293271636
retrograde_Set2Cell2.2.6466	ID1522759	1522759	22	49.9184684753418	37.700070375173404	28.62626273951172	0.0	402.0	402	0.5	1		143.67567567567568	106.0	0.0	564.0	5316.0	125.91598920048374	0.4233261505904524	0.6787393543647664
retrograde_Set2Cell2.2.6467	ID19538	19538	22	39.66305160522461	38.685521190612725	25.046663767804688	0.0	5.0	5	0.5	1		121.35135135135135	99.0	0.0	503.0	4490.0	119.59148432527762	0.3013187082678438	0.469912264360339
retrograde_Set2Cell2.2.6468	ID1496133	1496133	22	43.150848388671875	37.90977267551722	28.25492587565084	0.0	393.0	393	0.5	1		128.32432432432432	73.0	0.0	588.0	4748.0	149.27324945549688	0.3900549500045041	0.4824483440892902
retrograde_Set2Cell2.2.6469	ID610396	610396	22	39.363914489746094	38.58089816132209	25.90894232445424	0.0	159.0	159	0.5	1		121.94594594594595	105.0	0.0	493.0	4512.0	116.79063555162524	0.35695716421492796	0.5493375740653859
retrograde_Set2Cell2.2.6470	ID1183819	1183819	22	40.458457946777344	38.079199756625634	27.50415395588696	0.0	311.0	311	0.5	1		134.75675675675674	104.0	0.0	501.0	4986.0	105.64468893560291	0.39403291627909476	0.7210947795612335
retrograde_Set2Cell2.2.6471	ID974935	974935	22	49.25600051879883	38.148972607489014	27.310378178684946	0.0	260.0	260	0.5	1		141.1891891891892	105.0	0.0	522.0	5224.0	138.71830725887904	0.40502377929094	0.5868059469527399
retrograde_Set2Cell2.2.6472	ID481374	481374	22	35.20783615112305	38.46259343754131	25.780488100685396	0.0	126.0	126	0.5	1		125.05405405405405	77.0	0.0	704.0	4627.0	140.7935734695669	0.3561209723214449	0.4664918464353833
retrograde_Set2Cell2.2.6473	ID637011	637011	22	44.06603240966797	38.53695278006362	25.919581248920363	0.0	168.0	168	0.5	1		136.51351351351352	100.0	0.0	554.0	5051.0	119.88179864201923	0.37283054962458484	0.6185103138095525
retrograde_Set2Cell2.2.6474	ID1225801	1225801	22	33.35531997680664	38.29169974825934	27.750527306614227	0.0	322.0	322	0.5	1		122.10810810810811	100.0	0.0	480.0	4518.0	110.6480365301978	0.3452414865245953	0.5664394757091833
retrograde_Set2Cell2.2.6475	ID1279095	1279095	22	47.29352569580078	38.686400130341205	28.013121327972417	0.0	335.0	335	0.5	1		146.97297297297297	109.0	0.0	535.0	5438.0	135.56373787642116	0.43649765558722076	0.6588718208740263
retrograde_Set2Cell2.2.6476	ID1157238	1157238	22	35.267391204833984	38.13641652984916	27.476197786325002	0.0	308.0	308	0.5	1		133.43243243243242	103.0	0.0	604.0	4937.0	130.59299380146712	0.31829105473965286	0.49338353120524425
retrograde_Set2Cell2.2.6477	ID583781	583781	22	40.5704231262207	38.481393609032544	25.908664563857503	0.0	154.0	154	0.5	1		123.97297297297297	88.0	0.0	421.0	4587.0	113.06770009514126	0.3197936681177403	0.531351943598293
retrograde_Set2Cell2.2.6478	ID834657	834657	22	50.843563079833984	38.34774367925101	26.762478150577678	0.0	221.0	221	0.5	1		164.59459459459458	129.0	0.0	526.0	6090.0	121.1538185438154	0.40952300411600473	0.7894317543370062
retrograde_Set2Cell2.2.6479	ID1823851	1823851	22	48.24895095825195	36.552116463995695	29.316523611987762	0.0	479.0	479	0.5	1		129.97297297297297	89.0	0.0	495.0	4809.0	131.14929713169698	0.3859384893775919	0.5519391723368963
retrograde_Set2Cell2.2.6480	ID185459	185459	22	37.75385665893555	38.53444172889867	25.27562500317939	0.0	53.0	53	0.5	1		127.10810810810811	101.0	0.0	493.0	4703.0	107.53520968185872	0.2779473914548673	0.514164621795758
retrograde_Set2Cell2.2.6481	ID1675371	1675371	22	49.441104888916016	37.33535428236105	29.144327132229428	0.0	441.0	441	0.5	1		135.54054054054055	83.0	0.0	633.0	5015.0	144.23198801363853	0.42846187554776516	0.5637429839910596
retrograde_Set2Cell2.2.6482	ID45170	45170	22	45.420326232910156	38.61883536918736	25.192516764223146	0.0	14.0	14	0.5	1		136.1081081081081	115.0	0.0	377.0	5036.0	100.46275810351696	0.3788306592268192	0.7444629415682164
retrograde_Set2Cell2.2.6483	ID1564771	1564771	22	35.91010284423828	37.73705257513801	28.684658905897315	0.0	408.0	408	0.5	1		124.0	76.0	0.0	557.0	4588.0	130.86761758866604	0.35270362406251643	0.4941135380160066
retrograde_Set2Cell2.2.6484	ID1108070	1108070	22	45.58674240112305	38.060986209367066	27.49164369623418	0.0	292.0	292	0.5	1		152.32432432432432	133.0	0.0	538.0	5636.0	129.20290976557723	0.414204681170365	0.6906049611426245
retrograde_Set2Cell2.2.6485	ID1480854	1480854	22	45.71703338623047	38.02252824931566	28.1370200829931	0.0	388.0	388	0.5	1		126.1891891891892	83.0	0.0	525.0	4669.0	121.69562163169358	0.3846697844188434	0.576128090494971
retrograde_Set2Cell2.2.6486	ID147590	147590	22	51.783592224121094	38.53259659439071	25.20697638163652	0.0	37.0	37	0.5	1		156.2972972972973	126.0	0.0	515.0	5783.0	128.6562743784264	0.3708601724082913	0.6573058987996665
retrograde_Set2Cell2.2.6487	ID341123	341123	22	44.65372085571289	38.42860161590073	25.31596547759351	0.0	88.0	88	0.5	1		139.72972972972974	122.0	0.0	519.0	5170.0	129.4875902781268	0.3978421942025218	0.6142474492465523
retrograde_Set2Cell2.2.6488	ID674957	674957	22	40.82109451293945	38.48301017962082	26.017659569967982	0.0	176.0	176	0.5	1		131.2972972972973	88.0	0.0	487.0	4858.0	121.53574345408406	0.3711190385406052	0.5848167907739493
retrograde_Set2Cell2.2.6489	ID443521	443521	22	43.61787796020508	38.53289981282866	25.71951621589977	0.0	116.0	116	0.5	1		138.0810810810811	114.0	0.0	602.0	5109.0	126.07083070383234	0.417584000768373	0.6452746554944288
retrograde_Set2Cell2.2.6490	ID1374366	1374366	22	40.239707946777344	38.159674611552674	27.955059883111367	0.0	362.0	362	0.5	1		126.1891891891892	82.0	0.0	578.0	4669.0	129.9044173908557	0.3492232413522908	0.5028605330429886
retrograde_Set2Cell2.2.6491	ID1389726	1389726	22	37.69306564331055	37.97798416952041	27.97388874270585	0.0	365.0	365	0.5	1		138.05405405405406	97.0	0.0	598.0	5108.0	135.06437682041067	0.40056446308118815	0.5846657531135344
retrograde_Set2Cell2.2.6492	ID200845	200845	22	31.610187530517578	38.63002837559603	25.353806954284444	0.0	49.0	49	0.5	1		112.27027027027027	76.0	0.0	388.0	4154.0	101.4573387764118	0.2945327494168076	0.5035375319193323
retrograde_Set2Cell2.2.6493	ID1086592	1086592	22	44.428646087646484	38.06240769667181	27.445551179640276	0.0	284.0	284	0.5	1		153.67567567567568	110.0	0.0	594.0	5686.0	137.57241609301505	0.41515730577735127	0.655407986947743
retrograde_Set2Cell2.2.6494	ID872607	872607	22	47.46630859375	38.286895515299264	26.773923332425497	0.0	228.0	228	0.5	1		140.02702702702703	106.0	0.0	501.0	5181.0	116.59580859783333	0.40813614512459806	0.6961764644236637
retrograde_Set2Cell2.2.6495	ID4243	4243	22	42.95142364501953	38.7015705191797	25.00804806928264	0.0	3.0	3	0.5	1		146.94594594594594	142.0	0.0	526.0	5437.0	112.11698898569843	0.32106919487971436	0.637073077175006
retrograde_Set2Cell2.2.6496	ID274578	274578	22	43.177547454833984	38.41740281481127	25.36882869801411	0.0	73.0	73	0.5	1		138.24324324324326	134.0	0.0	377.0	5115.0	103.01979459345701	0.3261784118317971	0.6600950710124756
retrograde_Set2Cell2.2.6497	ID120985	120985	22	33.16923904418945	38.607863324897096	25.21041018681598	0.0	25.0	25	0.5	1		114.89189189189189	111.0	0.0	324.0	4251.0	79.73559911210154	0.25579710865344596	0.5870069824715186
retrograde_Set2Cell2.2.6498	ID1454223	1454223	22	37.58926010131836	38.00436813024834	28.03947492012369	0.0	382.0	382	0.5	1		122.45945945945945	79.0	0.0	516.0	4531.0	139.00551439792966	0.2599218471139179	0.3634875017053258
retrograde_Set2Cell2.2.6499	ID367772	367772	22	40.061607360839844	38.417373636640804	25.309115444686135	0.0	96.0	96	0.5	1		142.40540540540542	123.0	0.0	471.0	5269.0	110.50602282717935	0.38599501981073264	0.717778677709847
retrograde_Set2Cell2.2.6500	ID808087	808087	22	40.181617736816406	38.457327904982854	26.658083777130607	0.0	213.0	213	0.5	1		141.97297297297297	112.0	0.0	454.0	5253.0	107.63350533858623	0.39900102816506466	0.7523920000824909
retrograde_Set2Cell2.2.6501	ID129181	129181	22	34.444549560546875	38.57413475959372	25.230806642967092	0.0	32.0	32	0.5	1		134.0	117.0	0.0	366.0	4958.0	79.4250170496257	0.337363850103162	0.8511898611054542
retrograde_Set2Cell2.2.6502	ID948370	948370	22	44.993892669677734	38.04601775119961	27.170490526536373	0.0	250.0	250	0.5	1		143.13513513513513	104.0	0.0	506.0	5296.0	131.641804015915	0.40143251529839824	0.6229063811720947
retrograde_Set2Cell2.2.6503	ID416923	416923	22	31.919729232788086	38.47587590814558	25.410186205717984	0.0	107.0	107	0.5	1		112.5945945945946	64.0	0.0	485.0	4166.0	112.1044799034116	0.25913332577732445	0.41340537536523747
retrograde_Set2Cell2.2.6504	ID1633415	1633415	22	43.94139862060547	37.510462850065885	28.960111396109426	0.0	429.0	429	0.5	1		150.78378378378378	114.0	0.0	533.0	5579.0	138.85266674811493	0.4917361586924915	0.7159299573562807
retrograde_Set2Cell2.2.6505	ID1549495	1549495	22	35.18930435180664	37.74878720629375	28.752504921377337	0.0	407.0	407	0.5	1		117.67567567567568	77.0	0.0	471.0	4354.0	125.50786917649916	0.3448448938982195	0.4808364048782103
retrograde_Set2Cell2.2.6506	ID1660091	1660091	22	40.89011001586914	37.348666093558926	29.01959235938566	0.0	437.0	437	0.5	1		135.1891891891892	88.0	0.0	630.0	5002.0	150.79103234421945	0.3973268007564037	0.5098545695077876
retrograde_Set2Cell2.2.6507	ID1591486	1591486	22	46.980308532714844	37.62636893167317	28.849302614215382	0.0	417.0	417	0.5	1		132.24324324324326	89.0	0.0	547.0	4893.0	136.99501317067578	0.45373724446069635	0.6025835075331476
retrograde_Set2Cell2.2.6508	ID1347762	1347762	22	42.07371520996094	38.36601174841715	27.92022079262756	0.0	353.0	353	0.5	1		117.0	90.0	0.0	449.0	4329.0	111.40217432547915	0.3718924403855911	0.5694026413018082
retrograde_Set2Cell2.2.6509	ID899236	899236	22	46.217769622802734	38.3748066544967	27.011952259679536	0.0	234.0	234	0.5	1		142.97297297297297	131.0	0.0	538.0	5290.0	110.07434015409932	0.409522784714456	0.7547512171086881
retrograde_Set2Cell2.2.6510	ID1755312	1755312	22	31.71825408935547	37.09916983668097	29.135634394992536	0.0	460.0	460	0.5	1		128.1891891891892	92.0	0.0	645.0	4743.0	134.6689021757184	0.27902173786215184	0.41531172305537845
retrograde_Set2Cell2.2.6511	ID519340	519340	22	38.81145095825195	38.56334816662693	25.893583622493743	0.0	135.0	135	0.5	1		137.51351351351352	102.0	0.0	460.0	5088.0	102.11013161767532	0.3335635106748943	0.6737074820835084
retrograde_Set2Cell2.2.6512	ID1888434	1888434	22	46.03312301635742	36.549979463342616	29.43451716256736	0.0	494.0	494	0.5	1		153.2972972972973	117.0	0.0	662.0	5672.0	141.21926703315444	0.38088215327424846	0.5988313765052622
retrograde_Set2Cell2.2.6513	ID1092768	1092768	22	36.17116165161133	38.09936798980475	27.475614911195304	0.0	287.0	287	0.5	1		115.72972972972973	69.0	0.0	539.0	4282.0	136.42288188827672	0.39393910938118687	0.4794827754114696
retrograde_Set2Cell2.2.6514	ID454835	454835	22	44.00439453125	38.50001646921936	25.81338388260132	0.0	119.0	119	0.5	1		134.59459459459458	103.0	0.0	432.0	4980.0	114.78130399916071	0.30158941579011517	0.5434111529948886
retrograde_Set2Cell2.2.6515	ID1054887	1054887	22	41.33190155029297	38.14244873367933	27.382399505280556	0.0	275.0	275	0.5	1		132.02702702702703	89.0	0.0	540.0	4885.0	115.64324606461184	0.37729485886550207	0.6254988665252851
retrograde_Set2Cell2.2.6516	ID1210538	1210538	22	46.263248443603516	38.11980867090675	27.63226687559814	0.0	318.0	318	0.5	1		149.78378378378378	96.0	2.0	581.0	5542.0	134.14422900063266	0.37625658438277526	0.6105306878224491
retrograde_Set2Cell2.2.6517	ID1861797	1861797	22	38.778690338134766	36.49607306064092	29.433332706137307	0.0	489.0	489	0.5	1		142.8918918918919	111.0	0.0	577.0	5287.0	140.29963644994947	0.4246206222908533	0.6071316760734494
retrograde_Set2Cell2.2.6518	ID1770658	1770658	22	48.05078887939453	36.975709026543605	29.261333700308956	0.0	464.0	464	0.5	1		155.27027027027026	114.0	0.0	640.0	5745.0	150.29630893831185	0.3752956409149762	0.563829043540954
retrograde_Set2Cell2.2.6519	ID1252527	1252527	22	43.38408279418945	38.528099201076664	27.91542188957589	0.0	330.0	330	0.5	1		124.21621621621621	73.0	0.0	620.0	4596.0	143.59552282078357	0.41723990701646185	0.5093424342385359
retrograde_Set2Cell2.2.6520	ID1305774	1305774	22	40.879905700683594	38.63091687378231	28.000319156019245	0.0	344.0	344	0.5	1		138.6216216216216	94.0	0.0	536.0	5129.0	136.40306923708607	0.4871225849619448	0.6657762895062356
retrograde_Set2Cell2.2.6521	ID846031	846031	22	47.278602600097656	38.33697325774459	26.768766891496774	0.0	222.0	222	0.5	1		152.67567567567568	131.0	0.0	509.0	5649.0	121.18788307006193	0.4691036031417776	0.8045573227500799
retrograde_Set2Cell2.2.6522	ID590017	590017	22	42.005741119384766	38.474951424182194	25.968567339304276	0.0	156.0	156	0.5	1		128.78378378378378	92.0	0.0	464.0	4765.0	114.49311845772293	0.3763395467100302	0.6151287998939464
retrograde_Set2Cell2.2.6523	ID1835222	1835222	22	48.70175552368164	36.54170170352355	29.328496986023257	0.0	482.0	482	0.5	1		137.13513513513513	77.0	0.0	597.0	5074.0	147.2532139174185	0.47129667192233315	0.5966341015182183
retrograde_Set2Cell2.2.6524	ID557250	557250	22	43.02525329589844	38.5090581494183	25.966421784188984	0.0	145.0	145	0.5	1		148.1081081081081	99.0	0.0	616.0	5480.0	135.9742181003001	0.3614776734097141	0.578393247965263
retrograde_Set2Cell2.2.6525	ID1028291	1028291	22	43.07189178466797	38.11503374719449	27.291291981358594	0.0	268.0	268	0.5	1		131.6216216216216	99.0	0.0	594.0	4870.0	124.0186704921103	0.35815926621643174	0.5597519975761618
retrograde_Set2Cell2.2.6526	ID379093	379093	22	38.333805084228516	38.4730284949873	25.346072815122103	0.0	99.0	99	0.5	1		133.43243243243242	102.0	0.0	492.0	4937.0	118.09072325512669	0.29546214331760196	0.5154098735480679
retrograde_Set2Cell2.2.6527	ID910552	910552	22	44.79294967651367	38.112992225976924	26.99093911095856	0.0	239.0	239	0.5	1		138.8108108108108	132.0	0.0	501.0	5136.0	120.37783983908467	0.3738854658183796	0.6276171388952372
retrograde_Set2Cell2.2.6528	ID1797325	1797325	22	40.204227447509766	36.80732609390388	29.220093545336475	0.0	468.0	468	0.5	1		113.02702702702703	57.0	0.0	591.0	4182.0	144.82815228295118	0.4344922211264772	0.472762606164898
retrograde_Set2Cell2.2.6529	ID1507529	1507529	22	32.64776611328125	37.89796723708559	28.26087324333514	0.0	394.0	394	0.5	1		121.5945945945946	84.0	0.0	536.0	4499.0	115.97592170107731	0.2976852802014633	0.4810214177964501
retrograde_Set2Cell2.2.6530	ID728276	728276	22	30.20233726501465	38.44493266328317	26.226393950115384	0.0	191.0	191	0.5	1		122.27027027027027	80.0	0.0	479.0	4524.0	112.47336688415734	0.3648206862742255	0.5811724671116913
retrograde_Set2Cell2.2.6531	ID1130736	1130736	22	48.68631362915039	38.14491739462571	27.485778473879375	0.0	297.0	297	0.5	1		133.67567567567568	104.0	0.0	571.0	4946.0	138.66928163681266	0.40567040594641124	0.5564061773141984
retrograde_Set2Cell2.2.6532	ID5346	5346	22	38.5579833984375	38.669236016203286	25.10947657319305	0.0	1.0	1	0.5	1		127.83783783783784	102.0	0.0	521.0	4730.0	119.1906767218704	0.3482450093803231	0.5540681765643775
retrograde_Set2Cell2.2.6533	ID286946	286946	22	48.89952087402344	38.47989567988021	25.428314113123676	0.0	72.0	72	0.5	1		124.89189189189189	83.0	0.0	392.0	4621.0	111.21919892810868	0.34003092267518775	0.5698861088564967
retrograde_Set2Cell2.2.6534	ID921830	921830	22	39.15339279174805	38.00626960275879	27.211089896419292	0.0	246.0	246	0.5	1		127.29729729729729	87.0	0.0	569.0	4710.0	121.04312015532703	0.42915494765833795	0.631602550835095
retrograde_Set2Cell2.2.6535	ID1332477	1332477	22	40.775203704833984	38.38885282081815	27.978301621239527	0.0	350.0	350	0.5	1		140.59459459459458	106.0	11.0	508.0	5202.0	125.28910111761061	0.39929674092830714	0.64042941204043
retrograde_Set2Cell2.2.6536	ID1237246	1237246	22	45.304893493652344	38.59759263625354	27.857596596136933	0.0	326.0	326	0.5	1		139.86486486486487	98.0	11.0	590.0	5175.0	131.78162959190442	0.4087437915938672	0.6158896504716449
retrograde_Set2Cell2.2.6537	ID1702133	1702133	22	53.7430305480957	37.30193500912175	29.08269877280678	0.0	448.0	448	0.5	1		127.43243243243244	85.0	0.0	571.0	4715.0	140.0171696893199	0.40243300791220926	0.5223241954656793
retrograde_Set2Cell2.2.6538	ID197869	197869	22	34.7414665222168	38.46046228019017	25.218666874380414	0.0	50.0	50	0.5	1		114.0	92.0	0.0	405.0	4218.0	101.81410074793722	0.2647074510640567	0.4687086905997221
retrograde_Set2Cell2.2.6539	ID781563	781563	22	42.375762939453125	38.38588078936693	26.46827590721528	0.0	204.0	204	0.5	1		131.94594594594594	87.0	0.0	487.0	4882.0	120.18294987826452	0.3502703982107311	0.5695946172056952
retrograde_Set2Cell2.2.6540	ID819448	819448	22	38.20963668823242	38.385923464829915	26.682044351624423	0.0	216.0	216	0.5	1		132.16216216216216	94.0	0.0	485.0	4890.0	131.0456904021379	0.37113646657895305	0.5459681835184588
retrograde_Set2Cell2.2.6541	ID998650	998650	22	57.92927932739258	38.03587871120092	27.330958772331687	0.0	261.0	261	0.5	1		158.8108108108108	141.0	0.0	449.0	5876.0	115.60296945384466	0.44567288641807373	0.8470074817643326
retrograde_Set2Cell2.2.6542	ID1427682	1427682	22	45.23175048828125	38.05253820957964	27.995812396393603	0.0	374.0	374	0.5	1		134.64864864864865	108.0	0.0	501.0	4982.0	124.38765931469966	0.36012306335347644	0.5732280452524646
retrograde_Set2Cell2.2.6543	ID1167594	1167594	22	37.67741012573242	38.08359607606296	27.384164633818212	0.0	305.0	305	0.5	1		143.78378378378378	99.0	23.0	614.0	5320.0	125.44102977874485	0.3928699999748252	0.6466042809419803
retrograde_Set2Cell2.2.6544	ID530675	530675	22	34.28994369506836	38.47520478191449	25.872367616025244	0.0	140.0	140	0.5	1		135.7027027027027	110.0	0.0	446.0	5021.0	107.57887671246021	0.2620639317082131	0.5238625888163919
retrograde_Set2Cell2.2.6545	ID1401064	1401064	22	41.805728912353516	38.01938281093384	28.008467937555572	0.0	370.0	370	0.5	1		148.0	129.0	12.0	517.0	5476.0	135.5572859634545	0.44072635372303076	0.6679690898170401
retrograde_Set2Cell2.2.6546	ID959728	959728	22	33.55512619018555	38.03951640766099	27.187974590303543	0.0	249.0	249	0.5	1		131.97297297297297	95.0	0.0	511.0	4883.0	125.65174236897934	0.3455943042393618	0.5395092768885996
retrograde_Set2Cell2.2.6547	ID101633	101633	22	38.260948181152344	38.611188630465364	25.243504486022687	0.0	30.0	30	0.5	1		127.4054054054054	102.0	0.0	406.0	4714.0	100.8366278964421	0.27705253890045883	0.5482175134037371
retrograde_Set2Cell2.2.6548	ID492806	492806	22	41.534881591796875	38.50615533250753	25.817871947426486	0.0	129.0	129	0.5	1		130.8918918918919	90.0	0.0	547.0	4843.0	119.06342469078865	0.3484147147878746	0.568116464544506
retrograde_Set2Cell2.2.6549	ID1195280	1195280	22	41.87968444824219	38.141586253567844	27.479326091448765	0.0	315.0	315	0.5	1		144.0810810810811	103.0	0.0	617.0	5331.0	124.56198331628991	0.3379296531403427	0.584311538884158
retrograde_Set2Cell2.2.6550	ID1899806	1899806	22	47.58945846557617	36.45705736903853	29.48576676409909	0.0	499.0	499	0.5	1		145.40540540540542	94.0	0.0	645.0	5380.0	141.70145836688945	0.41744830425282625	0.6044100816453021
retrograde_Set2Cell2.2.6551	ID883983	883983	22	38.46013641357422	38.302339026199384	26.87267920975663	0.0	233.0	233	0.5	1		132.32432432432432	98.0	0.0	524.0	4896.0	129.62725494750407	0.3441335517311015	0.5227065608961371
retrograde_Set2Cell2.2.6552	ID1576219	1576219	22	38.665531158447266	37.73553146038014	28.827601740558624	0.0	414.0	414	0.5	1		153.27027027027026	109.0	0.0	670.0	5671.0	160.76477790179607	0.41043506334335744	0.5548663316815119
retrograde_Set2Cell2.2.6553	ID1359122	1359122	22	40.75452423095703	38.06953617249457	27.86392899075767	0.0	356.0	356	0.5	1		140.1081081081081	121.0	20.0	428.0	5184.0	102.0701784132923	0.3560167811905792	0.7207751344546078
retrograde_Set2Cell2.2.6554	ID1728785	1728785	22	48.994384765625	37.263051395679156	29.05555074844118	0.0	454.0	454	0.5	1		153.13513513513513	106.0	0.0	583.0	5666.0	141.09279101242444	0.37673036351359873	0.5939935800889502
retrograde_Set2Cell2.2.6555	ID466188	466188	22	43.28205871582031	38.536557507774575	25.76640228720273	0.0	124.0	124	0.5	1		139.16216216216216	115.0	0.0	438.0	5149.0	120.41237328297967	0.3817985707115864	0.6386598376964053
retrograde_Set2Cell2.2.6556	ID659713	659713	22	33.64463806152344	38.39183507208736	25.996168194384833	0.0	172.0	172	0.5	1		128.72972972972974	90.0	0.0	519.0	4763.0	107.76663280972987	0.2897843554879732	0.5367627514839799
retrograde_Set2Cell2.2.6557	ID1534234	1534234	22	41.95819091796875	37.73657033463829	28.647097724839135	0.0	404.0	404	0.5	1		148.27027027027026	121.0	0.0	452.0	5486.0	118.60570734080976	0.38252865708785105	0.691780507563189
retrograde_Set2Cell2.2.6558	ID1086721	1086721	22	33.62624740600586	38.10430926142039	27.470798662823892	0.0	285.0	285	0.5	1		129.64864864864865	70.0	0.0	610.0	4797.0	168.4081048815341	0.346631720161632	0.39632773340543087
retrograde_Set2Cell2.2.6559	ID285970	285970	22	37.378021240234375	38.45959512175152	25.23532776961002	0.0	74.0	74	0.5	1		130.21621621621622	108.0	0.0	334.0	4818.0	86.93041122873166	0.29250031920944397	0.6779833343626296
retrograde_Set2Cell2.2.6560	ID390428	390428	22	37.27919006347656	38.42772382567327	25.35399465535174	0.0	100.0	100	0.5	1		124.37837837837837	117.0	0.0	467.0	4602.0	110.1620905129627	0.3605882327857621	0.5984495664023166
retrograde_Set2Cell2.2.6561	ID712982	712982	22	35.74381637573242	38.41203969852514	26.11684110236447	0.0	184.0	184	0.5	1		121.78378378378379	75.0	0.0	496.0	4506.0	132.33084278410664	0.3740342523390518	0.5010397663769565
retrograde_Set2Cell2.2.6562	ID1618181	1618181	22	40.349666595458984	37.64614867180572	28.93080346636511	0.0	424.0	424	0.5	1		134.7027027027027	97.0	0.0	636.0	4984.0	136.02570526372025	0.4132684778222509	0.5791524890600019
retrograde_Set2Cell2.2.6563	ID1263884	1263884	22	37.522335052490234	38.655464520604006	27.965801426976412	0.0	329.0	329	0.5	1		137.8918918918919	116.0	0.0	551.0	5102.0	121.27786822549827	0.29705734246588744	0.5207967750858211
retrograde_Set2Cell2.2.6564	ID1846590	1846590	22	39.98767852783203	36.50866546833805	29.415925964568743	0.0	485.0	485	0.5	1		132.45945945945945	85.0	0.0	533.0	4901.0	140.75443442680876	0.3910167278205256	0.5290708967524443
retrograde_Set2Cell2.2.6565	ID1644859	1644859	22	47.20918655395508	37.511179477209076	29.001844791716866	0.0	431.0	431	0.5	1		146.0	113.0	0.0	769.0	5402.0	168.7792772956575	0.46641556811048335	0.5502749003795478
retrograde_Set2Cell2.2.6566	ID161060	161060	22	33.917762756347656	38.47693618007616	25.227231293230336	0.0	41.0	41	0.5	1		116.05405405405405	98.0	0.0	520.0	4294.0	104.66983698647272	0.29366199019127875	0.5033796837333261
retrograde_Set2Cell2.2.6567	ID352547	352547	22	44.45271682739258	38.40976344749003	25.30422414175504	0.0	87.0	87	0.5	1		135.78378378378378	104.0	0.0	517.0	5024.0	120.35690792507627	0.38735150578576477	0.6299783421608476
retrograde_Set2Cell2.2.6568	ID1602865	1602865	22	54.50717544555664	37.67656785901942	28.808226789764316	0.0	420.0	420	0.5	1		165.35135135135135	138.0	0.0	703.0	6118.0	147.2967933980416	0.49609676266435926	0.7444767881858156
retrograde_Set2Cell2.2.6569	ID1782064	1782064	22	45.590274810791016	36.874548098347525	29.205931837052578	0.0	466.0	466	0.5	1		144.86486486486487	96.0	0.0	687.0	5360.0	174.1256191122697	0.48382193817319863	0.542542990383988
retrograde_Set2Cell2.2.6570	ID686369	686369	22	50.87760543823242	38.48161264209587	26.094922561055593	0.0	181.0	181	0.5	1		148.86486486486487	96.0	0.0	468.0	5508.0	115.1817795588449	0.38945330928769034	0.7245191352836243
retrograde_Set2Cell2.2.6571	ID984383	984383	22	47.8782844543457	38.085755141868766	27.174243326786872	0.0	256.0	256	0.5	1		160.8918918918919	128.0	0.0	615.0	5953.0	132.79700125960505	0.451314737673675	0.7535182863003936
retrograde_Set2Cell2.2.6572	ID568639	568639	22	48.15779495239258	38.50571673081756	25.91338927856396	0.0	150.0	150	0.5	1		130.24324324324326	99.0	0.0	419.0	4819.0	101.1320383913485	0.4158134042592261	0.7564651108070931
retrograde_Set2Cell2.2.6573	ID1290538	1290538	22	39.57097625732422	38.62534681455645	27.931792772483288	0.0	337.0	337	0.5	1		139.9189189189189	113.0	0.0	610.0	5177.0	120.95048995775511	0.43107410030925514	0.696929123216951
retrograde_Set2Cell2.2.6574	ID504126	504126	22	35.640499114990234	38.599988576844005	25.88265661277069	0.0	131.0	131	0.5	1		115.45945945945945	93.0	0.0	420.0	4272.0	110.48971661416041	0.32530512223533076	0.5129944672004805
retrograde_Set2Cell2.2.6575	ID1439061	1439061	22	42.15036392211914	38.09839744058097	28.034343769093102	0.0	378.0	378	0.5	1		132.05405405405406	103.0	0.0	525.0	4886.0	121.32347623558223	0.3801510130914227	0.5996066384143584
retrograde_Set2Cell2.2.6576	ID1686874	1686874	22	36.800758361816406	37.39061152886673	29.120479333996762	0.0	440.0	440	0.5	1		129.8918918918919	73.0	0.0	659.0	4806.0	145.3382613430139	0.3827652316809004	0.4947845254004017
retrograde_Set2Cell2.2.6577	ID542029	542029	22	38.858802795410156	38.480993590481035	25.77866428341643	0.0	138.0	138	0.5	1		123.67567567567568	105.0	0.0	578.0	4576.0	117.48570930922575	0.25667810932136254	0.43002531813341327
retrograde_Set2Cell2.2.6578	ID766285	766285	22	30.04604148864746	38.34827382628833	26.47099994286531	0.0	201.0	201	0.5	1		132.3783783783784	106.0	0.0	517.0	4898.0	108.57725139051696	0.29964344714534474	0.5621973215852769
retrograde_Set2Cell2.2.6579	ID615744	615744	22	43.08887481689453	38.54070968500886	25.91633181849264	0.0	162.0	162	0.5	1		120.27027027027027	78.0	0.0	524.0	4450.0	121.34881967302375	0.3971552735215227	0.5634668691898265
retrograde_Set2Cell2.2.6580	ID1118554	1118554	22	37.39165496826172	38.1573562828412	27.451109421722332	0.0	293.0	293	0.5	1		140.43243243243242	106.0	0.0	539.0	5196.0	123.85263208537182	0.36399639555047364	0.6051681093866369
retrograde_Set2Cell2.2.6581	ID1873232	1873232	22	38.93020248413086	36.57664003550394	29.456716865233783	0.0	492.0	492	0.5	1		133.78378378378378	104.0	0.0	595.0	4950.0	129.12012820434893	0.34491717708468045	0.5314455863668437
retrograde_Set2Cell2.2.6582	ID1142111	1142111	22	36.75822830200195	38.11588056417429	27.470920887065574	0.0	300.0	300	0.5	1		131.27027027027026	92.0	0.0	540.0	4857.0	128.06956630602687	0.29747557254261314	0.4700050834053189
retrograde_Set2Cell2.2.6583	ID1713493	1713493	22	42.09012222290039	37.23410294552251	29.145964805664253	0.0	452.0	452	0.5	1		143.16216216216216	119.0	0.0	648.0	5297.0	141.77594089766222	0.4482722358929059	0.6250968962898412
retrograde_Set2Cell2.2.6584	ID224592	224592	22	49.314353942871094	38.46921366646981	25.326583313712714	0.0	59.0	59	0.5	1		158.32432432432432	149.0	0.0	468.0	5858.0	114.60149651292956	0.3710741504659089	0.7478028379381203
retrograde_Set2Cell2.2.6585	ID325968	325968	22	36.86507034301758	38.452630035889946	25.362083189631765	0.0	81.0	81	0.5	1		125.10810810810811	96.0	0.0	489.0	4629.0	102.08133570393316	0.37009178228388484	0.6621080814900934
retrograde_Set2Cell2.2.6586	ID67924	67924	22	30.094602584838867	38.57832742526688	25.20815084746767	0.0	23.0	23	0.5	1		127.35135135135135	115.0	0.0	370.0	4712.0	89.35702926283236	0.33247954232451404	0.711228595585251
retrograde_Set2Cell2.2.6587	ID1013082	1013082	22	37.74320602416992	38.15341091681174	27.291760645495508	0.0	266.0	266	0.5	1		129.94594594594594	105.0	0.0	635.0	4808.0	127.07804818429629	0.3967354794197214	0.5809102909645443
retrograde_Set2Cell2.2.6588	ID971096	971096	22	43.483116149902344	37.98179092011953	27.32143774284157	0.0	254.0	254	0.5	1		129.3783783783784	99.0	0.0	524.0	4787.0	130.61719968232688	0.39880503330200523	0.5648001130557918
retrograde_Set2Cell2.2.6589	ID1465676	1465676	22	47.26120376586914	37.96243168592109	28.148715629380405	0.0	387.0	387	0.5	1		148.86486486486487	111.0	0.0	519.0	5508.0	127.72130296560253	0.3692993370217252	0.6286935327788086
retrograde_Set2Cell2.2.6590	ID1412424	1412424	22	27.321800231933594	38.07243188434586	27.918565822633134	0.0	371.0	371	0.5	1		124.02702702702703	103.0	0.0	542.0	4589.0	117.80102963294753	0.2759218068269313	0.45536453976297425
retrograde_Set2Cell2.2.6591	ID225635	225635	22	39.444427490234375	38.42135172728376	25.306762990580438	0.0	55.0	55	0.5	1		145.05405405405406	144.0	5.0	420.0	5367.0	92.5883799842513	0.34503174813547477	0.8037665059276008
retrograde_Set2Cell2.2.6592	ID952687	952687	22	39.71501922607422	38.01436824123346	27.289765978501755	0.0	253.0	253	0.5	1		128.40540540540542	102.0	0.0	533.0	4751.0	128.5373831181375	0.31716283130402334	0.4810903739674154
retrograde_Set2Cell2.2.6593	ID830830	830830	22	42.05455780029297	38.45952751617106	26.67683642650917	0.0	218.0	218	0.5	1		134.83783783783784	99.0	0.0	519.0	4989.0	125.92535564847613	0.34012276245220124	0.5435252234638841
retrograde_Set2Cell2.2.6594	ID1820031	1820031	22	41.53799819946289	36.59998290253651	29.36883835637903	0.0	480.0	480	0.5	1		136.72972972972974	94.0	0.0	747.0	5059.0	156.11332220335765	0.40015434973521036	0.5006158702522684
retrograde_Set2Cell2.2.6595	ID606561	606561	22	42.319210052490234	38.49698842774398	25.933651980165468	0.0	160.0	160	0.5	1		132.64864864864865	112.0	0.0	390.0	4908.0	98.31785647023078	0.3406366837081094	0.6856156801351164
retrograde_Set2Cell2.2.6596	ID428399	428399	22	28.786975860595703	38.469361768682354	25.53911773689196	0.0	111.0	111	0.5	1		140.05405405405406	105.0	0.0	530.0	5182.0	117.52067098220681	0.31997021710165374	0.5777724661773614
retrograde_Set2Cell2.2.6597	ID247146	247146	22	44.99993133544922	38.475426697006185	25.43946785148719	0.0	66.0	66	0.5	1		133.54054054054055	100.0	0.0	428.0	4941.0	115.36261540478802	0.3609749702373464	0.6140517637802911
retrograde_Set2Cell2.2.6598	ID1180027	1180027	22	32.96437072753906	38.055898385538924	27.484774094976835	0.0	309.0	309	0.5	1		131.8918918918919	113.0	0.0	586.0	4880.0	115.55753347810581	0.3659552764840217	0.6115632267205473
retrograde_Set2Cell2.2.6599	ID1492347	1492347	22	41.57325744628906	37.919165497839394	28.343116392471636	0.0	395.0	395	0.5	1		139.83783783783784	93.0	0.0	698.0	5174.0	157.86202018667257	0.4579485338445178	0.5564825099702462
retrograde_Set2Cell2.2.6600	ID857469	857469	22	33.58808135986328	38.37479968307863	26.68116642860582	0.0	223.0	223	0.5	1		118.97297297297297	82.0	0.0	554.0	4402.0	115.88391856760187	0.2980556441609073	0.47147555231800237
retrograde_Set2Cell2.2.6601	ID1317221	1317221	22	54.69388198852539	38.708272700007974	28.047014519792498	0.0	342.0	342	0.5	1		147.24324324324326	82.0	0.0	499.0	5448.0	134.05915058605981	0.4628467565059001	0.6950359982410965
retrograde_Set2Cell2.2.6602	ID1671528	1671528	22	50.58204650878906	37.440629013435974	29.097169399005473	0.0	439.0	439	0.5	1		137.43243243243242	102.0	0.0	509.0	5085.0	136.51547338845688	0.4337438406951287	0.6091147341369242
retrograde_Set2Cell2.2.6603	ID401779	401779	22	42.41285705566406	38.45927988024171	25.37482624622121	0.0	106.0	106	0.5	1		130.6216216216216	100.0	0.0	511.0	4833.0	120.826632308755	0.42019739091368874	0.6397157403773623
retrograde_Set2Cell2.2.6604	ID931189	931189	22	46.25478744506836	38.05989778186273	27.079638710392928	0.0	242.0	242	0.5	1		168.78378378378378	140.0	0.0	576.0	6245.0	131.63377967661626	0.4221712263675818	0.7612549070082023
retrograde_Set2Cell2.2.6605	ID1221996	1221996	22	39.28017044067383	38.361958664376516	27.77301403729301	0.0	324.0	324	0.5	1		118.4054054054054	95.0	0.0	415.0	4381.0	99.5937468640196	0.3244479456295666	0.582478081835602
retrograde_Set2Cell2.2.6606	ID1884573	1884573	22	35.38310241699219	36.578115448626846	29.460363745115306	0.0	496.0	496	0.5	1		120.86486486486487	82.0	0.0	536.0	4472.0	130.41986943078246	0.37369357661323077	0.5042107151395047
retrograde_Set2Cell2.2.6607	ID1518998	1518998	22	49.21364212036133	37.81073109739065	28.55712450774495	0.0	399.0	399	0.5	1		159.51351351351352	138.0	4.0	688.0	5902.0	131.55683639097285	0.42030115638033866	0.7176194477812964
retrograde_Set2Cell2.2.6608	ID1104274	1104274	22	48.687477111816406	38.138619716574894	27.49879542245643	0.0	294.0	294	0.5	1		137.8918918918919	95.0	0.0	580.0	5102.0	131.55264763241786	0.4594142627676195	0.6599256676121465
retrograde_Set2Cell2.2.6609	ID753026	753026	22	40.38703536987305	38.426805733698494	26.369052437750856	0.0	196.0	196	0.5	1		128.05405405405406	81.0	0.0	533.0	4738.0	131.15913700241862	0.29867063052805803	0.44907437824268215
retrograde_Set2Cell2.2.6610	ID1629586	1629586	22	47.95321273803711	37.62491488317653	28.954420367082395	0.0	427.0	427	0.5	1		147.32432432432432	99.0	0.0	706.0	5451.0	151.76755875974249	0.4421992301880265	0.5952758009145721
retrograde_Set2Cell2.2.6611	ID107916	107916	22	37.41118240356445	38.55997459915223	25.181899616827703	0.0	31.0	31	0.5	1		131.16216216216216	112.0	0.0	448.0	4853.0	107.9823837262134	0.32199003619866834	0.5916977305754826
retrograde_Set2Cell2.2.6612	ID1560984	1560984	22	29.17563819885254	37.74065555386896	28.685291831572247	0.0	411.0	411	0.5	1		112.32432432432432	66.0	0.0	552.0	4156.0	127.27028414058493	0.3437523802713781	0.45154731508318424
retrograde_Set2Cell2.2.6613	ID980383	980383	22	35.10565948486328	38.00760310661998	27.30164325454126	0.0	258.0	258	0.5	1		136.1081081081081	103.0	0.0	472.0	5036.0	116.74468433860842	0.30012262872292356	0.5382590024965788
retrograde_Set2Cell2.2.6614	ID633233	633233	22	40.18588638305664	38.59327742457013	26.059087910849215	0.0	165.0	165	0.5	1		133.51351351351352	124.0	0.0	547.0	4940.0	114.96439584633285	0.37756100700095724	0.6366022271313919
retrograde_Set2Cell2.2.6615	ID895380	895380	22	50.6263542175293	38.32663923542801	26.836041203516086	0.0	232.0	232	0.5	1		140.21621621621622	102.0	0.0	562.0	5188.0	135.02368827874758	0.4360270995713626	0.6306220012900564
retrograde_Set2Cell2.2.6616	ID1740161	1740161	22	46.38519287109375	37.165665205275545	29.189917091913188	0.0	458.0	458	0.5	1		143.6216216216216	110.0	0.0	571.0	5314.0	138.16342001640893	0.39304204917247665	0.5865857875773001
retrograde_Set2Cell2.2.6617	ID477606	477606	22	44.70490646362305	38.484953688581136	25.79946107627869	0.0	125.0	125	0.5	1		149.9189189189189	107.0	0.0	552.0	5547.0	129.50297688092354	0.3094142921831856	0.547104112454175
retrograde_Set2Cell2.2.6618	ID944557	944557	22	41.848838806152344	38.06585779775848	27.169812504025593	0.0	248.0	248	0.5	1		131.45945945945945	98.0	0.0	437.0	4864.0	125.24722099258877	0.37954017690957753	0.5775334485364724
retrograde_Set2Cell2.2.6619	ID439717	439717	22	46.97234344482422	38.535905129082934	25.747524334593724	0.0	117.0	117	0.5	1		136.67567567567568	111.0	0.0	420.0	5057.0	97.77157450292381	0.4106867444349373	0.8139331112760392
retrograde_Set2Cell2.2.6620	ID1343922	1343922	22	45.35415267944336	38.229949642516736	27.96315777167853	0.0	354.0	354	0.5	1		147.2972972972973	145.0	0.0	478.0	5450.0	117.90859568723961	0.4030935886693013	0.7177919070746345
retrograde_Set2Cell2.2.6621	ID1450416	1450416	22	48.58430099487305	38.028062432716744	28.068241034987718	0.0	381.0	381	0.5	1		134.94594594594594	82.0	0.0	511.0	4993.0	137.15298553601173	0.3837622348179001	0.5457394296396054
retrograde_Set2Cell2.2.6622	ID233893	233893	22	36.05380630493164	38.43005947300949	25.329818360194277	0.0	62.0	62	0.5	1		133.72972972972974	91.0	0.0	560.0	4948.0	124.11523513087178	0.2929219837842048	0.4882165697162043
retrograde_Set2Cell2.2.6623	ID1370547	1370547	22	43.07649230957031	38.05113099987638	27.90608817808493	0.0	361.0	361	0.5	1		139.0	113.0	0.0	570.0	5143.0	131.36357519833606	0.4516242405984837	0.6584046185162
retrograde_Set2Cell2.2.6624	ID671139	671139	22	38.67572021484375	38.43166882691367	26.04301531670071	0.0	177.0	177	0.5	1		146.05405405405406	125.0	0.0	490.0	5404.0	112.08130628797659	0.36679535740559477	0.6994082698695474
retrograde_Set2Cell2.2.6625	ID1385918	1385918	22	43.105892181396484	38.10672263528954	27.890892012901062	0.0	364.0	364	0.5	1		132.9189189189189	77.0	0.0	519.0	4918.0	140.0764430941545	0.3588775561713422	0.5012076185443222
retrograde_Set2Cell2.2.6626	ID580005	580005	22	32.29853057861328	38.49389106260215	25.873461946674517	0.0	152.0	152	0.5	1		119.51351351351352	93.0	0.0	579.0	4422.0	116.48095257299501	0.35400958047867065	0.5365193309620259
retrograde_Set2Cell2.2.6627	ID1206719	1206719	22	46.5072135925293	38.1481269878382	27.552536884202567	0.0	316.0	316	0.5	1		140.2972972972973	97.0	1.0	550.0	5191.0	121.61890954600423	0.4247609295476168	0.6878294406711767
retrograde_Set2Cell2.2.6628	ID1766826	1766826	22	46.1750373840332	36.88732977337441	29.30735318980573	0.0	465.0	465	0.5	1		151.59459459459458	110.0	0.0	582.0	5609.0	142.2717391042499	0.4646931063487878	0.67610580320709
retrograde_Set2Cell2.2.6629	ID84400	84400	22	41.02577209472656	38.64820200552502	25.130736724947283	0.0	17.0	17	0.5	1		132.45945945945945	103.0	0.0	415.0	4901.0	110.95409325847699	0.29808472247512785	0.5482849498642687
retrograde_Set2Cell2.2.6630	ID804283	804283	22	43.47153854370117	38.29429930828385	26.48683054784232	0.0	208.0	208	0.5	1		140.86486486486487	112.0	0.0	578.0	5212.0	114.14298103746948	0.3434188220598587	0.6309517270717645
retrograde_Set2Cell2.2.6631	ID1275304	1275304	22	40.66044616699219	38.688777108568246	28.00010400133299	0.0	336.0	336	0.5	1		126.67567567567568	87.0	0.0	483.0	4687.0	124.09003318694188	0.3588537020517395	0.5391766219100789
retrograde_Set2Cell2.2.6632	ID363961	363961	22	38.181217193603516	38.46057251233839	25.347817367113358	0.0	95.0	95	0.5	1		136.51351351351352	105.0	0.0	541.0	5051.0	114.65349285313302	0.26269839934425754	0.49542297960984344
retrograde_Set2Cell2.2.6633	ID181694	181694	22	39.19234085083008	38.50462718526085	25.28974116026267	0.0	47.0	47	0.5	1		129.1891891891892	111.0	0.0	516.0	4780.0	107.89368168037713	0.3039486730213355	0.5582129536191781
retrograde_Set2Cell2.2.6634	ID1153455	1153455	22	32.33091354370117	38.08226805614827	27.49371156463449	0.0	303.0	303	0.5	1		118.13513513513513	77.0	0.0	578.0	4371.0	125.2655317852978	0.2830681819785517	0.4161202128600042
retrograde_Set2Cell2.2.6635	ID77246	77246	22	49.866336822509766	38.65427475171403	25.227772997673185	0.0	20.0	20	0.5	1		156.8918918918919	125.0	4.0	426.0	5805.0	99.50007922492206	0.41867837227500354	0.9306870012042737
retrograde_Set2Cell2.2.6636	ID515512	515512	22	41.14240264892578	38.54172910555137	25.859033524313972	0.0	136.0	136	0.5	1		137.7027027027027	108.0	0.0	619.0	5095.0	122.00201839515809	0.3549388477343105	0.591342760915123
retrograde_Set2Cell2.2.6637	ID1477079	1477079	22	41.451351165771484	37.926287821691055	28.180425510227877	0.0	389.0	389	0.5	1		107.97297297297297	53.0	0.0	461.0	3995.0	128.59918059322638	0.35005247748991875	0.4354009371126038
retrograde_Set2Cell2.2.6638	ID337350	337350	22	45.77345657348633	38.5030317615648	25.24759642818732	0.0	90.0	90	0.5	1		144.54054054054055	123.0	0.0	524.0	5348.0	115.72995257029152	0.36283489417172654	0.6650276419742907
retrograde_Set2Cell2.2.6639	ID100804	100804	22	33.999759674072266	38.556547912839164	25.191334630716337	0.0	24.0	24	0.5	1		125.75675675675676	124.0	0.0	459.0	4653.0	103.80012989860353	0.2611629307042166	0.5017689273082552
retrograde_Set2Cell2.2.6640	ID1746385	1746385	22	41.08551025390625	37.07474349943909	29.230568426959216	0.0	462.0	462	0.5	1		139.13513513513513	103.0	0.0	562.0	5148.0	138.7117639331771	0.3641307740423998	0.5354943502855979
retrograde_Set2Cell2.2.6641	ID724423	724423	22	47.195011138916016	38.43270589656018	26.118500891992575	0.0	186.0	186	0.5	1		149.86486486486487	126.0	0.0	521.0	5545.0	134.71825789034315	0.4264388869581564	0.665130702277828
retrograde_Set2Cell2.2.6642	ID1233374	1233374	22	42.02764129638672	38.26814909902209	27.741379343823755	0.0	323.0	323	0.5	1		141.16216216216216	117.0	0.0	638.0	5223.0	131.9363300808204	0.3787526318394512	0.5878319707989764
retrograde_Set2Cell2.2.6643	ID1039811	1039811	22	44.31422424316406	38.1081951431614	27.381747706708175	0.0	272.0	272	0.5	1		128.59459459459458	91.0	0.0	525.0	4758.0	117.30739757374863	0.3431703066725297	0.5601520498199506
retrograde_Set2Cell2.2.6644	ID249293	249293	22	48.916839599609375	38.45304491690558	25.377161193949036	0.0	65.0	65	0.5	1		158.45945945945945	141.0	0.0	380.0	5863.0	97.49375894401155	0.4021300349180397	0.9322868740690269
retrograde_Set2Cell2.2.6645	ID413143	413143	22	33.082584381103516	38.441463643311934	25.432463713326847	0.0	108.0	108	0.5	1		124.27027027027027	94.0	0.0	653.0	4598.0	129.59009063810237	0.32465909956578043	0.4700552390970458
retrograde_Set2Cell2.2.6646	ID78295	78295	22	31.969329833984375	38.49524706593148	25.158224595736037	0.0	16.0	16	0.5	1		136.35135135135135	123.0	0.0	490.0	5045.0	93.61778564882738	0.3069297065710158	0.6840971360281393
retrograde_Set2Cell2.2.6647	ID868827	868827	22	41.0237922668457	38.38106487290303	26.72897926147701	0.0	226.0	226	0.5	1		144.1081081081081	113.0	0.0	538.0	5332.0	113.18735298997355	0.35937214641255416	0.6731727932218372
retrograde_Set2Cell2.2.6648	ID1587652	1587652	22	39.44057846069336	37.616251348439185	28.897630132561158	0.0	419.0	419	0.5	1		112.54054054054055	61.0	0.0	584.0	4164.0	135.77608089845629	0.40084557432093654	0.4743539858400599
retrograde_Set2Cell2.2.6649	ID697814	697814	22	41.95689392089844	38.43330068648267	26.124576784518798	0.0	183.0	183	0.5	1		149.83783783783784	144.0	0.0	577.0	5544.0	131.23674822275993	0.3216051087687771	0.555670399388403
retrograde_Set2Cell2.2.6650	ID310744	310744	22	41.49259567260742	38.426238525890554	25.378109748258503	0.0	84.0	84	0.5	1		133.0810810810811	102.0	0.0	446.0	4924.0	123.74489403122377	0.354950263861493	0.5634601120004072
retrograde_Set2Cell2.2.6651	ID1857987	1857987	22	42.80721664428711	36.53741482758971	29.506031956442794	0.0	488.0	488	0.5	1		149.72972972972974	114.0	0.0	680.0	5540.0	144.8960640230416	0.37774530985280635	0.5666456869157834
retrograde_Set2Cell2.2.6652	ID1545672	1545672	22	38.49223709106445	37.777917790486164	28.620032169508313	0.0	405.0	405	0.5	1		127.75675675675676	109.0	0.0	504.0	4727.0	131.15648105420684	0.38268465965022813	0.5391902454981804
retrograde_Set2Cell2.2.6653	ID1656305	1656305	22	36.08005142211914	37.34569816596779	29.102357185315032	0.0	435.0	435	0.5	1		134.0810810810811	96.0	0.0	596.0	4961.0	149.04778845472092	0.3341125120238305	0.45058034643973294
retrograde_Set2Cell2.2.6654	ID1024485	1024485	22	45.84210205078125	38.12436801727936	27.361088302102825	0.0	267.0	267	0.5	1		147.54054054054055	117.0	0.0	572.0	5459.0	130.67232015715973	0.40803523709021194	0.6543979190378604
retrograde_Set2Cell2.2.6655	ID451051	451051	22	43.4277229309082	38.52463539922858	25.71211566289855	0.0	118.0	118	0.5	1		132.3783783783784	102.0	0.0	499.0	4898.0	125.52320532505165	0.35589827675239427	0.553632794938623
retrograde_Set2Cell2.2.6656	ID1614325	1614325	22	47.95717239379883	37.59192503974013	28.934234573939847	0.0	425.0	425	0.5	1		143.8918918918919	112.0	0.0	576.0	5324.0	130.14026274749867	0.4050915587315766	0.6375337902136644
retrograde_Set2Cell2.2.6657	ID314858	314858	22	43.38979721069336	38.42664998715775	25.37833264348361	0.0	82.0	82	0.5	1		137.78378378378378	118.0	0.0	433.0	5098.0	103.0981558017879	0.3323884340304479	0.6667948782467948
retrograde_Set2Cell2.2.6658	ID259564	259564	22	38.672142028808594	38.4442394525634	25.320320478388947	0.0	63.0	63	0.5	1		136.1081081081081	90.0	0.0	456.0	5036.0	110.58651308761333	0.30774983301809644	0.5792752605761151
retrograde_Set2Cell2.2.6659	ID1051104	1051104	22	48.59233474731445	38.12016877187801	27.381221538978007	0.0	274.0	274	0.5	1		147.21621621621622	119.0	0.0	682.0	5447.0	144.39050737018212	0.4402084723678775	0.6232754771013924
retrograde_Set2Cell2.2.6660	ID1301985	1301985	22	47.71923828125	38.593354899093505	27.97357900029712	0.0	345.0	345	0.5	1		138.7027027027027	105.0	0.0	499.0	5132.0	121.10781809447151	0.4341127346399188	0.6933650923050255
retrograde_Set2Cell2.2.6661	ID1793506	1793506	22	42.508304595947266	36.70765856041917	29.241074892949264	0.0	472.0	472	0.5	1		141.0	95.0	0.0	713.0	5217.0	143.952924403933	0.4093901677158922	0.5690295065393166
retrograde_Set2Cell2.2.6662	ID553457	553457	22	35.497047424316406	38.608265684570895	25.968937027752272	0.0	148.0	148	0.5	1		136.0	126.0	0.0	596.0	5032.0	120.46783803156758	0.3510363931607603	0.5866551444590351
retrograde_Set2Cell2.2.6663	ID260600	260600	22	38.613250732421875	38.44878539304225	25.386141715014816	0.0	68.0	68	0.5	1		133.40540540540542	94.0	0.0	441.0	4936.0	114.5984437211226	0.33244217299498663	0.5808880538191556
retrograde_Set2Cell2.2.6664	ID1503725	1503725	22	35.06873321533203	37.94384791398769	28.393154764058437	0.0	396.0	396	0.5	1		123.54054054054055	82.0	0.0	467.0	4571.0	128.27522376917935	0.312032103641329	0.45809075720211717
retrograde_Set2Cell2.2.6665	ID906736	906736	22	41.86227798461914	38.43170937050388	26.891247426130175	0.0	235.0	235	0.5	1		141.1891891891892	98.0	0.0	445.0	5224.0	109.7468900692857	0.3411785325922607	0.6545371801703893
retrograde_Set2Cell2.2.6666	ID1751525	1751525	22	38.01618957519531	37.21117185110746	29.072696644286236	0.0	457.0	457	0.5	1		127.10810810810811	103.0	0.0	541.0	4703.0	128.90474169879258	0.39788222180939997	0.561330073312469
retrograde_Set2Cell2.2.6667	ID1164820	1164820	22	43.220611572265625	38.15037419096026	27.498465891754485	0.0	306.0	306	0.5	1		150.1081081081081	101.0	28.0	535.0	5554.0	133.8481278215027	0.3329133480328188	0.5602103617624308
retrograde_Set2Cell2.2.6668	ID955913	955913	22	44.81636428833008	38.03244989558413	27.180063635025025	0.0	252.0	252	0.5	1		141.32432432432432	106.0	0.0	514.0	5229.0	117.27035574405127	0.3932996505324	0.6803583248267757
retrograde_Set2Cell2.2.6669	ID375308	375308	22	35.785423278808594	38.42414795463303	25.304142629296067	0.0	101.0	101	0.5	1		148.0810810810811	136.0	0.0	396.0	5479.0	87.03491584747226	0.3472849943194783	0.8771272508550788
retrograde_Set2Cell2.2.6670	ID207368	207368	22	39.0105094909668	38.55569167854694	25.29165994506498	0.0	48.0	48	0.5	1		127.35135135135135	110.0	0.0	320.0	4712.0	87.986809685763	0.31782929059323406	0.6981532191888762
retrograde_Set2Cell2.2.6671	ID55824	55824	22	32.85114669799805	38.64302884420084	25.135641528035976	0.0	10.0	10	0.5	1		132.16216216216216	109.0	9.0	523.0	4890.0	105.36194588009296	0.28854897618682646	0.5617873495177337
retrograde_Set2Cell2.2.6672	ID1423877	1423877	22	43.269744873046875	38.01695051787204	27.997483008394006	0.0	376.0	376	0.5	1		137.7027027027027	108.0	0.0	485.0	5095.0	116.95081227803632	0.36144366265035477	0.6251873143671671
retrograde_Set2Cell2.2.6673	ID1328645	1328645	22	33.133426666259766	38.381081766246794	27.957176104398226	0.0	349.0	349	0.5	1		123.75675675675676	86.0	0.0	483.0	4579.0	121.42748302436988	0.3495049336605438	0.5279110544525203
retrograde_Set2Cell2.2.6674	ID737816	737816	22	40.76506042480469	38.429663483865895	26.35918133859875	0.0	195.0	195	0.5	1		130.54054054054055	99.0	0.0	550.0	4830.0	125.01057612915855	0.3162763153067696	0.5018203273300161
retrograde_Set2Cell2.2.6675	ID1079816	1079816	22	35.64213943481445	38.05091689683955	27.439777014332044	0.0	282.0	282	0.5	1		128.05405405405406	87.0	0.0	593.0	4738.0	150.83544122761842	0.3506289889990311	0.4407899484406616
retrograde_Set2Cell2.2.6676	ID1698305	1698305	22	48.657012939453125	37.311813124887486	29.092120259314214	0.0	445.0	445	0.5	1		133.8918918918919	84.0	0.0	612.0	4954.0	147.97874918450356	0.40677151594582794	0.5232531958613286
retrograde_Set2Cell2.2.6677	ID1530382	1530382	22	53.17707061767578	37.768484465796185	28.63946990204787	0.0	403.0	403	0.5	1		151.45945945945945	114.0	0.0	523.0	5604.0	122.33642016872858	0.434733481201027	0.7502784731626863
retrograde_Set2Cell2.2.6678	ID201245	201245	22	35.894344329833984	38.481261953936254	25.287718903610063	0.0	51.0	51	0.5	1		150.32432432432432	144.0	0.0	543.0	5562.0	103.01080149782948	0.32138006969564403	0.709851784319356
retrograde_Set2Cell2.2.6679	ID815635	815635	22	36.28815841674805	38.43515981242389	26.57753596903254	0.0	211.0	211	0.5	1		134.40540540540542	112.0	0.0	513.0	4973.0	129.84808633755648	0.3435268384807418	0.529328775039858
retrograde_Set2Cell2.2.6680	ID22050	22050	22	36.70493698120117	38.730566440566335	25.08333990961123	0.0	7.0	7	0.5	1		127.75675675675676	99.0	0.0	427.0	4727.0	101.7994775705339	0.3186679953273347	0.6065565643925684
retrograde_Set2Cell2.2.6681	ID1397302	1397302	22	30.020288467407227	38.057230981118146	28.047763206983717	0.0	367.0	367	0.5	1		136.45945945945945	112.0	0.0	577.0	5049.0	134.52645229235165	0.41065914094475386	0.5905890084887127
retrograde_Set2Cell2.2.6682	ID1062451	1062451	22	45.266178131103516	38.08587150711805	27.34536080374689	0.0	279.0	279	0.5	1		134.24324324324326	81.0	0.0	503.0	4967.0	131.93335973669213	0.34981114277240594	0.527385809348345
retrograde_Set2Cell2.2.6683	ID1355312	1355312	22	38.96794891357422	38.0568198655619	28.038660510105093	0.0	357.0	357	0.5	1		128.1081081081081	87.0	0.0	491.0	4740.0	129.40757829942308	0.36632930653854084	0.5308394413401429
retrograde_Set2Cell2.2.6684	ID597548	597548	22	35.40496063232422	38.549287099785836	26.00225125638505	0.0	157.0	157	0.5	1		129.9189189189189	109.0	0.0	462.0	4807.0	102.10135987188264	0.2947963704220737	0.5794173908020123
retrograde_Set2Cell2.2.6685	ID526893	526893	22	41.32606506347656	38.53943592245279	25.924436104564823	0.0	141.0	141	0.5	1		137.02702702702703	119.0	0.0	355.0	5070.0	93.79513328007496	0.32628536716960777	0.7188140305204961
retrograde_Set2Cell2.2.6686	ID777773	777773	22	47.02882385253906	38.35080361034425	26.464815882466254	0.0	205.0	205	0.5	1		146.59459459459458	127.0	0.0	490.0	5424.0	120.37013736791185	0.41704180064308677	0.716846421992242
retrograde_Set2Cell2.2.6687	ID1572415	1572415	22	41.94428253173828	37.727157325486516	28.705646627642263	0.0	412.0	412	0.5	1		127.37837837837837	94.0	0.0	670.0	4713.0	135.24306335700248	0.3982589942218463	0.5365234185396295
retrograde_Set2Cell2.2.6688	ID1286714	1286714	22	27.256027221679688	38.63913178448724	27.96713078202138	0.0	338.0	338	0.5	1		116.75675675675676	78.0	0.0	479.0	4320.0	129.51349252006426	0.3241262234639835	0.44134863324566415
retrograde_Set2Cell2.2.6689	ID1778226	1778226	22	56.23918533325195	36.79450868154886	29.258997106687094	0.0	469.0	469	0.5	1		153.1891891891892	101.0	0.0	788.0	5668.0	168.2930377245195	0.4323391123692428	0.5495037226615892
retrograde_Set2Cell2.2.6690	ID1724976	1724976	22	61.520591735839844	37.232246109636016	29.1654897563874	0.0	451.0	451	0.5	1		159.56756756756758	119.0	0.0	680.0	5904.0	152.01910343048272	0.4857430457422715	0.6863400453122055
retrograde_Set2Cell2.2.6691	ID462380	462380	22	32.75819778442383	38.521125655927506	25.84257240452705	0.0	121.0	121	0.5	1		122.05405405405405	81.0	0.0	431.0	4516.0	108.67943328532412	0.3287143978668779	0.5556763657116672
retrograde_Set2Cell2.2.6692	ID1831477	1831477	22	45.04450225830078	36.58978707180543	29.37508277133184	0.0	481.0	481	0.5	1		136.35135135135135	110.0	0.0	576.0	5045.0	148.05220854974255	0.32525068828774223	0.45205860205582743
retrograde_Set2Cell2.2.6693	ID110137	110137	22	39.0107421875	38.577212131391356	25.206455821549326	0.0	26.0	26	0.5	1		132.2972972972973	111.0	0.0	368.0	4895.0	92.66662615852378	0.2944137913498945	0.6494453847813574
retrograde_Set2Cell2.2.6694	ID316988	316988	22	44.266143798828125	38.432926622899906	25.353580623573773	0.0	86.0	86	0.5	1		151.54054054054055	130.0	10.0	472.0	5607.0	118.32948223653464	0.33007616036786896	0.6356287211100041
retrograde_Set2Cell2.2.6695	ID90682	90682	22	42.42911911010742	38.6520455595895	25.152411372973827	0.0	19.0	19	0.5	1		134.1081081081081	108.0	0.0	405.0	4962.0	115.57676231833105	0.2996398619890699	0.5350459391530245
retrograde_Set2Cell2.2.6696	ID682550	682550	22	38.822998046875	38.395070393321404	25.93686563480503	0.0	178.0	178	0.5	1		132.64864864864865	118.0	0.0	454.0	4908.0	108.20125697981521	0.32888490271553	0.6068160931394031
retrograde_Set2Cell2.2.6697	ID794160	794160	22	36.264007568359375	38.38862163034375	26.54614315128905	0.0	210.0	210	0.5	1		136.67567567567568	93.0	0.0	581.0	5057.0	137.74615422218872	0.43424413031591774	0.6008313960164446
retrograde_Set2Cell2.2.6698	ID1191471	1191471	22	41.31387710571289	38.14947965127213	27.493660425728084	0.0	312.0	312	0.5	1		132.16216216216216	88.0	0.0	678.0	4890.0	149.38085432758655	0.3780097221544814	0.4853922969894657
retrograde_Set2Cell2.2.6699	ID880178	880178	22	54.24399185180664	38.35263197073866	26.871546134322614	0.0	231.0	231	0.5	1		160.48648648648648	122.0	0.0	599.0	5938.0	127.96888111777228	0.4172439393539518	0.7384303202911905
retrograde_Set2Cell2.2.6700	ID655944	655944	22	48.795902252197266	38.52990204748177	25.91284644464682	0.0	169.0	169	0.5	1		144.75675675675674	127.0	0.0	492.0	5356.0	114.87684357253723	0.38474140384852024	0.7002233571438337
retrograde_Set2Cell2.2.6701	ID1683035	1683035	22	40.0307731628418	37.32325889183333	29.126412956026787	0.0	442.0	442	0.5	1		120.10810810810811	74.0	0.0	683.0	4444.0	150.23144806593587	0.39339324853553465	0.4514344196421568
retrograde_Set2Cell2.2.6702	ID1260117	1260117	22	40.32419967651367	38.654381657893815	27.9473284812271	0.0	328.0	328	0.5	1		155.1891891891892	127.0	0.0	627.0	5742.0	127.37430358283893	0.38587501392447365	0.6784724704206487
retrograde_Set2Cell2.2.6703	ID267853	267853	22	45.852779388427734	38.518892420313314	25.394427922911824	0.0	69.0	69	0.5	1		146.78378378378378	125.0	0.0	414.0	5431.0	101.77402395479876	0.38995280070479027	0.8092507661609802
retrograde_Set2Cell2.2.6704	ID155212	155212	22	35.25770568847656	38.509117474527415	25.271538101507314	0.0	40.0	40	0.5	1		129.83783783783784	95.0	0.0	442.0	4804.0	108.4751670285041	0.2969358405931033	0.5480814096151599
retrograde_Set2Cell2.2.6705	ID842306	842306	22	40.83541488647461	38.35082144520021	26.755590059154013	0.0	220.0	220	0.5	1		146.21621621621622	137.0	0.0	512.0	5410.0	114.98433109078991	0.41045760154021255	0.7401080720610295
retrograde_Set2Cell2.2.6706	ID1408589	1408589	22	37.33340835571289	38.106529371821665	27.957308695434477	0.0	369.0	369	0.5	1		117.10810810810811	102.0	0.0	469.0	4333.0	105.89375802183991	0.33601149137331693	0.5562762728567627
retrograde_Set2Cell2.2.6707	ID1126984	1126984	22	44.56263732910156	38.09422256866119	27.471640380166637	0.0	296.0	296	0.5	1		144.1081081081081	103.0	4.0	498.0	5332.0	125.17494064614436	0.3658140099087328	0.6166940936514381
retrograde_Set2Cell2.2.6708	ID193112	193112	22	38.09184265136719	38.51262154054558	25.22170051614612	0.0	54.0	54	0.5	1		128.8108108108108	115.0	0.0	386.0	4766.0	98.1492168525494	0.28976220802926833	0.5896951637430731
retrograde_Set2Cell2.2.6709	ID1809990	1809990	22	33.86703109741211	36.64781224628211	29.353081425386268	0.0	476.0	476	0.5	1		140.97297297297297	89.0	0.0	555.0	5216.0	126.40136393569813	0.3672535535198719	0.5991437592090733
retrograde_Set2Cell2.2.6710	ID709204	709204	22	36.843284606933594	38.45644724111095	26.17650528041039	0.0	187.0	187	0.5	1		139.48648648648648	95.0	0.0	553.0	5161.0	110.85040510666758	0.33482380999158184	0.6312730299409798
retrograde_Set2Cell2.2.6711	ID1435254	1435254	22	44.63105010986328	38.051558777449586	28.11727605934026	0.0	377.0	377	0.5	1		135.78378378378378	89.0	0.0	626.0	5024.0	142.87467996175593	0.41501580225916784	0.5574757432211819
retrograde_Set2Cell2.2.6712	ID84581	84581	22	42.11827850341797	38.52203167629792	25.17359342724069	0.0	21.0	21	0.5	1		138.32432432432432	116.0	0.0	532.0	5118.0	108.70603940445535	0.33332498343589095	0.6362191389251204
retrograde_Set2Cell2.2.6713	ID348768	348768	22	41.95695877075195	38.42907340847939	25.35736601242931	0.0	92.0	92	0.5	1		150.56756756756758	125.0	0.0	420.0	5571.0	106.03787073508234	0.3789193724006212	0.7803840203656804
retrograde_Set2Cell2.2.6714	ID322146	322146	22	34.80338668823242	38.51215604775075	25.270982978061806	0.0	80.0	80	0.5	1		116.72972972972973	70.0	0.0	349.0	4319.0	98.28943897394986	0.21948345654611448	0.42749446641289257
retrograde_Set2Cell2.2.6715	ID1488510	1488510	22	38.36250305175781	37.88776185624698	28.232147384389982	0.0	391.0	391	0.5	1		112.94594594594595	66.0	0.0	512.0	4179.0	124.87281216990039	0.3352422149580947	0.45418354667956673
retrograde_Set2Cell2.2.6716	ID1218169	1218169	22	33.589454650878906	38.23595265650644	27.666300400789183	0.0	321.0	321	0.5	1		126.70270270270271	100.0	0.0	532.0	4688.0	124.37440449100647	0.3140890358714783	0.4869819282026553
retrograde_Set2Cell2.2.6717	ID1313407	1313407	22	56.41732406616211	38.505835177246965	28.011164943754697	0.0	346.0	346	0.5	1		152.43243243243242	84.0	0.0	684.0	5640.0	154.6660453544526	0.47579528171220026	0.6354866152939501
retrograde_Set2Cell2.2.6718	ID1599095	1599095	22	40.70827865600586	37.70279376489261	28.784011643665853	0.0	418.0	418	0.5	1		124.02702702702703	87.0	0.0	551.0	4589.0	123.81358893435244	0.4238818304818761	0.596415428669045
retrograde_Set2Cell2.2.6719	ID629369	629369	22	51.12889862060547	38.53469302279979	25.825272202557578	0.0	164.0	164	0.5	1		163.1891891891892	145.0	0.0	613.0	6038.0	137.70254533228857	0.39416780358492814	0.6701090922325225
retrograde_Set2Cell2.2.6720	ID1667691	1667691	22	54.784542083740234	37.37396492977111	29.11925608428352	0.0	438.0	438	0.5	1		146.0810810810811	104.0	0.0	534.0	5405.0	148.25941573591322	0.4603591924534773	0.621210540950501
retrograde_Set2Cell2.2.6721	ID1896040	1896040	22	45.65122604370117	36.414824472191	29.451433974903328	0.0	498.0	498	0.5	1		145.1081081081081	105.0	0.0	688.0	5369.0	156.49454796747247	0.39486769545911576	0.5249779375589574
retrograde_Set2Cell2.2.6722	ID386673	386673	22	40.39046859741211	38.41575983725448	25.315931080589465	0.0	97.0	97	0.5	1		133.78378378378378	109.0	0.0	520.0	4950.0	117.04845509805263	0.4096404841737187	0.6642970004584986
retrograde_Set2Cell2.2.6723	ID213623	213623	22	42.38520050048828	38.505791503128535	25.313682642575444	0.0	61.0	61	0.5	1		128.0	130.0	0.0	367.0	4736.0	95.22867215287631	0.2570942915151801	0.5497899744597863
retrograde_Set2Cell2.2.6724	ID1709678	1709678	22	54.53788375854492	37.29572586679719	29.100261903833182	0.0	447.0	447	0.5	1		153.86486486486487	122.0	0.0	692.0	5693.0	146.87961097483924	0.4662560658348161	0.6662275916363387
retrograde_Set2Cell2.2.6725	ID602750	602750	22	37.12150955200195	38.54660155273237	25.976178127551737	0.0	155.0	155	0.5	1		134.94594594594594	119.0	0.0	528.0	4993.0	116.19331256955319	0.29849488500961474	0.5339558570116627
retrograde_Set2Cell2.2.6726	ID564863	564863	22	39.87129592895508	38.55487437438835	25.917445974677324	0.0	147.0	147	0.5	1		139.45945945945945	100.0	0.0	451.0	5160.0	111.07169721365528	0.29360717385015905	0.5699526962646468
retrograde_Set2Cell2.2.6727	ID1804896	1804896	22	43.819725036621094	36.722285043945476	29.325615227239258	0.0	474.0	474	0.5	1		144.21621621621622	114.0	0.0	558.0	5336.0	131.99876580549596	0.44275268593564154	0.6705690966059602
retrograde_Set2Cell2.2.6728	ID424570	424570	22	34.84430694580078	38.5314355917151	25.577797169124114	0.0	112.0	112	0.5	1		147.48648648648648	108.0	23.0	530.0	5457.0	119.7053376749252	0.33092098706080303	0.6126899363203483
retrograde_Set2Cell2.2.6729	ID1048179	1048179	22	43.52749252319336	38.124132218292424	27.39315734658088	0.0	273.0	273	0.5	1		127.10810810810811	101.0	0.0	559.0	4703.0	126.36560357061475	0.2839674697719839	0.4449271885293873
retrograde_Set2Cell2.2.6730	ID1035890	1035890	22	38.754459381103516	38.14359866245513	27.31646177319762	0.0	277.0	277	0.5	1		120.64864864864865	98.0	0.0	567.0	4464.0	129.5608428963474	0.3625613768369027	0.4955690278096444
retrograde_Set2Cell2.2.6731	ID172671	172671	22	41.08359909057617	38.534161740630054	25.25008417877688	0.0	42.0	42	0.5	1		135.8108108108108	123.0	0.0	360.0	5025.0	94.07675289589578	0.33378422352243065	0.7225405879440999
retrograde_Set2Cell2.2.6732	ID9854	9854	22	30.44906997680664	38.67942692881284	25.08574236027073	0.0	4.0	4	0.5	1		131.51351351351352	111.0	0.0	363.0	4866.0	88.14370262425055	0.2846008277773759	0.6611150560187211
retrograde_Set2Cell2.2.6733	ID1842786	1842786	22	41.37321472167969	36.524149602555326	29.337853192549826	0.0	484.0	484	0.5	1		143.8918918918919	98.0	0.0	564.0	5324.0	144.35927091496097	0.40482775068630794	0.5744719608566462
retrograde_Set2Cell2.2.6734	ID1009264	1009264	22	47.454872131347656	38.10050849189605	27.344577479861478	0.0	270.0	270	0.5	1		138.64864864864865	88.0	0.0	699.0	5130.0	150.67205304092582	0.4699889651638074	0.5884187693996744
retrograde_Set2Cell2.2.6735	ID789134	789134	22	43.53874588012695	38.32336026116541	26.56799208980855	0.0	207.0	207	0.5	1		118.67567567567568	40.0	0.0	581.0	4391.0	147.81896849676446	0.3546358480267685	0.42036022013354957
retrograde_Set2Cell2.2.6736	ID762505	762505	22	36.92354202270508	38.39606713872947	26.50948619989649	0.0	202.0	202	0.5	1		125.91891891891892	114.0	0.0	505.0	4659.0	116.97444601715804	0.32087883029808206	0.5230076857518139
retrograde_Set2Cell2.2.6737	ID967306	967306	22	41.67586135864258	38.09641327955511	27.277290697278858	0.0	255.0	255	0.5	1		135.13513513513513	104.0	0.0	573.0	5000.0	126.58180538076338	0.4452915458782787	0.6578334877534067
retrograde_Set2Cell2.2.6738	ID1245847	1245847	22	50.87989044189453	38.529664853141156	27.873303167451933	0.0	331.0	331	0.5	1		133.56756756756758	89.0	0.0	573.0	4942.0	147.834280444268	0.40968215722225965	0.5251479902128845
retrograde_Set2Cell2.2.6739	ID702095	702095	22	32.317100524902344	38.354711003759746	26.1397816093696	0.0	185.0	185	0.5	1		127.37837837837837	90.0	0.0	451.0	4713.0	113.88843257800625	0.29854660866524313	0.5142812553028062
retrograde_Set2Cell2.2.6740	ID64134	64134	22	29.688457489013672	38.535574695538386	25.25446874230606	0.0	22.0	22	0.5	1		135.02702702702703	110.0	0.0	458.0	4996.0	103.11522316927434	0.31939076601169103	0.6339818589721132
retrograde_Set2Cell2.2.6741	ID500366	500366	22	46.28043746948242	38.54088498370261	25.855841350458554	0.0	130.0	130	0.5	1		136.3783783783784	95.0	0.0	388.0	5046.0	113.67188437470939	0.3652703957791878	0.6419752133603951
retrograde_Set2Cell2.2.6742	ID916102	916102	22	40.939205169677734	38.107180974682784	27.002329523523727	0.0	240.0	240	0.5	1		135.94594594594594	102.0	0.0	623.0	5030.0	131.98041646521023	0.4357051798405168	0.6251931600776844
retrograde_Set2Cell2.2.6743	ID1762966	1762966	22	32.395877838134766	36.90619426760102	29.133228217648526	0.0	463.0	463	0.5	1		137.67567567567568	109.0	0.0	623.0	5094.0	154.07160205098978	0.3866049671916182	0.4982866959248077
retrograde_Set2Cell2.2.6744	ID1240732	1240732	22	50.4034538269043	38.55787073885407	27.878058254114944	0.0	325.0	325	0.5	1		148.86486486486487	110.0	0.0	556.0	5508.0	147.52008566861554	0.43811107833476637	0.614841042935347
retrograde_Set2Cell2.2.6745	ID853661	853661	22	40.2834587097168	38.3141283284473	26.733194819357433	0.0	225.0	225	0.5	1		148.67567567567568	106.0	8.0	647.0	5501.0	144.54585086747736	0.39103794630645655	0.5782880429461339
retrograde_Set2Cell2.2.6746	ID1100419	1100419	22	35.023372650146484	38.08214101866112	27.44143341212249	0.0	288.0	288	0.5	1		139.43243243243242	97.0	0.0	486.0	5159.0	115.5028957165963	0.3274433276635224	0.5955539143536611
retrograde_Set2Cell2.2.6747	ID1641098	1641098	22	44.613250732421875	37.448398991012205	29.016985965820417	0.0	432.0	432	0.5	1		129.21621621621622	99.0	0.0	526.0	4781.0	133.40875682051907	0.4401603447876359	0.5920559404635616
retrograde_Set2Cell2.2.6748	ID1138309	1138309	22	37.08306121826172	38.01762830834131	27.477444946541624	0.0	298.0	298	0.5	1		135.0	97.0	0.0	598.0	4995.0	124.80206550997285	0.3004816598740274	0.4998684527351054
retrograde_Set2Cell2.2.6749	ID989851	989851	22	52.30632400512695	38.08900390037725	27.305551155033175	0.0	263.0	263	0.5	1		147.24324324324326	123.0	0.0	503.0	5448.0	132.42134046826217	0.4500337817087403	0.6901990953564984
retrograde_Set2Cell2.2.6750	ID1000090	1000090	22	41.5739631652832	38.04051193025992	27.302076291916034	0.0	262.0	262	0.5	1		146.1891891891892	114.0	0.0	596.0	5409.0	123.56888268803263	0.4094654897234618	0.6873833229003968
retrograde_Set2Cell2.2.6751	ID1461903	1461903	22	41.28267288208008	38.06558941077581	28.20629363866942	0.0	385.0	385	0.5	1		148.27027027027026	113.0	0.0	660.0	5486.0	128.27848365711753	0.41884720405453124	0.6824176474792927
retrograde_Set2Cell2.2.6752	ID1869447	1869447	22	45.494529724121094	36.548078664063155	29.424502540947504	0.0	490.0	490	0.5	1		139.32432432432432	85.0	0.0	693.0	5155.0	156.57675683440624	0.3696218926952392	0.4802713113023171
retrograde_Set2Cell2.2.6753	ID305816	305816	22	45.551937103271484	38.47270909562004	25.39139588481598	0.0	85.0	85	0.5	1		161.16216216216216	132.0	0.0	495.0	5963.0	114.56960851462833	0.36245788675257573	0.7484419449050677
retrograde_Set2Cell2.2.6754	ID827024	827024	22	37.0422248840332	38.37120593481583	26.689194704910324	0.0	217.0	217	0.5	1		126.32432432432432	94.0	0.0	455.0	4674.0	113.58087037047267	0.3199284772635629	0.5391558073383604
retrograde_Set2Cell2.2.6755	ID1075889	1075889	22	36.673561096191406	38.02001727594193	27.48097122368258	0.0	286.0	286	0.5	1		128.05405405405406	94.0	0.0	501.0	4738.0	113.53705854769915	0.3405007780449852	0.5729763910232321
retrograde_Set2Cell2.2.6756	ID1880767	1880767	22	39.02333068847656	36.492968307542576	29.388410739083703	0.0	493.0	493	0.5	1		124.89189189189189	110.0	0.0	425.0	4621.0	114.92891130892458	0.3360336604954831	0.5466386436978775
retrograde_Set2Cell2.2.6757	ID736940	736940	22	29.12032127380371	38.40529517039871	26.120560556719436	0.0	193.0	193	0.5	1		124.35135135135135	85.0	0.0	475.0	4601.0	117.6445248799715	0.33645216113819526	0.5322046801569938
retrograde_Set2Cell2.2.6758	ID1816242	1816242	22	42.818424224853516	36.64551710649538	29.371449941132045	0.0	477.0	477	0.5	1		140.8108108108108	88.0	0.0	667.0	5210.0	153.3269632441002	0.3791119917636084	0.5049117154843208
retrograde_Set2Cell2.2.6759	ID98991	98991	22	27.64902687072754	38.605593906209016	25.158441164385664	0.0	29.0	29	0.5	1		117.78378378378379	96.0	0.0	378.0	4358.0	89.86413669013386	0.2713879366931661	0.559553406240027
retrograde_Set2Cell2.2.6760	ID538278	538278	22	34.17347717285156	38.55058250333531	25.869465037468093	0.0	139.0	139	0.5	1		143.05405405405406	121.0	0.0	597.0	5293.0	121.17479247075411	0.28423518213504173	0.5225780340293803
retrograde_Set2Cell2.2.6761	ID223916	223916	22	37.75817108154297	38.46420298000616	25.414582061222774	0.0	60.0	60	0.5	1		126.94594594594595	127.0	0.0	445.0	4697.0	96.49350753805666	0.32711372163343594	0.6485468600659978
retrograde_Set2Cell2.2.6762	ID1515192	1515192	22	43.19611740112305	37.832918859796905	28.49984845008537	0.0	397.0	397	0.5	1		139.32432432432432	123.0	0.0	466.0	5155.0	122.33425386893757	0.44826840996272077	0.7050143236235547
retrograde_Set2Cell2.2.6763	ID1557155	1557155	22	40.87600326538086	37.72076622529647	28.702591758614894	0.0	410.0	410	0.5	1		133.78378378378378	99.0	0.0	639.0	4950.0	155.1642740837979	0.3973239671732011	0.4903310453137685
retrograde_Set2Cell2.2.6764	ID1382061	1382061	22	43.67972946166992	38.06069352486736	27.92618208986699	0.0	359.0	359	0.5	1		135.83783783783784	103.0	0.0	542.0	5026.0	129.34310820310313	0.40281419496472193	0.6031315919702258
retrograde_Set2Cell2.2.6765	ID1176234	1176234	22	43.84320831298828	38.08171520467006	27.513824233329135	0.0	310.0	310	0.5	1		125.56756756756756	136.0	0.0	467.0	4646.0	113.75938069757895	0.37528391786732856	0.602404000521818
retrograde_Set2Cell2.2.6766	ID398010	398010	22	31.3499698638916	38.418876231466434	25.37542120587793	0.0	104.0	104	0.5	1		135.83783783783784	110.0	19.0	430.0	5026.0	98.63330334389357	0.29963636815703926	0.6350381933628362
retrograde_Set2Cell2.2.6767	ID1583833	1583833	22	37.33662796020508	37.64299388067676	28.840812553134235	0.0	416.0	416	0.5	1		142.3783783783784	96.0	0.0	586.0	5268.0	122.83352585949439	0.3649623488816777	0.6198470102542343
retrograde_Set2Cell2.2.6768	ID15042	15042	22	35.520118713378906	38.614481091518904	24.96960536269558	0.0	0.0	0	0.5	1		130.7027027027027	136.0	0.0	397.0	4836.0	102.44886661291218	0.2762209503702849	0.5522530855951111
retrograde_Set2Cell2.2.6769	ID473796	473796	22	46.25773620605469	38.51954251184796	25.749722076103485	0.0	123.0	123	0.5	1		141.54054054054055	125.0	0.0	505.0	5237.0	127.32866365665113	0.45570202165987794	0.6959741905124016
retrograde_Set2Cell2.2.6770	ID164551	164551	22	23.922409057617188	38.44793197948507	25.30560515731763	0.0	43.0	43	0.5	1		115.35135135135135	94.0	0.0	387.0	4268.0	97.62263404907019	0.24571171980242484	0.46613367840827
retrograde_Set2Cell2.2.6771	ID667340	667340	22	41.97988510131836	38.296154270018484	26.015628692059323	0.0	175.0	175	0.5	1		135.9189189189189	102.0	0.0	515.0	5029.0	125.46986764832299	0.35362063030723395	0.565993047542853
retrograde_Set2Cell2.2.6772	ID511695	511695	22	41.14950942993164	38.489166329936836	25.831921692004002	0.0	133.0	133	0.5	1		139.1081081081081	117.0	0.0	518.0	5147.0	106.49407489615555	0.3466517231012678	0.6725043018830796
retrograde_Set2Cell2.2.6773	ID891589	891589	22	45.94926071166992	38.17505503919608	26.94219346420178	0.0	236.0	236	0.5	1		130.48648648648648	86.0	0.0	445.0	4828.0	128.13071052241526	0.400503455152745	0.5824576867749541
retrograde_Set2Cell2.2.6774	ID1541853	1541853	22	42.777976989746094	37.64502810752558	28.658903217121438	0.0	406.0	406	0.5	1		146.94594594594594	108.0	0.0	476.0	5437.0	125.51072241622005	0.409853927695643	0.6807094160290597
retrograde_Set2Cell2.2.6775	ID1854167	1854167	22	43.542720794677734	36.554649538022524	29.394514863302728	0.0	486.0	486	0.5	1		142.32432432432432	95.0	0.0	539.0	5266.0	136.84704642086402	0.35648030039208495	0.5466328686775996
retrograde_Set2Cell2.2.6776	ID1736404	1736404	22	43.467559814453125	37.21559352007464	29.156777322598362	0.0	456.0	456	0.5	1		131.54054054054055	80.0	0.0	612.0	4867.0	148.688823945737	0.4320173143026891	0.5337823079858931
retrograde_Set2Cell2.2.6777	ID171728	171728	22	37.988067626953125	38.566755354367885	25.305775621669493	0.0	45.0	45	0.5	1		116.62162162162163	107.0	0.0	354.0	4315.0	103.70373167810293	0.2596842648941188	0.46365891858559677
retrograde_Set2Cell2.2.6778	ID994011	994011	22	38.774688720703125	38.00209822978268	27.261373435877477	0.0	259.0	259	0.5	1		126.21621621621621	100.0	0.0	487.0	4670.0	114.72312930005178	0.3739626607371951	0.5988905746451759
retrograde_Set2Cell2.2.6779	ID274129	274129	22	42.28768539428711	38.472859762503184	25.28260666763981	0.0	76.0	76	0.5	1		126.94594594594595	116.0	0.0	422.0	4697.0	101.68359037992586	0.3567076049703656	0.6564838830358276
retrograde_Set2Cell2.2.6780	ID102103	102103	22	26.801137924194336	38.60773058415457	25.240772444786142	0.0	28.0	28	0.5	1		117.5945945945946	98.0	0.0	421.0	4351.0	98.64398935888916	0.2655808405340284	0.5003265814772373
retrograde_Set2Cell2.2.6781	ID1746627	1746627	22	41.77870178222656	37.14685200812582	29.201082963486243	0.0	459.0	459	0.5	1		139.1891891891892	103.0	0.0	530.0	5150.0	138.76635796223127	0.4482427618281496	0.6209022438910858
retrograde_Set2Cell2.2.6782	ID576209	576209	22	32.36119079589844	38.59977973810053	25.95058464300087	0.0	153.0	153	0.5	1		124.67567567567568	91.0	0.0	528.0	4613.0	114.24487687372195	0.2994682968978117	0.5029909330433602
retrograde_Set2Cell2.2.6783	ID800469	800469	22	44.8749885559082	38.34515210302211	26.53436838504935	0.0	209.0	209	0.5	1		134.51351351351352	95.0	0.0	474.0	4977.0	123.59917781586071	0.3813691515893106	0.6009192796474888
retrograde_Set2Cell2.2.6784	ID1340104	1340104	22	33.83222198486328	38.17339745847696	28.06563657653974	0.0	355.0	355	0.5	1		124.27027027027027	114.0	0.0	614.0	4598.0	123.23749624396173	0.3821017431190009	0.5575622684394214
retrograde_Set2Cell2.2.6785	ID139998	139998	22	34.76692581176758	38.53218701262003	25.24441525742913	0.0	35.0	35	0.5	1		126.75675675675676	120.0	0.0	425.0	4690.0	99.74144502590613	0.3374151879540504	0.6412447685820841
retrograde_Set2Cell2.2.6786	ID1625797	1625797	22	50.76902770996094	37.64671448094871	28.948861371127098	0.0	426.0	426	0.5	1		155.3783783783784	130.0	0.0	624.0	5749.0	140.46378563556897	0.4072810038153835	0.6402794163572408
retrograde_Set2Cell2.2.6787	ID1473271	1473271	22	32.74678039550781	38.070516443810554	28.170836357790378	0.0	386.0	386	0.5	1		129.0	89.0	0.0	666.0	4773.0	138.7053231374581	0.3509213573658242	0.4831770638161751
retrograde_Set2Cell2.2.6788	ID1652475	1652475	22	45.7089729309082	37.460439965794826	29.087510654884976	0.0	433.0	433	0.5	1		144.2972972972973	107.0	0.0	567.0	5339.0	134.19841547020857	0.3970373818255011	0.6111730220962173
retrograde_Set2Cell2.2.6789	ID1149683	1149683	22	41.3359489440918	38.07943662487536	27.50047908938035	0.0	302.0	302	0.5	1		145.83783783783784	126.0	0.0	600.0	5396.0	123.02450377273841	0.3511843063606431	0.6162105057056979
retrograde_Set2Cell2.2.6790	ID940781	940781	22	43.84693145751953	38.024038324543724	27.213227431418314	0.0	247.0	247	0.5	1		145.40540540540542	126.0	0.0	569.0	5380.0	126.96510007335337	0.40356862440140373	0.658582112869085
retrograde_Set2Cell2.2.6791	ID1789688	1789688	22	46.91648864746094	36.77369970119823	29.285692899619153	0.0	471.0	471	0.5	1		138.7027027027027	99.0	0.0	710.0	5132.0	141.13151173144715	0.3888912742805767	0.5503650856986402
retrograde_Set2Cell2.2.6792	ID214752	214752	22	37.75275802612305	38.51111976588691	25.308036101199676	0.0	56.0	56	0.5	1		129.02702702702703	105.0	3.0	424.0	4774.0	100.39076055496743	0.32703088812892483	0.6334680041049656
retrograde_Set2Cell2.2.6793	ID14055	14055	22	35.83782958984375	38.75698890436989	25.006322368097596	0.0	2.0	2	0.5	1		124.05405405405405	91.0	0.0	456.0	4590.0	109.44758916839956	0.32028974684489586	0.5499314319848674
retrograde_Set2Cell2.2.6794	ID333549	333549	22	43.37445831298828	38.42472412140899	25.314155894386577	0.0	89.0	89	0.5	1		140.2972972972973	106.0	0.0	535.0	5191.0	118.89674905958083	0.3879643460398343	0.6596640640074133
retrograde_Set2Cell2.2.6795	ID720608	720608	22	35.48656463623047	38.440834923873204	26.18354446345425	0.0	188.0	188	0.5	1		117.91891891891892	82.0	0.0	450.0	4363.0	116.85565131068007	0.3669802297119186	0.5418064849925076
retrograde_Set2Cell2.2.6796	ID360181	360181	22	40.18641662597656	38.447772828875266	25.290373224898854	0.0	93.0	93	0.5	1		121.94594594594595	93.0	0.0	450.0	4512.0	108.11386640069861	0.3242276129090519	0.5523359648785149
retrograde_Set2Cell2.2.6797	ID131827	131827	22	33.473114013671875	38.47731673690539	25.240883404738952	0.0	36.0	36	0.5	1		126.54054054054055	121.0	0.0	423.0	4682.0	99.05570671613542	0.2949007406225484	0.5818614221981601
retrograde_Set2Cell2.2.6798	ID1366758	1366758	22	33.805423736572266	38.051639324380936	27.989295937256593	0.0	360.0	360	0.5	1		131.78378378378378	98.0	0.0	536.0	4876.0	126.98078050877865	0.31679241143011455	0.49935733210743727
retrograde_Set2Cell2.2.6799	ID435957	435957	22	27.480239868164062	38.45879950502173	25.692210146293338	0.0	114.0	114	0.5	1		125.5945945945946	97.0	0.0	650.0	4647.0	121.93246296833969	0.2856874927673294	0.45775954230696747
retrograde_Set2Cell2.2.6800	ID1446629	1446629	22	50.94871520996094	38.054986170682575	28.06665609405969	0.0	380.0	380	0.5	1		159.48648648648648	124.0	0.0	594.0	5901.0	129.73982974947756	0.4151421762425073	0.7212359159766952
retrograde_Set2Cell2.2.6801	ID19189	19189	22	35.9732666015625	38.62705015977308	25.17645506259528	0.0	6.0	6	0.5	1		121.24324324324324	86.0	0.0	474.0	4486.0	106.64307171469109	0.2880234776390948	0.5084625902288465
retrograde_Set2Cell2.2.6802	ID1271524	1271524	22	43.318790435791016	38.69415677679053	27.961065610346807	0.0	334.0	334	0.5	1		122.78378378378379	89.0	0.0	477.0	4543.0	125.10709526355923	0.3925684020030594	0.553334655642472
retrograde_Set2Cell2.2.6803	ID222968	222968	22	42.435272216796875	38.50600957912592	25.293509737273805	0.0	57.0	57	0.5	1		147.40540540540542	117.0	7.0	475.0	5454.0	104.43484397765258	0.41689054754330546	0.8305843199756711
retrograde_Set2Cell2.2.6804	ID1202924	1202924	22	50.146785736083984	38.12867934276496	27.558551563215055	0.0	317.0	317	0.5	1		137.78378378378378	118.0	0.0	429.0	5098.0	114.86807291050971	0.4086165487045421	0.6959081658826727
retrograde_Set2Cell2.2.6805	ID752396	752396	22	42.84188461303711	38.430344519613236	26.38490950521347	0.0	197.0	197	0.5	1		146.75675675675674	110.0	0.0	621.0	5430.0	134.4584622776792	0.44967642068135205	0.6771252381809536
retrograde_Set2Cell2.2.6806	ID1420050	1420050	22	39.16953659057617	38.026720122672856	27.90294963809482	0.0	372.0	372	0.5	1		135.0810810810811	98.0	0.0	539.0	4998.0	121.67428706235401	0.39463227343584406	0.6282877635213876
retrograde_Set2Cell2.2.6807	ID1694483	1694483	22	46.32695388793945	37.246144295727795	29.100480146392705	0.0	446.0	446	0.5	1		152.21621621621622	120.0	0.0	736.0	5632.0	157.07696894890154	0.35375697560603564	0.5064571541588243
retrograde_Set2Cell2.2.6808	ID930590	930590	22	43.48002243041992	38.06237264049715	27.14656439782248	0.0	243.0	243	0.5	1		148.86486486486487	110.0	0.0	716.0	5508.0	147.55265767442748	0.39095130849688287	0.5671342954853169
retrograde_Set2Cell2.2.6809	ID865048	865048	22	47.923221588134766	38.32168624421424	26.85445720936422	0.0	229.0	229	0.5	1		144.7027027027027	110.0	0.0	537.0	5354.0	121.52751514343134	0.35442589973206595	0.6231638058851746
retrograde_Set2Cell2.2.6810	ID1298185	1298185	22	42.2877082824707	38.79748181619315	28.09612811566018	0.0	340.0	340	0.5	1		150.67567567567568	113.0	0.0	706.0	5575.0	140.30939107994598	0.4001144626173302	0.6137720554921
retrograde_Set2Cell2.2.6811	ID1115916	1115916	22	39.78446960449219	38.07187794832807	27.465533368074503	0.0	290.0	290	0.5	1		133.59459459459458	78.0	0.0	652.0	4943.0	154.09781515854348	0.35995185280715325	0.4589266533197421
retrograde_Set2Cell2.2.6812	ID640791	640791	22	34.62519073486328	38.56366568738646	25.940811008028735	0.0	167.0	167	0.5	1		121.08108108108108	95.0	0.0	433.0	4480.0	108.82538980157831	0.2547617091927077	0.4518028341756187
retrograde_Set2Cell2.2.6813	ID1324852	1324852	22	30.330707550048828	38.43237892974748	28.055096633871283	0.0	348.0	348	0.5	1		125.16216216216216	112.0	0.0	441.0	4631.0	102.05159738352226	0.3786229628325625	0.6736660903536342
retrograde_Set2Cell2.2.6814	ID1187635	1187635	22	32.85539245605469	38.1330158044882	27.448194828126848	0.0	313.0	313	0.5	1		130.1081081081081	86.0	0.0	510.0	4814.0	123.42649269544646	0.3358093469514082	0.5299980497478218
retrograde_Set2Cell2.2.6815	ID409383	409383	22	45.86835861206055	38.50318191414866	25.447041793195748	0.0	110.0	110	0.5	1		142.56756756756758	109.0	0.0	469.0	5275.0	111.37412938693032	0.3638420270182923	0.6829913552302395
retrograde_Set2Cell2.2.6816	ID1020711	1020711	22	41.93471145629883	38.144994139457665	27.333791866200613	0.0	271.0	271	0.5	1		142.8108108108108	130.0	0.0	571.0	5284.0	118.2978439358887	0.3592736833903679	0.6381646580086167
retrograde_Set2Cell2.2.6817	ID1679154	1679154	22	44.144691467285156	37.328456432306744	29.09482839479807	0.0	444.0	444	0.5	1		128.51351351351352	96.0	0.0	564.0	4755.0	130.89045921041117	0.44589304040442435	0.6055713609048811
retrograde_Set2Cell2.2.6818	ID1282879	1282879	22	45.52665710449219	38.716722616303144	27.989943368801107	0.0	339.0	339	0.5	1		156.48648648648648	111.0	18.0	610.0	5790.0	123.36207359314776	0.4197132092553909	0.7500275030241337
retrograde_Set2Cell2.2.6819	ID1526584	1526584	22	44.19419479370117	37.795265592605226	28.55273926030037	0.0	401.0	401	0.5	1		134.97297297297297	86.0	0.0	549.0	4994.0	139.80869597943996	0.4185291298066024	0.5696787981468799
retrograde_Set2Cell2.2.6820	ID549671	549671	22	36.785682678222656	38.473902787337664	25.90224739694396	0.0	144.0	144	0.5	1		131.54054054054055	115.0	0.0	617.0	4867.0	115.45263449055986	0.34566896896417887	0.5853396276074392
retrograde_Set2Cell2.2.6821	ID593721	593721	22	48.55042266845703	38.51868055096479	25.944967981104746	0.0	158.0	158	0.5	1		144.27027027027026	111.0	0.0	396.0	5338.0	106.50342943060792	0.38836245595344376	0.7578401784251094
retrograde_Set2Cell2.2.6822	ID838462	838462	22	43.04962921142578	38.346790988847985	26.704817111014037	0.0	219.0	219	0.5	1		145.83783783783784	96.0	7.0	775.0	5396.0	152.01489574554373	0.37066038795777495	0.5188721736081026
retrograde_Set2Cell2.2.6823	ID1229601	1229601	22	41.809234619140625	38.256390535506675	27.66201277479195	0.0	320.0	320	0.5	1		138.97297297297297	97.0	0.0	491.0	5142.0	128.01377670792712	0.30548872703570656	0.5080725085837821
retrograde_Set2Cell2.2.6824	ID1111843	1111843	22	43.51565933227539	38.068064184614634	27.41754425602635	0.0	289.0	289	0.5	1		133.8918918918919	108.0	0.0	568.0	4954.0	119.6944684008654	0.4101907201821805	0.650755986743066
retrograde_Set2Cell2.2.6825	ID1074980	1074980	22	40.198516845703125	38.0778482973277	27.408880148358723	0.0	281.0	281	0.5	1		141.21621621621622	104.0	0.0	549.0	5225.0	126.29245933659415	0.42611571115514324	0.6682053194829245
retrograde_Set2Cell2.2.6826	ID773950	773950	22	40.03479766845703	38.41211931644467	26.526465838718053	0.0	203.0	203	0.5	1		132.51351351351352	101.0	0.0	493.0	4903.0	122.80056587401776	0.3379092478602877	0.5450837295429184
retrograde_Set2Cell2.2.6827	ID48955	48955	22	27.313705444335938	38.706453291945685	24.940591059236958	0.0	12.0	12	0.5	1		120.97297297297297	127.0	0.0	448.0	4476.0	93.6694799359507	0.26570115298810304	0.5422287035223216
retrograde_Set2Cell2.2.6828	ID1610531	1610531	22	62.86080551147461	37.64514100566806	28.96103526163856	0.0	423.0	423	0.5	1		148.21621621621622	125.0	0.0	599.0	5484.0	139.89026158130267	0.48534089976860567	0.6924030728840462
retrograde_Set2Cell2.2.6829	ID1499946	1499946	22	35.662841796875	37.88870849281358	28.204248328848923	0.0	392.0	392	0.5	1		139.8918918918919	105.0	0.0	560.0	5176.0	132.0207861966743	0.3781305642920141	0.5814757971334192
retrograde_Set2Cell2.2.6830	ID189245	189245	22	33.62362289428711	38.486562589863176	25.20807270251214	0.0	52.0	52	0.5	1		129.72972972972974	132.0	0.0	397.0	4800.0	95.67846868219291	0.28721666471125945	0.6050806630328731
retrograde_Set2Cell2.2.6831	ID614219	614219	22	31.460317611694336	38.58457488376457	25.93884170697161	0.0	161.0	161	0.5	1		125.97297297297297	88.0	0.0	580.0	4661.0	134.8036610297622	0.30638336863778703	0.4383290270975055
retrograde_Set2Cell2.2.6832	ID1568594	1568594	22	43.98169708251953	37.71287254705085	28.76834672039954	0.0	413.0	413	0.5	1		124.1891891891892	81.0	0.0	523.0	4595.0	123.83991410011687	0.44707975320791854	0.6196488964796019
retrograde_Set2Cell2.2.6833	ID678732	678732	22	45.47986602783203	38.498058722648864	25.993625716792465	0.0	179.0	179	0.5	1		127.97297297297297	107.0	0.0	401.0	4735.0	101.09497363219249	0.4340107250863059	0.7662434125576575
retrograde_Set2Cell2.2.6834	ID902986	902986	22	46.850711822509766	38.18274356293622	26.888699513633014	0.0	237.0	237	0.5	1		153.2972972972973	122.0	0.0	574.0	5672.0	131.22412228805447	0.3414365419841339	0.5946900657592418
retrograde_Set2Cell2.2.6835	ID1066841	1066841	22	37.09012985229492	38.08453101037634	27.4108807755487	0.0	283.0	283	0.5	1		130.27027027027026	102.0	0.0	481.0	4820.0	131.7724572150056	0.4172322298196088	0.5820864556908939
retrograde_Set2Cell2.2.6836	ID344911	344911	22	41.420257568359375	38.43111415756927	25.358511540705567	0.0	91.0	91	0.5	1		140.43243243243242	117.0	0.0	450.0	5196.0	116.19871402533308	0.34113784173161804	0.6148264928428757
retrograde_Set2Cell2.2.6837	ID447309	447309	22	38.828704833984375	38.45339423963153	25.66792069884448	0.0	115.0	115	0.5	1		134.8918918918919	117.0	0.0	547.0	4991.0	124.36679258989959	0.35172916666666665	0.564456015449943
retrograde_Set2Cell2.2.6838	ID158541	158541	22	30.927719116210938	38.59515893839221	25.302529105837845	0.0	44.0	44	0.5	1		122.10810810810811	98.0	0.0	396.0	4518.0	92.61952751378554	0.3239933500521288	0.6452414071434263
retrograde_Set2Cell2.2.6839	ID1827659	1827659	22	38.981143951416016	36.599786613067415	29.33293643594659	0.0	478.0	478	0.5	1		123.83783783783784	81.0	0.0	608.0	4582.0	139.9060227266689	0.36106136555131885	0.46962397452742466
retrograde_Set2Cell2.2.6840	ID1721163	1721163	22	45.98358154296875	37.23194853587531	29.14453146801857	0.0	453.0	453	0.5	1		152.35135135135135	112.0	0.0	617.0	5637.0	151.0982418120035	0.43776333537706924	0.6140007134554104
retrograde_Set2Cell2.2.6841	ID645980	645980	22	23.70496368408203	38.50518366814709	26.063824431086175	0.0	170.0	170	0.5	1		114.78378378378379	83.0	0.0	432.0	4247.0	97.37303275295223	0.2712659326299975	0.50307262160551
retrograde_Set2Cell2.2.6842	ID151391	151391	22	40.51944351196289	38.544548178786094	25.2234383951081	0.0	39.0	39	0.5	1		135.75675675675674	101.0	0.0	502.0	5023.0	115.64995205970217	0.3070632286507443	0.551540245150078
retrograde_Set2Cell2.2.6843	ID485209	485209	22	42.942955017089844	38.53094238018644	25.773621347188477	0.0	127.0	127	0.5	1		141.13513513513513	120.0	0.0	468.0	5222.0	98.8661165870745	0.3855027947925782	0.7943973527048525
retrograde_Set2Cell2.2.6844	ID1393527	1393527	22	28.989295959472656	38.11244750959094	28.039841917592774	0.0	368.0	368	0.5	1		129.16216216216216	101.0	0.0	566.0	4779.0	134.9043927942867	0.3747078494121031	0.5219412111326308
retrograde_Set2Cell2.2.6845	ID458594	458594	22	42.9597053527832	38.51532036307258	25.845026518657747	0.0	120.0	120	0.5	1		130.24324324324326	94.0	0.0	636.0	4819.0	135.64914002377307	0.32108660095185004	0.46672283307107965
retrograde_Set2Cell2.2.6846	ID1214324	1214324	22	33.170894622802734	38.182949821202136	27.64011258915752	0.0	319.0	319	0.5	1		132.75675675675674	118.0	0.0	506.0	4912.0	112.34629139045573	0.3479354751039288	0.6100388545306737
retrograde_Set2Cell2.2.6847	ID523119	523119	22	41.86655044555664	38.49136963952779	25.856297317521275	0.0	137.0	137	0.5	1		138.78378378378378	109.0	0.0	372.0	5135.0	99.24356546036265	0.3622617974131719	0.7437522986526548
retrograde_Set2Cell2.2.6848	ID303982	303982	22	37.796485900878906	38.45542682598401	25.44194604883595	0.0	79.0	79	0.5	1		118.13513513513513	94.0	0.0	492.0	4371.0	115.88048492643956	0.31295950506674053	0.48599923859981903
retrograde_Set2Cell2.2.6849	ID876387	876387	22	43.27229690551758	38.29390206076072	26.829581784029898	0.0	230.0	230	0.5	1		154.0	131.0	8.0	509.0	5698.0	106.88025490654898	0.373820552410362	0.7841269875429262
retrograde_Set2Cell2.2.6850	ID371562	371562	22	37.079280853271484	38.46307142338277	25.277805842452572	0.0	98.0	98	0.5	1		130.51351351351352	99.0	0.0	488.0	4829.0	106.43010790123192	0.39125906041755837	0.6897272372481978
retrograde_Set2Cell2.2.6851	ID1774443	1774443	22	39.53523635864258	36.86242008988233	29.187812101968717	0.0	467.0	467	0.5	1		137.45945945945945	104.0	0.0	553.0	5086.0	142.36135450063423	0.4802178305376921	0.6265059011491164
retrograde_Set2Cell2.2.6852	ID1351525	1351525	22	36.42762756347656	38.362004969216294	28.003893352019748	0.0	351.0	351	0.5	1		129.05405405405406	86.0	0.0	473.0	4775.0	125.56648215762614	0.31490280548785254	0.4922784199773432
retrograde_Set2Cell2.2.6853	ID811901	811901	22	35.48805618286133	38.4602358177728	26.64802988320162	0.0	214.0	214	0.5	1		149.40540540540542	111.0	0.0	573.0	5528.0	137.34333690497036	0.4158964242527233	0.63906114412758
retrograde_Set2Cell2.2.6854	ID743288	743288	22	44.59674835205078	38.382815736048066	26.433050459734382	0.0	198.0	198	0.5	1		138.02702702702703	121.0	0.0	523.0	5107.0	119.37557131602357	0.3668767958452842	0.6206825559241465
retrograde_Set2Cell2.2.6855	ID1161062	1161062	22	35.96900939941406	38.048626765875234	27.481219090377625	0.0	304.0	304	0.5	1		135.1891891891892	99.0	0.0	471.0	5002.0	116.71685535656076	0.30154008203929833	0.5366929401477502
retrograde_Set2Cell2.2.6856	ID1005427	1005427	22	43.78034210205078	38.138900555511626	27.39091058235044	0.0	269.0	269	0.5	1		133.35135135135135	100.0	0.0	518.0	4934.0	119.39226110603657	0.38384139393833155	0.6196075915309979
retrograde_Set2Cell2.2.6857	ID297850	297850	22	42.38526916503906	38.46315554127506	25.360302791009246	0.0	77.0	77	0.5	1		140.16216216216216	135.0	0.0	431.0	5186.0	97.6534443590967	0.3394859058735875	0.7275399041279115
retrograde_Set2Cell2.2.6858	ID1058670	1058670	22	37.386783599853516	38.0699516909914	27.375722117127317	0.0	276.0	276	0.5	1		122.48648648648648	82.0	0.0	509.0	4532.0	116.49406795141059	0.3510306980770526	0.5463793062106499
retrograde_Set2Cell2.2.6859	ID1248108	1248108	22	41.75175476074219	38.554841844250134	27.9014274903507	0.0	327.0	327	0.5	1		131.05405405405406	79.0	0.0	561.0	4849.0	122.8501675361644	0.33429995660778733	0.5345490363300239
retrograde_Set2Cell2.2.6860	ID1553303	1553303	22	45.429935455322266	37.73939193249033	28.69857851155332	0.0	409.0	409	0.5	1		143.48648648648648	108.0	0.0	586.0	5309.0	138.57060406995532	0.43248235782482364	0.625243234103198
retrograde_Set2Cell2.2.6861	ID125829	125829	22	39.40538787841797	38.505378601961155	25.34234878743456	0.0	33.0	33	0.5	1		134.48648648648648	118.0	0.0	497.0	4976.0	109.72759746593216	0.32470172043506196	0.6008405879775461
retrograde_Set2Cell2.2.6862	ID1810333	1810333	22	35.32971954345703	36.69597519445269	29.322423725384905	0.0	475.0	475	0.5	1		125.0	78.0	0.0	514.0	4625.0	136.12290198362817	0.41727991278277454	0.5407302383225856
retrograde_Set2Cell2.2.6863	ID1838996	1838996	22	50.58887481689453	36.56860668993421	29.33148250951642	0.0	483.0	483	0.5	1		168.32432432432432	138.0	5.0	524.0	6228.0	129.53850865756183	0.42047400889945463	0.7692789459594435
retrograde_Set2Cell2.2.6864	ID60299	60299	22	36.84449005126953	38.683713641527106	25.05770090158038	0.0	15.0	15	0.5	1		117.67567567567568	96.0	0.0	430.0	4354.0	95.70064845189982	0.24967848410083177	0.4913428517202075
retrograde_Set2Cell2.2.6865	ID420746	420746	22	43.48114013671875	38.420037060555714	25.488433690647128	0.0	109.0	109	0.5	1		154.78378378378378	131.0	5.0	614.0	5727.0	132.76506717907034	0.39896183206106867	0.6649624457667672
retrograde_Set2Cell2.2.6866	ID1404805	1404805	22	39.1203727722168	38.11027008469002	27.96583976822287	0.0	366.0	366	0.5	1		142.75675675675674	96.0	0.0	575.0	5282.0	128.78241887544826	0.3773919148482701	0.6074424699117401
retrograde_Set2Cell2.2.6867	ID758683	758683	22	37.72475814819336	38.41681406295538	26.42193207238594	0.0	199.0	199	0.5	1		151.3783783783784	119.0	0.0	517.0	5601.0	121.12696537824161	0.39554172401525145	0.708439036824786
retrograde_Set2Cell2.2.6868	ID588697	588697	22	42.42226028442383	38.525688527936516	25.947285372882483	0.0	151.0	151	0.5	1		127.43243243243244	98.0	0.0	492.0	4715.0	115.73329986091598	0.3721583595437705	0.5972761530848226
retrograde_Set2Cell2.2.6869	ID264085	264085	22	38.37678527832031	38.427556578853974	25.35516801409029	0.0	64.0	64	0.5	1		137.02702702702703	135.0	0.0	467.0	5070.0	107.59272137878888	0.3793013245509514	0.7004522659413173
retrograde_Set2Cell2.2.6870	ID1865614	1865614	22	55.74448013305664	36.4847957484418	29.40922618815993	0.0	491.0	491	0.5	1		166.59459459459458	121.0	0.0	648.0	6164.0	154.58519036790386	0.44593824962022066	0.664734156541761
retrograde_Set2Cell2.2.6871	ID705438	705438	22	40.14992904663086	38.440223492913425	26.300469105495633	0.0	189.0	189	0.5	1		129.1891891891892	119.0	0.0	411.0	4780.0	111.99995978120256	0.38721807133937475	0.6439456017464216
retrograde_Set2Cell2.2.6872	ID1892232	1892232	22	45.068851470947266	36.45430622211899	29.43953881382834	0.0	497.0	497	0.5	1		146.24324324324326	114.0	0.0	624.0	5411.0	129.9720921765313	0.43841523420026846	0.6858940862166598
retrograde_Set2Cell2.2.6873	ID1484686	1484686	22	34.0523681640625	37.940564803596466	28.28461561453231	0.0	390.0	390	0.5	1		135.94594594594594	94.0	0.0	587.0	5030.0	137.15015006795898	0.3374444563755644	0.5001802190212724
retrograde_Set2Cell2.2.6874	ID915351	915351	22	43.43717575073242	38.103833695097066	27.18178880010562	0.0	244.0	244	0.5	1		134.48648648648648	100.0	0.0	577.0	4976.0	133.17628701620805	0.3374321759142603	0.5095613341302081
retrograde_Set2Cell2.2.6875	ID1256335	1256335	22	40.534664154052734	38.61539667998801	27.9227159350818	0.0	332.0	332	0.5	1		143.1891891891892	111.0	0.0	566.0	5298.0	132.03257969948973	0.4090173303976249	0.6296286649151805
retrograde_Set2Cell2.2.6876	ID1637253	1637253	22	34.803062438964844	37.547149904509105	28.938376791880163	0.0	430.0	430	0.5	1		119.45945945945945	90.0	0.0	503.0	4420.0	134.67648367571545	0.4138996970302815	0.5193202761265747
retrograde_Set2Cell2.2.6877	ID1309581	1309581	22	51.74018096923828	38.70830859669284	28.07263681202998	0.0	343.0	343	0.5	1		142.32432432432432	102.0	0.0	558.0	5266.0	136.46632756309725	0.39581482892689523	0.5914906375437828
retrograde_Set2Cell2.2.6878	ID1458057	1458057	22	39.55045700073242	38.007489463791295	28.06173202969852	0.0	383.0	383	0.5	1		107.02702702702703	67.0	0.0	500.0	3960.0	112.66851243223944	0.33696922477600305	0.4788392318798952
retrograde_Set2Cell2.2.6879	ID382885	382885	22	40.201629638671875	38.42907734378372	25.356205448021566	0.0	102.0	102	0.5	1		123.62162162162163	80.0	0.0	443.0	4574.0	121.79498971435368	0.30248986571126213	0.4714454895013762
retrograde_Set2Cell2.2.6880	ID652200	652200	22	42.54383087158203	38.481662069965076	26.03987841590537	0.0	174.0	174	0.5	1		145.97297297297297	121.0	0.0	573.0	5401.0	127.54051349505609	0.38336598598911686	0.6343526700933462
retrograde_Set2Cell2.2.6881	ID849838	849838	22	48.89358901977539	38.37309411628609	26.70313782505898	0.0	224.0	224	0.5	1		140.83783783783784	111.0	0.0	615.0	5211.0	150.15353503692174	0.4305145501266347	0.5645590037203296
retrograde_Set2Cell2.2.6882	ID925611	925611	22	45.8590202331543	38.1573244475967	27.120256183912247	0.0	241.0	241	0.5	1		144.2972972972973	125.0	0.0	490.0	5339.0	116.15503644910319	0.44339496344435414	0.7632304998407238
retrograde_Set2Cell2.2.6883	ID136100	136100	22	28.087949752807617	38.534096104001655	25.226268367313306	0.0	38.0	38	0.5	1		116.21621621621621	90.0	0.0	409.0	4300.0	97.19914698274968	0.2785544786574034	0.5209849542021217
retrograde_Set2Cell2.2.6884	ID1663934	1663934	22	49.73243713378906	37.367620602576324	29.04817977757961	0.0	434.0	434	0.5	1		155.67567567567568	142.0	0.0	636.0	5760.0	131.66309152404736	0.4817251669921379	0.7688088698742485
retrograde_Set2Cell2.2.6885	ID561056	561056	22	48.641876220703125	38.55421760479095	25.952286853024237	0.0	149.0	149	0.5	1		144.3783783783784	108.0	0.0	469.0	5342.0	124.0571891757434	0.399814052866433	0.6648105827038863
retrograde_Set2Cell2.2.6886	ID1032102	1032102	22	41.34136199951172	38.06814973129538	27.358803411395204	0.0	265.0	265	0.5	1		143.16216216216216	117.0	0.0	503.0	5297.0	97.76630682781645	0.37130624183209904	0.7929883954201761
retrograde_Set2Cell2.2.6887	ID1705905	1705905	22	57.53777313232422	37.28014731061602	29.120435567725263	0.0	449.0	449	0.5	1		153.86486486486487	123.0	0.0	598.0	5693.0	131.46950684942584	0.5019698272691065	0.7822774768100779
retrograde_Set2Cell2.2.6888	ID1134524	1134524	22	41.14738464355469	38.04812866068559	27.481826779163942	0.0	299.0	299	0.5	1		152.51351351351352	127.0	0.0	568.0	5643.0	126.36886519269726	0.3352247454954776	0.6060101994984659
retrograde_Set2Cell2.2.6889	ID1378235	1378235	22	38.56046676635742	38.15409988893524	27.921754144900177	0.0	363.0	363	0.5	1		132.0	92.0	0.0	529.0	4884.0	130.31883977384084	0.3447617181760298	0.5193622996118662
retrograde_Set2Cell2.2.6890	ID963489	963489	22	45.88960647583008	38.048348443776845	27.21369198021439	0.0	251.0	251	0.5	1		133.6216216216216	84.0	0.0	494.0	4944.0	129.19458867050795	0.36377705898969165	0.5517652395015198
retrograde_Set2Cell2.2.6891	ID887740	887740	22	48.841793060302734	38.158440126800436	26.948278852913234	0.0	238.0	238	0.5	1		145.0	117.0	0.0	575.0	5365.0	130.2730039400165	0.40606060606060607	0.6428807002758778
retrograde_Set2Cell2.2.6892	ID1801130	1801130	22	48.43560791015625	36.648133596355194	29.26331888467287	0.0	473.0	473	0.5	1		134.27027027027026	88.0	0.0	607.0	4968.0	145.98756580397307	0.3899400762665698	0.5160547581411049
retrograde_Set2Cell2.2.6893	ID1123235	1123235	22	39.10676956176758	38.123985302840964	27.49846396511026	0.0	295.0	295	0.5	1		140.86486486486487	99.0	0.0	704.0	5212.0	141.8994483902367	0.3652656302145318	0.5311823344245385
retrograde_Set2Cell2.2.6894	ID1431463	1431463	22	33.1307487487793	38.13694147748282	28.003108364397775	0.0	375.0	375	0.5	1		108.24324324324324	59.0	0.0	527.0	4005.0	135.60961236935592	0.3423679651935705	0.4071569568314321
retrograde_Set2Cell2.2.6895	ID625595	625595	22	45.434295654296875	38.5671861055162	25.919576585589827	0.0	166.0	166	0.5	1		133.9189189189189	105.0	0.0	497.0	4955.0	121.99166145874669	0.38008977064564153	0.6046730725937158
retrograde_Set2Cell2.2.6896	ID1595308	1595308	22	52.3585319519043	37.70884702409168	28.904929647248768	0.0	421.0	421	0.5	1		142.8108108108108	106.0	0.0	606.0	5284.0	149.4649416042731	0.41529396009106734	0.5607389258727327
retrograde_Set2Cell2.2.6897	ID108469	108469	22	40.27669906616211	38.596733562614595	25.254270474585617	0.0	27.0	27	0.5	1		137.02702702702703	135.0	0.0	373.0	5070.0	105.4531192538199	0.30568824241703874	0.6084375963996744
retrograde_Set2Cell2.2.6898	ID693182	693182	22	36.549381256103516	38.369619475900514	26.105199235902656	0.0	182.0	182	0.5	1		141.1081081081081	141.0	0.0	569.0	5221.0	119.82621299749616	0.3256623318916635	0.5785817662092902
retrograde_Set2Cell2.2.6899	ID823224	823224	22	48.59816360473633	38.37174043302788	26.644137428211227	0.0	215.0	215	0.5	1		154.56756756756758	121.0	0.0	539.0	5719.0	130.95048694079006	0.40454417183926433	0.6799418886772123
retrograde_Set2Cell2.2.6900	ID1759139	1759139	22	37.93147659301758	37.106614437698546	29.170553268057503	0.0	461.0	461	0.5	1		136.59459459459458	92.0	0.0	581.0	5054.0	144.1888151501857	0.42116377224218526	0.5614858484387437
retrograde_Set2Cell2.2.6901	ID1096622	1096622	22	42.885597229003906	38.12021199013048	27.515825132327898	0.0	291.0	291	0.5	1		143.9189189189189	111.0	13.0	461.0	5325.0	112.7377434526645	0.3816917115961807	0.7053101324354514
retrograde_Set2Cell2.2.6902	ID1621978	1621978	22	40.42544174194336	37.55053070189394	29.033972873174502	0.0	428.0	428	0.5	1		133.43243243243242	95.0	0.0	497.0	4937.0	129.13054130102879	0.40768837449673806	0.5985276673086004
retrograde_Set2Cell2.2.6903	ID1172434	1172434	22	41.55674743652344	38.11722310169782	27.611654681878473	0.0	307.0	307	0.5	1		131.0	91.0	0.0	494.0	4847.0	121.97950647547317	0.4429146367295064	0.6593163003102317
retrograde_Set2Cell2.2.6904	ID732104	732104	22	34.726993560791016	38.4703952231374	26.265690052331923	0.0	192.0	192	0.5	1		137.8918918918919	115.0	0.0	438.0	5102.0	104.67589762473281	0.329709641001352	0.653276237022869
retrograde_Set2Cell2.2.6905	ID785359	785359	22	44.882198333740234	38.3006941470493	26.498943420938026	0.0	206.0	206	0.5	1		134.51351351351352	101.0	0.0	525.0	4977.0	111.68572514516437	0.34620916375590716	0.6194756791583225
retrograde_Set2Cell2.2.6906	ID1511379	1511379	22	42.081016540527344	37.82434422907093	28.570076942651287	0.0	398.0	398	0.5	1		121.1891891891892	80.0	0.0	589.0	4484.0	141.49182109025043	0.42168024571859736	0.5080937662132188
retrograde_Set2Cell2.2.6907	ID496591	496591	22	40.94285202026367	38.5582282478629	25.90373058467912	0.0	134.0	134	0.5	1		141.13513513513513	122.0	0.0	493.0	5222.0	106.09617287111679	0.33139988845510315	0.662230627493845
retrograde_Set2Cell2.2.6908	ID1579984	1579984	22	38.67607116699219	37.63471587229161	28.78321657811292	0.0	415.0	415	0.5	1		141.67567567567568	102.0	0.0	620.0	5242.0	145.98821376590152	0.41239258113573185	0.5667126533655282
retrograde_Set2Cell2.2.6909	ID1336286	1336286	22	31.649211883544922	38.41884107811103	27.859264489053224	0.0	352.0	352	0.5	1		136.51351351351352	124.0	18.0	559.0	5051.0	108.60392401894285	0.30249003551880393	0.5838439527441441
retrograde_Set2Cell2.2.6910	ID228301	228301	22	41.011993408203125	38.47879997270678	25.252171434081284	0.0	58.0	58	0.5	1		159.59459459459458	139.0	0.0	482.0	5905.0	108.42187649779586	0.3368729598439604	0.7418349105751564
retrograde_Set2Cell2.2.6911	ID254930	254930	22	46.468284606933594	38.501281725159956	25.310713575122957	0.0	67.0	67	0.5	1		148.9189189189189	109.0	0.0	541.0	5510.0	110.80472773166174	0.33943242883154945	0.6811677874376858
retrograde_Set2Cell2.2.6912	ID356310	356310	22	43.79299545288086	38.44181175795023	25.27472768849241	0.0	94.0	94	0.5	1		128.13513513513513	101.0	0.0	491.0	4741.0	113.87033614358681	0.3343364364581078	0.5639050554052012
retrograde_Set2Cell2.2.6913	ID52182	52182	22	36.38947296142578	38.63450727653048	25.109820504917625	0.0	11.0	11	0.5	1		114.64864864864865	84.0	0.0	293.0	4242.0	88.61220640026477	0.2354342185773833	0.4931230960929442
retrograde_Set2Cell2.2.6914	ID663517	663517	22	42.646278381347656	38.477470849534946	26.01920233885289	0.0	173.0	173	0.5	1		127.05405405405405	92.0	0.0	399.0	4701.0	113.96464996410702	0.36232582699523086	0.5930163452367494
retrograde_Set2Cell2.2.6915	ID1785853	1785853	22	37.50229263305664	36.81099318630657	29.26990576375752	0.0	470.0	470	0.5	1		128.16216216216216	72.0	0.0	619.0	4742.0	138.3974778016632	0.3411435812923894	0.47111135792562947
retrograde_Set2Cell2.2.6916	ID646126	646126	22	49.137550354003906	38.43665068865462	25.92097411319726	0.0	171.0	171	0.5	1		140.35135135135135	115.0	0.0	493.0	5193.0	120.31814682938088	0.4034095707568436	0.6706211152612797
retrograde_Set2Cell2.2.6917	ID1850356	1850356	22	39.576805114746094	36.45506090474415	29.38409296060046	0.0	487.0	487	0.5	1		147.1891891891892	113.0	0.0	504.0	5446.0	122.99160717478017	0.3619730892100742	0.6361187393956498
retrograde_Set2Cell2.2.6918	ID1145852	1145852	22	39.635948181152344	38.1130720898964	27.53230655992919	0.0	301.0	301	0.5	1		149.67567567567568	126.0	0.0	492.0	5538.0	117.11628932486387	0.32771160438273556	0.6308875952538212
retrograde_Set2Cell2.2.6919	ID534503	534503	22	46.051513671875	38.506500517455194	25.931914275149808	0.0	142.0	142	0.5	1		135.45945945945945	117.0	0.0	365.0	5012.0	103.87909494391239	0.3689565425212008	0.7029051591812195
retrograde_Set2Cell2.2.6920	ID287732	287732	22	43.82942199707031	38.47425915799816	25.386985918690588	0.0	71.0	71	0.5	1		154.8918918918919	118.0	0.0	423.0	5731.0	110.04942924375791	0.33711719270537727	0.709712271023527
retrograde_Set2Cell2.2.6921	ID1732579	1732579	22	51.179779052734375	37.201296629396154	29.122743470614623	0.0	455.0	455	0.5	1		152.0810810810811	114.0	0.0	605.0	5627.0	150.7299605951684	0.40951142261883267	0.5862772223293164
retrograde_Set2Cell2.2.6922	ID291833	291833	22	38.02790832519531	38.45346211208928	25.308219408747114	0.0	78.0	78	0.5	1		136.3783783783784	104.0	0.0	426.0	5046.0	108.57264627667283	0.38311067067626364	0.6958608626792564
retrograde_Set2Cell2.2.12175	ID1130513	1130513	39	84.5328140258789	70.60739342869378	23.521745106000843	0.0	297.0	297	0.5	1		259.1621621621622	206.0	0.0	902.0	9589.0	217.97190358105962	0.41853954959773326	0.7016105764957945
retrograde_Set2Cell2.2.12176	ID557069	557069	39	73.17743682861328	71.17937351995768	22.427315422132665	0.0	145.0	145	0.5	1		216.0810810810811	164.0	0.0	775.0	7995.0	200.5919543055806	0.5118477897217333	0.7294003930434803
retrograde_Set2Cell2.2.12177	ID993799	993799	39	67.93814849853516	70.72896580749563	23.34751883367226	0.0	259.0	259	0.5	1		216.72972972972974	167.0	0.0	718.0	8019.0	169.771521078682	0.4071649366251367	0.73876959236237
retrograde_Set2Cell2.2.12178	ID164360	164360	39	92.19237518310547	71.49295159134824	21.604537248465093	0.0	43.0	43	0.5	1		217.48648648648648	160.0	0.0	717.0	8047.0	198.94270833886125	0.5371325977252168	0.7640194664094211
retrograde_Set2Cell2.2.12179	ID845831	845831	39	83.55290985107422	70.91560076403452	22.98071629361571	0.0	222.0	222	0.5	1		234.86486486486487	147.0	33.0	1003.0	8690.0	200.23932377729102	0.5085684907554777	0.7908299253765679
retrograde_Set2Cell2.2.12180	ID1202713	1202713	39	52.67982864379883	70.54117476182425	23.705677334966403	0.0	317.0	317	0.5	1		184.45945945945945	142.0	0.0	710.0	6825.0	148.84548188466277	0.31685379917330225	0.5963711537844028
retrograde_Set2Cell2.2.12181	ID1237017	1237017	39	68.80738067626953	70.54319376971488	23.72402892626589	0.0	326.0	326	0.5	1		220.3783783783784	163.0	0.0	713.0	8154.0	171.94756166914368	0.4004524961603884	0.7329689546556756
retrograde_Set2Cell2.2.12182	ID139791	139791	39	71.7507095336914	71.50555581663612	21.509386737372377	0.0	35.0	35	0.5	1		219.3783783783784	163.0	40.0	738.0	8117.0	178.20826632394522	0.45309827892041143	0.7677032805951711
retrograde_Set2Cell2.2.12183	ID473609	473609	39	78.98025512695312	71.21252898046313	22.265781152078414	0.0	123.0	123	0.5	1		204.1081081081081	132.0	0.0	757.0	7552.0	192.97348461839456	0.46393553082965755	0.6703911874138999
retrograde_Set2Cell2.2.12184	ID1066526	1066526	39	74.32112121582031	70.57451711861552	23.558379552344892	0.0	283.0	283	0.5	1		224.51351351351352	200.0	35.0	809.0	8307.0	172.42786279446796	0.3900770157193162	0.7307629758137949
retrograde_Set2Cell2.2.12185	ID131602	131602	39	81.91443634033203	71.47443194875567	21.489871966327826	0.0	36.0	36	0.5	1		210.21621621621622	121.0	0.0	720.0	7778.0	196.22961821056234	0.49992258519105687	0.7141107394109737
retrograde_Set2Cell2.2.12186	ID1271296	1271296	39	54.41509246826172	70.52266227580805	23.773605542122535	0.0	334.0	334	0.5	1		199.1081081081081	156.0	0.0	613.0	7367.0	145.38718111454128	0.3456641266824797	0.7035750994801393
retrograde_Set2Cell2.2.12187	ID667161	667161	39	77.83577728271484	71.09660148576289	22.637672070072416	0.0	175.0	175	0.5	1		222.75675675675674	151.0	8.0	810.0	8242.0	185.61405679009894	0.48182953656523225	0.7804501905334857
retrograde_Set2Cell2.2.12188	ID397843	397843	39	85.42811584472656	71.26737219750216	22.140694010731348	0.0	104.0	104	0.5	1		220.51351351351352	167.0	0.0	927.0	8159.0	194.2632265798167	0.5567911098798377	0.8119635925786454
retrograde_Set2Cell2.2.12189	ID800282	800282	39	89.1507568359375	70.97350836291753	22.80602011168022	0.0	209.0	209	0.5	1		210.56756756756758	143.0	0.0	781.0	7791.0	192.3916059240372	0.5019894876455273	0.7315821249022314
retrograde_Set2Cell2.2.12190	ID511516	511516	39	77.13455963134766	71.21035131007432	22.3957639897687	0.0	133.0	133	0.5	1		219.78378378378378	154.0	0.0	820.0	8132.0	197.51879448339636	0.519654499830646	0.7610041886432503
retrograde_Set2Cell2.2.12191	ID728087	728087	39	70.96856689453125	70.95813571612955	22.707215525294338	0.0	191.0	191	0.5	1		204.83783783783784	134.0	0.0	789.0	7579.0	200.39828585337992	0.5274275421647291	0.705908422496878
retrograde_Set2Cell2.2.12192	ID921618	921618	39	80.77910614013672	70.76081006093729	23.248015978389628	0.0	246.0	246	0.5	1		227.59459459459458	179.0	0.0	620.0	8421.0	169.77476246477264	0.4711888323338204	0.8587077382432049
retrograde_Set2Cell2.2.12193	ID914960	914960	39	69.33995819091797	70.86531782238347	23.208655378877104	0.0	244.0	244	0.5	1		220.59459459459458	178.0	19.0	767.0	8162.0	193.44572300195148	0.49678415910719964	0.7569623705490549
retrograde_Set2Cell2.2.12194	ID1247245	1247245	39	54.817020416259766	70.47601354432173	23.757391145720195	0.0	327.0	327	0.5	1		214.0	193.0	1.0	678.0	7918.0	147.44565853975567	0.34084405217338914	0.7378859303188081
retrograde_Set2Cell2.2.12195	ID910354	910354	39	78.59638214111328	70.85811326872181	23.178718555389956	0.0	239.0	239	0.5	1		219.48648648648648	147.0	43.0	839.0	8121.0	190.97638330165066	0.44794723104419276	0.7111025553577985
retrograde_Set2Cell2.2.12196	ID1069583	1069583	39	77.98402404785156	70.6065504644786	23.49414076692969	0.0	280.0	280	0.5	1		238.3783783783784	211.0	0.0	632.0	8820.0	156.58567966156764	0.34869920396634724	0.7871919962885816
retrograde_Set2Cell2.2.12197	ID286756	286756	39	84.83976745605469	71.34446726658865	21.753582791483723	0.0	72.0	72	0.5	1		216.40540540540542	151.0	0.0	758.0	8007.0	180.05345802774173	0.48701959649855886	0.7872748505042257
retrograde_Set2Cell2.2.12198	ID819241	819241	39	77.63470458984375	70.92496299996776	22.948733162900858	0.0	216.0	216	0.5	1		229.24324324324326	154.0	0.0	1027.0	8482.0	227.37186933956224	0.5104582342702694	0.681461461218704
retrograde_Set2Cell2.2.12199	ID752173	752173	39	69.71912384033203	71.01734530653673	22.795628482737023	0.0	197.0	197	0.5	1		220.24324324324326	170.0	0.0	737.0	8149.0	189.5921654214361	0.47922615598360724	0.7526934532741347
retrograde_Set2Cell2.2.12200	ID940584	940584	39	70.1209945678711	70.76744796319547	23.309921851402667	0.0	247.0	247	0.5	1		216.1081081081081	186.0	0.0	660.0	7996.0	159.05777842305255	0.4406171420454005	0.8311108572008532
retrograde_Set2Cell2.2.12201	ID1195061	1195061	39	45.98050308227539	70.49251569107349	23.691473477347298	0.0	315.0	315	0.5	1		188.40540540540542	173.0	17.0	640.0	6971.0	121.98416551600718	0.29671797907855874	0.7068352907361461
retrograde_Set2Cell2.2.12202	ID959526	959526	39	75.76129913330078	70.75041064337903	23.287008581617812	0.0	249.0	249	0.5	1		205.0	156.0	0.0	721.0	7585.0	191.82906163793038	0.42580084264027285	0.6382886234590075
retrograde_Set2Cell2.2.12203	ID645667	645667	39	77.69570922851562	71.15072927525847	22.607282427560747	0.0	170.0	170	0.5	1		211.51351351351352	142.0	0.0	766.0	7826.0	195.44004787226262	0.47864791311646365	0.7006577818999034
retrograde_Set2Cell2.2.12204	ID378926	378926	39	78.64859008789062	71.30008700068795	22.06750268531538	0.0	99.0	99	0.5	1		202.7027027027027	148.0	0.0	684.0	7500.0	179.36382405987385	0.4769342631707506	0.7298809659663611
retrograde_Set2Cell2.2.12205	ID576037	576037	39	88.52223205566406	71.11431008390741	22.503250414312323	0.0	153.0	153	0.5	1		218.0810810810811	133.0	0.0	950.0	8069.0	211.82033508224453	0.5192486817986376	0.7037637138973697
retrograde_Set2Cell2.2.12206	ID720420	720420	39	76.81309509277344	71.01989344288309	22.71139523436432	0.0	188.0	188	0.5	1		219.9189189189189	167.0	12.0	714.0	8137.0	192.35548375893038	0.5135924049229207	0.7758855587547712
retrograde_Set2Cell2.2.12207	ID223283	223283	39	83.24687194824219	71.46875899595467	21.66620137396942	0.0	59.0	59	0.5	1		221.0	153.0	0.0	806.0	8177.0	201.4810440490894	0.5302263648468709	0.7601402249857874
retrograde_Set2Cell2.2.12208	ID1297954	1297954	39	38.50669479370117	70.47892914686857	23.724911667540482	0.0	340.0	340	0.5	1		161.78378378378378	127.0	0.0	595.0	5986.0	140.23039279365605	0.2612585964652813	0.47795750310556445
retrograde_Set2Cell2.2.12209	ID692793	692793	39	81.04573059082031	71.05600277979192	22.638867732133757	0.0	182.0	182	0.5	1		207.94594594594594	141.0	0.0	841.0	7694.0	188.89325997415486	0.46053231994684823	0.6942452772332718
retrograde_Set2Cell2.2.12210	ID1332256	1332256	39	26.629961013793945	70.50617747795309	23.93445625732667	0.0	350.0	350	0.5	1		136.40540540540542	144.0	0.0	437.0	5047.0	97.52420197043384	0.22892212239164159	0.521089800450493
retrograde_Set2Cell2.2.12211	ID1149476	1149476	39	68.12808990478516	70.55307875164144	23.631805944524775	0.0	302.0	302	0.5	1		213.40540540540542	166.0	21.0	696.0	7896.0	163.7001763827631	0.3933546277089882	0.7360526208915628
retrograde_Set2Cell2.2.12212	ID197174	197174	39	92.78252410888672	71.42923310076361	21.58140652680627	0.0	50.0	50	0.5	1		228.0810810810811	168.0	0.0	913.0	8439.0	204.60943531768282	0.5623312781870565	0.8024402689784508
retrograde_Set2Cell2.2.12213	ID530493	530493	39	69.49767303466797	71.21857579588233	22.432281343286384	0.0	140.0	140	0.5	1		191.6216216216216	148.0	12.0	712.0	7090.0	172.3677192244262	0.5211171142178734	0.761712802927735
retrograde_Set2Cell2.2.12214	ID980027	980027	39	70.92332458496094	70.77786084138302	23.315528894998728	0.0	258.0	258	0.5	1		223.1891891891892	176.0	0.0	711.0	8258.0	165.4292124273229	0.40096586047793864	0.7722728954997802
retrograde_Set2Cell2.2.12215	ID333372	333372	39	67.78846740722656	71.31596080416041	22.025351691689693	0.0	89.0	89	0.5	1		218.6216216216216	162.0	0.0	729.0	8089.0	169.2547966415906	0.45973966932468974	0.8136145197395331
retrograde_Set2Cell2.2.12216	ID212538	212538	39	89.40789794921875	71.42931883792974	21.666386779551303	0.0	61.0	61	0.5	1		241.72972972972974	174.0	0.0	865.0	8944.0	193.65313329774975	0.5761247037912182	0.9125600569209475
retrograde_Set2Cell2.2.12217	ID781362	781362	39	82.87699127197266	70.97367068175711	22.81439759064854	0.0	204.0	204	0.5	1		223.72972972972974	166.0	0.0	738.0	8278.0	186.171015862156	0.5452748079202981	0.8481083402644047
retrograde_Set2Cell2.2.12218	ID435775	435775	39	77.1460952758789	71.25418489794713	22.214877245234444	0.0	114.0	114	0.5	1		207.0810810810811	125.0	0.0	724.0	7662.0	201.22367024151376	0.536043672827756	0.7182703902802886
retrograde_Set2Cell2.2.12219	ID1263656	1263656	39	52.04133224487305	70.48022902488898	23.745760052509674	0.0	329.0	329	0.5	1		215.05405405405406	202.0	48.0	670.0	7957.0	148.61190059008396	0.35653545191592884	0.7606688173731727
retrograde_Set2Cell2.2.12220	ID259135	259135	39	89.30088806152344	71.41644375725896	21.704826799964742	0.0	63.0	63	0.5	1		226.32432432432432	168.0	0.0	841.0	8374.0	202.46248679337748	0.4836388415672913	0.7288021395572429
retrograde_Set2Cell2.2.12221	ID18495	18495	39	99.00479888916016	71.83119093144775	21.413606757561233	0.0	6.0	6	0.5	1		236.6216216216216	183.0	0.0	826.0	8755.0	197.5049016763538	0.5800780911062906	0.8796592123151687
retrograde_Set2Cell2.2.12222	ID864847	864847	39	84.246826171875	70.92111453544602	23.015358278239923	0.0	229.0	229	0.5	1		218.51351351351352	156.0	0.0	726.0	8085.0	191.53888807666615	0.4899264640737132	0.7502696849127626
retrograde_Set2Cell2.2.12223	ID1111635	1111635	39	77.0421142578125	70.57983670868586	23.567683927758658	0.0	289.0	289	0.5	1		240.45945945945945	187.0	12.0	886.0	8897.0	191.0328061696028	0.39358787639635456	0.7110027162259032
retrograde_Set2Cell2.2.12224	ID1324624	1324624	39	42.00941848754883	70.50957913693762	23.842658018096657	0.0	348.0	348	0.5	1		155.94594594594594	142.0	10.0	496.0	5770.0	109.86657209389789	0.2395401918965535	0.5486006150383629
retrograde_Set2Cell2.2.12225	ID360001	360001	39	78.05430603027344	71.25577940731594	22.11732326867258	0.0	93.0	93	0.5	1		201.40540540540542	168.0	0.0	756.0	7452.0	165.94719030453626	0.5057177828291659	0.8152594843078977
retrograde_Set2Cell2.2.12226	ID1290326	1290326	39	37.711063385009766	70.47747864199991	23.810742678359254	0.0	337.0	337	0.5	1		175.02702702702703	150.0	0.0	590.0	6476.0	130.59702363600246	0.2948912182479563	0.6104222937080629
retrograde_Set2Cell2.2.12227	ID793668	793668	39	87.52233123779297	70.96916309530262	22.8514114901345	0.0	210.0	210	0.5	1		235.1891891891892	186.0	0.0	818.0	8702.0	196.99010660970288	0.5189196129390667	0.8157709406807806
retrograde_Set2Cell2.2.12228	ID883779	883779	39	83.41967010498047	70.8790870471794	23.047410252523242	0.0	233.0	233	0.5	1		235.27027027027026	157.0	45.0	906.0	8705.0	202.6963586594831	0.5692174625969256	0.842066097968092
retrograde_Set2Cell2.2.12229	ID659525	659525	39	83.33978271484375	71.09001221101838	22.57172440668571	0.0	172.0	172	0.5	1		233.56756756756758	163.0	2.0	945.0	8642.0	213.71223390091384	0.5446889544276473	0.7707626779933696
retrograde_Set2Cell2.2.12230	ID466006	466006	39	66.62098693847656	71.19508227202367	22.280489989195203	0.0	124.0	124	0.5	1		189.24324324324326	133.0	0.0	739.0	7002.0	168.16962425635174	0.4416263552217798	0.6894536800737788
retrograde_Set2Cell2.2.12231	ID492625	492625	39	77.36703491210938	71.23696496420008	22.310564616428437	0.0	129.0	129	0.5	1		209.16216216216216	142.0	0.0	790.0	7739.0	203.90296078629518	0.5493016308114018	0.7273852608322547
retrograde_Set2Cell2.2.12232	ID1229380	1229380	39	66.68414306640625	70.53260431901738	23.75310648186637	0.0	320.0	320	0.5	1		212.45945945945945	150.0	0.0	627.0	7861.0	165.88694185341257	0.3326052619997294	0.6393246636575545
retrograde_Set2Cell2.2.12233	ID1020502	1020502	39	68.97789001464844	70.59946996625698	23.450504745481737	0.0	271.0	271	0.5	1		223.0	192.0	0.0	680.0	8251.0	157.17824276915684	0.4016257214516665	0.8130773997185493
retrograde_Set2Cell2.2.12234	ID640617	640617	39	82.46681213378906	71.10626146686099	22.58293518632697	0.0	167.0	167	0.5	1		239.78378378378378	185.0	33.0	805.0	8872.0	186.6897508248995	0.47273795234568533	0.8245639048605913
retrograde_Set2Cell2.2.12235	ID549482	549482	39	69.41907501220703	71.13051802745379	22.41223016166123	0.0	144.0	144	0.5	1		208.83783783783784	130.0	0.0	745.0	7727.0	204.97066368866786	0.5108892555146627	0.689035523744937
retrograde_Set2Cell2.2.12236	ID160871	160871	39	88.72286987304688	71.48945297395879	21.542060047780968	0.0	41.0	41	0.5	1		235.40540540540542	178.0	0.0	817.0	8710.0	199.19232184268822	0.5152120877071344	0.8036860870547361
retrograde_Set2Cell2.2.12237	ID135783	135783	39	93.11813354492188	71.45604961465027	21.529581018494802	0.0	38.0	38	0.5	1		239.24324324324326	158.0	0.0	771.0	8852.0	209.16824772382603	0.534920982934448	0.7972187960766862
retrograde_Set2Cell2.2.12238	ID1075319	1075319	39	83.2523422241211	70.58945861671988	23.54830734269004	0.0	286.0	286	0.5	1		264.56756756756755	221.0	0.0	816.0	9789.0	197.8536974271282	0.38999789054163925	0.7503615058367991
retrograde_Set2Cell2.2.12239	ID38504	38504	39	87.04313659667969	71.80870682164615	21.41920983798046	0.0	8.0	8	0.5	1		247.45945945945945	190.0	12.0	968.0	9156.0	196.51542130532863	0.5594239022117485	0.9034710698105588
retrograde_Set2Cell2.2.12240	ID712802	712802	39	84.77603912353516	71.055724728511	22.69004771605915	0.0	184.0	184	0.5	1		233.83783783783784	175.0	0.0	723.0	8652.0	172.43992730376723	0.4780463285708185	0.877180344053707
retrograde_Set2Cell2.2.12241	ID409198	409198	39	95.9830322265625	71.26461918771494	22.173823151343576	0.0	110.0	110	0.5	1		219.86486486486487	119.0	0.0	861.0	8135.0	221.32833354821793	0.6046308290769635	0.7486243866092762
retrograde_Set2Cell2.2.12242	ID227945	227945	39	85.27912139892578	71.45469369665861	21.664283183141475	0.0	58.0	58	0.5	1		214.8108108108108	152.0	0.0	841.0	7948.0	218.6148106497715	0.5961179933825922	0.7339623564530406
retrograde_Set2Cell2.2.12243	ID794209	794209	39	83.84712219238281	70.9497112613436	22.912680759729074	0.0	212.0	212	0.5	1		237.8918918918919	176.0	39.0	823.0	8802.0	200.4139859534902	0.5146896642445192	0.8066839111879985
retrograde_Set2Cell2.2.12244	ID1282659	1282659	39	39.47877502441406	70.40776927850504	23.81736882388135	0.0	339.0	339	0.5	1		168.86486486486487	142.0	0.0	532.0	6248.0	125.13463020153803	0.27626034224546414	0.5842127743735558
retrograde_Set2Cell2.2.12245	ID744059	744059	39	89.5074462890625	70.95534448545109	22.755600450849396	0.0	194.0	194	0.5	1		249.78378378378378	193.0	40.0	760.0	9242.0	206.27329971223656	0.5186859737286389	0.8271566047731223
retrograde_Set2Cell2.2.12246	ID352374	352374	39	72.58306121826172	71.31249158573877	22.000271431935055	0.0	87.0	87	0.5	1		207.16216216216216	178.0	18.0	737.0	7665.0	163.04796729686524	0.46624227135488	0.8080364496898187
retrograde_Set2Cell2.2.12247	ID314487	314487	39	63.2886848449707	71.3717277192394	21.972736175247185	0.0	82.0	82	0.5	1		188.97297297297297	130.0	0.0	808.0	6992.0	179.0076793024513	0.49344944085601916	0.697605932960157
retrograde_Set2Cell2.2.12248	ID390257	390257	39	72.02064514160156	71.22519270106174	22.133714779993333	0.0	100.0	100	0.5	1		213.8918918918919	153.0	49.0	888.0	7914.0	193.28846947614966	0.5090011385491474	0.7465305014665816
retrograde_Set2Cell2.2.12249	ID838266	838266	39	81.42493438720703	70.96239841197891	22.963525349516615	0.0	219.0	219	0.5	1		236.3783783783784	166.0	0.0	800.0	8746.0	189.9361517503757	0.4449171254920525	0.7664190557151168
retrograde_Set2Cell2.2.12250	ID593534	593534	39	73.09500122070312	71.13383226801305	22.570400030784956	0.0	158.0	158	0.5	1		197.97297297297297	132.0	0.0	870.0	7325.0	213.0265354475935	0.4905558669848136	0.6117055378134748
retrograde_Set2Cell2.2.12251	ID189050	189050	39	78.69538116455078	71.45581939918033	21.578417558673472	0.0	52.0	52	0.5	1		217.67567567567568	142.0	0.0	882.0	8054.0	201.0012512473567	0.5446802585851581	0.7637376045400759
retrograde_Set2Cell2.2.12252	ID686194	686194	39	82.48627471923828	71.03874284677653	22.705984257862834	0.0	181.0	181	0.5	1		225.67567567567568	148.0	0.0	961.0	8350.0	208.1924929340972	0.48267916916013676	0.7057665191933844
retrograde_Set2Cell2.2.12253	ID1187434	1187434	39	53.57237243652344	70.4796677535713	23.63410876860559	0.0	313.0	313	0.5	1		186.67567567567568	129.0	0.0	645.0	6907.0	153.22533407698285	0.3112314654078751	0.5783507270635826
retrograde_Set2Cell2.2.12254	ID979572	979572	39	65.64745330810547	70.78599627590582	23.27124360516956	0.0	257.0	257	0.5	1		200.97297297297297	154.0	0.0	768.0	7436.0	191.18744241748237	0.3739398009472947	0.5721926529942775
retrograde_Set2Cell2.2.12255	ID171134	171134	39	81.68207550048828	71.51216216357447	21.59363473308066	0.0	45.0	45	0.5	1		205.35135135135135	111.0	0.0	920.0	7598.0	205.48157746785643	0.5653534759241761	0.7218755199858452
retrograde_Set2Cell2.2.12256	ID503928	503928	39	80.69609832763672	71.23058217641244	22.379943711006742	0.0	131.0	131	0.5	1		215.16216216216216	147.0	0.0	737.0	7961.0	206.06572758244897	0.5235382336433981	0.7176045350119412
retrograde_Set2Cell2.2.12257	ID737418	737418	39	73.4913558959961	70.96300269095396	22.7745234230508	0.0	195.0	195	0.5	1		223.0810810810811	171.0	24.0	807.0	8254.0	194.2960768143955	0.51743765699548	0.7830254520996143
retrograde_Set2Cell2.2.12258	ID1141907	1141907	39	81.58756256103516	70.57313190802655	23.505377406958296	0.0	300.0	300	0.5	1		251.56756756756758	197.0	57.0	769.0	9308.0	183.2915922998319	0.429477268666392	0.8247171597835481
retrograde_Set2Cell2.2.12259	ID1012877	1012877	39	68.12957763671875	70.65584250913415	23.39044729002913	0.0	266.0	266	0.5	1		213.8108108108108	167.0	0.0	596.0	7911.0	158.80943119171303	0.3854699307470478	0.7491637710461155
retrograde_Set2Cell2.2.12260	ID51843	51843	39	97.8194580078125	71.83167903055462	21.441445656895205	0.0	11.0	11	0.5	1		240.1081081081081	159.0	0.0	800.0	8884.0	220.94378166097965	0.5199840752542942	0.7435429220780752
retrograde_Set2Cell2.2.12261	ID274048	274048	39	78.11943054199219	71.30124755722342	21.7812552287429	0.0	73.0	73	0.5	1		218.86486486486487	147.0	18.0	873.0	8098.0	190.77272140227814	0.5360002334479904	0.8006882699302741
retrograde_Set2Cell2.2.12262	ID766093	766093	39	82.10907745361328	70.9470347850522	22.79979414922296	0.0	201.0	201	0.5	1		231.48648648648648	160.0	0.0	774.0	8565.0	179.23271985847862	0.4969624146072987	0.8575332956470463
retrograde_Set2Cell2.2.12263	ID645775	645775	39	85.26103973388672	71.1259038009059	22.63075525836371	0.0	171.0	171	0.5	1		218.59459459459458	164.0	0.0	792.0	8088.0	196.6160188256767	0.5016321273353882	0.742800706391096
retrograde_Set2Cell2.2.12264	ID1160855	1160855	39	62.969581604003906	70.57653284851554	23.61665124271535	0.0	304.0	304	0.5	1		215.56756756756758	162.0	0.0	747.0	7976.0	156.08340728607263	0.3113599266464049	0.6558393763343903
retrograde_Set2Cell2.2.12265	ID48775	48775	39	85.03721618652344	71.82906002284061	21.45427738330275	0.0	12.0	12	0.5	1		254.13513513513513	199.0	28.0	979.0	9403.0	213.97756400589736	0.5440346033818664	0.836943158242153
retrograde_Set2Cell2.2.12266	ID568450	568450	39	90.60891723632812	71.15319657668564	22.50869958053709	0.0	150.0	150	0.5	1		228.54054054054055	154.0	0.0	957.0	8456.0	227.0142671231865	0.5454370520459261	0.7106134285685609
retrograde_Set2Cell2.2.12267	ID773761	773761	39	83.91911315917969	70.97287203281589	22.783935371123412	0.0	203.0	203	0.5	1		231.7027027027027	162.0	16.0	881.0	8573.0	198.34129744022113	0.5262386677987457	0.8055792103900219
retrograde_Set2Cell2.2.12268	ID1058459	1058459	39	65.77723693847656	70.61916651647998	23.43883175468809	0.0	276.0	276	0.5	1		237.24324324324326	180.0	43.0	711.0	8778.0	165.4749738388466	0.3557763421697483	0.7524550155465485
retrograde_Set2Cell2.2.12269	ID67725	67725	39	102.16737365722656	71.68978764696664	21.458854360174914	0.0	23.0	23	0.5	1		250.94594594594594	185.0	0.0	853.0	9285.0	212.1985372692734	0.5912976630019667	0.8788657323889452
retrograde_Set2Cell2.2.12270	ID1039491	1039491	39	63.280120849609375	70.60563186110853	23.44388229523574	0.0	272.0	272	0.5	1		239.1891891891892	199.0	48.0	661.0	8850.0	148.54195775340116	0.3391415177519184	0.8155993732885459
retrograde_Set2Cell2.2.12271	ID970882	970882	39	67.88916778564453	70.74774942651169	23.26009396411906	0.0	254.0	254	0.5	1		214.43243243243242	159.0	1.0	653.0	7934.0	168.7209300953864	0.3794570014711782	0.6992072287901632
retrograde_Set2Cell2.2.12272	ID1214111	1214111	39	54.90871810913086	70.52908319316683	23.68843578853657	0.0	319.0	319	0.5	1		208.27027027027026	153.0	10.0	818.0	7706.0	166.78190160416898	0.33563765872096607	0.6276107624227971
retrograde_Set2Cell2.2.12273	ID615559	615559	39	81.76307678222656	71.12468112611026	22.54590924684861	0.0	162.0	162	0.5	1		226.59459459459458	183.0	26.0	710.0	8384.0	174.10875583628427	0.5148139525995211	0.88460612321241
retrograde_Set2Cell2.2.12274	ID614022	614022	39	65.98432159423828	71.08412281020244	22.55535972839537	0.0	161.0	161	0.5	1		200.13513513513513	137.0	0.0	802.0	7405.0	189.8762992292851	0.44376339842691803	0.6479448272572544
retrograde_Set2Cell2.2.12275	ID541848	541848	39	70.24732208251953	71.19107344296144	22.36399287518219	0.0	138.0	138	0.5	1		196.35135135135135	127.0	0.0	762.0	7265.0	214.19010458212327	0.5093043069187768	0.6186785012703749
retrograde_Set2Cell2.2.12276	ID447127	447127	39	83.66130065917969	71.27864667587552	22.18144871431487	0.0	115.0	115	0.5	1		229.0810810810811	171.0	0.0	874.0	8476.0	211.77928478835096	0.5109148749451514	0.7315504681303787
retrograde_Set2Cell2.2.12277	ID55443	55443	39	92.97571563720703	71.83114683165458	21.470748907753922	0.0	10.0	10	0.5	1		230.94594594594594	162.0	0.0	735.0	8545.0	201.22029745557006	0.5040449514267338	0.7692668272010593
retrograde_Set2Cell2.2.12278	ID876190	876190	39	67.1155014038086	70.92803638735856	22.99924834210538	0.0	230.0	230	0.5	1		195.0810810810811	147.0	0.0	866.0	7218.0	176.7500398205799	0.3952362808419683	0.6253089893817382
retrograde_Set2Cell2.2.12279	ID325776	325776	39	88.54840087890625	71.31027155435406	21.968925727244244	0.0	81.0	81	0.5	1		223.7027027027027	146.0	0.0	708.0	8277.0	183.9350526778504	0.5026656006591557	0.8136798233144162
retrograde_Set2Cell2.2.12280	ID151188	151188	39	96.4856185913086	71.48308839990958	21.511790994822935	0.0	39.0	39	0.5	1		226.8108108108108	156.0	1.0	680.0	8392.0	200.7968622261809	0.6043028067137607	0.850952057836611
retrograde_Set2Cell2.2.12281	ID285331	285331	39	90.1139144897461	71.324035825664	21.755946377713165	0.0	74.0	74	0.5	1		214.59459459459458	149.0	0.0	646.0	7940.0	179.90143280564922	0.5136978140323541	0.8096227174557176
retrograde_Set2Cell2.2.12282	ID952473	952473	39	68.90087127685547	70.69430441172236	23.24014172193427	0.0	253.0	253	0.5	1		201.16216216216216	180.0	0.0	731.0	7443.0	175.20345530482768	0.46351617706142323	0.7272789073998729
retrograde_Set2Cell2.2.12283	ID1317004	1317004	39	50.11219024658203	70.48367976782022	23.810183167777538	0.0	342.0	342	0.5	1		168.05405405405406	164.0	0.0	462.0	6218.0	123.71516253653567	0.28494814879576846	0.6024712068968232
retrograde_Set2Cell2.2.12284	ID19608	19608	39	94.58516693115234	71.82221771186808	21.432447847731304	0.0	7.0	7	0.5	1		235.40540540540542	168.0	0.0	933.0	8710.0	212.44547790216924	0.5466083427452367	0.7832399713276786
retrograde_Set2Cell2.2.12285	ID1221771	1221771	39	69.4462661743164	70.52185336124842	23.708638409403033	0.0	324.0	324	0.5	1		223.59459459459458	170.0	23.0	666.0	8273.0	165.42444724933418	0.34074876309945845	0.687034406292957
retrograde_Set2Cell2.2.12286	ID1351310	1351310	39	36.88008499145508	70.45217545901103	23.99401238044608	0.0	351.0	351	0.5	1		161.05405405405406	138.0	39.0	424.0	5959.0	87.46648435764345	0.27404447075850275	0.7921299660510327
retrograde_Set2Cell2.2.12287	ID246425	246425	39	66.66204833984375	71.33256297848433	21.740469546230592	0.0	70.0	70	0.5	1		206.05405405405406	148.0	0.0	795.0	7624.0	184.5423688096744	0.4935292317110499	0.7379283951562404
retrograde_Set2Cell2.2.12288	ID902803	902803	39	67.76338958740234	70.82855584578614	23.13051651316955	0.0	237.0	237	0.5	1		229.21621621621622	187.0	19.0	743.0	8481.0	175.56403313244354	0.47668508287292827	0.8429143734343836
retrograde_Set2Cell2.2.12289	ID485017	485017	39	85.84537506103516	71.21377839406395	22.309741313486942	0.0	127.0	127	0.5	1		201.32432432432432	143.0	0.0	687.0	7449.0	183.9740401454712	0.5454063969023887	0.7724088157536098
retrograde_Set2Cell2.2.12290	ID1256114	1256114	39	48.193180084228516	70.42390394209833	23.74238692801456	0.0	332.0	332	0.5	1		192.97297297297297	148.0	20.0	665.0	7140.0	144.94855150218848	0.2975829337508562	0.610640352001711
retrograde_Set2Cell2.2.12291	ID1104049	1104049	39	84.45613861083984	70.61502701382867	23.578944396791904	0.0	294.0	294	0.5	1		238.0	168.0	4.0	865.0	8806.0	216.9674834828687	0.44486603233903455	0.6754822886594627
retrograde_Set2Cell2.2.12292	ID225441	225441	39	90.38829040527344	71.45156478272497	21.639883612833124	0.0	55.0	55	0.5	1		227.1891891891892	158.0	17.0	885.0	8406.0	213.72150074309295	0.6033070279846606	0.8000021061670203
retrograde_Set2Cell2.2.12293	ID830632	830632	39	81.67282104492188	70.91978082615015	22.96564057138581	0.0	218.0	218	0.5	1		211.54054054054055	161.0	0.0	888.0	7827.0	191.4084629782594	0.5293212529414251	0.7650381233477838
retrograde_Set2Cell2.2.12294	ID1005225	1005225	39	65.16993713378906	70.6486945755712	23.364418395131032	0.0	269.0	269	0.5	1		245.05405405405406	209.0	33.0	644.0	9067.0	148.48773723142295	0.38717561900951125	0.9212507458190983
retrograde_Set2Cell2.2.12295	ID344748	344748	39	72.19477844238281	71.26357912448832	22.076874935180182	0.0	91.0	91	0.5	1		203.45945945945945	167.0	0.0	724.0	7528.0	167.23114319783636	0.4542415036652677	0.7600479659361361
retrograde_Set2Cell2.2.12296	ID811687	811687	39	83.76850128173828	70.94545199391904	22.914815352240538	0.0	214.0	214	0.5	1		226.9189189189189	163.0	22.0	777.0	8396.0	192.35302879780107	0.5970166041925197	0.8820204422808808
retrograde_Set2Cell2.2.12297	ID678566	678566	39	80.16017150878906	71.07561735357166	22.653799534854915	0.0	179.0	179	0.5	1		220.0	173.0	25.0	778.0	8140.0	165.60092592333737	0.4964028776978417	0.8814053281870495
retrograde_Set2Cell2.2.12298	ID458409	458409	39	70.87775421142578	71.23780003465917	22.217234038353926	0.0	120.0	120	0.5	1		218.75675675675674	161.0	0.0	894.0	8094.0	221.30112785340518	0.5671386709659643	0.7154671165461189
retrograde_Set2Cell2.2.12299	ID297652	297652	39	76.83409881591797	71.31291840538532	21.88365655289753	0.0	77.0	77	0.5	1		213.7027027027027	169.0	0.0	562.0	7907.0	148.86885818376166	0.5026550936500686	0.9603884601267708
retrograde_Set2Cell2.2.12300	ID428215	428215	39	79.0687026977539	71.24333378371301	22.212428960748728	0.0	111.0	111	0.5	1		211.78378378378378	114.0	20.0	902.0	7836.0	218.19628461231557	0.5364039643831432	0.6777381104022285
retrograde_Set2Cell2.2.12301	ID1179811	1179811	39	55.95372009277344	70.56428898996234	23.623553604181684	0.0	309.0	309	0.5	1		212.83783783783784	165.0	1.0	596.0	7875.0	151.7749638103717	0.30532489680123676	0.6560278755395291
retrograde_Set2Cell2.2.12302	ID1042108	1042108	39	65.69812774658203	70.58290008734527	23.481723200455722	0.0	278.0	278	0.5	1		239.1081081081081	181.0	22.0	655.0	8847.0	158.16215023122874	0.33299818396368214	0.7553253238162506
retrograde_Set2Cell2.2.12303	ID857272	857272	39	87.43708801269531	70.89809158237175	22.972152824671937	0.0	223.0	223	0.5	1		216.05405405405406	160.0	0.0	805.0	7994.0	191.49788886941144	0.5323702751397356	0.7839322022434112
retrograde_Set2Cell2.2.12304	ID106166	106166	39	86.62979125976562	71.60326831485706	21.445416242719723	0.0	31.0	31	0.5	1		236.86486486486487	166.0	26.0	820.0	8764.0	189.6360786937505	0.5719474463028563	0.908924430689281
retrograde_Set2Cell2.2.12305	ID303795	303795	39	62.01072692871094	71.35880029154319	21.911652212983146	0.0	79.0	79	0.5	1		198.21621621621622	159.0	0.0	626.0	7334.0	164.19638227425094	0.43312971964443076	0.7296894633296612
retrograde_Set2Cell2.2.12306	ID168634	168634	39	78.80827331542969	71.49694228252886	21.634175626956104	0.0	46.0	46	0.5	1		222.51351351351352	173.0	0.0	995.0	8233.0	197.99756194088485	0.5327765992678322	0.7812550261743852
retrograde_Set2Cell2.2.12307	ID125625	125625	39	93.17430877685547	71.54921977859274	21.477326088315657	0.0	33.0	33	0.5	1		240.27027027027026	169.0	0.0	794.0	8890.0	191.4685423319003	0.5912896957555167	0.9325747699024625
retrograde_Set2Cell2.2.12308	ID522942	522942	39	70.91987609863281	71.14853751665154	22.401362088435906	0.0	137.0	137	0.5	1		217.3783783783784	173.0	0.0	844.0	8043.0	197.90111887721315	0.46613663133097766	0.6984525050123289
retrograde_Set2Cell2.2.12309	ID588466	588466	39	78.32027435302734	71.14742704757523	22.505430639564615	0.0	151.0	151	0.5	1		193.94594594594594	117.0	0.0	894.0	7176.0	213.1338841023467	0.5133054790367861	0.6173159490809339
retrograde_Set2Cell2.2.12310	ID606389	606389	39	78.44215393066406	71.12256962514294	22.562842851294526	0.0	160.0	160	0.5	1		215.02702702702703	141.0	26.0	807.0	7956.0	192.56823992296088	0.5328116663702649	0.7762887875403031
retrograde_Set2Cell2.2.12311	ID1309356	1309356	39	44.53541946411133	70.52932707928134	23.861253279916017	0.0	343.0	343	0.5	1		170.86486486486487	144.0	0.0	462.0	6322.0	113.67599232569395	0.2391896399970598	0.5802546110354884
retrograde_Set2Cell2.2.12312	ID1049775	1049775	39	66.77021026611328	70.61917337461243	23.45530341211831	0.0	274.0	274	0.5	1		240.16216216216216	216.0	29.0	721.0	8886.0	181.20453659907105	0.36415287350044057	0.7075973751890701
retrograde_Set2Cell2.2.12313	ID401604	401604	39	78.05831909179688	71.28447799170019	22.15809908034083	0.0	106.0	106	0.5	1		216.05405405405406	154.0	0.0	904.0	7994.0	184.76621052712142	0.4977440412332874	0.7772099160741944
retrograde_Set2Cell2.2.12314	ID1153235	1153235	39	67.64067077636719	70.57319929338296	23.56914696787229	0.0	303.0	303	0.5	1		214.51351351351352	152.0	2.0	674.0	7937.0	169.2410545185019	0.32863653666776926	0.6270303801060368
retrograde_Set2Cell2.2.12315	ID633035	633035	39	90.59698486328125	71.1201100186442	22.545492008485972	0.0	165.0	165	0.5	1		229.40540540540542	136.0	20.0	894.0	8488.0	219.14042421590207	0.5324065715833183	0.727412142126528
retrograde_Set2Cell2.2.12316	ID60099	60099	39	81.66777801513672	71.79754967135975	21.40542473688466	0.0	15.0	15	0.5	1		248.1891891891892	193.0	0.0	1001.0	9183.0	226.23240727646007	0.5356928074096706	0.7653665968339115
retrograde_Set2Cell2.2.12317	ID1031884	1031884	39	61.500732421875	70.67030617808406	23.331608615502834	0.0	265.0	265	0.5	1		225.02702702702703	212.0	0.0	753.0	8326.0	164.31059451986494	0.3540624814303988	0.7162098921542501
retrograde_Set2Cell2.2.12318	ID371392	371392	39	77.3754653930664	71.22122091696427	22.158948749282796	0.0	98.0	98	0.5	1		213.86486486486487	149.0	0.0	920.0	7913.0	190.80023907540377	0.5140387914579683	0.7611134807763175
retrograde_Set2Cell2.2.12319	ID1343698	1343698	39	27.137252807617188	70.42903786414291	23.940381903524795	0.0	354.0	354	0.5	1		128.32432432432432	102.0	6.0	309.0	4748.0	73.57273576160837	0.1578939963466422	0.4756843807032053
retrograde_Set2Cell2.2.12320	ID38598	38598	39	95.1914291381836	71.77086688021156	21.46248311984827	0.0	13.0	13	0.5	1		254.43243243243242	187.0	23.0	824.0	9414.0	202.87496704190062	0.5151303185151024	0.8527880892945414
retrograde_Set2Cell2.2.12321	ID143050	143050	39	91.04612731933594	71.55339268448762	21.485853836462844	0.0	34.0	34	0.5	1		226.86486486486487	165.0	14.0	795.0	8394.0	198.86848839289664	0.5522871081056332	0.8117534047839565
retrograde_Set2Cell2.2.12322	ID420566	420566	39	84.59282684326172	71.30537091091406	22.171531672147026	0.0	109.0	109	0.5	1		226.0810810810811	167.0	0.0	945.0	8365.0	205.55161265595916	0.5671594739146022	0.796095789638308
retrograde_Set2Cell2.2.12323	ID1240256	1240256	39	63.946937561035156	70.50995830578158	23.740009535389557	0.0	325.0	325	0.5	1		212.7027027027027	190.0	0.0	558.0	7870.0	139.84214609990016	0.3904723559356443	0.8542654801791788
retrograde_Set2Cell2.2.12324	ID84179	84179	39	86.91908264160156	71.72483295136078	21.444906264808136	0.0	21.0	21	0.5	1		224.35135135135135	155.0	1.0	905.0	8301.0	218.00295821339165	0.5418042580246496	0.7232850220038366
retrograde_Set2Cell2.2.12325	ID925405	925405	39	76.39041900634766	70.84094065352613	23.19775709694389	0.0	241.0	241	0.5	1		229.94594594594594	163.0	0.0	867.0	8508.0	199.79738986532578	0.47231644340613943	0.7384104692605306
retrograde_Set2Cell2.2.12326	ID316624	316624	39	83.5888900756836	71.298602737532	21.978694921092554	0.0	86.0	86	0.5	1		217.51351351351352	170.0	22.0	750.0	8048.0	183.25007527990292	0.4880347175862672	0.7785916313215423
retrograde_Set2Cell2.2.12327	ID1275079	1275079	39	53.723609924316406	70.4715531366184	23.82080210143929	0.0	336.0	336	0.5	1		189.40540540540542	161.0	10.0	579.0	7008.0	141.4836974235429	0.2960953463186142	0.61166072392748
retrograde_Set2Cell2.2.12328	ID944346	944346	39	75.5208511352539	70.71580744919673	23.2518540224016	0.0	248.0	248	0.5	1		241.2972972972973	157.0	30.0	844.0	8928.0	194.90579845215038	0.4862731601904837	0.8101013535634456
retrograde_Set2Cell2.2.12329	ID895189	895189	39	75.98753356933594	70.89875236638275	23.07257345098219	0.0	232.0	232	0.5	1		215.94594594594594	164.0	0.0	907.0	7990.0	201.92984837230892	0.5103969754253308	0.7227556853153158
retrograde_Set2Cell2.2.12330	ID758482	758482	39	76.18132781982422	70.96755935889237	22.761955403901975	0.0	199.0	199	0.5	1		213.21621621621622	161.0	0.0	706.0	7889.0	187.5267588513311	0.5453957263419812	0.8025258010744644
retrograde_Set2Cell2.2.12331	ID1123016	1123016	39	93.06735229492188	70.59746750324653	23.571032738037477	0.0	295.0	295	0.5	1		282.8378378378378	215.0	0.0	1011.0	10465.0	232.83023303990706	0.45907919388408314	0.7644285120676854
retrograde_Set2Cell2.2.12332	ID963282	963282	39	59.48591232299805	70.76509376586057	23.29712633604935	0.0	251.0	251	0.5	1		217.78378378378378	160.0	0.0	733.0	8058.0	179.3197230174725	0.35705003485606995	0.6390880464661715
retrograde_Set2Cell2.2.12333	ID171740	171740	39	86.52564239501953	71.50246069955985	21.554881823453655	0.0	42.0	42	0.5	1		225.0810810810811	171.0	13.0	782.0	8328.0	200.59458538975497	0.5252559228101935	0.7728194082217054
retrograde_Set2Cell2.2.12334	ID439526	439526	39	74.72272491455078	71.28058727953439	22.207866154408723	0.0	117.0	117	0.5	1		232.67567567567568	155.0	0.0	883.0	8609.0	217.46137001188845	0.48741858608713995	0.7012417118481626
retrograde_Set2Cell2.2.12335	ID1086193	1086193	39	81.15702819824219	70.59680562459685	23.52703227108709	0.0	284.0	284	0.5	1		237.67567567567568	208.0	18.0	753.0	8794.0	181.6516896049589	0.4477026259095867	0.8092553340532526
retrograde_Set2Cell2.2.12336	ID887532	887532	39	81.54427337646484	70.87347492010457	23.205792684251506	0.0	238.0	238	0.5	1		232.59459459459458	152.0	17.0	835.0	8606.0	199.93699833523385	0.45149893654200596	0.7237298000380353
retrograde_Set2Cell2.2.12337	ID849646	849646	39	95.07463836669922	70.89203913039825	23.004442564911106	0.0	224.0	224	0.5	1		239.72972972972974	165.0	7.0	911.0	8870.0	212.89416367041377	0.5347003692510915	0.7846482709626867
retrograde_Set2Cell2.2.12338	ID999655	999655	39	68.2319107055664	70.71015110142494	23.35892222210536	0.0	262.0	262	0.5	1		225.6216216216216	153.0	0.0	812.0	8348.0	181.5758720130439	0.37571543566308124	0.6787080511894952
retrograde_Set2Cell2.2.12339	ID560865	560865	39	72.72511291503906	71.13431282557285	22.442980477094494	0.0	149.0	149	0.5	1		200.32432432432432	132.0	0.0	880.0	7412.0	198.40055640239717	0.5098147517030386	0.6818824767379946
retrograde_Set2Cell2.2.12340	ID1336063	1336063	39	28.495725631713867	70.44712211892357	23.86315481268853	0.0	352.0	352	0.5	1		148.43243243243242	137.0	16.0	353.0	5492.0	79.59604280383562	0.195877842776803	0.6108939390941299
retrograde_Set2Cell2.2.12341	ID1172218	1172218	39	62.57537078857422	70.54522002391461	23.629318373379807	0.0	307.0	307	0.5	1		200.64864864864865	159.0	0.0	614.0	7424.0	148.5760591257735	0.36511486667474086	0.7223999720270019
retrograde_Set2Cell2.2.12342	ID705252	705252	39	71.79475402832031	70.98636453391363	22.705110763763493	0.0	189.0	189	0.5	1		210.54054054054055	153.0	0.0	910.0	7790.0	209.36658369082292	0.516872340146677	0.6853187634027267
retrograde_Set2Cell2.2.12343	ID477416	477416	39	80.11734771728516	71.23531956433153	22.296386156144536	0.0	125.0	125	0.5	1		223.9189189189189	158.0	0.0	833.0	8285.0	187.32775471800136	0.5197008712829376	0.8175493715826357
retrograde_Set2Cell2.2.12344	ID1096416	1096416	39	93.59439849853516	70.59101908639845	23.542809310004497	0.0	291.0	291	0.5	1		274.13513513513516	225.0	71.0	812.0	10143.0	189.68953613765868	0.47659074716159233	0.9329036372551197
retrograde_Set2Cell2.2.12345	ID181489	181489	39	90.66603088378906	71.4913507238643	21.613899738413288	0.0	47.0	47	0.5	1		228.0	159.0	0.0	950.0	8436.0	213.2960904991515	0.5735616165638064	0.7792526251773924
retrograde_Set2Cell2.2.12346	ID14579	14579	39	90.28843688964844	71.99976647837464	21.4552434031251	0.0	0.0	0	0.5	1		235.6216216216216	160.0	0.0	772.0	8718.0	186.41133599163487	0.5006069974768435	0.8433401286830255
retrograde_Set2Cell2.2.12347	ID3827	3827	39	80.59320831298828	71.86061241176344	21.411854724399284	0.0	3.0	3	0.5	1		253.0	189.0	11.0	880.0	9361.0	199.42041018912784	0.4741855057847998	0.8161632765184677
retrograde_Set2Cell2.2.12348	ID100594	100594	39	100.81588745117188	71.65608804775994	21.453766129130404	0.0	24.0	24	0.5	1		259.05405405405406	200.0	29.0	896.0	9585.0	213.70877717454994	0.568305391934753	0.8785149783203196
retrograde_Set2Cell2.2.12349	ID1134309	1134309	39	72.98770141601562	70.56248158770715	23.589246150549503	0.0	299.0	299	0.5	1		241.13513513513513	188.0	23.0	888.0	8922.0	190.3235785828035	0.4045767785443165	0.7298831932615454
retrograde_Set2Cell2.2.12350	ID625404	625404	39	89.42462921142578	71.14365621727333	22.555812284744746	0.0	166.0	166	0.5	1		218.48648648648648	140.0	0.0	800.0	8084.0	214.79015878832138	0.5438331034913337	0.7166473317359624
retrograde_Set2Cell2.2.12351	ID804090	804090	39	74.4713134765625	70.96882687303561	22.8253434102762	0.0	208.0	208	0.5	1		229.32432432432432	164.0	44.0	845.0	8485.0	183.4860052268677	0.475177304964539	0.805171956739253
retrograde_Set2Cell2.2.12352	ID515326	515326	39	80.60655975341797	71.18100342263878	22.325150099486816	0.0	136.0	136	0.5	1		209.54054054054055	164.0	0.0	801.0	7753.0	215.47590669577505	0.5435649061010395	0.6848979282280739
retrograde_Set2Cell2.2.12353	ID652019	652019	39	71.94554901123047	71.07445796899503	22.654947264570602	0.0	174.0	174	0.5	1		198.24324324324326	156.0	0.0	785.0	7335.0	174.25833399572878	0.45078331154166174	0.7069685764537721
retrograde_Set2Cell2.2.12354	ID1206505	1206505	39	53.9344367980957	70.49017643469593	23.674831117727294	0.0	316.0	316	0.5	1		198.40540540540542	161.0	0.0	651.0	7341.0	162.5546847234048	0.3253294818559307	0.599216230348241
retrograde_Set2Cell2.2.12355	ID382712	382712	39	82.30524444580078	71.25848783804473	22.158391275735934	0.0	102.0	102	0.5	1		199.7027027027027	157.0	0.0	806.0	7389.0	180.8343110365067	0.5143840232698379	0.7502129456884615
retrograde_Set2Cell2.2.12356	ID579831	579831	39	84.87915802001953	71.17213498141957	22.481191744785644	0.0	152.0	152	0.5	1		222.24324324324326	160.0	0.0	883.0	8223.0	203.24757828342774	0.5407684997094817	0.7675508852081545
retrograde_Set2Cell2.2.12357	ID670965	670965	39	86.2978515625	71.09035936227681	22.634853740490115	0.0	177.0	177	0.5	1		203.75675675675674	135.0	0.0	775.0	7539.0	199.10667233160964	0.5132593742038586	0.6941921815060743
retrograde_Set2Cell2.2.12358	ID823027	823027	39	74.88160705566406	70.92329654704835	22.929969689695543	0.0	215.0	215	0.5	1		227.21621621621622	159.0	48.0	798.0	8407.0	200.8458689220743	0.48766838461368306	0.7416942007107613
retrograde_Set2Cell2.2.12359	ID785165	785165	39	75.10421752929688	70.96015556269687	22.811228492617207	0.0	206.0	206	0.5	1		219.24324324324326	155.0	49.0	929.0	8112.0	195.08935351744816	0.45754342924768715	0.705559206155136
retrograde_Set2Cell2.2.12360	ID724236	724236	39	85.79808044433594	71.0330032266998	22.68804687520076	0.0	186.0	186	0.5	1		220.13513513513513	163.0	0.0	826.0	8145.0	197.83721733931804	0.5359954740464854	0.776573473896116
retrograde_Set2Cell2.2.12361	ID731905	731905	39	72.3271484375	70.97996729140912	22.697531234283588	0.0	192.0	192	0.5	1		211.9189189189189	155.0	4.0	774.0	7841.0	195.9909831228607	0.5244084361178305	0.7439298072816674
retrograde_Set2Cell2.2.12362	ID1301762	1301762	39	33.767616271972656	70.44596196727134	23.840587688824957	0.0	345.0	345	0.5	1		145.8918918918919	119.0	4.0	553.0	5398.0	127.53186612324342	0.2826876962815464	0.5042296908618152
retrograde_Set2Cell2.2.12363	ID13587	13587	39	96.35856628417969	71.9437274704493	21.440515177316815	0.0	2.0	2	0.5	1		242.05405405405406	167.0	29.0	737.0	8956.0	188.04889227508332	0.49675395631660824	0.854402473344043
retrograde_Set2Cell2.2.12364	ID248598	248598	39	72.24014282226562	71.3944927050546	21.658448860852637	0.0	65.0	65	0.5	1		216.54054054054055	178.0	41.0	656.0	8012.0	163.65183140411818	0.5230658433957368	0.908837053375655
retrograde_Set2Cell2.2.12365	ID1233156	1233156	39	63.85523223876953	70.54647194486768	23.697278667341703	0.0	323.0	323	0.5	1		202.72972972972974	161.0	0.0	597.0	7501.0	154.32733045356846	0.3401960548513783	0.6669073917079319
retrograde_Set2Cell2.2.12366	ID697628	697628	39	79.92341613769531	71.07740936952446	22.661533340860842	0.0	183.0	183	0.5	1		245.1891891891892	189.0	27.0	892.0	9072.0	177.30354352507044	0.43209636681562075	0.8344921766185619
retrograde_Set2Cell2.2.12367	ID496400	496400	39	72.54461669921875	71.22724236272812	22.37149379442958	0.0	134.0	134	0.5	1		209.67567567567568	163.0	22.0	721.0	7758.0	186.03957972760855	0.4958715915253373	0.7472184915744814
retrograde_Set2Cell2.2.12368	ID1079560	1079560	39	77.85790252685547	70.5735099214653	23.52991781518036	0.0	282.0	282	0.5	1		238.97297297297297	196.0	0.0	798.0	8842.0	177.5366138272589	0.38099400186822135	0.7427064508838965
retrograde_Set2Cell2.2.12369	ID363805	363805	39	78.87647247314453	71.280054584028	22.114736745829102	0.0	95.0	95	0.5	1		205.21621621621622	136.0	0.0	673.0	7593.0	175.3485632065989	0.5129816010162264	0.7936108592151098
retrograde_Set2Cell2.2.12370	ID1024275	1024275	39	69.54334259033203	70.6741657229508	23.39605432151996	0.0	267.0	267	0.5	1		231.2972972972973	177.0	5.0	644.0	8558.0	163.0950412872583	0.3932797800888693	0.800613816462761
retrograde_Set2Cell2.2.12371	ID337177	337177	39	86.90906524658203	71.29911109099079	22.03979735452266	0.0	90.0	90	0.5	1		211.6216216216216	155.0	0.0	734.0	7830.0	181.0379566326955	0.5242159642867169	0.804051990098746
retrograde_Set2Cell2.2.12372	ID1047826	1047826	39	67.31805419921875	70.65954497825017	23.47568473929134	0.0	273.0	273	0.5	1		238.78378378378378	203.0	56.0	651.0	8835.0	154.83237085010055	0.37412354459986824	0.8397737997892574
retrograde_Set2Cell2.2.12373	ID273689	273689	39	76.8873062133789	71.30488160608051	21.83210017069658	0.0	76.0	76	0.5	1		220.8918918918919	180.0	8.0	832.0	8173.0	200.65251663617988	0.5342400476521395	0.7666696743362031
retrograde_Set2Cell2.2.12374	ID868627	868627	39	79.28884887695312	70.913919582457	23.02310639939968	0.0	226.0	226	0.5	1		211.45945945945945	153.0	9.0	873.0	7824.0	195.09649956917252	0.5081053881161749	0.7303478326262107
retrograde_Set2Cell2.2.12375	ID663339	663339	39	78.2302474975586	71.11495874455139	22.643134457218597	0.0	173.0	173	0.5	1		214.59459459459458	149.0	0.0	973.0	7940.0	197.63300155415163	0.550181532835479	0.7707486230918095
retrograde_Set2Cell2.2.12376	ID1267505	1267505	39	47.5516357421875	70.51241742582533	23.801124826232254	0.0	333.0	333	0.5	1		202.27027027027026	150.0	42.0	643.0	7484.0	148.1768179215945	0.2870408111801848	0.6088819736629317
retrograde_Set2Cell2.2.12377	ID243494	243494	39	69.06490325927734	71.41919349047583	21.734448440932617	0.0	64.0	64	0.5	1		195.43243243243242	136.0	0.0	877.0	7231.0	192.55136984719175	0.5478633683684044	0.7184882355326004
retrograde_Set2Cell2.2.12378	ID450860	450860	39	85.73687744140625	71.24846662808504	22.202410080966136	0.0	118.0	118	0.5	1		215.2972972972973	172.0	0.0	733.0	7966.0	201.8907659636304	0.5301179451756248	0.7389239025859511
retrograde_Set2Cell2.2.12379	ID534306	534306	39	63.962791442871094	71.18809215296675	22.395035440673134	0.0	142.0	142	0.5	1		212.2972972972973	128.0	19.0	909.0	7855.0	212.0020787194819	0.47769493193255114	0.6474409901445102
retrograde_Set2Cell2.2.12380	ID412973	412973	39	76.9280014038086	71.29181541015767	22.199134291865818	0.0	108.0	108	0.5	1		217.54054054054055	171.0	0.0	838.0	8049.0	203.75538092343783	0.5172217545010734	0.7279286859674077
retrograde_Set2Cell2.2.12381	ID106801	106801	39	82.33609771728516	71.63689590996121	21.466656304518267	0.0	27.0	27	0.5	1		214.6216216216216	145.0	0.0	737.0	7941.0	198.16692617747952	0.5296157180005778	0.749981969688096
retrograde_Set2Cell2.2.12382	ID1145632	1145632	39	76.05508422851562	70.55628304626052	23.60915145392017	0.0	301.0	301	0.5	1		243.21621621621622	182.0	22.0	702.0	8999.0	182.3459982096209	0.37028837819476657	0.7208657537736415
retrograde_Set2Cell2.2.12383	ID553274	553274	39	83.34404754638672	71.16166223279083	22.483372697060283	0.0	148.0	148	0.5	1		214.13513513513513	125.0	0.0	848.0	7923.0	204.3627170501511	0.511368388616204	0.7090548021477225
retrograde_Set2Cell2.2.12384	ID1294119	1294119	39	57.34743118286133	70.50156178704107	23.813250581124652	0.0	341.0	341	0.5	1		192.56756756756758	159.0	0.0	553.0	7125.0	141.1031026788057	0.3285796121300574	0.6750401519666008
retrograde_Set2Cell2.2.12385	ID356145	356145	39	80.07168579101562	71.25797315830293	22.107438373751457	0.0	94.0	94	0.5	1		233.75675675675674	172.0	0.0	685.0	8649.0	171.9869835845798	0.46231098184986824	0.8593954646989095
retrograde_Set2Cell2.2.12386	ID955707	955707	39	80.47196960449219	70.75816635549108	23.30472324969038	0.0	252.0	252	0.5	1		215.1081081081081	161.0	0.0	716.0	7959.0	195.731361221869	0.4541774820475657	0.6864905176867008
retrograde_Set2Cell2.2.12387	ID915770	915770	39	73.45095825195312	70.8491189141167	23.205269298239354	0.0	240.0	240	0.5	1		231.7027027027027	166.0	33.0	768.0	8573.0	189.63749993443116	0.4712593604683782	0.7827221513930215
retrograde_Set2Cell2.2.12388	ID1016632	1016632	39	64.26215362548828	70.6645863811808	23.43123330255434	0.0	264.0	264	0.5	1		238.7027027027027	185.0	32.0	703.0	8832.0	148.8253758352133	0.3782492341834403	0.8803606888927472
retrograde_Set2Cell2.2.12389	ID1328428	1328428	39	32.24334716796875	70.29655068308277	23.93245415896559	0.0	349.0	349	0.5	1		157.1081081081081	148.0	0.0	507.0	5813.0	100.48929843072398	0.18313536194076221	0.48400133169885695
retrograde_Set2Cell2.2.12390	ID742706	742706	39	80.70748138427734	70.92824889230818	22.732009330152742	0.0	198.0	198	0.5	1		234.32432432432432	158.0	0.0	856.0	8670.0	219.45589965159718	0.5136135071640983	0.7246387436095981
retrograde_Set2Cell2.2.12391	ID936754	936754	39	75.14269256591797	70.77970881798834	23.240157817703736	0.0	245.0	245	0.5	1		230.1891891891892	196.0	0.0	831.0	8517.0	184.66859773927723	0.5292190135507718	0.8627552628018789
retrograde_Set2Cell2.2.12392	ID906547	906547	39	78.33842468261719	70.91751156127255	23.101313354082524	0.0	235.0	235	0.5	1		212.64864864864865	145.0	1.0	744.0	7868.0	188.15230476874257	0.48833148566320145	0.741648525588837
retrograde_Set2Cell2.2.12393	ID214333	214333	39	93.18611145019531	71.43804450050393	21.6347812315373	0.0	56.0	56	0.5	1		234.9189189189189	179.0	0.0	775.0	8692.0	188.35462687565038	0.5739673303158754	0.9096266085913152
retrograde_Set2Cell2.2.12394	ID291652	291652	39	74.3554458618164	71.3264456343898	21.927927051678328	0.0	78.0	78	0.5	1		199.48648648648648	146.0	0.0	707.0	7381.0	174.0760723907194	0.4250211862243596	0.6835867804048983
retrograde_Set2Cell2.2.12395	ID815437	815437	39	75.897705078125	70.94192559742051	22.905468350208476	0.0	211.0	211	0.5	1		222.48648648648648	156.0	0.0	910.0	8232.0	210.79210685486382	0.4987789228962023	0.7025056229197392
retrograde_Set2Cell2.2.12396	ID1074003	1074003	39	71.31442260742188	70.57479136060283	23.467696768883513	0.0	281.0	281	0.5	1		223.24324324324326	170.0	0.0	636.0	8260.0	172.06352273464546	0.3424943759293684	0.6620037935487959
retrograde_Set2Cell2.2.12397	ID689993	689993	39	76.1785888671875	71.06565678123677	22.65608801500149	0.0	180.0	180	0.5	1		212.86486486486487	163.0	0.0	704.0	7876.0	193.76047099478293	0.5071645627615698	0.7393618259627008
retrograde_Set2Cell2.2.12398	ID232263	232263	39	71.17334747314453	71.40664572270792	21.698181055592965	0.0	62.0	62	0.5	1		197.45945945945945	126.0	0.0	863.0	7306.0	224.52883934964723	0.4626218371898066	0.55632667455188
retrograde_Set2Cell2.2.12399	ID716623	716623	39	73.15480041503906	70.98904031270438	22.72672261485632	0.0	190.0	190	0.5	1		207.40540540540542	161.0	0.0	728.0	7674.0	175.77217885336364	0.4419443310219229	0.723300897022144
retrograde_Set2Cell2.2.12400	ID998218	998218	39	72.97860717773438	70.73683370985569	23.349740714730707	0.0	261.0	261	0.5	1		230.72972972972974	182.0	0.0	827.0	8537.0	178.1178836627038	0.41933390191011427	0.7654228545555436
retrograde_Set2Cell2.2.12401	ID1286490	1286490	39	61.35203552246094	70.49551470442678	23.87695427284398	0.0	338.0	338	0.5	1		191.05405405405406	147.0	0.0	825.0	7069.0	167.33282635148066	0.338399220819414	0.5773627833119517
retrograde_Set2Cell2.2.12402	ID33610	33610	39	99.35730743408203	71.82972582277084	21.448209559326035	0.0	9.0	9	0.5	1		243.43243243243242	161.0	23.0	732.0	9007.0	195.2291446452576	0.5387463542723288	0.8731343821436925
retrograde_Set2Cell2.2.12403	ID487243	487243	39	80.16639709472656	71.21376313618737	22.306932588771737	0.0	128.0	128	0.5	1		214.1081081081081	138.0	0.0	786.0	7922.0	202.5924732318805	0.5137876293508937	0.7173952468240385
retrograde_Set2Cell2.2.12404	ID988992	988992	39	60.586273193359375	70.66710969520054	23.353636446142627	0.0	263.0	263	0.5	1		192.27027027027026	151.0	0.0	661.0	7114.0	153.79001713170257	0.35547958506923455	0.6557460310367864
retrograde_Set2Cell2.2.12405	ID777562	777562	39	81.47525787353516	71.01346536826529	22.806825970517167	0.0	205.0	205	0.5	1		236.43243243243242	192.0	0.0	878.0	8748.0	207.83053199669683	0.5252771903000368	0.7835513502582101
retrograde_Set2Cell2.2.12406	ID1198912	1198912	39	53.90089416503906	70.50581184744591	23.673966509065018	0.0	314.0	314	0.5	1		189.02702702702703	148.0	0.0	586.0	6994.0	141.43009393856553	0.3084149470743621	0.6300891345463907
retrograde_Set2Cell2.2.12407	ID1164615	1164615	39	56.45941162109375	70.53921899604346	23.608849399770623	0.0	306.0	306	0.5	1		208.35135135135135	187.0	0.0	661.0	7709.0	159.70845246820778	0.3909465020576132	0.7333399097577296
retrograde_Set2Cell2.2.12408	ID507743	507743	39	81.5440444946289	71.19278369012211	22.36102915669171	0.0	132.0	132	0.5	1		225.59459459459458	150.0	0.0	899.0	8347.0	215.9053881602695	0.5313097280348568	0.7250699901723207
retrograde_Set2Cell2.2.12409	ID572243	572243	39	86.95258331298828	71.12593788272406	22.41917623269373	0.0	146.0	146	0.5	1		207.16216216216216	125.0	0.0	913.0	7665.0	228.42753695568237	0.5333405785323471	0.6308962884236021
retrograde_Set2Cell2.2.12410	ID1320783	1320783	39	40.28053283691406	70.51315176639176	23.860925969043546	0.0	347.0	347	0.5	1		170.86486486486487	150.0	0.0	450.0	6322.0	108.56568983343223	0.20863653200463608	0.5433564227830223
retrograde_Set2Cell2.2.12411	ID467804	467804	39	76.45393371582031	71.19342098266007	22.244587061590018	0.0	122.0	122	0.5	1		202.97297297297297	125.0	0.0	977.0	7510.0	222.62330996132937	0.517762842754414	0.622048914741423
retrograde_Set2Cell2.2.12412	ID879982	879982	39	80.7120132446289	70.90762443536599	23.06444694060505	0.0	231.0	231	0.5	1		217.78378378378378	139.0	0.0	886.0	8058.0	198.45488364069266	0.4934641163503127	0.7251945456226055
retrograde_Set2Cell2.2.12413	ID71522	71522	39	106.98219299316406	71.75733771566969	21.415585590289616	0.0	18.0	18	0.5	1		268.8378378378378	173.0	24.0	941.0	9947.0	233.49238787419858	0.5381966386779533	0.8057063490980201
retrograde_Set2Cell2.2.12414	ID1115506	1115506	39	81.73478698730469	70.59989043786416	23.535623571005413	0.0	290.0	290	0.5	1		252.40540540540542	185.0	51.0	827.0	9339.0	185.0857848343512	0.41152055248426084	0.7951698522193649
retrograde_Set2Cell2.2.12415	ID1245563	1245563	39	41.46772003173828	70.51923580079249	23.701881812944244	0.0	331.0	331	0.5	1		189.72972972972974	128.0	0.0	651.0	7020.0	162.85297538452159	0.2896285481875197	0.5232947948534328
retrograde_Set2Cell2.2.12416	ID1259896	1259896	39	56.89045715332031	70.48961248985907	23.722751266683535	0.0	328.0	328	0.5	1		212.02702702702703	162.0	0.0	749.0	7845.0	174.06759327062295	0.32824964346880436	0.6020434695924762
retrograde_Set2Cell2.2.12417	ID394093	394093	39	76.09048461914062	71.28474252918005	22.14096144821813	0.0	103.0	103	0.5	1		218.40540540540542	165.0	34.0	775.0	8081.0	169.54259698433364	0.5222356155649763	0.88389190178664
retrograde_Set2Cell2.2.12418	ID83821	83821	39	91.62419891357422	71.79788819064092	21.404704098508848	0.0	17.0	17	0.5	1		246.59459459459458	180.0	0.0	923.0	9124.0	205.54946139817804	0.5206167105087092	0.8214772679560359
retrograde_Set2Cell2.2.12419	ID375145	375145	39	82.31327819824219	71.27510432468095	22.127660352902335	0.0	101.0	101	0.5	1		210.02702702702703	136.0	0.0	802.0	7771.0	201.28137940130895	0.5351012736730238	0.7274456198172577
retrograde_Set2Cell2.2.12420	ID431978	431978	39	90.46183013916016	71.27896293614897	22.20101857626065	0.0	113.0	113	0.5	1		234.94594594594594	152.0	0.0	805.0	8693.0	202.70051059875746	0.5232748474950947	0.7963329708212844
retrograde_Set2Cell2.2.12421	ID96108	96108	39	76.84576416015625	71.6242883482074	21.48651597232858	0.0	28.0	28	0.5	1		245.32432432432432	180.0	0.0	846.0	9077.0	193.18328287090677	0.5130576247280245	0.8612153120856648
retrograde_Set2Cell2.2.12422	ID281451	281451	39	88.74308013916016	71.32339004823316	21.79737281734322	0.0	75.0	75	0.5	1		222.1891891891892	153.0	0.0	836.0	8221.0	208.00411826022392	0.4920848218103254	0.704575347018978
retrograde_Set2Cell2.2.12423	ID974689	974689	39	69.9580078125	70.74836895624821	23.292159500699796	0.0	260.0	260	0.5	1		232.6216216216216	180.0	12.0	700.0	8607.0	170.68169714923079	0.38280652591348724	0.7545899806239357
retrograde_Set2Cell2.2.12424	ID90481	90481	39	84.52123260498047	71.72067349527973	21.430368549561862	0.0	19.0	19	0.5	1		224.05405405405406	176.0	0.0	811.0	8290.0	194.26155706302922	0.5311569011370549	0.8002009619064713
retrograde_Set2Cell2.2.12425	ID246129	246129	39	73.33757781982422	71.37409487990867	21.705259153266855	0.0	66.0	66	0.5	1		212.97297297297297	162.0	0.0	717.0	7880.0	181.3937531826653	0.5650267547159723	0.8477726635150805
retrograde_Set2Cell2.2.12426	ID526714	526714	39	75.6171875	71.18846029967195	22.397325051431764	0.0	141.0	141	0.5	1		202.35135135135135	160.0	0.0	753.0	7487.0	183.22318148704392	0.48837529365214377	0.7247645083220495
retrograde_Set2Cell2.2.12427	ID462197	462197	39	79.1064453125	71.21130596364733	22.274156632781352	0.0	121.0	121	0.5	1		201.3783783783784	152.0	0.0	786.0	7451.0	192.4076042836826	0.5337860707054113	0.7284890866900472
retrograde_Set2Cell2.2.12428	ID1191268	1191268	39	63.88738250732422	70.5223234327999	23.69351591804998	0.0	312.0	312	0.5	1		204.2972972972973	146.0	33.0	626.0	7559.0	150.4317609905392	0.347217902216784	0.7000311103752587
retrograde_Set2Cell2.2.12429	ID861045	861045	39	86.73948669433594	70.93602594146778	23.008506181727835	0.0	227.0	227	0.5	1		206.32432432432432	141.0	0.0	886.0	7634.0	205.3415926442319	0.5089436827845866	0.6777978672651693
retrograde_Set2Cell2.2.12430	ID1062250	1062250	39	73.87625122070312	70.59940555148626	23.477179655129905	0.0	279.0	279	0.5	1		235.0	193.0	0.0	696.0	8695.0	172.16239104081035	0.38623408298119744	0.7606302531304965
retrograde_Set2Cell2.2.12431	ID1086314	1086314	39	74.54975128173828	70.6156651776066	23.521086256214996	0.0	285.0	285	0.5	1		260.86486486486484	201.0	21.0	846.0	9652.0	193.75774710850806	0.3904255599126247	0.7560961171139016
retrograde_Set2Cell2.2.12432	ID597362	597362	39	76.27244567871094	71.1229436283001	22.51925714986079	0.0	157.0	157	0.5	1		198.9189189189189	129.0	0.0	790.0	7360.0	203.7563057481464	0.5622946202234532	0.7027421760636838
retrograde_Set2Cell2.2.12433	ID619381	619381	39	69.05022430419922	71.12844569779185	22.57585258332694	0.0	163.0	163	0.5	1		212.72972972972974	156.0	0.0	851.0	7871.0	213.2533246645418	0.49259386558552093	0.6584301663680876
retrograde_Set2Cell2.2.12434	ID1225582	1225582	39	61.63084030151367	70.5556296999178	23.737228645700917	0.0	322.0	322	0.5	1		198.32432432432432	176.0	10.0	711.0	7338.0	164.69079682410478	0.38178578800421514	0.6654503907137242
retrograde_Set2Cell2.2.12435	ID155007	155007	39	80.35659790039062	71.47718073532204	21.541696977149766	0.0	40.0	40	0.5	1		203.35135135135135	143.0	0.0	740.0	7524.0	194.44853878143243	0.5045092246594649	0.7013691044420449
retrograde_Set2Cell2.2.12436	ID101247	101247	39	92.5974349975586	71.5492151153768	21.4759822165054	0.0	30.0	30	0.5	1		240.78378378378378	160.0	0.0	825.0	8909.0	198.14825189672942	0.5910731641978658	0.902855143493301
retrograde_Set2Cell2.2.12437	ID842099	842099	39	79.26329803466797	70.9364545019694	22.952713795633976	0.0	220.0	220	0.5	1		222.56756756756758	168.0	0.0	754.0	8235.0	200.0982453891283	0.5097679042988651	0.7511227122759307
retrograde_Set2Cell2.2.12438	ID1183597	1183597	39	55.93251419067383	70.52662831640507	23.57924649329637	0.0	311.0	311	0.5	1		211.72972972972974	167.0	24.0	666.0	7834.0	162.2892905086895	0.38155827529049685	0.7206321699312724
retrograde_Set2Cell2.2.12439	ID545655	545655	39	69.61869049072266	71.1606629561952	22.37819614243278	0.0	143.0	143	0.5	1		207.6216216216216	137.0	9.0	776.0	7682.0	211.11007546766677	0.5010192444627313	0.6565408616587745
retrograde_Set2Cell2.2.12440	ID1278866	1278866	39	57.767024993896484	70.49337665943587	23.80752213136962	0.0	335.0	335	0.5	1		188.1891891891892	126.0	5.0	680.0	6963.0	168.6918357106693	0.31961633466026557	0.5403957023248955
retrograde_Set2Cell2.2.12441	ID1313175	1313175	39	36.00844955444336	70.45056112845884	23.888703887972348	0.0	346.0	346	0.5	1		163.05405405405406	148.0	12.0	530.0	6033.0	106.27530965112001	0.2803702558671291	0.671932394450292
retrograde_Set2Cell2.2.12442	ID405379	405379	39	76.9225845336914	71.25813988365222	22.149138463829722	0.0	105.0	105	0.5	1		208.64864864864865	141.0	0.0	890.0	7720.0	216.14414123401494	0.5302075332531585	0.6689561674697931
retrograde_Set2Cell2.2.12443	ID329600	329600	39	70.4738540649414	71.27981975815713	21.991448408003446	0.0	83.0	83	0.5	1		204.45945945945945	150.0	30.0	655.0	7565.0	159.14870659484106	0.5133405016128628	0.8715713902255228
retrograde_Set2Cell2.2.12444	ID18821	18821	39	81.78632354736328	71.92125540957758	21.46807505613456	0.0	5.0	5	0.5	1		234.05405405405406	205.0	0.0	689.0	8660.0	180.92063114740336	0.479795834705964	0.8389049216645199
retrograde_Set2Cell2.2.12445	ID310147	310147	39	76.76358032226562	71.31852747048791	21.985483227692733	0.0	84.0	84	0.5	1		209.27027027027026	166.0	17.0	612.0	7743.0	151.4947099642332	0.4998812607039983	0.9207676238289575
retrograde_Set2Cell2.2.12446	ID769922	769922	39	86.15997314453125	70.95030032675366	22.795196510196746	0.0	200.0	200	0.5	1		244.45945945945945	172.0	30.0	736.0	9045.0	194.31340586717042	0.48374346008066366	0.820333349829356
retrograde_Set2Cell2.2.12447	ID682371	682371	39	73.85134887695312	71.12403671590809	22.644287322764328	0.0	178.0	178	0.5	1		204.45945945945945	165.0	30.0	748.0	7565.0	160.59016065655982	0.45369618459258676	0.7947119579191219
retrograde_Set2Cell2.2.12448	ID1107865	1107865	39	100.31655883789062	70.61725456016997	23.568523252372025	0.0	292.0	292	0.5	1		290.6756756756757	196.0	21.0	880.0	10755.0	224.94950718056882	0.471407711432969	0.8279751357849933
retrograde_Set2Cell2.2.12449	ID192911	192911	39	90.57626342773438	71.45348695514159	21.631702752140953	0.0	54.0	54	0.5	1		220.35135135135135	128.0	0.0	718.0	8153.0	194.5312337412707	0.5435890714202493	0.7978025030361966
retrograde_Set2Cell2.2.12450	ID736645	736645	39	71.47654724121094	71.01930570556941	22.744897360292967	0.0	193.0	193	0.5	1		212.86486486486487	148.0	8.0	728.0	7876.0	187.95510134103864	0.48372950281447125	0.7384612398506457
retrograde_Set2Cell2.2.12451	ID1009055	1009055	39	73.21163177490234	70.69440945763559	23.39224736183718	0.0	270.0	270	0.5	1		232.97297297297297	164.0	46.0	818.0	8620.0	163.42726660955776	0.38904189608061424	0.7985314925360623
retrograde_Set2Cell2.2.12452	ID1126786	1126786	39	80.56005859375	70.61363009783153	23.575252443849905	0.0	296.0	296	0.5	1		254.2972972972973	186.0	0.0	910.0	9409.0	210.28180362774364	0.42195690982422	0.7177144892882461
retrograde_Set2Cell2.2.12453	ID286103	286103	39	71.09041595458984	71.32460080830786	21.6981086131239	0.0	71.0	71	0.5	1		211.43243243243242	159.0	0.0	876.0	7823.0	191.3456065373364	0.5008527236889314	0.7374881884867817
retrograde_Set2Cell2.2.12454	ID610204	610204	39	72.56133270263672	71.13496064869038	22.552254740834485	0.0	159.0	159	0.5	1		221.21621621621622	134.0	37.0	756.0	8185.0	188.96327320042542	0.4554855565406143	0.7327169903791079
retrograde_Set2Cell2.2.12455	ID709020	709020	39	79.75515747070312	71.02405892353957	22.698703387198414	0.0	187.0	187	0.5	1		215.97297297297297	158.0	0.0	666.0	7991.0	165.92643726236813	0.5198975108336937	0.8904658086112539
retrograde_Set2Cell2.2.12456	ID834459	834459	39	85.72128295898438	70.94108262346202	22.983829608095277	0.0	221.0	221	0.5	1		230.40540540540542	150.0	24.0	955.0	8525.0	208.5984259367824	0.48037204658179494	0.7168338147034816
retrograde_Set2Cell2.2.12457	ID983959	983959	39	64.77462005615234	70.78200450779975	23.29875611464308	0.0	256.0	256	0.5	1		234.43243243243242	200.0	30.0	799.0	8674.0	178.81827220526006	0.39455424230970493	0.7418346270917843
retrograde_Set2Cell2.2.12458	ID9625	9625	39	88.51883697509766	71.87836816795135	21.402792492646288	0.0	4.0	4	0.5	1		235.2972972972973	175.0	0.0	681.0	8706.0	179.08856667781646	0.57918062337087	0.963743121194757
retrograde_Set2Cell2.2.12459	ID108957	108957	39	88.79644012451172	71.65144266063245	21.45702497163567	0.0	26.0	26	0.5	1		220.59459459459458	153.0	0.0	860.0	8162.0	218.27842305177572	0.5837883575375423	0.7450275591823677
retrograde_Set2Cell2.2.12460	ID655766	655766	39	81.70878601074219	71.10978158986602	22.55581095257369	0.0	169.0	169	0.5	1		228.94594594594594	143.0	0.0	807.0	8471.0	203.6842526430916	0.47778666814280263	0.7268215282774387
retrograde_Set2Cell2.2.12461	ID206749	206749	39	85.24092102050781	71.47786712783655	21.61469408630601	0.0	48.0	48	0.5	1		217.94594594594594	150.0	14.0	858.0	8064.0	186.9971696081025	0.4968034867159975	0.7736839839871372
retrograde_Set2Cell2.2.12462	ID583592	583592	39	85.04637908935547	71.14637293824029	22.50975048971321	0.0	154.0	154	0.5	1		224.6216216216216	146.0	0.0	890.0	8311.0	227.392874821353	0.5101760908820094	0.6674169210890377
retrograde_Set2Cell2.2.12463	ID752043	752043	39	89.64496612548828	70.98083059077302	22.75055862009932	0.0	196.0	196	0.5	1		224.35135135135135	162.0	0.0	708.0	8301.0	186.7412375180956	0.5213960193288476	0.8234626176745091
retrograde_Set2Cell2.2.12464	ID1138099	1138099	39	72.55072784423828	70.59179808561385	23.53425872078641	0.0	298.0	298	0.5	1		253.2972972972973	201.0	35.0	988.0	9372.0	210.4407893584935	0.40837638083128025	0.69802746697178
retrograde_Set2Cell2.2.12465	ID967085	967085	39	67.76213836669922	70.76153283419832	23.269501177087413	0.0	255.0	255	0.5	1		223.7027027027027	187.0	0.0	687.0	8277.0	182.18989861998153	0.35731315042573325	0.6464662787111755
retrograde_Set2Cell2.2.12466	ID481187	481187	39	70.10147857666016	71.22232248742935	22.30688093898918	0.0	126.0	126	0.5	1		208.05405405405406	174.0	0.0	896.0	7698.0	192.83426187416111	0.5014853713428357	0.720707666917739
retrograde_Set2Cell2.2.12467	ID1100215	1100215	39	87.7235107421875	70.54483660617025	23.573352059557575	0.0	288.0	288	0.5	1		274.3783783783784	238.0	0.0	864.0	10152.0	192.02348689553455	0.4282546895111735	0.8568839290287167
retrograde_Set2Cell2.2.12468	ID200618	200618	39	90.29853820800781	71.48346022717841	21.63137428489075	0.0	51.0	51	0.5	1		214.72972972972974	166.0	0.0	800.0	7945.0	195.08525894659047	0.5171177920012926	0.7503569294472019
retrograde_Set2Cell2.2.12469	ID321965	321965	39	82.38682556152344	71.30355729187353	21.92627802356108	0.0	80.0	80	0.5	1		196.83783783783784	163.0	0.0	571.0	7283.0	165.25376336503294	0.48410735909021435	0.7770761663751191
retrograde_Set2Cell2.2.12470	ID44971	44971	39	104.79814147949219	71.77850859083689	21.43559392185004	0.0	14.0	14	0.5	1		261.18918918918916	185.0	4.0	815.0	9664.0	208.07381674111045	0.5712592824200734	0.9127527979950527
retrograde_Set2Cell2.2.12471	ID1035683	1035683	39	70.81324768066406	70.6113571547561	23.513487053258544	0.0	277.0	277	0.5	1		263.18918918918916	215.0	18.0	661.0	9738.0	153.8936930766455	0.3588450879406845	0.9032631169119179
retrograde_Set2Cell2.2.12472	ID636838	636838	39	77.66714477539062	71.08418318827937	22.613394727254164	0.0	168.0	168	0.5	1		221.72972972972974	160.0	0.0	913.0	8204.0	199.2553705743027	0.5174030343934681	0.7588779089099247
retrograde_Set2Cell2.2.12473	ID1118113	1118113	39	97.5959243774414	70.61126194992227	23.564905599464332	0.0	293.0	293	0.5	1		301.1621621621622	224.0	31.0	1067.0	11143.0	221.21137622864916	0.4631178457597407	0.8618568810877246
retrograde_Set2Cell2.2.12474	ID424375	424375	39	79.37266540527344	71.293050412813	22.165178236150414	0.0	112.0	112	0.5	1		223.9189189189189	170.0	4.0	927.0	8285.0	210.70495147617336	0.5138721245056337	0.7214594232364905
retrograde_Set2Cell2.2.12475	ID788926	788926	39	80.4164047241211	70.9460553371313	22.797835059779505	0.0	207.0	207	0.5	1		208.8918918918919	142.0	0.0	797.0	7729.0	193.83624013065256	0.5407761807414478	0.7564750348461212
retrograde_Set2Cell2.2.12476	ID147377	147377	39	89.82198333740234	71.47785107208907	21.45629831890581	0.0	37.0	37	0.5	1		223.16216216216216	170.0	0.0	739.0	8257.0	193.99090951117523	0.5574922055380128	0.8235350636320039
retrograde_Set2Cell2.2.12477	ID222128	222128	39	82.83949279785156	71.44019635269582	21.62310988515384	0.0	57.0	57	0.5	1		205.7027027027027	140.0	0.0	853.0	7611.0	199.94066687462626	0.5987606506584043	0.7706171291272018
retrograde_Set2Cell2.2.12478	ID267184	267184	39	79.10353088378906	71.38622695599432	21.73690426129735	0.0	69.0	69	0.5	1		215.51351351351352	158.0	0.0	836.0	7974.0	184.34668752435232	0.5633584562774054	0.8425494805849862
retrograde_Set2Cell2.2.12479	ID223159	223159	39	69.48021697998047	71.41329348253063	21.668389564113347	0.0	60.0	60	0.5	1		213.1891891891892	136.0	8.0	837.0	7888.0	191.13794289259582	0.46984746125612653	0.7130711796796162
retrograde_Set2Cell2.2.12480	ID348592	348592	39	81.87401580810547	71.27435302448868	22.068598570506126	0.0	92.0	92	0.5	1		208.2972972972973	135.0	0.0	779.0	7707.0	187.0883428972742	0.48958119420654	0.7318590521296032
retrograde_Set2Cell2.2.12481	ID185268	185268	39	94.42068481445312	71.45289206798317	21.648095507219526	0.0	53.0	53	0.5	1		230.94594594594594	150.0	0.0	789.0	8545.0	201.78232853277345	0.5684253533978167	0.8295962795160247
retrograde_Set2Cell2.2.12482	ID1217957	1217957	39	64.66265869140625	70.5313080669574	23.703382134001828	0.0	321.0	321	0.5	1		198.1891891891892	163.0	0.0	672.0	7333.0	156.66521946810974	0.36924288139381856	0.6822899979268895
retrograde_Set2Cell2.2.12483	ID589232	589232	39	75.89960479736328	71.14846129108416	22.517233387178518	0.0	156.0	156	0.5	1		196.72972972972974	126.0	0.0	762.0	7279.0	195.50542030687888	0.5404287877061323	0.7060541944092852
retrograde_Set2Cell2.2.12484	ID1167272	1167272	39	56.17852020263672	70.49487623901071	23.654332445560158	0.0	305.0	305	0.5	1		209.54054054054055	159.0	0.0	569.0	7753.0	141.01508875030095	0.3590314495726438	0.7851189432618868
retrograde_Set2Cell2.2.12485	ID930228	930228	39	79.08015441894531	70.83874872424099	23.206529858041236	0.0	243.0	243	0.5	1		236.94594594594594	147.0	0.0	875.0	8767.0	200.58289308163097	0.503621070233838	0.7913176924574323
retrograde_Set2Cell2.2.12486	ID1157037	1157037	39	65.13189697265625	70.54311208322959	23.7003736381718	0.0	308.0	308	0.5	1		207.0	147.0	14.0	712.0	7659.0	165.0548730304898	0.32382240806788837	0.6135488695963783
retrograde_Set2Cell2.2.12487	ID63934	63934	39	93.13482666015625	71.7548416081627	21.406494020044683	0.0	22.0	22	0.5	1		233.64864864864865	156.0	0.0	824.0	8645.0	210.39185876415044	0.5375775133478583	0.7765481936378842
retrograde_Set2Cell2.2.12488	ID77761	77761	39	85.11146545410156	71.73972328689204	21.392505406422593	0.0	16.0	16	0.5	1		242.83783783783784	163.0	25.0	1007.0	8985.0	210.43005086324126	0.5381589137876119	0.8075100281651805
retrograde_Set2Cell2.2.12489	ID1305552	1305552	39	50.9475212097168	70.50020556574627	23.8335413061686	0.0	344.0	344	0.5	1		174.0810810810811	136.0	0.0	480.0	6441.0	123.81423773324887	0.30630997813924193	0.6593649880933706
retrograde_Set2Cell2.2.12490	ID1252304	1252304	39	50.08952713012695	70.49488696086298	23.78765749911765	0.0	330.0	330	0.5	1		191.78378378378378	154.0	2.0	653.0	7096.0	160.21203574137743	0.3111906686684375	0.5682081459269092
retrograde_Set2Cell2.2.12491	ID443331	443331	39	73.47937774658203	71.2920321199765	22.154590401901924	0.0	116.0	116	0.5	1		203.67567567567568	148.0	0.0	748.0	7536.0	195.82021999415318	0.5130587380173036	0.7053796526054511
retrograde_Set2Cell2.2.12492	ID76743	76743	39	80.51213836669922	71.7448824086006	21.42093582688583	0.0	20.0	20	0.5	1		233.35135135135135	143.0	22.0	846.0	8634.0	213.07187313937786	0.5037416193504144	0.733751168857784
retrograde_Set2Cell2.2.12493	ID826820	826820	39	87.75008392333984	70.93338931005748	22.972362941443546	0.0	217.0	217	0.5	1		221.43243243243242	157.0	0.0	962.0	8193.0	204.79387205194894	0.524745494596737	0.7442273547352033
retrograde_Set2Cell2.2.12494	ID564673	564673	39	91.09052276611328	71.21267335478794	22.463155940889912	0.0	147.0	147	0.5	1		228.83783783783784	154.0	0.0	893.0	8467.0	221.9885524467814	0.6032758559475485	0.7757735069655154
retrograde_Set2Cell2.2.12495	ID948167	948167	39	76.02252197265625	70.79701879037042	23.305297868738847	0.0	250.0	250	0.5	1		233.8918918918919	195.0	0.0	770.0	8654.0	182.00011962508032	0.44156288265806654	0.7872858707801492
retrograde_Set2Cell2.2.12496	ID386510	386510	39	73.7940444946289	71.26234836009668	22.099751674023754	0.0	97.0	97	0.5	1		205.1891891891892	148.0	13.0	635.0	7592.0	172.21979461623351	0.455010508527986	0.7451722970892639
retrograde_Set2Cell2.2.12497	ID1054683	1054683	39	73.5375747680664	70.62824244432917	23.486482562049606	0.0	275.0	275	0.5	1		254.1891891891892	219.0	77.0	715.0	9405.0	159.75847010023844	0.4191489053001176	0.9398608258862111
retrograde_Set2Cell2.2.12498	ID1339871	1339871	39	19.871870040893555	70.61544405748243	23.854737609947126	0.0	355.0	355	0.5	1		119.43243243243244	98.0	0.0	349.0	4419.0	90.48343634197505	0.12595641468523758	0.2953125461538004
retrograde_Set2Cell2.2.12499	ID762311	762311	39	74.05331420898438	70.97994503734263	22.810245147449894	0.0	202.0	202	0.5	1		202.0810810810811	144.0	0.0	690.0	7477.0	169.28204249095623	0.48639302992826156	0.7812651363255118
retrograde_Set2Cell2.2.12500	ID899008	899008	39	87.81632232666016	70.90434676237365	23.082327494427474	0.0	234.0	234	0.5	1		222.2972972972973	150.0	13.0	860.0	8225.0	219.83957090782573	0.532326829512966	0.702562977235348
retrograde_Set2Cell2.2.12501	ID1176030	1176030	39	54.01897430419922	70.57310863679488	23.715957797528265	0.0	310.0	310	0.5	1		217.35135135135135	174.0	0.0	799.0	8042.0	159.75836201662258	0.31434965175630486	0.6507749244194079
retrograde_Set2Cell2.2.12502	ID629208	629208	39	80.65512084960938	71.13066336552276	22.588118477503468	0.0	164.0	164	0.5	1		232.1081081081081	168.0	0.0	897.0	8588.0	203.77381030389003	0.5455919622129871	0.8041647905996645
retrograde_Set2Cell2.2.12503	ID128979	128979	39	83.87580871582031	71.55044941067843	21.495386956557436	0.0	32.0	32	0.5	1		223.8108108108108	162.0	0.0	819.0	8281.0	208.20954159983447	0.5328334380467418	0.747320565396202
retrograde_Set2Cell2.2.12504	ID674783	674783	39	70.93973541259766	71.13585466586255	22.629166505896972	0.0	176.0	176	0.5	1		214.32432432432432	158.0	31.0	705.0	7930.0	160.88851455002657	0.4786022912670096	0.862382262869729
retrograde_Set2Cell2.2.12505	ID98775	98775	39	90.22929382324219	71.58645363996114	21.469890344037594	0.0	29.0	29	0.5	1		228.05405405405406	151.0	0.0	801.0	8438.0	196.05596507487712	0.5452416421027423	0.8208812691682409
retrograde_Set2Cell2.2.12506	ID120790	120790	39	90.84479522705078	71.6663536478161	21.45140677998726	0.0	25.0	25	0.5	1		239.7027027027027	173.0	0.0	955.0	8869.0	198.78993167898855	0.5539844210019115	0.8597247573665214
retrograde_Set2Cell2.2.12507	ID807892	807892	39	76.53186798095703	70.93247169140602	22.88491066772823	0.0	213.0	213	0.5	1		241.51351351351352	183.0	54.0	737.0	8936.0	179.80631888872068	0.4707719090009891	0.8598678195250349
retrograde_Set2Cell2.2.12508	ID500191	500191	39	71.80896759033203	71.21421886773922	22.398460008418585	0.0	130.0	130	0.5	1		233.45945945945945	180.0	11.0	812.0	8638.0	189.80115246614673	0.49304791503930595	0.8123777263034814
retrograde_Set2Cell2.2.12509	ID1092552	1092552	39	87.44757080078125	70.56622065252078	23.554048128058998	0.0	287.0	287	0.5	1		264.1621621621622	233.0	3.0	759.0	9774.0	181.92237561869828	0.4256485920174586	0.8670680816619273
retrograde_Set2Cell2.2.12510	ID602576	602576	39	76.37162017822266	71.16281802350443	22.528961384147355	0.0	155.0	155	0.5	1		217.8918918918919	152.0	0.0	922.0	8062.0	216.0146321926395	0.4741696622210267	0.6488946448809788
retrograde_Set2Cell2.2.12511	ID305629	305629	39	65.28678131103516	71.31907843667571	22.03861622112975	0.0	85.0	85	0.5	1		201.72972972972974	149.0	0.0	682.0	7464.0	176.40273502677027	0.47803528026283604	0.7397240473314799
retrograde_Set2Cell2.2.12512	ID853457	853457	39	86.5132827758789	70.94673918238523	22.998063714028195	0.0	225.0	225	0.5	1		213.51351351351352	138.0	0.0	864.0	7900.0	195.82512346218238	0.47317102034485764	0.7004093338883154
retrograde_Set2Cell2.2.12513	ID701911	701911	39	89.27049255371094	70.9848696358651	22.704983032486133	0.0	185.0	185	0.5	1		245.1891891891892	183.0	13.0	831.0	9072.0	191.34013313088957	0.5663828547379327	0.9266962779204001
retrograde_Set2Cell2.2.12514	ID930771	930771	39	75.2497787475586	70.79137617927523	23.182508058872195	0.0	242.0	242	0.5	1		206.45945945945945	156.0	0.0	774.0	7639.0	182.45236739041331	0.43851132539588406	0.6898946985356288
retrograde_Set2Cell2.2.12515	ID1210317	1210317	39	62.011627197265625	70.49670923338381	23.73273755036769	0.0	318.0	318	0.5	1		207.64864864864865	156.0	0.0	660.0	7683.0	161.55137060806803	0.35856986918125217	0.678485033569335
retrograde_Set2Cell2.2.12516	ID340954	340954	39	82.52198791503906	71.27028518338359	22.015644418336034	0.0	88.0	88	0.5	1		208.40540540540542	169.0	0.0	800.0	7711.0	176.72301922931692	0.524033230805485	0.8109801856536611
retrograde_Set2Cell2.2.12517	ID872402	872402	39	85.24266815185547	70.924701279756	23.02002500446139	0.0	228.0	228	0.5	1		215.40540540540542	169.0	1.0	852.0	7970.0	186.45247524644324	0.4932703030390379	0.7632467810961188
retrograde_Set2Cell2.2.12518	ID454639	454639	39	68.48649597167969	71.20796867589475	22.156106144877267	0.0	119.0	119	0.5	1		215.1081081081081	138.0	2.0	817.0	7959.0	211.717944416594	0.4945426378424054	0.6723950985845221
retrograde_Set2Cell2.2.12519	ID416748	416748	39	75.67764282226562	71.21770660255022	22.156065582166192	0.0	107.0	107	0.5	1		205.59459459459458	145.0	0.0	791.0	7607.0	192.30451249392337	0.5534701972450492	0.7618044883531786
retrograde_Set2Cell2.2.12520	ID519148	519148	39	82.8788070678711	71.21238024032859	22.37972281789925	0.0	135.0	135	0.5	1		225.3783783783784	165.0	0.0	773.0	8339.0	203.46653442428962	0.4989504394845617	0.7374276086305036
retrograde_Set2Cell2.2.12521	ID158191	158191	39	94.19105529785156	71.49919214362083	21.57232988479834	0.0	44.0	44	0.5	1		243.97297297297297	152.0	10.0	956.0	9027.0	221.24502335727317	0.5656572310550502	0.7968101518857749
retrograde_Set2Cell2.2.12522	ID891385	891385	39	78.25965118408203	70.90551702404832	23.135576207503934	0.0	236.0	236	0.5	1		224.9189189189189	149.0	0.0	943.0	8322.0	217.95582865168632	0.5295320415338652	0.7145311395186754
retrograde_Set2Cell2.2.12523	ID367600	367600	39	71.5211181640625	71.25081731840854	22.107719446513208	0.0	96.0	96	0.5	1		199.6216216216216	154.0	0.0	795.0	7386.0	187.31915001932924	0.493644450926061	0.7044049937495931
retrograde_Set2Cell2.2.12524	ID1028088	1028088	39	69.32186126708984	70.68858062781929	23.381880844763057	0.0	268.0	268	0.5	1		233.54054054054055	168.0	12.0	680.0	8641.0	163.86386534671507	0.3779681860139903	0.7818530543410738
retrograde_Set2Cell2.2.12525	ID257531	257531	39	72.98242950439453	71.31659657961771	21.729912323946216	0.0	68.0	68	0.5	1		214.02702702702703	188.0	0.0	775.0	7919.0	179.55214137255913	0.48472193553097576	0.7783153116687836
retrograde_Set2Cell2.2.12526	ID243193	243193	39	84.25920104980469	71.3409043957262	21.74396961959307	0.0	67.0	67	0.5	1		190.86486486486487	134.0	0.0	581.0	7062.0	176.7896053634505	0.5363172840087228	0.753772233158939
retrograde_Set2Cell2.2.12527	ID538099	538099	39	75.1492919921875	71.15750406891114	22.364337503425965	0.0	139.0	139	0.5	1		211.83783783783784	141.0	0.0	857.0	7838.0	194.59309590263726	0.5273871279327624	0.7517726167836681
retrograde_Set2Cell2.2.12528	ID5116	5116	39	85.12803649902344	71.92383322417582	21.440671710282007	0.0	1.0	1	0.5	1		225.0	173.0	42.0	796.0	8325.0	183.7930599584459	0.508169250104734	0.8249767430515667
retrograde_Set2Cell2.2.12529	ID200188	200188	39	86.65898895263672	71.45805312308724	21.57607444075227	0.0	49.0	49	0.5	1		228.45945945945945	166.0	14.0	782.0	8453.0	190.33575517936637	0.5309245675993841	0.8325259713296237
retrograde_Set2Cell2.2.14531	ID1367059	1367059	49	35.04243469238281	86.59326718962976	33.45235853407943	0.0	360.0	360	0.5	1		133.8918918918919	98.0	0.0	664.0	4954.0	138.0490620886051	0.4415789724032379	0.5941837346483353
retrograde_Set2Cell2.2.14532	ID1271828	1271828	49	48.58146667480469	86.89173340629765	33.52961322061344	0.0	334.0	334	0.5	1		157.02702702702703	130.0	0.0	547.0	5810.0	129.95928560867023	0.404389530762276	0.6958400298780967
retrograde_Set2Cell2.2.14533	ID111625	111625	49	27.512704849243164	88.56259324407426	33.86415487679026	0.0	27.0	27	0.5	1		125.05405405405405	116.0	0.0	344.0	4627.0	87.95988541057474	0.22482962246501767	0.5219404626384824
retrograde_Set2Cell2.2.14534	ID709632	709632	49	38.41513442993164	88.5085055480538	33.92677388330212	0.0	187.0	187	0.5	1		159.0	112.0	22.0	587.0	5883.0	133.12921876466072	0.38007010515773665	0.6578339743113587
retrograde_Set2Cell2.2.14535	ID1473565	1473565	49	26.868391036987305	86.52881117246275	33.50894769366312	0.0	386.0	386	0.5	1		110.05405405405405	112.0	0.0	372.0	4072.0	94.11840826732448	0.30051899395018883	0.5404016844110214
retrograde_Set2Cell2.2.14536	ID762907	762907	49	38.78564453125	88.40703622280796	34.03882442258805	0.0	202.0	202	0.5	1		147.24324324324326	113.0	0.0	587.0	5448.0	137.45653967818447	0.2486738438143933	0.42665914284176626
retrograde_Set2Cell2.2.14537	ID854046	854046	49	48.759498596191406	88.16684778125124	33.865175004597376	0.0	225.0	225	0.5	1		164.1081081081081	118.0	0.0	631.0	6072.0	150.41900437403805	0.3752126012373882	0.595339772212134
retrograde_Set2Cell2.2.14538	ID1446924	1446924	49	41.92571258544922	86.48730833490771	33.517848550584354	0.0	380.0	380	0.5	1		119.16216216216216	91.0	0.0	456.0	4409.0	111.27181771417872	0.4150445850634251	0.6282142973264244
retrograde_Set2Cell2.2.14539	ID1071114	1071114	49	55.78642272949219	87.71310068524106	33.545925118093905	0.0	280.0	280	0.5	1		161.27027027027026	123.0	0.0	619.0	5967.0	150.78639207844995	0.44605163970811823	0.65981699505524
retrograde_Set2Cell2.2.14540	ID91167	91167	49	28.61573600769043	88.65417093136281	33.834004063540185	0.0	19.0	19	0.5	1		112.1891891891892	108.0	0.0	452.0	4151.0	100.30144505379711	0.26529098931825273	0.46903569928355127
retrograde_Set2Cell2.2.14541	ID789523	789523	49	38.514862060546875	88.32156999346762	33.824106770131046	0.0	207.0	207	0.5	1		155.40540540540542	118.0	0.0	748.0	5750.0	153.02785865823756	0.38516025470271176	0.564764069316629
retrograde_Set2Cell2.2.14542	ID39969	39969	49	23.903722763061523	88.75587513677202	33.88918780248866	0.0	8.0	8	0.5	1		128.43243243243242	117.0	0.0	380.0	4752.0	91.70106643646837	0.21504497339212594	0.49575517878818476
retrograde_Set2Cell2.2.14543	ID827433	827433	49	38.582515716552734	88.17990965619188	33.92288600467172	0.0	217.0	217	0.5	1		146.97297297297297	114.0	0.0	564.0	5438.0	140.435530184274	0.3220086606396718	0.5098280533353982
retrograde_Set2Cell2.2.14544	ID1500222	1500222	49	38.11117172241211	86.43240586792115	33.48736550391679	0.0	392.0	392	0.5	1		124.83783783783784	93.0	0.0	462.0	4619.0	107.29049701977688	0.38213038249290776	0.6433947781733287
retrograde_Set2Cell2.2.14545	ID629819	629819	49	27.27374839782715	88.58264607491053	33.96982389593054	0.0	164.0	164	0.5	1		134.24324324324326	97.0	16.0	583.0	4967.0	122.69053332253051	0.272778566914331	0.4689955989925872
retrograde_Set2Cell2.2.14546	ID155696	155696	49	25.037574768066406	88.52104947708548	34.00842968533201	0.0	40.0	40	0.5	1		105.83783783783784	103.0	0.0	294.0	3916.0	75.74170783858986	0.2221910453763154	0.5080697241350329
retrograde_Set2Cell2.2.14547	ID229430	229430	49	37.233116149902344	88.66457141297292	34.24450117247956	0.0	59.0	59	0.5	1		129.7027027027027	112.0	0.0	402.0	4799.0	89.29908076696998	0.2741125368725916	0.6249613260757598
retrograde_Set2Cell2.2.14548	ID565309	565309	49	27.97736930847168	88.780162296655	33.98902746251559	0.0	147.0	147	0.5	1		124.83783783783784	86.0	0.0	537.0	4619.0	131.30678951590042	0.3081155414559094	0.4478747207269909
retrograde_Set2Cell2.2.14549	ID425022	425022	49	33.93307876586914	88.92284721976326	33.90533658373837	0.0	112.0	112	0.5	1		140.13513513513513	111.0	0.0	565.0	5185.0	118.53484301676454	0.31837879797319185	0.5709984535824586
retrograde_Set2Cell2.2.14550	ID349247	349247	49	38.29248809814453	88.79752391271565	34.006545173996805	0.0	92.0	92	0.5	1		114.29729729729729	79.0	0.0	462.0	4229.0	112.93308364417126	0.281752305569358	0.4449468548343659
retrograde_Set2Cell2.2.14551	ID1298472	1298472	49	45.61653137207031	86.87692231800058	33.47205456494197	0.0	340.0	340	0.5	1		138.35135135135135	114.0	0.0	493.0	5119.0	114.44387664222538	0.4167847595628633	0.7112606690954667
retrograde_Set2Cell2.2.14552	ID621620	621620	49	27.743267059326172	88.62361894580368	33.987847167912	0.0	161.0	161	0.5	1		127.16216216216216	94.0	0.0	487.0	4705.0	113.2402837415284	0.2009576834956675	0.37580613122206713
retrograde_Set2Cell2.2.14553	ID891954	891954	49	43.8863410949707	88.10567502888539	33.80916711356501	0.0	236.0	236	0.5	1		162.83783783783784	128.0	23.0	574.0	6025.0	132.64059909593493	0.39400262960598187	0.6939758786282304
retrograde_Set2Cell2.2.14554	ID1420374	1420374	49	52.42100143432617	86.59080707531753	33.489044399912665	0.0	372.0	372	0.5	1		146.43243243243242	115.0	0.0	477.0	5418.0	123.45996664248442	0.371672281836063	0.6427630876112834
retrograde_Set2Cell2.2.14555	ID202820	202820	49	28.892026901245117	88.58982554913258	34.112809569321826	0.0	49.0	49	0.5	1		127.13513513513513	105.0	14.0	433.0	4704.0	93.42143525211206	0.2831928739485218	0.6006748260125419
retrograde_Set2Cell2.2.14556	ID500800	500800	49	39.595176696777344	88.70707263209019	34.069434685038786	0.0	130.0	130	0.5	1		139.02702702702703	106.0	19.0	523.0	5144.0	106.06378753857052	0.30284141760376015	0.6093766567999684
retrograde_Set2Cell2.2.14557	ID322638	322638	49	30.98282814025879	88.69932083608984	34.093518342199445	0.0	80.0	80	0.5	1		121.02702702702703	101.0	0.0	480.0	4478.0	97.90769079043747	0.30272552697204536	0.5745021705554776
retrograde_Set2Cell2.2.14558	ID994373	994373	49	45.57904815673828	87.84519772793908	33.653745425083116	0.0	259.0	259	0.5	1		163.7027027027027	122.0	4.0	712.0	6057.0	146.95291476918433	0.3721559905811418	0.6042674055722606
retrograde_Set2Cell2.2.14559	ID985154	985154	49	53.01150894165039	87.86760238233802	33.66162987331157	0.0	256.0	256	0.5	1		173.72972972972974	137.0	0.0	744.0	6428.0	167.61358481284805	0.4013780843914229	0.5937358322078136
retrograde_Set2Cell2.2.14560	ID1203267	1203267	49	40.55465316772461	87.08789986081774	33.59384857774184	0.0	317.0	317	0.5	1		139.78378378378378	114.0	0.0	517.0	5172.0	108.13395374234659	0.32559824531138326	0.6350308741324397
retrograde_Set2Cell2.2.14561	ID193622	193622	49	32.908321380615234	88.58384352735729	34.17730057156394	0.0	54.0	54	0.5	1		125.51351351351352	92.0	0.0	441.0	4644.0	95.78176050608825	0.263248750747067	0.5461539875670307
retrograde_Set2Cell2.2.14562	ID1246278	1246278	49	40.047000885009766	86.87454997368066	33.57002377181073	0.0	331.0	331	0.5	1		134.94594594594594	109.0	0.0	441.0	4993.0	112.67133766104995	0.3587105552357528	0.6324025234171898
retrograde_Set2Cell2.2.14563	ID1568832	1568832	49	28.988386154174805	86.86451125359612	33.0836317032239	0.0	413.0	413	0.5	1		106.75675675675676	73.0	0.0	320.0	3950.0	82.54002578056209	0.225686912778711	0.47630769063446904
retrograde_Set2Cell2.2.14564	ID1526861	1526861	49	27.935956954956055	86.51368677537792	33.472035057529645	0.0	401.0	401	0.5	1		109.97297297297297	76.0	0.0	390.0	4069.0	89.82807235259244	0.2798867635205536	0.5354447859481964
retrograde_Set2Cell2.2.14565	ID941140	941140	49	44.71434020996094	88.00314933344309	33.73696551424639	0.0	247.0	247	0.5	1		163.8108108108108	133.0	0.0	622.0	6061.0	135.0563334805636	0.3061999239501967	0.5686604503982639
retrograde_Set2Cell2.2.14566	ID104539	104539	49	22.310497283935547	88.57021465785525	33.74128276179452	0.0	29.0	29	0.5	1		122.48648648648648	99.0	0.0	391.0	4532.0	92.7720089555338	0.22037093136759903	0.4768301019296597
retrograde_Set2Cell2.2.14567	ID603219	603219	49	37.494415283203125	88.69004939080155	34.07023580241353	0.0	155.0	155	0.5	1		130.1891891891892	108.0	0.0	442.0	4817.0	108.76525125185839	0.32627003100122576	0.5889249835524042
retrograde_Set2Cell2.2.14568	ID1150028	1150028	49	37.944252014160156	87.29438741976784	33.60268317203493	0.0	302.0	302	0.5	1		151.05405405405406	148.0	0.0	426.0	5589.0	101.78161423851066	0.3306122355542787	0.7374973368251801
retrograde_Set2Cell2.2.14569	ID387163	387163	49	29.351531982421875	88.91822503636085	33.93849883819473	0.0	97.0	97	0.5	1		136.27027027027026	106.0	0.0	507.0	5042.0	102.30174557233688	0.2666612718354785	0.5608510312316154
retrograde_Set2Cell2.2.14570	ID702549	702549	49	39.184654235839844	88.44596006206565	33.96145723548151	0.0	185.0	185	0.5	1		143.94594594594594	94.0	0.0	676.0	5326.0	136.36938112387293	0.29337195441591446	0.4788590711385387
retrograde_Set2Cell2.2.14571	ID64608	64608	49	19.177284240722656	88.6130203963705	33.642867167307905	0.0	22.0	22	0.5	1		120.72972972972973	108.0	0.0	431.0	4467.0	103.72738003714048	0.20469724256769106	0.39553497483611644
retrograde_Set2Cell2.2.14572	ID538733	538733	49	35.230934143066406	88.72003476330156	34.05300750562087	0.0	139.0	139	0.5	1		130.7027027027027	107.0	0.0	568.0	4836.0	119.92587174882121	0.2773002535837594	0.47321548551793163
retrograde_Set2Cell2.2.14573	ID413793	413793	49	39.48307418823242	89.00633758422528	33.86824097944153	0.0	108.0	108	0.5	1		127.24324324324324	90.0	0.0	484.0	4708.0	119.46440785750684	0.33036086668867487	0.5289873984521265
retrograde_Set2Cell2.2.14574	ID1112187	1112187	49	46.198760986328125	87.50571769965818	33.647845602166264	0.0	289.0	289	0.5	1		146.35135135135135	100.0	0.0	577.0	5415.0	131.32957190388026	0.33703862421489106	0.5618235298371793
retrograde_Set2Cell2.2.14575	ID202856	202856	49	24.673377990722656	88.6640278675753	34.11146368873097	0.0	51.0	51	0.5	1		108.94594594594595	85.0	0.0	351.0	4031.0	78.83842335433273	0.228666261237828	0.51436486742586
retrograde_Set2Cell2.2.14576	ID1325156	1325156	49	52.628849029541016	86.7422591995207	33.4677197054399	0.0	348.0	348	0.5	1		154.83783783783784	103.0	0.0	568.0	5729.0	137.92298847817486	0.4387989563071335	0.6847560954898535
retrograde_Set2Cell2.2.14577	ID667771	667771	49	33.63056945800781	88.4976958907689	33.93860059788112	0.0	175.0	175	0.5	1		127.83783783783784	104.0	0.0	585.0	4730.0	116.59795917632556	0.3487237134318537	0.5669659149616678
retrograde_Set2Cell2.2.14578	ID306295	306295	49	34.56441879272461	88.76740917569238	34.04774071875608	0.0	85.0	85	0.5	1		134.97297297297297	103.0	0.0	392.0	4994.0	98.10637267966013	0.2902902044958531	0.6190483523011724
retrograde_Set2Cell2.2.14579	ID1229931	1229931	49	37.07352066040039	87.02112327581327	33.6414423454094	0.0	320.0	320	0.5	1		116.91891891891892	75.0	0.0	551.0	4326.0	122.85230029465339	0.273281976102473	0.4085242976140994
retrograde_Set2Cell2.2.14580	ID800880	800880	49	34.222469329833984	88.33813123577782	33.96868251921049	0.0	209.0	209	0.5	1		134.9189189189189	108.0	0.0	573.0	4992.0	128.9546385315348	0.27030981614606525	0.4452644710789335
retrograde_Set2Cell2.2.14581	ID1283182	1283182	49	40.6590461730957	86.85553003977718	33.55068143215323	0.0	339.0	339	0.5	1		153.0	131.0	0.0	600.0	5661.0	121.02800410556962	0.39474952886006043	0.7155845448399301
retrograde_Set2Cell2.2.14582	ID474246	474246	49	34.18281173706055	88.94993902515337	33.839136652742006	0.0	123.0	123	0.5	1		120.72972972972973	75.0	0.0	565.0	4467.0	126.7862699911085	0.387476312571025	0.5318529586159588
retrograde_Set2Cell2.2.14583	ID398471	398471	49	46.84993362426758	88.85829405269547	33.85094721608787	0.0	104.0	104	0.5	1		137.56756756756758	100.0	0.0	487.0	5090.0	122.47302209523997	0.3907852855673448	0.6312243370857168
retrograde_Set2Cell2.2.14584	ID1553566	1553566	49	36.557376861572266	86.76200150504714	33.30001469529257	0.0	409.0	409	0.5	1		132.0	115.0	0.0	359.0	4884.0	87.06191921717426	0.3229257010696733	0.7401893763857607
retrograde_Set2Cell2.2.14585	ID7305	7305	49	23.74916648864746	88.60117303991261	33.910829131614584	0.0	3.0	3	0.5	1		111.94594594594595	92.0	0.0	400.0	4142.0	90.23978734028145	0.26662011070517583	0.5222600766546893
retrograde_Set2Cell2.2.14586	ID576645	576645	49	40.30301284790039	88.7388997438457	34.04312806480372	0.0	153.0	153	0.5	1		146.27027027027026	102.0	0.0	612.0	5412.0	138.2519135187343	0.3602820870380619	0.5604393223917966
retrograde_Set2Cell2.2.14587	ID1021057	1021057	49	48.55845260620117	87.72440912180653	33.61484741044869	0.0	271.0	271	0.5	1		156.45945945945945	111.0	0.0	682.0	5789.0	164.79391078869702	0.37728491933223907	0.5201592366721974
retrograde_Set2Cell2.2.14588	ID865436	865436	49	42.77609634399414	88.15098636596198	33.90864526721685	0.0	229.0	229	0.5	1		163.48648648648648	124.0	0.0	607.0	6049.0	138.01381203456526	0.4002782322237432	0.6772311722963427
retrograde_Set2Cell2.2.14589	ID721048	721048	49	36.86021041870117	88.47241921280337	33.98760384390921	0.0	188.0	188	0.5	1		147.8918918918919	124.0	4.0	528.0	5472.0	118.14839628003227	0.2778027885024513	0.5442761430120351
retrograde_Set2Cell2.2.14590	ID1187979	1187979	49	36.1737174987793	87.18765577657884	33.627535487424446	0.0	313.0	313	0.5	1		120.32432432432432	111.0	0.0	420.0	4452.0	96.17202586281812	0.3060487630126611	0.5863621100908312
retrograde_Set2Cell2.2.14591	ID981139	981139	49	58.11749267578125	87.88766519774937	33.70100619420026	0.0	258.0	258	0.5	1		165.32432432432432	115.0	0.0	713.0	6117.0	168.12777119633583	0.44656951136598777	0.6071235203916682
retrograde_Set2Cell2.2.14592	ID1351818	1351818	49	43.5131950378418	86.69107906126686	33.43392624288231	0.0	351.0	351	0.5	1		153.48648648648648	143.0	0.0	618.0	5679.0	122.74219179094712	0.3643479616763977	0.6678785013183814
retrograde_Set2Cell2.2.14593	ID468120	468120	49	43.11433029174805	88.93467307692683	33.78051222331047	0.0	124.0	124	0.5	1		134.1891891891892	102.0	0.0	538.0	4965.0	120.16558895444557	0.3585024796432471	0.58938507429655
retrograde_Set2Cell2.2.14594	ID1161392	1161392	49	51.11931610107422	87.25368775343087	33.622683060037026	0.0	304.0	304	0.5	1		140.72972972972974	109.0	0.0	474.0	5207.0	120.13340932495022	0.38362324469063636	0.6495896726474959
retrograde_Set2Cell2.2.14595	ID1048755	1048755	49	42.21274185180664	87.71478046166548	33.63162955748209	0.0	273.0	273	0.5	1		134.05405405405406	86.0	0.0	580.0	4960.0	148.52439865893078	0.36117931579523727	0.4789825318798881
retrograde_Set2Cell2.2.14596	ID1309879	1309879	49	54.71247482299805	86.79398722619989	33.49611412174821	0.0	343.0	343	0.5	1		150.8108108108108	115.0	0.0	550.0	5580.0	139.63659935661522	0.40280817869656704	0.6202448937667048
retrograde_Set2Cell2.2.14597	ID1256629	1256629	49	47.3083381652832	86.80700163675681	33.46131530969603	0.0	332.0	332	0.5	1		153.6216216216216	118.0	0.0	512.0	5684.0	128.2983396773472	0.32566225815313365	0.5882959283978746
retrograde_Set2Cell2.2.14598	ID1119415	1119415	49	43.638336181640625	87.53006780685253	33.67733091656638	0.0	293.0	293	0.5	1		137.3783783783784	119.0	0.0	606.0	5083.0	138.24582600718335	0.33518216833996334	0.49892668890378117
retrograde_Set2Cell2.2.14599	ID1405106	1405106	49	41.17021560668945	86.54147112010826	33.51834483139421	0.0	366.0	366	0.5	1		113.24324324324324	50.0	0.0	562.0	4190.0	134.3299018183313	0.33277872251923807	0.4209854603140813
retrograde_Set2Cell2.2.14600	ID1484977	1484977	49	40.89502716064453	86.51011572172922	33.41894496443721	0.0	390.0	390	0.5	1		130.1081081081081	94.0	0.0	463.0	4814.0	111.64596419629918	0.33541384930129337	0.5854050218348562
retrograde_Set2Cell2.2.14601	ID1458364	1458364	49	40.393192291259766	86.51409158764613	33.53502632513972	0.0	383.0	383	0.5	1		131.1891891891892	96.0	0.0	434.0	4854.0	106.38996345672992	0.34310119366729774	0.6300004762948136
retrograde_Set2Cell2.2.14602	ID165033	165033	49	35.249210357666016	88.54243591003511	34.00867186771121	0.0	43.0	43	0.5	1		124.72972972972973	115.0	0.0	419.0	4615.0	102.1928048806244	0.3506132435851076	0.6336901698629666
retrograde_Set2Cell2.2.14603	ID512168	512168	49	33.23335647583008	88.795398653435	34.07678155612446	0.0	133.0	133	0.5	1		144.75675675675674	103.0	0.0	611.0	5356.0	151.31780489446072	0.33182065428549223	0.4766904780773572
retrograde_Set2Cell2.2.14604	ID360636	360636	49	20.932092666625977	88.85684852265335	34.02656196606522	0.0	93.0	93	0.5	1		118.75675675675676	91.0	0.0	516.0	4394.0	104.89608757808458	0.2398621700084109	0.4380436440478297
retrograde_Set2Cell2.2.14605	ID1393834	1393834	49	40.1109504699707	86.56668069382476	33.47422832358948	0.0	368.0	368	0.5	1		139.48648648648648	109.0	0.0	470.0	5161.0	107.31045864469378	0.35173952626257154	0.6764695318059308
retrograde_Set2Cell2.2.14606	ID436418	436418	49	33.33767318725586	88.85580235992579	33.89760623586689	0.0	114.0	114	0.5	1		135.0	105.0	0.0	534.0	4995.0	120.31417206630314	0.34328358208955223	0.5734985231995383
retrograde_Set2Cell2.2.14607	ID140487	140487	49	26.165307998657227	88.5360008118021	33.852242250530225	0.0	35.0	35	0.5	1		114.35135135135135	96.0	0.0	351.0	4231.0	91.33704865199256	0.2691779636573407	0.5310572020999865
retrograde_Set2Cell2.2.14608	ID903365	903365	49	39.47799301147461	88.07019946137972	33.8766941688243	0.0	237.0	237	0.5	1		153.48648648648648	114.0	0.0	731.0	5679.0	147.70534136539501	0.34804440711390283	0.5365798997048701
retrograde_Set2Cell2.2.14609	ID1431768	1431768	49	43.42173385620117	86.5396569416605	33.51097657582936	0.0	375.0	375	0.5	1		128.05405405405406	103.0	0.0	445.0	4738.0	116.33976723993152	0.42803900827404323	0.6598396604771968
retrograde_Set2Cell2.2.14610	ID268490	268490	49	34.97710418701172	88.72471447791015	34.12919735935909	0.0	69.0	69	0.5	1		129.64864864864865	111.0	0.0	486.0	4797.0	100.73541146549769	0.2955235973263115	0.5871683828770314
retrograde_Set2Cell2.2.14611	ID334036	334036	49	34.30025100708008	88.70332797049768	34.094239408758774	0.0	89.0	89	0.5	1		130.0	107.0	0.0	629.0	4810.0	109.52168735004041	0.35783870643768206	0.6256224901853239
retrograde_Set2Cell2.2.14612	ID876767	876767	49	37.35747528076172	88.18246157895305	33.84990029409959	0.0	230.0	230	0.5	1		154.27027027027026	130.0	0.0	622.0	5708.0	139.64929260445584	0.39023724796575177	0.620173630074266
retrograde_Set2Cell2.2.14613	ID1214656	1214656	49	44.63944625854492	87.05018675488242	33.60326269282297	0.0	319.0	319	0.5	1		132.02702702702703	104.0	0.0	489.0	4885.0	121.80140632432199	0.34914649302641787	0.5610339108299267
retrograde_Set2Cell2.2.14614	ID1059011	1059011	49	44.975887298583984	87.76671732600012	33.615594556598936	0.0	276.0	276	0.5	1		150.24324324324326	103.0	0.0	705.0	5559.0	160.88477681686174	0.473299542059433	0.6000052129953147
retrograde_Set2Cell2.2.14615	ID838874	838874	49	40.25571060180664	88.21929980866962	33.930360942480604	0.0	219.0	219	0.5	1		148.2972972972973	114.0	0.0	610.0	5487.0	127.8805573061712	0.35945121479118597	0.6132464461312824
retrograde_Set2Cell2.2.14616	ID641235	641235	49	32.94211196899414	88.62926970073813	33.95124802854529	0.0	167.0	167	0.5	1		118.70270270270271	98.0	0.0	535.0	4392.0	126.2180355277822	0.28950005787347444	0.4222760743025888
retrograde_Set2Cell2.2.14617	ID774353	774353	49	37.597713470458984	88.28739919898574	33.8734688867359	0.0	203.0	203	0.5	1		137.1891891891892	107.0	0.0	654.0	5076.0	140.77678111855698	0.2273440605971836	0.3610240564529079
retrograde_Set2Cell2.2.14618	ID1580229	1580229	49	20.78425407409668	86.96564099636	33.12640876621179	0.0	415.0	415	0.5	1		97.91891891891892	99.0	0.0	240.0	3623.0	60.5247324921246	0.21301052231706671	0.5681986743113249
retrograde_Set2Cell2.2.14619	ID170205	170205	49	26.469573974609375	88.64470832728055	34.07323425720899	0.0	46.0	46	0.5	1		109.5945945945946	80.0	0.0	412.0	4055.0	98.73265233263328	0.21987871214455035	0.40015187680720155
retrograde_Set2Cell2.2.14620	ID1005776	1005776	49	56.40117263793945	87.78893911924328	33.61681521577742	0.0	269.0	269	0.5	1		162.64864864864865	117.0	0.0	619.0	6018.0	145.53487864048572	0.4463554671747663	0.6897936371117189
retrograde_Set2Cell2.2.14621	ID916708	916708	49	41.434871673583984	87.98831944581887	33.8473636195552	0.0	240.0	240	0.5	1		145.86486486486487	104.0	0.0	472.0	5397.0	132.23614444582802	0.36771247452084577	0.5931220460628536
retrograde_Set2Cell2.2.14622	ID550117	550117	49	37.69241714477539	88.6862977979542	34.084232546512986	0.0	144.0	144	0.5	1		143.40540540540542	118.0	0.0	542.0	5306.0	121.98257149178217	0.3322067124074763	0.586319743436531
retrograde_Set2Cell2.2.14623	ID594168	594168	49	34.015830993652344	88.80629309428195	33.9908915528572	0.0	158.0	158	0.5	1		146.67567567567568	133.0	6.0	480.0	5427.0	105.390030641226	0.2668465305865928	0.5863084004730248
retrograde_Set2Cell2.2.14624	ID409844	409844	49	33.18113327026367	88.85185551948398	33.94979426464989	0.0	110.0	110	0.5	1		127.37837837837837	110.0	0.0	561.0	4713.0	115.07228437217465	0.34012300701432524	0.561883557669766
retrograde_Set2Cell2.2.14625	ID1511650	1511650	49	36.72119140625	86.54462812795676	33.43596600380337	0.0	398.0	398	0.5	1		132.59459459459458	119.0	0.0	376.0	4906.0	98.39192024739617	0.2984269211144773	0.619465131609491
retrograde_Set2Cell2.2.14626	ID963833	963833	49	50.38340377807617	87.97339333742603	33.65902578076022	0.0	251.0	251	0.5	1		163.45945945945945	132.0	0.0	583.0	6048.0	146.92186029666598	0.39355147454686845	0.6283941946312201
retrograde_Set2Cell2.2.14627	ID1123564	1123564	49	41.23752975463867	87.43280850857415	33.628547711148116	0.0	295.0	295	0.5	1		143.02702702702703	102.0	0.0	526.0	5292.0	110.50477276934605	0.3596836772885778	0.6847781855920794
retrograde_Set2Cell2.2.14628	ID925966	925966	49	50.85587692260742	88.0096238172089	33.79522475850671	0.0	241.0	241	0.5	1		151.0	114.0	0.0	580.0	5587.0	153.71420089098976	0.3577727822929276	0.5176940231654786
retrograde_Set2Cell2.2.14629	ID447746	447746	49	32.76744842529297	88.87076741629191	33.89970241703782	0.0	115.0	115	0.5	1		139.94594594594594	114.0	2.0	460.0	5178.0	101.36511177858921	0.3088247088932474	0.6515269270984959
retrograde_Set2Cell2.2.14630	ID812296	812296	49	35.79214096069336	88.3487634167565	33.906735184897805	0.0	214.0	214	0.5	1		150.67567567567568	111.0	16.0	526.0	5575.0	121.41779433337102	0.343227220390736	0.6341953350031744
retrograde_Set2Cell2.2.14631	ID1336594	1336594	49	50.302574157714844	86.66134920748526	33.48327290956067	0.0	352.0	352	0.5	1		140.75675675675674	98.0	0.0	479.0	5208.0	126.18491840800007	0.39844388417045234	0.6356439489411646
retrograde_Set2Cell2.2.14632	ID1241371	1241371	49	46.96603775024414	86.96890652279642	33.60766275832099	0.0	325.0	325	0.5	1		141.13513513513513	115.0	0.0	494.0	5222.0	123.77896118174216	0.4224950921394343	0.6773126661562617
retrograde_Set2Cell2.2.14633	ID1032448	1032448	49	61.52460479736328	87.82331058918739	33.63000366988001	0.0	265.0	265	0.5	1		149.67567567567568	80.0	0.0	691.0	5538.0	163.90038540630812	0.42788398963210333	0.547311231801834
retrograde_Set2Cell2.2.14634	ID679192	679192	49	48.51357650756836	88.50028211524308	33.99241815475308	0.0	179.0	179	0.5	1		150.24324324324326	115.0	0.0	471.0	5559.0	111.72645300151753	0.32477852988758077	0.6593453760258513
retrograde_Set2Cell2.2.14635	ID1378566	1378566	49	52.6666374206543	86.68264928406833	33.506583852316716	0.0	363.0	363	0.5	1		157.59459459459458	111.0	0.0	569.0	5831.0	127.81985140976504	0.39524567684223116	0.6985370527514244
retrograde_Set2Cell2.2.14636	ID1134853	1134853	49	39.02666091918945	87.39191283460882	33.61018861856387	0.0	299.0	299	0.5	1		129.40540540540542	110.0	0.0	473.0	4788.0	113.05221494204925	0.3386436189874524	0.5791369335954588
retrograde_Set2Cell2.2.14637	ID932123	932123	49	48.48993682861328	88.04958110634107	33.860163247224975	0.0	242.0	242	0.5	1		164.7027027027027	120.0	10.0	707.0	6094.0	161.50573860889156	0.43081677943410834	0.6141173235562756
retrograde_Set2Cell2.2.14638	ID1096967	1096967	49	64.05448913574219	87.5011845364746	33.641175046748494	0.0	291.0	291	0.5	1		165.83783783783784	95.0	20.0	640.0	6136.0	142.0998306186952	0.41496755510864297	0.684522491842667
retrograde_Set2Cell2.2.14639	ID102689	102689	49	27.29180335998535	88.57361336111728	33.87012236044896	0.0	30.0	30	0.5	1		108.48648648648648	93.0	0.0	394.0	4014.0	94.51884633401062	0.26652649974060016	0.48307364277608383
retrograde_Set2Cell2.2.14640	ID485665	485665	49	22.391353607177734	88.86149808900828	33.97323174657186	0.0	127.0	127	0.5	1		113.91891891891892	84.0	0.0	504.0	4215.0	116.53573090076956	0.26667466116106064	0.41160762858937955
retrograde_Set2Cell2.2.14641	ID1538364	1538364	49	34.533470153808594	86.57669579160444	33.58740010124652	0.0	400.0	400	0.5	1		113.0	84.0	0.0	327.0	4181.0	87.11582328524862	0.33826794966691337	0.6557362123864932
retrograde_Set2Cell2.2.14642	ID459052	459052	49	29.345441818237305	88.89680201805903	33.99754815297619	0.0	120.0	120	0.5	1		120.5945945945946	92.0	0.0	487.0	4462.0	116.817392982823	0.2935839021215091	0.4685845486371559
retrograde_Set2Cell2.2.14643	ID752928	752928	49	36.84288024902344	88.3973063482463	33.987174084978136	0.0	197.0	197	0.5	1		156.21621621621622	126.0	1.0	571.0	5780.0	129.3898362690429	0.2866218044211572	0.5379157560421454
retrograde_Set2Cell2.2.14644	ID1469752	1469752	49	43.850303649902344	86.50198062186519	33.47442259052609	0.0	384.0	384	0.5	1		127.02702702702703	80.0	0.0	485.0	4700.0	118.32170987197162	0.33416855341791984	0.5377947658688271
retrograde_Set2Cell2.2.14645	ID1268029	1268029	49	33.792049407958984	86.85543974575707	33.514537203074994	0.0	333.0	333	0.5	1		123.72972972972973	82.0	0.0	445.0	4578.0	113.82531661586847	0.27791459043212074	0.47279699974729195
retrograde_Set2Cell2.2.14646	ID888124	888124	49	54.55683135986328	88.05399935230375	33.86456127828162	0.0	238.0	238	0.5	1		163.27027027027026	130.0	0.0	768.0	6041.0	155.549143475739	0.398742328795639	0.5984448122473708
retrograde_Set2Cell2.2.14647	ID230711	230711	49	32.44419479370117	88.73806653975855	34.15130300747769	0.0	57.0	57	0.5	1		118.43243243243244	100.0	0.0	445.0	4382.0	100.99024720253946	0.23460027632541383	0.445680219190747
retrograde_Set2Cell2.2.14648	ID345392	345392	49	23.86117172241211	88.81634004833924	34.076534016182	0.0	91.0	91	0.5	1		127.67567567567568	105.0	0.0	424.0	4724.0	107.3721601756283	0.24361732826398413	0.46587336456683903
retrograde_Set2Cell2.2.14649	ID1172772	1172772	49	36.077484130859375	87.27622145278202	33.603497491494146	0.0	307.0	307	0.5	1		123.8108108108108	100.0	0.0	387.0	4581.0	95.87718933842103	0.35859709958123437	0.6816938229508189
retrograde_Set2Cell2.2.14650	ID705852	705852	49	37.49998092651367	88.40147873812587	33.95248120282097	0.0	189.0	189	0.5	1		137.8918918918919	106.0	0.0	500.0	5102.0	114.98062246980378	0.30088125653526077	0.5547554126163666
retrograde_Set2Cell2.2.14651	ID759091	759091	49	49.543575286865234	88.38938023061242	33.95640720381968	0.0	199.0	199	0.5	1		159.86486486486487	140.0	0.0	494.0	5915.0	129.79602847933756	0.3280598961144382	0.6084951165730196
retrograde_Set2Cell2.2.14652	ID990542	990542	49	44.446937561035156	87.83226932189116	33.60195991715393	0.0	263.0	263	0.5	1		152.59459459459458	119.0	0.0	660.0	5646.0	144.30917031372832	0.36018411168082975	0.5600181074082463
retrograde_Set2Cell2.2.14653	ID850253	850253	49	38.80699157714844	88.16440675757812	33.964635033753076	0.0	224.0	224	0.5	1		144.54054054054055	84.0	0.0	625.0	5348.0	154.10486952335677	0.3538136495684992	0.49025158100993843
retrograde_Set2Cell2.2.14654	ID189760	189760	49	19.4382381439209	88.57454775218184	34.12113450314494	0.0	52.0	52	0.5	1		117.8108108108108	114.0	0.0	483.0	4359.0	89.53951264287919	0.21158248222391787	0.45954403880286926
retrograde_Set2Cell2.2.14655	ID1146194	1146194	49	41.99319076538086	87.30473045689567	33.56939182871395	0.0	301.0	301	0.5	1		155.43243243243242	150.0	19.0	509.0	5751.0	105.88844773327904	0.36701830411782654	0.7882000385585787
retrograde_Set2Cell2.2.14656	ID1565012	1565012	49	30.862468719482422	86.77439869505017	33.352072757151404	0.0	408.0	408	0.5	1		102.10810810810811	77.0	0.0	354.0	3778.0	90.18708449778276	0.2921740188541802	0.5119958812012714
retrograde_Set2Cell2.2.14657	ID523584	523584	49	36.936004638671875	88.78852413512368	34.07217057016283	0.0	137.0	137	0.5	1		138.1891891891892	110.0	0.0	496.0	5113.0	112.18606514720629	0.3513135073664415	0.6404775016698233
retrograde_Set2Cell2.2.14658	ID823621	823621	49	42.3536376953125	88.30504157097569	33.87103987785988	0.0	215.0	215	0.5	1		163.45945945945945	135.0	0.0	568.0	6048.0	140.10265970086095	0.3532821274123798	0.6091538520845824
retrograde_Set2Cell2.2.14659	ID1523032	1523032	49	37.40601348876953	86.55444512823773	33.525792192225516	0.0	402.0	402	0.5	1		124.8108108108108	103.0	0.0	389.0	4618.0	97.72206558450402	0.36088316634175094	0.677384639789306
retrograde_Set2Cell2.2.14660	ID372042	372042	49	34.09980010986328	88.97589484092344	33.89347430932703	0.0	98.0	98	0.5	1		133.48648648648648	107.0	0.0	464.0	4939.0	105.95665298749444	0.299710532175462	0.5810244833863863
retrograde_Set2Cell2.2.14661	ID151885	151885	49	21.988004684448242	88.46443561622344	34.08458219332548	0.0	39.0	39	0.5	1		120.4054054054054	103.0	0.0	421.0	4455.0	96.08285182286387	0.2734081367624727	0.5381135275189549
retrograde_Set2Cell2.2.14662	ID1294659	1294659	49	37.98351287841797	86.84939904729623	33.54669056968448	0.0	341.0	341	0.5	1		136.0	99.0	0.0	518.0	5032.0	124.72503090131241	0.39432176656151413	0.6167412937659773
retrograde_Set2Cell2.2.14663	ID85331	85331	49	30.872041702270508	88.58233736351102	33.810791819244926	0.0	17.0	17	0.5	1		113.10810810810811	93.0	0.0	315.0	4185.0	78.05118825481127	0.23874184766753997	0.5585884558369322
retrograde_Set2Cell2.2.14664	ID652635	652635	49	44.77766036987305	88.48912623761879	33.97885612749963	0.0	174.0	174	0.5	1		143.72972972972974	107.0	0.0	573.0	5318.0	126.8272334601175	0.3624359054893107	0.6029471136351909
retrograde_Set2Cell2.2.14665	ID561500	561500	49	31.3817081451416	88.70197388089109	34.04420271686896	0.0	149.0	149	0.5	1		134.2972972972973	97.0	0.0	513.0	4969.0	120.48463822433152	0.32444859065769305	0.5461052816939921
retrograde_Set2Cell2.2.14666	ID1363265	1363265	49	41.222171783447266	86.69607318468584	33.459408415095794	0.0	358.0	358	0.5	1		151.13513513513513	108.0	0.0	575.0	5592.0	133.0123557673752	0.40239259025264223	0.6520543785644469
retrograde_Set2Cell2.2.14667	ID421201	421201	49	23.62432098388672	88.83144250894317	33.82866607192197	0.0	109.0	109	0.5	1		117.37837837837837	78.0	0.0	581.0	4343.0	118.91111324368656	0.22832919740286228	0.3669799447051318
retrograde_Set2Cell2.2.14668	ID1000791	1000791	49	48.16563415527344	87.85207448366344	33.606523983667884	0.0	262.0	262	0.5	1		150.40540540540542	111.0	0.0	865.0	5565.0	160.15243770640305	0.4529789004748617	0.585569640702734
retrograde_Set2Cell2.2.14669	ID785746	785746	49	47.5325813293457	88.34481722234618	33.87812405465745	0.0	206.0	206	0.5	1		156.35135135135135	124.0	8.0	586.0	5785.0	123.00592041221617	0.283564385163187	0.561616224248502
retrograde_Set2Cell2.2.14670	ID126299	126299	49	27.795513153076172	88.5732422000744	33.78483522863008	0.0	33.0	33	0.5	1		130.51351351351352	119.0	0.0	373.0	4829.0	85.21072624891697	0.22761783240201616	0.5679816500653759
retrograde_Set2Cell2.2.14671	ID1443149	1443149	49	34.77989959716797	86.46730485729404	33.408756635973766	0.0	379.0	379	0.5	1		121.37837837837837	96.0	0.0	448.0	4491.0	100.18326300428721	0.31313020558777016	0.5778210054958632
retrograde_Set2Cell2.2.14672	ID732521	732521	49	43.021522521972656	88.49236046818051	33.93064974988426	0.0	192.0	192	0.5	1		162.1081081081081	125.0	8.0	558.0	5998.0	138.7206993654243	0.388492371318517	0.6539318050863826
retrograde_Set2Cell2.2.14673	ID264557	264557	49	33.023895263671875	88.77532842773923	34.093558091006045	0.0	64.0	64	0.5	1		135.21621621621622	134.0	0.0	335.0	5003.0	82.63074997142915	0.2283532230839147	0.6084164616839555
retrograde_Set2Cell2.2.14674	ID49514	49514	49	25.636808395385742	88.52050986682241	33.71829357078313	0.0	12.0	12	0.5	1		101.62162162162163	93.0	0.0	325.0	3760.0	72.55700875531957	0.3012653594336248	0.6485150743740399
retrograde_Set2Cell2.2.14675	ID795004	795004	49	42.8448486328125	88.32497820089583	33.93762130295141	0.0	210.0	210	0.5	1		161.2972972972973	134.0	0.0	546.0	5968.0	122.10989241591291	0.33755716175969863	0.6667165149518427
retrograde_Set2Cell2.2.14676	ID1416551	1416551	49	41.741065979003906	86.589171066278	33.47554305512883	0.0	373.0	373	0.5	1		139.8918918918919	116.0	0.0	745.0	5176.0	149.28399180826526	0.4499634346881578	0.5816067962002144
retrograde_Set2Cell2.2.14677	ID626043	626043	49	36.25023651123047	88.56927266545578	33.98394568153871	0.0	166.0	166	0.5	1		135.64864864864865	112.0	0.0	445.0	5019.0	116.70956740183354	0.3347670379211454	0.5830102958363844
retrograde_Set2Cell2.2.14678	ID1496421	1496421	49	31.593339920043945	86.49078647543394	33.474644608940054	0.0	393.0	393	0.5	1		114.43243243243244	88.0	0.0	404.0	4234.0	89.42362990611366	0.28451055922544777	0.5668753088000305
retrograde_Set2Cell2.2.14679	ID1321313	1321313	49	44.829978942871094	86.75293604402195	33.515293431411685	0.0	347.0	347	0.5	1		149.83783783783784	110.0	0.0	629.0	5544.0	134.41344044764637	0.40078569710574846	0.6378951666301566
retrograde_Set2Cell2.2.14680	ID298354	298354	49	35.237361907958984	88.73921759700077	34.07342324128304	0.0	77.0	77	0.5	1		112.62162162162163	92.0	0.0	418.0	4167.0	98.18133771280098	0.3037486292931892	0.5344945595047521
retrograde_Set2Cell2.2.14681	ID275827	275827	49	22.63731575012207	88.77780039765659	33.982561117018086	0.0	73.0	73	0.5	1		102.70270270270271	90.0	0.0	405.0	3800.0	93.32436411214886	0.22068932499154448	0.3979174716451218
retrograde_Set2Cell2.2.14682	ID1017207	1017207	49	53.79000473022461	87.8364073992385	33.66190617607691	0.0	264.0	264	0.5	1		155.43243243243242	96.0	0.0	719.0	5751.0	151.5769955685413	0.42510731122100687	0.6117716544498847
retrograde_Set2Cell2.2.14683	ID60795	60795	49	29.033506393432617	88.61060141017529	33.95090580285204	0.0	15.0	15	0.5	1		121.91891891891892	114.0	0.0	325.0	4511.0	81.39593846623306	0.23470807064362761	0.5694585270472691
retrograde_Set2Cell2.2.14684	ID1199465	1199465	49	36.19345474243164	87.08982234161775	33.61539647627448	0.0	314.0	314	0.5	1		136.13513513513513	105.0	0.0	534.0	5037.0	117.58948416753425	0.35665172362890507	0.6087061554370261
retrograde_Set2Cell2.2.14685	ID1591707	1591707	49	24.9327449798584	87.11542129599349	33.01187359269948	0.0	417.0	417	0.5	1		109.70270270270271	110.0	0.0	373.0	4059.0	72.00419156968297	0.23101329036867466	0.5718258291812085
retrograde_Set2Cell2.2.14686	ID383360	383360	49	29.284963607788086	88.97937613052527	33.906361618164006	0.0	102.0	102	0.5	1		137.0	110.0	0.0	686.0	5069.0	129.34729306105413	0.36129556203124247	0.5622162793296974
retrograde_Set2Cell2.2.14687	ID229766	229766	49	35.21266555786133	88.65619685015906	34.176952449782156	0.0	60.0	60	0.5	1		124.0	114.0	0.0	321.0	4588.0	75.85951928839694	0.33526610064195483	0.820849266556783
retrograde_Set2Cell2.2.14688	ID937352	937352	49	55.07133102416992	87.97444670659856	33.76115920902611	0.0	245.0	245	0.5	1		160.72972972972974	113.0	0.0	541.0	5947.0	140.01223134042584	0.39346175509744286	0.6482875845860739
retrograde_Set2Cell2.2.14689	ID1165723	1165723	49	41.15109634399414	87.21977450147595	33.633644118972526	0.0	306.0	306	0.5	1		133.32432432432432	131.0	0.0	425.0	4933.0	96.43709926223472	0.3613385395314157	0.7339109942408207
retrograde_Set2Cell2.2.14690	ID1279390	1279390	49	35.14692306518555	86.86109253073278	33.48153840895479	0.0	335.0	335	0.5	1		136.9189189189189	106.0	0.0	511.0	5066.0	121.48648264504766	0.32297613382834284	0.5502802432920416
retrograde_Set2Cell2.2.14691	ID534936	534936	49	41.75291442871094	88.68461561576301	34.032642949147444	0.0	142.0	142	0.5	1		147.97297297297297	114.0	0.0	562.0	5475.0	135.14302844815242	0.35526737016483845	0.574049161799754
retrograde_Set2Cell2.2.14692	ID737694	737694	49	42.67011642456055	88.38114388890943	33.96874297594629	0.0	193.0	193	0.5	1		155.97297297297297	128.0	0.0	592.0	5771.0	139.0456532714838	0.3287784963281608	0.5551019367992055
retrograde_Set2Cell2.2.14693	ID663964	663964	49	37.51817321777344	88.60034804889938	34.004301758802114	0.0	173.0	173	0.5	1		150.56756756756758	112.0	0.0	672.0	5571.0	128.72549185088496	0.30453695989912866	0.5461104540176867
retrograde_Set2Cell2.2.14694	ID497040	497040	49	43.54243469238281	88.7033619349893	34.0405298331799	0.0	134.0	134	0.5	1		143.75675675675674	110.0	0.0	529.0	5319.0	123.35707100513923	0.3429356263602607	0.5951845135181548
retrograde_Set2Cell2.2.14695	ID1226120	1226120	49	42.984859466552734	86.95160891214964	33.6057424123134	0.0	322.0	322	0.5	1		135.7027027027027	79.0	0.0	517.0	5021.0	127.60374099028098	0.38038195614734216	0.5861053961571356
retrograde_Set2Cell2.2.14696	ID1116556	1116556	49	44.13798522949219	87.54764809515048	33.65963418214062	0.0	290.0	290	0.5	1		153.83783783783784	103.0	0.0	598.0	5692.0	141.25990889796674	0.3793466623016063	0.5990141481175906
retrograde_Set2Cell2.2.14697	ID112030	112030	49	29.740625381469727	88.5717562748825	33.878691619003924	0.0	26.0	26	0.5	1		112.83783783783784	94.0	0.0	326.0	4175.0	80.66167805287903	0.28553960391642513	0.6214388367105169
retrograde_Set2Cell2.2.14698	ID1549749	1549749	49	39.06475067138672	86.65263750013479	33.46000501614353	0.0	407.0	407	0.5	1		132.83783783783784	114.0	0.0	378.0	4915.0	87.21796244451583	0.3779903274331035	0.8355652589644023
retrograde_Set2Cell2.2.14699	ID717225	717225	49	36.82902526855469	88.43515688824601	33.95234865385383	0.0	190.0	190	0.5	1		161.59459459459458	116.0	0.0	543.0	5979.0	142.66422495174143	0.35866025299971477	0.5980178174984507
retrograde_Set2Cell2.2.14700	ID1481136	1481136	49	36.76070022583008	86.50704932986547	33.50744884364088	0.0	388.0	388	0.5	1		136.0810810810811	113.0	0.0	538.0	5035.0	101.72331164552268	0.3242393665581764	0.6550983477709702
retrograde_Set2Cell2.2.14701	ID1067447	1067447	49	60.63272476196289	87.66104433542334	33.64191033298074	0.0	283.0	283	0.5	1		171.3783783783784	134.0	12.0	732.0	6341.0	157.90245782186605	0.41835923763599625	0.6402657287233952
retrograde_Set2Cell2.2.14702	ID311715	311715	49	31.541044235229492	88.75410581165245	34.112208195649615	0.0	84.0	84	0.5	1		123.89189189189189	106.0	0.0	479.0	4584.0	107.1828095109223	0.3320499082835401	0.5762761041041533
retrograde_Set2Cell2.2.14703	ID1075642	1075642	49	46.28875732421875	87.69288408614923	33.63739402181547	0.0	281.0	281	0.5	1		141.8108108108108	86.0	0.0	555.0	5247.0	137.20399205356756	0.3667673125788188	0.5547133621605783
retrograde_Set2Cell2.2.14704	ID1108413	1108413	49	48.747432708740234	87.50305298000805	33.64811579738622	0.0	292.0	292	0.5	1		134.1081081081081	92.0	0.0	655.0	4962.0	138.30015340711822	0.3468932334045432	0.49948796333516193
retrograde_Set2Cell2.2.14705	ID356789	356789	49	34.8066520690918	88.7109204549862	34.01953906404867	0.0	94.0	94	0.5	1		120.56756756756756	91.0	0.0	421.0	4461.0	95.9147597668948	0.30505926218682883	0.5876639281340224
retrograde_Set2Cell2.2.14706	ID589240	589240	49	31.06084442138672	88.75888317461752	34.02275711012918	0.0	151.0	151	0.5	1		114.56756756756756	82.0	0.0	619.0	4239.0	135.71897855915782	0.2538156459615229	0.34177147332166813
retrograde_Set2Cell2.2.14707	ID1184162	1184162	49	43.03654479980469	87.14360056219553	33.59540258483222	0.0	311.0	311	0.5	1		142.6216216216216	136.0	0.0	434.0	5277.0	104.06070646805463	0.32590342161688757	0.673760621244002
retrograde_Set2Cell2.2.14708	ID315829	315829	49	39.52553176879883	88.70491906210353	34.088813775545724	0.0	82.0	82	0.5	1		122.94594594594595	91.0	0.0	336.0	4549.0	100.26158728987832	0.25145753314499153	0.4927857791103636
retrograde_Set2Cell2.2.14709	ID755126	755126	49	28.822370529174805	88.45336020886941	33.90062695380054	0.0	196.0	196	0.5	1		139.1081081081081	101.0	0.0	570.0	5147.0	127.11123382992457	0.2697668681386456	0.46501089106880217
retrograde_Set2Cell2.2.14710	ID861618	861618	49	46.672447204589844	88.20908660535748	33.89565545356748	0.0	227.0	227	0.5	1		156.32432432432432	133.0	0.0	538.0	5784.0	131.58986242067394	0.37116597979503263	0.6431499742849506
retrograde_Set2Cell2.2.14711	ID1306066	1306066	49	45.34016799926758	86.76806570797572	33.49814135409401	0.0	344.0	344	0.5	1		146.75675675675674	124.0	5.0	383.0	5430.0	88.1710475929238	0.3857734425324376	0.9267064650396349
retrograde_Set2Cell2.2.14712	ID1374678	1374678	49	38.67287826538086	86.66043844502771	33.46476700360525	0.0	362.0	362	0.5	1		131.6216216216216	107.0	0.0	498.0	4870.0	113.80401070635801	0.3266991391176906	0.5696068556476905
retrograde_Set2Cell2.2.14713	ID572875	572875	49	29.516067504882812	88.64846155641494	33.9629269671743	0.0	146.0	146	0.5	1		118.1891891891892	86.0	0.0	620.0	4373.0	119.31374090509765	0.33433478661416866	0.4964025960325937
retrograde_Set2Cell2.2.14714	ID931268	931268	49	39.07919692993164	88.01445314537857	33.758193756522815	0.0	243.0	243	0.5	1		121.21621621621621	87.0	0.0	522.0	4485.0	129.58590782761647	0.34745964684216224	0.48241582890674867
retrograde_Set2Cell2.2.14715	ID1077698	1077698	49	55.010398864746094	87.56365917027126	33.617124280873156	0.0	286.0	286	0.5	1		151.9189189189189	90.0	0.0	563.0	5621.0	149.4518462728191	0.39766197220140176	0.5784322323791016
retrograde_Set2Cell2.2.14716	ID1454532	1454532	49	42.01169204711914	86.55123445246508	33.47713713686247	0.0	382.0	382	0.5	1		119.32432432432432	83.0	0.0	380.0	4415.0	106.94548301044013	0.4495036627463732	0.6920069417498632
retrograde_Set2Cell2.2.14717	ID1157570	1157570	49	38.10918426513672	87.18669970529297	33.56907323224001	0.0	308.0	308	0.5	1		128.8918918918919	101.0	0.0	461.0	4769.0	107.68363740961654	0.3162076524194447	0.5751138698517146
retrograde_Set2Cell2.2.14718	ID248286	248286	49	26.638240814208984	88.69322765540309	34.205182671300825	0.0	70.0	70	0.5	1		119.72972972972973	94.0	0.0	397.0	4430.0	96.48824011495121	0.22456193975799538	0.4551064667062742
retrograde_Set2Cell2.2.14719	ID256477	256477	49	36.07474899291992	88.66959429397717	34.23089284754945	0.0	67.0	67	0.5	1		111.45945945945945	90.0	0.0	366.0	4124.0	96.44186348797412	0.2849218748829733	0.5125431168361557
retrograde_Set2Cell2.2.14720	ID1390026	1390026	49	47.644989013671875	86.6373044573713	33.48475413095369	0.0	365.0	365	0.5	1		136.35135135135135	111.0	0.0	577.0	5045.0	128.4184168637419	0.3910986970049275	0.5970223034676418
retrograde_Set2Cell2.2.14721	ID136675	136675	49	26.53878402709961	88.51755816101293	33.98338641014686	0.0	38.0	38	0.5	1		120.35135135135135	103.0	0.0	362.0	4453.0	87.75351091938532	0.3315794089274752	0.6830255471823994
retrograde_Set2Cell2.2.14722	ID1507828	1507828	49	36.108619689941406	86.43201003494777	33.55379261736316	0.0	394.0	394	0.5	1		147.24324324324326	128.0	0.0	379.0	5448.0	92.81445212100604	0.32020872920542864	0.7695561835328685
retrograde_Set2Cell2.2.14723	ID292321	292321	49	30.304424285888672	88.65658759988342	34.130934298659874	0.0	78.0	78	0.5	1		132.02702702702703	102.0	0.0	567.0	4885.0	111.92866937039423	0.23585146624177483	0.4502189825526571
retrograde_Set2Cell2.2.14724	ID1055223	1055223	49	42.767269134521484	87.76845238467605	33.61697817239924	0.0	275.0	275	0.5	1		151.51351351351352	102.0	0.0	673.0	5606.0	148.57220871078547	0.37209398103858293	0.5531113508041258
retrograde_Set2Cell2.2.14725	ID508384	508384	49	35.73297119140625	88.75571989183464	34.05297305543776	0.0	132.0	132	0.5	1		137.72972972972974	114.0	0.0	536.0	5096.0	116.14183107272301	0.33743829933277486	0.5983973203887517
retrograde_Set2Cell2.2.14726	ID432622	432622	49	28.380176544189453	88.92050840007492	33.876177946959984	0.0	113.0	113	0.5	1		109.4054054054054	80.0	0.0	527.0	4048.0	121.94225852596962	0.27264235500745915	0.38441603278633807
retrograde_Set2Cell2.2.14727	ID770530	770530	49	43.80290222167969	88.39674444448247	33.985791209414614	0.0	200.0	200	0.5	1		150.05405405405406	117.0	0.0	627.0	5552.0	134.22306184233145	0.3433075757170393	0.5714240442032267
retrograde_Set2Cell2.2.14728	ID620025	620025	49	44.60123825073242	88.67311104156164	34.002899073552655	0.0	163.0	163	0.5	1		146.67567567567568	107.0	0.0	514.0	5427.0	126.31553393828534	0.3419035787947052	0.5917164820322175
retrograde_Set2Cell2.2.14729	ID34288	34288	49	27.40519905090332	88.50582221941771	34.02915973542731	0.0	9.0	9	0.5	1		125.21621621621621	118.0	0.0	324.0	4633.0	78.41135658079665	0.2530364872578709	0.6449574098985908
retrograde_Set2Cell2.2.14730	ID1348069	1348069	49	49.773048400878906	86.66226537223574	33.45054636179957	0.0	353.0	353	0.5	1		134.1081081081081	95.0	0.0	520.0	4962.0	125.98672412065747	0.4412594765865995	0.6517966402085298
retrograde_Set2Cell2.2.14731	ID1252833	1252833	49	34.42939376831055	86.88735240716198	33.58445831721235	0.0	330.0	330	0.5	1		138.83783783783784	118.0	0.0	497.0	5137.0	117.5938191671072	0.37129421911015054	0.6393532603712032
retrograde_Set2Cell2.2.14732	ID1210848	1210848	49	43.176612854003906	87.04988375635558	33.54842175121647	0.0	318.0	318	0.5	1		139.32432432432432	97.0	0.0	553.0	5155.0	126.80498019795202	0.2933950292637501	0.498473637315079
retrograde_Set2Cell2.2.14733	ID948732	948732	49	49.97313690185547	87.96243585837838	33.73325887947527	0.0	250.0	250	0.5	1		168.54054054054055	135.0	0.0	657.0	6236.0	154.40110005987555	0.3861657857220718	0.608194663894941
retrograde_Set2Cell2.2.14734	ID308721	308721	49	31.287878036499023	88.69333472909368	34.046883082333366	0.0	79.0	79	0.5	1		123.32432432432432	103.0	0.0	491.0	4563.0	97.30651858204854	0.2683214956268416	0.5362445837695392
retrograde_Set2Cell2.2.14735	ID101879	101879	49	22.886117935180664	88.53176908857455	33.818661378036495	0.0	24.0	24	0.5	1		114.62162162162163	97.0	0.0	396.0	4241.0	87.46788342374951	0.17597467088818533	0.392193255244582
retrograde_Set2Cell2.2.14736	ID1093095	1093095	49	41.715675354003906	87.60629782872485	33.652720765261726	0.0	287.0	287	0.5	1		134.59459459459458	93.0	3.0	569.0	4980.0	137.01144710073183	0.2966460998847108	0.44948783852126944
retrograde_Set2Cell2.2.14737	ID835060	835060	49	46.8672981262207	88.1855724992273	33.912384888400325	0.0	221.0	221	0.5	1		157.32432432432432	123.0	13.0	594.0	5821.0	137.06163537581145	0.3394933067817236	0.5818360552078675
retrograde_Set2Cell2.2.14738	ID282118	282118	49	27.135969161987305	88.52036246771094	34.19107678365079	0.0	75.0	75	0.5	1		125.21621621621621	110.0	0.0	467.0	4633.0	92.049846138786	0.26092275725446934	0.5629774260442767
retrograde_Set2Cell2.2.14739	ID208391	208391	49	32.224788665771484	88.70291048954762	33.97840053814111	0.0	48.0	48	0.5	1		111.05405405405405	100.0	0.0	398.0	4109.0	90.80013030642446	0.2706817779720462	0.5210749068200601
retrograde_Set2Cell2.2.14740	ID261637	261637	49	24.355953216552734	88.69127860809142	34.18671288794772	0.0	68.0	68	0.5	1		121.08108108108108	99.0	0.0	597.0	4480.0	115.79037054051562	0.2628149617770261	0.43525544082920203
retrograde_Set2Cell2.2.14741	ID394752	394752	49	31.773283004760742	88.92373076612479	33.83003497907101	0.0	103.0	103	0.5	1		134.27027027027026	102.0	0.0	525.0	4968.0	113.70958345438335	0.289444425726896	0.5301214182977639
retrograde_Set2Cell2.2.14742	ID132612	132612	49	28.34496307373047	88.54319448638753	33.702560855630644	0.0	36.0	36	0.5	1		122.75675675675676	97.0	0.0	485.0	4542.0	102.46663560111365	0.2740773506890032	0.5154306936557118
retrograde_Set2Cell2.2.14743	ID637454	637454	49	35.45184326171875	88.64702111723052	34.01753146850141	0.0	168.0	168	0.5	1		156.1081081081081	141.0	31.0	541.0	5776.0	109.3835717361879	0.31484780962303716	0.6834843027640904
retrograde_Set2Cell2.2.14744	ID546319	546319	49	32.37661361694336	88.66400972511664	34.00060575378493	0.0	143.0	143	0.5	1		117.64864864864865	80.0	0.0	427.0	4353.0	112.81824522858196	0.2684188332929404	0.44135484749823634
retrograde_Set2Cell2.2.14745	ID214536	214536	49	28.7503604888916	88.6636856117825	34.20938352809278	0.0	61.0	61	0.5	1		125.56756756756756	121.0	0.0	454.0	4646.0	102.67574108721013	0.2004422305312977	0.4084017484454815
retrograde_Set2Cell2.2.14746	ID610823	610823	49	47.87338638305664	88.7727299140984	34.00775638298185	0.0	159.0	159	0.5	1		150.1081081081081	103.0	0.0	538.0	5554.0	119.77334701282524	0.3923540762471119	0.7063215217191348
retrograde_Set2Cell2.2.14747	ID1576459	1576459	49	28.80099868774414	86.876094536222	33.0807754619782	0.0	414.0	414	0.5	1		111.35135135135135	113.0	0.0	260.0	4120.0	76.77717261161833	0.30805230011203677	0.6831132667884747
retrograde_Set2Cell2.2.14748	ID738847	738847	49	33.50420379638672	88.38836200146577	33.97595712993959	0.0	195.0	195	0.5	1		133.97297297297297	104.0	0.0	678.0	4957.0	133.82565077295462	0.2449134584618728	0.39389576874010346
retrograde_Set2Cell2.2.14749	ID1427968	1427968	49	39.73932647705078	86.54093500947444	33.48121811458792	0.0	374.0	374	0.5	1		135.43243243243242	116.0	0.0	489.0	5011.0	107.80732312287009	0.37193702943189594	0.6811451235899816
retrograde_Set2Cell2.2.14750	ID1401359	1401359	49	34.692440032958984	86.59187330849934	33.56251043926892	0.0	370.0	370	0.5	1		127.4054054054054	105.0	0.0	516.0	4714.0	112.42045569583348	0.3258672796727629	0.5570744119824832
retrograde_Set2Cell2.2.14751	ID72218	72218	49	19.309852600097656	88.56173422859096	33.90219577689956	0.0	18.0	18	0.5	1		100.64864864864865	85.0	3.0	320.0	3724.0	76.06255328354428	0.18689044057595267	0.4167191897117524
retrograde_Set2Cell2.2.14752	ID899601	899601	49	39.593990325927734	88.09980217313061	33.84039956101015	0.0	234.0	234	0.5	1		138.27027027027026	108.0	0.0	533.0	5116.0	130.66276538577569	0.339234991108499	0.5361061830989088
retrograde_Set2Cell2.2.14753	ID229918	229918	49	36.49761199951172	88.70335256579732	34.211600075300936	0.0	58.0	58	0.5	1		120.83783783783784	100.0	0.0	394.0	4471.0	98.62485417916655	0.28124061424513047	0.5378905423069555
retrograde_Set2Cell2.2.14754	ID406040	406040	49	33.7700080871582	88.95848594844774	33.78847231217555	0.0	105.0	105	0.5	1		136.21621621621622	107.0	0.0	475.0	5040.0	103.96423934730183	0.3753545573576064	0.715157751046069
retrograde_Set2Cell2.2.14755	ID584233	584233	49	25.08586311340332	88.7890851821615	33.976158144745945	0.0	154.0	154	0.5	1		123.72972972972973	116.0	0.0	469.0	4578.0	104.59781404361519	0.2546150937380184	0.4801258497063195
retrograde_Set2Cell2.2.14756	ID1332784	1332784	49	41.31916046142578	86.73225613003049	33.48357943100299	0.0	350.0	350	0.5	1		141.1891891891892	110.0	0.0	508.0	5224.0	118.14347159229696	0.35167256094451094	0.6218543805498392
retrograde_Set2Cell2.2.14757	ID975403	975403	49	57.924312591552734	87.82436617248867	33.727575666443535	0.0	260.0	260	0.5	1		155.8918918918919	97.0	0.0	739.0	5768.0	170.06008477133145	0.4585223231924141	0.5763662415180419
retrograde_Set2Cell2.2.14758	ID1028647	1028647	49	50.06088638305664	87.84873787799614	33.649735714258625	0.0	268.0	268	0.5	1		155.32432432432432	102.0	0.0	629.0	5747.0	153.14917456411467	0.38743598909899574	0.566424216743559
retrograde_Set2Cell2.2.14759	ID872996	872996	49	49.37252426147461	88.14220883518497	33.926321717532424	0.0	228.0	228	0.5	1		177.97297297297297	138.0	0.0	687.0	6585.0	142.74676226849468	0.43275563403265355	0.7531619828211201
retrograde_Set2Cell2.2.14760	ID481837	481837	49	34.10356521606445	88.72000858765875	34.04181725888429	0.0	126.0	126	0.5	1		119.62162162162163	84.0	0.0	424.0	4426.0	113.84452149785284	0.32526034243992047	0.5157716392078026
retrograde_Set2Cell2.2.14761	ID330281	330281	49	26.77548599243164	88.67529410691323	34.02537699708925	0.0	83.0	83	0.5	1		126.72972972972973	111.0	0.0	348.0	4689.0	86.55398079575306	0.25625123169841063	0.597325311910095
retrograde_Set2Cell2.2.14762	ID808481	808481	49	31.6685791015625	88.29080266354458	33.86790386436785	0.0	213.0	213	0.5	1		135.43243243243242	104.0	0.0	494.0	5011.0	117.70385166466176	0.33141043246108737	0.572817423510529
retrograde_Set2Cell2.2.14763	ID174639	174639	49	26.361328125	88.65763671159083	33.9902642824675	0.0	42.0	42	0.5	1		112.54054054054055	94.0	0.0	388.0	4164.0	84.92336237736632	0.2514387517284527	0.5325181620491949
retrograde_Set2Cell2.2.14764	ID443959	443959	49	28.98611068725586	88.93181779822487	33.92554008116042	0.0	116.0	116	0.5	1		123.64864864864865	90.0	0.0	560.0	4575.0	121.42034796895001	0.29095099785519807	0.45902674504309515
retrograde_Set2Cell2.2.14765	ID675389	675389	49	25.714223861694336	88.51490880537773	33.959124936190605	0.0	176.0	176	0.5	1		109.51351351351352	100.0	0.0	427.0	4052.0	100.76309444038131	0.2092329235678294	0.3761112052841148
retrograde_Set2Cell2.2.14766	ID1534506	1534506	49	27.906957626342773	86.69386091061128	33.479051309337876	0.0	404.0	404	0.5	1		105.10810810810811	90.0	0.0	399.0	3889.0	90.50070097450559	0.2493389675538093	0.4635794143305105
retrograde_Set2Cell2.2.14767	ID20030	20030	49	31.726587295532227	88.69606158352502	33.9923277437319	0.0	4.0	4	0.5	1		118.4054054054054	98.0	0.0	315.0	4381.0	85.69372447510037	0.29929378148432784	0.6365651219942764
retrograde_Set2Cell2.2.14768	ID1264209	1264209	49	48.0696907043457	86.88471947469998	33.60456632756699	0.0	329.0	329	0.5	1		145.0	110.0	0.0	506.0	5365.0	126.61095265944938	0.3935221549692742	0.6468179019986131
retrograde_Set2Cell2.2.14769	ID318016	318016	49	28.6562442779541	88.64296049246623	34.11814802361704	0.0	86.0	86	0.5	1		136.40540540540542	104.0	0.0	553.0	5047.0	116.79480093533927	0.30620655158812615	0.5475713115337103
retrograde_Set2Cell2.2.14770	ID1195610	1195610	49	40.38064193725586	87.11412134129594	33.566029753161004	0.0	315.0	315	0.5	1		132.83783783783784	131.0	0.0	343.0	4915.0	91.62651045094654	0.3675552101322582	0.7793066131048745
retrograde_Set2Cell2.2.14771	ID1465950	1465950	49	47.376617431640625	86.44692076810924	33.45324956801232	0.0	387.0	387	0.5	1		143.2972972972973	115.0	0.0	397.0	5302.0	104.73454934178037	0.3158195535012247	0.6567811896359719
retrograde_Set2Cell2.2.14772	ID21065	21065	49	28.91413688659668	88.55550027697998	33.85915153111314	0.0	6.0	6	0.5	1		109.13513513513513	113.0	0.0	321.0	4038.0	81.47397749594043	0.23827412035630985	0.5155083996311888
retrograde_Set2Cell2.2.14773	ID78408	78408	49	25.27947998046875	88.55155937812464	33.77054719608504	0.0	20.0	20	0.5	1		113.83783783783784	99.0	0.0	370.0	4212.0	74.67206584404518	0.2538046511627907	0.6172031979682155
retrograde_Set2Cell2.2.14774	ID910912	910912	49	48.99656677246094	88.07180375359195	33.81277276161076	0.0	239.0	239	0.5	1		157.51351351351352	117.0	0.0	705.0	5828.0	149.86190339806205	0.40973490949476393	0.6109730916294666
retrograde_Set2Cell2.2.14775	ID846428	846428	49	46.64793014526367	88.16027368215275	33.83396376563212	0.0	222.0	222	0.5	1		155.7027027027027	115.0	0.0	563.0	5761.0	137.68762246978258	0.3482952889643013	0.5842434190897707
retrograde_Set2Cell2.2.14776	ID960095	960095	49	39.25176239013672	87.97272838565992	33.774727974197326	0.0	249.0	249	0.5	1		150.40540540540542	116.0	0.0	559.0	5565.0	139.29873164044474	0.4093839606962176	0.6272602644875044
retrograde_Set2Cell2.2.14777	ID1131077	1131077	49	46.47266387939453	87.36447485876043	33.66923547588507	0.0	297.0	297	0.5	1		144.6216216216216	114.0	0.0	477.0	5351.0	119.59244479837702	0.31868142283873463	0.5844889942112497
retrograde_Set2Cell2.2.14778	ID1359426	1359426	49	46.82743453979492	86.67781798196943	33.4437479332502	0.0	356.0	356	0.5	1		137.16216216216216	100.0	0.0	526.0	5075.0	127.4875840389333	0.469781482089997	0.6877641739968655
retrograde_Set2Cell2.2.14779	ID455262	455262	49	35.41493606567383	89.0005901145969	33.93336220901773	0.0	119.0	119	0.5	1		123.02702702702703	95.0	0.0	453.0	4552.0	111.190149065685	0.34676471843306833	0.5697802425512002
retrograde_Set2Cell2.2.14780	ID159322	159322	49	19.851675033569336	88.34235429312967	33.77575806906997	0.0	44.0	44	0.5	1		132.43243243243242	127.0	0.0	372.0	4900.0	80.36843650081532	0.32413506385521823	0.8067380853629127
retrograde_Set2Cell2.2.14781	ID795216	795216	49	47.687625885009766	88.33695874775131	33.94845198308375	0.0	212.0	212	0.5	1		170.97297297297297	144.0	0.0	682.0	6326.0	140.3931951671777	0.32078471681295123	0.5915521471749519
retrograde_Set2Cell2.2.14782	ID488026	488026	49	34.495418548583984	88.8490549237146	34.05493673938843	0.0	128.0	128	0.5	1		115.51351351351352	85.0	0.0	508.0	4274.0	125.55645512447148	0.31312665804042517	0.4387702451126245
retrograde_Set2Cell2.2.14783	ID45661	45661	49	22.65608024597168	88.61910383253544	33.925481971102016	0.0	14.0	14	0.5	1		97.32432432432432	87.0	0.0	305.0	3601.0	80.92831328955208	0.15976928734564314	0.3313390314186956
retrograde_Set2Cell2.2.14784	ID185949	185949	49	30.85011100769043	88.74462576715602	34.15460899871941	0.0	53.0	53	0.5	1		131.43243243243242	114.0	0.0	438.0	4863.0	97.6329693120961	0.2517963175181488	0.5415664452006919
retrograde_Set2Cell2.2.14785	ID922193	922193	49	40.79021453857422	87.95620904060476	33.765696822069835	0.0	246.0	246	0.5	1		134.21621621621622	96.0	0.0	688.0	4966.0	151.76043532399913	0.3479631678950995	0.4565955490652273
retrograde_Set2Cell2.2.14786	ID519783	519783	49	39.190059661865234	88.68083945988872	34.09359838977155	0.0	135.0	135	0.5	1		132.86486486486487	117.0	0.0	486.0	4916.0	116.56594751521612	0.3357160025498741	0.5729627151979657
retrograde_Set2Cell2.2.14787	ID341607	341607	49	42.72883987426758	88.7672985588372	34.095235305597996	0.0	88.0	88	0.5	1		148.94594594594594	131.0	0.0	503.0	5511.0	117.5698246305729	0.3530263703032213	0.6610947353542324
retrograde_Set2Cell2.2.14788	ID1290868	1290868	49	33.429500579833984	86.8270303570704	33.5853483129544	0.0	337.0	337	0.5	1		135.1081081081081	109.0	0.0	565.0	4999.0	119.43054322347636	0.37324826295568925	0.6149569832586141
retrograde_Set2Cell2.2.14789	ID1439356	1439356	49	34.841556549072266	86.52610601601143	33.475409580586025	0.0	378.0	378	0.5	1		117.54054054054055	87.0	0.0	493.0	4349.0	120.7466573253904	0.3372063286517394	0.49095292962167714
retrograde_Set2Cell2.2.14790	ID79467	79467	49	23.82642936706543	88.46584537494014	33.991867921093046	0.0	16.0	16	0.5	1		108.97297297297297	95.0	0.0	333.0	4032.0	80.03280108336362	0.17727915908631486	0.4100709505961413
retrograde_Set2Cell2.2.14791	ID148078	148078	49	33.8651123046875	88.54661063567131	33.83974608842872	0.0	37.0	37	0.5	1		124.67567567567568	107.0	0.0	486.0	4613.0	99.72296460529876	0.2578066931554365	0.5125034959164496
retrograde_Set2Cell2.2.14792	ID1237602	1237602	49	39.99656677246094	86.97794335554516	33.53991471743313	0.0	326.0	326	0.5	1		151.16216216216216	111.0	0.0	497.0	5593.0	126.63760927972417	0.36419273169467536	0.6373323023412565
retrograde_Set2Cell2.2.14793	ID819832	819832	49	44.77726745605469	88.20885180150341	33.86934156142098	0.0	216.0	216	0.5	1		149.67567567567568	145.0	0.0	521.0	5538.0	129.14033152050226	0.32595860868644333	0.5698385341565755
retrograde_Set2Cell2.2.14794	ID728701	728701	49	36.99012756347656	88.38350974631832	33.81238464686046	0.0	191.0	191	0.5	1		154.94594594594594	129.0	0.0	610.0	5733.0	143.0840751186258	0.3507793977550898	0.5624301099411194
retrograde_Set2Cell2.2.14795	ID368242	368242	49	37.86720275878906	88.90447620361124	34.03634674648628	0.0	96.0	96	0.5	1		144.8918918918919	115.0	0.0	528.0	5361.0	122.09463173743184	0.36197780212451774	0.6307967090438426
retrograde_Set2Cell2.2.14796	ID417393	417393	49	28.987934112548828	88.94164552058331	33.75566726986883	0.0	107.0	107	0.5	1		124.21621621621621	104.0	0.0	515.0	4596.0	111.574871507665	0.31335573623197166	0.531247831370673
retrograde_Set2Cell2.2.14797	ID260730	260730	49	29.048128128051758	88.79924833126258	34.17903164504767	0.0	63.0	63	0.5	1		109.21621621621621	79.0	0.0	393.0	4041.0	91.6063847650901	0.27655813119937794	0.5165795546711629
retrograde_Set2Cell2.2.14798	ID781960	781960	49	44.40312576293945	88.38074727392895	33.89206359996705	0.0	204.0	204	0.5	1		155.0810810810811	117.0	0.0	591.0	5738.0	139.98380429701666	0.36217380982816244	0.5891088392677294
retrograde_Set2Cell2.2.14799	ID557708	557708	49	30.031999588012695	88.62107417588763	34.04491414432162	0.0	145.0	145	0.5	1		110.35135135135135	88.0	0.0	606.0	4083.0	119.81124418949264	0.26341157901157247	0.38406088845080494
retrograde_Set2Cell2.2.14800	ID129668	129668	49	29.971481323242188	88.61938280970422	33.740498342888486	0.0	32.0	32	0.5	1		128.7027027027027	116.0	5.0	452.0	4762.0	95.83285937994826	0.2987607634987091	0.6178707227398819
retrograde_Set2Cell2.2.14801	ID293516	293516	49	34.8670768737793	88.67037987599768	34.107917110745355	0.0	74.0	74	0.5	1		129.1891891891892	117.0	0.0	415.0	4780.0	96.67581503774981	0.28315192000433637	0.5897660365609404
retrograde_Set2Cell2.2.14802	ID884358	884358	49	46.26224136352539	88.139093884709	33.861574112538015	0.0	233.0	233	0.5	1		173.51351351351352	141.0	0.0	601.0	6420.0	140.83493522197884	0.3170191907496208	0.5931251656492975
retrograde_Set2Cell2.2.14803	ID1317528	1317528	49	39.16118240356445	86.75741721619023	33.501661587811704	0.0	342.0	342	0.5	1		124.32432432432432	100.0	0.0	432.0	4600.0	112.18067125402222	0.4004786334794605	0.6338272866736933
retrograde_Set2Cell2.2.14804	ID85651	85651	49	20.569326400756836	88.55672008655432	33.88349382973464	0.0	21.0	21	0.5	1		112.78378378378379	94.0	0.0	402.0	4173.0	87.83005532628691	0.18951453756084732	0.40917234771311906
retrograde_Set2Cell2.2.14805	ID111251	111251	49	18.944698333740234	88.5085741122958	33.788764723852395	0.0	31.0	31	0.5	1		104.08108108108108	74.0	0.0	414.0	3851.0	88.54828512624509	0.1459014048238963	0.29931870466345545
retrograde_Set2Cell2.2.14806	ID1412738	1412738	49	44.2799186706543	86.65221345057819	33.4708944339288	0.0	371.0	371	0.5	1		145.86486486486487	117.0	0.0	597.0	5397.0	121.1521454302083	0.3812240076777322	0.6646082141821844
retrograde_Set2Cell2.2.14807	ID1492620	1492620	49	35.179344177246094	86.46693873000457	33.48159405085732	0.0	395.0	395	0.5	1		118.1891891891892	105.0	0.0	405.0	4373.0	103.69689747792142	0.3766266001144182	0.6236441011528584
retrograde_Set2Cell2.2.14808	ID1561228	1561228	49	39.01914596557617	86.77433686116889	33.11942483382263	0.0	411.0	411	0.5	1		128.8918918918919	104.0	0.0	351.0	4769.0	90.20309916571104	0.31073786749014587	0.6775049449883722
retrograde_Set2Cell2.2.14809	ID468636	468636	49	34.057861328125	88.94231562971828	33.89951906450137	0.0	122.0	122	0.5	1		118.0	83.0	0.0	435.0	4366.0	114.39114184819266	0.293082556240451	0.4676094997493002
retrograde_Set2Cell2.2.14810	ID1222326	1222326	49	49.90520477294922	86.94570111675463	33.526074304498735	0.0	324.0	324	0.5	1		150.21621621621622	122.0	0.0	613.0	5558.0	123.74843099681779	0.39858068855719475	0.6918880641990857
retrograde_Set2Cell2.2.14811	ID1043112	1043112	49	50.320499420166016	87.66455076651995	33.58824975782401	0.0	278.0	278	0.5	1		163.05405405405406	120.0	0.0	606.0	6033.0	137.0612081326251	0.3766749532099201	0.6510020755894095
retrograde_Set2Cell2.2.14812	ID646818	646818	49	45.427207946777344	88.53992348671389	33.97018443293179	0.0	170.0	170	0.5	1		149.0	137.0	0.0	671.0	5513.0	130.94612972092338	0.3609696118039698	0.6035952471975373
retrograde_Set2Cell2.2.14813	ID379561	379561	49	35.60149383544922	88.93070671659778	33.8723255389145	0.0	99.0	99	0.5	1		149.45945945945945	121.0	0.0	475.0	5530.0	120.01217405714273	0.2697725815051503	0.5291757847191221
retrograde_Set2Cell2.2.14814	ID1142432	1142432	49	44.57392120361328	87.34681480511748	33.66438557676251	0.0	300.0	300	0.5	1		140.67567567567568	124.0	0.0	518.0	5205.0	110.97498568347484	0.3611281884940765	0.6726455431563537
retrograde_Set2Cell2.2.14815	ID1519269	1519269	49	29.508745193481445	86.5741119284426	33.49289741557469	0.0	399.0	399	0.5	1		111.35135135135135	91.0	0.0	375.0	4120.0	81.73677814118257	0.3261015900034818	0.6700143330242176
retrograde_Set2Cell2.2.14816	ID660152	660152	49	36.148677825927734	88.58076676838864	33.99888702090792	0.0	172.0	172	0.5	1		142.8918918918919	109.0	10.0	667.0	5287.0	135.22446026756646	0.3332961523772574	0.5283065554383557
retrograde_Set2Cell2.2.14817	ID713406	713406	49	42.77824783325195	88.39447562210228	34.02745607179791	0.0	184.0	184	0.5	1		158.40540540540542	145.0	0.0	542.0	5861.0	119.34112159395562	0.334904296789453	0.666009565024518
retrograde_Set2Cell2.2.14818	ID57013	57013	49	30.550737380981445	88.61561561841893	33.926860455208846	0.0	10.0	10	0.5	1		122.97297297297297	106.0	0.0	339.0	4550.0	89.50123726223828	0.3256350133487972	0.6750217372779342
retrograde_Set2Cell2.2.14819	ID107197	107197	49	33.54789352416992	88.49923842102525	33.77551425611067	0.0	28.0	28	0.5	1		124.91891891891892	108.0	0.0	464.0	4622.0	103.3729435851832	0.31549736729756656	0.5796383157991769
retrograde_Set2Cell2.2.14820	ID1013426	1013426	49	48.829864501953125	87.90998013549338	33.64509911239737	0.0	266.0	266	0.5	1		178.83783783783784	156.0	0.0	739.0	6617.0	157.34860687049024	0.33345605368175574	0.568442319557528
retrograde_Set2Cell2.2.14821	ID1545938	1545938	49	37.98835372924805	86.64033812259574	33.45773230306222	0.0	405.0	405	0.5	1		132.13513513513513	118.0	0.0	388.0	4889.0	84.60468931125186	0.3174841518982094	0.7527149213198825
retrograde_Set2Cell2.2.14822	ID531140	531140	49	37.823482513427734	88.67052663520353	34.033885989302384	0.0	140.0	140	0.5	1		137.59459459459458	113.0	0.0	430.0	5091.0	111.41201298170962	0.3333282968122599	0.617496406629076
retrograde_Set2Cell2.2.14823	ID971456	971456	49	50.064022064208984	87.88710908442371	33.76062566563437	0.0	254.0	254	0.5	1		168.35135135135135	130.0	0.0	622.0	6229.0	138.97905841772953	0.44432850861938267	0.745307399268627
retrograde_Set2Cell2.2.14824	ID1450713	1450713	49	41.0765495300293	86.5708520266893	33.45073348751868	0.0	381.0	381	0.5	1		140.9189189189189	127.0	0.0	442.0	5214.0	96.13080740393339	0.43917894057961965	0.894671122640943
retrograde_Set2Cell2.2.14825	ID686810	686810	49	37.104557037353516	88.4880288713742	33.924097420252394	0.0	181.0	181	0.5	1		148.43243243243242	109.0	0.0	656.0	5492.0	141.69676945673277	0.3388543855680663	0.5302474840987665
retrograde_Set2Cell2.2.14826	ID1180355	1180355	49	43.929351806640625	87.12740860857369	33.576706140566834	0.0	309.0	309	0.5	1		130.2972972972973	99.0	0.0	376.0	4821.0	100.0904770875012	0.3694077545803153	0.7023375184418585
retrograde_Set2Cell2.2.14827	ID493279	493279	49	34.838478088378906	88.76677605153507	34.13970289639704	0.0	129.0	129	0.5	1		130.59459459459458	113.0	0.0	479.0	4832.0	125.48715283058073	0.3230026405924615	0.5081609557574691
retrograde_Set2Cell2.2.14828	ID199385	199385	49	35.06821060180664	88.63685123991883	34.183618335282695	0.0	50.0	50	0.5	1		142.7027027027027	118.0	0.0	391.0	5280.0	106.03455015147576	0.2647347401296243	0.563412247760951
retrograde_Set2Cell2.2.14829	ID287448	287448	49	31.201772689819336	88.71002012161121	34.15142614426423	0.0	72.0	72	0.5	1		133.59459459459458	108.0	0.0	614.0	4943.0	117.82672293090663	0.27065168628197345	0.48301353777169304
retrograde_Set2Cell2.2.14830	ID1249014	1249014	49	39.583892822265625	86.84807202516512	33.53084656603164	0.0	327.0	327	0.5	1		136.54054054054055	119.0	0.0	405.0	5052.0	105.60160841435939	0.374710063305298	0.7048639923901946
retrograde_Set2Cell2.2.14831	ID766701	766701	49	44.019561767578125	88.49235801468319	33.92516962750794	0.0	201.0	201	0.5	1		163.45945945945945	134.0	0.0	645.0	6048.0	143.60721790019133	0.35603480892924705	0.5977029616931608
retrograde_Set2Cell2.2.14832	ID1503999	1503999	49	33.11162567138672	86.5477520326323	33.463091208721025	0.0	396.0	396	0.5	1		115.29729729729729	89.0	0.0	447.0	4266.0	103.49043564634498	0.39803842790631716	0.6343877684738031
retrograde_Set2Cell2.2.14833	ID1153786	1153786	49	41.38270568847656	87.2350997037043	33.62465939917572	0.0	303.0	303	0.5	1		152.72972972972974	134.0	0.0	516.0	5651.0	113.19836292707315	0.3992835773987598	0.7699971959274315
retrograde_Set2Cell2.2.14834	ID1104636	1104636	49	46.19805145263672	87.47422750810188	33.648791054019284	0.0	294.0	294	0.5	1		150.48648648648648	104.0	14.0	708.0	5568.0	147.63235523526785	0.42016083344982597	0.6031481286895235
retrograde_Set2Cell2.2.14835	ID52972	52972	49	23.827247619628906	88.61874893680088	33.801942225854084	0.0	11.0	11	0.5	1		96.67567567567568	92.0	0.0	285.0	3577.0	80.00835166616255	0.21956640756901716	0.43508321738133204
retrograde_Set2Cell2.2.14836	ID172782	172782	49	37.32339859008789	88.57235282729255	34.205397728771445	0.0	45.0	45	0.5	1		135.97297297297297	126.0	0.0	376.0	5031.0	97.4897391998217	0.29390308289428285	0.6336159107928239
retrograde_Set2Cell2.2.14837	ID857853	857853	49	43.46540832519531	88.18043597612524	33.856928480199244	0.0	223.0	223	0.5	1		137.67567567567568	92.0	0.0	630.0	5094.0	150.62943014306742	0.4003013242407423	0.5225681139427717
retrograde_Set2Cell2.2.14838	ID1370854	1370854	49	48.45268630981445	86.64118285626449	33.463220331886866	0.0	361.0	361	0.5	1		133.27027027027026	104.0	0.0	545.0	4931.0	126.23141197566225	0.41018791084443695	0.614188532326911
retrograde_Set2Cell2.2.14839	ID1275616	1275616	49	45.53493118286133	86.81857603603106	33.56563884689479	0.0	336.0	336	0.5	1		152.7027027027027	125.0	0.0	434.0	5650.0	112.5590869190402	0.37802292639912954	0.744316856797937
retrograde_Set2Cell2.2.14840	ID1386221	1386221	49	42.10038375854492	86.58512102730738	33.49183385845824	0.0	364.0	364	0.5	1		138.51351351351352	105.0	0.0	466.0	5125.0	115.51421788911757	0.37630787981449537	0.6557139383222063
retrograde_Set2Cell2.2.14841	ID1344232	1344232	49	44.52655792236328	86.63671151254314	33.482517837823174	0.0	354.0	354	0.5	1		139.16216216216216	100.0	0.0	475.0	5149.0	118.94151539342386	0.3964646102452502	0.6643427329100617
retrograde_Set2Cell2.2.14842	ID616181	616181	49	22.70196533203125	88.69368124664477	34.085588262569125	0.0	162.0	162	0.5	1		130.05405405405406	113.0	0.0	457.0	4812.0	104.051788907134	0.23489959383497758	0.47550485673330634
retrograde_Set2Cell2.2.14843	ID161535	161535	49	32.80199432373047	88.53745650664233	33.98178899639522	0.0	41.0	41	0.5	1		116.24324324324324	109.0	0.0	411.0	4301.0	87.55868045215462	0.3015830984849918	0.6152244753468948
retrograde_Set2Cell2.2.14844	ID504579	504579	49	33.99631881713867	88.74706434683753	34.066454573825204	0.0	131.0	131	0.5	1		125.8108108108108	106.0	0.0	557.0	4655.0	111.52698672863339	0.3346363948386634	0.5656896040611787
retrograde_Set2Cell2.2.14845	ID390913	390913	49	36.96826171875	88.88766715200822	33.91441491241953	0.0	100.0	100	0.5	1		128.56756756756758	97.0	0.0	428.0	4757.0	103.24230951734117	0.3566364340606984	0.6547355830901851
retrograde_Set2Cell2.2.14846	ID1207063	1207063	49	32.01664352416992	87.09292953347048	33.60155017694842	0.0	316.0	316	0.5	1		138.8108108108108	128.0	0.0	493.0	5136.0	94.11808122360556	0.3579253240727794	0.7774934898252287
retrograde_Set2Cell2.2.14847	ID1530654	1530654	49	28.143783569335938	86.66290441575386	33.50485454039891	0.0	403.0	403	0.5	1		119.64864864864865	98.0	0.0	441.0	4427.0	99.74584820549794	0.2901822869232601	0.5395886299030834
retrograde_Set2Cell2.2.14848	ID144139	144139	49	25.673463821411133	88.55208257400669	33.830141153139145	0.0	34.0	34	0.5	1		108.45945945945945	105.0	0.0	394.0	4013.0	88.57156384484763	0.28144530740262547	0.5378944403714871
retrograde_Set2Cell2.2.14849	ID831237	831237	49	43.604732513427734	88.18931742515925	33.88569709284445	0.0	218.0	218	0.5	1		161.45945945945945	138.0	0.0	600.0	5974.0	128.81502556305617	0.3731800495302801	0.6812678567499739
retrograde_Set2Cell2.2.14850	ID569092	569092	49	25.998016357421875	88.83511316741101	33.99495379572073	0.0	150.0	150	0.5	1		117.16216216216216	79.0	0.0	524.0	4335.0	121.09374548338653	0.24127221867359752	0.37612824151207996
retrograde_Set2Cell2.2.14851	ID607000	607000	49	33.33183288574219	88.65192785286087	34.04562111681825	0.0	160.0	160	0.5	1		135.21621621621622	103.0	0.0	636.0	5003.0	122.55976662998505	0.295694399482033	0.5035601642628859
retrograde_Set2Cell2.2.14852	ID1040158	1040158	49	49.79758071899414	87.74621221668158	33.64568818345048	0.0	272.0	272	0.5	1		163.1891891891892	118.0	0.0	646.0	6038.0	148.64552126112306	0.3813453528364289	0.606157857722258
retrograde_Set2Cell2.2.14853	ID542490	542490	49	37.74613571166992	88.77522784806109	34.04479249256155	0.0	138.0	138	0.5	1		136.86486486486487	94.0	0.0	569.0	5064.0	132.00234891894962	0.3855047833767628	0.5769817159443608
retrograde_Set2Cell2.2.14854	ID895768	895768	49	47.452152252197266	88.18046769818784	33.85384502612145	0.0	232.0	232	0.5	1		164.40540540540542	134.0	0.0	783.0	6083.0	162.51742803285566	0.40800000000000003	0.5862780783494977
retrograde_Set2Cell2.2.14855	ID353040	353040	49	34.307315826416016	88.64255089913567	34.19338303135046	0.0	87.0	87	0.5	1		140.83783783783784	118.0	0.0	490.0	5211.0	105.8606299479319	0.2974044441890863	0.6099397585331343
retrograde_Set2Cell2.2.14856	ID916250	916250	49	46.79140853881836	87.965323150377	33.818863558808225	0.0	244.0	244	0.5	1		162.75675675675674	144.0	0.0	612.0	6022.0	129.52485934827024	0.3851807371479062	0.6988339736234652
retrograde_Set2Cell2.2.14857	ID1477377	1477377	49	39.23876953125	86.47460888182864	33.454490467193	0.0	389.0	389	0.5	1		143.40540540540542	121.0	0.0	456.0	5306.0	95.56773614663159	0.32846875236979806	0.7420393497781971
retrograde_Set2Cell2.2.14858	ID944917	944917	49	41.61360549926758	87.93847611626065	33.710713811765665	0.0	248.0	248	0.5	1		154.32432432432432	104.0	0.0	622.0	5710.0	148.42544968472933	0.3681042158869558	0.5595096955870786
retrograde_Set2Cell2.2.14859	ID1302285	1302285	49	31.006603240966797	86.80872994614973	33.53240357367716	0.0	345.0	345	0.5	1		146.45945945945945	119.0	0.0	522.0	5419.0	123.37985487342975	0.3555157360528183	0.6226692692551428
retrograde_Set2Cell2.2.14860	ID953105	953105	49	52.665687561035156	87.95002412067272	33.69289123312002	0.0	253.0	253	0.5	1		156.78378378378378	95.0	0.0	651.0	5801.0	158.91596925823814	0.44223105664896856	0.6050315072044533
retrograde_Set2Cell2.2.14861	ID68387	68387	49	33.57181930541992	88.63998892567434	33.852355748435734	0.0	23.0	23	0.5	1		109.94594594594595	79.0	0.0	347.0	4068.0	92.97996975034341	0.28958827070648574	0.5310674802994962
retrograde_Set2Cell2.2.14862	ID694056	694056	49	48.38026809692383	88.49527476590158	33.96867782853179	0.0	182.0	182	0.5	1		148.9189189189189	106.0	0.0	608.0	5510.0	137.81577445157606	0.3919802755831395	0.6085721487949948
retrograde_Set2Cell2.2.14863	ID326438	326438	49	38.315975189208984	88.62918626037124	34.06273279655555	0.0	81.0	81	0.5	1		131.9189189189189	106.0	0.0	439.0	4881.0	103.3874531336635	0.35311012692138016	0.6659571267085673
retrograde_Set2Cell2.2.14864	ID1051447	1051447	49	41.71194839477539	87.73090751933442	33.62383551484287	0.0	274.0	274	0.5	1		149.24324324324326	100.0	0.0	645.0	5522.0	152.37534165587536	0.36942771605063396	0.5284456692405034
retrograde_Set2Cell2.2.14865	ID248619	248619	49	22.609359741210938	88.71542484151017	34.191847407961404	0.0	66.0	66	0.5	1		102.70270270270271	85.0	0.0	482.0	3800.0	103.03232094425108	0.18882885918153705	0.31665577681621715
retrograde_Set2Cell2.2.14866	ID1328957	1328957	49	44.122589111328125	86.774875237301	33.43543809352178	0.0	349.0	349	0.5	1		145.2972972972973	98.0	4.0	588.0	5376.0	134.33620031367093	0.39974764165114457	0.617775438011696
retrograde_Set2Cell2.2.14867	ID1087295	1087295	49	42.021724700927734	87.64370272454792	33.62322567656123	0.0	284.0	284	0.5	1		134.97297297297297	97.0	0.0	563.0	4994.0	126.91083626058241	0.34738546110652074	0.5484005544654156
retrograde_Set2Cell2.2.14868	ID1424167	1424167	49	40.19769287109375	86.51387469295973	33.45573381046588	0.0	376.0	376	0.5	1		122.0	99.0	0.0	533.0	4514.0	117.42018565817378	0.29542089948440453	0.47388982105017907
retrograde_Set2Cell2.2.14869	ID428848	428848	49	32.5032844543457	88.82564851529649	33.90358955039835	0.0	111.0	111	0.5	1		134.59459459459458	87.0	0.0	620.0	4980.0	136.55370523868774	0.3034073764623129	0.45888101078892735
retrograde_Set2Cell2.2.14870	ID1572655	1572655	49	31.57536506652832	86.7756343702274	33.08338392929909	0.0	412.0	412	0.5	1		115.86486486486487	112.0	0.0	336.0	4287.0	80.42255148145193	0.30101285990668036	0.6666645595947078
retrograde_Set2Cell2.2.14871	ID1233708	1233708	49	43.959938049316406	86.9903215520809	33.62891804771591	0.0	323.0	323	0.5	1		143.1081081081081	126.0	0.0	435.0	5295.0	110.41456822755265	0.3647938793946311	0.6928645386691701
retrograde_Set2Cell2.2.14872	ID226115	226115	49	28.514434814453125	88.6748991187144	34.190533142554855	0.0	55.0	55	0.5	1		133.1081081081081	116.0	0.0	509.0	4925.0	102.87203047794213	0.24650773409132937	0.5117675757149377
retrograde_Set2Cell2.2.14873	ID215874	215874	49	31.77045440673828	88.63355512558688	34.18941120876272	0.0	56.0	56	0.5	1		122.48648648648648	111.0	0.0	556.0	4532.0	105.85016181733856	0.2992868543578519	0.5331006888413748
retrograde_Set2Cell2.2.14874	ID1397590	1397590	49	44.842063903808594	86.64966516853275	33.511452373296	0.0	367.0	367	0.5	1		139.13513513513513	105.0	0.0	474.0	5148.0	114.49555114165456	0.4146070800107801	0.7123264724697272
retrograde_Set2Cell2.2.14875	ID1024843	1024843	49	42.69541931152344	87.86775981991151	33.639085301301286	0.0	267.0	267	0.5	1		155.45945945945945	105.0	3.0	753.0	5752.0	150.60832103959717	0.34151417294581987	0.5255471052688846
retrograde_Set2Cell2.2.14876	ID633676	633676	49	30.288875579833984	88.70636825846073	33.919603037767295	0.0	165.0	165	0.5	1		123.05405405405405	83.0	0.0	456.0	4553.0	118.59453471245486	0.21693071380750878	0.3699273482773262
retrograde_Set2Cell2.2.14877	ID1355608	1355608	49	46.116233825683594	86.64248320882727	33.51639919738867	0.0	357.0	357	0.5	1		141.1081081081081	101.0	0.0	613.0	5221.0	135.012506372102	0.44070960355438565	0.639416779037741
retrograde_Set2Cell2.2.14878	ID402250	402250	49	25.2536563873291	88.99750977830844	33.864658750576325	0.0	106.0	106	0.5	1		116.1891891891892	82.0	0.0	519.0	4299.0	121.75700706229915	0.31877000221222623	0.46132834384815374
retrograde_Set2Cell2.2.14879	ID478046	478046	49	41.48336410522461	88.88719293588487	33.980172417643054	0.0	125.0	125	0.5	1		136.75675675675674	104.0	0.0	442.0	5060.0	110.01853515693652	0.3005574276524152	0.5745275534119362
retrograde_Set2Cell2.2.14880	ID440159	440159	49	45.86625289916992	89.0056912506851	33.89385136840533	0.0	117.0	117	0.5	1		130.6216216216216	99.0	0.0	495.0	4833.0	120.29924525286269	0.39103962937491604	0.61046874533223
retrograde_Set2Cell2.2.14881	ID804694	804694	49	36.916439056396484	88.29687010684023	33.918835477345866	0.0	208.0	208	0.5	1		143.35135135135135	105.0	5.0	549.0	5304.0	131.87435438835462	0.34307905821625967	0.5553465423633116
retrograde_Set2Cell2.2.14882	ID250718	250718	49	30.16511344909668	88.73634446811236	34.196063646597246	0.0	65.0	65	0.5	1		132.67567567567568	118.0	0.0	455.0	4909.0	106.7559662798119	0.23821985401920137	0.47819974334614423
retrograde_Set2Cell2.2.14883	ID235363	235363	49	29.342336654663086	88.81327395684133	34.13376674210982	0.0	62.0	62	0.5	1		112.8108108108108	102.0	0.0	454.0	4174.0	86.19965127469993	0.3285894204621795	0.6473482734677068
retrograde_Set2Cell2.2.14884	ID869225	869225	49	50.82059097290039	88.24532150426829	33.83424246362247	0.0	226.0	226	0.5	1		155.0	115.0	0.0	710.0	5735.0	158.25770123441072	0.37683635121284587	0.536126540347506
retrograde_Set2Cell2.2.14885	ID907114	907114	49	37.44524383544922	88.06871204751586	33.87863393277787	0.0	235.0	235	0.5	1		140.40540540540542	109.0	6.0	482.0	5195.0	121.64005632727775	0.3234890648271537	0.5642563536102457
retrograde_Set2Cell2.2.14886	ID1287028	1287028	49	52.34200668334961	86.84460534664345	33.50104194251731	0.0	338.0	338	0.5	1		135.32432432432432	105.0	0.0	495.0	5007.0	127.59681597691788	0.40732162475152933	0.6139176680012942
retrograde_Set2Cell2.2.14887	ID1191802	1191802	49	38.208866119384766	87.17560817520857	33.574104329193545	0.0	312.0	312	0.5	1		140.1891891891892	128.0	0.0	564.0	5187.0	115.49911924576112	0.33864874019646163	0.6141135470795113
retrograde_Set2Cell2.2.14888	ID580449	580449	49	33.827720642089844	88.82181335117897	33.99652979085697	0.0	152.0	152	0.5	1		129.2972972972973	92.0	0.0	570.0	4784.0	121.02384174314693	0.3095361550589183	0.5050593295819051
retrograde_Set2Cell2.2.14889	ID671584	671584	49	44.12239074707031	88.59066905122933	33.997712787318086	0.0	177.0	177	0.5	1		157.7027027027027	122.0	18.0	535.0	5835.0	121.04059577606938	0.3007398166695067	0.6024743688784299
retrograde_Set2Cell2.2.14890	ID1260414	1260414	49	43.35014724731445	86.87883714470759	33.59574055939897	0.0	328.0	328	0.5	1		149.64864864864865	129.0	0.0	534.0	5537.0	130.75150651696697	0.376234098029984	0.6257803657589824
retrograde_Set2Cell2.2.14891	ID724858	724858	49	37.50431823730469	88.44653896959977	33.875093493012145	0.0	186.0	186	0.5	1		147.43243243243242	134.0	0.0	528.0	5455.0	124.20112285691673	0.3211831309981532	0.5771480223654069
retrograde_Set2Cell2.2.14892	ID956284	956284	49	52.171485900878906	87.967805170304	33.737677614443925	0.0	252.0	252	0.5	1		149.40540540540542	118.0	0.0	546.0	5528.0	130.48083287497727	0.3966785544229256	0.6504169386185693
retrograde_Set2Cell2.2.14893	ID647050	647050	49	42.627567291259766	88.56022019716424	34.00187581684278	0.0	171.0	171	0.5	1		148.21621621621622	107.0	16.0	490.0	5484.0	116.27771715813614	0.34927856123890166	0.6599325207003145
retrograde_Set2Cell2.2.14894	ID1557401	1557401	49	25.230064392089844	86.7487529542952	33.17994171216976	0.0	410.0	410	0.5	1		122.45945945945945	107.0	0.0	363.0	4531.0	76.20279762821288	0.22590396707502033	0.5922687589861761
retrograde_Set2Cell2.2.14895	ID515976	515976	49	40.871185302734375	88.65491616172565	34.185730505918194	0.0	136.0	136	0.5	1		142.51351351351352	117.0	0.0	494.0	5273.0	114.58733244454535	0.3889811963041011	0.6965971204525192
retrograde_Set2Cell2.2.14896	ID691099	691099	49	37.71470260620117	88.47302087870527	33.97011925349175	0.0	180.0	180	0.5	1		140.43243243243242	106.0	0.0	628.0	5196.0	121.91881190651712	0.34757253952875955	0.5941826916144304
retrograde_Set2Cell2.2.14897	ID1062789	1062789	49	47.113468170166016	87.70936196900581	33.594710726891044	0.0	279.0	279	0.5	1		137.05405405405406	80.0	0.0	646.0	5071.0	151.15572285743121	0.3135996811796354	0.4329222089751153
retrograde_Set2Cell2.2.14898	ID182171	182171	49	29.323945999145508	88.51726253804036	34.126178893860924	0.0	47.0	47	0.5	1		134.24324324324326	108.0	0.0	597.0	4967.0	115.2818780702822	0.303740346272273	0.5425912259410023
retrograde_Set2Cell2.2.14899	ID1408904	1408904	49	52.49722671508789	86.64058067721223	33.52484461713117	0.0	369.0	369	0.5	1		155.24324324324326	124.0	22.0	452.0	5744.0	112.40141492916395	0.45937633218635526	0.869505316460831
retrograde_Set2Cell2.2.14900	ID1127311	1127311	49	43.200164794921875	87.41656057542025	33.67172469110071	0.0	296.0	296	0.5	1		136.67567567567568	103.0	0.0	458.0	5057.0	109.89491294819743	0.3685154128681479	0.6698068728446576
retrograde_Set2Cell2.2.14901	ID698260	698260	49	34.67974853515625	88.47335803337708	33.93145292563656	0.0	183.0	183	0.5	1		148.72972972972974	100.0	0.0	651.0	5503.0	141.03125119566164	0.2841277908102536	0.4666786094094642
retrograde_Set2Cell2.2.14902	ID999312	999312	49	56.92414474487305	87.88626963573009	33.64481914711391	0.0	261.0	261	0.5	1		168.72972972972974	103.0	0.0	698.0	6243.0	155.73083057503928	0.43336486592393986	0.6551548352761422
retrograde_Set2Cell2.2.14903	ID39840	39840	49	31.47366714477539	88.54726234016056	33.84834219878217	0.0	13.0	13	0.5	1		128.9189189189189	110.0	0.0	442.0	4770.0	103.39739368582275	0.2666831785556522	0.5250064977387013
retrograde_Set2Cell2.2.14904	ID553897	553897	49	36.29549789428711	88.76295683158543	34.033223700642594	0.0	148.0	148	0.5	1		135.24324324324326	99.0	0.0	616.0	5004.0	127.59536856045393	0.27176710075829597	0.4530018307329848
retrograde_Set2Cell2.2.14905	ID980911	980911	49	47.21430206298828	87.8803303877669	33.713848063229484	0.0	257.0	257	0.5	1		135.0810810810811	85.0	0.0	699.0	4998.0	149.8677895825329	0.26269915207402383	0.3750377665384071
retrograde_Set2Cell2.2.14906	ID1584059	1584059	49	19.048267364501953	86.91636237656593	33.06630859696909	0.0	416.0	416	0.5	1		118.13513513513513	110.0	0.0	268.0	4371.0	63.80750659521102	0.2198799666708261	0.6674302207454463
retrograde_Set2Cell2.2.14907	ID364454	364454	49	32.07856369018555	88.83313386080692	34.00644896624775	0.0	95.0	95	0.5	1		127.05405405405405	94.0	0.0	544.0	4701.0	121.72554418899966	0.2636378204299797	0.43553383037891186
retrograde_Set2Cell2.2.14908	ID816036	816036	49	32.16508102416992	88.33886307274902	33.91859409713075	0.0	211.0	211	0.5	1		152.8108108108108	107.0	0.0	615.0	5654.0	139.13319714053344	0.33384598807964294	0.5497861379641824
retrograde_Set2Cell2.2.14909	ID1218488	1218488	49	50.79047775268555	86.95548992190948	33.557795238885745	0.0	321.0	321	0.5	1		145.51351351351352	121.0	0.0	503.0	5384.0	132.08848499346135	0.4246285365357215	0.6567134353049531
retrograde_Set2Cell2.2.14910	ID744353	744353	49	44.09099197387695	88.36001529855179	33.966205051002824	0.0	198.0	198	0.5	1		170.64864864864865	151.0	0.0	598.0	6314.0	145.4451435758162	0.3515458814400578	0.6103582867472891
retrograde_Set2Cell2.2.14911	ID1080253	1080253	49	49.3579216003418	87.64817051063544	33.58463772432122	0.0	282.0	282	0.5	1		147.3783783783784	104.0	0.0	512.0	5453.0	127.66783101108547	0.4127013386874187	0.6744780335593757
retrograde_Set2Cell2.2.14912	ID337832	337832	49	34.97715377807617	88.69808789413642	34.11396083442183	0.0	90.0	90	0.5	1		124.45945945945945	78.0	0.0	534.0	4605.0	119.79834783561977	0.27999230272732006	0.4545124791667155
retrograde_Set2Cell2.2.14913	ID1168318	1168318	49	42.6642951965332	87.23875778890549	33.593249146538255	0.0	305.0	305	0.5	1		139.21621621621622	122.0	0.0	422.0	5151.0	101.69238339640211	0.3779529179356326	0.750990977095777
retrograde_Set2Cell2.2.14914	ID591782	591782	49	25.67316436767578	88.71385956776557	33.99880559357917	0.0	156.0	156	0.5	1		111.0	78.0	0.0	539.0	4107.0	114.45450333356628	0.2828804800800134	0.42769765846833974
retrograde_Set2Cell2.2.14915	ID1462181	1462181	49	38.36024856567383	86.48676614336176	33.477430734961104	0.0	385.0	385	0.5	1		134.59459459459458	118.0	0.0	453.0	4980.0	109.76223279319596	0.34434063274234633	0.628179311505751
retrograde_Set2Cell2.2.14916	ID778175	778175	49	44.06475830078125	88.36491722683797	33.869731095576356	0.0	205.0	205	0.5	1		129.86486486486487	95.0	0.0	569.0	4805.0	135.22761925364586	0.3351769098718181	0.4821604024848308
retrograde_Set2Cell2.2.14917	ID1488800	1488800	49	45.06422424316406	86.49615597859267	33.495297362824815	0.0	391.0	391	0.5	1		133.32432432432432	95.0	10.0	466.0	4933.0	107.0612633687559	0.3642182293924156	0.6649436658944238
retrograde_Set2Cell2.2.14918	ID1435564	1435564	49	45.3702392578125	86.54602851084968	33.49456058346503	0.0	377.0	377	0.5	1		138.97297297297297	84.0	0.0	506.0	5142.0	122.65409502754902	0.39434251043603186	0.6408884133867077
retrograde_Set2Cell2.2.14919	ID275390	275390	49	44.69560241699219	88.77245512464262	34.19272145099117	0.0	76.0	76	0.5	1		125.02702702702703	97.0	0.0	455.0	4626.0	113.84845836229611	0.3650663942798774	0.5873876716044112
retrograde_Set2Cell2.2.14920	ID451514	451514	49	31.700448989868164	88.97062191053503	33.89759592140074	0.0	118.0	118	0.5	1		120.4054054054054	87.0	0.0	538.0	4455.0	121.56718751818303	0.3307884861462368	0.4923806308620532
retrograde_Set2Cell2.2.14921	ID880560	880560	49	47.72018051147461	88.11673244902968	33.8142946143966	0.0	231.0	231	0.5	1		165.86486486486487	143.0	0.0	494.0	6137.0	119.259092866042	0.4004452036384262	0.7953712140574122
retrograde_Set2Cell2.2.14922	ID1313707	1313707	49	54.24528884887695	86.79044043724431	33.508401539250166	0.0	346.0	346	0.5	1		157.8108108108108	106.0	0.0	634.0	5839.0	140.2513295317924	0.4509847961712062	0.699453421773339
retrograde_Set2Cell2.2.14923	ID1100752	1100752	49	54.09656524658203	87.55574664683496	33.58748038097414	0.0	288.0	288	0.5	1		148.72972972972974	93.0	0.0	534.0	5503.0	130.51918731841025	0.4493975110291697	0.7066373276193421
retrograde_Set2Cell2.2.14924	ID1036231	1036231	49	50.71028518676758	87.77974776719454	33.590401390464024	0.0	277.0	277	0.5	1		153.75675675675674	122.0	0.0	554.0	5689.0	145.2307369910618	0.43628833745211615	0.6431875568899154
retrograde_Set2Cell2.2.14925	ID842693	842693	49	47.75896072387695	88.19210494670294	33.96100062488712	0.0	220.0	220	0.5	1		167.51351351351352	143.0	0.0	633.0	6198.0	140.18829036961952	0.3387484851663124	0.6047090571874201
retrograde_Set2Cell2.2.14926	ID1138651	1138651	49	27.213624954223633	87.41921873169066	33.55441760664621	0.0	298.0	298	0.5	1		131.05405405405406	107.0	0.0	437.0	4849.0	91.69361602215947	0.33397347638678926	0.715659002154557
retrograde_Set2Cell2.2.14927	ID21458	21458	49	24.57439613342285	88.55192097705822	33.962359048978136	0.0	5.0	5	0.5	1		112.8108108108108	121.0	0.0	361.0	4174.0	72.74187157256733	0.28016986515478814	0.6788128685121727
retrograde_Set2Cell2.2.14928	ID1087428	1087428	49	54.01365280151367	87.5569757657329	33.60550601842561	0.0	285.0	285	0.5	1		149.51351351351352	100.0	0.0	524.0	5532.0	142.61479228670137	0.3920432618150364	0.5905098288902362
retrograde_Set2Cell2.2.14929	ID288733	288733	49	42.020721435546875	88.73279384889831	34.14416155707905	0.0	71.0	71	0.5	1		119.8108108108108	81.0	0.0	535.0	4433.0	116.01815898045103	0.33127928214087193	0.5139550483055484
retrograde_Set2Cell2.2.14930	ID1009618	1009618	49	50.84121322631836	87.73726858777609	33.61768472177515	0.0	270.0	270	0.5	1		156.05405405405406	108.0	0.0	711.0	5774.0	165.7028709511137	0.4236122059261068	0.5604692375774287
retrograde_Set2Cell2.2.14931	ID1515465	1515465	49	36.40972137451172	86.61798725331822	33.43699882858497	0.0	397.0	397	0.5	1		128.67567567567568	106.0	0.0	403.0	4761.0	98.33419605668273	0.3502257902659308	0.6788340315928407
[truncated: 7,477 more rows]
