# Supplementary material for: Hundreds of myosin 10s are pushed to the tips of filopodia and could cause traffic jams on actin
Source: eLife. 2024 Oct 31;12:RP90603. doi: 10.7554/eLife.90603 (PMC11527427; doi:10.7554/eLife.90603)
Supplement: Figure 4—source data 5. [file elife-90603-fig4-data5.zip]

Archive with 1 entries (1 files):
- Figure 4source data 5_240219Set2_growth_another_Cells.csv
