# Supplementary material for: Hundreds of myosin 10s are pushed to the tips of filopodia and could cause traffic jams on actin
Source: eLife. 2024 Oct 31;12:RP90603. doi: 10.7554/eLife.90603 (PMC11527427; doi:10.7554/eLife.90603)
Supplement: Figure 4—source data 5. [file elife-90603-fig4-data5.zip › Figure 4source data 5_240219Set2_growth_another_Cells.csv]

	LABEL	ID	TRACK_ID	QUALITY	POSITION_X	POSITION_Y	POSITION_Z	POSITION_T	FRAME	RADIUS	VISIBILITY	MANUAL_SPOT_COLOR	MEAN_INTENSITY_CH1	MEDIAN_INTENSITY_CH1	MIN_INTENSITY_CH1	MAX_INTENSITY_CH1	TOTAL_INTENSITY_CH1	STD_INTENSITY_CH1	CONTRAST_CH1	SNR_CH1
growth_another_Set2Cell3.35718	ID5832793	5832793	802	211.09722900390625	37.23841213658588	60.656985046844554	0.0	467.0	467	0.5	1		562.972972972973	376.0	66.0	1944.0	20830.0	492.9613736550927	0.6164166664801273	0.8710151384543137
growth_another_Set2Cell3.35719	ID6112349	6112349	802	124.31095886230469	36.961590491574654	61.4721136305889	0.0	549.0	549	0.5	1		383.02702702702703	223.0	0.0	1936.0	14172.0	388.6424725521793	0.47269585270723347	0.6326709344017565
growth_another_Set2Cell3.35720	ID7355504	7355504	802	221.918701171875	36.93722306360414	60.153299738814994	0.0	912.0	912	0.5	1		567.3243243243244	398.0	85.0	2032.0	20991.0	474.5743153403698	0.6079672700234118	0.9039827962967786
growth_another_Set2Cell3.35721	ID7393393	7393393	802	206.6065673828125	36.95613061566025	60.23042283335067	0.0	923.0	923	0.5	1		521.4594594594595	389.0	18.0	1831.0	19294.0	460.8746873907022	0.6415522368523313	0.8843924085996521
growth_another_Set2Cell3.35722	ID6501474	6501474	802	242.6432342529297	37.17703732261894	60.917214495342954	0.0	663.0	663	0.5	1		630.5135135135135	382.0	66.0	2486.0	23329.0	660.2997055892129	0.678477107880288	0.7719747003443079
growth_another_Set2Cell3.35723	ID6258780	6258780	802	196.6387176513672	37.095026706697574	61.10830699524062	0.0	592.0	592	0.5	1		549.8108108108108	320.0	57.0	2640.0	20343.0	557.3336242940748	0.5750349524363971	0.7203309462499358
growth_another_Set2Cell3.35724	ID7259245	7259245	802	229.10401916503906	36.973934758352705	60.14705127255983	0.0	884.0	884	0.5	1		559.4324324324324	390.0	143.0	1752.0	20699.0	417.97504846717953	0.6141434833531537	1.0184858277134463
growth_another_Set2Cell3.35725	ID5636176	5636176	802	207.07662963867188	37.62038431082444	60.74335524586702	0.0	409.0	409	0.5	1		546.5675675675676	243.0	58.0	2879.0	20223.0	677.4031107652772	0.6634380354715749	0.6436064762287432
growth_another_Set2Cell3.35726	ID6279256	6279256	802	213.41339111328125	37.0914161417166	61.109468037980655	0.0	598.0	598	0.5	1		562.7297297297297	330.0	77.0	2557.0	20821.0	564.1553494014377	0.6100574684867622	0.7558933344223668
growth_another_Set2Cell3.35727	ID5897310	5897310	802	213.7532196044922	37.18948620758455	60.605115553613636	0.0	486.0	486	0.5	1		570.4054054054054	323.0	80.0	2327.0	21105.0	573.9201676704338	0.6376217582580741	0.7739478007232509
growth_another_Set2Cell3.35728	ID6412393	6412393	802	244.61810302734375	37.11646512256275	60.88532741132222	0.0	637.0	637	0.5	1		608.2702702702703	398.0	44.0	2518.0	22506.0	548.8526744566872	0.6688655595198371	0.8883585436850048
growth_another_Set2Cell3.35729	ID5795920	5795920	802	223.4388885498047	37.28269861829851	60.67696107181501	0.0	459.0	459	0.5	1		565.972972972973	400.0	86.0	2360.0	20941.0	555.2646259260578	0.6507798868182528	0.8036568203817616
growth_another_Set2Cell3.35730	ID6412392	6412392	802	231.70729064941406	37.10250780012414	60.879377061678916	0.0	636.0	636	0.5	1		600.5405405405405	401.0	44.0	2224.0	22220.0	522.9268375953537	0.6583523474869921	0.9118281036923076
growth_another_Set2Cell3.35731	ID5771346	5771346	802	240.32742309570312	37.280332342990036	60.724242582852966	0.0	448.0	448	0.5	1		570.2972972972973	315.0	65.0	2701.0	21101.0	608.0049737033802	0.6615350602565627	0.7469087261048761
growth_another_Set2Cell3.35732	ID6102096	6102096	802	106.5469970703125	36.954649190921195	61.37648778278615	0.0	546.0	546	0.5	1		361.1081081081081	211.0	37.0	1647.0	13361.0	391.4947696389502	0.41682496469520625	0.542723707188842
growth_another_Set2Cell3.35733	ID5784649	5784649	802	232.9525604248047	37.29659606724176	60.70536500509875	0.0	453.0	453	0.5	1		574.5675675675676	346.0	59.0	2588.0	21259.0	593.8122851794412	0.6763452946673466	0.7807768327322021
growth_another_Set2Cell3.35734	ID6081613	6081613	802	109.80106353759766	37.22301874803881	60.503790119511706	0.0	540.0	540	0.5	1		409.9189189189189	274.0	78.0	1507.0	15167.0	336.8744720365583	0.3546180022543073	0.6370944070008098
growth_another_Set2Cell3.35735	ID5276738	5276738	802	102.52117156982422	36.605313005714976	59.25289373505776	0.0	303.0	303	0.5	1		333.8918918918919	194.0	30.0	1428.0	12354.0	322.6740515497699	0.3779185088464848	0.5676053168727068
growth_another_Set2Cell3.35736	ID5968968	5968968	802	226.82305908203125	37.21417589142018	60.58347721530043	0.0	507.0	507	0.5	1		572.2702702702703	270.0	86.0	2592.0	21174.0	618.4285932303945	0.6539348526789084	0.731741531048996
growth_another_Set2Cell3.35737	ID6481014	6481014	802	234.8581085205078	37.19028789523208	60.92017599081699	0.0	657.0	657	0.5	1		628.6486486486486	333.0	72.0	2813.0	23260.0	679.6365538619485	0.6841378282848324	0.7514969575908769
growth_another_Set2Cell3.35738	ID6542452	6542452	802	254.8844451904297	37.239335201240834	60.841833988958335	0.0	673.0	673	0.5	1		647.8108108108108	341.0	68.0	2599.0	23969.0	702.089612744929	0.7043701570992063	0.7626454180144022
growth_another_Set2Cell3.35739	ID7517285	7517285	802	242.2087860107422	36.95467738997097	60.13527791872861	0.0	957.0	957	0.5	1		549.6486486486486	391.0	92.0	1859.0	20337.0	435.9543946724637	0.6427589179784814	0.9866165079444954
growth_another_Set2Cell3.35740	ID6652028	6652028	802	256.82037353515625	37.219892905399426	60.761672199478646	0.0	706.0	706	0.5	1		656.1891891891892	358.0	90.0	2814.0	24279.0	648.1431099618286	0.6812995397596523	0.8205048632483243
growth_another_Set2Cell3.35741	ID5928001	5928001	802	222.3169708251953	37.18125995821115	60.62362981613245	0.0	495.0	495	0.5	1		560.6756756756756	347.0	9.0	2260.0	20745.0	572.5581025370096	0.6516321453847841	0.772700723875378
growth_another_Set2Cell3.35742	ID5887099	5887099	802	219.11322021484375	37.18057613934363	60.60844299711302	0.0	483.0	483	0.5	1		562.6486486486486	318.0	58.0	2245.0	20818.0	573.5767514376693	0.6374267767474979	0.7637375627396128
growth_another_Set2Cell3.35743	ID5527671	5527671	802	190.21945190429688	37.639586926223416	60.408004483679754	0.0	376.0	376	0.5	1		492.81081081081084	256.0	74.0	2680.0	18234.0	602.96065091061	0.6299212902976272	0.6317436792372901
growth_another_Set2Cell3.35744	ID5517436	5517436	802	190.92262268066406	37.64239752915197	60.364496690528824	0.0	374.0	374	0.5	1		516.8108108108108	269.0	0.0	2762.0	19122.0	643.6055916923482	0.6750203409188537	0.647200063856332
growth_another_Set2Cell3.35745	ID6081654	6081654	802	125.88031768798828	37.130596354352065	61.14690624654578	0.0	540.0	540	0.5	1		408.3783783783784	282.0	14.0	1557.0	15110.0	329.96652619380717	0.3935233054943184	0.6990030528494802
growth_another_Set2Cell3.35746	ID6248564	6248564	802	205.96446228027344	37.10071911823474	61.133175465202186	0.0	589.0	589	0.5	1		524.0	317.0	20.0	2573.0	19388.0	536.8087803554137	0.5819327121251705	0.7181686382141212
growth_another_Set2Cell3.35747	ID6143088	6143088	802	140.1629638671875	36.768613590279784	61.58315175669082	0.0	559.0	559	0.5	1		436.5945945945946	239.0	69.0	2065.0	16154.0	476.6884878140172	0.5810427253905515	0.6731907631624803
growth_another_Set2Cell3.35748	ID6122607	6122607	802	140.0672149658203	36.935322903827284	61.477925948252036	0.0	551.0	551	0.5	1		406.3783783783784	264.0	66.0	1909.0	15036.0	405.90436417074017	0.503703379607348	0.6707328188860205
growth_another_Set2Cell3.35749	ID7383106	7383106	802	225.69384765625	36.95411810653438	60.17027080320826	0.0	920.0	920	0.5	1		554.5675675675676	379.0	113.0	2043.0	20519.0	449.4074209779252	0.6336445764916361	0.9572654185728597
growth_another_Set2Cell3.35750	ID5822571	5822571	802	212.36354064941406	37.254776274131814	60.671636305824244	0.0	465.0	465	0.5	1		548.027027027027	349.0	76.0	2198.0	20277.0	525.8970371600259	0.6328596267155202	0.8077738476621393
growth_another_Set2Cell3.35751	ID5463136	5463136	802	176.0494842529297	37.441638669849745	60.07864727056006	0.0	358.0	358	0.5	1		448.8378378378378	219.0	25.0	2427.0	16607.0	530.01889450144	0.6711963989209149	0.68022130771258
growth_another_Set2Cell3.35752	ID7076952	7076952	802	237.804443359375	37.015543550273755	60.26826855521529	0.0	831.0	831	0.5	1		619.5675675675676	396.0	156.0	2206.0	22924.0	513.2844966239235	0.6251151985778088	0.9286165738095955
growth_another_Set2Cell3.35753	ID6621265	6621265	802	258.60723876953125	37.24423086903965	60.77064005189653	0.0	699.0	699	0.5	1		613.1351351351351	328.0	91.0	2806.0	22686.0	631.5843465340056	0.6416979180474506	0.7589134057441687
growth_another_Set2Cell3.35754	ID5344356	5344356	802	146.285888671875	37.04853582893642	59.60693461964355	0.0	323.0	323	0.5	1		369.8918918918919	186.0	0.0	1947.0	13686.0	449.3439528779574	0.6357587201184172	0.6398806647668405
growth_another_Set2Cell3.35755	ID6631504	6631504	802	268.32806396484375	37.24084845379332	60.77662281586773	0.0	700.0	700	0.5	1		641.5675675675676	353.0	0.0	2986.0	23738.0	668.5971025853953	0.673681944757524	0.7724846953551711
growth_another_Set2Cell3.35756	ID6470741	6470741	802	246.9876708984375	37.175569988963346	60.91726089431545	0.0	654.0	654	0.5	1		643.4054054054054	399.0	49.0	2629.0	23806.0	656.8436926976133	0.6799906087548934	0.7929553391288974
growth_another_Set2Cell3.35757	ID7098459	7098459	802	241.99365234375	36.985163503725346	60.26289399853523	0.0	839.0	839	0.5	1		608.5405405405405	399.0	71.0	2205.0	22516.0	528.1316436581253	0.6658691827604041	0.921139367569807
growth_another_Set2Cell3.35758	ID6361177	6361177	802	217.8703155517578	37.06309052783441	60.94013842718031	0.0	622.0	622	0.5	1		602.8378378378378	413.0	107.0	2308.0	22305.0	585.9669839729081	0.6294156259449732	0.7948094028256744
growth_another_Set2Cell3.35759	ID5408874	5408874	802	158.9091339111328	37.30042696998279	59.95950569622102	0.0	342.0	342	0.5	1		412.72972972972974	193.0	41.0	2416.0	15271.0	504.09107690358275	0.6478484736081677	0.6437880405387119
growth_another_Set2Cell3.35760	ID7539786	7539786	802	217.0938720703125	36.94693393142183	60.12081696667164	0.0	965.0	965	0.5	1		553.7837837837837	392.0	152.0	2073.0	20490.0	447.9166672952022	0.6195578774805408	0.94592873241532
growth_another_Set2Cell3.35761	ID7582799	7582799	802	222.90594482421875	36.93841392019976	60.10647782577587	0.0	977.0	977	0.5	1		521.2972972972973	322.0	72.0	2048.0	19288.0	448.46936380344897	0.6334242758224214	0.9015262698281182
growth_another_Set2Cell3.35762	ID5314669	5314669	802	132.4168701171875	36.8185541919643	59.42993166973605	0.0	314.0	314	0.5	1		356.3783783783784	243.0	16.0	1544.0	13186.0	344.9309392513998	0.5436518187952968	0.7277474432777791
growth_another_Set2Cell3.35763	ID6521950	6521950	802	247.1437530517578	37.250996956202904	60.85040904615614	0.0	670.0	670	0.5	1		637.6216216216217	310.0	6.0	2681.0	23592.0	714.4165977040813	0.7026021298764563	0.736610296167277
growth_another_Set2Cell3.35764	ID6269026	6269026	802	186.78431701660156	37.08757244144664	61.10941725623579	0.0	594.0	594	0.5	1		544.5675675675676	313.0	75.0	2544.0	20149.0	578.7331730474637	0.6042320265190664	0.7088265073199291
growth_another_Set2Cell3.35765	ID7441487	7441487	802	202.13589477539062	36.96496217915956	60.17345326493483	0.0	936.0	936	0.5	1		539.4054054054054	385.0	157.0	1930.0	19958.0	446.7944754619324	0.6213069379009803	0.9252912546928849
growth_another_Set2Cell3.35766	ID5958682	5958682	802	211.99365234375	37.208782476263515	60.59551010440794	0.0	504.0	504	0.5	1		554.0540540540541	280.0	9.0	2824.0	20500.0	632.6397055172848	0.6419311636532506	0.6847928247293584
growth_another_Set2Cell3.35767	ID6751271	6751271	802	240.02792358398438	37.17747642288037	60.57860082975525	0.0	736.0	736	0.5	1		619.6756756756756	309.0	30.0	2553.0	22928.0	644.0000454647178	0.6821592198545287	0.780417859833322
growth_another_Set2Cell3.35768	ID6864937	6864937	802	259.52142333984375	37.144912781636236	60.47320591322989	0.0	769.0	769	0.5	1		640.6216216216217	386.0	137.0	2751.0	23703.0	599.3006735331584	0.6630665553958155	0.8523820890631729
growth_another_Set2Cell3.35769	ID5364752	5364752	802	139.8426055908203	37.09819932831181	59.704896789049016	0.0	327.0	327	0.5	1		381.5405405405405	203.0	2.0	1871.0	14117.0	435.2469027648174	0.6318825356863987	0.6788634932754243
growth_another_Set2Cell3.35770	ID5907480	5907480	802	229.04397583007812	37.195473023516264	60.59156388169292	0.0	490.0	490	0.5	1		550.1351351351351	255.0	55.0	2346.0	20355.0	592.474667164117	0.6535362955950377	0.7339822754741433
growth_another_Set2Cell3.35771	ID5419024	5419024	802	155.58755493164062	37.31463800827139	59.986064362404264	0.0	346.0	346	0.5	1		422.94594594594594	224.0	0.0	2250.0	15649.0	517.6907563586772	0.6400472818479825	0.6376761006725471
growth_another_Set2Cell3.35772	ID6830123	6830123	802	279.2592468261719	37.16542735771533	60.45661443323238	0.0	760.0	760	0.5	1		638.8918918918919	345.0	72.0	2553.0	23639.0	624.4592231053373	0.663556929039924	0.8161947723276363
growth_another_Set2Cell3.35773	ID6350883	6350883	802	225.4205322265625	37.15650526781333	60.94945850402824	0.0	617.0	617	0.5	1		579.3513513513514	321.0	82.0	2373.0	21436.0	560.1316420775178	0.6065086348224933	0.7809726720222777
growth_another_Set2Cell3.35774	ID7633968	7633968	802	207.29403686523438	36.945708424257404	60.06457064092247	0.0	992.0	992	0.5	1		539.5135135135135	372.0	133.0	1844.0	19962.0	434.6454891071587	0.6328577496028064	0.9621768353443456
growth_another_Set2Cell3.35775	ID5647376	5647376	802	189.3068389892578	37.59011644176395	60.725680138896585	0.0	412.0	412	0.5	1		534.9459459459459	246.0	0.0	2615.0	19793.0	654.2898162616194	0.6751697164908603	0.6590583652653922
growth_another_Set2Cell3.35776	ID6929441	6929441	802	247.3719940185547	37.09614808472742	60.38692377344473	0.0	788.0	788	0.5	1		593.7837837837837	426.0	137.0	2272.0	21970.0	526.7671388940455	0.6495202603852138	0.8877173379248697
growth_another_Set2Cell3.35777	ID6040592	6040592	802	216.50582885742188	37.24448576892042	60.57382193832948	0.0	526.0	526	0.5	1		559.7567567567568	352.0	99.0	2153.0	20711.0	525.6058623365254	0.626683744520939	0.8205677470527838
growth_another_Set2Cell3.35778	ID7145504	7145504	802	225.94915771484375	36.99581091051517	60.273004632773535	0.0	851.0	851	0.5	1		613.5135135135135	431.0	137.0	2128.0	22700.0	479.5338953158127	0.6312384090035958	0.9901723537363232
growth_another_Set2Cell3.35779	ID6120460	6120460	802	78.58999633789062	37.250565211754775	60.414718451638215	0.0	550.0	550	0.5	1		294.94594594594594	219.0	9.0	1076.0	10913.0	243.50107756388837	0.27638718790451094	0.5245743007067116
growth_another_Set2Cell3.35780	ID5979145	5979145	802	191.5360565185547	37.20300364357423	60.55449497255364	0.0	510.0	510	0.5	1		572.8378378378378	327.0	87.0	2392.0	21195.0	578.8872234014302	0.630896683167163	0.7655957657252935
growth_another_Set2Cell3.35781	ID6741044	6741044	802	240.50750732421875	37.19435399151191	60.59473267738437	0.0	733.0	733	0.5	1		647.6216216216217	403.0	61.0	2696.0	23962.0	666.9876457023171	0.6823305364789338	0.7876205256095872
growth_another_Set2Cell3.35782	ID5948431	5948431	802	223.74295043945312	37.1959609852049	60.610775271915614	0.0	501.0	501	0.5	1		566.1351351351351	295.0	54.0	2509.0	20947.0	607.1401614748243	0.6556904841163801	0.7385516464849434
growth_another_Set2Cell3.35783	ID7211064	7211064	802	215.1566925048828	36.98573171046365	60.2197486877191	0.0	870.0	870	0.5	1		571.4594594594595	411.0	84.0	1961.0	21144.0	448.4385003415614	0.6001926947022419	0.955940698622221
growth_another_Set2Cell3.35784	ID6771760	6771760	802	236.89157104492188	37.196935192166585	60.527922483532635	0.0	742.0	742	0.5	1		667.972972972973	373.0	131.0	2636.0	24715.0	674.8045184630422	0.7009837853434117	0.815865752209021
growth_another_Set2Cell3.35785	ID7469097	7469097	802	209.087646484375	36.9560988877901	60.157094345051476	0.0	946.0	946	0.5	1		547.027027027027	369.0	110.0	1913.0	20240.0	443.5928116894846	0.6312119941693719	0.9543751362686603
growth_another_Set2Cell3.35786	ID7307318	7307318	802	228.4652557373047	36.94202538032988	60.129713405931334	0.0	898.0	898	0.5	1		538.5135135135135	393.0	60.0	2094.0	19925.0	461.5547169694583	0.5698032935415496	0.8469994478736077
growth_another_Set2Cell3.35787	ID5778433	5778433	802	245.1516571044922	37.30961405105673	60.722122449438764	0.0	451.0	451	0.5	1		579.2162162162163	325.0	82.0	2471.0	21431.0	586.0430461595394	0.6688066865356947	0.7922016926601426
growth_another_Set2Cell3.35788	ID7610414	7610414	802	242.8496551513672	36.92540844896463	60.100737658838405	0.0	986.0	986	0.5	1		557.5405405405405	427.0	56.0	1902.0	20629.0	451.8755725119837	0.6387310202808064	0.9618291083671107
growth_another_Set2Cell3.35789	ID6289413	6289413	802	212.4542236328125	37.06535927484868	61.075416536226186	0.0	601.0	601	0.5	1		576.5135135135135	308.0	58.0	2571.0	21331.0	567.4533079970164	0.6354902860639436	0.7895330286813388
growth_another_Set2Cell3.35790	ID5734412	5734412	802	217.99826049804688	37.3890503848231	60.973053068774966	0.0	438.0	438	0.5	1		574.081081081081	283.0	42.0	2683.0	21241.0	676.5762820742872	0.6845807372362771	0.6896350179985549
growth_another_Set2Cell3.35791	ID6183939	6183939	802	153.2373809814453	37.04883804138053	61.286051235089225	0.0	570.0	570	0.5	1		482.3783783783784	284.0	60.0	2121.0	17848.0	518.9467619532294	0.5564128729533317	0.66461077404062
growth_another_Set2Cell3.35792	ID6163459	6163459	802	49.27434158325195	37.25345296640589	60.30153776367673	0.0	564.0	564	0.5	1		238.1891891891892	169.0	48.0	725.0	8813.0	171.0888069976522	0.14295619165907547	0.3482601872326903
growth_another_Set2Cell3.35793	ID6761530	6761530	802	240.9322967529297	37.16348832832457	60.53630663488934	0.0	739.0	739	0.5	1		657.8918918918919	399.0	68.0	2597.0	24342.0	667.4670938116136	0.6933367000720728	0.8071523916574046
growth_another_Set2Cell3.35794	ID5989381	5989381	802	199.8369140625	37.2448505938767	60.52972625668916	0.0	513.0	513	0.5	1		567.6756756756756	302.0	84.0	2272.0	21004.0	589.8310047073772	0.616816425621364	0.734341210754255
growth_another_Set2Cell3.35795	ID7248910	7248910	802	221.07745361328125	36.96109101938148	60.13614824270471	0.0	881.0	881	0.5	1		548.5135135135135	416.0	78.0	1701.0	20295.0	423.15466187656244	0.6162825913910523	0.9885093970425851
growth_another_Set2Cell3.35796	ID5537840	5537840	802	184.4169464111328	37.71993985436825	60.468732331601274	0.0	381.0	381	0.5	1		513.5675675675676	242.0	77.0	2480.0	19002.0	618.0947671200114	0.6713136021812744	0.667482705750625
growth_another_Set2Cell3.35797	ID6163514	6163514	802	163.42567443847656	36.946162925396514	61.3559038033981	0.0	564.0	564	0.5	1		493.13513513513516	300.0	97.0	2609.0	18246.0	517.2727177848882	0.540490580895515	0.6689681659044779
growth_another_Set2Cell3.35798	ID7173131	7173131	802	233.530029296875	36.97376779214034	60.22838298227218	0.0	859.0	859	0.5	1		608.5675675675676	471.0	101.0	2027.0	22517.0	486.26744701864436	0.6281063185056925	0.9656372333000292
growth_another_Set2Cell3.35799	ID7068684	7068684	802	241.11659240722656	37.00510596539311	60.272024963929695	0.0	829.0	829	0.5	1		628.081081081081	407.0	153.0	2064.0	23239.0	501.4644874087617	0.6241302203996055	0.9626311014459237
growth_another_Set2Cell3.35800	ID7345177	7345177	802	227.7269287109375	36.95082974504425	60.13890561919877	0.0	909.0	909	0.5	1		566.2702702702703	438.0	89.0	2163.0	20952.0	494.2003444762867	0.6282232294071429	0.8842005033611641
growth_another_Set2Cell3.35801	ID7046145	7046145	802	233.6420135498047	37.023133338675954	60.307477026715496	0.0	820.0	820	0.5	1		625.1351351351351	398.0	150.0	1984.0	23130.0	506.447713773877	0.6201455391140157	0.944950119088705
growth_another_Set2Cell3.35802	ID7056385	7056385	802	227.5594024658203	36.9985860167818	60.28244851766505	0.0	824.0	824	0.5	1		602.8108108108108	438.0	145.0	1958.0	22304.0	497.7572387909278	0.634755582962604	0.940474757615219
growth_another_Set2Cell3.35803	ID6944770	6944770	802	258.8099060058594	37.09334509710169	60.402372745641	0.0	792.0	792	0.5	1		613.081081081081	404.0	90.0	2488.0	22684.0	550.6744036168731	0.6786475392047269	0.9001974546298075
growth_another_Set2Cell3.35804	ID6122545	6122545	802	75.79635620117188	37.28610110298363	60.43210223675206	0.0	551.0	551	0.5	1		289.0810810810811	206.0	31.0	1006.0	10696.0	222.8479025875893	0.27815641325123935	0.564606910074068
growth_another_Set2Cell3.35805	ID5938231	5938231	802	213.68833923339844	37.20569227193184	60.60072007719204	0.0	497.0	497	0.5	1		560.0540540540541	351.0	70.0	2456.0	20722.0	577.9245887919377	0.6465979657131942	0.7610891446868078
growth_another_Set2Cell3.35806	ID6840325	6840325	802	263.1912536621094	37.16153393595736	60.46170833158244	0.0	762.0	762	0.5	1		619.6756756756756	359.0	65.0	2345.0	22928.0	603.937453257742	0.6740971540140569	0.8263124891479198
growth_another_Set2Cell3.35807	ID6877189	6877189	802	264.8121032714844	37.11728066975961	60.440571975664064	0.0	772.0	772	0.5	1		612.1351351351351	378.0	0.0	2753.0	22649.0	590.1041886425256	0.6934988370880829	0.8495900948440483
growth_another_Set2Cell3.35808	ID6299662	6299662	802	191.61550903320312	37.07558062854456	61.062493400028345	0.0	604.0	604	0.5	1		558.2432432432432	331.0	124.0	2119.0	20655.0	559.9829563579693	0.6257471264367817	0.7674048343427089
growth_another_Set2Cell3.35809	ID5354559	5354559	802	119.05884552001953	37.08434251805547	59.72236674679201	0.0	326.0	326	0.5	1		381.7567567567568	220.0	0.0	1850.0	14125.0	443.5371965740244	0.6528432786154821	0.6799295905247331
growth_another_Set2Cell3.35810	ID6143026	6143026	802	52.026588439941406	37.242057355134456	60.38150299559836	0.0	559.0	559	0.5	1		229.48648648648648	160.0	12.0	913.0	8491.0	197.44220274151985	0.3673372533687401	0.6245057665823174
growth_another_Set2Cell3.35811	ID6194222	6194222	802	178.41261291503906	37.040834809884515	61.271975813942966	0.0	573.0	573	0.5	1		509.6756756756757	294.0	0.0	2132.0	18858.0	527.1877724752799	0.5667664320256788	0.6994528375281578
growth_another_Set2Cell3.35812	ID5548070	5548070	802	177.06175231933594	37.72638702368666	60.48725192928619	0.0	383.0	383	0.5	1		486.7027027027027	222.0	20.0	2444.0	18008.0	621.4429832103516	0.6964226998638574	0.6430301083973885
growth_another_Set2Cell3.35813	ID7572481	7572481	802	221.5310516357422	36.942361380370635	60.10713637974111	0.0	975.0	975	0.5	1		531.9459459459459	385.0	84.0	2224.0	19682.0	458.15869072395196	0.6278378816845493	0.8956079403016107
growth_another_Set2Cell3.35814	ID6071342	6071342	802	147.4768829345703	37.22672782895675	60.64747713980323	0.0	535.0	535	0.5	1		533.3513513513514	392.0	107.0	1763.0	19734.0	419.23357426354795	0.5371731654403876	0.889157824596074
growth_another_Set2Cell3.35815	ID5842986	5842986	802	209.3904266357422	37.1916598189576	60.6537278015673	0.0	470.0	470	0.5	1		574.9459459459459	338.0	83.0	2093.0	21273.0	539.0783258872883	0.6442299760172241	0.8357637066015154
growth_another_Set2Cell3.35816	ID6132782	6132782	802	123.72673797607422	36.856396360757415	61.54142903494025	0.0	554.0	554	0.5	1		387.43243243243245	227.0	26.0	1721.0	14335.0	419.95552281300115	0.5730848063900899	0.6721859490556091
growth_another_Set2Cell3.35817	ID6460433	6460433	802	266.7231140136719	37.14016813096473	60.9176137786838	0.0	650.0	650	0.5	1		623.3243243243244	378.0	0.0	2654.0	23063.0	604.7378244630778	0.6701694086746657	0.8271818798870451
growth_another_Set2Cell3.35818	ID5340198	5340198	802	128.3889923095703	36.96674877795705	59.602623008651534	0.0	321.0	321	0.5	1		344.5135135135135	180.0	0.0	1997.0	12747.0	417.74238616784055	0.5924036720389906	0.6136097980319205
growth_another_Set2Cell3.35819	ID6061099	6061099	802	164.68560791015625	37.24473370928187	60.59298237484603	0.0	534.0	534	0.5	1		542.0540540540541	386.0	72.0	1593.0	20056.0	407.9949581623355	0.5458884494749762	0.9383039598027699
growth_another_Set2Cell3.35820	ID5690414	5690414	802	198.72911071777344	37.527970531582525	60.78455375409386	0.0	425.0	425	0.5	1		569.4864864864865	261.0	67.0	2751.0	21071.0	695.2769081301198	0.654083193881795	0.64778554756207
growth_another_Set2Cell3.35821	ID6112292	6112292	802	79.18511962890625	37.24985497833895	60.44252523105926	0.0	549.0	549	0.5	1		307.2162162162162	242.0	58.0	1055.0	11367.0	240.17576146729795	0.3014590894053496	0.5925743071553198
growth_another_Set2Cell3.35822	ID6102055	6102055	802	95.9139404296875	37.25537178883657	60.43614935248046	0.0	546.0	546	0.5	1		317.13513513513516	242.0	81.0	1148.0	11734.0	256.1334463562741	0.2665176669487871	0.5211020875853067
growth_another_Set2Cell3.35823	ID5917728	5917728	802	204.71322631835938	37.19684605922597	60.60488875455201	0.0	493.0	493	0.5	1		543.918918918919	280.0	110.0	2463.0	20125.0	587.9162061599131	0.6624423844173628	0.7373101926513413
growth_another_Set2Cell3.35824	ID6340634	6340634	802	222.75282287597656	37.148464164709424	60.96870887562773	0.0	616.0	616	0.5	1		571.5675675675676	349.0	87.0	2507.0	21148.0	558.5189512621026	0.6314360791687761	0.7921710920780153
growth_another_Set2Cell3.35825	ID6153254	6153254	802	149.87330627441406	36.77562612672319	61.5460652899268	0.0	561.0	561	0.5	1		458.4864864864865	263.0	77.0	2229.0	16964.0	490.1924010937849	0.5719296244800532	0.6806117689937143
growth_another_Set2Cell3.35826	ID7431178	7431178	802	214.9549102783203	36.9687855156583	60.1738172637145	0.0	934.0	934	0.5	1		538.5135135135135	386.0	91.0	1918.0	19925.0	438.4987407571949	0.6299972350930019	0.9493143085868683
growth_another_Set2Cell3.35827	ID7506957	7506957	802	218.3842315673828	36.94912973799704	60.13861610346754	0.0	958.0	958	0.5	1		532.027027027027	374.0	113.0	1995.0	19685.0	443.349215660778	0.6177934840673529	0.916511645857112
growth_another_Set2Cell3.35828	ID7028968	7028968	802	239.85227966308594	37.05451259575076	60.32084731303504	0.0	817.0	817	0.5	1		625.6216216216217	431.0	77.0	2068.0	23148.0	546.367771507198	0.6584237757338467	0.909215144627739
growth_another_Set2Cell3.35829	ID6713571	6713571	802	284.1214904785156	37.26441119396232	60.61626953114074	0.0	724.0	724	0.5	1		650.7837837837837	348.0	55.0	3115.0	24079.0	704.3946627004217	0.6945476002295292	0.7573539660719694
growth_another_Set2Cell3.35830	ID7193832	7193832	802	202.8195037841797	36.97697056589282	60.21766971822368	0.0	865.0	865	0.5	1		556.7027027027027	392.0	122.0	1668.0	20598.0	429.7702141109094	0.5929624438107207	0.9643588343135996
growth_another_Set2Cell3.35831	ID7648498	7648498	802	205.7252960205078	36.949569390462536	60.0655763023239	0.0	997.0	997	0.5	1		547.7567567567568	381.0	103.0	2071.0	20267.0	454.66180382329884	0.6329691545587941	0.9339719513944612
growth_another_Set2Cell3.35832	ID6381805	6381805	802	210.62118530273438	37.07484939034225	60.90828765529633	0.0	628.0	628	0.5	1		585.4864864864865	408.0	114.0	2179.0	21663.0	503.8679071620536	0.631021487880919	0.899113749794465
growth_another_Set2Cell3.35833	ID5659866	5659866	802	193.19175720214844	37.555278587569084	60.754100312435355	0.0	415.0	415	0.5	1		548.1351351351351	238.0	0.0	2611.0	20281.0	689.5412791672996	0.6991358608483821	0.6541703251938312
growth_another_Set2Cell3.35834	ID7118079	7118079	802	232.85940551757812	37.00688505372227	60.27820378930699	0.0	843.0	843	0.5	1		630.5675675675676	412.0	127.0	2311.0	23331.0	545.4719944201505	0.6379190991804072	0.90045564542771
growth_another_Set2Cell3.35835	ID5388486	5388486	802	146.04713439941406	37.24242854949041	59.93077779797089	0.0	337.0	337	0.5	1		410.9189189189189	238.0	45.0	2241.0	15204.0	477.9038942424848	0.6513746520942231	0.6783140351529299
growth_another_Set2Cell3.35836	ID6970622	6970622	802	233.73095703125	37.070778337185935	60.36692361120435	0.0	801.0	801	0.5	1		618.0540540540541	412.0	137.0	2524.0	22868.0	550.4736821817867	0.6708587920468349	0.9015945178104922
growth_another_Set2Cell3.35837	ID6693104	6693104	802	263.27777099609375	37.267868299641044	60.674084979673125	0.0	719.0	719	0.5	1		652.1081081081081	383.0	102.0	2829.0	24128.0	677.3642866854415	0.6619666257132355	0.7669041650622614
growth_another_Set2Cell3.35838	ID6812912	6812912	802	270.83734130859375	37.15724632545169	60.49665538946406	0.0	754.0	754	0.5	1		639.7297297297297	346.0	134.0	2500.0	23670.0	622.9035349183803	0.6735290048652182	0.826663558546228
growth_another_Set2Cell3.35839	ID6433018	6433018	802	231.2472686767578	37.15489648992973	60.896953194931214	0.0	643.0	643	0.5	1		604.7567567567568	357.0	94.0	2691.0	22376.0	581.3835703353302	0.6693195011489957	0.8341458282936437
growth_another_Set2Cell3.35840	ID7593192	7593192	802	217.87059020996094	36.93553638212913	60.096355910316674	0.0	982.0	982	0.5	1		525.1891891891892	339.0	119.0	2162.0	19432.0	433.3610143618929	0.6331272389630687	0.9396517140749691
growth_another_Set2Cell3.35841	ID7489769	7489769	802	220.47450256347656	36.95752563236456	60.151017593049836	0.0	950.0	950	0.5	1		553.972972972973	425.0	157.0	1877.0	20497.0	395.82477088889885	0.6221027872748262	1.0734934039399648
growth_another_Set2Cell3.35842	ID6960375	6960375	802	232.77101135253906	37.08987913354318	60.40891960907168	0.0	797.0	797	0.5	1		600.3243243243244	424.0	105.0	2449.0	22212.0	514.812428304073	0.6243189955588808	0.8964006016684573
growth_another_Set2Cell3.35843	ID5442803	5442803	802	151.49554443359375	37.43978367900416	60.04154872964857	0.0	352.0	352	0.5	1		428.5945945945946	200.0	43.0	2310.0	15858.0	541.4664480966613	0.6773528200277655	0.6392866780925502
growth_another_Set2Cell3.35844	ID5615860	5615860	802	221.9075927734375	37.64251418244601	60.61205698671427	0.0	403.0	403	0.5	1		527.3783783783783	222.0	84.0	3118.0	19513.0	651.3215348364752	0.672166390011919	0.6509598177428536
growth_another_Set2Cell3.35845	ID5747956	5747956	802	205.87864685058594	37.305133732542856	60.915302461919936	0.0	442.0	442	0.5	1		554.1081081081081	271.0	40.0	2657.0	20502.0	629.596157327315	0.6455466336148832	0.6905257184587921
growth_another_Set2Cell3.35846	ID5839100	5839100	802	212.689208984375	37.21897607504183	60.667220117195775	0.0	468.0	468	0.5	1		555.4054054054054	297.0	117.0	2211.0	20550.0	563.9321501474889	0.6535326155285219	0.7785163610384386
growth_another_Set2Cell3.35847	ID5561585	5561585	802	188.4437255859375	37.67284401204313	60.565876753770304	0.0	387.0	387	0.5	1		498.7027027027027	247.0	0.0	2354.0	18452.0	602.994281567913	0.657346900087617	0.656054204101733
growth_another_Set2Cell3.35848	ID6871245	6871245	802	249.33775329589844	37.12818807699181	60.4561073876173	0.0	771.0	771	0.5	1		619.8378378378378	355.0	49.0	2656.0	22934.0	579.4119391203423	0.6830636645157376	0.8683229495676444
growth_another_Set2Cell3.35849	ID5714162	5714162	802	208.89007568359375	37.483836470933795	60.907588034931436	0.0	432.0	432	0.5	1		581.7297297297297	270.0	74.0	2915.0	21524.0	713.970924114197	0.6861756699142334	0.6631369471353579
growth_another_Set2Cell3.35850	ID7554262	7554262	802	220.34603881835938	36.96239620789008	60.10865477022244	0.0	970.0	970	0.5	1		540.4594594594595	394.0	16.0	2134.0	19997.0	430.2797923441208	0.630019429924906	0.9709644514336233
growth_another_Set2Cell3.35851	ID6861006	6861006	802	261.3343505859375	37.1423247789129	60.447214419955	0.0	768.0	768	0.5	1		631.2432432432432	415.0	134.0	2648.0	23356.0	587.5521445135934	0.6368069708824418	0.835969947752564
growth_another_Set2Cell3.35852	ID7451865	7451865	802	200.4429931640625	36.96767088784927	60.19889416269651	0.0	940.0	940	0.5	1		534.0	384.0	55.0	1801.0	19758.0	442.65097863767215	0.6080378729749685	0.9123136691223609
growth_another_Set2Cell3.35853	ID5571836	5571836	802	176.21974182128906	37.66859373122581	60.5636340347072	0.0	390.0	390	0.5	1		517.2702702702703	263.0	48.0	2375.0	19139.0	630.9813630215083	0.6711768308732501	0.6584844631968334
growth_another_Set2Cell3.35854	ID6181109	6181109	802	42.775535583496094	37.2592487717375	60.49013806603761	0.0	569.0	569	0.5	1		235.40540540540542	180.0	0.0	906.0	8710.0	184.17374940520153	0.04872998479304475	0.1187821789055754
growth_another_Set2Cell3.35855	ID5670136	5670136	802	232.47775268554688	37.488696005807824	60.69824291013433	0.0	419.0	419	0.5	1		574.5405405405405	286.0	113.0	2781.0	21258.0	672.833915225353	0.6426225707993664	0.6681300249110887
growth_another_Set2Cell3.35856	ID6563019	6563019	802	252.65794372558594	37.2384658830124	60.802460416554496	0.0	680.0	680	0.5	1		637.7567567567568	337.0	73.0	2923.0	23597.0	702.058180772213	0.6834679293366694	0.7376073798452221
growth_another_Set2Cell3.35857	ID7527616	7527616	802	228.74049377441406	36.950028792474036	60.13132973098668	0.0	962.0	962	0.5	1		549.6216216216217	419.0	144.0	1910.0	20336.0	410.13143905008957	0.6494997164969157	1.0553523062890529
growth_another_Set2Cell3.35858	ID7327962	7327962	802	225.03524780273438	36.941300467885576	60.142347911178746	0.0	904.0	904	0.5	1		565.027027027027	427.0	98.0	2147.0	20906.0	481.1325462146861	0.6079617708387645	0.8880451239558437
growth_another_Set2Cell3.35859	ID7641282	7641282	802	186.59042358398438	36.953690825257056	60.053144538981456	0.0	995.0	995	0.5	1		525.1621621621622	406.0	97.0	1878.0	19431.0	422.9445401989298	0.583881097464198	0.915465200552997
growth_another_Set2Cell3.35860	ID6682834	6682834	802	245.25123596191406	37.243070370250976	60.70775487685488	0.0	716.0	716	0.5	1		631.1891891891892	325.0	83.0	2737.0	23354.0	654.4010339334843	0.6862263609290706	0.7850495941674875
growth_another_Set2Cell3.35861	ID5626082	5626082	802	211.19293212890625	37.65105040416148	60.62370785170587	0.0	406.0	406	0.5	1		556.2162162162163	286.0	35.0	2978.0	20580.0	651.4776850930308	0.6498227476541718	0.672561062234933
growth_another_Set2Cell3.35862	ID6802654	6802654	802	258.00634765625	37.173837972408535	60.49495259139263	0.0	751.0	751	0.5	1		654.027027027027	381.0	104.0	2466.0	24199.0	639.5897333658718	0.6812034515261252	0.8286683925781682
growth_another_Set2Cell3.35863	ID6950099	6950099	802	251.0154266357422	37.09116446814684	60.403284900624726	0.0	794.0	794	0.5	1		626.4054054054054	390.0	78.0	2603.0	23177.0	541.7180211276107	0.6501229338874801	0.9111531801834314
growth_another_Set2Cell3.35864	ID7018704	7018704	802	215.09117126464844	37.028155039558804	60.31753481326944	0.0	813.0	813	0.5	1		587.918918918919	401.0	11.0	2095.0	21753.0	536.6885284562886	0.65674756904726	0.8684948566945003
growth_another_Set2Cell3.35865	ID7365837	7365837	802	220.20880126953125	36.93956025044099	60.15444736398297	0.0	915.0	915	0.5	1		554.5945945945946	343.0	70.0	2118.0	20520.0	492.21819119954085	0.6313949968351817	0.8721475759372599
growth_another_Set2Cell3.35866	ID7231699	7231699	802	217.80618286132812	36.9388908020962	60.18898803950487	0.0	876.0	876	0.5	1		555.7027027027027	405.0	87.0	1670.0	20561.0	417.945960413336	0.6005820450770559	0.9978075284354848
growth_another_Set2Cell3.35867	ID7620811	7620811	802	230.28831481933594	36.933584224867865	60.085910548347755	0.0	989.0	989	0.5	1		541.1891891891892	382.0	120.0	1958.0	20024.0	439.13601017843604	0.6476805242205547	0.9688753039636925
growth_another_Set2Cell3.35868	ID7555251	7555251	802	225.9716033935547	36.944034625238984	60.11790881058982	0.0	969.0	969	0.5	1		556.7837837837837	425.0	163.0	2136.0	20601.0	445.09381877027624	0.6403941226147336	0.9767066473247613
growth_another_Set2Cell3.35869	ID6532258	6532258	802	244.4482421875	37.23882991389059	60.85102864989408	0.0	672.0	672	0.5	1		639.972972972973	338.0	105.0	2688.0	23679.0	699.6790727217764	0.6783173318567108	0.739352556911784
growth_another_Set2Cell3.35870	ID5680279	5680279	802	219.5859375	37.48166553219695	60.69764587672185	0.0	422.0	422	0.5	1		576.2972972972973	292.0	80.0	2750.0	21323.0	674.236517389396	0.7030855865801656	0.7057258561038999
growth_another_Set2Cell3.35871	ID5300370	5300370	802	103.93769836425781	36.77200637019102	59.36692900927225	0.0	310.0	310	0.5	1		329.94594594594594	220.0	0.0	1381.0	12208.0	343.66650064221227	0.5022368519134224	0.6419567297270765
growth_another_Set2Cell3.35872	ID7087273	7087273	802	251.0063934326172	36.997722106262735	60.275224767513166	0.0	834.0	834	0.5	1		633.3513513513514	455.0	74.0	2035.0	23434.0	535.4677195486939	0.6530459079561876	0.9345449609276631
growth_another_Set2Cell3.35873	ID6821038	6821038	802	263.48004150390625	37.14698584267513	60.48626485833808	0.0	756.0	756	0.5	1		637.2702702702703	384.0	102.0	2672.0	23579.0	610.5508736947064	0.666294184418464	0.8347302284348349
growth_another_Set2Cell3.35874	ID6792353	6792353	802	246.20542907714844	37.178432085934126	60.49580354266758	0.0	748.0	748	0.5	1		649.6756756756756	413.0	73.0	2587.0	24038.0	658.3907170794074	0.7097102464218498	0.8192217316802343
growth_another_Set2Cell3.35875	ID5581981	5581981	802	193.17727661132812	37.717291365350285	60.60211395049027	0.0	395.0	395	0.5	1		526.0540540540541	255.0	33.0	2456.0	19464.0	649.9382426194193	0.6788112136046127	0.6545388398293223
growth_another_Set2Cell3.35876	ID7155878	7155878	802	233.98532104492188	36.990132676013836	60.25338431096691	0.0	853.0	853	0.5	1		616.3243243243244	423.0	82.0	2108.0	22804.0	479.56902261035106	0.6111286418031259	0.9749685381985244
growth_another_Set2Cell3.35877	ID5266588	5266588	802	81.75225830078125	36.598559581687724	59.250253195825444	0.0	301.0	301	0.5	1		300.43243243243245	196.0	57.0	1374.0	11116.0	276.84176593022113	0.3089922563127639	0.5123369955024377
growth_another_Set2Cell3.35878	ID6881467	6881467	802	248.2294158935547	37.12606889323539	60.43879285640423	0.0	776.0	776	0.5	1		621.2972972972973	417.0	109.0	2608.0	22988.0	566.8256083402287	0.6533394559112152	0.866277139393699
growth_another_Set2Cell3.35879	ID5724293	5724293	802	206.64059448242188	37.4202767248023	60.98757023908469	0.0	435.0	435	0.5	1		546.7837837837837	257.0	42.0	2989.0	20231.0	685.3064251824846	0.6549792952967739	0.6315326739467737
growth_another_Set2Cell3.35880	ID6703285	6703285	802	278.072998046875	37.24448331646868	60.618454078226335	0.0	723.0	723	0.5	1		655.8918918918919	389.0	87.0	2856.0	24268.0	676.299809575925	0.6974732662985708	0.7969803532262424
growth_another_Set2Cell3.35881	ID6491319	6491319	802	237.29002380371094	37.19477011694834	60.919118737640844	0.0	660.0	660	0.5	1		636.9459459459459	327.0	66.0	2673.0	23567.0	665.8126173642562	0.6577923004654189	0.7591703183940178
growth_another_Set2Cell3.35882	ID7269559	7269559	802	224.2581329345703	36.945298872177524	60.15342337345149	0.0	886.0	886	0.5	1		550.0	377.0	97.0	2003.0	20350.0	443.70016152051755	0.6124712813790575	0.9416658904528864
growth_another_Set2Cell3.35883	ID5398667	5398667	802	159.12478637695312	37.24119360731814	59.92452516455749	0.0	339.0	339	0.5	1		388.72972972972974	197.0	21.0	2186.0	14383.0	491.61805684272196	0.640047079900424	0.6171710290423477
growth_another_Set2Cell3.35884	ID7179446	7179446	802	224.15867614746094	36.976562353580995	60.202829353651374	0.0	861.0	861	0.5	1		581.2702702702703	386.0	52.0	1906.0	21507.0	464.998366105173	0.6034593627391592	0.9409071131473875
growth_another_Set2Cell3.35885	ID6120576	6120576	802	135.89231872558594	36.92705797760633	61.495985617035906	0.0	550.0	550	0.5	1		402.7837837837838	246.0	33.0	1947.0	14903.0	405.0316266893471	0.494439165399937	0.6580329802333886
growth_another_Set2Cell3.35886	ID5507252	5507252	802	215.71820068359375	37.61192675651939	60.28130717208311	0.0	371.0	371	0.5	1		504.97297297297297	236.0	64.0	2736.0	18684.0	586.5784254890809	0.6701499849585285	0.6908576690394271
growth_another_Set2Cell3.35887	ID6782086	6782086	802	242.33102416992188	37.17559059679529	60.51184194104748	0.0	745.0	745	0.5	1		658.918918918919	379.0	156.0	2444.0	24380.0	651.5252352228056	0.695375716166054	0.8296297041584922
growth_another_Set2Cell3.35888	ID6939787	6939787	802	257.9683532714844	37.10002087393143	60.388389590751025	0.0	791.0	791	0.5	1		638.4594594594595	454.0	78.0	2797.0	23623.0	589.1557327884346	0.6510011007605866	0.8546092195605041
growth_another_Set2Cell3.35889	ID5878970	5878970	802	188.2012939453125	37.21929370246069	60.6099688200839	0.0	480.0	480	0.5	1		550.3783783783783	343.0	17.0	2345.0	20364.0	559.3627500881572	0.6120048485217527	0.7471130754887791
growth_another_Set2Cell3.35890	ID5452983	5452983	802	178.61041259765625	37.4347493435623	60.069907387068255	0.0	355.0	355	0.5	1		442.2432432432432	208.0	51.0	2175.0	16363.0	518.2985200209006	0.6626798547532267	0.6801526066153417
growth_another_Set2Cell3.35891	ID6371460	6371460	802	224.22695922851562	37.06278272072959	60.9486357461928	0.0	626.0	626	0.5	1		574.5405405405405	376.0	79.0	2152.0	21258.0	543.6801344435795	0.6438879305216823	0.8278378656222708
growth_another_Set2Cell3.35892	ID7317639	7317639	802	220.38204956054688	36.94015426650786	60.14916910722964	0.0	901.0	901	0.5	1		544.2432432432432	427.0	148.0	2090.0	20137.0	436.1514393855396	0.5918401629048631	0.9278776355531702
growth_another_Set2Cell3.35893	ID7221378	7221378	802	210.06138610839844	36.95371759100438	60.19068503957808	0.0	873.0	873	0.5	1		558.4594594594595	427.0	104.0	1708.0	20663.0	416.475996013282	0.6403756689222018	1.0469433324504533
growth_another_Set2Cell3.35894	ID6672523	6672523	802	247.85470581054688	37.22452799433745	60.71879622142473	0.0	714.0	714	0.5	1		658.081081081081	363.0	68.0	2690.0	24349.0	650.5738227125333	0.679799455920037	0.8187214959986615
growth_another_Set2Cell3.35895	ID6611082	6611082	802	270.1955871582031	37.266377760556146	60.75522120627063	0.0	695.0	695	0.5	1		648.3243243243244	344.0	63.0	3171.0	23988.0	664.9956998212701	0.6797488004088356	0.7890555611631517
growth_another_Set2Cell3.35896	ID7183490	7183490	802	223.68191528320312	36.97152678973868	60.188474143409515	0.0	862.0	862	0.5	1		580.972972972973	424.0	157.0	1894.0	21496.0	430.0279374959574	0.6251825126609355	1.0394268590091087
growth_another_Set2Cell3.35897	ID6998168	6998168	802	236.14483642578125	37.06425505771155	60.34562943859448	0.0	808.0	808	0.5	1		629.2432432432432	423.0	156.0	2171.0	23282.0	533.6455026724412	0.6456533891551791	0.9252450477989519
growth_another_Set2Cell3.35898	ID7107743	7107743	802	224.27224731445312	37.01540274325547	60.2765722273649	0.0	840.0	840	0.5	1		602.4594594594595	400.0	110.0	2254.0	22291.0	532.7188436373979	0.638514125980885	0.8814142835927175
growth_another_Set2Cell3.35899	ID5758116	5758116	802	216.10311889648438	37.32873101591512	60.836644080007524	0.0	444.0	444	0.5	1		568.7567567567568	265.0	111.0	2696.0	21044.0	606.5404358328473	0.6644891275786421	0.748692913381742
growth_another_Set2Cell3.35900	ID6850705	6850705	802	263.963134765625	37.159172793379035	60.48657595326109	0.0	764.0	764	0.5	1		632.8108108108108	385.0	50.0	2434.0	23414.0	582.8790534845037	0.6588625846187804	0.8624022297956183
growth_another_Set2Cell3.35901	ID5803169	5803169	802	232.7207794189453	37.27606919240616	60.686951482162826	0.0	457.0	457	0.5	1		579.7027027027027	382.0	80.0	2450.0	21449.0	570.4909126194574	0.6513240152703513	0.8015883275846236
growth_another_Set2Cell3.35902	ID5334187	5334187	802	130.23167419433594	36.955140929385415	59.599010357418265	0.0	320.0	320	0.5	1		360.35135135135135	206.0	0.0	1966.0	13333.0	397.0620729681819	0.5920182780514129	0.6749705291713264
growth_another_Set2Cell3.35903	ID7008400	7008400	802	225.54905700683594	37.06256508032476	60.327381757993095	0.0	811.0	811	0.5	1		624.3243243243244	385.0	164.0	2333.0	23100.0	549.5772139691693	0.6604003096317593	0.9036619496016391
growth_another_Set2Cell3.35904	ID7059817	7059817	802	237.31150817871094	37.033292903522394	60.28714058305807	0.0	826.0	826	0.5	1		601.972972972973	414.0	99.0	2057.0	22273.0	505.2833356140387	0.619668226976687	0.9116018108581495
growth_another_Set2Cell3.35905	ID6033758	6033758	802	239.34695434570312	37.243927231268984	60.56845340711993	0.0	527.0	527	0.5	1		561.3513513513514	375.0	48.0	2199.0	20770.0	529.684456184173	0.6500175116900556	0.8349953231500153
growth_another_Set2Cell3.35906	ID5982559	5982559	802	211.4329833984375	37.22553106771332	60.58665037835133	0.0	511.0	511	0.5	1		574.027027027027	341.0	75.0	2479.0	21239.0	613.8679050128005	0.653940082133325	0.7394445190725397
growth_another_Set2Cell3.35907	ID5397846	5397846	802	157.7639617919922	37.22359255494091	59.93447916262789	0.0	338.0	338	0.5	1		397.4054054054054	196.0	39.0	2060.0	14704.0	458.58262671575943	0.6551210589546826	0.6860218742929142
growth_another_Set2Cell3.35908	ID6074714	6074714	802	123.56073760986328	37.249902946491375	60.508784661479325	0.0	539.0	539	0.5	1		418.7837837837838	305.0	68.0	1523.0	15495.0	343.73319232728676	0.3856752165708691	0.6782013708567194
growth_another_Set2Cell3.35909	ID6125915	6125915	802	73.54930877685547	37.20760011182145	60.35893073542745	0.0	553.0	553	0.5	1		279.0	185.0	10.0	997.0	10323.0	229.22029675498732	0.3478573917082801	0.6282585679511038
growth_another_Set2Cell3.35910	ID5846353	5846353	802	216.2439422607422	37.219278799219865	60.64306047644883	0.0	471.0	471	0.5	1		553.972972972973	326.0	77.0	2090.0	20497.0	561.9764964681198	0.6568800315568364	0.7816195550657472
growth_another_Set2Cell3.35911	ID6833505	6833505	802	263.9464416503906	37.16564746638896	60.47749790364938	0.0	759.0	759	0.5	1		604.4324324324324	333.0	61.0	2542.0	22364.0	587.7089009469332	0.6748863116734417	0.828821051664644
growth_another_Set2Cell3.35912	ID7472507	7472507	802	204.36111450195312	36.97409566543273	60.152809142087705	0.0	945.0	945	0.5	1		530.027027027027	352.0	90.0	2122.0	19611.0	471.3908196017449	0.610817001078067	0.8527305115083466
growth_another_Set2Cell3.35913	ID6003030	6003030	802	245.74176025390625	37.260178226189	60.522358332926665	0.0	517.0	517	0.5	1		573.3243243243244	301.0	12.0	2352.0	21213.0	612.2881971231654	0.6677189353943286	0.7497997793369283
growth_another_Set2Cell3.35914	ID6207824	6207824	802	202.5310516357422	37.0990621628808	61.244447596191876	0.0	577.0	577	0.5	1		541.8918918918919	336.0	80.0	2454.0	20050.0	554.5406399185919	0.5924315969220525	0.727087530065921
growth_another_Set2Cell3.35915	ID7434622	7434622	802	205.72303771972656	36.98117813857403	60.1768484187233	0.0	935.0	935	0.5	1		552.1081081081081	365.0	101.0	1927.0	20428.0	452.2115891054997	0.6308522181422361	0.9445511007509905
growth_another_Set2Cell3.35916	ID6054227	6054227	802	188.6237030029297	37.24399131256955	60.60383983802911	0.0	532.0	532	0.5	1		556.5945945945946	410.0	90.0	1854.0	20594.0	420.81286811357137	0.5760074496583304	0.966829298265199
growth_another_Set2Cell3.35917	ID5605701	5605701	802	209.90768432617188	37.643752740942595	60.60654636085549	0.0	400.0	400	0.5	1		541.4324324324324	240.0	84.0	2803.0	20033.0	625.6969243500731	0.6293583434511694	0.6684849399386726
growth_another_Set2Cell3.35918	ID6734199	6734199	802	269.1781311035156	37.207150201685415	60.592657731136306	0.0	731.0	731	0.5	1		656.8108108108108	441.0	55.0	2696.0	24302.0	650.0511021723104	0.69482060064885	0.82846037525651
growth_another_Set2Cell3.35919	ID5941582	5941582	802	210.48452758789062	37.199009626364656	60.60852408233776	0.0	499.0	499	0.5	1		572.7297297297297	318.0	78.0	2602.0	21191.0	627.1375734526166	0.6566488601003747	0.7239684335180575
growth_another_Set2Cell3.35920	ID5737793	5737793	802	218.6033477783203	37.366259520458506	60.95855536624281	0.0	439.0	439	0.5	1		555.1621621621622	258.0	23.0	2613.0	20541.0	648.8250711655438	0.6703401529157555	0.6867719425043051
growth_another_Set2Cell3.35921	ID6239561	6239561	802	217.30604553222656	37.16257977614055	61.13145345591211	0.0	587.0	587	0.5	1		547.7297297297297	303.0	86.0	2605.0	20266.0	562.012289735566	0.6270541649152589	0.7511964782928406
growth_another_Set2Cell3.35922	ID5280071	5280071	802	100.46952056884766	36.66791588066827	59.26126792387081	0.0	306.0	306	0.5	1		331.3243243243243	227.0	0.0	1314.0	12259.0	295.3664441610393	0.40118408746465267	0.6423484259258887
growth_another_Set2Cell3.35923	ID5951821	5951821	802	214.64146423339844	37.19131335608713	60.61875538550567	0.0	502.0	502	0.5	1		558.5135135135135	323.0	58.0	2345.0	20665.0	580.6294296145645	0.6512229780266935	0.758732398321253
growth_another_Set2Cell3.35924	ID6463866	6463866	802	246.82579040527344	37.15716086879627	60.90869478551891	0.0	652.0	652	0.5	1		635.1891891891892	409.0	120.0	2769.0	23502.0	621.9581013861624	0.6826487483955445	0.8286588937702659
growth_another_Set2Cell3.35925	ID6990193	6990193	802	223.3534698486328	37.08203366577174	60.334303455413504	0.0	805.0	805	0.5	1		612.4054054054054	423.0	97.0	2370.0	22659.0	563.5568816533597	0.6394884929702743	0.84772621792027
growth_another_Set2Cell3.35926	ID6181186	6181186	802	175.30686950683594	37.05350740422991	61.31087171461006	0.0	569.0	569	0.5	1		483.0810810810811	246.0	26.0	2128.0	17874.0	529.8484782557273	0.5781153497919853	0.6679963514796119
growth_another_Set2Cell3.35927	ID6092096	6092096	802	121.42760467529297	36.99466299001106	61.34702801834996	0.0	545.0	545	0.5	1		380.0810810810811	222.0	60.0	1761.0	14063.0	371.3749511670845	0.41528227950565105	0.6006119535694856
growth_another_Set2Cell3.35928	ID7300467	7300467	802	227.5578155517578	36.937122476676755	60.12920945506208	0.0	896.0	896	0.5	1		544.2972972972973	401.0	121.0	1910.0	20139.0	440.9261631853812	0.6085413844268112	0.9340243179505052
growth_another_Set2Cell3.35929	ID7510383	7510383	802	221.47152709960938	36.937466813461256	60.128580806197796	0.0	959.0	959	0.5	1		553.2972972972973	439.0	53.0	2106.0	20472.0	446.402898789925	0.6460134914956263	0.9729034328836097
growth_another_Set2Cell3.35930	ID7070070	7070070	802	228.06590270996094	37.030265529445835	60.27946450977533	0.0	830.0	830	0.5	1		604.7027027027027	413.0	110.0	2131.0	22374.0	503.8142771159089	0.613945892594626	0.9131509225325697
growth_another_Set2Cell3.35931	ID6228289	6228289	802	209.0845489501953	37.13667316925699	61.17567962276348	0.0	584.0	584	0.5	1		528.5675675675676	333.0	49.0	2126.0	19557.0	500.8021088736072	0.5976692369838175	0.7896568151964498
growth_another_Set2Cell3.35932	ID5693769	5693769	802	214.72792053222656	37.55879234303361	60.80489585142251	0.0	426.0	426	0.5	1		572.8648648648649	286.0	0.0	2899.0	21196.0	695.032979319933	0.689317122085928	0.6726430393152538
growth_another_Set2Cell3.35933	ID6156669	6156669	802	183.70159912109375	36.81684591678668	61.48226203308341	0.0	562.0	562	0.5	1		451.72972972972974	230.0	27.0	2417.0	16714.0	514.6491063848287	0.6013627082075256	0.6592410293609094
growth_another_Set2Cell3.35934	ID5368176	5368176	802	158.5987548828125	37.10107229042366	59.783629857155475	0.0	329.0	329	0.5	1		386.27027027027026	229.0	43.0	2405.0	14292.0	476.649279907183	0.6132045983398744	0.6160816726966808
growth_another_Set2Cell3.35935	ID6136191	6136191	802	141.9371795654297	36.76504007501373	61.568638349861175	0.0	556.0	556	0.5	1		433.3243243243243	255.0	36.0	2126.0	16033.0	473.30798371403733	0.6005521290131222	0.687036992284416
growth_another_Set2Cell3.35936	ID6197628	6197628	802	165.11351013183594	37.07384601116099	61.276192357275875	0.0	575.0	575	0.5	1		503.64864864864865	260.0	37.0	2175.0	18635.0	556.3078791968135	0.5649800545874449	0.6536823623164884
growth_another_Set2Cell3.35937	ID7204171	7204171	802	215.36099243164062	36.956351407671185	60.18455508318251	0.0	868.0	868	0.5	1		567.918918918919	450.0	104.0	1647.0	21013.0	414.9364997186904	0.6048450435716849	1.0316816687555865
growth_another_Set2Cell3.35938	ID7049549	7049549	802	230.36436462402344	37.03105780440179	60.301643352403445	0.0	823.0	823	0.5	1		609.1351351351351	414.0	118.0	2103.0	22538.0	511.17229983648383	0.64521976311579	0.9346738194874804
growth_another_Set2Cell3.35939	ID6074740	6074740	802	107.32872009277344	37.120948065528054	60.996863018473334	0.0	539.0	539	0.5	1		449.5135135135135	309.0	31.0	1752.0	16632.0	396.0541223972651	0.4412724520774459	0.6949906150776094
growth_another_Set2Cell3.35940	ID7138628	7138628	802	220.49203491210938	37.0154395834543	60.26178144315315	0.0	849.0	849	0.5	1		600.2972972972973	415.0	148.0	2252.0	22211.0	493.02675523888297	0.6300943889873517	0.9412798362764061
growth_another_Set2Cell3.35941	ID5921139	5921139	802	219.7577362060547	37.186814470599145	60.61154800399838	0.0	492.0	492	0.5	1		542.0540540540541	273.0	0.0	2573.0	20056.0	586.6501866030909	0.6578862551142676	0.7333131304607314
growth_another_Set2Cell3.35942	ID5357946	5357946	802	145.2381134033203	37.07416874229843	59.73177411228891	0.0	328.0	328	0.5	1		385.5945945945946	221.0	45.0	1916.0	14267.0	428.02365325732615	0.6072288947815386	0.6807189816415556
growth_another_Set2Cell3.35943	ID6980935	6980935	802	230.74737548828125	37.06584735321077	60.36150554743128	0.0	803.0	803	0.5	1		632.8108108108108	427.0	95.0	2368.0	23414.0	539.6855997213067	0.6355901607576873	0.9113091519384655
growth_another_Set2Cell3.35944	ID5639547	5639547	802	217.906005859375	37.617097673795264	60.73977712572671	0.0	410.0	410	0.5	1		561.8918918918919	248.0	24.0	2623.0	20790.0	664.1553024449671	0.6617932281172745	0.6738425802121879
growth_another_Set2Cell3.35945	ID5910900	5910900	802	203.05075073242188	37.20684928872892	60.58844845378956	0.0	488.0	488	0.5	1		551.8108108108108	323.0	24.0	2433.0	20417.0	592.3267134237958	0.6566751540624223	0.7385367427571223
growth_another_Set2Cell3.35946	ID6050162	6050162	802	201.26904296875	37.24184069573321	60.60692520679539	0.0	531.0	531	0.5	1		578.6486486486486	394.0	81.0	2049.0	21410.0	442.9506002188441	0.5919552864928245	0.9715109105704599
growth_another_Set2Cell3.35947	ID6166897	6166897	802	184.5648956298828	36.97664401160955	61.3245797560667	0.0	565.0	565	0.5	1		485.05405405405406	291.0	82.0	2521.0	17947.0	540.8441419539328	0.594926281717148	0.6690684400397342
growth_another_Set2Cell3.35948	ID6354256	6354256	802	215.5564422607422	37.079990677371406	60.939965570999505	0.0	621.0	621	0.5	1		584.918918918919	440.0	18.0	2165.0	21642.0	554.7765505327537	0.6293973287001846	0.8145269603528036
growth_another_Set2Cell3.35949	ID6064492	6064492	802	121.92219543457031	37.227929876692876	60.53344859237059	0.0	537.0	537	0.5	1		425.1081081081081	295.0	55.0	1450.0	15729.0	362.89911237941294	0.42692302995305276	0.7009588345627753
growth_another_Set2Cell3.35950	ID5931370	5931370	802	218.53948974609375	37.181773684801044	60.597441716958926	0.0	496.0	496	0.5	1		571.0540540540541	350.0	44.0	2250.0	21129.0	577.5641352528136	0.650224619363676	0.7791612481592368
growth_another_Set2Cell3.35951	ID6146412	6146412	802	58.080841064453125	37.23882292346556	60.395692409893705	0.0	558.0	558	0.5	1		231.7027027027027	182.0	43.0	806.0	8573.0	186.08732491089364	0.30951433267191203	0.5885926181811315
growth_another_Set2Cell3.35952	ID5551462	5551462	802	166.61366271972656	37.72902358298527	60.51163828206045	0.0	384.0	384	0.5	1		509.6756756756757	260.0	19.0	2421.0	18858.0	636.7910896768987	0.6776718961181161	0.6466054651636503
growth_another_Set2Cell3.35953	ID6333778	6333778	802	227.28334045410156	37.152444440230965	60.984462813570815	0.0	614.0	614	0.5	1		559.7837837837837	382.0	47.0	2333.0	20712.0	560.0830362611489	0.6404726192257736	0.7804219431353838
growth_another_Set2Cell3.35954	ID6313306	6313306	802	228.9499053955078	37.106671874990546	61.03255708176531	0.0	607.0	607	0.5	1		569.027027027027	319.0	19.0	2704.0	21054.0	608.95075911524	0.6351619990411341	0.7259461983556383
growth_another_Set2Cell3.35955	ID7424331	7424331	802	219.75439453125	36.97755672184297	60.16602882516625	0.0	932.0	932	0.5	1		551.1081081081081	297.0	89.0	1912.0	20391.0	472.7168981174312	0.635423281984011	0.905938291148106
growth_another_Set2Cell3.35956	ID6177123	6177123	802	186.4416961669922	37.042934718500156	61.30593610086937	0.0	568.0	568	0.5	1		517.7567567567568	265.0	66.0	2398.0	19157.0	542.444590381021	0.6026113760239903	0.7178099814741276
growth_another_Set2Cell3.35957	ID5771622	5771622	802	239.22755432128906	37.305259438514845	60.7205506293033	0.0	449.0	449	0.5	1		569.1621621621622	354.0	108.0	2333.0	21059.0	570.3226919674273	0.6681831718952203	0.7994607791735285
growth_another_Set2Cell3.35958	ID7372111	7372111	802	230.96902465820312	36.93603588195234	60.169239744333765	0.0	917.0	917	0.5	1		578.8108108108108	402.0	144.0	1975.0	21416.0	466.70844085871084	0.6255147096388093	0.9544816805649224
growth_another_Set2Cell3.35959	ID6292831	6292831	802	197.6337890625	37.05877599398391	61.07674552434185	0.0	602.0	602	0.5	1		577.6756756756756	342.0	0.0	2329.0	21374.0	581.0091342776929	0.6170009085598852	0.7587638930097255
growth_another_Set2Cell3.35960	ID6323488	6323488	802	238.56195068359375	37.14128202200161	60.99934506808758	0.0	611.0	611	0.5	1		595.0	364.0	44.0	2578.0	22015.0	580.9450633809248	0.627949804004104	0.7901250216292011
growth_another_Set2Cell3.35961	ID5256464	5256464	802	90.11890411376953	36.38839751371617	59.09141798150124	0.0	296.0	296	0.5	1		342.4054054054054	249.0	0.0	1095.0	12669.0	297.82717392059027	0.2584838889923636	0.472271900356911
growth_another_Set2Cell3.35962	ID6902058	6902058	802	248.06239318847656	37.12358199435561	60.41447035191784	0.0	781.0	781	0.5	1		633.972972972973	398.0	103.0	2585.0	23457.0	565.5227908997364	0.6375995797804589	0.872953139986575
growth_another_Set2Cell3.35963	ID6583585	6583585	802	266.70684814453125	37.253823244208384	60.79723895189245	0.0	687.0	687	0.5	1		659.7027027027027	423.0	111.0	2830.0	24409.0	669.5290992292379	0.6783437226967234	0.7964851878863981
growth_another_Set2Cell3.35964	ID6723873	6723873	802	263.6185607910156	37.205523542441874	60.60091958348177	0.0	730.0	730	0.5	1		640.5405405405405	338.0	30.0	2751.0	23700.0	676.4699876152262	0.6822018498896926	0.7680029190761861
growth_another_Set2Cell3.35965	ID6092052	6092052	802	96.52452087402344	37.236593379661976	60.48015196544234	0.0	545.0	545	0.5	1		341.56756756756755	238.0	7.0	1275.0	12638.0	293.8404272674145	0.2945467295840929	0.5289706172442288
growth_another_Set2Cell3.35966	ID6443307	6443307	802	238.93650817871094	37.12679355689954	60.89360344830768	0.0	646.0	646	0.5	1		620.3513513513514	368.0	85.0	2900.0	22953.0	597.5848715276171	0.6638364651651021	0.8283590105358549
growth_another_Set2Cell3.35967	ID7128357	7128357	802	241.37847900390625	37.012370434930006	60.2697515223723	0.0	845.0	845	0.5	1		599.8648648648649	369.0	66.0	2315.0	22195.0	541.5847713558464	0.6530469163457772	0.87513727079967
growth_another_Set2Cell3.35968	ID5649695	5649695	802	178.5993194580078	37.56147189069002	60.763960737462945	0.0	413.0	413	0.5	1		519.1081081081081	226.0	53.0	2592.0	19207.0	655.7239334330241	0.6753674119396038	0.6382587981125103
growth_another_Set2Cell3.35969	ID6453551	6453551	802	258.1587219238281	37.143700828312305	60.91200700858454	0.0	649.0	649	0.5	1		629.8918918918919	355.0	78.0	2955.0	23306.0	627.6512559527775	0.7072296989380459	0.8314691577099707
growth_another_Set2Cell3.35970	ID6422828	6422828	802	242.22341918945312	37.1251297132794	60.90398585987983	0.0	640.0	640	0.5	1		631.1081081081081	388.0	120.0	2733.0	23351.0	582.6083963894989	0.6359885908762041	0.8422210085296935
growth_another_Set2Cell3.35971	ID5290240	5290240	802	110.39759063720703	36.627673955740875	59.274508295938865	0.0	305.0	305	0.5	1		343.13513513513516	207.0	59.0	1341.0	12696.0	297.0270434902596	0.3946114997694808	0.653756000721126
growth_another_Set2Cell3.35972	ID7290175	7290175	802	220.49188232421875	36.93156112919	60.13418176173854	0.0	892.0	892	0.5	1		546.8648648648649	379.0	96.0	1940.0	20234.0	439.0552459645699	0.5881265740055228	0.9225215858612628
growth_another_Set2Cell3.35973	ID5812489	5812489	802	237.3230438232422	37.272661666581484	60.66336596904269	0.0	461.0	461	0.5	1		571.4594594594595	374.0	17.0	2165.0	21144.0	527.5541886118638	0.6394345342937439	0.8449876368619593
growth_another_Set2Cell3.35974	ID6593846	6593846	802	257.48590087890625	37.26037508337478	60.79873211298798	0.0	690.0	690	0.5	1		646.8108108108108	366.0	0.0	3050.0	23932.0	686.8525977172911	0.6784493080495403	0.7612948557087268
growth_another_Set2Cell3.35975	ID7242044	7242044	802	222.2279815673828	36.95829737240969	60.17344402428722	0.0	879.0	879	0.5	1		568.7027027027027	345.0	105.0	1867.0	21042.0	451.40618964303985	0.6045418201374996	0.9493428557174166
growth_another_Set2Cell3.35976	ID7500065	7500065	802	210.5493621826172	36.945943499109404	60.131513888876746	0.0	952.0	952	0.5	1		528.2972972972973	366.0	84.0	2054.0	19547.0	433.6188075605926	0.607718740485031	0.9210704060331633
growth_another_Set2Cell3.35977	ID5486848	5486848	802	168.75424194335938	37.492969790761315	60.167754609074784	0.0	364.0	364	0.5	1		449.81081081081084	213.0	42.0	2348.0	16643.0	556.2191233796382	0.6633499712664113	0.6450198027935748
growth_another_Set2Cell3.35978	ID7127352	7127352	802	238.31004333496094	36.99894256432079	60.27664271042549	0.0	847.0	847	0.5	1		596.918918918919	396.0	85.0	2021.0	22086.0	510.7884090294129	0.6400914674963718	0.9121752296393723
growth_another_Set2Cell3.35979	ID6922556	6922556	802	260.82568359375	37.097382023599295	60.39904099002735	0.0	786.0	786	0.5	1		618.3513513513514	418.0	154.0	2514.0	22879.0	553.5761623910188	0.6404708341635371	0.8722054043957765
growth_another_Set2Cell3.35980	ID7414059	7414059	802	216.69369506835938	36.963426975151656	60.19095282388598	0.0	930.0	930	0.5	1		558.8378378378378	416.0	74.0	1931.0	20677.0	476.85319855587943	0.6302214519939702	0.9061032279153097
growth_another_Set2Cell3.35981	ID7039281	7039281	802	220.4980926513672	37.03704793052668	60.30559870502788	0.0	821.0	821	0.5	1		605.0540540540541	463.0	182.0	2059.0	22387.0	498.8178773608407	0.6387388122942997	0.9455744472611132
growth_another_Set2Cell3.35982	ID6187266	6187266	802	36.07255554199219	37.23831186065407	60.334021584867024	0.0	571.0	571	0.5	1		202.51351351351352	154.0	5.0	600.0	7493.0	155.39637876905155	-0.008231099492898086	-0.021631691247337815
growth_another_Set2Cell3.35983	ID7651625	7651625	802	208.78074645996094	36.955653465678516	60.06226084432509	0.0	998.0	998	0.5	1		539.2162162162163	360.0	69.0	1880.0	19951.0	455.3359037955225	0.6216446034641495	0.9079198904863279
growth_another_Set2Cell3.35984	ID6912311	6912311	802	258.3627014160156	37.11708686982548	60.42659678670084	0.0	783.0	783	0.5	1		623.7027027027027	369.0	161.0	2837.0	23077.0	573.1384293163032	0.6528644907007742	0.8596741954209466
growth_another_Set2Cell3.35985	ID5432588	5432588	802	139.01812744140625	37.36773557716847	60.017575692891214	0.0	349.0	349	0.5	1		430.13513513513516	177.0	0.0	2135.0	15915.0	533.9017368060948	0.6532637065286117	0.6366781998258453
growth_another_Set2Cell3.35986	ID6218046	6218046	802	210.36146545410156	37.12931996958943	61.198043946455336	0.0	580.0	580	0.5	1		523.6216216216217	305.0	64.0	2168.0	19374.0	512.655036243853	0.5954334200771311	0.7623894194650309
growth_another_Set2Cell3.35987	ID6392065	6392065	802	229.80870056152344	37.089310379137295	60.88933169561013	0.0	631.0	631	0.5	1		604.8378378378378	400.0	91.0	2339.0	22379.0	523.8941535120276	0.6553644991692651	0.9141441218693919
growth_another_Set2Cell3.35988	ID6156604	6156604	802	54.03810119628906	37.25429914239743	60.34293274668356	0.0	562.0	562	0.5	1		222.56756756756758	181.0	19.0	739.0	8235.0	171.308289437581	0.270208520114527	0.5527611528808731
growth_another_Set2Cell3.35989	ID5856571	5856571	802	215.3500213623047	37.212153141491164	60.6367384052102	0.0	473.0	473	0.5	1		571.3783783783783	339.0	65.0	2274.0	21141.0	594.727404939596	0.6437232919561129	0.7524997516764483
growth_another_Set2Cell3.35990	ID6136126	6136126	802	62.868438720703125	37.24969141116397	60.427887061507654	0.0	556.0	556	0.5	1		244.8108108108108	192.0	0.0	843.0	9058.0	209.2331020440862	0.3251501293454515	0.574181296907888
growth_another_Set2Cell3.35991	ID6187323	6187323	802	173.0637664794922	37.06046458906002	61.293287980756006	0.0	571.0	571	0.5	1		507.35135135135135	324.0	24.0	2220.0	18772.0	524.5954640491099	0.6027005460856201	0.7273835683535359
growth_another_Set2Cell3.35992	ID6197563	6197563	802	44.49708557128906	37.24091403187023	60.34233129138363	0.0	575.0	575	0.5	1		221.43243243243242	187.0	30.0	598.0	8193.0	142.66190423136416	0.016081832990295516	0.049132636684758924
growth_another_Set2Cell3.35993	ID6166840	6166840	802	40.614959716796875	37.29228637820078	60.30510202518941	0.0	565.0	565	0.5	1		232.3783783783784	191.0	40.0	761.0	8598.0	164.08150944497598	0.10973051997210134	0.28007605251042844
growth_another_Set2Cell3.35994	ID7462167	7462167	802	215.98504638671875	36.9594445125832	60.15243600263733	0.0	943.0	943	0.5	1		557.2432432432432	360.0	128.0	1886.0	20618.0	439.5353231542378	0.631354552453873	0.981309450227761
growth_another_Set2Cell3.35995	ID5792063	5792063	802	234.74627685546875	37.29291916118966	60.69914678206438	0.0	456.0	456	0.5	1		560.3513513513514	368.0	38.0	2276.0	20733.0	561.5927357978386	0.6612814374856021	0.7943502878782576
growth_another_Set2Cell3.35996	ID5422398	5422398	802	170.12496948242188	37.30164081760771	59.96590457219723	0.0	345.0	345	0.5	1		407.5135135135135	242.0	9.0	2138.0	15078.0	482.30595531730114	0.6408964221490545	0.6600184337271899
growth_another_Set2Cell3.35997	ID6823173	6823173	802	266.5036315917969	37.14585112896811	60.473986077509096	0.0	757.0	757	0.5	1		659.972972972973	445.0	131.0	2645.0	24419.0	608.7403426788837	0.6950553521297856	0.8891183412624818
growth_another_Set2Cell3.35998	ID6891782	6891782	802	285.17193603515625	37.1174625724422	60.454509539156554	0.0	777.0	777	0.5	1		636.7567567567568	377.0	130.0	2548.0	23560.0	598.4952151208249	0.6828999088575741	0.8634588455676463
growth_another_Set2Cell3.35999	ID6670612	6670612	802	216.28616333007812	37.209525785513264	60.733269142948025	0.0	713.0	713	0.5	1		653.8108108108108	347.0	106.0	2649.0	24191.0	654.5103274729657	0.6946478296423131	0.8189376026694674
growth_another_Set2Cell3.36000	ID5866794	5866794	802	215.69483947753906	37.19013333346729	60.6470696226923	0.0	476.0	476	0.5	1		568.6216216216217	334.0	119.0	2073.0	21039.0	550.7218168181823	0.6405736162325656	0.8062958193851568
growth_another_Set2Cell3.36001	ID7166238	7166238	802	224.7731170654297	37.002145609321346	60.232695400746614	0.0	857.0	857	0.5	1		616.081081081081	485.0	52.0	1926.0	22795.0	473.3450337977795	0.6169202752750363	0.9931857504612273
growth_another_Set2Cell3.36002	ID7279899	7279899	802	239.9087371826172	36.933915217636276	60.132712520751	0.0	890.0	890	0.5	1		567.2702702702703	417.0	105.0	1994.0	20989.0	462.48271130741546	0.6154441617415681	0.9345901979987773
growth_another_Set2Cell3.36003	ID5476646	5476646	802	190.65037536621094	37.454145730006886	60.12344726755485	0.0	361.0	361	0.5	1		469.7837837837838	231.0	88.0	2536.0	17382.0	548.5736117491504	0.6351375920242486	0.6652832963349808
growth_another_Set2Cell3.36004	ID5324070	5324070	802	117.09429931640625	36.90343655758821	59.46225515809249	0.0	317.0	317	0.5	1		357.81081081081084	200.0	72.0	1597.0	13239.0	369.2650988290299	0.5455123538863824	0.684033388927466
growth_another_Set2Cell3.36005	ID7565579	7565579	802	224.20225524902344	36.92722717406789	60.10027320632856	0.0	973.0	973	0.5	1		557.4324324324324	375.0	77.0	2244.0	20625.0	464.8218022079082	0.6428529577671905	0.9385311490393726
growth_another_Set2Cell3.36006	ID6177062	6177062	802	41.717750549316406	37.26706789905105	60.268617420094756	0.0	568.0	568	0.5	1		210.94594594594594	170.0	7.0	674.0	7805.0	168.30543431279696	0.036653621014546854	0.08863112384342997
growth_another_Set2Cell3.36007	ID6402331	6402331	802	227.18231201171875	37.08031345981471	60.88879995342685	0.0	634.0	634	0.5	1		603.0540540540541	340.0	132.0	2451.0	22313.0	531.5617423083473	0.6597095841521133	0.9018892541117606
growth_another_Set2Cell3.36008	ID7338260	7338260	802	226.01148986816406	36.94301580714357	60.14350678682001	0.0	907.0	907	0.5	1		566.7297297297297	379.0	104.0	2111.0	20969.0	494.7225175483418	0.6408223764648345	0.8947885364421111
growth_another_Set2Cell3.36009	ID7403788	7403788	802	203.79861450195312	36.97165014948754	60.217435576089805	0.0	926.0	926	0.5	1		532.5405405405405	326.0	36.0	1976.0	19704.0	490.26084863029774	0.6312212611139613	0.8406673935370809
growth_another_Set2Cell3.36010	ID6023463	6023463	802	221.8387908935547	37.264533604159716	60.53051500512059	0.0	523.0	523	0.5	1		578.7297297297297	373.0	24.0	2568.0	21413.0	567.2329351357365	0.6367660715407872	0.7938485400434006
growth_another_Set2Cell3.36011	ID5378350	5378350	802	134.05178833007812	37.194807167451586	59.85461078849782	0.0	333.0	333	0.5	1		392.6756756756757	164.0	38.0	1870.0	14529.0	476.682345549485	0.6546350095597688	0.6518263999392896
growth_another_Set2Cell3.36012	ID5703978	5703978	802	209.99737548828125	37.5763603172382	60.83765836871455	0.0	429.0	429	0.5	1		565.6756756756756	272.0	37.0	2667.0	20930.0	681.8146560651401	0.6611149140298702	0.6604020983069199
growth_another_Set2Cell3.36013	ID6207776	6207776	802	36.40821838378906	37.24065361367454	60.35648417946086	0.0	577.0	577	0.5	1		232.94594594594594	193.0	32.0	620.0	8619.0	153.1130566219227	0.037746071880079446	0.11067603455784984
growth_another_Set2Cell3.36014	ID6013221	6013221	802	234.40882873535156	37.257317025368685	60.531413566464536	0.0	522.0	522	0.5	1		590.3783783783783	346.0	28.0	2451.0	21844.0	579.9497272921044	0.6414886706604825	0.7956483966991474
growth_another_Set2Cell3.36015	ID7090668	7090668	802	229.0829620361328	36.997942564925374	60.26993101953794	0.0	835.0	835	0.5	1		604.2702702702703	402.0	107.0	2200.0	22358.0	508.6169508605692	0.626376992943627	0.9151345856452995
growth_another_Set2Cell3.36016	ID7224814	7224814	802	229.1058349609375	36.943730843391315	60.210695449543245	0.0	874.0	874	0.5	1		589.4864864864865	462.0	103.0	1789.0	21811.0	443.98433541071023	0.6275598520063558	1.023892555345973
growth_another_Set2Cell3.36017	ID5456339	5456339	802	173.23611450195312	37.42463918028991	60.07130122100858	0.0	356.0	356	0.5	1		438.86486486486484	224.0	14.0	2443.0	16238.0	518.242230051748	0.6797744454761527	0.6853964859076331
growth_another_Set2Cell3.36018	ID5510612	5510612	802	194.9866943359375	37.61584223957608	60.29605483718005	0.0	372.0	372	0.5	1		491.4864864864865	230.0	67.0	2968.0	18185.0	603.93430573668	0.6846264607781701	0.661457491828666
growth_another_Set2Cell3.36019	ID5756374	5756374	802	230.31260681152344	37.28499354666343	60.775835739932646	0.0	445.0	445	0.5	1		573.2432432432432	297.0	75.0	2922.0	21210.0	636.6334810463467	0.6695945981745148	0.7222380682763089
growth_another_Set2Cell3.36020	ID7634418	7634418	802	204.135498046875	36.94976123957731	60.04639616783654	0.0	993.0	993	0.5	1		522.4324324324324	406.0	20.0	1798.0	19330.0	430.5355541222622	0.6221951989051522	0.9308391645525959
growth_another_Set2Cell3.36021	ID6655459	6655459	802	256.6044006347656	37.24433158322381	60.75688066646483	0.0	709.0	709	0.5	1		640.0	406.0	96.0	3015.0	23680.0	697.0109595822563	0.6860663939305662	0.747242968422899
growth_another_Set2Cell3.36022	ID7100907	7100907	802	227.9127960205078	37.011362602136764	60.26988198964084	0.0	837.0	837	0.5	1		594.2162162162163	428.0	47.0	2301.0	21986.0	528.6333604018287	0.649136320690078	0.8849103638437744
growth_another_Set2Cell3.36023	ID7001575	7001575	802	232.57147216796875	37.077921542311856	60.35007612166719	0.0	809.0	809	0.5	1		622.4864864864865	395.0	93.0	2151.0	23032.0	538.5645850892095	0.6170379381437732	0.8820918098146364
growth_another_Set2Cell3.36024	ID6251986	6251986	802	201.06910705566406	37.09607286173662	61.10865820390493	0.0	591.0	591	0.5	1		540.8108108108108	311.0	52.0	2414.0	20010.0	557.0194410051212	0.6024406526990327	0.730024311456654
growth_another_Set2Cell3.36025	ID6085075	6085075	802	103.96185302734375	37.12215258062485	61.2355510124628	0.0	541.0	541	0.5	1		387.7567567567568	257.0	74.0	1718.0	14347.0	340.3188378732676	0.3820761227085242	0.6299720975810631
growth_another_Set2Cell3.36026	ID7358945	7358945	802	229.9547119140625	36.941787328750664	60.167253449861896	0.0	913.0	913	0.5	1		575.972972972973	394.0	131.0	1948.0	21311.0	467.24062837557784	0.6003055704878983	0.9248279740666279
growth_another_Set2Cell3.36027	ID5727685	5727685	802	209.8856964111328	37.40650206070756	60.98031315642272	0.0	436.0	436	0.5	1		545.9459459459459	239.0	107.0	2848.0	20200.0	646.2070938237279	0.6551200352012392	0.6688046830374509
growth_another_Set2Cell3.36028	ID5683652	5683652	802	216.70034790039062	37.48493234446275	60.72688462571924	0.0	423.0	423	0.5	1		576.7837837837837	283.0	56.0	2888.0	21341.0	720.5876512007842	0.7074927798694914	0.6633142972677842
growth_another_Set2Cell3.36029	ID7586279	7586279	802	233.7265167236328	36.943363831917715	60.087530931119744	0.0	979.0	979	0.5	1		540.8378378378378	393.0	87.0	1955.0	20011.0	463.0693800617255	0.6331888729539957	0.905623869874065
growth_another_Set2Cell3.36030	ID7321083	7321083	802	221.423095703125	36.944732145753115	60.14959883577837	0.0	902.0	902	0.5	1		532.9459459459459	341.0	86.0	1899.0	19719.0	435.4362401307673	0.6084877191372514	0.9260248801953148
growth_another_Set2Cell3.36031	ID6795761	6795761	802	246.28656005859375	37.1666030161102	60.4904110131316	0.0	749.0	749	0.5	1		646.5945945945946	388.0	80.0	2370.0	23924.0	622.2934489745465	0.6605173833711742	0.8266233362249766
growth_another_Set2Cell3.36032	ID6785520	6785520	802	253.0299072265625	37.19560357757173	60.50994025210785	0.0	746.0	746	0.5	1		656.5675675675676	385.0	69.0	2402.0	24293.0	652.5579812698018	0.6750810614953506	0.8109805006246555
growth_another_Set2Cell3.36033	ID7186933	7186933	802	217.4514923095703	36.95579957073835	60.19965359470522	0.0	863.0	863	0.5	1		581.027027027027	422.0	104.0	1689.0	21498.0	416.1353603554235	0.608340553914814	1.0562347838843391
growth_another_Set2Cell3.36034	ID5761486	5761486	802	228.97911071777344	37.28041190407871	60.75857761119593	0.0	446.0	446	0.5	1		550.7027027027027	275.0	66.0	2724.0	20376.0	606.1148527422132	0.6771014082132781	0.7336461968173891
growth_another_Set2Cell3.36035	ID5531081	5531081	802	192.9346160888672	37.682636173364344	60.44052142065253	0.0	378.0	378	0.5	1		509.4054054054054	261.0	45.0	2667.0	18848.0	594.7072790438568	0.6604929486788513	0.6814302994627948
growth_another_Set2Cell3.36036	ID6225347	6225347	802	213.63531494140625	37.12922900982579	61.18661612978392	0.0	582.0	582	0.5	1		536.4594594594595	352.0	105.0	2188.0	19849.0	510.2177963377009	0.5710069022306392	0.764318841175747
growth_another_Set2Cell3.36037	ID6515142	6515142	802	224.89356994628906	37.20948366782651	60.906252309757576	0.0	665.0	665	0.5	1		634.1081081081081	294.0	91.0	2579.0	23462.0	675.4002839380092	0.6903212309175839	0.7668564013108546
growth_another_Set2Cell3.36038	ID5585394	5585394	802	185.8838653564453	37.68434757055139	60.60425344389256	0.0	394.0	394	0.5	1		505.4054054054054	216.0	41.0	2475.0	18700.0	641.7470711295092	0.6520367800743025	0.6216677882554303
growth_another_Set2Cell3.36039	ID7520730	7520730	802	237.25169372558594	36.95194448139209	60.14735326768801	0.0	960.0	960	0.5	1		560.8648648648649	368.0	147.0	1933.0	20752.0	435.0876132817748	0.6264217572855993	0.9929906726812332
growth_another_Set2Cell3.36040	ID6545865	6545865	802	249.2158203125	37.253170839215585	60.834047534421835	0.0	676.0	676	0.5	1		614.5405405405405	353.0	32.0	2492.0	22738.0	662.878386474665	0.7117612866845752	0.770970636148964
growth_another_Set2Cell3.36041	ID5578233	5578233	802	196.65524291992188	37.65701676677717	60.56841135739594	0.0	391.0	391	0.5	1		527.1351351351351	224.0	32.0	2696.0	19504.0	660.5557492732146	0.696776743534352	0.6554075299996293
growth_another_Set2Cell3.36042	ID7014854	7014854	802	222.6365509033203	37.05824012499457	60.317913306936376	0.0	814.0	814	0.5	1		612.5945945945946	422.0	163.0	2126.0	22666.0	540.3044645516215	0.6395797664990754	0.8845589189287011
growth_another_Set2Cell3.36043	ID5880299	5880299	802	208.76063537597656	37.1923364829103	60.616281049364034	0.0	481.0	481	0.5	1		568.9459459459459	386.0	0.0	2370.0	21051.0	581.8036107153697	0.6428372038576176	0.7652988569565022
growth_another_Set2Cell3.36044	ID5402081	5402081	802	166.6376190185547	37.278399184093914	59.9530907440373	0.0	341.0	341	0.5	1		410.2432432432432	213.0	53.0	2183.0	15179.0	486.0449456471996	0.6475537685610143	0.6634851997673189
growth_another_Set2Cell3.36045	ID6504912	6504912	802	215.0441436767578	37.21701905483236	60.90817327040758	0.0	667.0	667	0.5	1		630.5945945945946	311.0	77.0	2987.0	23332.0	718.8584878302025	0.6759595647044848	0.7076100877752564
growth_another_Set2Cell3.36046	ID5303781	5303781	802	104.0234146118164	36.768145735847824	59.38192993606276	0.0	311.0	311	0.5	1		324.5135135135135	226.0	22.0	1436.0	12007.0	314.9863860921983	0.49405031463848126	0.6813605038836898
growth_another_Set2Cell3.36047	ID7444938	7444938	802	203.6966552734375	36.969489280657235	60.159474263055756	0.0	938.0	938	0.5	1		541.081081081081	354.0	85.0	1835.0	20020.0	447.02351282792836	0.6297756874520313	0.9354488243744434
growth_another_Set2Cell3.36048	ID5269997	5269997	802	91.3658676147461	36.588382437398266	59.25513895626981	0.0	302.0	302	0.5	1		313.05405405405406	223.0	0.0	1386.0	11583.0	313.82195464820364	0.35584384011237247	0.5236194676293194
growth_another_Set2Cell3.36049	ID7624138	7624138	802	216.1795654296875	36.92697385020243	60.09012239901006	0.0	990.0	990	0.5	1		523.6486486486486	409.0	44.0	1904.0	19375.0	410.0116675993106	0.6389269136200113	0.9957845015090261
growth_another_Set2Cell3.36050	ID5629419	5629419	802	207.03140258789062	37.63219492137854	60.670371410624014	0.0	408.0	408	0.5	1		524.2162162162163	301.0	47.0	2351.0	19396.0	579.5751861461949	0.6705402218129299	0.7261035511714407
growth_another_Set2Cell3.36051	ID6991272	6991272	802	237.56988525390625	37.06806661579237	60.34534209213977	0.0	807.0	807	0.5	1		618.918918918919	416.0	116.0	2106.0	22900.0	531.7893473076626	0.6271988723845235	0.8971989461831161
growth_another_Set2Cell3.36052	ID6272413	6272413	802	209.09759521484375	37.09425082205581	61.10624652602604	0.0	596.0	596	0.5	1		539.8108108108108	289.0	22.0	2430.0	19973.0	545.7933999559132	0.6150765943616722	0.7533197812398906
growth_another_Set2Cell3.36053	ID6624672	6624672	802	266.86553955078125	37.27022257916985	60.785226434548605	0.0	698.0	698	0.5	1		634.0540540540541	351.0	133.0	3024.0	23460.0	634.2192026397474	0.691404501996023	0.8173378535194082
growth_another_Set2Cell3.36054	ID6125978	6125978	802	130.49977111816406	36.877839768226316	61.54607814606131	0.0	553.0	553	0.5	1		410.3243243243243	228.0	20.0	1800.0	15182.0	462.7843302623116	0.518456239490414	0.6054641568471086
growth_another_Set2Cell3.36055	ID5825951	5825951	802	229.25816345214844	37.29518021986009	60.673363027114554	0.0	464.0	464	0.5	1		553.1891891891892	329.0	123.0	2214.0	20468.0	527.1642606035216	0.6264365313131545	0.8083467122631609
growth_another_Set2Cell3.36056	ID6262166	6262166	802	199.89840698242188	37.097128205348376	61.11673436021338	0.0	593.0	593	0.5	1		532.5675675675676	300.0	43.0	2630.0	19705.0	551.3477195090298	0.6245381907024179	0.742691072469962
growth_another_Set2Cell3.36057	ID7378362	7378362	802	211.63487243652344	36.94625859486733	60.17317775418778	0.0	919.0	919	0.5	1		561.2702702702703	414.0	125.0	1973.0	20767.0	473.5436533114889	0.6258709883346281	0.9125165570156746
growth_another_Set2Cell3.36058	ID7214498	7214498	802	210.94720458984375	36.94626129519792	60.199717430052374	0.0	871.0	871	0.5	1		558.5405405405405	405.0	90.0	1770.0	20666.0	436.0905610965199	0.6184795766414838	0.9788725486943027
growth_another_Set2Cell3.36059	ID5973399	5973399	802	217.0438690185547	37.22454231880143	60.58266339818855	0.0	508.0	508	0.5	1		560.6216216216217	284.0	69.0	2517.0	20743.0	612.9536574539596	0.667976188911406	0.7325602226448827
growth_another_Set2Cell3.36060	ID5520793	5520793	802	175.69447326660156	37.640288573646664	60.3730961554254	0.0	375.0	375	0.5	1		494.13513513513516	272.0	48.0	2481.0	18283.0	588.901668936059	0.6669913390500221	0.671459460096267
growth_another_Set2Cell3.36061	ID7148963	7148963	802	220.4746551513672	36.98563726369566	60.22640122941428	0.0	854.0	854	0.5	1		582.3243243243244	376.0	53.0	2264.0	21546.0	503.13257884169246	0.6225137702498883	0.88812288029981
growth_another_Set2Cell3.36062	ID6775221	6775221	802	248.18353271484375	37.20422796293225	60.50753721210019	0.0	743.0	743	0.5	1		655.1081081081081	402.0	63.0	2555.0	24239.0	665.3690614899283	0.6787246291494786	0.7961492933288824
growth_another_Set2Cell3.36063	ID7613863	7613863	802	226.3607635498047	36.95315290328332	60.10043879134385	0.0	987.0	987	0.5	1		546.3243243243244	375.0	123.0	2212.0	20214.0	474.97509022719953	0.6367681424982744	0.8949604904661529
growth_another_Set2Cell3.36064	ID7262653	7262653	802	213.9556121826172	36.961676796959964	60.173398102658986	0.0	885.0	885	0.5	1		551.2702702702703	453.0	139.0	1740.0	20397.0	416.02040873072616	0.6050173247971018	0.9990058180073923
growth_another_Set2Cell3.36065	ID6603186	6603186	802	259.825927734375	37.253043945637636	60.782634744563495	0.0	692.0	692	0.5	1		633.5405405405405	426.0	54.0	3095.0	23441.0	649.6772957311873	0.6828133957486228	0.7913576207453091
growth_another_Set2Cell3.36066	ID6105477	6105477	802	94.68394470214844	37.227784520107264	60.47355788711901	0.0	544.0	544	0.5	1		332.56756756756755	238.0	45.0	1317.0	12305.0	279.6024499714372	0.33193449611676956	0.5928412833178266
growth_another_Set2Cell3.36067	ID6604222	6604222	802	264.7194519042969	37.27788608308842	60.76845957455761	0.0	693.0	693	0.5	1		643.8378378378378	362.0	75.0	3003.0	23822.0	655.7113827114925	0.667555472990687	0.7861417114271393
growth_another_Set2Cell3.36068	ID5541262	5541262	802	199.46958923339844	37.737839541762696	60.48562506854848	0.0	380.0	380	0.5	1		478.56756756756755	222.0	55.0	2432.0	17707.0	606.3685412418819	0.6499587180602551	0.621797959111668
growth_another_Set2Cell3.36069	ID7310772	7310772	802	246.0293426513672	36.93680446129956	60.134749547538085	0.0	899.0	899	0.5	1		571.7027027027027	342.0	114.0	1901.0	21153.0	480.7425312798748	0.6261302981629168	0.9157924801000971
growth_another_Set2Cell3.36070	ID6474169	6474169	802	237.203369140625	37.18009494870035	60.93443650238123	0.0	655.0	655	0.5	1		619.027027027027	304.0	77.0	2899.0	22904.0	686.4742241048533	0.6770379006611653	0.7280906857314803
growth_another_Set2Cell3.36071	ID5962113	5962113	802	216.23675537109375	37.204733859977004	60.61175734355913	0.0	505.0	505	0.5	1		575.8378378378378	337.0	37.0	2549.0	21306.0	607.3160221423033	0.6580706037996479	0.7526358949422468
growth_another_Set2Cell3.36072	ID6095233	6095233	802	109.13606262207031	37.253295419673826	60.44434412326825	0.0	543.0	543	0.5	1		361.97297297297297	230.0	61.0	1652.0	13393.0	350.0804261949028	0.2943565792206477	0.47028174725705824
growth_another_Set2Cell3.36073	ID5466511	5466511	802	201.14109802246094	37.439723175157994	60.09777953867655	0.0	359.0	359	0.5	1		465.0810810810811	233.0	21.0	2355.0	17208.0	535.5500484122416	0.6619332071923573	0.6917659945110063
growth_another_Set2Cell3.36074	ID6645176	6645176	802	235.11163330078125	37.22416144218965	60.766746598750515	0.0	704.0	704	0.5	1		608.9459459459459	324.0	72.0	2697.0	22531.0	652.174948663059	0.676507245568019	0.7535492538518949
growth_another_Set2Cell3.36075	ID6303104	6303104	802	196.90892028808594	37.064875955843775	61.02519068699196	0.0	605.0	605	0.5	1		589.7027027027027	345.0	99.0	2350.0	21819.0	585.6295693460949	0.6248248830256203	0.7744473040708245
growth_another_Set2Cell3.36076	ID5412272	5412272	802	163.11111450195312	37.29637823603745	59.96960990603086	0.0	343.0	343	0.5	1		403.35135135135135	206.0	33.0	2318.0	14924.0	490.03289097185535	0.6472519815947958	0.6468470937179533
growth_another_Set2Cell3.36077	ID6007225	6007225	802	200.45376586914062	37.23591588029992	60.55561339163715	0.0	519.0	519	0.5	1		588.2162162162163	334.0	116.0	2458.0	21764.0	613.5225312866646	0.6277497351753956	0.7394952301026388
growth_another_Set2Cell3.36078	ID7386516	7386516	802	225.85240173339844	36.954406474431956	60.204224208406686	0.0	921.0	921	0.5	1		551.4594594594595	360.0	118.0	2016.0	20404.0	465.350799254032	0.6245863441608925	0.9111981065284336
growth_another_Set2Cell3.36079	ID6366596	6366596	802	201.35350036621094	37.0519573976519	60.96412474242425	0.0	624.0	624	0.5	1		573.2162162162163	426.0	95.0	2161.0	21209.0	522.4012471875072	0.6156018727403771	0.8361993834880862
growth_another_Set2Cell3.36080	ID5347764	5347764	802	124.41810607910156	37.04137960394147	59.602979438069525	0.0	324.0	324	0.5	1		381.8918918918919	218.0	0.0	2028.0	14130.0	426.3431575479874	0.583168545632502	0.6598999186169607
growth_another_Set2Cell3.36081	ID6744462	6744462	802	244.26785278320312	37.19269785900461	60.57604490816281	0.0	734.0	734	0.5	1		636.918918918919	331.0	41.0	2600.0	23566.0	666.9798588654173	0.676514598833489	0.7706749781381446
growth_another_Set2Cell3.36082	ID6105526	6105526	802	96.92376708984375	37.02665219689193	61.33605256461671	0.0	544.0	544	0.5	1		349.64864864864865	231.0	20.0	1534.0	12937.0	353.09954657261994	0.37869735475597244	0.5439863710412234
growth_another_Set2Cell3.36083	ID6764939	6764939	802	248.75003051757812	37.18029436975014	60.530101411347154	0.0	740.0	740	0.5	1		665.3513513513514	342.0	167.0	2586.0	24618.0	660.7111579459169	0.6945080277062339	0.8254733126802627
growth_another_Set2Cell3.36084	ID6095279	6095279	802	118.29275512695312	37.072539830106386	61.32364253774969	0.0	543.0	543	0.5	1		389.0	247.0	0.0	1796.0	14393.0	384.9074924936871	0.38103365876971396	0.5576764556158041
growth_another_Set2Cell3.36085	ID5287332	5287332	802	89.93702697753906	36.75449270668992	59.26795798030537	0.0	307.0	307	0.5	1		320.2432432432432	222.0	53.0	1365.0	11849.0	288.0433421674019	0.38307309671105205	0.6158694315315634
growth_another_Set2Cell3.36086	ID6085033	6085033	802	105.10391998291016	37.22571541793274	60.439821798935895	0.0	541.0	541	0.5	1		374.94594594594594	241.0	31.0	1595.0	13873.0	325.5997838132256	0.3579940956860294	0.6071451530039397
growth_another_Set2Cell3.36087	ID6282665	6282665	802	197.22311401367188	37.0917894076034	61.08272629415869	0.0	599.0	599	0.5	1		528.4594594594595	313.0	92.0	2284.0	19553.0	543.797071760464	0.6313192188485851	0.7521680207427422
growth_another_Set2Cell3.36088	ID6843807	6843807	802	282.1012878417969	37.16318810621905	60.46019599595094	0.0	763.0	763	0.5	1		655.2972972972973	419.0	71.0	2687.0	24246.0	627.7105164743479	0.6792782041412158	0.8445667823459447
growth_another_Set2Cell3.36089	ID7348615	7348615	802	218.8123779296875	36.9470268413771	60.16548077419007	0.0	910.0	910	0.5	1		543.7567567567568	371.0	146.0	2033.0	20119.0	477.7318753702172	0.6439706699823022	0.8917075944367663
growth_another_Set2Cell3.36090	ID6754704	6754704	802	236.662353515625	37.191886692898336	60.55400187116324	0.0	737.0	737	0.5	1		651.027027027027	394.0	101.0	2477.0	24088.0	640.3903534601413	0.6616634065548479	0.8096145295099372
growth_another_Set2Cell3.36091	ID5900706	5900706	802	219.07427978515625	37.197543426218715	60.59894142385312	0.0	487.0	487	0.5	1		554.2432432432432	269.0	47.0	2442.0	20507.0	595.3312992408981	0.6805950049309257	0.7540451935822993
growth_another_Set2Cell3.36092	ID7252374	7252374	802	226.75376892089844	36.95208979707192	60.16524570485257	0.0	882.0	882	0.5	1		552.7837837837837	381.0	146.0	1789.0	20453.0	431.6933798127719	0.6128689091719032	0.9731469397522192
growth_another_Set2Cell3.36093	ID5595564	5595564	802	180.52899169921875	37.69722825141118	60.57350862693667	0.0	396.0	396	0.5	1		517.5675675675676	251.0	19.0	2691.0	19150.0	662.3012716841744	0.6758096009013493	0.6302910554679256
growth_another_Set2Cell3.36094	ID6555034	6555034	802	243.8109130859375	37.24665872721248	60.829577540856256	0.0	679.0	679	0.5	1		628.6756756756756	319.0	88.0	2590.0	23261.0	655.2809852801084	0.6786578198315475	0.7757428236868947
growth_another_Set2Cell3.36095	ID7548300	7548300	802	239.69003295898438	36.96091338602909	60.12759424666605	0.0	968.0	968	0.5	1		551.6216216216217	394.0	121.0	2017.0	20410.0	452.7263921908973	0.6603172033107162	0.9691634063291847
growth_another_Set2Cell3.36096	ID6634906	6634906	802	263.5660095214844	37.2168460061052	60.77605735140838	0.0	703.0	703	0.5	1		649.8648648648649	347.0	129.0	2882.0	24045.0	669.6551418521394	0.7023750524188936	0.8007845333141409
growth_another_Set2Cell3.36097	ID6146466	6146466	802	138.07122802734375	36.74884162829852	61.57065771298522	0.0	558.0	558	0.5	1		428.0	250.0	47.0	1951.0	15836.0	466.6529164640937	0.5734181689642983	0.6685087084107876
growth_another_Set2Cell3.36098	ID6395489	6395489	802	227.96029663085938	37.089284131201886	60.87742973254801	0.0	632.0	632	0.5	1		611.5135135135135	430.0	27.0	2273.0	22626.0	530.1731699078049	0.6254843684429577	0.8876708770949719
growth_another_Set2Cell3.36099	ID6566501	6566501	802	271.7594299316406	37.269951667427975	60.80664886190644	0.0	682.0	682	0.5	1		659.3243243243244	381.0	87.0	2876.0	24395.0	681.5992653741337	0.691915672300206	0.7911784231760074
growth_another_Set2Cell3.36100	ID7596657	7596657	802	202.0591583251953	36.95178609199949	60.114087340078946	0.0	981.0	981	0.5	1		533.4864864864865	419.0	107.0	2021.0	19739.0	420.4597101600436	0.6047816937302027	0.9563386488299086
growth_another_Set2Cell3.36101	ID5490256	5490256	802	159.27276611328125	37.50871674863539	60.17953560476322	0.0	366.0	366	0.5	1		470.8378378378378	229.0	30.0	2098.0	17421.0	565.5751995148888	0.6643561632384221	0.6646081990216749
growth_another_Set2Cell3.36102	ID6211165	6211165	802	36.97863006591797	37.15582314608399	60.23907629999699	0.0	578.0	578	0.5	1		244.72972972972974	222.0	55.0	672.0	9055.0	149.35558774813745	0.053082411985001965	0.1651899188642515
growth_another_Set2Cell3.36103	ID7407221	7407221	802	198.9390106201172	36.966125535088054	60.21408665429593	0.0	927.0	927	0.5	1		545.2162162162163	358.0	92.0	1897.0	20173.0	477.7269172942922	0.6211946117096598	0.8746042358538408
growth_another_Set2Cell3.36104	ID7503479	7503479	802	204.9910430908203	36.96656120605359	60.122361657708566	0.0	955.0	955	0.5	1		536.5135135135135	375.0	100.0	1975.0	19851.0	425.09976748089656	0.60207536064086	0.9486100181106778
growth_another_Set2Cell3.36105	ID6405736	6405736	802	234.325439453125	37.11028851892906	60.8779532061477	0.0	635.0	635	0.5	1		614.1891891891892	415.0	69.0	2362.0	22725.0	531.0272454737473	0.629509047829338	0.8936358020511751
growth_another_Set2Cell3.36106	ID5435998	5435998	802	142.8880157470703	37.39427141726742	60.028655617532706	0.0	350.0	350	0.5	1		431.2432432432432	210.0	0.0	2069.0	15956.0	526.3716687224281	0.6647445234970968	0.6542850040409385
growth_another_Set2Cell3.36107	ID5653080	5653080	802	195.3185577392578	37.54972728853802	60.76663945385466	0.0	414.0	414	0.5	1		541.1891891891892	245.0	21.0	2571.0	20024.0	666.9052838729482	0.6854509490341315	0.6600475357352985
growth_another_Set2Cell3.36108	ID5480028	5480028	802	205.20672607421875	37.47701232963094	60.14056755441625	0.0	363.0	363	0.5	1		486.02702702702703	277.0	38.0	2425.0	17983.0	547.1157955073986	0.658691596576424	0.7055497479914954
growth_another_Set2Cell3.36109	ID6905471	6905471	802	279.7891845703125	37.11751065855472	60.42282559600019	0.0	780.0	780	0.5	1		653.1891891891892	447.0	146.0	2490.0	24168.0	563.99748018733	0.6717594874322326	0.9307474015927026
growth_another_Set2Cell3.36110	ID6050378	6050378	802	204.58865356445312	37.21762049812817	60.57073183927136	0.0	529.0	529	0.5	1		546.0540540540541	324.0	95.0	2155.0	20204.0	500.78443721081476	0.6111531557643219	0.8272333597723196
growth_another_Set2Cell3.36111	ID5259847	5259847	802	73.69525909423828	36.47983403740178	59.160376330202276	0.0	298.0	298	0.5	1		341.0	229.0	14.0	1273.0	12617.0	297.79336609281427	0.23623941158015824	0.43764213013497294
growth_another_Set2Cell3.36112	ID5870147	5870147	802	204.3653564453125	37.215236966730686	60.62222898235091	0.0	478.0	478	0.5	1		577.3783783783783	361.0	73.0	2509.0	21363.0	590.8138619899837	0.642514984447225	0.7645638430324692
growth_another_Set2Cell3.36113	ID5565007	5565007	802	183.47406005859375	37.67452529126543	60.56059694608744	0.0	388.0	388	0.5	1		522.2162162162163	246.0	66.0	2402.0	19322.0	583.2325691606477	0.6587536614347583	0.711180317836939
growth_another_Set2Cell3.36114	ID5937735	5937735	802	207.79417419433594	37.213692131727505	60.6257081630341	0.0	498.0	498	0.5	1		563.2972972972973	286.0	100.0	2586.0	20842.0	618.6365323509106	0.6492493392747564	0.7168978829763861
growth_another_Set2Cell3.36115	ID5619272	5619272	802	208.00941467285156	37.639489826664	60.61348815918295	0.0	405.0	405	0.5	1		551.5675675675676	309.0	41.0	3270.0	20408.0	680.4879189286228	0.6862544605739487	0.6597362790428286
growth_another_Set2Cell3.36116	ID5327439	5327439	802	116.04592895507812	36.90759288341463	59.53139796237002	0.0	318.0	318	0.5	1		355.97297297297297	212.0	46.0	1618.0	13171.0	373.4977678414994	0.5899776149244671	0.7072997988089811
growth_another_Set2Cell3.36117	ID7235150	7235150	802	234.4626922607422	36.950244075922114	60.17116410408807	0.0	877.0	877	0.5	1		560.4324324324324	382.0	108.0	1754.0	20736.0	427.46712287746897	0.6109950315282439	0.9944753329658136
growth_another_Set2Cell3.36118	ID7197262	7197262	802	215.79161071777344	36.98670077988367	60.21416801911287	0.0	866.0	866	0.5	1		584.3783783783783	428.0	91.0	1799.0	21622.0	435.6850513432426	0.6029083029197081	1.0090067268863294
growth_another_Set2Cell3.36119	ID7493206	7493206	802	240.06590270996094	36.953576239895774	60.13832873467794	0.0	953.0	953	0.5	1		546.2432432432432	411.0	146.0	1734.0	20211.0	417.3129924093349	0.624787088859747	1.0066760923224378
growth_another_Set2Cell3.36120	ID7331401	7331401	802	227.45553588867188	36.94794231736035	60.14459595559462	0.0	905.0	905	0.5	1		553.5135135135135	337.0	76.0	2174.0	20480.0	492.8878406122669	0.6471635435762656	0.8824445847171117
growth_another_Set2Cell3.36121	ID6629955	6629955	802	261.9603576660156	37.249080732213635	60.76883317104323	0.0	701.0	701	0.5	1		619.8108108108108	343.0	51.0	2889.0	22933.0	655.0024104212577	0.6590540180044944	0.7518076315079606
growth_another_Set2Cell3.36122	ID6816335	6816335	802	265.75933837890625	37.13783770894169	60.483069053220966	0.0	755.0	755	0.5	1		646.8648648648649	406.0	102.0	2695.0	23934.0	610.3345695491831	0.6674058719088275	0.8484461548581667
growth_another_Set2Cell3.36123	ID6415942	6415942	802	241.23117065429688	37.1180360556195	60.901667052577466	0.0	638.0	638	0.5	1		647.3513513513514	429.0	116.0	2501.0	23952.0	552.5899733787057	0.6556597660017242	0.9278429951087016
growth_another_Set2Cell3.36124	ID6717003	6717003	802	265.6956481933594	37.237693802246	60.623226869145064	0.0	726.0	726	0.5	1		643.027027027027	333.0	114.0	2922.0	23792.0	692.9315938054013	0.679368423338799	0.7508068630565315
growth_another_Set2Cell3.36125	ID6574666	6574666	802	258.2290344238281	37.238421503250606	60.787728586807624	0.0	684.0	684	0.5	1		644.918918918919	394.0	71.0	2718.0	23862.0	643.7023284777582	0.7051898168825369	0.8286732785018194
growth_another_Set2Cell3.36126	ID7159363	7159363	802	231.36825561523438	36.976349390157466	60.24196308786721	0.0	855.0	855	0.5	1		591.2972972972973	406.0	120.0	2046.0	21878.0	471.21096153450236	0.6434599803750836	0.9826139222984706
growth_another_Set2Cell3.36127	ID5314175	5314175	802	127.7984390258789	36.78165360354217	59.43011398776598	0.0	313.0	313	0.5	1		351.64864864864865	201.0	43.0	1589.0	13011.0	347.3544632261447	0.5324801962453134	0.703517093821552
growth_another_Set2Cell3.36128	ID6016628	6016628	802	237.63258361816406	37.253368279346205	60.52605088665232	0.0	521.0	521	0.5	1		569.0540540540541	358.0	66.0	2202.0	21055.0	574.3773897759955	0.6575947798012525	0.7860789529111902
growth_another_Set2Cell3.36129	ID6974042	6974042	802	233.88308715820312	37.054020904463194	60.38178884612273	0.0	800.0	800	0.5	1		605.1621621621622	400.0	37.0	2610.0	22391.0	566.8507305726532	0.6384290622844151	0.8319899045779541
growth_another_Set2Cell3.36130	ID6200942	6200942	802	42.365482330322266	37.254896912760834	60.300996318801076	0.0	574.0	574	0.5	1		221.83783783783784	197.0	0.0	640.0	8208.0	153.92666246436133	0.05896144785467862	0.1604869621527849
growth_another_Set2Cell3.36131	ID6806102	6806102	802	251.11634826660156	37.17324376700742	60.47721407355573	0.0	752.0	752	0.5	1		622.5135135135135	357.0	0.0	2564.0	23033.0	639.8620346789012	0.6680683109206041	0.7792906696890414
growth_another_Set2Cell3.36132	ID6385235	6385235	802	210.085693359375	37.074333301397395	60.91034819245519	0.0	629.0	629	0.5	1		556.7297297297297	332.0	21.0	2212.0	20599.0	525.4082353882682	0.6208039499178739	0.8117111628723673
growth_another_Set2Cell3.36133	ID6436432	6436432	802	239.23448181152344	37.1245758136087	60.90015108485504	0.0	645.0	645	0.5	1		619.0540540540541	343.0	100.0	2855.0	22905.0	592.1295816301035	0.6448719453670393	0.819753349535291
growth_another_Set2Cell3.36134	ID7455298	7455298	802	200.5778350830078	36.98686828934371	60.17416795228883	0.0	941.0	941	0.5	1		524.0	389.0	90.0	1940.0	19388.0	446.00180617471847	0.5975375595456212	0.8788986483651701
growth_another_Set2Cell3.36135	ID6170219	6170219	802	42.025604248046875	37.228114847165415	60.31744220874481	0.0	566.0	566	0.5	1		215.64864864864865	170.0	0.0	723.0	7979.0	175.18739430427956	0.07887969254211813	0.1799973346169789
growth_another_Set2Cell3.36136	ID5381732	5381732	802	126.89836120605469	37.18604518727619	59.85159686357854	0.0	334.0	334	0.5	1		391.02702702702703	227.0	0.0	1778.0	14468.0	443.9422188682821	0.6271992931765474	0.6790083838701678
growth_another_Set2Cell3.36137	ID7644738	7644738	802	191.8532257080078	36.94944177894311	60.04817101756752	0.0	996.0	996	0.5	1		541.0	410.0	15.0	2125.0	20017.0	451.18892322888917	0.5974107092158311	0.89686121560339
growth_another_Set2Cell3.36138	ID6426197	6426197	802	230.3922119140625	37.12715758990593	60.90860807766066	0.0	641.0	641	0.5	1		608.972972972973	368.0	120.0	2663.0	22532.0	558.0983827290712	0.649448078869607	0.8592569175795185
growth_another_Set2Cell3.36139	ID5741166	5741166	802	208.266845703125	37.336129447143605	60.95412761885167	0.0	441.0	441	0.5	1		552.8648648648649	258.0	74.0	2731.0	20456.0	626.0611064496892	0.6678411876237452	0.7072138663028035
growth_another_Set2Cell3.36140	ID7032401	7032401	802	234.5529327392578	37.04663323988682	60.326967193449306	0.0	818.0	818	0.5	1		612.1081081081081	415.0	94.0	2134.0	22648.0	532.0916683650887	0.6497749885305438	0.9061705512084204
growth_another_Set2Cell3.36141	ID6576735	6576735	802	250.6096954345703	37.26157721007377	60.79209324059587	0.0	685.0	685	0.5	1		636.0540540540541	374.0	92.0	2734.0	23534.0	614.0974834822393	0.671212616769783	0.8319842572424665
growth_another_Set2Cell3.36142	ID5707372	5707372	802	217.28517150878906	37.582259721212004	60.84590677925335	0.0	430.0	430	0.5	1		554.6486486486486	252.0	55.0	2685.0	20522.0	674.6579469222498	0.6759322587560356	0.6631488603812571
growth_another_Set2Cell3.36143	ID7121489	7121489	802	222.88522338867188	37.01434759917484	60.27974115108257	0.0	844.0	844	0.5	1		607.8918918918919	395.0	127.0	2132.0	22492.0	531.2976140118217	0.6252591178026741	0.8803510838710883
growth_another_Set2Cell3.36144	ID6895191	6895191	802	260.6786193847656	37.12466177746033	60.45347796931488	0.0	778.0	778	0.5	1		632.6756756756756	419.0	93.0	2788.0	23409.0	599.7949674705541	0.6495286259619567	0.8307048671212127
growth_another_Set2Cell3.36145	ID7558704	7558704	802	206.16946411132812	36.95145599469475	60.09443151092352	0.0	971.0	971	0.5	1		526.3513513513514	371.0	105.0	1834.0	19475.0	392.21849184522824	0.6141809470222849	1.0212258406258825
growth_another_Set2Cell3.36146	ID6686243	6686243	802	257.8714294433594	37.250984480063536	60.68407661179998	0.0	717.0	717	0.5	1		639.0540540540541	386.0	20.0	2619.0	23645.0	659.4446293808293	0.706800152281322	0.8026075038281212
growth_another_Set2Cell3.36147	ID5673503	5673503	802	226.00674438476562	37.48476480041101	60.68623339069276	0.0	421.0	421	0.5	1		574.027027027027	265.0	76.0	3166.0	21239.0	702.7416739886431	0.6678717806994494	0.6541796960895251
growth_another_Set2Cell3.36148	ID7022112	7022112	802	230.8246307373047	37.012451162820184	60.33627795082216	0.0	815.0	815	0.5	1		625.7837837837837	386.0	87.0	2127.0	23154.0	542.1251974680108	0.6305330175663711	0.8927563395340343
growth_another_Set2Cell3.36149	ID5751303	5751303	802	215.20455932617188	37.31468698775167	60.88677640737752	0.0	443.0	443	0.5	1		578.7297297297297	339.0	51.0	2689.0	21413.0	669.3789679267662	0.6697779792251748	0.6935948526897863
growth_another_Set2Cell3.36150	ID7273023	7273023	802	227.6002197265625	36.95464418619947	60.136316345823545	0.0	888.0	888	0.5	1		558.6216216216217	444.0	86.0	1999.0	20669.0	454.9315181279334	0.6253618561210537	0.9448938776673699
growth_another_Set2Cell3.36151	ID6527547	6527547	802	230.55337524414062	37.23472718334792	60.86724142183566	0.0	669.0	669	0.5	1		618.8108108108108	293.0	83.0	2694.0	22896.0	709.4579635905866	0.7001571506397053	0.718402247325141
growth_another_Set2Cell3.36152	ID6963765	6963765	802	248.3372039794922	37.09338233380613	60.409863831286636	0.0	798.0	798	0.5	1		608.1351351351351	362.0	80.0	2530.0	22501.0	547.2401038221077	0.6368226766806852	0.8647071724503355
growth_another_Set2Cell3.36153	ID5663286	5663286	802	187.8027801513672	37.53297214567338	60.71898104056283	0.0	416.0	416	0.5	1		549.1351351351351	263.0	65.0	2545.0	20318.0	665.6551977881209	0.6543555905605515	0.652596670690518
growth_another_Set2Cell3.36154	ID7396881	7396881	802	216.94500732421875	36.98983879751384	60.2328968351571	0.0	925.0	925	0.5	1		538.3243243243244	330.0	50.0	1986.0	19918.0	497.11948340492626	0.619870048929104	0.828769370344334
growth_another_Set2Cell3.36155	ID6241853	6241853	802	203.42747497558594	37.15417423179354	61.15576164506723	0.0	586.0	586	0.5	1		518.7027027027027	341.0	56.0	2263.0	19192.0	513.5867807696976	0.6062234915561263	0.7623623812463644
growth_another_Set2Cell3.36156	ID5500470	5500470	802	195.69285583496094	37.60412692214887	60.26734456861201	0.0	370.0	370	0.5	1		479.43243243243245	225.0	2.0	2529.0	17739.0	592.6483658845146	0.6356984245975048	0.6287937463936293
growth_another_Set2Cell3.36157	ID5988914	5988914	802	232.14906311035156	37.26971574959267	60.54925587453392	0.0	514.0	514	0.5	1		562.4324324324324	338.0	75.0	2079.0	20810.0	540.710208919741	0.6459281674614639	0.8164115279032435
growth_another_Set2Cell3.36158	ID7607838	7607838	802	224.037841796875	36.96516367728738	60.09680756341914	0.0	985.0	985	0.5	1		542.1891891891892	342.0	99.0	2020.0	20061.0	448.325888280057	0.6263953336542454	0.9315569838456959
growth_another_Set2Cell3.36159	ID6374922	6374922	802	215.80667114257812	37.04929002618423	60.931872740188446	0.0	625.0	625	0.5	1		588.3783783783783	372.0	79.0	2207.0	21770.0	549.6523826399206	0.6357748071403672	0.8321054860111232
growth_another_Set2Cell3.36160	ID6706710	6706710	802	280.6033630371094	37.242214442498494	60.634389692715786	0.0	722.0	722	0.5	1		653.4054054054054	387.0	51.0	2789.0	24176.0	683.3135143247634	0.7024896747412296	0.7891292968653811
growth_another_Set2Cell3.36161	ID6497811	6497811	802	231.82994079589844	37.197395608546394	60.90599338569522	0.0	662.0	662	0.5	1		619.8648648648649	339.0	92.0	2474.0	22935.0	665.8105403759208	0.683514825262039	0.7559748429738467
growth_another_Set2Cell3.36162	ID5391907	5391907	802	118.13809204101562	37.2299414418693	59.87584538456473	0.0	336.0	336	0.5	1		390.64864864864865	230.0	60.0	2148.0	14454.0	464.6936993700627	0.6070524820208106	0.6351052710193712
growth_another_Set2Cell3.36163	ID7531008	7531008	802	227.2747039794922	36.96945292084921	60.12442144856082	0.0	963.0	963	0.5	1		536.081081081081	371.0	80.0	1865.0	19835.0	418.41548850517114	0.6183948012781838	0.9791158458087809
growth_another_Set2Cell3.36164	ID6696468	6696468	802	268.31353759765625	37.25719482807508	60.66146182013803	0.0	720.0	720	0.5	1		648.972972972973	385.0	51.0	2954.0	24012.0	714.1416559792635	0.7130209935701212	0.7565051199625112
growth_another_Set2Cell3.36165	ID5446176	5446176	802	161.17306518554688	37.438806105934866	60.054597280628776	0.0	354.0	354	0.5	1		426.02702702702703	224.0	0.0	2177.0	15763.0	512.1160071749415	0.6830757842614357	0.6752491004694257
growth_another_Set2Cell3.36166	ID5815853	5815853	802	230.49449157714844	37.272514332451166	60.652760630012025	0.0	462.0	462	0.5	1		578.6216216216217	437.0	84.0	2240.0	21409.0	533.5138939850349	0.6504241072917694	0.8548304635656255
growth_another_Set2Cell3.36167	ID5717538	5717538	802	219.73020935058594	37.46122433706402	60.92546964576253	0.0	433.0	433	0.5	1		550.3243243243244	255.0	26.0	3176.0	20362.0	713.9481016795912	0.690461593480982	0.6296747515645709
growth_another_Set2Cell3.36168	ID6512149	6512149	802	234.8936004638672	37.20505989199604	60.91422711851004	0.0	664.0	664	0.5	1		630.8918918918919	294.0	0.0	2612.0	23343.0	702.1199558710979	0.6809182044564892	0.7279842600017414
growth_another_Set2Cell3.36169	ID6953501	6953501	802	235.8002166748047	37.10000877030832	60.38499341588501	0.0	795.0	795	0.5	1		625.1621621621622	410.0	59.0	2475.0	23131.0	545.1062339639002	0.63246438180936	0.8886564342506538
growth_another_Set2Cell3.36170	ID7111189	7111189	802	222.56788635253906	37.02206965615666	60.26423534857071	0.0	841.0	841	0.5	1		617.1081081081081	425.0	121.0	2389.0	22833.0	545.1316244614579	0.6380562537055987	0.8819013928100023
growth_another_Set2Cell3.36171	ID7582223	7582223	802	236.84544372558594	36.93684415477094	60.07864533961933	0.0	978.0	978	0.5	1		554.3513513513514	334.0	84.0	2161.0	20511.0	472.63882241777014	0.6464500672274356	0.9210265199673175
growth_another_Set2Cell3.36172	ID5293614	5293614	802	103.44075775146484	36.720985163473976	59.31319375140421	0.0	308.0	308	0.5	1		336.43243243243245	202.0	14.0	1393.0	12448.0	328.70972846203625	0.44290455159730835	0.6283300546946101
growth_another_Set2Cell3.36173	ID6556187	6556187	802	258.5776062011719	37.25912970976033	60.8267345674264	0.0	678.0	678	0.5	1		648.8378378378378	390.0	113.0	2717.0	24007.0	664.8163703657622	0.6804846676928813	0.7904023977829455
growth_another_Set2Cell3.36174	ID6108893	6108893	802	91.35379791259766	37.260966096927326	60.43626262960308	0.0	548.0	548	0.5	1		337.4054054054054	239.0	114.0	1243.0	12484.0	263.3465671209982	0.29092993496311664	0.5774842026272088
growth_another_Set2Cell3.36175	ID5996250	5996250	802	209.97036743164062	37.234209640601556	60.543206807066746	0.0	512.0	512	0.5	1		551.3243243243244	289.0	89.0	2210.0	20399.0	587.2208582265589	0.6474766147572716	0.7379730546134249
growth_another_Set2Cell3.36176	ID6149852	6149852	802	145.4236297607422	36.759445112879426	61.55672977467124	0.0	560.0	560	0.5	1		447.4864864864865	255.0	85.0	2193.0	16557.0	488.17805390278687	0.5406918013337116	0.6433772223508947
growth_another_Set2Cell3.36177	ID6286043	6286043	802	198.8318634033203	37.066750636565374	61.095008510307025	0.0	600.0	600	0.5	1		545.2432432432432	322.0	101.0	2493.0	20174.0	554.6073889300934	0.5780336930127821	0.7202305167458113
growth_another_Set2Cell3.36178	ID6758114	6758114	802	229.45947265625	37.166038203915186	60.555564441823115	0.0	738.0	738	0.5	1		656.8648648648649	355.0	111.0	2791.0	24304.0	707.6419041892336	0.6882450437838198	0.7568330602967934
growth_another_Set2Cell3.36179	ID5965533	5965533	802	217.85691833496094	37.222095162136306	60.614435079022925	0.0	506.0	506	0.5	1		576.6486486486486	304.0	63.0	2418.0	21336.0	627.9988595272825	0.6654006350297608	0.7337479557920453
growth_another_Set2Cell3.36180	ID6467300	6467300	802	240.10458374023438	37.1761391268155	60.94871931918189	0.0	653.0	653	0.5	1		607.7297297297297	360.0	74.0	2703.0	22486.0	654.9082059787145	0.6640509146593118	0.7406189411118579
growth_another_Set2Cell3.36181	ID6597347	6597347	802	247.62217712402344	37.223098613942284	60.78929142599795	0.0	691.0	691	0.5	1		644.5675675675676	372.0	94.0	2901.0	23849.0	652.4687536384209	0.662966337666587	0.7876744278052568
growth_another_Set2Cell3.36182	ID5534429	5534429	802	215.34461975097656	37.6902037302504	60.45342366242325	0.0	379.0	379	0.5	1		520.5675675675676	277.0	24.0	2576.0	19261.0	625.4918305062266	0.6812311132130817	0.6744542836782021
growth_another_Set2Cell3.36183	ID6057685	6057685	802	196.69789123535156	37.24352244182392	60.60078376733385	0.0	533.0	533	0.5	1		554.3513513513514	423.0	116.0	1936.0	20511.0	432.58969630048443	0.6188044877243255	0.9797110135478166
growth_another_Set2Cell3.36184	ID6098644	6098644	802	106.33578491210938	37.24950858263101	60.47629444104944	0.0	547.0	547	0.5	1		348.72972972972974	267.0	35.0	1058.0	12903.0	264.12388177695124	0.29695186659269757	0.60460745585333
growth_another_Set2Cell3.36185	ID7073504	7073504	802	233.65061950683594	37.02291769120863	60.28683336104314	0.0	828.0	828	0.5	1		617.081081081081	476.0	73.0	2019.0	22832.0	502.189338927194	0.6105220892250594	0.9316213539095848
growth_another_Set2Cell3.36186	ID5955281	5955281	802	220.38674926757812	37.21381802664677	60.61200426215697	0.0	503.0	503	0.5	1		567.4054054054054	326.0	58.0	2525.0	20994.0	592.5382997213231	0.6354423135838182	0.7441285000176487
growth_another_Set2Cell3.36187	ID6160080	6160080	802	133.13131713867188	36.86481840379724	61.433759358693244	0.0	563.0	563	0.5	1		458.7027027027027	262.0	29.0	2042.0	16972.0	542.2546483005965	0.5971681313431106	0.6325633096652566
growth_another_Set2Cell3.36188	ID6638315	6638315	802	249.73765563964844	37.21164285878054	60.79163287205607	0.0	702.0	702	0.5	1		618.7027027027027	359.0	88.0	2793.0	22892.0	669.6703112919266	0.6527538805493008	0.7297804753274716
growth_another_Set2Cell3.36189	ID5544640	5544640	802	182.3275604248047	37.72369462603563	60.496471369727516	0.0	382.0	382	0.5	1		466.05405405405406	217.0	48.0	2351.0	17244.0	594.6472318360948	0.6595598785342117	0.6229715114950592
growth_another_Set2Cell3.36190	ID7255802	7255802	802	232.7420196533203	36.942778673633	60.139870697979966	0.0	883.0	883	0.5	1		556.2162162162163	390.0	27.0	1774.0	20580.0	426.6627040919596	0.6119628927395319	0.9898263461902249
growth_another_Set2Cell3.36191	ID6037192	6037192	802	238.30075073242188	37.2297320249824	60.59305646146005	0.0	528.0	528	0.5	1		577.0540540540541	413.0	61.0	1974.0	21351.0	489.7790854584876	0.6538231510990586	0.9315742669748286
growth_another_Set2Cell3.36192	ID6022862	6022862	802	225.8155059814453	37.23418787385583	60.5483147187257	0.0	520.0	520	0.5	1		603.4324324324324	336.0	48.0	2266.0	22327.0	597.6954603837671	0.6781515823859736	0.8159701646194881
growth_another_Set2Cell3.36193	ID6129355	6129355	802	115.31735229492188	36.83727211053687	61.575455802929966	0.0	555.0	555	0.5	1		406.81081081081084	245.0	41.0	1791.0	15052.0	432.7138416653306	0.5541296809056676	0.6704182866737155
growth_another_Set2Cell3.36194	ID5604034	5604034	802	218.4936981201172	37.65499223919039	60.61397739172063	0.0	399.0	399	0.5	1		545.7837837837837	255.0	35.0	2984.0	20194.0	668.6196450372437	0.6735783645170557	0.6570729172673184
growth_another_Set2Cell3.36195	ID6477557	6477557	802	246.96604919433594	37.183550041338705	60.9091049771458	0.0	656.0	656	0.5	1		646.972972972973	355.0	83.0	2631.0	23938.0	634.4316567030896	0.6920453441009374	0.8341686096232211
growth_another_Set2Cell3.36196	ID5775040	5775040	802	237.6958770751953	37.30085043737413	60.72428303728518	0.0	450.0	450	0.5	1		556.972972972973	327.0	124.0	2432.0	20608.0	580.8561921129153	0.6716698236200954	0.7705500058037349
growth_another_Set2Cell3.36197	ID5945026	5945026	802	229.22988891601562	37.19242983533469	60.61416068399742	0.0	500.0	500	0.5	1		587.2432432432432	343.0	26.0	2499.0	21728.0	635.032169150395	0.6640024506663486	0.7380198089702218
growth_another_Set2Cell3.36198	ID5849792	5849792	802	203.62318420410156	37.19012378879738	60.640066130302024	0.0	472.0	472	0.5	1		570.1081081081081	331.0	95.0	2251.0	21094.0	552.7884759101795	0.6656424273484806	0.8243040878620629
growth_another_Set2Cell3.36199	ID6139585	6139585	802	60.53392791748047	37.306364034384195	60.39790506735706	0.0	557.0	557	0.5	1		246.1891891891892	209.0	7.0	746.0	9109.0	187.37971517124703	0.3005479034558691	0.6072447219345711
growth_another_Set2Cell3.36200	ID5307121	5307121	802	115.5194320678711	36.78657356362758	59.405974512698506	0.0	312.0	312	0.5	1		327.7567567567568	231.0	0.0	1546.0	12127.0	323.6612946177433	0.49997472703713464	0.6750796125628649
growth_another_Set2Cell3.36201	ID6139644	6139644	802	147.17027282714844	36.76875359237955	61.558478292730214	0.0	557.0	557	0.5	1		450.4594594594595	278.0	53.0	2194.0	16667.0	485.53301722005557	0.5781958395644267	0.67979976023059
growth_another_Set2Cell3.36202	ID6856393	6856393	802	285.0534362792969	37.140455245895474	60.451456092753	0.0	766.0	766	0.5	1		651.8918918918919	414.0	96.0	2805.0	24120.0	628.3544109543323	0.7032915174251813	0.856736564905446
growth_another_Set2Cell3.36203	ID5598960	5598960	802	200.10079956054688	37.65884166687897	60.60279876650204	0.0	398.0	398	0.5	1		541.3513513513514	265.0	54.0	2818.0	20030.0	657.7381366900178	0.6616764735560979	0.6554739241285363
growth_another_Set2Cell3.36204	ID6306502	6306502	802	207.49937438964844	37.09544346797466	61.03671945464599	0.0	606.0	606	0.5	1		591.1081081081081	365.0	132.0	2490.0	21871.0	570.8544173130009	0.6519110114376724	0.8172844102642812
growth_another_Set2Cell3.36205	ID5351158	5351158	802	117.56685638427734	37.094654708982475	59.649804154410695	0.0	325.0	325	0.5	1		366.2972972972973	206.0	32.0	1665.0	13553.0	412.24351385402616	0.6126226260640844	0.6751031934500249
growth_another_Set2Cell3.36206	ID6347464	6347464	802	247.5110321044922	37.120394577115846	60.9578211968868	0.0	619.0	619	0.5	1		582.081081081081	349.0	48.0	2211.0	21537.0	522.3169205237998	0.6274889919055991	0.8593447660094703
growth_another_Set2Cell3.36207	ID6984387	6984387	802	222.2176513671875	37.08396901029663	60.344438915639465	0.0	804.0	804	0.5	1		607.1891891891892	390.0	66.0	2450.0	22466.0	575.5659937949889	0.6474808983756921	0.829211797450476
growth_another_Set2Cell3.36208	ID7438042	7438042	802	197.81854248046875	36.958717863727756	60.1957467438068	0.0	937.0	937	0.5	1		535.4594594594595	378.0	72.0	1851.0	19812.0	423.0678691674917	0.6248109892198305	0.9734022805858411
growth_another_Set2Cell3.36209	ID6275827	6275827	802	202.1884002685547	37.08830424966026	61.09154516621929	0.0	597.0	597	0.5	1		534.8108108108108	302.0	8.0	2379.0	19788.0	565.2943106538909	0.6524817313401916	0.747114642770994
growth_another_Set2Cell3.36210	ID7063238	7063238	802	241.2066192626953	36.99956943381758	60.27920915039894	0.0	827.0	827	0.5	1		616.2162162162163	455.0	107.0	2017.0	22800.0	499.7571707636917	0.6195012206703595	0.9433328777293072
growth_another_Set2Cell3.36211	ID5687035	5687035	802	216.62147521972656	37.49904491579378	60.76133239403602	0.0	424.0	424	0.5	1		566.5135135135135	226.0	85.0	2986.0	20961.0	721.9086438671379	0.6790272174993021	0.6347277324951491
growth_another_Set2Cell3.36212	ID5890806	5890806	802	197.0982208251953	37.172835891393376	60.60119474396318	0.0	484.0	484	0.5	1		552.7567567567568	290.0	111.0	2510.0	20452.0	584.446338445646	0.617004713395165	0.7217663146894893
growth_another_Set2Cell3.36213	ID6747862	6747862	802	237.0813446044922	37.16608826874295	60.58772743123546	0.0	735.0	735	0.5	1		650.081081081081	412.0	93.0	2717.0	24053.0	668.9681680841848	0.6585240367147658	0.7716883281806061
growth_another_Set2Cell3.36214	ID5924584	5924584	802	222.7090301513672	37.191321512808855	60.60294358954339	0.0	494.0	494	0.5	1		586.3513513513514	294.0	78.0	2511.0	21695.0	615.6276028130524	0.6291553740472953	0.7356398501883349
growth_another_Set2Cell3.36215	ID5975784	5975784	802	205.98406982421875	37.22959139476046	60.5715263909544	0.0	509.0	509	0.5	1		591.6216216216217	329.0	31.0	2763.0	21890.0	653.3890856888393	0.6460169824853659	0.7107416737781374
growth_another_Set2Cell3.36216	ID5839594	5839594	802	197.31063842773438	37.206507683032946	60.64195972688659	0.0	469.0	469	0.5	1		566.3513513513514	335.0	125.0	1994.0	20955.0	521.591752672966	0.6044703595724004	0.8181417067066374
growth_another_Set2Cell3.36217	ID5904110	5904110	802	207.64161682128906	37.21491109795101	60.5948948491277	0.0	489.0	489	0.5	1		533.8918918918919	283.0	69.0	2322.0	19754.0	552.4302260509056	0.6436498278677442	0.7569134927337606
growth_another_Set2Cell3.36218	ID5829357	5829357	802	221.2012176513672	37.255246298106115	60.65364907464474	0.0	466.0	466	0.5	1		559.081081081081	361.0	135.0	2270.0	20686.0	526.1213621282524	0.6626606121801523	0.8470448471635205
growth_another_Set2Cell3.36219	ID6267625	6267625	802	195.0	37.093867818726714	61.09986800018944	0.0	595.0	595	0.5	1		539.972972972973	290.0	70.0	2445.0	19979.0	557.5265059212924	0.5943965580084085	0.7221317445567793
growth_another_Set2Cell3.36220	ID6078181	6078181	802	122.46267700195312	37.230613061610946	60.48236524749938	0.0	538.0	538	0.5	1		425.56756756756755	298.0	64.0	1494.0	15746.0	372.79518807550653	0.4119732639870872	0.6661480788386673
growth_another_Set2Cell3.36221	ID6737628	6737628	802	245.8235626220703	37.20676324191847	60.59654133616625	0.0	732.0	732	0.5	1		649.2702702702703	393.0	103.0	2621.0	24023.0	620.2319301254548	0.6682276860311192	0.8386302687851948
growth_another_Set2Cell3.36222	ID7207638	7207638	802	210.8284912109375	36.97479404591416	60.18931970556209	0.0	869.0	869	0.5	1		564.7027027027027	390.0	128.0	1735.0	20894.0	411.59087459277816	0.5802025270429961	1.007513765565754
growth_another_Set2Cell3.36223	ID7303891	7303891	802	229.2841796875	36.938881867873704	60.128799712891805	0.0	897.0	897	0.5	1		533.3783783783783	364.0	28.0	1893.0	19735.0	442.47695177585564	0.6076473772062227	0.9112458848693933
growth_another_Set2Cell3.36224	ID7379660	7379660	802	211.98699951171875	36.955491373058976	60.190818963714094	0.0	918.0	918	0.5	1		532.0540540540541	367.0	113.0	1728.0	19686.0	420.8732288644346	0.5944767323002518	0.9426514188896944
growth_another_Set2Cell3.36225	ID6662875	6662875	802	230.1639862060547	37.232534384476594	60.73527577587326	0.0	710.0	710	0.5	1		638.5675675675676	359.0	38.0	3018.0	23627.0	677.8513250845785	0.69868665375304	0.7749462416891978
growth_another_Set2Cell3.36226	ID6357727	6357727	802	219.23373413085938	37.08917939943843	60.96326459785036	0.0	620.0	620	0.5	1		600.7837837837837	347.0	97.0	2215.0	22229.0	553.3659194790016	0.6635671387677973	0.8661245062490174
growth_another_Set2Cell3.36227	ID5731049	5731049	802	200.0469970703125	37.39419423359741	60.97840027864847	0.0	437.0	437	0.5	1		581.6756756756756	320.0	88.0	2890.0	21522.0	714.5516486290956	0.6748074181878042	0.6559824875957634
growth_another_Set2Cell3.36228	ID5415661	5415661	802	166.15618896484375	37.29273569967048	59.947473492302954	0.0	344.0	344	0.5	1		403.6756756756757	187.0	46.0	2367.0	14936.0	502.04592829154006	0.6507568101221163	0.6339496280846397
growth_another_Set2Cell3.36229	ID6768344	6768344	802	241.30044555664062	37.18091808337536	60.53648096604091	0.0	741.0	741	0.5	1		649.5135135135135	385.0	108.0	2547.0	24032.0	656.9078923098573	0.7032037357893322	0.8164475225285298
growth_another_Set2Cell3.36230	ID6200990	6200990	802	164.2824249267578	37.070898818757115	61.25982824744907	0.0	574.0	574	0.5	1		481.2162162162162	258.0	63.0	2024.0	17805.0	493.1771788411642	0.5832113184236457	0.7188765805051721
growth_another_Set2Cell3.36231	ID6337185	6337185	802	215.13250732421875	37.15946838923736	60.96015806736516	0.0	615.0	615	0.5	1		561.8918918918919	346.0	8.0	2442.0	20790.0	558.5821725973212	0.6256420416162137	0.7742775948462757
growth_another_Set2Cell3.36232	ID6644390	6644390	802	259.70953369140625	37.22173769377683	60.75541848859606	0.0	705.0	705	0.5	1		648.4594594594595	314.0	8.0	2961.0	23993.0	674.8654019956948	0.6587132447275952	0.7631690423206318
growth_another_Set2Cell3.36233	ID5609105	5609105	802	227.62619018554688	37.64150999734315	60.60660601746505	0.0	401.0	401	0.5	1		538.7837837837837	220.0	0.0	2829.0	19935.0	646.3724904390629	0.6963528136314358	0.6843445267774404
growth_another_Set2Cell3.36234	ID7245483	7245483	802	220.6813507080078	36.95358372310986	60.15341032102589	0.0	880.0	880	0.5	1		554.6486486486486	453.0	117.0	1640.0	20522.0	398.1471821810104	0.6221112417508837	1.0685423110534358
growth_another_Set2Cell3.36235	ID6727328	6727328	802	253.6234130859375	37.23355191760652	60.59923128580324	0.0	728.0	728	0.5	1		642.4054054054054	356.0	22.0	2982.0	23769.0	681.5965921382049	0.6969133656221372	0.7741602978599225
growth_another_Set2Cell3.36236	ID6457002	6457002	802	246.87631225585938	37.15252780181568	60.92842005368137	0.0	651.0	651	0.5	1		616.972972972973	368.0	40.0	2750.0	22828.0	652.7057141233324	0.6885978435474813	0.7709356849969993
growth_another_Set2Cell3.36237	ID6160021	6160021	802	53.79169845581055	37.294134869283894	60.35695161137936	0.0	563.0	563	0.5	1		233.2972972972973	174.0	20.0	745.0	8632.0	170.29465719825234	0.2374015240639315	0.5256679957917659
growth_another_Set2Cell3.36238	ID6836897	6836897	802	268.0954895019531	37.16296341115386	60.4640366010535	0.0	761.0	761	0.5	1		632.4054054054054	409.0	37.0	2655.0	23399.0	610.3564286300013	0.6867136512090849	0.8436773052422889
growth_another_Set2Cell3.36239	ID6486696	6486696	802	230.40367126464844	37.20136211314635	60.93649213956298	0.0	659.0	659	0.5	1		622.8648648648649	332.0	42.0	2654.0	23046.0	666.7720817558343	0.6692992246496297	0.7490875034544947
growth_another_Set2Cell3.36240	ID5283486	5283486	802	96.65141296386719	36.60704900052879	59.28080035917546	0.0	304.0	304	0.5	1		312.6216216216216	192.0	49.0	1245.0	11567.0	299.68931610283704	0.3694250367836439	0.5628151872014694
growth_another_Set2Cell3.36241	ID5785239	5785239	802	241.63893127441406	37.28974901801875	60.699113143060096	0.0	452.0	452	0.5	1		559.2432432432432	340.0	83.0	2391.0	20692.0	573.7766408922845	0.6740846366610539	0.7849190976873371
growth_another_Set2Cell3.36242	ID6231696	6231696	802	203.54910278320312	37.148245015283095	61.14989763255103	0.0	585.0	585	0.5	1		534.7027027027027	320.0	87.0	2345.0	19784.0	547.5628763928428	0.5994999852296633	0.7320037654096275
growth_another_Set2Cell3.36243	ID6129292	6129292	802	83.98812866210938	37.237313385289134	60.373752414462956	0.0	555.0	555	0.5	1		263.3783783783784	200.0	38.0	890.0	9745.0	226.70028566263326	0.41680558904837295	0.6835673646681227
growth_another_Set2Cell3.36244	ID6026889	6026889	802	221.1259002685547	37.26469635761485	60.54532472621984	0.0	524.0	524	0.5	1		562.1891891891892	339.0	85.0	2217.0	20801.0	540.0780210013817	0.6403765587264034	0.8127329239863035
growth_another_Set2Cell3.36245	ID5317250	5317250	802	128.064697265625	36.85537700457284	59.434655620276935	0.0	315.0	315	0.5	1		359.94594594594594	236.0	61.0	1570.0	13318.0	360.1497332087452	0.5307022463683628	0.6930178025996553
growth_another_Set2Cell3.36246	ID6296243	6296243	802	190.8555908203125	37.063559060171535	61.073204255084136	0.0	603.0	603	0.5	1		555.8108108108108	338.0	113.0	2337.0	20565.0	569.7013271022827	0.6297524540471013	0.7539767938164927
growth_another_Set2Cell3.36247	ID5995149	5995149	802	210.4261474609375	37.274738035770156	60.51897308312985	0.0	515.0	515	0.5	1		578.8648648648649	352.0	89.0	2434.0	21418.0	589.9045667715227	0.6477218802832713	0.7714896190259829
growth_another_Set2Cell3.36248	ID7293624	7293624	802	234.52760314941406	36.93232927044238	60.135815866016166	0.0	894.0	894	0.5	1		563.8378378378378	450.0	77.0	2137.0	20862.0	461.93996203893045	0.6078481648660045	0.9228874791150427
growth_another_Set2Cell3.36249	ID5425802	5425802	802	169.55703735351562	37.32409236680813	59.984958720001906	0.0	347.0	347	0.5	1		412.1621621621622	207.0	0.0	2116.0	15250.0	497.193597075599	0.6611434867674105	0.6598742240748392
growth_another_Set2Cell3.36250	ID6211206	6211206	802	200.49888610839844	37.10979502703833	61.2269271646196	0.0	578.0	578	0.5	1		538.5135135135135	319.0	80.0	2423.0	19925.0	540.3111049109485	0.6068479856824432	0.7528142479987292
growth_another_Set2Cell3.36251	ID6926000	6926000	802	247.02621459960938	37.092985704379885	60.406838644440796	0.0	787.0	787	0.5	1		619.2702702702703	410.0	100.0	2504.0	22913.0	564.7016738778809	0.6471616131034587	0.8617230063703635
growth_another_Set2Cell3.36252	ID5554830	5554830	802	173.38320922851562	37.74004033299708	60.52781546212665	0.0	385.0	385	0.5	1		503.1081081081081	229.0	0.0	2150.0	18615.0	596.1709665199417	0.6752217811021387	0.6802908382759704
growth_another_Set2Cell3.36253	ID7577262	7577262	802	227.90548706054688	36.93893899231591	60.088430544228075	0.0	976.0	976	0.5	1		540.2162162162163	360.0	116.0	2058.0	19988.0	449.4145039897983	0.6047900863246927	0.9060182772539038
growth_another_Set2Cell3.36254	ID7465644	7465644	802	209.51412963867188	36.96775067371077	60.154377349828486	0.0	944.0	944	0.5	1		556.2432432432432	395.0	84.0	1846.0	20581.0	449.0713507651964	0.6277626081934007	0.9553967747781147
growth_another_Set2Cell3.36255	ID5697161	5697161	802	228.73239135742188	37.57898906877168	60.8086695226788	0.0	427.0	427	0.5	1		561.972972972973	221.0	67.0	2922.0	20793.0	691.3779110702886	0.697724901412918	0.6681082419168006
growth_another_Set2Cell3.36256	ID7569043	7569043	802	219.25277709960938	36.93449756610891	60.100318991561906	0.0	974.0	974	0.5	1		527.5135135135135	352.0	123.0	2279.0	19518.0	456.95414440629605	0.6444919009742811	0.9048502066050088
growth_another_Set2Cell3.36257	ID7169672	7169672	802	215.5267791748047	37.00508670471907	60.228799612802746	0.0	858.0	858	0.5	1		602.1891891891892	448.0	93.0	2047.0	22281.0	476.6640931071457	0.626741979575375	0.9734656311982989
growth_another_Set2Cell3.36258	ID6826637	6826637	802	266.6474609375	37.15240637751262	60.46872821857292	0.0	758.0	758	0.5	1		651.6216216216217	440.0	133.0	2834.0	24110.0	614.3653614074424	0.6550404034236891	0.8395725838899251
growth_another_Set2Cell3.36259	ID5914301	5914301	802	216.06182861328125	37.217003302662604	60.609263865510734	0.0	491.0	491	0.5	1		556.2162162162163	299.0	64.0	2306.0	20580.0	597.892090558114	0.6515420125351816	0.7340127991587649
growth_another_Set2Cell3.36260	ID7427734	7427734	802	186.02430725097656	36.97936176693853	60.1950592794022	0.0	933.0	933	0.5	1		529.3783783783783	399.0	111.0	1805.0	19587.0	419.7287716391881	0.5676720848970243	0.9134184255840482
growth_another_Set2Cell3.36261	ID5860017	5860017	802	206.1901397705078	37.21216274889234	60.63634709768928	0.0	474.0	474	0.5	1		545.5945945945946	285.0	77.0	2308.0	20187.0	568.4552390987868	0.6153377405177827	0.7312299880119176
growth_another_Set2Cell3.36262	ID7283334	7283334	802	235.28355407714844	36.92639212322833	60.15812008326646	0.0	891.0	891	0.5	1		550.7837837837837	385.0	83.0	1925.0	20379.0	449.00607117493627	0.6165118798692247	0.9356673533299287
growth_another_Set2Cell3.36263	ID7131781	7131781	802	239.01617431640625	37.01567534483893	60.28730782878955	0.0	846.0	846	0.5	1		608.081081081081	388.0	101.0	2140.0	22499.0	502.1313671838376	0.6379833009280568	0.9433524397579143
growth_another_Set2Cell3.36264	ID6326922	6326922	802	229.8972930908203	37.13490791952421	60.97099161606145	0.0	612.0	612	0.5	1		578.8648648648649	356.0	38.0	2592.0	21418.0	588.7171157205661	0.6316450081839655	0.7612861263743209
growth_another_Set2Cell3.36265	ID5711548	5711548	802	186.08937072753906	37.525074766887286	60.90191209292389	0.0	431.0	431	0.5	1		554.2162162162163	249.0	33.0	2613.0	20506.0	690.8395108342672	0.7000626176572227	0.6606995733512261
growth_another_Set2Cell3.36266	ID6446734	6446734	802	257.0	37.13472034538621	60.90704817998838	0.0	647.0	647	0.5	1		634.7027027027027	396.0	50.0	2962.0	23484.0	639.2810573372797	0.7009344102114454	0.8182731880643884
growth_another_Set2Cell3.36267	ID6933127	6933127	802	257.2344970703125	37.09058339616658	60.407724640283035	0.0	790.0	790	0.5	1		590.4054054054054	347.0	31.0	2569.0	21845.0	563.2345800749384	0.6487528289542674	0.8249254852032356
growth_another_Set2Cell3.36268	ID6190769	6190769	802	176.02435302734375	37.055204879990654	61.284240972344335	0.0	572.0	572	0.5	1		507.3243243243243	309.0	61.0	2190.0	18771.0	550.6916890024185	0.5878282313976452	0.6821094709318684
growth_another_Set2Cell3.36269	ID5805736	5805736	802	246.14935302734375	37.27962864932873	60.67317397005226	0.0	458.0	458	0.5	1		567.0540540540541	379.0	95.0	2087.0	20981.0	506.39701958191006	0.6451567179258285	0.8782562782726325
growth_another_Set2Cell3.36270	ID7341697	7341697	802	237.99757385253906	36.94721510380278	60.15114101028312	0.0	908.0	908	0.5	1		567.0	366.0	91.0	1993.0	20979.0	492.2081199384396	0.6094764998089415	0.8724420819729362
growth_another_Set2Cell3.36271	ID6618773	6618773	802	277.07781982421875	37.26696520006443	60.761280902500914	0.0	697.0	697	0.5	1		645.8378378378378	375.0	101.0	2994.0	23896.0	664.6085110596861	0.6813823525431986	0.7876113738275811
growth_another_Set2Cell3.36272	ID7142046	7142046	802	231.95037841796875	36.97895116121474	60.26797117621549	0.0	850.0	850	0.5	1		588.7837837837837	420.0	129.0	2021.0	21785.0	464.75143506652716	0.6072312780299279	0.9572841197047256
growth_another_Set2Cell3.36273	ID7541376	7541376	802	219.48052978515625	36.93625766008672	60.12493153599544	0.0	967.0	967	0.5	1		545.4324324324324	379.0	65.0	2115.0	20181.0	456.9331060049856	0.62507863787014	0.9182873564129883
growth_another_Set2Cell3.36274	ID7053976	7053976	802	237.14669799804688	37.024226965936116	60.29774028164484	0.0	825.0	825	0.5	1		618.1891891891892	465.0	94.0	1989.0	22873.0	491.49696720200495	0.6514967694412364	0.9923505100933946
growth_another_Set2Cell3.36275	ID6497936	6497936	802	225.9515838623047	37.2074757977706	60.90848503748415	0.0	661.0	661	0.5	1		641.1891891891892	302.0	76.0	2793.0	23724.0	717.5504952358497	0.6783224774700165	0.7223114775352522
growth_another_Set2Cell3.36276	ID6915741	6915741	802	253.045166015625	37.09811243807181	60.39174323806833	0.0	785.0	785	0.5	1		600.7837837837837	346.0	76.0	2536.0	22229.0	548.8877711201857	0.6457333884802307	0.858931252457489
growth_another_Set2Cell3.36277	ID7655043	7655043	802	214.48472595214844	36.960763615546604	60.07365964656336	0.0	999.0	999	0.5	1		547.6216216216217	363.0	78.0	1806.0	20262.0	451.81875369022276	0.6496861111524289	0.9546597093641048
growth_another_Set2Cell3.36278	ID5371560	5371560	802	155.56419372558594	37.14669361836378	59.82304350405546	0.0	331.0	331	0.5	1		395.05405405405406	197.0	24.0	2142.0	14617.0	480.9747594408871	0.5870030462915211	0.6076126782330238
growth_another_Set2Cell3.36279	ID6221476	6221476	802	217.33181762695312	37.14019884076492	61.18426375296835	0.0	581.0	581	0.5	1		519.3783783783783	282.0	19.0	2238.0	19217.0	545.9665919445251	0.6069935006822555	0.7186504694576891
growth_another_Set2Cell3.36280	ID6170276	6170276	802	190.5612030029297	36.991963188063984	61.2971582687628	0.0	566.0	566	0.5	1		481.2432432432432	247.0	27.0	2522.0	17806.0	553.4078466598976	0.5994202845977683	0.6518057148385136
growth_another_Set2Cell3.36281	ID7479944	7479944	802	216.92117309570312	36.95370683741106	60.14763575146656	0.0	949.0	949	0.5	1		530.2432432432432	385.0	11.0	1942.0	19619.0	451.247678073768	0.6260023174232294	0.9047840567834693
growth_another_Set2Cell3.36282	ID6149799	6149799	802	50.840118408203125	37.29651486777656	60.49602311104281	0.0	560.0	560	0.5	1		247.64864864864865	184.0	0.0	755.0	9163.0	191.54158472425428	0.28605417894192764	0.5751642891358475
growth_another_Set2Cell3.36283	ID7417485	7417485	802	205.68521118164062	36.97195595083808	60.198246231554776	0.0	929.0	929	0.5	1		556.6486486486486	393.0	93.0	1854.0	20596.0	455.7400706674935	0.6056550664342872	0.9214399549551459
growth_another_Set2Cell3.36284	ID5642920	5642920	802	208.33177185058594	37.607556081888916	60.7370688103848	0.0	411.0	411	0.5	1		549.6756756756756	269.0	0.0	2796.0	20338.0	675.8379594602891	0.6636898066797654	0.6489133747540854
growth_another_Set2Cell3.36285	ID6245215	6245215	802	202.9125213623047	37.11048605199968	61.13755703345614	0.0	588.0	588	0.5	1		529.8108108108108	312.0	46.0	2348.0	19603.0	531.9122127777309	0.6041709615841596	0.7502742595361396
growth_another_Set2Cell3.36286	ID6857577	6857577	802	262.8597106933594	37.14416263694039	60.4447979980054	0.0	767.0	767	0.5	1		664.2432432432432	461.0	111.0	2635.0	24577.0	595.3070825401983	0.6401593952733271	0.8710000086005383
growth_another_Set2Cell3.36287	ID7228266	7228266	802	204.16343688964844	36.927182336891825	60.175512544879645	0.0	875.0	875	0.5	1		555.1081081081081	386.0	99.0	1842.0	20539.0	434.0695530406123	0.5985116869393944	0.957646138212645
growth_another_Set2Cell3.36288	ID5296980	5296980	802	73.88245391845703	36.749543908557335	59.33828329768445	0.0	309.0	309	0.5	1		310.05405405405406	202.0	51.0	1454.0	11472.0	329.0539423817879	0.4066431575335925	0.5447908972553744
growth_another_Set2Cell3.36289	ID5578576	5578576	802	184.33233642578125	37.682998683686584	60.56723649490683	0.0	392.0	392	0.5	1		512.5675675675676	273.0	34.0	2228.0	18965.0	592.088888809993	0.6136523451162179	0.6584254849047154
growth_another_Set2Cell3.36290	ID6788961	6788961	802	236.31532287597656	37.21032897798944	60.503667155776554	0.0	747.0	747	0.5	1		645.7297297297297	388.0	80.0	2316.0	23892.0	616.6671012903265	0.6573539357993861	0.8306422195345431
growth_another_Set2Cell3.36291	ID7637875	7637875	802	195.8167724609375	36.941457592092476	60.06008900248242	0.0	994.0	994	0.5	1		521.8918918918919	387.0	83.0	1854.0	19310.0	419.22672093217477	0.6002167365216976	0.9338795858163276
growth_another_Set2Cell3.36292	ID6120282	6120282	802	61.54983139038086	37.300158370482876	60.385126861410804	0.0	552.0	552	0.5	1		260.35135135135135	185.0	17.0	1066.0	9633.0	223.64868484798706	0.36682758917078184	0.624844193542057
growth_another_Set2Cell3.36293	ID6799215	6799215	802	261.97308349609375	37.178549030973535	60.502438306461364	0.0	750.0	750	0.5	1		650.7567567567568	396.0	0.0	2566.0	24078.0	627.0276622200884	0.6930531807219631	0.8496849814242834
growth_another_Set2Cell3.36294	ID7190373	7190373	802	224.61643981933594	36.97823463919439	60.20174818345267	0.0	864.0	864	0.5	1		574.7567567567568	394.0	102.0	1965.0	21266.0	436.5608272118054	0.5853949466102376	0.9722564142089993
growth_another_Set2Cell3.36295	ID5330778	5330778	802	135.37559509277344	36.94486781658427	59.555928273001726	0.0	319.0	319	0.5	1		364.7567567567568	220.0	34.0	1935.0	13496.0	408.7067955695681	0.5771723166920805	0.6532024867515401
growth_another_Set2Cell3.36296	ID7400316	7400316	802	195.2030029296875	36.96218046685883	60.21854985167752	0.0	924.0	924	0.5	1		542.1621621621622	353.0	69.0	2019.0	20060.0	457.17614606246525	0.6000503121886646	0.8894666418955521
growth_another_Set2Cell3.36297	ID6956900	6956900	802	225.95086669921875	37.08307125127313	60.3596504906818	0.0	796.0	796	0.5	1		598.6756756756756	379.0	66.0	2413.0	22151.0	537.5418874662521	0.6535746637514841	0.8804013413416278
growth_another_Set2Cell3.36298	ID6967166	6967166	802	225.54588317871094	37.08068129877276	60.39712120093683	0.0	799.0	799	0.5	1		587.1081081081081	347.0	91.0	2162.0	21723.0	544.8235587878063	0.6243211899460259	0.8283776266463233
growth_another_Set2Cell3.36299	ID6887294	6887294	802	265.9887390136719	37.12965065416216	60.44649725670627	0.0	774.0	774	0.5	1		625.4324324324324	457.0	30.0	2706.0	23141.0	592.770872941483	0.6625131423881913	0.8409166454103115
growth_another_Set2Cell3.36300	ID6345592	6345592	802	209.184814453125	37.164112499169576	60.95975795665637	0.0	618.0	618	0.5	1		561.918918918919	354.0	106.0	2700.0	20791.0	566.5441719749651	0.6111133878203673	0.7524290684136462
growth_another_Set2Cell3.36301	ID6878064	6878064	802	258.93988037109375	37.13207704020002	60.45494601415435	0.0	773.0	773	0.5	1		615.1351351351351	428.0	147.0	2546.0	22760.0	559.7790319086314	0.6696421580694834	0.881461377699718
growth_another_Set2Cell3.36302	ID7114613	7114613	802	229.19297790527344	37.021090130792196	60.27504470348587	0.0	842.0	842	0.5	1		600.918918918919	398.0	72.0	2281.0	22234.0	534.7827896745857	0.6617942398306251	0.8949817593925973
growth_another_Set2Cell3.36303	ID6559615	6559615	802	267.0425109863281	37.25138465158437	60.804526945320625	0.0	681.0	681	0.5	1		644.0540540540541	375.0	60.0	2947.0	23830.0	656.0853156727724	0.6910147951512763	0.8022910270543131
growth_another_Set2Cell3.36304	ID6378366	6378366	802	213.48683166503906	37.07810639261752	60.94221943845073	0.0	627.0	627	0.5	1		564.5675675675676	406.0	36.0	2216.0	20889.0	542.8382990531517	0.6362675022030745	0.8088367536583423
growth_another_Set2Cell3.36305	ID7314254	7314254	802	227.6764678955078	36.93407830390525	60.11887558281849	0.0	900.0	900	0.5	1		534.9459459459459	347.0	126.0	2120.0	19793.0	463.0431312971195	0.5979456590169687	0.8646058326754466
growth_another_Set2Cell3.36306	ID7524176	7524176	802	223.72889709472656	36.95160043816017	60.13552011345893	0.0	961.0	961	0.5	1		548.7027027027027	427.0	147.0	1850.0	20302.0	400.8596917781737	0.6163437347013844	1.0439121884045284
growth_another_Set2Cell3.36307	ID7104331	7104331	802	239.6984100341797	36.987122327581346	60.25890509975506	0.0	836.0	836	0.5	1		621.4864864864865	403.0	99.0	2086.0	22995.0	532.4396482034175	0.6155499417849967	0.8894759383815097
growth_another_Set2Cell3.36308	ID7324488	7324488	802	227.1515350341797	36.94202427778068	60.13312865297348	0.0	903.0	903	0.5	1		554.1891891891892	381.0	154.0	2055.0	20505.0	461.46992425399833	0.6222223743635736	0.9212550472682584
growth_another_Set2Cell3.36309	ID7094091	7094091	802	239.98890686035156	37.00100091185209	60.279149968353366	0.0	838.0	838	0.5	1		604.7567567567568	396.0	86.0	2080.0	22376.0	525.3757599939202	0.6323841564100657	0.8918653747364962
growth_another_Set2Cell3.36310	ID7004994	7004994	802	222.59156799316406	37.05703601404051	60.31797835168929	0.0	810.0	810	0.5	1		608.5945945945946	391.0	106.0	2180.0	22518.0	554.3561560474888	0.6800216076074274	0.8887447675676712
growth_another_Set2Cell3.36311	ID7486299	7486299	802	214.73497009277344	36.95839973803435	60.13655028929172	0.0	951.0	951	0.5	1		539.3783783783783	362.0	104.0	1980.0	19957.0	433.92833198271035	0.6354722889487141	0.9659595689845982
growth_another_Set2Cell3.36312	ID6679375	6679375	802	227.55551147460938	37.22570814211267	60.73692405219163	0.0	711.0	711	0.5	1		631.5135135135135	366.0	10.0	2699.0	23366.0	679.7366165419279	0.6569009812959216	0.7366739860091024
growth_another_Set2Cell3.36313	ID6700877	6700877	802	242.6769561767578	37.2358612267848	60.64522415221489	0.0	721.0	721	0.5	1		626.3783783783783	400.0	81.0	2508.0	23176.0	638.9405011141209	0.6884312564161927	0.7994356892796306
growth_another_Set2Cell3.36314	ID6487887	6487887	802	233.98129272460938	37.18988736566491	60.93733049262245	0.0	658.0	658	0.5	1		618.7027027027027	308.0	91.0	2575.0	22892.0	653.1086716136427	0.6467686365488223	0.7441199073967593
growth_another_Set2Cell3.36315	ID7362399	7362399	802	229.83299255371094	36.94964450319487	60.177695006580514	0.0	914.0	914	0.5	1		571.2162162162163	362.0	93.0	2024.0	21135.0	494.30468197116903	0.6401912675955443	0.9020924546584249
growth_another_Set2Cell3.36316	ID5503868	5503868	802	187.33358764648438	37.58945149738132	60.24703094031517	0.0	369.0	369	0.5	1		489.97297297297297	244.0	37.0	2373.0	18129.0	551.462625231327	0.6500026910550643	0.7000298170766239
growth_another_Set2Cell3.36317	ID7617344	7617344	802	213.94288635253906	36.94916918171107	60.08931199747416	0.0	988.0	988	0.5	1		528.1081081081081	358.0	59.0	2064.0	19540.0	462.7619248588837	0.6094194310215721	0.8642557329918773
growth_another_Set2Cell3.36318	ID5449575	5449575	802	177.84954833984375	37.44338065615496	60.071768443776065	0.0	353.0	353	0.5	1		461.8378378378378	248.0	72.0	2037.0	17088.0	516.1343232528133	0.6533345985796679	0.7071827679972258
growth_another_Set2Cell3.36319	ID7448388	7448388	802	215.8331298828125	36.960219999108126	60.19368661317164	0.0	939.0	939	0.5	1		557.1891891891892	375.0	124.0	2010.0	20616.0	471.6817923274262	0.6332334810486966	0.9160077751936293
growth_another_Set2Cell3.36320	ID7015250	7015250	802	244.0606689453125	37.06160412503736	60.3277496428145	0.0	812.0	812	0.5	1		638.972972972973	386.0	91.0	2350.0	23642.0	596.0190380295697	0.6598112267560624	0.8523409523811739
growth_another_Set2Cell3.36321	ID6946640	6946640	802	265.2909240722656	37.0959985130292	60.392646240314555	0.0	793.0	793	0.5	1		626.0540540540541	401.0	50.0	2501.0	23164.0	568.0742784934782	0.6571419334180113	0.8740497971796627
growth_another_Set2Cell3.36322	ID5676909	5676909	802	220.42567443847656	37.470822590500816	60.698078213502065	0.0	420.0	420	0.5	1		547.4054054054054	280.0	0.0	3120.0	20254.0	695.5900556545683	0.7056151917142581	0.6511373078046987
growth_another_Set2Cell3.36323	ID6508323	6508323	802	230.00436401367188	37.21294363612517	60.90729596611775	0.0	666.0	666	0.5	1		642.3243243243244	351.0	70.0	2841.0	23766.0	700.5968508689199	0.6820757676704915	0.743538138266541
growth_another_Set2Cell3.36324	ID5593879	5593879	802	200.21336364746094	37.65713572659969	60.604963950217275	0.0	397.0	397	0.5	1		511.64864864864865	253.0	57.0	2767.0	18931.0	643.6772921708956	0.6406969210224231	0.6208088689564618
growth_another_Set2Cell3.36325	ID6607654	6607654	802	258.7562561035156	37.27257110127028	60.77087532263006	0.0	694.0	694	0.5	1		653.2162162162163	369.0	18.0	3195.0	24169.0	663.6017938800654	0.6641740672780042	0.7857105169582204
growth_another_Set2Cell3.36326	ID6255388	6255388	802	207.39300537109375	37.08967464807468	61.138196858966374	0.0	590.0	590	0.5	1		560.6216216216217	332.0	93.0	2758.0	20743.0	560.8217359549463	0.6110785210267035	0.7583248934457286
growth_another_Set2Cell3.36327	ID6528807	6528807	802	243.67013549804688	37.25052414518458	60.85541279009917	0.0	671.0	671	0.5	1		661.7837837837837	376.0	90.0	2726.0	24486.0	709.6370408382934	0.6739856670124359	0.7509461002340792
growth_another_Set2Cell3.36328	ID7152425	7152425	802	222.2073211669922	37.00343777860352	60.255338441166494	0.0	852.0	852	0.5	1		596.972972972973	380.0	90.0	2117.0	22088.0	504.56276376936756	0.6272861609780357	0.9121604620680601
growth_another_Set2Cell3.36329	ID6536998	6536998	802	253.5825958251953	37.24973998033782	60.837257380828895	0.0	675.0	675	0.5	1		640.1351351351351	406.0	50.0	3043.0	23685.0	707.7595779077243	0.722885212328585	0.7589775023060611
growth_another_Set2Cell3.36330	ID5764880	5764880	802	238.2223663330078	37.29666251470043	60.73508700348927	0.0	447.0	447	0.5	1		592.0540540540541	311.0	110.0	2681.0	21906.0	608.4947249815156	0.6651730553542512	0.7773378432250926
growth_another_Set2Cell3.36331	ID5588765	5588765	802	174.15708923339844	37.68322950404983	60.57665225248057	0.0	393.0	393	0.5	1		504.8918918918919	270.0	46.0	2253.0	18681.0	595.8617841125287	0.6535910774594182	0.6698242306596502
growth_another_Set2Cell3.36332	ID6549290	6549290	802	246.79635620117188	37.248890220838646	60.82522581612709	0.0	677.0	677	0.5	1		637.8648648648649	384.0	94.0	2594.0	23601.0	668.1373429236005	0.7010395763936704	0.7869027247204992
growth_another_Set2Cell3.36333	ID6648620	6648620	802	258.21234130859375	37.23901111768735	60.75411505533972	0.0	707.0	707	0.5	1		644.2432432432432	381.0	60.0	2805.0	23837.0	677.4394768130543	0.6861123552098606	0.7739592522746344
growth_another_Set2Cell3.36334	ID5632799	5632799	802	206.4503631591797	37.67920023937322	60.63077822165601	0.0	407.0	407	0.5	1		523.4324324324324	244.0	36.0	2799.0	19367.0	642.682941553114	0.6962528907161902	0.6686059881459462
growth_another_Set2Cell3.36335	ID7515960	7515960	802	216.1342315673828	36.95955027158012	60.12031958268628	0.0	956.0	956	0.5	1		539.4324324324324	423.0	66.0	1958.0	19959.0	423.88943399458805	0.6330503454151944	0.9866273146507198
growth_another_Set2Cell3.36336	ID6368042	6368042	802	211.36512756347656	37.07900143642017	60.944716119864545	0.0	623.0	623	0.5	1		580.9459459459459	394.0	58.0	2011.0	21495.0	528.8121881446478	0.6338260191770719	0.8523707149233278
growth_another_Set2Cell3.36337	ID5524255	5524255	802	176.3231201171875	37.67947627913312	60.40519248807596	0.0	377.0	377	0.5	1		490.35135135135135	262.0	21.0	2582.0	18143.0	594.7513119978157	0.614848369829642	0.6278244717445862
growth_another_Set2Cell3.36338	ID7217955	7217955	802	207.87799072265625	36.96987296919682	60.19296613251768	0.0	872.0	872	0.5	1		573.1351351351351	395.0	68.0	1772.0	21206.0	437.08835632081446	0.5984449142622729	0.9818480856291097
growth_another_Set2Cell3.36339	ID5893908	5893908	802	218.35838317871094	37.20212755052194	60.58099159255243	0.0	485.0	485	0.5	1		558.027027027027	278.0	82.0	2256.0	20647.0	561.2324477080423	0.6248327713644041	0.7647114398562653
growth_another_Set2Cell3.36340	ID6108941	6108941	802	116.60931396484375	36.994637149194794	61.417817741208424	0.0	548.0	548	0.5	1		392.0810810810811	278.0	0.0	1757.0	14507.0	390.5505642592816	0.41162248898286846	0.5854760563249397
growth_another_Set2Cell3.36341	ID6658870	6658870	802	236.79196166992188	37.23900367594731	60.73228290086832	0.0	708.0	708	0.5	1		648.8918918918919	366.0	130.0	3017.0	24009.0	658.1898486583312	0.6694487067625436	0.7906702355284575
growth_another_Set2Cell3.36342	ID5883663	5883663	802	210.26300048828125	37.199153958425136	60.610581612622376	0.0	482.0	482	0.5	1		571.0540540540541	327.0	72.0	2253.0	21129.0	571.9616316748074	0.6341954431162974	0.7749245866008205
growth_another_Set2Cell3.36343	ID7083835	7083835	802	222.1674346923828	37.01738760430863	60.275541543718234	0.0	833.0	833	0.5	1		603.0	404.0	77.0	2205.0	22311.0	518.7558299538532	0.6318713488335783	0.9001752402236983
growth_another_Set2Cell3.36344	ID7604014	7604014	802	216.77685546875	36.96049998485592	60.093375313132164	0.0	984.0	984	0.5	1		540.1891891891892	430.0	86.0	2201.0	19987.0	457.4468298087791	0.6275313121854149	0.9106286502484242
growth_another_Set2Cell3.36345	ID5273355	5273355	802	90.35861206054688	36.555077395190985	59.21037740594546	0.0	300.0	300	0.5	1		298.05405405405406	217.0	17.0	1175.0	11028.0	286.01407754261425	0.30778901133485104	0.49051585108965734
growth_another_Set2Cell3.36346	ID7266098	7266098	802	233.248046875	36.940013632444426	60.14351444511302	0.0	887.0	887	0.5	1		562.2972972972973	330.0	170.0	1936.0	20805.0	458.4213772929434	0.6317364027622446	0.9497669016103129
growth_another_Set2Cell3.36347	ID6078210	6078210	802	103.86237335205078	37.120948065528054	60.996863018473334	0.0	538.0	538	0.5	1		439.3243243243243	288.0	15.0	1605.0	16255.0	394.05781118835665	0.4291722692290296	0.6695798509423548
growth_another_Set2Cell3.36348	ID6088450	6088450	802	99.0960464477539	37.25086631649319	60.43139744154259	0.0	542.0	542	0.5	1		369.02702702702703	256.0	61.0	1430.0	13654.0	305.81879951719475	0.3035437171048253	0.5619784191158019
growth_another_Set2Cell3.36349	ID5459724	5459724	802	185.98045349121094	37.45383969896136	60.0945971018411	0.0	357.0	357	0.5	1		457.81081081081084	236.0	69.0	2636.0	16939.0	541.9333106695077	0.6627223570341132	0.6734139035383715
growth_another_Set2Cell3.36350	ID6539068	6539068	802	274.66009521484375	37.23841298838034	60.84103311986096	0.0	674.0	674	0.5	1		633.3783783783783	349.0	71.0	2637.0	23435.0	667.3035437636455	0.6857379997233365	0.7722144743831476
growth_another_Set2Cell3.36351	ID6098690	6098690	802	108.56297302246094	36.98616482290042	61.43253553956486	0.0	547.0	547	0.5	1		389.13513513513516	270.0	39.0	1710.0	14398.0	398.5930925812105	0.4194277989983189	0.5769585019836201
growth_another_Set2Cell3.36352	ID5720887	5720887	802	227.85159301757812	37.41115907283558	60.97501426750055	0.0	434.0	434	0.5	1		559.7837837837837	235.0	66.0	2952.0	20712.0	672.7278686700034	0.6736982701618262	0.6698833055483652
growth_another_Set2Cell3.36353	ID5819192	5819192	802	220.74771118164062	37.29996831331514	60.64954016702744	0.0	463.0	463	0.5	1		550.2702702702703	337.0	132.0	2406.0	20360.0	534.9218867506964	0.6348994324981663	0.7989683456060205
growth_another_Set2Cell3.36354	ID6518533	6518533	802	224.79672241210938	37.222768542374816	60.88431874418849	0.0	668.0	668	0.5	1		630.4864864864865	281.0	117.0	2809.0	23328.0	691.3136296461503	0.6951717435042669	0.7480128617617022
growth_another_Set2Cell3.36355	ID5405498	5405498	802	165.81936645507812	37.27479129701957	59.94109770572568	0.0	340.0	340	0.5	1		425.43243243243245	228.0	0.0	2322.0	15741.0	477.77182725535306	0.6587311759863214	0.7072488727929706
growth_another_Set2Cell3.36356	ID6778638	6778638	802	232.5037384033203	37.17744179342396	60.5177681066972	0.0	744.0	744	0.5	1		621.0	375.0	37.0	2441.0	22977.0	637.2288094205687	0.6749831422791639	0.7854321596901809
growth_another_Set2Cell3.36357	ID7180039	7180039	802	237.26138305664062	36.97803954980872	60.22055691977166	0.0	860.0	860	0.5	1		591.027027027027	407.0	75.0	1956.0	21868.0	486.944925387215	0.6212207672504098	0.9301677971185625
growth_another_Set2Cell3.36358	ID5514040	5514040	802	202.2474365234375	37.645563352854445	60.32702759607677	0.0	373.0	373	0.5	1		519.8378378378378	226.0	32.0	2881.0	19234.0	641.8151565639403	0.6788194174887653	0.6549953058315383
growth_another_Set2Cell3.36359	ID6936324	6936324	802	253.79563903808594	37.11230751002294	60.40381064146349	0.0	789.0	789	0.5	1		620.1351351351351	410.0	33.0	2522.0	22945.0	558.1422639316851	0.626111218816792	0.8556037188612672
growth_another_Set2Cell3.36360	ID6619924	6619924	802	282.56170654296875	37.26747720813398	60.76146448217316	0.0	696.0	696	0.5	1		649.1621621621622	332.0	68.0	3014.0	24019.0	670.4409624150989	0.6894928496837414	0.7903074238569782
growth_another_Set2Cell3.36361	ID6847261	6847261	802	266.4676208496094	37.14503097516774	60.454758146449	0.0	765.0	765	0.5	1		619.6216216216217	379.0	105.0	2448.0	22926.0	582.8810795118098	0.6873774569212756	0.8660832585634073
growth_another_Set2Cell3.36362	ID6088491	6088491	802	106.0593032836914	37.074623373000136	61.30712325741624	0.0	542.0	542	0.5	1		368.27027027027026	221.0	77.0	1867.0	13626.0	377.89237508468887	0.35738711142018054	0.5131728746330391
growth_another_Set2Cell3.36363	ID7389960	7389960	802	227.2017364501953	36.9531360938368	60.19150117248588	0.0	922.0	922	0.5	1		563.8918918918919	391.0	80.0	2018.0	20864.0	474.7877762036766	0.6213252037532059	0.9102803199161682
growth_another_Set2Cell3.36364	ID7352075	7352075	802	224.90589904785156	36.95614823073507	60.17586593919252	0.0	911.0	911	0.5	1		559.8378378378378	383.0	155.0	2028.0	20714.0	473.98033910897806	0.6155336776995854	0.9000522456459584
growth_another_Set2Cell3.36365	ID6994710	6994710	802	222.4203643798828	37.068849232486265	60.34214322438244	0.0	806.0	806	0.5	1		607.3783783783783	389.0	164.0	2463.0	22473.0	538.791773392166	0.6508437894665465	0.888871849140604
growth_another_Set2Cell3.36366	ID5340972	5340972	802	139.83477783203125	36.99464939744974	59.58889138846605	0.0	322.0	322	0.5	1		369.5135135135135	231.0	47.0	1742.0	13672.0	394.8080139357202	0.653147651549018	0.7395611463125117
growth_another_Set2Cell3.36367	ID7627531	7627531	802	217.83831787109375	36.916739256136054	60.07666219488291	0.0	991.0	991	0.5	1		552.4864864864865	387.0	57.0	1950.0	20442.0	459.93227892941064	0.6016423484829936	0.9024655236509925
growth_another_Set2Cell3.36368	ID7600114	7600114	802	229.68663024902344	36.93774598360714	60.10349976946857	0.0	983.0	983	0.5	1		546.2432432432432	432.0	94.0	2161.0	20211.0	471.2310358934237	0.6382816290502663	0.903245842467682
growth_another_Set2Cell3.36369	ID6309858	6309858	802	228.38571166992188	37.12105926632425	61.01579773445178	0.0	608.0	608	0.5	1		563.5675675675676	334.0	79.0	2470.0	20852.0	558.0238714796537	0.6307787868692939	0.7812773538977712
growth_another_Set2Cell3.36370	ID6050782	6050782	802	208.6907196044922	37.22463121673309	60.56172139900351	0.0	530.0	530	0.5	1		572.2702702702703	414.0	86.0	2046.0	21174.0	463.4532607770981	0.6126817758059945	0.9382347679437236
growth_another_Set2Cell3.36371	ID5809114	5809114	802	233.69528198242188	37.25206907511294	60.673517221161546	0.0	460.0	460	0.5	1		569.1891891891892	367.0	85.0	2204.0	21060.0	536.8408536075679	0.6253466933570305	0.8158605351455536
growth_another_Set2Cell3.36372	ID7135214	7135214	802	243.94305419921875	36.99288484017803	60.27685536400265	0.0	848.0	848	0.5	1		608.5675675675676	438.0	85.0	2196.0	22517.0	515.651989693121	0.6508902436961046	0.9306184587028302
growth_another_Set2Cell3.36373	ID7286762	7286762	802	223.4434051513672	36.94012439572654	60.13315941876589	0.0	893.0	893	0.5	1		541.5135135135135	373.0	71.0	1994.0	20036.0	466.2239937115124	0.614641420718069	0.8842812348976469
growth_another_Set2Cell3.36374	ID6580193	6580193	802	250.30421447753906	37.265608379190844	60.80081968197536	0.0	686.0	686	0.5	1		639.7027027027027	393.0	52.0	3113.0	23669.0	663.8657354576411	0.6861143200216726	0.7842190618292317
growth_another_Set2Cell3.36375	ID5798879	5798879	802	214.0029754638672	37.28911203640044	60.69269354882993	0.0	455.0	455	0.5	1		542.5135135135135	329.0	82.0	2194.0	20073.0	539.0467214146357	0.648798819077677	0.7920571710098688
growth_another_Set2Cell3.36376	ID6919136	6919136	802	261.0768737792969	37.11746593336829	60.43408023756401	0.0	782.0	782	0.5	1		621.4054054054054	443.0	125.0	2594.0	22992.0	558.802512295487	0.6708298221120992	0.8929493291513221
growth_another_Set2Cell3.36377	ID6666220	6666220	802	223.88919067382812	37.22797079528703	60.731764067185104	0.0	712.0	712	0.5	1		649.081081081081	376.0	111.0	2833.0	24016.0	652.6692789519725	0.6632559118289186	0.7931545673083729
growth_another_Set2Cell3.36378	ID6320105	6320105	802	235.0155029296875	37.13743019426677	60.9973410176286	0.0	610.0	610	0.5	1		582.3783783783783	391.0	87.0	2425.0	21548.0	564.5892976979594	0.652332148703051	0.8144680012796119
growth_another_Set2Cell3.36379	ID6183891	6183891	802	39.82340621948242	37.25558853822279	60.435224148881254	0.0	570.0	570	0.5	1		263.2162162162162	224.0	93.0	690.0	9739.0	141.22286074285705	0.08179269883704096	0.2818435660372915
growth_another_Set2Cell3.36380	ID7544829	7544829	802	220.42825317382812	36.942865473181925	60.13458334219065	0.0	966.0	966	0.5	1		541.7027027027027	380.0	123.0	1970.0	20043.0	439.8244513985643	0.6184611872731105	0.941286411679319
growth_another_Set2Cell3.36381	ID7420927	7420927	802	199.08950805664062	36.963005806408454	60.1980010672956	0.0	931.0	931	0.5	1		571.918918918919	409.0	126.0	2041.0	21161.0	468.4061259193765	0.6170051432770023	0.9317926395619021
growth_another_Set2Cell3.36382	ID5361601	5361601	802	158.72254943847656	37.106290884753584	59.787971884766336	0.0	330.0	330	0.5	1		390.5945945945946	217.0	10.0	2059.0	14452.0	444.8636782118677	0.626537857385963	0.6764137353186925
growth_another_Set2Cell3.36383	ID5320643	5320643	802	105.10122680664062	36.87018941693946	59.445404105425986	0.0	316.0	316	0.5	1		361.02702702702703	254.0	29.0	1674.0	13358.0	372.64791891471964	0.5502139696815841	0.6877189272206186
growth_another_Set2Cell3.36384	ID7297019	7297019	802	241.52415466308594	36.92991845298384	60.12090027529646	0.0	895.0	895	0.5	1		552.7027027027027	415.0	98.0	2041.0	20450.0	455.9294453741271	0.6316159733884263	0.9385536413712056
growth_another_Set2Cell3.36385	ID6009806	6009806	802	213.4662628173828	37.24104115675134	60.541109135719566	0.0	518.0	518	0.5	1		573.6486486486486	342.0	73.0	2482.0	21225.0	589.2658905704536	0.6314783526458863	0.7536016129184582
growth_another_Set2Cell3.36386	ID5612483	5612483	802	214.4182586669922	37.629022178961485	60.60188341679283	0.0	402.0	402	0.5	1		533.2702702702703	252.0	25.0	3193.0	19731.0	662.2157104351626	0.6460886599294403	0.6321451115095688
growth_another_Set2Cell3.36387	ID6730751	6730751	802	266.58575439453125	37.23682657378704	60.59519908351472	0.0	729.0	729	0.5	1		640.8648648648649	366.0	82.0	3024.0	23712.0	693.0461810074484	0.6925477529738261	0.7567337036098132
growth_another_Set2Cell3.36388	ID5253066	5253066	802	90.42034912109375	36.499488584316	59.15910289183746	0.0	297.0	297	0.5	1		358.27027027027026	213.0	0.0	1339.0	13256.0	339.7133308352016	0.2569167510006108	0.43113579794614665
growth_another_Set2Cell3.36389	ID6173635	6173635	802	42.42972946166992	37.23684205115777	60.331178187877214	0.0	567.0	567	0.5	1		216.43243243243242	153.0	23.0	681.0	8008.0	170.63159479164798	0.05206764150985104	0.12555011909708547
growth_another_Set2Cell3.36390	ID6173692	6173692	802	167.77734375	37.031096443142324	61.319366085213126	0.0	567.0	567	0.5	1		488.2432432432432	243.0	70.0	2544.0	18065.0	574.1475519510741	0.6012695880145982	0.6386273335492085
growth_another_Set2Cell3.36391	ID5999615	5999615	802	219.28858947753906	37.26686510519255	60.536061692274366	0.0	516.0	516	0.5	1		573.2162162162163	303.0	28.0	2453.0	21209.0	607.20681700605	0.651016683177562	0.7444790506580407
growth_another_Set2Cell3.36392	ID5700593	5700593	802	227.46812438964844	37.55366644291151	60.825125342398394	0.0	428.0	428	0.5	1		553.1891891891892	285.0	58.0	2506.0	20468.0	652.9353736030098	0.6888626189338056	0.6911491487442478
growth_another_Set2Cell3.36393	ID7238601	7238601	802	224.48068237304688	36.93162730153489	60.17982309375186	0.0	878.0	878	0.5	1		578.2972972972973	384.0	50.0	1872.0	21397.0	427.2084363025244	0.6135155221856862	1.0294227106897325
growth_another_Set2Cell3.36394	ID6132725	6132725	802	75.57821655273438	37.24753994630566	60.3605957295851	0.0	554.0	554	0.5	1		263.2162162162162	207.0	35.0	1033.0	9739.0	233.6045013758576	0.4108928613715605	0.6562903075899994
growth_another_Set2Cell3.36395	ID6419401	6419401	802	243.33834838867188	37.13292024862375	60.911105807286695	0.0	639.0	639	0.5	1		605.7837837837837	350.0	67.0	2454.0	22414.0	552.5892655457545	0.6438212036558101	0.8587285312727047
growth_another_Set2Cell3.36396	ID6153206	6153206	802	60.86721420288086	37.22597987537644	60.39625279839165	0.0	561.0	561	0.5	1		234.32432432432432	186.0	0.0	719.0	8670.0	170.16528795622574	0.2604360112193455	0.5690581250263556
growth_another_Set2Cell3.36397	ID6194165	6194165	802	33.6167106628418	37.280381992240365	60.35929261810781	0.0	573.0	573	0.5	1		227.67567567567568	206.0	5.0	749.0	8424.0	159.68633387120272	0.04926011913067064	0.13387243751141
growth_another_Set2Cell3.36398	ID6898629	6898629	802	269.8354797363281	37.118657191753115	60.43724403174385	0.0	779.0	779	0.5	1		619.1081081081081	395.0	117.0	2569.0	22907.0	573.2454285219563	0.6690958172206374	0.8658904176044584
growth_another_Set2Cell3.36399	ID7334850	7334850	802	239.84054565429688	36.948178125216124	60.15185317039898	0.0	906.0	906	0.5	1		565.3783783783783	391.0	30.0	2110.0	20919.0	481.5102024620819	0.6054353396699876	0.8856021183373276
growth_another_Set2Cell3.36400	ID5853175	5853175	802	215.66961669921875	37.19936365597535	60.652337430157836	0.0	475.0	475	0.5	1		571.027027027027	342.0	108.0	2224.0	21128.0	557.698867693872	0.6668622568477108	0.81926296339161
growth_another_Set2Cell3.36401	ID5788648	5788648	802	233.04737854003906	37.29189875783281	60.70660948244474	0.0	454.0	454	0.5	1		546.1081081081081	349.0	27.0	2094.0	20206.0	526.681844917561	0.6491011230223706	0.8162540425111411
growth_another_Set2Cell3.36402	ID6030317	6030317	802	236.51577758789062	37.250856427646525	60.54273484089362	0.0	525.0	525	0.5	1		589.3243243243244	371.0	39.0	2360.0	21805.0	542.9706895124907	0.6532234547596552	0.85770548706244
growth_another_Set2Cell3.36403	ID6214637	6214637	802	202.85031127929688	37.1178284375229	61.21927963537806	0.0	579.0	579	0.5	1		533.027027027027	385.0	106.0	2367.0	19722.0	509.3090355508075	0.589259515099061	0.7760856062860496
growth_another_Set2Cell3.36404	ID6330324	6330324	802	228.1658935546875	37.1575913176561	60.989889272699365	0.0	613.0	613	0.5	1		563.3783783783783	398.0	66.0	2287.0	20845.0	542.2315696038687	0.6455852341540081	0.8152270444890858
growth_another_Set2Cell3.36405	ID5863404	5863404	802	214.83251953125	37.2102883733353	60.6391239246021	0.0	477.0	477	0.5	1		572.7567567567568	367.0	81.0	2377.0	21192.0	599.8865358181127	0.6586227812587956	0.7582636285573509
growth_another_Set2Cell3.36406	ID6450135	6450135	802	237.5983123779297	37.131366597136676	60.9178116986931	0.0	648.0	648	0.5	1		609.1891891891892	368.0	21.0	2996.0	22540.0	611.5322666983429	0.6476417101831575	0.7831317644463398
growth_another_Set2Cell3.36407	ID5473254	5473254	802	197.84580993652344	37.48152064455292	60.14579256940923	0.0	362.0	362	0.5	1		468.2432432432432	278.0	19.0	2376.0	17325.0	526.7945733609283	0.6570104287369641	0.7048671058837195
growth_another_Set2Cell3.36408	ID6235112	6235112	802	213.8185577392578	37.13585022605127	61.16128725721438	0.0	583.0	583	0.5	1		540.6216216216217	301.0	87.0	2534.0	20003.0	551.4351151188924	0.5978211446057046	0.7336215765974144
growth_another_Set2Cell3.36409	ID6398939	6398939	802	221.959228515625	37.08771562507511	60.893868916067696	0.0	633.0	633	0.5	1		596.4864864864865	388.0	72.0	2202.0	22070.0	531.8268108668053	0.654353030466294	0.8872465186879475
growth_another_Set2Cell3.36410	ID7410637	7410637	802	197.51979064941406	36.96117551937688	60.21289467806933	0.0	928.0	928	0.5	1		549.2972972972973	406.0	86.0	1822.0	20324.0	444.2747438782088	0.6301502398724691	0.9558776481197292
growth_another_Set2Cell3.36411	ID7081936	7081936	802	247.20379638671875	37.00793985546226	60.2834279441001	0.0	832.0	832	0.5	1		621.972972972973	399.0	170.0	2135.0	23013.0	519.7059257399796	0.6321209815017124	0.9270255377494211
growth_another_Set2Cell3.36412	ID6204384	6204384	802	181.56985473632812	37.1186085336224	61.252506841542605	0.0	576.0	576	0.5	1		520.4324324324324	295.0	87.0	2404.0	19256.0	538.7961653610832	0.5713682651128412	0.7024379873179969
growth_another_Set2Cell3.36413	ID6120418	6120418	802	136.5028533935547	36.89899088758643	61.532221579807455	0.0	552.0	552	0.5	1		410.02702702702703	249.0	112.0	1823.0	15171.0	410.3532683003814	0.5482040141064817	0.7076175658984292
growth_another_Set2Cell3.36414	ID6720473	6720473	802	267.0278625488281	37.239192029890646	60.60291078935292	0.0	727.0	727	0.5	1		643.7567567567568	348.0	71.0	3111.0	23819.0	686.1478381922192	0.7039552064273825	0.7752128233938882
growth_another_Set2Cell3.36415	ID7458737	7458737	802	210.0436553955078	36.97223707110624	60.19402268283002	0.0	942.0	942	0.5	1		549.3243243243244	389.0	154.0	2132.0	20325.0	454.3108366926067	0.6279817547129486	0.9328315416284564
growth_another_Set2Cell3.36416	ID5656471	5656471	802	183.7797088623047	37.49970921417749	60.718295123856365	0.0	417.0	417	0.5	1		531.5135135135135	265.0	17.0	2633.0	19666.0	682.4419642244567	0.6872310420338532	0.6344637200787051
growth_another_Set2Cell3.36417	ID7276462	7276462	802	226.50233459472656	36.95083641061029	60.16149107391734	0.0	889.0	889	0.5	1		533.3783783783783	435.0	150.0	1751.0	19735.0	412.4326444235303	0.5910017596490004	0.9607944451556752
growth_another_Set2Cell3.36418	ID6429606	6429606	802	251.165771484375	37.146230256608966	60.923650026247635	0.0	642.0	642	0.5	1		621.7027027027027	387.0	64.0	2527.0	23003.0	581.959232290414	0.6518154999766967	0.8431082429065674
growth_another_Set2Cell3.36419	ID7035822	7035822	802	243.12631225585938	37.02546198934945	60.297367671671225	0.0	819.0	819	0.5	1		624.8378378378378	407.0	66.0	2206.0	23119.0	553.0259946428836	0.6545013772739816	0.8939128963120433
growth_another_Set2Cell3.36420	ID7480247	7480247	802	214.46827697753906	36.97266752870049	60.16832765411481	0.0	947.0	947	0.5	1		536.4594594594595	355.0	58.0	1968.0	19849.0	454.81422303779976	0.6360559111679281	0.9171281368728299
growth_another_Set2Cell3.36421	ID7372727	7372727	802	207.4344482421875	36.94440970727064	60.162335106683756	0.0	916.0	916	0.5	1		550.918918918919	384.0	38.0	1930.0	20384.0	477.8671583411241	0.6221258524547829	0.8843093171004677
growth_another_Set2Cell3.36422	ID5439387	5439387	802	149.88621520996094	37.4156843141391	60.01253189022122	0.0	351.0	351	0.5	1		453.0810810810811	277.0	45.0	2006.0	16764.0	510.446012945671	0.6565327566597908	0.7035783692701664
growth_another_Set2Cell3.36423	ID7496632	7496632	802	239.28598022460938	36.950248332148476	60.13063428576545	0.0	954.0	954	0.5	1		561.0	414.0	107.0	2144.0	20757.0	456.5864893119618	0.6446048032472658	0.9631674196753538
growth_another_Set2Cell3.36424	ID6569903	6569903	802	244.25860595703125	37.255139305561265	60.7984436728364	0.0	683.0	683	0.5	1		627.7567567567568	351.0	90.0	2774.0	23227.0	640.0603880106161	0.6436794318587377	0.7681622351656348
growth_another_Set2Cell3.36425	ID5472130	5472130	802	188.29922485351562	37.4538707655449	60.11868062227131	0.0	360.0	360	0.5	1		459.72972972972974	248.0	29.0	2411.0	17010.0	517.8818316871057	0.6399801241498995	0.6928349883172519
growth_another_Set2Cell3.36426	ID6439856	6439856	802	247.06106567382812	37.126346949712186	60.881858260722204	0.0	644.0	644	0.5	1		598.4864864864865	330.0	92.0	2617.0	22144.0	571.6023589496082	0.638122633570981	0.8157330716440487
growth_another_Set2Cell3.36427	ID5873547	5873547	802	230.68447875976562	37.21800823942278	60.61532891164828	0.0	479.0	479	0.5	1		580.4594594594595	373.0	115.0	2534.0	21477.0	564.8950539010957	0.624738179573806	0.790221384811962
growth_another_Set2Cell3.36428	ID6977465	6977465	802	240.89137268066406	37.069813039777	60.35264776909023	0.0	802.0	802	0.5	1		638.8378378378378	430.0	90.0	2282.0	23637.0	542.7075390788053	0.6339741947191001	0.9134423845456926
growth_another_Set2Cell3.36429	ID6908863	6908863	802	252.35992431640625	37.099818810805175	60.411053945662886	0.0	784.0	784	0.5	1		634.5675675675676	367.0	149.0	2673.0	23479.0	554.1157390403672	0.6472189785798175	0.8999270121388735
growth_another_Set2Cell3.36430	ID7045043	7045043	802	235.41946411132812	37.031187735112596	60.287020608558045	0.0	822.0	822	0.5	1		616.1891891891892	396.0	136.0	2073.0	22799.0	533.6732686369608	0.6253614671943564	0.8884843422013285
growth_another_Set2Cell3.36431	ID5263241	5263241	802	86.3122787475586	36.59156406946136	59.208672555434696	0.0	299.0	299	0.5	1		319.64864864864865	198.0	17.0	1257.0	11827.0	284.02300534915753	0.3306309800249789	0.5592876940735565
growth_another_Set2Cell3.36432	ID6590399	6590399	802	273.2135009765625	37.256559432165545	60.80001504381298	0.0	688.0	688	0.5	1		666.5675675675676	406.0	84.0	2822.0	24663.0	645.6470286352951	0.7020551456279757	0.8516803313137948
growth_another_Set2Cell3.36433	ID6678456	6678456	802	240.06158447265625	37.242651974333384	60.714945908035645	0.0	715.0	715	0.5	1		648.3513513513514	416.0	82.0	2897.0	23989.0	661.634097276341	0.6978202336730189	0.8055164066907563
growth_another_Set2Cell3.36434	ID7200691	7200691	802	201.6455535888672	36.95763639761083	60.198846036008185	0.0	867.0	867	0.5	1		571.8648648648649	415.0	92.0	1802.0	21159.0	422.46887868037504	0.5754072957239185	0.9888062433609744
growth_another_Set2Cell3.36435	ID5483405	5483405	802	160.8814239501953	37.511173599532135	60.19373419887081	0.0	365.0	365	0.5	1		470.2972972972973	234.0	22.0	2216.0	17401.0	552.0066356719145	0.6583368193120626	0.6764466990030874
growth_another_Set2Cell3.36436	ID7025545	7025545	802	226.19097900390625	37.04803216626072	60.319602077452195	0.0	816.0	816	0.5	1		613.918918918919	434.0	92.0	2180.0	22715.0	548.668204654506	0.6422846802429961	0.8752061099934588
growth_another_Set2Cell3.36437	ID7562135	7562135	802	216.58509826660156	36.94296559313048	60.101614406005766	0.0	972.0	972	0.5	1		538.1891891891892	405.0	107.0	2129.0	19913.0	445.3331984679086	0.6372766974786461	0.9407751800220004
growth_another_Set2Cell3.36438	ID5568433	5568433	802	190.72299194335938	37.67140752524353	60.58614314469813	0.0	389.0	389	0.5	1		521.2702702702703	265.0	0.0	2594.0	19287.0	655.1871085019509	0.6902695956781097	0.6498159594050862
growth_another_Set2Cell3.36439	ID5666739	5666739	802	224.3204803466797	37.4997976138185	60.71378064008989	0.0	418.0	418	0.5	1		547.2972972972973	228.0	32.0	2903.0	20250.0	707.5003676820742	0.6674914388645856	0.6193108893331019
growth_another_Set2Cell3.36440	ID5744562	5744562	802	225.09205627441406	37.33342588758744	60.94315876685577	0.0	440.0	440	0.5	1		576.918918918919	309.0	1.0	2815.0	21346.0	658.0497439141401	0.6579145077526732	0.6958143538768704
growth_another_Set2Cell3.36441	ID7534485	7534485	802	214.03038024902344	36.94940102382327	60.13428880334297	0.0	964.0	964	0.5	1		533.4594594594595	382.0	116.0	2193.0	19738.0	440.0255418466949	0.6360943868726816	0.94268530768637
growth_another_Set2Cell3.36442	ID7162762	7162762	802	209.3385467529297	36.98701412645248	60.2166133247828	0.0	856.0	856	0.5	1		590.0540540540541	391.0	138.0	1940.0	21832.0	474.4170074912966	0.5771854481169346	0.9103201506836465
growth_another_Set2Cell3.36443	ID5374906	5374906	802	134.42156982421875	37.176222862569915	59.81836544948735	0.0	332.0	332	0.5	1		395.7567567567568	228.0	0.0	2005.0	14643.0	468.8069020518058	0.6212925651685574	0.646992285601911
growth_another_Set2Cell3.36444	ID6867841	6867841	802	261.9617004394531	37.1272980297455	60.458399010125504	0.0	770.0	770	0.5	1		649.8648648648649	420.0	119.0	2857.0	24045.0	595.4127962161192	0.672589367230845	0.8777999561393656
growth_another_Set2Cell3.36445	ID6388618	6388618	802	211.2685546875	37.08660210488083	60.9055155057	0.0	630.0	630	0.5	1		578.8108108108108	364.0	130.0	2224.0	21416.0	514.47199674563	0.6425020593369266	0.8801840419779622
growth_another_Set2Cell3.36446	ID6809483	6809483	802	273.9797058105469	37.15858425949063	60.48401001756252	0.0	753.0	753	0.5	1		643.7567567567568	370.0	44.0	2855.0	23819.0	653.8445026408294	0.714032270229091	0.8203065230901552
growth_another_Set2Cell3.36447	ID5558200	5558200	802	161.02581787109375	37.69231574008296	60.558542654526185	0.0	386.0	386	0.5	1		483.05405405405406	229.0	29.0	2272.0	17873.0	607.747477984892	0.6454728940193335	0.6235766411301372
growth_another_Set2Cell3.36448	ID6204339	6204339	802	32.3136100769043	37.27053985495765	60.314894028540834	0.0	576.0	576	0.5	1		221.6216216216216	197.0	27.0	664.0	8200.0	154.9970163424931	0.029954178633281717	0.08316839056029174
growth_another_Set2Cell3.36449	ID5498813	5498813	802	157.2441864013672	37.56949889031749	60.22557000939629	0.0	368.0	368	0.5	1		457.97297297297297	218.0	51.0	2278.0	16945.0	557.127627831984	0.66392537130232	0.655995062379478
growth_another_Set2Cell3.36450	ID7483264	7483264	802	214.64987182617188	36.985338291158556	60.156863959798535	0.0	948.0	948	0.5	1		544.8378378378378	377.0	106.0	1992.0	20159.0	455.68504678326	0.6240942818376856	0.9189067571186561
growth_another_Set2Cell3.36451	ID7589761	7589761	802	221.75701904296875	36.949227100142394	60.087765385559166	0.0	980.0	980	0.5	1		526.4054054054054	393.0	92.0	1936.0	19477.0	427.28889911078113	0.6229701935842613	0.9457698168801957
growth_another_Set2Cell3.36452	ID6318995	6318995	802	226.92420959472656	37.123216583673106	61.01441740079849	0.0	609.0	609	0.5	1		567.3783783783783	304.0	32.0	2591.0	20993.0	586.5124963787289	0.6568733845030682	0.7670397155321278
growth_another_Set2Cell3.36453	ID6589335	6589335	802	257.554443359375	37.24723723148005	60.798993513424094	0.0	689.0	689	0.5	1		667.1351351351351	416.0	138.0	2965.0	24684.0	658.7196403361331	0.6573983388157363	0.8034241831794046
growth_another_Set2Cell3.36454	ID5622689	5622689	802	224.9874267578125	37.62338460635126	60.60240996258255	0.0	404.0	404	0.5	1		551.0	265.0	34.0	3234.0	20387.0	671.7593815248632	0.7070257227542859	0.6794586050612511
growth_another_Set2Cell3.36455	ID6710163	6710163	802	282.1761169433594	37.24624331512222	60.61632716067367	0.0	725.0	725	0.5	1		678.0	342.0	121.0	3370.0	25086.0	728.9792711578141	0.6599065431561105	0.739508734734425
growth_another_Set2Cell3.36456	ID6888351	6888351	802	269.4195861816406	37.1329433550409	60.432212101033656	0.0	775.0	775	0.5	1		628.1891891891892	409.0	75.0	2538.0	23243.0	564.2813934474457	0.6600250246194458	0.8852592852361473
growth_another_Set2Cell3.36457	ID5493675	5493675	802	175.2801513671875	37.53788977230472	60.22233712435762	0.0	367.0	367	0.5	1		483.97297297297297	250.0	20.0	2293.0	17907.0	600.5807599725863	0.6586654458949025	0.6400085463016899
growth_another_Set2Cell3.36458	ID5385128	5385128	802	112.01911163330078	37.21082747713057	59.89676835367603	0.0	335.0	335	0.5	1		378.64864864864865	199.0	0.0	1873.0	14010.0	467.980128745763	0.5969784287785806	0.6049208907644658
growth_another_Set2Cell3.36459	ID6689692	6689692	802	256.39935302734375	37.2597831649266	60.66297044362018	0.0	718.0	718	0.5	1		636.3243243243244	381.0	123.0	2556.0	23544.0	631.3428393359513	0.6917088458046785	0.8242158672617644
growth_another_Set2Cell3.36460	ID6068135	6068135	802	154.86180114746094	37.22809885503674	60.62544902977532	0.0	536.0	536	0.5	1		523.6216216216217	373.0	92.0	1536.0	19374.0	407.00930588264816	0.5415753341336168	0.903935310182224
growth_another_Set2Cell3.36461	ID5429166	5429166	802	139.8231658935547	37.33872754701905	59.99163659034819	0.0	348.0	348	0.5	1		420.0	213.0	16.0	2144.0	15540.0	524.587986476583	0.627179257934734	0.6171876579634243
growth_another_Set2Cell3.37271	ID5615703	5615703	849	47.139503479003906	72.9063662413513	57.578530983140006	0.0	403.0	403	0.5	1		164.7027027027027	109.0	0.0	821.0	6094.0	191.11977990325926	0.4794455954013597	0.5585543248313418
growth_another_Set2Cell3.37272	ID5571664	5571664	849	49.0032844543457	73.05177334282034	57.30899000167075	0.0	390.0	390	0.5	1		187.59459459459458	129.0	0.0	921.0	6941.0	190.29778702798345	0.4559125319801418	0.617394596115553
growth_another_Set2Cell3.37273	ID5625936	5625936	849	50.37895965576172	72.95325355092169	57.678273468244285	0.0	406.0	406	0.5	1		178.2972972972973	127.0	0.0	873.0	6597.0	202.07106352646022	0.5187338129496403	0.6027448718868574
growth_another_Set2Cell3.37274	ID5730896	5730896	849	46.719871520996094	72.57273482532709	58.06079697243179	0.0	437.0	437	0.5	1		175.67567567567568	109.0	0.0	766.0	6500.0	187.29018691355432	0.47446299883089915	0.6036637205796328
growth_another_Set2Cell3.37275	ID5714013	5714013	849	54.34008026123047	72.6462386684622	57.91937915680019	0.0	432.0	432	0.5	1		201.8918918918919	133.0	0.0	985.0	7470.0	198.9210876179273	0.4312348472008312	0.6116049540951648
growth_another_Set2Cell3.37276	ID5459545	5459545	849	23.208005905151367	73.08527970396257	56.52217077206546	0.0	357.0	357	0.5	1		127.45945945945945	73.0	0.0	720.0	4716.0	168.67878655312003	0.30125890452754595	0.34987892059898223
growth_another_Set2Cell3.37277	ID5747805	5747805	849	51.93582534790039	72.51767575831585	58.11675658307657	0.0	442.0	442	0.5	1		162.02702702702703	98.0	0.0	901.0	5995.0	192.4848459383645	0.4821189156294275	0.5476360588167873
growth_another_Set2Cell3.37278	ID5598808	5598808	849	59.85120391845703	72.99966984204369	57.51654783790595	0.0	398.0	398	0.5	1		176.0810810810811	116.0	0.0	832.0	6515.0	198.4067620905176	0.46239548305498124	0.5612223629732508
growth_another_Set2Cell3.37279	ID5774920	5774920	849	52.4053955078125	72.38422964390291	58.20934506565102	0.0	450.0	450	0.5	1		157.54054054054055	108.0	0.0	833.0	5829.0	182.07959105148905	0.49489549323837806	0.5728800834151383
growth_another_Set2Cell3.37280	ID5859912	5859912	849	59.3326530456543	72.04024042155525	58.475636168792946	0.0	474.0	474	0.5	1		168.78378378378378	124.0	0.0	738.0	6245.0	182.54712255182756	0.4692505460373692	0.5906016398972298
growth_another_Set2Cell3.37281	ID5849675	5849675	849	51.967220306396484	72.10348473629573	58.46173774670234	0.0	472.0	472	0.5	1		182.56756756756758	143.0	0.0	805.0	6755.0	189.8909834236096	0.4567291193415979	0.602877646121008
growth_another_Set2Cell3.37282	ID5486660	5486660	849	47.48625183105469	73.03571893249533	56.685649201579714	0.0	364.0	364	0.5	1		163.67567567567568	98.0	0.0	730.0	6056.0	198.4606109889671	0.40911257033548487	0.47889130149026826
growth_another_Set2Cell3.37283	ID5561418	5561418	849	53.04724884033203	73.05650745349996	57.271943383443144	0.0	387.0	387	0.5	1		156.45945945945945	101.0	0.0	797.0	5789.0	195.5761566066606	0.46244927752737885	0.5059402219149356
growth_another_Set2Cell3.37284	ID5476466	5476466	849	46.77273178100586	73.09764696398324	56.62671329816211	0.0	361.0	361	0.5	1		167.72972972972974	95.0	0.0	945.0	6206.0	211.56344578303592	0.4484738178007088	0.4909371027207642
growth_another_Set2Cell3.37285	ID5839483	5839483	849	54.16391372680664	72.19578740901223	58.455379080361695	0.0	469.0	469	0.5	1		181.8918918918919	117.0	0.0	931.0	6730.0	194.16928235488282	0.4939929283367077	0.6194909987939079
growth_another_Set2Cell3.37286	ID5924473	5924473	849	50.29326629638672	72.12062988747347	58.80486133001011	0.0	494.0	494	0.5	1		204.59459459459458	152.0	0.0	780.0	7570.0	198.70601672088614	0.44605355842357236	0.6352077137749174
growth_another_Set2Cell3.37287	ID5405300	5405300	849	36.100486755371094	73.21888788155404	56.11829806026468	0.0	340.0	340	0.5	1		123.29729729729729	69.0	0.0	573.0	4562.0	134.23753094688058	0.29636268252164033	0.41995871032914284
growth_another_Set2Cell3.37288	ID5588595	5588595	849	59.464111328125	73.04207993005683	57.36517793551746	0.0	393.0	393	0.5	1		182.13513513513513	132.0	0.0	997.0	6739.0	203.3080806944861	0.455286933157251	0.5605387539087076
growth_another_Set2Cell3.37289	ID5593724	5593724	849	54.51182556152344	73.01634912782103	57.4791502031001	0.0	397.0	397	0.5	1		180.05405405405406	120.0	0.0	824.0	6662.0	193.15450723103424	0.5190354091826432	0.6370259769411638
growth_another_Set2Cell3.37290	ID5829238	5829238	849	72.73069763183594	72.17039201091153	58.40569777043997	0.0	466.0	466	0.5	1		192.45945945945945	143.0	0.0	792.0	7121.0	175.30395739251716	0.5400438774343138	0.769969441856147
growth_another_Set2Cell3.37291	ID5323875	5323875	849	22.459688186645508	73.20214049549722	55.78759609078385	0.0	317.0	317	0.5	1		119.37837837837837	88.0	1.0	598.0	4417.0	116.63507937898333	0.1875405547239952	0.3232758245294737
growth_another_Set2Cell3.37292	ID5944936	5944936	849	60.30902862548828	72.06008627306585	58.91890631838727	0.0	500.0	500	0.5	1		208.43243243243242	143.0	0.0	1080.0	7712.0	223.0456530922837	0.3335993721483964	0.4675212667580734
growth_another_Set2Cell3.37293	ID5686880	5686880	849	48.79656982421875	72.87535917299589	57.810353755545826	0.0	424.0	424	0.5	1		177.3783783783784	136.0	0.0	827.0	6563.0	189.88188599924595	0.4774220570425455	0.6037331742294207
growth_another_Set2Cell3.37294	ID5432420	5432420	849	34.77714920043945	73.16908649795947	56.426350696890644	0.0	349.0	349	0.5	1		156.8108108108108	108.0	0.0	666.0	5802.0	162.12715137574338	0.3502881687994477	0.5018214842085988
growth_another_Set2Cell3.37295	ID5340775	5340775	849	24.984445571899414	73.11339639676605	55.81536319383556	0.0	322.0	322	0.5	1		128.67567567567568	102.0	0.0	460.0	4761.0	108.02701669645579	0.1916923487923484	0.3832081157822781
growth_another_Set2Cell3.37296	ID5524067	5524067	849	55.28683090209961	73.08426429024911	56.99773922109064	0.0	377.0	377	0.5	1		168.16216216216216	117.0	0.0	846.0	6222.0	172.81195842004965	0.48318408005812746	0.6340186716111914
growth_another_Set2Cell3.37297	ID5914208	5914208	849	64.53102111816406	72.05555668070755	58.75447882119921	0.0	491.0	491	0.5	1		200.43243243243242	145.0	7.0	837.0	7416.0	199.96715571154022	0.4689917423687621	0.6400076497568721
growth_another_Set2Cell3.37298	ID5669996	5669996	849	49.63123321533203	72.83258300867924	57.74562136313432	0.0	419.0	419	0.5	1		147.94594594594594	81.0	0.0	836.0	5474.0	183.59707482932805	0.4713684624052765	0.5163050657545528
growth_another_Set2Cell3.37299	ID5378158	5378158	849	26.342416763305664	73.1152228225102	55.95312753744154	0.0	333.0	333	0.5	1		141.51351351351352	111.0	0.0	495.0	5236.0	108.94764839173946	0.32027790270980605	0.6301902362855406
growth_another_Set2Cell3.37300	ID5785112	5785112	849	49.47167205810547	72.34984093608358	58.23297619380942	0.0	452.0	452	0.5	1		175.51351351351352	113.0	17.0	902.0	6494.0	191.8169876646924	0.4336408107554477	0.5535326998126922
growth_another_Set2Cell3.37301	ID5388306	5388306	849	43.92890548706055	73.09598468571902	56.045450409926886	0.0	337.0	337	0.5	1		150.16216216216216	105.0	0.0	589.0	5556.0	146.81006503368627	0.33415531250216457	0.5123616998098524
growth_another_Set2Cell3.37302	ID5680144	5680144	849	49.80702209472656	72.79578499473486	57.84829201036733	0.0	422.0	422	0.5	1		171.1891891891892	121.0	0.0	841.0	6334.0	200.51764093047856	0.4695154121144183	0.5455435828912392
growth_another_Set2Cell3.37303	ID5757981	5757981	849	63.078548431396484	72.49070550357472	58.098969144638566	0.0	444.0	444	0.5	1		186.35135135135135	125.0	0.0	897.0	6895.0	208.0375521946053	0.5217407451029077	0.614235470043938
growth_another_Set2Cell3.37304	ID5544472	5544472	849	46.65233612060547	73.03671357504473	57.07478006431978	0.0	382.0	382	0.5	1		159.86486486486487	114.0	0.0	812.0	5915.0	174.75811253815343	0.4093400047653086	0.5313908665876126
growth_another_Set2Cell3.37305	ID5886996	5886996	849	61.872371673583984	71.97969792926595	58.61947079345603	0.0	483.0	483	0.5	1		197.51351351351352	125.0	23.0	1082.0	7308.0	216.0270844158232	0.48022665990205604	0.5932485022852866
growth_another_Set2Cell3.37306	ID5507072	5507072	849	39.64017105102539	73.12820870384591	56.922788761277396	0.0	371.0	371	0.5	1		176.21621621621622	120.0	0.0	762.0	6520.0	171.67510256540066	0.41969563892898903	0.6068868956852916
growth_another_Set2Cell3.37307	ID5581826	5581826	849	49.97842788696289	72.96543743101967	57.43306763522932	0.0	395.0	395	0.5	1		186.86486486486487	120.0	31.0	838.0	6914.0	193.31941935019847	0.4335547295148722	0.5846713526413784
growth_another_Set2Cell3.37308	ID5822464	5822464	849	57.72587966918945	72.20413818747015	58.409662276383976	0.0	465.0	465	0.5	1		194.02702702702703	151.0	13.0	885.0	7179.0	169.93389016622618	0.45334353338277633	0.7123138161425753
growth_another_Set2Cell3.37309	ID5968899	5968899	849	60.16783142089844	72.02413996595536	59.027467745981866	0.0	507.0	507	0.5	1		213.56756756756758	130.0	0.0	997.0	7902.0	230.0554933706866	0.2638203048948339	0.3875748416494129
growth_another_Set2Cell3.37310	ID5642760	5642760	849	62.3226432800293	72.84158995492105	57.70601202414883	0.0	411.0	411	0.5	1		171.97297297297297	98.0	0.0	984.0	6363.0	199.2330414484626	0.46442730387964176	0.5474932341077501
growth_another_Set2Cell3.37311	ID5350967	5350967	849	26.31421661376953	73.10522110227154	55.88150510988644	0.0	325.0	325	0.5	1		114.4054054054054	93.0	0.0	491.0	4233.0	119.84305928529552	0.17222336128322768	0.28050805835084847
growth_another_Set2Cell3.37312	ID5471806	5471806	849	49.719600677490234	73.05900740139742	56.578127853545034	0.0	360.0	360	0.5	1		150.51351351351352	91.0	0.0	749.0	5569.0	187.36693376331874	0.44281619897339575	0.4930886771633802
growth_another_Set2Cell3.37313	ID5534267	5534267	849	42.54976272583008	73.00785050663228	57.087129184814	0.0	379.0	379	0.5	1		169.8108108108108	107.0	0.0	936.0	6283.0	193.05523645921735	0.4300248939953495	0.5290098335389775
growth_another_Set2Cell3.37314	ID5442620	5442620	849	46.578712463378906	73.07307340557882	56.40946538953563	0.0	352.0	352	0.5	1		166.94594594594594	107.0	0.0	755.0	6177.0	172.48992658927875	0.3963979728136177	0.5494957664001677
growth_another_Set2Cell3.37315	ID5659705	5659705	849	53.07356643676758	72.86350066191297	57.73535187584386	0.0	415.0	415	0.5	1		155.1891891891892	87.0	0.0	868.0	5742.0	196.7671830471848	0.5001318840324862	0.5258887641992455
growth_another_Set2Cell3.37316	ID5805614	5805614	849	57.706478118896484	72.27549069693089	58.28417286318432	0.0	458.0	458	0.5	1		178.05405405405406	121.0	0.0	803.0	6588.0	191.88045264723584	0.5026498889711325	0.6208103019506702
growth_another_Set2Cell3.37317	ID5838880	5838880	849	61.63275146484375	72.13528634627505	58.39164028166959	0.0	468.0	468	0.5	1		193.40540540540542	136.0	33.0	695.0	7156.0	161.40708704312752	0.4553774580213802	0.749845670488226
growth_another_Set2Cell3.37318	ID5415471	5415471	849	44.404415130615234	73.12272825867225	56.284983829351546	0.0	344.0	344	0.5	1		169.75675675675674	122.0	0.0	627.0	6281.0	151.48989797735422	0.3954244491512298	0.6350831383361403
growth_another_Set2Cell3.37319	ID5890599	5890599	849	56.080841064453125	72.08128665695584	58.642345721905556	0.0	484.0	484	0.5	1		198.24324324324326	109.0	0.0	849.0	7335.0	206.37525225846423	0.5085847179758972	0.6476857990652706
growth_another_Set2Cell3.37320	ID5676758	5676758	849	64.71853637695312	72.84559594274971	57.81560193041497	0.0	420.0	420	0.5	1		201.83783783783784	155.0	0.0	910.0	7468.0	189.76967230969373	0.5418143125705971	0.7475223352631691
growth_another_Set2Cell3.37321	ID5577949	5577949	849	46.631431579589844	72.99462247962052	57.314198924532405	0.0	391.0	391	0.5	1		153.27027027027026	78.0	0.0	924.0	5671.0	194.06036412653907	0.4261457474410653	0.4720036147487925
growth_another_Set2Cell3.37322	ID5339867	5339867	849	25.564672470092773	73.08043868290856	55.78101541263577	0.0	321.0	321	0.5	1		121.32432432432432	106.0	0.0	444.0	4489.0	100.70558134539571	0.22700399096415227	0.4457710428448311
growth_another_Set2Cell3.37323	ID5639388	5639388	849	55.85757827758789	72.81798278182366	57.707262205314414	0.0	410.0	410	0.5	1		162.54054054054055	94.0	0.0	909.0	6014.0	207.58179038562054	0.4516152241168429	0.4872137107923329
growth_another_Set2Cell3.37324	ID5647068	5647068	849	49.08806228637695	72.84778456803826	57.709795354200054	0.0	412.0	412	0.5	1		185.0810810810811	133.0	0.0	918.0	6848.0	185.2441899491315	0.4527429960254121	0.6227451844325339
growth_another_Set2Cell3.37325	ID5541081	5541081	849	41.37866973876953	72.95886147690923	57.18809797046486	0.0	380.0	380	0.5	1		163.9189189189189	118.0	0.0	790.0	6065.0	167.04746138254947	0.43979383255286286	0.5994707847474887
growth_another_Set2Cell3.37326	ID5856459	5856459	849	51.35293960571289	72.09263001308203	58.4671730260794	0.0	473.0	473	0.5	1		173.6216216216216	108.0	0.0	751.0	6424.0	177.57038531732067	0.530312088415507	0.6776645771654045
growth_another_Set2Cell3.37327	ID5551299	5551299	849	63.5700569152832	73.039983744007	57.1410109391664	0.0	384.0	384	0.5	1		174.8918918918919	109.0	0.0	826.0	6471.0	176.4046459113226	0.456512964463918	0.6214817979475886
growth_another_Set2Cell3.37328	ID5866692	5866692	849	45.28729248046875	72.00734002729256	58.54691760069739	0.0	476.0	476	0.5	1		156.8918918918919	101.0	0.0	926.0	5805.0	203.10653796903182	0.4286153751499677	0.4635099038822963
growth_another_Set2Cell3.37329	ID5791943	5791943	849	60.97157287597656	72.3387770023134	58.31331356137536	0.0	456.0	456	0.5	1		191.21621621621622	130.0	0.0	850.0	7075.0	194.87847140876957	0.49767451327613754	0.6521069254747969
growth_another_Set2Cell3.37330	ID5347571	5347571	849	26.1116886138916	73.09031442413955	55.827233142457445	0.0	324.0	324	0.5	1		122.56756756756756	107.0	0.0	413.0	4535.0	98.56034263912207	0.3046424846960933	0.5807675070715882
growth_another_Set2Cell3.37331	ID5493488	5493488	849	48.434329986572266	73.11870669197161	56.81153763768459	0.0	367.0	367	0.5	1		152.54054054054055	95.0	0.0	783.0	5644.0	175.64493771283063	0.34898557652531237	0.44934489403955397
growth_another_Set2Cell3.37332	ID5951737	5951737	849	60.80967330932617	72.09402633674391	58.913729142765206	0.0	502.0	502	0.5	1		215.8108108108108	146.0	8.0	880.0	7985.0	208.81289309888007	0.3712602387535739	0.5596344459369711
growth_another_Set2Cell3.37333	ID5941502	5941502	849	50.731719970703125	72.10238765572909	58.87406824454564	0.0	499.0	499	0.5	1		191.8108108108108	131.0	0.0	997.0	7097.0	213.15550372619697	0.42572941607115433	0.5374066980383438
growth_another_Set2Cell3.37334	ID5520626	5520626	849	51.77582931518555	73.03511879810132	56.992822648382834	0.0	375.0	375	0.5	1		169.59459459459458	115.0	0.0	892.0	6275.0	175.97655453993792	0.43485492596513564	0.5841489392735438
growth_another_Set2Cell3.37335	ID5428986	5428986	849	43.48617172241211	73.1427714213218	56.356980413524305	0.0	348.0	348	0.5	1		141.05405405405406	84.0	0.0	617.0	5219.0	165.10820457875258	0.3899175308155115	0.479325619932136
growth_another_Set2Cell3.37336	ID5466337	5466337	849	41.79102325439453	73.16092951105365	56.62126736777135	0.0	359.0	359	0.5	1		157.40540540540542	111.0	0.0	667.0	5824.0	164.73741048837212	0.381030934886823	0.5272471397045497
growth_another_Set2Cell3.37337	ID5439201	5439201	849	39.76002502441406	73.16184631928056	56.36351858480376	0.0	351.0	351	0.5	1		161.32432432432432	128.0	0.0	625.0	5969.0	161.17658605359492	0.45723947140162613	0.6281171995361782
growth_another_Set2Cell3.37338	ID5384933	5384933	849	43.87376022338867	73.14664507100471	56.04667664356421	0.0	335.0	335	0.5	1		164.02702702702703	120.0	0.0	616.0	6069.0	147.1513745332575	0.40599553370051294	0.6437517176065558
growth_another_Set2Cell3.37339	ID5483243	5483243	849	45.89400863647461	73.12929217202002	56.786054270073684	0.0	365.0	365	0.5	1		166.6216216216216	121.0	0.0	647.0	6165.0	170.79297919335485	0.41935441024602277	0.5764766242041807
growth_another_Set2Cell3.37340	ID5412072	5412072	849	39.800445556640625	73.17440779178587	56.17477268418059	0.0	343.0	343	0.5	1		157.1891891891892	107.0	0.0	621.0	5816.0	161.6058026044716	0.42378562618283167	0.5790250292115156
growth_another_Set2Cell3.37341	ID5846246	5846246	849	59.00102996826172	72.14337502602541	58.48424862713203	0.0	471.0	471	0.5	1		175.83783783783784	115.0	0.0	897.0	6506.0	204.58773091180137	0.47678554084860864	0.5549685722048914
growth_another_Set2Cell3.37342	ID5812376	5812376	849	59.61051559448242	72.27008368657405	58.30902684289871	0.0	461.0	461	0.5	1		183.32432432432432	131.0	0.0	861.0	6783.0	194.86178207671742	0.45780683799011984	0.59088873554128
growth_another_Set2Cell3.37343	ID5632660	5632660	849	57.55681610107422	72.88260335229496	57.6696465754936	0.0	407.0	407	0.5	1		172.75675675675674	107.0	11.0	929.0	6392.0	200.92707430605063	0.4575257047074777	0.5397912661012342
growth_another_Set2Cell3.37344	ID5764756	5764756	849	62.696205139160156	72.46931685395862	58.15629753385078	0.0	447.0	447	0.5	1		152.59459459459458	103.0	0.0	814.0	5646.0	185.13770542482686	0.5388308550283297	0.5772126489231889
growth_another_Set2Cell3.37345	ID5975710	5975710	849	49.89567565917969	72.11505198840752	59.09137019087168	0.0	509.0	509	0.5	1		204.83783783783784	145.0	18.0	939.0	7579.0	208.3102005174966	0.3085409533295981	0.46371926570316807
growth_another_Set2Cell3.37346	ID5720730	5720730	849	60.32045364379883	72.65411517689431	57.920714488396136	0.0	434.0	434	0.5	1		177.78378378378378	118.0	0.0	706.0	6578.0	173.02827886009064	0.48381947215908105	0.6700501831343779
growth_another_Set2Cell3.37347	ID5422211	5422211	849	38.761741638183594	73.19463741855787	56.281652500311495	0.0	345.0	345	0.5	1		152.1891891891892	110.0	0.0	677.0	5631.0	148.44580714071267	0.4309653488934663	0.6175314762044031
growth_another_Set2Cell3.37348	ID5513863	5513863	849	34.26042556762695	73.0819831086561	56.94809839229648	0.0	373.0	373	0.5	1		151.32432432432432	98.0	0.0	760.0	5599.0	174.94047464686284	0.3536824926712805	0.4520070297279392
growth_another_Set2Cell3.37349	ID5955209	5955209	849	48.644691467285156	72.06044215146149	58.99382297903861	0.0	503.0	503	0.5	1		204.48648648648648	130.0	0.0	905.0	7566.0	214.8735573439544	0.3642229216927263	0.5081519146100815
growth_another_Set2Cell3.37350	ID5904009	5904009	849	47.848392486572266	72.08792415983176	58.69718783348902	0.0	489.0	489	0.5	1		170.59459459459458	110.0	0.0	1119.0	6312.0	222.25441621152441	0.45850270005454546	0.4825913381670503
growth_another_Set2Cell3.37351	ID5965448	5965448	849	33.80150604248047	72.06656703171517	59.03419713026108	0.0	506.0	506	0.5	1		185.59459459459458	109.0	0.0	799.0	6867.0	202.40394971160728	0.30967187050135425	0.43362627874962995
growth_another_Set2Cell3.37352	ID5996173	5996173	849	41.85498809814453	72.11920962908872	59.08050547392632	0.0	512.0	512	0.5	1		217.64864864864865	156.0	0.0	860.0	8053.0	211.47632074119844	0.25166843143159673	0.41386973417113104
growth_another_Set2Cell3.37353	ID5649537	5649537	849	70.28330993652344	72.8463701801836	57.740264918355685	0.0	413.0	413	0.5	1		183.7027027027027	106.0	0.0	799.0	6797.0	196.98743119307903	0.5135686052835553	0.632853783661204
growth_another_Set2Cell3.37354	ID5703823	5703823	849	66.51040649414062	72.76113121110976	57.908948741347466	0.0	429.0	429	0.5	1		197.0	123.0	0.0	814.0	7289.0	192.795948551254	0.5012823331135049	0.6823675149621634
growth_another_Set2Cell3.37355	ID5819065	5819065	849	56.163082122802734	72.27132903599261	58.39047908035024	0.0	463.0	463	0.5	1		169.56756756756758	123.0	0.0	748.0	6274.0	164.6697942585134	0.501298832776143	0.6876831601117397
growth_another_Set2Cell3.37356	ID5449392	5449392	849	46.307594299316406	73.08800092387703	56.48819674202933	0.0	353.0	353	0.5	1		153.02702702702703	104.0	0.0	681.0	5662.0	165.35592696538754	0.3653860645978086	0.4953074772104833
growth_another_Set2Cell3.37357	ID5503674	5503674	849	47.36958694458008	73.07872808134809	56.874978854506956	0.0	369.0	369	0.5	1		156.7027027027027	97.0	0.0	858.0	5798.0	181.83980508875032	0.45978340206672247	0.5428531890426285
growth_another_Set2Cell3.37358	ID5693628	5693628	849	51.9180793762207	72.73918627518914	57.82785720827894	0.0	426.0	426	0.5	1		177.59459459459458	128.0	0.0	878.0	6571.0	193.07719519224247	0.47276590792519185	0.5905289405315152
growth_another_Set2Cell3.37359	ID5737639	5737639	849	58.82212448120117	72.55481284405377	58.06662107871036	0.0	439.0	439	0.5	1		166.78378378378378	108.0	0.0	816.0	6171.0	178.07896736734133	0.5025882716526308	0.626532414083995
growth_another_Set2Cell3.37360	ID5605541	5605541	849	59.83842849731445	73.00824410638806	57.51376004907937	0.0	400.0	400	0.5	1		173.1891891891892	115.0	0.0	750.0	6408.0	180.51113198018777	0.46355025661409943	0.6077653979282627
growth_another_Set2Cell3.37361	ID5367968	5367968	849	32.18562316894531	73.13254440271842	55.85756223829193	0.0	329.0	329	0.5	1		120.27027027027027	95.0	0.0	428.0	4450.0	109.57839625092588	0.27069024454197627	0.4676234172937273
growth_another_Set2Cell3.37362	ID5361312	5361312	849	36.041709899902344	73.1717109596947	55.95792503980315	0.0	330.0	330	0.5	1		132.45945945945945	90.0	0.0	445.0	4901.0	117.89580960289436	0.2872889735232723	0.5014844988728888
growth_another_Set2Cell3.37363	ID5330598	5330598	849	29.475893020629883	73.14633602590341	55.81497237185972	0.0	319.0	319	0.5	1		124.48648648648648	92.0	0.0	532.0	4606.0	102.87306677584695	0.22365130494979196	0.44234821301547234
growth_another_Set2Cell3.37364	ID5883553	5883553	849	62.125892639160156	72.04004114452951	58.532740165356074	0.0	482.0	482	0.5	1		187.45945945945945	135.0	4.0	1105.0	6936.0	213.2695991507508	0.5174305596459194	0.5994481883641913
growth_another_Set2Cell3.37365	ID5893795	5893795	849	44.82583999633789	72.06963706195141	58.58476818333413	0.0	485.0	485	0.5	1		173.6216216216216	108.0	0.0	755.0	6424.0	192.06702408727463	0.48524857665604765	0.5906716430770231
growth_another_Set2Cell3.37366	ID5498536	5498536	849	44.01533508300781	73.14689668948363	56.87180359417786	0.0	368.0	368	0.5	1		155.9189189189189	96.0	0.0	856.0	5769.0	194.73434588039538	0.4064069085470766	0.4627392574424049
growth_another_Set2Cell3.37367	ID5418834	5418834	849	52.0562858581543	73.1018155845086	56.30645287517137	0.0	346.0	346	0.5	1		155.94594594594594	100.0	0.0	624.0	5770.0	160.2178977978889	0.44998695185718557	0.6041278853514901
growth_another_Set2Cell3.37368	ID5629267	5629267	849	50.5233268737793	72.87989943182305	57.70565160863934	0.0	408.0	408	0.5	1		158.59459459459458	86.0	0.0	1052.0	5868.0	217.829375054506	0.4995871830155298	0.4851114210150774
growth_another_Set2Cell3.37369	ID5585221	5585221	849	56.84562301635742	73.0113531316208	57.44153736878225	0.0	394.0	394	0.5	1		195.8918918918919	138.0	28.0	928.0	7248.0	201.6649839852367	0.4622073202312632	0.6141066858581717
growth_another_Set2Cell3.37370	ID5761344	5761344	849	70.3134765625	72.463146810197	58.16734189222482	0.0	446.0	446	0.5	1		199.7027027027027	140.0	0.0	842.0	7389.0	185.4988566698615	0.5036938980971362	0.7212402467921963
growth_another_Set2Cell3.37371	ID5364555	5364555	849	23.18012237548828	73.2176805949932	55.93257968177495	0.0	327.0	327	0.5	1		144.40540540540542	119.0	23.0	492.0	5343.0	106.85750102601841	0.2608563454425813	0.5591704716827556
growth_another_Set2Cell3.37372	ID5391695	5391695	849	41.42273712158203	73.12513896833094	56.04581287820151	0.0	336.0	336	0.5	1		149.64864864864865	111.0	0.0	668.0	5537.0	142.38176697726283	0.3504988901175315	0.5455578790147987
growth_another_Set2Cell3.37373	ID5756234	5756234	849	53.50985336303711	72.43652905451542	58.14764801846849	0.0	445.0	445	0.5	1		186.35135135135135	141.0	0.0	940.0	6895.0	208.41734522296792	0.4774827491711978	0.5779149766476906
growth_another_Set2Cell3.37374	ID5734263	5734263	849	59.447208404541016	72.56342572957146	58.023080338576264	0.0	438.0	438	0.5	1		199.43243243243242	146.0	0.0	853.0	7379.0	192.36951429483318	0.5012843010096386	0.6923260835826186
growth_another_Set2Cell3.37375	ID5547894	5547894	849	66.7884521484375	73.04840709623456	57.18672566190736	0.0	383.0	383	0.5	1		185.51351351351352	117.0	7.0	859.0	6864.0	191.88098475959598	0.4756286122985588	0.6232531938496625
growth_another_Set2Cell3.37376	ID5354363	5354363	849	24.64421272277832	73.12520062232412	55.99130183537292	0.0	326.0	326	0.5	1		129.56756756756758	105.0	0.0	560.0	4794.0	124.90652961771511	0.255767210959401	0.42254881462674587
growth_another_Set2Cell3.37377	ID5795700	5795700	849	59.70406723022461	72.33164117468526	58.33864852663399	0.0	459.0	459	0.5	1		182.8918918918919	142.0	21.0	809.0	6767.0	182.31745570475323	0.5042856348938317	0.6725777334301852
growth_another_Set2Cell3.37378	ID5788520	5788520	849	58.31123352050781	72.34955852300685	58.2708387543437	0.0	454.0	454	0.5	1		181.8918918918919	119.0	0.0	841.0	6730.0	193.3672073462222	0.5158412689474745	0.6402106114305253
growth_another_Set2Cell3.37379	ID5445991	5445991	849	44.34482955932617	73.12553021628294	56.494273174381284	0.0	354.0	354	0.5	1		153.27027027027026	93.0	0.0	759.0	5671.0	175.97674225253127	0.41638808837656094	0.5120928081911225
growth_another_Set2Cell3.37380	ID5700448	5700448	849	62.71659851074219	72.6806396051944	57.86657187681368	0.0	428.0	428	0.5	1		193.59459459459458	125.0	0.0	1005.0	7163.0	205.1351125829374	0.4758801864681793	0.6085969048527425
growth_another_Set2Cell3.37381	ID5798753	5798753	849	64.22298431396484	72.33769777259764	58.281968414350835	0.0	455.0	455	0.5	1		168.8108108108108	116.0	0.0	819.0	6246.0	182.56244560847267	0.509421335508292	0.6241449374522293
growth_another_Set2Cell3.37382	ID5784420	5784420	849	50.843292236328125	72.38161537001203	58.272857821007136	0.0	453.0	453	0.5	1		168.97297297297297	103.0	0.0	739.0	6252.0	192.52077614961263	0.4286455060401386	0.5266758836316582
growth_another_Set2Cell3.37383	ID5808998	5808998	849	58.02046203613281	72.27942255416534	58.322887744467025	0.0	460.0	460	0.5	1		167.35135135135135	128.0	0.0	730.0	6192.0	169.80809695002705	0.4715602284230901	0.631625932047055
growth_another_Set2Cell3.37384	ID5921048	5921048	849	54.40349578857422	72.11472780881445	58.7258321423277	0.0	492.0	492	0.5	1		199.05405405405406	146.0	0.0	827.0	7365.0	185.29839987705506	0.43513990534327124	0.6514244067298453
growth_another_Set2Cell3.37385	ID5530899	5530899	849	48.23357391357422	73.04556287583416	57.0260910354491	0.0	378.0	378	0.5	1		164.13513513513513	102.0	0.0	903.0	6073.0	193.2929788576804	0.38544084162868136	0.4724819461481126
growth_another_Set2Cell3.37386	ID5558044	5558044	849	52.03087615966797	73.06536936845383	57.28981626013287	0.0	386.0	386	0.5	1		165.1891891891892	111.0	15.0	745.0	6112.0	174.5643526416926	0.52791919658095	0.6539177439338443
growth_another_Set2Cell3.37387	ID5873426	5873426	849	58.20571517944336	72.06296938475502	58.537436765707845	0.0	479.0	479	0.5	1		199.94594594594594	126.0	30.0	937.0	7398.0	192.1272648165426	0.48169431793015133	0.6766537710187849
growth_another_Set2Cell3.37388	ID5931281	5931281	849	45.851295471191406	72.13321685904418	58.82920502349029	0.0	496.0	496	0.5	1		198.7027027027027	135.0	9.0	918.0	7352.0	221.41374855245112	0.42478097901889417	0.5351137841762412
growth_another_Set2Cell3.37389	ID5456158	5456158	849	37.43072509765625	73.12288190617804	56.53708700148143	0.0	356.0	356	0.5	1		147.9189189189189	94.0	0.0	687.0	5473.0	166.58854475396333	0.38015215348710324	0.48914663809312103
growth_another_Set2Cell3.37390	ID5374720	5374720	849	25.929922103881836	73.12426410623753	55.96193755361563	0.0	332.0	332	0.5	1		138.13513513513513	133.0	0.0	478.0	5111.0	117.4954283181932	0.3125645115886272	0.5599280093759563
growth_another_Set2Cell3.37391	ID5595393	5595393	849	40.02931594848633	72.98969404856155	57.38320716279446	0.0	396.0	396	0.5	1		185.16216216216216	133.0	0.0	805.0	6851.0	198.68169874806642	0.435961514432088	0.5658870124417391
growth_another_Set2Cell3.37392	ID5982478	5982478	849	46.40771484375	72.10943165727363	59.11650805257552	0.0	511.0	511	0.5	1		217.9189189189189	153.0	0.0	926.0	8063.0	208.5536672708781	0.25173081917977524	0.4202740200959646
growth_another_Set2Cell3.37393	ID5622528	5622528	849	40.13306427001953	72.9506660456635	57.55915950537627	0.0	404.0	404	0.5	1		162.45945945945945	108.0	0.0	764.0	6011.0	189.28734690860796	0.4402198766764617	0.5246797015871337
growth_another_Set2Cell3.37394	ID5910799	5910799	849	57.10051345825195	72.07711889199402	58.68262772694332	0.0	488.0	488	0.5	1		193.16216216216216	129.0	0.0	752.0	7147.0	194.06964865359168	0.4488451739792329	0.6166929953329308
growth_another_Set2Cell3.37395	ID5656320	5656320	849	48.155303955078125	72.84677288525488	57.76820061045414	0.0	417.0	417	0.5	1		162.1891891891892	95.0	0.0	799.0	6001.0	183.05840565207563	0.39982594808946637	0.5061265956113561
growth_another_Set2Cell3.37396	ID5320454	5320454	849	32.45265197753906	73.18181114602125	55.732061712465224	0.0	316.0	316	0.5	1		124.83783783783784	87.0	7.0	421.0	4619.0	103.67591424817627	0.26992217240504185	0.5118701624523228
growth_another_Set2Cell3.37397	ID5568264	5568264	849	55.45134735107422	72.99177880119431	57.31452843231167	0.0	389.0	389	0.5	1		167.16216216216216	118.0	0.0	870.0	6185.0	193.6034769995268	0.44591529603229735	0.5325548458756341
growth_another_Set2Cell3.37398	ID5973252	5973252	849	43.03468704223633	72.04245614669563	59.10211226724672	0.0	508.0	508	0.5	1		214.45945945945945	141.0	0.0	997.0	7935.0	218.0176591464547	0.20291852487823084	0.33187077832115514
growth_another_Set2Cell3.37399	ID6002948	6002948	849	62.147037506103516	72.11902456663616	58.86528781969509	0.0	517.0	517	0.5	1		248.40540540540542	148.0	0.0	1245.0	9191.0	255.0240140609267	0.20624104024067685	0.3330818364562852
growth_another_Set2Cell3.37400	ID5473078	5473078	849	45.922401428222656	73.07994133523286	56.688773242790816	0.0	362.0	362	0.5	1		159.9189189189189	98.0	0.0	790.0	5917.0	180.36234800139573	0.3491125298161919	0.45888220951987313
growth_another_Set2Cell3.37401	ID5900605	5900605	849	61.03981399536133	72.07385001687938	58.636599726044516	0.0	487.0	487	0.5	1		205.32432432432432	136.0	12.0	771.0	7597.0	207.56217998122526	0.4796749946859364	0.641361548907622
growth_another_Set2Cell3.37402	ID5825840	5825840	849	67.84298706054688	72.24113276980276	58.375468210005124	0.0	464.0	464	0.5	1		173.51351351351352	101.0	0.0	751.0	6420.0	179.32754352822622	0.46327512127664	0.6126737732677929
growth_another_Set2Cell3.37403	ID5683513	5683513	849	56.56299591064453	72.82104461005603	57.86950192376025	0.0	423.0	423	0.5	1		172.13513513513513	128.0	0.0	725.0	6369.0	167.39178297935956	0.47160002310566845	0.6590971245048921
growth_another_Set2Cell3.37404	ID5401890	5401890	849	46.662052154541016	73.16200734413178	56.128568527160304	0.0	341.0	341	0.5	1		173.1081081081081	127.0	0.0	672.0	6405.0	147.0481372022599	0.4280783372101748	0.7057633439343566
growth_another_Set2Cell3.37405	ID5962030	5962030	849	35.37070846557617	72.04398175226123	59.00969622751569	0.0	505.0	505	0.5	1		184.35135135135135	117.0	0.0	828.0	6821.0	212.96533575733454	0.25900973651423564	0.35616759451303814
growth_another_Set2Cell3.37406	ID5612320	5612320	849	46.530948638916016	72.95070876914414	57.55245061145982	0.0	402.0	402	0.5	1		180.67567567567568	123.0	23.0	699.0	6685.0	182.9974277375465	0.45462153665897764	0.6171414126228156
growth_another_Set2Cell3.37407	ID5744418	5744418	849	64.34359741210938	72.52323575910596	58.04970611597272	0.0	440.0	440	0.5	1		175.8918918918919	127.0	2.0	929.0	6508.0	179.02246658881546	0.5167018672164302	0.6694344975375415
growth_another_Set2Cell3.37408	ID5666592	5666592	849	55.31540298461914	72.90420146835073	57.82013123505799	0.0	418.0	418	0.5	1		182.6216216216216	105.0	0.0	966.0	6757.0	223.379516537234	0.4902829028290283	0.5379189865873593
growth_another_Set2Cell3.37409	ID5727533	5727533	849	42.235923767089844	72.55236485847695	58.04502261238762	0.0	436.0	436	0.5	1		188.59459459459458	133.0	0.0	832.0	6978.0	206.2136782104453	0.43634098333400956	0.555661390671878
growth_another_Set2Cell3.37410	ID5510447	5510447	849	46.64852523803711	73.03975369029251	56.95538092986277	0.0	372.0	372	0.5	1		166.27027027027026	132.0	0.0	698.0	6152.0	156.90666876427753	0.45641618655005767	0.6641692082516745
growth_another_Set2Cell3.37411	ID5938138	5938138	849	49.917293548583984	72.14179560146914	58.95345983306772	0.0	497.0	497	0.5	1		217.54054054054055	150.0	0.0	1027.0	8049.0	216.01435067999464	0.4098625162738761	0.5855298401920571
growth_another_Set2Cell3.37412	ID5870042	5870042	849	59.77659225463867	72.07823119607383	58.53022675448289	0.0	478.0	478	0.5	1		177.86486486486487	132.0	0.0	968.0	6581.0	207.63110478845812	0.47001912633151377	0.547797811800631
growth_another_Set2Cell3.37413	ID5741011	5741011	849	66.66773986816406	72.46062796043427	58.08820676496294	0.0	441.0	441	0.5	1		185.35135135135135	112.0	0.0	999.0	6858.0	201.43984713063105	0.5255532609590747	0.6339714927370066
growth_another_Set2Cell3.37414	ID5707219	5707219	849	52.29936599731445	72.70777637242442	57.88996199167204	0.0	430.0	430	0.5	1		169.78378378378378	126.0	0.0	833.0	6282.0	173.84845494074798	0.41608388198000484	0.5739146110511824
growth_another_Set2Cell3.37415	ID5771229	5771229	849	56.56893539428711	72.48824521662813	58.19552046735283	0.0	448.0	448	0.5	1		166.9189189189189	90.0	0.0	932.0	6176.0	202.53207954110192	0.4506460450210154	0.5120540938125017
growth_another_Set2Cell3.37416	ID5425621	5425621	849	36.044803619384766	73.09874318901842	56.32219676478451	0.0	347.0	347	0.5	1		153.21621621621622	112.0	0.0	612.0	5669.0	144.18393637124595	0.4021599278914186	0.6095636958682769
growth_another_Set2Cell3.37417	ID5397461	5397461	849	47.09141159057617	73.10886371931943	56.087087759123385	0.0	338.0	338	0.5	1		157.16216216216216	132.0	0.0	639.0	5815.0	144.1894035083164	0.3701292963802904	0.5888932202792884
growth_another_Set2Cell3.37418	ID5979080	5979080	849	46.661624908447266	72.06104152461602	59.035205745353785	0.0	510.0	510	0.5	1		224.8918918918919	139.0	0.0	1010.0	8321.0	239.45525953990096	0.24987488743479888	0.37552208382691366
growth_another_Set2Cell3.37419	ID5317062	5317062	849	27.34273338317871	73.17797965386566	55.71791594342439	0.0	315.0	315	0.5	1		124.8108108108108	114.0	0.0	451.0	4618.0	98.71137439745956	0.22818991894701446	0.4698356069522226
growth_another_Set2Cell3.37420	ID5517263	5517263	849	53.8897705078125	73.09525545423826	56.93458553666409	0.0	374.0	374	0.5	1		168.21621621621622	108.0	0.0	771.0	6224.0	174.6703458796877	0.429434880590769	0.5786442165552445
growth_another_Set2Cell3.37421	ID5398477	5398477	849	45.67144775390625	73.17864562389964	56.11393653952538	0.0	339.0	339	0.5	1		143.1081081081081	94.0	0.0	658.0	5295.0	155.4443065294848	0.35918519972010676	0.48658555562861594
growth_another_Set2Cell3.37422	ID5995002	5995002	849	43.51337814331055	72.1581466688983	58.99473795235306	0.0	515.0	515	0.5	1		217.86486486486487	155.0	0.0	1093.0	8061.0	247.85055557310716	0.24816722746627762	0.34954166406353543
growth_another_Set2Cell3.37423	ID5452794	5452794	849	43.86589813232422	73.1065729307304	56.48447521127892	0.0	355.0	355	0.5	1		156.02702702702703	102.0	0.0	649.0	5773.0	167.03218028047544	0.37662278107187236	0.5111181613616297
growth_another_Set2Cell3.37424	ID5897206	5897206	849	52.29608917236328	72.1039578735509	58.65889521408629	0.0	486.0	486	0.5	1		196.78378378378378	146.0	0.0	798.0	7281.0	196.90030403666148	0.5412221105036698	0.7019128862346883
growth_another_Set2Cell3.37425	ID5608954	5608954	849	50.17459487915039	72.97093967509326	57.527910964203215	0.0	401.0	401	0.5	1		171.05405405405406	117.0	0.0	815.0	6329.0	184.4701038629816	0.4383808010769019	0.5652167496638785
growth_another_Set2Cell3.37426	ID5832681	5832681	849	70.07392120361328	72.16954116240052	58.434495163021495	0.0	467.0	467	0.5	1		184.45945945945945	121.0	0.0	844.0	6825.0	188.56277978944286	0.5550562880863364	0.6983383117954318
growth_another_Set2Cell3.37427	ID5371363	5371363	849	36.005157470703125	73.18226789717902	55.937415668990155	0.0	331.0	331	0.5	1		136.8108108108108	113.0	0.0	570.0	5062.0	121.73168076594565	0.3079112221917192	0.5291685749861142
growth_another_Set2Cell3.37428	ID5696997	5696997	849	48.112510681152344	72.7609323371157	57.89925507660638	0.0	427.0	427	0.5	1		173.56756756756758	114.0	0.0	824.0	6422.0	196.02020028282521	0.44183134652499234	0.5426749881990617
growth_another_Set2Cell3.37429	ID5927913	5927913	849	46.54916763305664	72.09817860611504	58.82173071951044	0.0	495.0	495	0.5	1		188.56756756756758	126.0	0.0	744.0	6977.0	184.12850894907015	0.47990846532573533	0.6642009838474522
growth_another_Set2Cell3.37430	ID5724129	5724129	849	43.60817337036133	72.60186178970352	57.96593715708168	0.0	435.0	435	0.5	1		165.8918918918919	103.0	0.0	774.0	6138.0	206.38001407648514	0.49765094648381	0.5341973718530854
growth_another_Set2Cell3.37431	ID5802977	5802977	849	55.16524124145508	72.34136273272195	58.30332201339357	0.0	457.0	457	0.5	1		174.75675675675674	109.0	0.0	937.0	6466.0	209.2651700866903	0.48974788128787566	0.5490688559323492
growth_another_Set2Cell3.37432	ID5578220	5578220	849	67.06800079345703	73.01886326458333	57.3414171482195	0.0	392.0	392	0.5	1		165.48648648648648	94.0	0.0	994.0	6123.0	195.02259436360782	0.5257893507287006	0.5848234895601264
growth_another_Set2Cell3.37433	ID5878757	5878757	849	66.53479766845703	72.06234167680175	58.59133488692954	0.0	480.0	480	0.5	1		192.83783783783784	114.0	24.0	984.0	7135.0	215.55439034080285	0.5121038200978739	0.6059569642036617
growth_another_Set2Cell3.37434	ID5554665	5554665	849	50.618507385253906	73.00060460516282	57.20088274440771	0.0	385.0	385	0.5	1		156.21621621621622	93.0	0.0	816.0	5780.0	177.73624890318288	0.4128923607397754	0.5136979948726692
growth_another_Set2Cell3.37435	ID5769625	5769625	849	73.30081176757812	72.43811955525209	58.20078240243041	0.0	449.0	449	0.5	1		201.78378378378378	143.0	0.0	861.0	7466.0	210.49955596880258	0.4975472067472789	0.6369698030466749
growth_another_Set2Cell3.37436	ID5717396	5717396	849	44.08774185180664	72.58354677252709	57.96843120536519	0.0	433.0	433	0.5	1		191.32432432432432	113.0	12.0	865.0	7079.0	209.05648546293443	0.47556018759770713	0.5899091054326063
growth_another_Set2Cell3.37437	ID5853072	5853072	849	58.272308349609375	71.9908203880879	58.50680239555643	0.0	475.0	475	0.5	1		180.8918918918919	105.0	0.0	894.0	6693.0	201.58507768072405	0.5053964827973256	0.6025207866654196
growth_another_Set2Cell3.37438	ID5673371	5673371	849	58.919307708740234	72.84312398877692	57.86403079673602	0.0	421.0	421	0.5	1		173.21621621621622	99.0	0.0	895.0	6409.0	189.81747594511464	0.4856397768874575	0.5965997693637386
growth_another_Set2Cell3.37439	ID5603739	5603739	849	56.778263092041016	72.9106262940601	57.46354532620289	0.0	399.0	399	0.5	1		160.24324324324326	97.0	0.0	850.0	5929.0	199.2865615982012	0.5018315732044737	0.5373638655340407
growth_another_Set2Cell3.37440	ID5711256	5711256	849	60.20705795288086	72.68984840451361	57.90495509006118	0.0	431.0	431	0.5	1		180.86486486486487	115.0	0.0	844.0	6692.0	196.84471631807224	0.4883084361671302	0.6029228255504686
growth_another_Set2Cell3.37441	ID5479836	5479836	849	27.23070526123047	73.10315011632136	56.64009487095264	0.0	363.0	363	0.5	1		147.24324324324326	96.0	0.0	790.0	5448.0	198.16216779381665	0.3794335867362156	0.4087705515622958
growth_another_Set2Cell3.37442	ID5751171	5751171	849	56.0614013671875	72.47019099828202	58.11740191794931	0.0	443.0	443	0.5	1		176.05405405405406	133.0	0.0	788.0	6514.0	185.96743232589378	0.4940152807442554	0.6260722783439898
growth_another_Set2Cell3.37443	ID5500292	5500292	849	42.551177978515625	73.13711171465134	56.90285610330751	0.0	370.0	370	0.5	1		158.05405405405406	99.0	0.0	681.0	5848.0	174.2254200654916	0.44173085835317655	0.5559012625179731
growth_another_Set2Cell3.37444	ID5690255	5690255	849	69.55369567871094	72.79682813767033	57.82281940436927	0.0	425.0	425	0.5	1		195.7027027027027	110.0	0.0	876.0	7241.0	203.58316139505155	0.45581503247757493	0.6019596891466453
growth_another_Set2Cell3.37445	ID5880192	5880192	849	71.41558837890625	72.0489493096749	58.55594616682302	0.0	481.0	481	0.5	1		186.6216216216216	116.0	0.0	888.0	6905.0	196.96691083520594	0.4814264701938528	0.6158125648128826
growth_another_Set2Cell3.37446	ID5863296	5863296	849	56.5452880859375	72.07625164902852	58.53321593804233	0.0	477.0	477	0.5	1		186.1891891891892	152.0	7.0	841.0	6889.0	185.41782214439036	0.47338136597935493	0.6452514158695284
growth_another_Set2Cell3.37447	ID5778307	5778307	849	56.99818801879883	72.39608657813048	58.202486008734816	0.0	451.0	451	0.5	1		186.48648648648648	115.0	0.0	823.0	6900.0	189.23891742415952	0.4736641068529694	0.63348870775358
growth_another_Set2Cell3.37448	ID5327242	5327242	849	28.225921630859375	73.17360970812939	55.634391059783674	0.0	318.0	318	0.5	1		134.1891891891892	111.0	0.0	514.0	4965.0	110.93913191922404	0.23301458885783302	0.45716993152572794
growth_another_Set2Cell3.37449	ID5537674	5537674	849	60.75583267211914	73.06804293566876	57.095311639457485	0.0	381.0	381	0.5	1		179.72972972972974	124.0	0.0	892.0	6650.0	181.02710795296326	0.47157703012094343	0.6363205460985359
growth_another_Set2Cell3.37450	ID5989306	5989306	849	53.65436553955078	72.053611531061	59.10630581775782	0.0	513.0	513	0.5	1		212.45945945945945	125.0	32.0	909.0	7861.0	213.51640511973605	0.19292281001009004	0.32184447281949347
growth_another_Set2Cell3.37451	ID5948344	5948344	849	47.34642028808594	72.03595422364026	58.93647284830035	0.0	501.0	501	0.5	1		210.05405405405406	159.0	0.0	964.0	7772.0	195.14224810890389	0.2462339140081208	0.4253613860421124
growth_another_Set2Cell3.37452	ID5907385	5907385	849	54.64503479003906	72.10446383797233	58.74364738199464	0.0	490.0	490	0.5	1		179.40540540540542	117.0	0.0	810.0	6638.0	177.60762925609353	0.42140303304518273	0.5989413838646213
growth_another_Set2Cell3.37453	ID5619126	5619126	849	46.72970199584961	72.92057151432914	57.66667521734432	0.0	405.0	405	0.5	1		172.97297297297297	114.0	0.0	788.0	6400.0	196.66461672469572	0.43510597813490126	0.5333264125405006
growth_another_Set2Cell3.37454	ID5958590	5958590	849	54.84962844848633	72.01957703268576	58.96883132488882	0.0	504.0	504	0.5	1		229.43243243243242	159.0	12.0	841.0	8489.0	209.50040314738996	0.2712640268636127	0.4673652183586334
growth_another_Set2Cell3.37455	ID5815743	5815743	849	71.14080810546875	72.25193877896285	58.37134481313348	0.0	462.0	462	0.5	1		194.1081081081081	125.0	32.0	778.0	7182.0	186.33956217731227	0.5492751203292994	0.738635170404582
growth_another_Set2Cell3.37456	ID5917616	5917616	849	41.49936294555664	72.06593919639916	58.793910468028585	0.0	493.0	493	0.5	1		186.72972972972974	134.0	0.0	751.0	6909.0	168.21475173926544	0.41323496583132313	0.6491754287111873
growth_another_Set2Cell3.37457	ID5999536	5999536	849	43.001773834228516	72.15173065819955	58.90052534727551	0.0	516.0	516	0.5	1		233.97297297297297	170.0	0.0	997.0	8657.0	219.9778380865883	0.16540525147402413	0.3019180533956247
growth_another_Set2Cell3.37458	ID5527487	5527487	849	53.20507049560547	73.0723552984222	57.017623269226696	0.0	376.0	376	0.5	1		179.0	123.0	0.0	959.0	6623.0	200.1980963390456	0.4604793472718001	0.5638165500277309
growth_another_Set2Cell3.37459	ID5636025	5636025	849	54.54008102416992	72.90720814419943	57.72712509103194	0.0	409.0	409	0.5	1		154.43243243243242	80.0	0.0	933.0	5714.0	199.53063542843358	0.4090443491786486	0.4493706015152821
growth_another_Set2Cell3.37460	ID5842868	5842868	849	54.18446731567383	72.16220830344155	58.46668630552207	0.0	470.0	470	0.5	1		183.21621621621622	119.0	28.0	755.0	6779.0	170.61752794141884	0.4660406156814959	0.682728488631262
growth_another_Set2Cell3.37461	ID5652923	5652923	849	58.628509521484375	72.88400853601844	57.7407341838941	0.0	414.0	414	0.5	1		178.94594594594594	107.0	0.0	941.0	6621.0	223.65585492323117	0.4898804346414986	0.5261508365927069
growth_another_Set2Cell3.37462	ID5408674	5408674	849	53.56426239013672	73.17167087285594	56.159543238433685	0.0	342.0	342	0.5	1		168.97297297297297	127.0	0.0	668.0	6252.0	157.87679557991598	0.4167819703529709	0.6297016626167677
growth_another_Set2Cell3.37463	ID5663140	5663140	849	60.40007400512695	72.87111909455025	57.778160792070366	0.0	416.0	416	0.5	1		177.94594594594594	113.0	0.0	881.0	6584.0	217.14548962311804	0.5154022011680841	0.5574239649286882
growth_another_Set2Cell3.37464	ID5988783	5988783	849	48.98634338378906	72.11145360383695	59.02803280096052	0.0	514.0	514	0.5	1		208.94594594594594	140.0	0.0	1011.0	7731.0	223.2035625395131	0.24367681145633455	0.3668339220129764
growth_another_Set2Cell3.37465	ID5937580	5937580	849	60.84400939941406	72.03392977376484	58.89216710802866	0.0	498.0	498	0.5	1		193.9189189189189	156.0	0.0	894.0	7175.0	202.00527748584227	0.38027348356277774	0.5289545528536996
growth_another_Set2Cell3.37466	ID5564835	5564835	849	58.3352165222168	73.0538605853761	57.29852913069321	0.0	388.0	388	0.5	1		170.83783783783784	97.0	0.0	1103.0	6321.0	218.4486353958438	0.4873412280026969	0.5124922032603023
growth_another_Set2Cell3.37467	ID5490089	5490089	849	37.07159423828125	73.0930097606384	56.79514957217798	0.0	366.0	366	0.5	1		148.51351351351352	89.0	0.0	795.0	5495.0	191.37348905298327	0.3556684462167461	0.407198381748688
growth_another_Set2Cell3.37468	ID5435817	5435817	849	32.7282600402832	73.14553481784264	56.370571958099454	0.0	350.0	350	0.5	1		155.83783783783784	124.0	0.0	581.0	5766.0	152.03773535860424	0.3518825367410844	0.5335931845140326
growth_another_Set2Cell3.37469	ID5381550	5381550	849	31.541847229003906	73.21891841819462	56.0364842243082	0.0	334.0	334	0.5	1		137.8918918918919	129.0	0.0	473.0	5102.0	112.45611089165799	0.3043124501457067	0.5721682393125336
growth_another_Set2Cell3.37470	ID5462957	5462957	849	48.71758270263672	73.12041504082048	56.64905896297122	0.0	358.0	358	0.5	1		177.8108108108108	137.0	3.0	697.0	6579.0	164.52217645821045	0.4713041122224838	0.6924086618226539
growth_another_Set2Cell3.43846	ID6487138	6487138	1150	83.38921356201172	88.73858409788969	46.88182476335462	0.0	658.0	658	0.5	1		237.75675675675674	170.0	5.0	970.0	8797.0	213.31424464148418	0.4038214703569442	0.6412398906622366
growth_another_Set2Cell3.43847	ID5916763	5916763	1150	53.6719856262207	87.57681218532232	43.13391964787283	0.0	493.0	493	0.5	1		194.1081081081081	136.0	0.0	820.0	7182.0	179.21569620366895	0.3951947997366246	0.6135839642857471
growth_another_Set2Cell3.43848	ID6281822	6281822	1150	59.241580963134766	89.23369269886388	44.87669200836256	0.0	599.0	599	0.5	1		197.48648648648648	169.0	10.0	462.0	7307.0	113.06085421911844	0.41818622922673526	1.0301289205858597
growth_another_Set2Cell3.43849	ID5974873	5974873	1150	68.0873794555664	87.83789778941726	43.48152884677454	0.0	509.0	509	0.5	1		223.78378378378378	151.0	0.0	999.0	8280.0	209.04214555591088	0.45780570716578406	0.6723668769244522
growth_another_Set2Cell3.43850	ID6387810	6387810	1150	29.076623916625977	89.74491186079055	45.273532501748626	0.0	630.0	630	0.5	1		153.40540540540542	151.0	48.0	285.0	5676.0	54.914306706732454	0.27591640350934077	1.2082045112950306
growth_another_Set2Cell3.43851	ID6261339	6261339	1150	52.58485794067383	89.1003162824553	44.881877472617504	0.0	593.0	593	0.5	1		187.0810810810811	149.0	21.0	559.0	6922.0	119.54227015727263	0.3985142359815989	0.8918982589110233
growth_another_Set2Cell3.43852	ID6128473	6128473	1150	69.99657440185547	88.51020216037335	44.54456013236894	0.0	555.0	555	0.5	1		200.59459459459458	140.0	0.0	950.0	7422.0	207.59435063222315	0.48801415746322313	0.6338099443682089
growth_another_Set2Cell3.43853	ID6295401	6295401	1150	65.06609344482422	89.34803712829134	44.88879122790129	0.0	603.0	603	0.5	1		207.78378378378378	170.0	39.0	529.0	7688.0	129.21905069711303	0.4301695163855107	0.9673134229898412
growth_another_Set2Cell3.43854	ID6084183	6084183	1150	63.928775787353516	88.05726453182982	44.466790550545475	0.0	541.0	541	0.5	1		191.72972972972974	121.0	0.0	1043.0	7094.0	216.72725417607887	0.5102036221092978	0.5977422540350539
growth_another_Set2Cell3.43855	ID5903190	5903190	1150	58.24687576293945	87.53868059798022	43.10793446234786	0.0	489.0	489	0.5	1		200.94594594594594	174.0	0.0	731.0	7435.0	177.21502098767942	0.3830653022749997	0.6281145353308921
growth_another_Set2Cell3.43856	ID6047825	6047825	1150	53.46330642700195	88.09809833273476	44.14568198782151	0.0	530.0	530	0.5	1		166.13513513513513	107.0	0.0	743.0	6147.0	178.47520247333495	0.46928137622744065	0.5946233329886565
growth_another_Set2Cell3.43857	ID6159187	6159187	1150	64.79497528076172	88.75033078453264	44.63578212759165	0.0	563.0	563	0.5	1		213.24324324324326	155.0	6.0	1095.0	7890.0	218.61488276640034	0.5297168413144351	0.6755512207892977
growth_another_Set2Cell3.43858	ID5964628	5964628	1150	63.66683578491211	87.81635750284987	43.35071937207526	0.0	506.0	506	0.5	1		207.1081081081081	161.0	0.0	931.0	7663.0	184.99726481218036	0.4479071757478201	0.6926424257788141
growth_another_Set2Cell3.43859	ID5987145	5987145	1150	69.7475814819336	87.89155819682532	43.557936156116035	0.0	514.0	514	0.5	1		213.16216216216216	142.0	0.0	813.0	7887.0	198.67219140996968	0.4767003924675045	0.6927174842487516
growth_another_Set2Cell3.43860	ID6220620	6220620	1150	68.84822845458984	89.0866005800279	44.69785781025942	0.0	581.0	581	0.5	1		191.1081081081081	143.0	0.0	714.0	7071.0	164.58496349973836	0.5114688327276913	0.7858486862263266
growth_another_Set2Cell3.43861	ID6200141	6200141	1150	86.28851318359375	89.0843517159767	44.67018633385257	0.0	574.0	574	0.5	1		223.94594594594594	137.0	0.0	989.0	8286.0	237.44472408751685	0.53928073514452	0.6608573864722453
growth_another_Set2Cell3.43862	ID6480247	6480247	1150	79.7755355834961	88.85262420145786	46.83745827826785	0.0	657.0	657	0.5	1		257.2972972972973	147.0	20.0	1243.0	9520.0	284.92892533488504	0.4578974106005611	0.5672439896520118
growth_another_Set2Cell3.43863	ID6271561	6271561	1150	57.50116729736328	89.13296015160381	44.90640297256204	0.0	596.0	596	0.5	1		190.16216216216216	147.0	25.0	632.0	7036.0	149.9706477788077	0.3946587989540212	0.7176317647332914
growth_another_Set2Cell3.43864	ID6346617	6346617	1150	42.210693359375	89.58427345069447	44.99035878061384	0.0	619.0	619	0.5	1		166.45945945945945	169.0	0.0	321.0	6159.0	81.2381938754435	0.24104218434398475	0.7959480565942054
growth_another_Set2Cell3.43865	ID5862467	5862467	1150	23.043861389160156	87.37368531048095	42.94478555227774	0.0	477.0	477	0.5	1		174.1891891891892	127.0	0.0	575.0	6445.0	143.9698729746065	0.05968515202896322	0.13629158025542215
growth_another_Set2Cell3.43866	ID6056775	6056775	1150	58.68356704711914	88.1009188841958	44.241417630691814	0.0	533.0	533	0.5	1		178.59459459459458	104.0	0.0	849.0	6608.0	214.27519422196042	0.48710635820889064	0.5460195295739461
growth_another_Set2Cell3.43867	ID6104641	6104641	1150	59.062599182128906	88.07398016968264	44.54838687870731	0.0	544.0	544	0.5	1		175.2972972972973	101.0	0.0	677.0	6486.0	191.49367045891054	0.479967440646097	0.5937592776756593
growth_another_Set2Cell3.43868	ID6428799	6428799	1150	57.145263671875	89.79240247269475	45.65662861165497	0.0	642.0	642	0.5	1		205.40540540540542	185.0	39.0	457.0	7600.0	101.98351159200509	0.3827912123478497	1.1151088183026276
growth_another_Set2Cell3.43869	ID6463103	6463103	1150	95.83350372314453	89.55065325068131	46.27569676135166	0.0	652.0	652	0.5	1		251.27027027027026	149.0	35.0	859.0	9297.0	235.01816107704536	0.48557618070509273	0.6989274962108386
growth_another_Set2Cell3.43870	ID6445951	6445951	1150	52.35100555419922	89.64213758232638	45.918257388091284	0.0	647.0	647	0.5	1		216.64864864864865	208.0	26.0	548.0	8016.0	103.23872448957431	0.35022168594693304	1.0886325244688877
growth_another_Set2Cell3.43871	ID5923655	5923655	1150	65.95736694335938	87.5839098599111	43.15527908434055	0.0	494.0	494	0.5	1		219.83783783783784	139.0	29.0	955.0	8134.0	196.67634347852842	0.430236057524862	0.6724800371090587
growth_another_Set2Cell3.43872	ID6067010	6067010	1150	57.892669677734375	88.05787460459881	44.33909255946597	0.0	536.0	536	0.5	1		173.9189189189189	99.0	0.0	782.0	6435.0	205.06900984497582	0.44178225692652884	0.5197390894799393
growth_another_Set2Cell3.43873	ID5852230	5852230	1150	37.291343688964844	87.32313726058784	42.88798020265958	0.0	475.0	475	0.5	1		166.48648648648648	130.0	0.0	563.0	6160.0	140.60101580588116	0.02281961915679323	0.05283599223102787
growth_another_Set2Cell3.43874	ID6029436	6029436	1150	67.67953491210938	88.00603908401732	43.96332411128485	0.0	525.0	525	0.5	1		205.1081081081081	142.0	0.0	830.0	7589.0	200.37184651761055	0.4427018213457925	0.6282186897263313
growth_another_Set2Cell3.43875	ID5865850	5865850	1150	46.745548248291016	87.38946155811044	42.90573742154013	0.0	476.0	476	0.5	1		199.67567567567568	157.0	26.0	513.0	7388.0	130.09997310915557	0.13308872975236835	0.36054154190400783
growth_another_Set2Cell3.43876	ID6326084	6326084	1150	46.24739456176758	89.1207702210179	45.219863124413266	0.0	612.0	612	0.5	1		169.3783783783784	157.0	41.0	316.0	6267.0	81.30065988229921	0.3820649292817914	1.1518677619983024
growth_another_Set2Cell3.43877	ID6223994	6223994	1150	54.91958236694336	89.0116842602627	44.77754168417798	0.0	582.0	582	0.5	1		177.48648648648648	136.0	22.0	495.0	6567.0	122.21852506010646	0.40521311168469903	0.8375284060754752
growth_another_Set2Cell3.43878	ID6234234	6234234	1150	57.259033203125	89.07380292425792	44.76155668618345	0.0	583.0	583	0.5	1		181.86486486486487	148.0	18.0	469.0	6729.0	124.63349874335154	0.3962266033145159	0.8281933439755923
growth_another_Set2Cell3.43879	ID6203512	6203512	1150	82.0295639038086	89.10944365485864	44.64006177364992	0.0	576.0	576	0.5	1		223.16216216216216	179.0	0.0	843.0	8257.0	220.17385977569757	0.5502100396611204	0.7194866925780597
growth_another_Set2Cell3.43880	ID6370631	6370631	1150	32.238372802734375	89.63719468635084	45.115710607450474	0.0	626.0	626	0.5	1		144.3783783783784	127.0	23.0	280.0	5342.0	63.11116794608954	0.24544895124961197	0.9016981682360167
growth_another_Set2Cell3.43881	ID6148981	6148981	1150	71.50955963134766	88.72457891182651	44.61385408073859	0.0	560.0	560	0.5	1		190.13513513513513	114.0	0.0	767.0	7035.0	185.8509202682746	0.5398522319375589	0.7173374619312296
growth_another_Set2Cell3.43882	ID5892977	5892977	1150	56.096099853515625	87.49873884337428	43.04523082289201	0.0	485.0	485	0.5	1		200.05405405405406	145.0	0.0	791.0	7402.0	169.0126467894482	0.36481221616571186	0.6327827346347541
growth_another_Set2Cell3.43883	ID5993330	5993330	1150	53.68307113647461	87.91978434941255	43.61837549182897	0.0	515.0	515	0.5	1		194.6216216216216	119.0	0.0	766.0	7201.0	191.3015872837894	0.43293337440709323	0.6147486412537273
growth_another_Set2Cell3.43884	ID5947504	5947504	1150	48.56708908081055	87.78653363540059	43.28608194318033	0.0	501.0	501	0.5	1		195.02702702702703	130.0	6.0	702.0	7216.0	181.60205066244382	0.4043442258660616	0.618417428499328
growth_another_Set2Cell3.43885	ID6251124	6251124	1150	65.3295669555664	89.05589641884951	44.927166646935575	0.0	591.0	591	0.5	1		183.35135135135135	127.0	0.0	576.0	6784.0	151.83017124702485	0.42098192796563233	0.7155350744685517
growth_another_Set2Cell3.43886	ID6410829	6410829	1150	39.6462287902832	89.70848713494831	45.518787201992446	0.0	636.0	636	0.5	1		180.2972972972973	187.0	4.0	350.0	6671.0	70.37276338062777	0.2944649060940887	1.165622359951936
growth_another_Set2Cell3.43887	ID6336333	6336333	1150	23.628273010253906	89.48753679669225	44.85140117488909	0.0	615.0	615	0.5	1		123.8108108108108	132.0	6.0	215.0	4581.0	56.466724634876705	0.18194718718678982	0.6750613456860431
growth_another_Set2Cell3.43888	ID5957751	5957751	1150	56.03533172607422	87.75643104506713	43.35696622141308	0.0	504.0	504	0.5	1		191.8918918918919	130.0	0.0	932.0	7100.0	197.2416430821995	0.46510552767807367	0.6176900459778962
growth_another_Set2Cell3.43889	ID5935476	5935476	1150	74.27245330810547	87.65836330026971	43.190901640089265	0.0	498.0	498	0.5	1		221.86486486486487	166.0	0.0	835.0	8209.0	193.99300705640596	0.46963381203010746	0.7309415907519167
growth_another_Set2Cell3.43890	ID6265968	6265968	1150	49.197410583496094	89.14863640577093	44.877182549246164	0.0	595.0	595	0.5	1		184.48648648648648	163.0	29.0	563.0	6826.0	120.1368713920413	0.36459380544411996	0.8205860464847358
growth_another_Set2Cell3.43891	ID6008939	6008939	1150	58.670257568359375	87.9100741635439	43.73798163327284	0.0	518.0	518	0.5	1		203.8108108108108	133.0	0.0	847.0	7541.0	201.58246697317452	0.4479192244423971	0.6255468257864556
growth_another_Set2Cell3.43892	ID6425427	6425427	1150	57.80512619018555	89.6852113828574	45.71935533898959	0.0	641.0	641	0.5	1		208.13513513513513	188.0	37.0	531.0	7701.0	110.301143885013	0.33960564708952096	0.9567386355882075
growth_another_Set2Cell3.43893	ID6435665	6435665	1150	52.098628997802734	89.70771533765475	45.87725728660511	0.0	645.0	645	0.5	1		219.48648648648648	193.0	90.0	647.0	8121.0	112.71833667786011	0.366428515958686	1.0443487651319954
growth_another_Set2Cell3.43894	ID6118761	6118761	1150	63.25094985961914	88.34311953172347	44.52663253929674	0.0	550.0	550	0.5	1		191.24324324324326	153.0	0.0	795.0	7076.0	198.32876821152374	0.4990258116623533	0.642013676850857
growth_another_Set2Cell3.43895	ID5882734	5882734	1150	51.61880111694336	87.47577316788458	42.98836266826172	0.0	482.0	482	0.5	1		186.6216216216216	128.0	0.0	818.0	6905.0	183.71133022449337	0.352347144868107	0.5293447143558715
growth_another_Set2Cell3.43896	ID6469978	6469978	1150	95.2972183227539	89.27342539188885	46.50063973011426	0.0	654.0	654	0.5	1		288.56756756756755	181.0	15.0	1367.0	10677.0	289.7827290057674	0.5318381097165623	0.691467226369008
growth_another_Set2Cell3.43897	ID6138724	6138724	1150	65.78973388671875	88.65686820498446	44.57648170905855	0.0	557.0	557	0.5	1		200.1891891891892	139.0	0.0	766.0	7407.0	213.15224577723757	0.5462829235588306	0.6636045707988024
growth_another_Set2Cell3.43898	ID5987681	5987681	1150	66.80494689941406	87.87712211721329	43.511509039174136	0.0	513.0	513	0.5	1		227.67567567567568	165.0	19.0	885.0	8424.0	200.96047898558092	0.45286540494600036	0.7062845977316516
growth_another_Set2Cell3.43899	ID6036321	6036321	1150	63.285491943359375	88.06040883871603	44.00809956162415	0.0	528.0	528	0.5	1		182.7027027027027	105.0	0.0	868.0	6760.0	200.17851267540414	0.42031869491653834	0.5401948169419163
growth_another_Set2Cell3.43900	ID6021915	6021915	1150	60.71861267089844	88.03260143203045	43.90289467821605	0.0	523.0	523	0.5	1		188.48648648648648	139.0	0.0	819.0	6974.0	174.87100350792258	0.46618487615793974	0.6854280245555755
growth_another_Set2Cell3.43901	ID6442535	6442535	1150	62.39616775512695	89.55436429188853	45.98250178475762	0.0	646.0	646	0.5	1		209.8108108108108	204.0	0.0	486.0	7763.0	112.36469340644473	0.39791771637932677	1.0630156375131918
growth_another_Set2Cell3.43902	ID6452772	6452772	1150	68.97648620605469	89.5835944034337	46.10423978079579	0.0	649.0	649	0.5	1		223.1081081081081	197.0	0.0	621.0	8255.0	128.06504072015383	0.3790422585888959	0.9576896938999568
growth_another_Set2Cell3.43903	ID6015761	6015761	1150	58.47271728515625	87.97329392294581	43.86878904002108	0.0	521.0	521	0.5	1		195.75675675675674	143.0	0.0	851.0	7243.0	203.24375149687262	0.3750908181482955	0.5254538823884166
growth_another_Set2Cell3.43904	ID6415149	6415149	1150	55.336769104003906	89.78421788165882	45.49915138744132	0.0	638.0	638	0.5	1		203.3783783783784	179.0	53.0	519.0	7525.0	121.54956724438512	0.3850506208923896	0.9303225344105461
growth_another_Set2Cell3.43905	ID6063634	6063634	1150	52.09897232055664	88.06990500216479	44.31952753583963	0.0	537.0	537	0.5	1		187.83783783783784	138.0	0.0	800.0	6950.0	205.06171340917422	0.447575941159683	0.5664399443418914
growth_another_Set2Cell3.43906	ID6241038	6241038	1150	70.40809631347656	89.05528395069344	44.890066566792875	0.0	586.0	586	0.5	1		193.3783783783784	179.0	16.0	515.0	7155.0	130.25900509526554	0.4863523325376771	0.971537094183249
growth_another_Set2Cell3.43907	ID6196746	6196746	1150	71.82195281982422	89.08433357416489	44.735776262559085	0.0	575.0	575	0.5	1		209.40540540540542	115.0	0.0	986.0	7748.0	228.61180822271376	0.5253397643820732	0.630947040698892
growth_another_Set2Cell3.43908	ID6257926	6257926	1150	63.184364318847656	89.06034451010618	44.904024843399036	0.0	592.0	592	0.5	1		196.05405405405406	165.0	0.0	530.0	7254.0	132.60801591866868	0.4653705741415361	0.9390473648032096
growth_another_Set2Cell3.43909	ID6166023	6166023	1150	67.64373779296875	88.9075031631605	44.64433744670599	0.0	565.0	565	0.5	1		195.45945945945945	128.0	0.0	1023.0	7232.0	215.47809821606188	0.49591180395752493	0.6014257407921322
growth_another_Set2Cell3.43910	ID6394680	6394680	1150	42.298431396484375	89.6087903723687	45.39151657674567	0.0	632.0	632	0.5	1		159.8918918918919	156.0	0.0	333.0	5916.0	89.065763401041	0.2701582061913772	0.7636704530968734
growth_another_Set2Cell3.43911	ID6302266	6302266	1150	54.33464813232422	89.3316647673885	45.00946904071313	0.0	605.0	605	0.5	1		196.64864864864865	189.0	26.0	452.0	7276.0	98.71429487167505	0.4093054267377369	1.157133036041647
growth_another_Set2Cell3.43912	ID5899776	5899776	1150	61.61880111694336	87.4841311974705	43.09270554279486	0.0	487.0	487	0.5	1		211.32432432432432	179.0	0.0	794.0	7819.0	167.39425419152337	0.3425724592816398	0.6442488460217182
growth_another_Set2Cell3.43913	ID6404926	6404926	1150	41.32095718383789	89.7396241841669	45.420260426352684	0.0	635.0	635	0.5	1		185.72972972972974	180.0	30.0	388.0	6872.0	83.95258206890385	0.31899096512006675	1.0700742817745228
growth_another_Set2Cell3.43914	ID6401537	6401537	1150	27.737537384033203	89.75535053912249	45.4102834163944	0.0	634.0	634	0.5	1		154.9189189189189	161.0	0.0	308.0	5732.0	70.21054779035	0.21920780779920926	0.7934332121111447
growth_another_Set2Cell3.43915	ID6169405	6169405	1150	83.6108169555664	88.87662407026937	44.65380641937377	0.0	566.0	566	0.5	1		193.05405405405406	100.0	0.0	897.0	7143.0	218.19842472518576	0.5619368410429144	0.63662156800525
growth_another_Set2Cell3.43916	ID5954366	5954366	1150	66.61260223388672	87.77425355976612	43.35098099029053	0.0	503.0	503	0.5	1		204.51351351351352	143.0	0.0	1036.0	7567.0	204.4989298561543	0.44584564281199934	0.6167704555599284
growth_another_Set2Cell3.43917	ID6005566	6005566	1150	52.93024444580078	87.94103242021062	43.71929774902341	0.0	519.0	519	0.5	1		203.6216216216216	142.0	0.0	927.0	7534.0	205.01549417752028	0.43815968070100414	0.6051910622477685
growth_another_Set2Cell3.43918	ID6179643	6179643	1150	75.2304458618164	88.98222957785411	44.656267401320726	0.0	569.0	569	0.5	1		214.0	117.0	0.0	993.0	7918.0	231.72277498002748	0.5607840387110348	0.6636328525200019
growth_another_Set2Cell3.43919	ID6317319	6317319	1150	39.5186882019043	89.24821255140922	45.07623845531489	0.0	609.0	609	0.5	1		163.21621621621622	155.0	6.0	311.0	6039.0	76.66490401420658	0.31272318745917704	1.014340187850269
growth_another_Set2Cell3.43920	ID6332936	6332936	1150	38.0503044128418	89.23789710574465	45.01617343067573	0.0	614.0	614	0.5	1		152.48648648648648	167.0	0.0	308.0	5642.0	70.60517042037425	0.30692319514264904	1.014388910113507
growth_another_Set2Cell3.43921	ID6422025	6422025	1150	54.63944625854492	89.72660084356986	45.67665572943295	0.0	640.0	640	0.5	1		191.45945945945945	190.0	49.0	420.0	7084.0	96.82704930688261	0.38334954391314635	1.0959056004793788
growth_another_Set2Cell3.43922	ID5879347	5879347	1150	45.980506896972656	87.39981586825301	42.956496723178304	0.0	481.0	481	0.5	1		184.78378378378378	122.0	0.0	709.0	6837.0	169.3289263099642	0.1925783362894197	0.35243839226719753
growth_another_Set2Cell3.43923	ID6291978	6291978	1150	61.476810455322266	89.29092282005782	44.846420431718414	0.0	602.0	602	0.5	1		190.97297297297297	185.0	49.0	415.0	7066.0	101.11448035834502	0.4218968131039947	1.120796366673798
growth_another_Set2Cell3.43924	ID6360330	6360330	1150	32.81745529174805	89.76005079451708	44.85947173807994	0.0	622.0	622	0.5	1		150.40540540540542	131.0	38.0	303.0	5565.0	73.44667735448904	0.23467219619588875	0.7784509556325313
growth_another_Set2Cell3.43925	ID6247730	6247730	1150	54.1154899597168	89.02626122529203	44.934899991197874	0.0	589.0	589	0.5	1		179.45945945945945	143.0	8.0	591.0	6640.0	135.49960938742274	0.42920118630983545	0.7954737509847568
growth_another_Set2Cell3.43926	ID6312461	6312461	1150	57.53260803222656	89.3613857867057	45.02382698838894	0.0	607.0	607	0.5	1		173.72972972972974	142.0	20.0	447.0	6428.0	117.13279468872751	0.36059079312776604	0.7861632534697901
growth_another_Set2Cell3.43927	ID6145587	6145587	1150	61.73783493041992	88.67369846830175	44.5728040307458	0.0	558.0	558	0.5	1		181.45945945945945	123.0	0.0	863.0	6714.0	192.35435971066445	0.5505670374375726	0.6699266177649376
growth_another_Set2Cell3.43928	ID5944105	5944105	1150	66.48273468017578	87.68869072388502	43.23124589808321	0.0	500.0	500	0.5	1		225.05405405405406	160.0	0.0	763.0	8327.0	194.34676139226931	0.5253615434543483	0.7976732248566014
growth_another_Set2Cell3.43929	ID6125102	6125102	1150	59.710350036621094	88.36096065806707	44.60770604150998	0.0	553.0	553	0.5	1		179.13513513513513	125.0	24.0	930.0	6628.0	178.73912743346284	0.4673346509952178	0.638395692201004
growth_another_Set2Cell3.43930	ID6230827	6230827	1150	67.8224868774414	89.07793875003412	44.89371745744004	0.0	585.0	585	0.5	1		187.35135135135135	118.0	0.0	597.0	6932.0	155.2999277770842	0.4989526036246672	0.8031320628196439
growth_another_Set2Cell3.43931	ID6189866	6189866	1150	84.77745819091797	89.08900751906997	44.650233865300144	0.0	572.0	572	0.5	1		227.02702702702703	129.0	21.0	986.0	8400.0	239.34522794101858	0.5559115645228655	0.6778031527911972
growth_another_Set2Cell3.43932	ID6476823	6476823	1150	86.47967529296875	88.9872040618343	46.714502964534425	0.0	656.0	656	0.5	1		251.86486486486487	158.0	0.0	1121.0	9319.0	267.2046824858096	0.49791195917269687	0.6266424165328025
growth_another_Set2Cell3.43933	ID6094378	6094378	1150	60.247718811035156	88.05131083973843	44.47698675803094	0.0	543.0	543	0.5	1		195.0	123.0	20.0	830.0	7215.0	208.26625586813947	0.45579842790998165	0.586296463254607
growth_another_Set2Cell3.43934	ID6459669	6459669	1150	67.9735336303711	89.63472443494629	46.11112350041985	0.0	650.0	650	0.5	1		233.0	173.0	34.0	870.0	8621.0	196.6572031621409	0.4002080203397665	0.6772816126266813
growth_another_Set2Cell3.43935	ID6026028	6026028	1150	56.49911880493164	88.03652621616264	43.93419066196757	0.0	524.0	524	0.5	1		182.40540540540542	110.0	0.0	826.0	6749.0	188.08515498445252	0.4218826124785648	0.5754943492265052
growth_another_Set2Cell3.43936	ID6384406	6384406	1150	29.558609008789062	89.62320978737495	45.099335808541305	0.0	629.0	629	0.5	1		148.8108108108108	146.0	2.0	283.0	5506.0	67.3221268883327	0.22326411549385136	0.8068732927218351
growth_another_Set2Cell3.43937	ID6353434	6353434	1150	34.30974578857422	89.73899110519467	45.044091709364565	0.0	621.0	621	0.5	1		151.27027027027026	154.0	7.0	312.0	5597.0	73.5956100172681	0.24996349455854178	0.8220740270628075
growth_another_Set2Cell3.43938	ID6244389	6244389	1150	73.79432678222656	89.0268581642971	44.92582651098408	0.0	588.0	588	0.5	1		217.67567567567568	172.0	57.0	596.0	8054.0	144.46338522154903	0.43679081679037074	0.9161404628292668
growth_another_Set2Cell3.43939	ID6210341	6210341	1150	72.20115661621094	89.1013085348532	44.70268129196666	0.0	578.0	578	0.5	1		211.8918918918919	181.0	28.0	666.0	7840.0	154.16707815869117	0.4942323357551201	0.9092131713195859
growth_another_Set2Cell3.43940	ID6365466	6365466	1150	28.71617317199707	89.54217699687236	44.785163794249414	0.0	624.0	624	0.5	1		146.32432432432432	147.0	53.0	250.0	5414.0	55.76690279590079	0.23562006377184336	1.0006848284067797
growth_another_Set2Cell3.43941	ID5913380	5913380	1150	55.81221008300781	87.5149792721748	43.102264593152135	0.0	491.0	491	0.5	1		221.0810810810811	156.0	30.0	691.0	8180.0	170.24759394259658	0.4124229532012037	0.758365649963077
growth_another_Set2Cell3.43942	ID6101213	6101213	1150	67.06255340576172	88.14500320387685	44.58387925592874	0.0	546.0	546	0.5	1		218.02702702702703	141.0	0.0	1169.0	8067.0	245.78338322895522	0.523086810182378	0.6093080593584799
growth_another_Set2Cell3.43943	ID5981659	5981659	1150	65.17232513427734	87.80945649534615	43.518937596167355	0.0	511.0	511	0.5	1		213.40540540540542	141.0	0.0	1024.0	7896.0	215.95697352577992	0.4098620155650975	0.5745518669887751
growth_another_Set2Cell3.43944	ID6217182	6217182	1150	66.18521118164062	89.06859665662975	44.73453803735895	0.0	580.0	580	0.5	1		198.13513513513513	152.0	22.0	736.0	7331.0	167.83327741842203	0.47692188483703807	0.7624355561682704
growth_another_Set2Cell3.43945	ID6206943	6206943	1150	78.91446685791016	89.07624149726516	44.65646077128935	0.0	577.0	577	0.5	1		226.24324324324326	141.0	9.0	864.0	8371.0	222.6088254970795	0.5585259074337465	0.7284378973727265
growth_another_Set2Cell3.43946	ID6186460	6186460	1150	83.84210205078125	89.03707209045666	44.6946641897733	0.0	571.0	571	0.5	1		212.1081081081081	96.0	4.0	932.0	7848.0	229.14027530263152	0.5554810184479342	0.6611352949307716
growth_another_Set2Cell3.43947	ID6339811	6339811	1150	26.421159744262695	89.50692699400167	44.955778382601	0.0	616.0	616	0.5	1		139.97297297297297	137.0	0.0	278.0	5179.0	72.02526041701022	0.23884702786747994	0.7493617192146405
growth_another_Set2Cell3.43948	ID5909977	5909977	1150	61.87617874145508	87.4996469272273	43.022676116263646	0.0	488.0	488	0.5	1		193.3783783783784	150.0	0.0	780.0	7155.0	190.99074313684412	0.3610660696501033	0.5371963611399745
growth_another_Set2Cell3.43949	ID6432231	6432231	1150	53.04774475097656	89.77687175504381	45.695829023138494	0.0	643.0	643	0.5	1		192.97297297297297	170.0	0.0	517.0	7140.0	116.83832288120921	0.36042980612006537	0.8751565120528105
growth_another_Set2Cell3.43950	ID6466535	6466535	1150	78.71359252929688	89.3163372770311	46.44707620621362	0.0	653.0	653	0.5	1		274.6216216216216	174.0	40.0	1068.0	10161.0	271.13427908934216	0.4674085563561682	0.6452468691385826
growth_another_Set2Cell3.43951	ID5920214	5920214	1150	61.580047607421875	87.5210056431401	43.129902203963056	0.0	492.0	492	0.5	1		224.67567567567568	187.0	36.0	759.0	8313.0	159.6285713172325	0.36911992816709704	0.7589294856311932
growth_another_Set2Cell3.43952	ID6254544	6254544	1150	68.25971221923828	89.0725746779414	44.951227141814286	0.0	590.0	590	0.5	1		194.40540540540542	146.0	0.0	555.0	7193.0	139.96020455421913	0.39032109980912805	0.7799031571372115
growth_another_Set2Cell3.43953	ID6227408	6227408	1150	70.04100036621094	89.0966505864454	44.857199424782415	0.0	584.0	584	0.5	1		199.94594594594594	138.0	0.0	685.0	7398.0	170.07905775222852	0.4319531362686755	0.7092503912467004
growth_another_Set2Cell3.43954	ID6343921	6343921	1150	35.65682601928711	89.66502391319307	45.004022012065036	0.0	618.0	618	0.5	1		156.05405405405406	147.0	32.0	364.0	5774.0	69.37296381233908	0.3254826565895469	1.1047616867417274
growth_another_Set2Cell3.43955	ID6070477	6070477	1150	57.94474792480469	88.09098222821454	44.288558458652425	0.0	535.0	535	0.5	1		196.32432432432432	127.0	0.0	957.0	7264.0	224.50303809551022	0.4596223309140125	0.5507347832149657
growth_another_Set2Cell3.43956	ID5936845	5936845	1150	76.35136413574219	87.62058398399525	43.18928950072479	0.0	497.0	497	0.5	1		220.94594594594594	152.0	23.0	868.0	8175.0	198.83395444803043	0.49855511578902834	0.7393770045280608
growth_another_Set2Cell3.43957	ID6060229	6060229	1150	62.9316520690918	88.08191868180714	44.22891876861356	0.0	534.0	534	0.5	1		179.86486486486487	120.0	0.0	709.0	6655.0	188.98591396100312	0.4055666629773554	0.5492343582494492
growth_another_Set2Cell3.43958	ID6410747	6410747	1150	58.835182189941406	89.81470212818466	45.54741465551864	0.0	637.0	637	0.5	1		201.56756756756758	200.0	6.0	473.0	7458.0	113.05125203015481	0.3802803868042382	0.9824532287173775
growth_another_Set2Cell3.43959	ID6288579	6288579	1150	54.98628616333008	89.30891562330974	44.841624592711526	0.0	601.0	601	0.5	1		200.97297297297297	198.0	56.0	398.0	7436.0	92.01735539393476	0.4200050862411668	1.2920001232644727
growth_another_Set2Cell3.43960	ID5950919	5950919	1150	70.34101104736328	87.75086677368743	43.26450946714871	0.0	502.0	502	0.5	1		215.3783783783784	128.0	0.0	880.0	7969.0	216.1392749737682	0.44087345051200466	0.6097987296267715
growth_another_Set2Cell3.43961	ID6322685	6322685	1150	43.18014144897461	89.14325385096258	45.27326039960034	0.0	611.0	611	0.5	1		187.72972972972974	180.0	65.0	405.0	6946.0	77.09829535824477	0.34745607007523654	1.2557510868612847
growth_another_Set2Cell3.43962	ID5940677	5940677	1150	77.6575927734375	87.65119301072184	43.223649719897104	0.0	499.0	499	0.5	1		224.83783783783784	157.0	0.0	916.0	8319.0	218.73404875346705	0.43780593900788317	0.625985652803887
growth_another_Set2Cell3.43963	ID6237951	6237951	1150	68.97075653076172	89.09444167772227	44.90162171002105	0.0	587.0	587	0.5	1		217.8108108108108	172.0	0.0	690.0	8059.0	144.58923385420695	0.46648668084507017	0.958373057949462
growth_another_Set2Cell3.43964	ID6268157	6268157	1150	60.42483901977539	89.10693455325324	44.837714702947814	0.0	594.0	594	0.5	1		176.56756756756758	162.0	0.0	465.0	6533.0	120.42183738391853	0.47832444146598324	0.9488301934440826
growth_another_Set2Cell3.43965	ID6278397	6278397	1150	67.7718505859375	89.17373433057543	44.94044918741385	0.0	598.0	598	0.5	1		189.13513513513513	158.0	0.0	582.0	6998.0	129.38168386645816	0.4588752225019644	0.9196146272458163
growth_another_Set2Cell3.43966	ID6367170	6367170	1150	24.367673873901367	89.55203497043253	44.7971965484604	0.0	623.0	623	0.5	1		156.21621621621622	167.0	13.0	277.0	5780.0	62.04439948542905	0.1713617333472336	0.7366756904841171
growth_another_Set2Cell3.43967	ID5889533	5889533	1150	56.3565788269043	87.42439778719951	42.986991631887356	0.0	484.0	484	0.5	1		200.1891891891892	150.0	32.0	738.0	7407.0	167.1665566363609	0.327926205635767	0.5914573075280751
growth_another_Set2Cell3.43968	ID6021119	6021119	1150	69.9570541381836	87.99109703153412	43.76173644539969	0.0	520.0	520	0.5	1		215.51351351351352	162.0	0.0	779.0	7974.0	191.41848012805485	0.453744817733213	0.7028200422067126
growth_another_Set2Cell3.43969	ID6374086	6374086	1150	35.435890197753906	89.50906622965628	45.10039147216517	0.0	625.0	625	0.5	1		162.1081081081081	162.0	0.0	293.0	5998.0	66.76234125770463	0.2959057329710235	1.1088764060179142
growth_another_Set2Cell3.43970	ID5961203	5961203	1150	77.85903930664062	87.75661223021729	43.38104266870822	0.0	505.0	505	0.5	1		214.6216216216216	130.0	0.0	1020.0	7941.0	221.75077994994382	0.5088835072519639	0.6528313110038695
growth_another_Set2Cell3.43971	ID6473419	6473419	1150	95.35672760009766	89.22426747587411	46.56197669981552	0.0	655.0	655	0.5	1		263.5135135135135	174.0	8.0	1041.0	9750.0	265.83052471051525	0.5630575810990267	0.7141770200461188
growth_another_Set2Cell3.43972	ID6135287	6135287	1150	60.868309020996094	88.54380673163402	44.56082731927404	0.0	556.0	556	0.5	1		183.7027027027027	110.0	0.0	769.0	6797.0	177.6974433732275	0.45086742573901795	0.6425182849088665
growth_another_Set2Cell3.43973	ID6073847	6073847	1150	55.377838134765625	88.04264127234049	44.39176460322559	0.0	539.0	539	0.5	1		169.94594594594594	86.0	0.0	1016.0	6288.0	217.80354883675767	0.4489346003948304	0.48351521875458836
growth_another_Set2Cell3.43974	ID6118646	6118646	1150	58.623809814453125	88.36887499070004	44.52410714664325	0.0	552.0	552	0.5	1		168.05405405405406	91.0	0.0	839.0	6218.0	192.41577464004953	0.4512908901576358	0.543175801002329
growth_another_Set2Cell3.43975	ID6155766	6155766	1150	69.98577880859375	88.73837848293667	44.62096138475262	0.0	562.0	562	0.5	1		196.48648648648648	109.0	0.0	1012.0	7270.0	226.7847268056478	0.4833154478020414	0.5646067113854247
growth_another_Set2Cell3.43976	ID6032880	6032880	1150	57.85512161254883	88.07690096190188	44.035334080549994	0.0	527.0	527	0.5	1		191.21621621621622	119.0	0.0	846.0	7075.0	207.32062328876216	0.4273202440682701	0.5522608438746123
growth_another_Set2Cell3.43977	ID6090993	6090993	1150	47.361236572265625	88.11434712493202	44.54280787300777	0.0	545.0	545	0.5	1		172.43243243243242	91.0	0.0	849.0	6380.0	216.0502179973367	0.512949752656703	0.5411835180340265
growth_another_Set2Cell3.43978	ID6053362	6053362	1150	54.98175048828125	88.08183200709361	44.20854727023746	0.0	532.0	532	0.5	1		187.27027027027026	100.0	0.0	850.0	6929.0	216.10872374913626	0.4139706459461581	0.5074061044484971
growth_another_Set2Cell3.43979	ID5859063	5859063	1150	36.072025299072266	87.43539235461797	42.88639605075441	0.0	474.0	474	0.5	1		177.02702702702703	138.0	18.0	634.0	6550.0	127.16011046587563	0.12919240861780018	0.31855741638937024
growth_another_Set2Cell3.43980	ID6080748	6080748	1150	61.356468200683594	88.09676140689741	44.4502798019246	0.0	540.0	540	0.5	1		171.1891891891892	114.0	0.0	847.0	6334.0	184.66122703147178	0.48304174668320654	0.6038956529142233
growth_another_Set2Cell3.43981	ID6176236	6176236	1150	62.04707336425781	88.977308319803	44.6337966846235	0.0	568.0	568	0.5	1		198.83783783783784	139.0	0.0	817.0	7357.0	212.02063755858947	0.5437872956463402	0.6606820169310803
growth_another_Set2Cell3.43982	ID5872621	5872621	1150	34.634212493896484	87.4017758019398	42.95847077354151	0.0	479.0	479	0.5	1		161.51351351351352	109.0	0.0	532.0	5976.0	143.9003554975189	0.12011058655389337	0.2407117994514666
growth_another_Set2Cell3.43983	ID6121707	6121707	1150	67.3536376953125	88.33802875854595	44.52354934760801	0.0	551.0	551	0.5	1		179.67567567567568	118.0	0.0	849.0	6648.0	186.8337130614717	0.48049520289592845	0.6242320876758797
growth_another_Set2Cell3.43984	ID6142187	6142187	1150	72.29316711425781	88.67391745661985	44.5531018407899	0.0	559.0	559	0.5	1		182.9189189189189	117.0	0.0	912.0	6768.0	203.90525828029632	0.5229473524782146	0.6160745586225077
growth_another_Set2Cell3.43985	ID5886177	5886177	1150	41.52989196777344	87.4948581962265	42.9984254198162	0.0	483.0	483	0.5	1		184.7027027027027	152.0	7.0	643.0	6834.0	147.6500865155454	0.30292533811188976	0.5816819822950292
growth_another_Set2Cell3.43986	ID5930465	5930465	1150	75.57344055175781	87.63050145961205	43.19004445937031	0.0	496.0	496	0.5	1		207.97297297297297	161.0	0.0	800.0	7695.0	180.97244825394563	0.46786904219288933	0.7325907533598925
growth_another_Set2Cell3.43987	ID6391261	6391261	1150	38.61769104003906	89.72300846687847	45.29711223672305	0.0	631.0	631	0.5	1		177.86486486486487	165.0	0.0	409.0	6581.0	77.08767092738636	0.3144772764156207	1.104005977303626
growth_another_Set2Cell3.43988	ID6350045	6350045	1150	31.60272216796875	89.54214617284762	44.94076731945462	0.0	617.0	617	0.5	1		156.0	161.0	0.0	348.0	5772.0	75.00407396342622	0.28654692518139646	0.9264881351547621
growth_another_Set2Cell3.43989	ID6449375	6449375	1150	44.04120635986328	89.51653490696211	46.037082305682326	0.0	648.0	648	0.5	1		184.32432432432432	174.0	36.0	560.0	6820.0	102.82781023905234	0.33578916046118323	0.9012199905360175
growth_another_Set2Cell3.43990	ID6111456	6111456	1150	58.219749450683594	88.26838181617114	44.52583014770201	0.0	549.0	549	0.5	1		195.6216216216216	124.0	0.0	793.0	7238.0	207.46758131644881	0.4949051226801974	0.6243166616855841
growth_another_Set2Cell3.43991	ID6002148	6002148	1150	77.02718353271484	87.93210493953634	43.64496616808137	0.0	517.0	517	0.5	1		230.8918918918919	182.0	23.0	1022.0	8543.0	211.8771635463162	0.5272979811870839	0.752465960757031
growth_another_Set2Cell3.43992	ID5978270	5978270	1150	62.39807891845703	87.82762057682677	43.54024796570383	0.0	510.0	510	0.5	1		199.1891891891892	135.0	0.0	903.0	7370.0	192.1247913087622	0.4366094756847736	0.6301831416395807
growth_another_Set2Cell3.43993	ID6047385	6047385	1150	51.52508544921875	88.04251206527378	44.18717118787429	0.0	531.0	531	0.5	1		182.54054054054055	109.0	0.0	897.0	6754.0	211.34892090182615	0.4070607842823032	0.49973031878655333
growth_another_Set2Cell3.43994	ID6274968	6274968	1150	66.42599487304688	89.15295900848268	44.983365269155556	0.0	597.0	597	0.5	1		195.13513513513513	169.0	7.0	511.0	7220.0	130.27879552929775	0.44564859541746643	0.9234673345683222
growth_another_Set2Cell3.43995	ID6077332	6077332	1150	62.33871078491211	88.06397893862024	44.397799671334205	0.0	538.0	538	0.5	1		176.0810810810811	132.0	0.0	802.0	6515.0	187.55093802579168	0.514711520512743	0.638053964444385
growth_another_Set2Cell3.43996	ID6285207	6285207	1150	59.112098693847656	89.23256696394807	44.86107384418696	0.0	600.0	600	0.5	1		194.43243243243242	175.0	15.0	474.0	7194.0	110.25413586108448	0.4074609864770678	1.0210652173947017
growth_another_Set2Cell3.43997	ID6418602	6418602	1150	68.26494598388672	89.76116556632876	45.58872325487634	0.0	639.0	639	0.5	1		213.2972972972973	165.0	2.0	626.0	7892.0	146.37259626356615	0.3661149342256924	0.7810624827975438
growth_another_Set2Cell3.43998	ID5971607	5971607	1150	67.21150970458984	87.82457008318802	43.46285900959029	0.0	508.0	508	0.5	1		203.40540540540542	151.0	0.0	808.0	7526.0	192.2094429781481	0.4283623463199829	0.6347323906735912
growth_another_Set2Cell3.43999	ID5998742	5998742	1150	59.23417663574219	87.87882032486404	43.65743527079532	0.0	516.0	516	0.5	1		194.8108108108108	135.0	0.0	841.0	7208.0	212.55297873417055	0.49719786694361773	0.6087316896628989
growth_another_Set2Cell3.44000	ID6298798	6298798	1150	53.099517822265625	89.34515375043402	44.913766801468896	0.0	604.0	604	0.5	1		198.1081081081081	180.0	0.0	552.0	7330.0	121.32275223638067	0.38675873887033885	0.9108129913014196
growth_another_Set2Cell3.44001	ID6108051	6108051	1150	58.75436019897461	88.24567907578799	44.561896705258796	0.0	548.0	548	0.5	1		183.51351351351352	127.0	0.0	826.0	6790.0	197.84725051042415	0.520967253843826	0.6354166472675491
growth_another_Set2Cell3.44002	ID6380981	6380981	1150	24.322158813476562	89.56961733283777	45.19487181956551	0.0	628.0	628	0.5	1		148.54054054054055	156.0	28.0	281.0	5496.0	67.02801843449689	0.21686369936068164	0.7898844085048792
growth_another_Set2Cell3.44003	ID6172808	6172808	1150	65.05914306640625	88.9281787003154	44.61098256561962	0.0	567.0	567	0.5	1		204.3783783783784	135.0	0.0	893.0	7562.0	210.06207433774208	0.5101840952602239	0.6573767172168978
growth_another_Set2Cell3.44004	ID6309047	6309047	1150	36.65890884399414	89.35552737091271	45.10625409961935	0.0	608.0	608	0.5	1		135.27027027027026	125.0	0.0	310.0	5005.0	74.02801596116937	0.27868014817871845	0.7964900476801399
growth_another_Set2Cell3.44005	ID5995139	5995139	1150	83.28040313720703	87.88666918135667	43.55094931931164	0.0	512.0	512	0.5	1		232.43243243243242	153.0	0.0	957.0	8600.0	232.54301161774836	0.4901364264549197	0.6575281932356131
growth_another_Set2Cell3.44006	ID6183045	6183045	1150	69.56273651123047	89.06729206585094	44.68490825702784	0.0	570.0	570	0.5	1		205.13513513513513	122.0	0.0	1040.0	7590.0	244.5216602723414	0.5207080300689304	0.5745147028072066
growth_another_Set2Cell3.44007	ID6213762	6213762	1150	58.642051696777344	88.99239362868656	44.77689554178029	0.0	579.0	579	0.5	1		182.40540540540542	116.0	10.0	613.0	6749.0	148.11134315092133	0.45945867269389035	0.775414702577415
growth_another_Set2Cell3.44008	ID6097793	6097793	1150	68.40985870361328	88.19269133682877	44.53589500068652	0.0	547.0	547	0.5	1		189.45945945945945	107.0	12.0	892.0	7010.0	204.64733820168058	0.4900703196934997	0.6089642899489106
growth_another_Set2Cell3.44009	ID5906564	5906564	1150	57.86785888671875	87.52875233840578	43.12194898223699	0.0	490.0	490	0.5	1		192.8918918918919	151.0	22.0	659.0	7137.0	151.54350013257724	0.3411050482419687	0.6474884177600418
growth_another_Set2Cell3.44010	ID6398142	6398142	1150	40.96028518676758	89.74557370714247	45.40948840674853	0.0	633.0	633	0.5	1		157.48648648648648	142.0	17.0	347.0	5827.0	81.8839360251996	0.3090521054183457	0.9081327803246035
growth_another_Set2Cell3.44011	ID5869241	5869241	1150	40.50888442993164	87.44223344686344	42.96105701157371	0.0	478.0	478	0.5	1		185.0810810810811	163.0	17.0	536.0	6848.0	122.01829971551588	0.24595676191059346	0.5988566130394449
growth_another_Set2Cell3.44012	ID6131900	6131900	1150	53.07947540283203	88.43412449702038	44.594968575346016	0.0	554.0	554	0.5	1		168.24324324324326	102.0	0.0	940.0	6225.0	213.7552345564906	0.45451440921866476	0.4919041613893271
growth_another_Set2Cell3.44013	ID6162618	6162618	1150	72.8288803100586	88.82115836207308	44.65628878290971	0.0	564.0	564	0.5	1		201.78378378378378	119.0	1.0	996.0	7466.0	209.77105709891535	0.4886767130641513	0.6315270243102401
growth_another_Set2Cell3.44014	ID6439044	6439044	1150	49.112247467041016	89.82152466355105	45.66188771143087	0.0	644.0	644	0.5	1		185.9189189189189	193.0	20.0	503.0	6879.0	93.57183169997096	0.38672983117901377	1.1082156156273817
growth_another_Set2Cell3.44015	ID5877183	5877183	1150	53.79815673828125	87.46323503745165	42.935385206521076	0.0	480.0	480	0.5	1		209.97297297297297	171.0	13.0	720.0	7769.0	162.83196630038356	0.28057868660709473	0.5650698483963328
growth_another_Set2Cell3.44016	ID6012349	6012349	1150	52.6992073059082	88.00246955168919	43.848942324849354	0.0	522.0	522	0.5	1		164.24324324324326	84.0	0.0	839.0	6077.0	203.1111361635143	0.4045792704947635	0.4658446849860118
growth_another_Set2Cell3.44017	ID6193335	6193335	1150	67.41563415527344	89.09102976626366	44.66863645776684	0.0	573.0	573	0.5	1		193.8918918918919	118.0	0.0	1065.0	7174.0	241.10472410964493	0.5284577162330618	0.5560844346567525
growth_another_Set2Cell3.44018	ID6329483	6329483	1150	36.806610107421875	89.15260686870567	45.19851587120619	0.0	613.0	613	0.5	1		166.56756756756758	149.0	31.0	313.0	6163.0	71.86698381985543	0.29179787996263384	1.0470769173211039
growth_another_Set2Cell3.44019	ID6152368	6152368	1150	74.30467987060547	88.74050281768213	44.59352961903175	0.0	561.0	561	0.5	1		201.0	115.0	10.0	934.0	7437.0	223.78027417784418	0.44329754548279066	0.5517517319155129
growth_another_Set2Cell3.44020	ID6048179	6048179	1150	67.14028930664062	88.09898980031309	44.088099002916174	0.0	529.0	529	0.5	1		188.97297297297297	121.0	0.0	991.0	6992.0	214.6147046953481	0.4641870504755998	0.5582987754227446
growth_another_Set2Cell3.44021	ID6456205	6456205	1150	89.16268920898438	89.58972116064976	46.18675274632472	0.0	651.0	651	0.5	1		252.8108108108108	159.0	24.0	1017.0	9354.0	231.03100295052246	0.5212681613255833	0.749912852779427
growth_another_Set2Cell3.44022	ID5968052	5968052	1150	61.618446350097656	87.81692840976028	43.373147644926256	0.0	507.0	507	0.5	1		222.8108108108108	150.0	18.0	918.0	8244.0	221.10566074438984	0.43117115944133694	0.6071898749725925
growth_another_Set2Cell3.44023	ID6039724	6039724	1150	60.46796798706055	88.09092501879489	43.98421745686149	0.0	526.0	526	0.5	1		211.78378378378378	143.0	0.0	882.0	7836.0	212.03696416939707	0.4110545977135881	0.5819247294824343
growth_another_Set2Cell3.44024	ID5927082	5927082	1150	66.75989532470703	87.6093816460026	43.17059042619021	0.0	495.0	495	0.5	1		189.02702702702703	137.0	0.0	799.0	6994.0	171.20739315657917	0.42875438520677744	0.6626472248563893
growth_another_Set2Cell3.44025	ID6305684	6305684	1150	52.074684143066406	89.39869817189108	44.9766645860349	0.0	606.0	606	0.5	1		175.9189189189189	181.0	0.0	427.0	6509.0	100.60411367179618	0.4424945368611377	1.072804385073485
growth_another_Set2Cell3.44026	ID5896366	5896366	1150	69.63055419921875	87.4924798576478	43.04003179913287	0.0	486.0	486	0.5	1		208.16216216216216	156.0	23.0	719.0	7702.0	169.39754581613195	0.37014382090124115	0.6639402827708725
growth_another_Set2Cell3.44027	ID6319257	6319257	1150	42.52322769165039	89.16785691533087	45.23635313927658	0.0	610.0	610	0.5	1		156.86486486486487	161.0	0.0	321.0	5804.0	80.40424331055137	0.307210038136777	0.9169945073107097
growth_another_Set2Cell3.44028	ID6356889	6356889	1150	32.11944580078125	89.6653333111646	44.92666089782498	0.0	620.0	620	0.5	1		143.9189189189189	142.0	14.0	349.0	5325.0	74.84553663615723	0.29194656314919554	0.8690420543727754
growth_another_Set2Cell3.44029	ID6087591	6087591	1150	55.554962158203125	88.09171395603722	44.467297573231924	0.0	542.0	542	0.5	1		177.0	107.0	0.0	921.0	6549.0	207.7112044268302	0.503061974361068	0.5704110645244759
growth_another_Set2Cell3.48278	ID7528048	7528048	1483	98.47237396240234	25.54559428790169	3.9733317983490237	0.0	963.0	963	0.5	1		301.72972972972974	262.0	0.0	863.0	11164.0	188.91115616851462	0.5380455840946469	1.117481540060121
growth_another_Set2Cell3.48279	ID6662246	6662246	1483	69.75824737548828	25.240132448366822	3.847725375124672	0.0	712.0	712	0.5	1		212.7027027027027	144.0	38.0	820.0	7870.0	176.01544516586304	0.46964001468778144	0.7723361276050821
growth_another_Set2Cell3.48280	ID7269992	7269992	1483	100.9436264038086	25.35680306190547	3.684221895509233	0.0	888.0	888	0.5	1		294.7567567567568	193.0	44.0	1224.0	10906.0	281.2674098715595	0.5636284179522582	0.7554986248466469
growth_another_Set2Cell3.48281	ID7621234	7621234	1483	108.44020080566406	25.315626175323814	3.992495417043021	0.0	990.0	990	0.5	1		318.35135135135135	240.0	20.0	857.0	11779.0	201.47142287241192	0.554152959639492	1.1268319101424056
growth_another_Set2Cell3.48282	ID7380088	7380088	1483	100.5193862915039	25.295052576978193	3.731770952423245	0.0	920.0	920	0.5	1		303.4864864864865	219.0	40.0	1025.0	11229.0	256.4643815015625	0.5474668825687757	0.8372955543738078
growth_another_Set2Cell3.48283	ID6693487	6693487	1483	84.44161987304688	25.362527131459988	3.632561442551468	0.0	720.0	720	0.5	1		230.1891891891892	181.0	0.0	798.0	8517.0	187.0084427443255	0.47435964656035506	0.792059862769891
growth_another_Set2Cell3.48284	ID7555705	7555705	1483	97.40412902832031	25.586526471768327	3.99259149295714	0.0	971.0	971	0.5	1		290.5405405405405	225.0	0.0	884.0	10750.0	205.57677595198055	0.5485483052191479	1.0012736920813372
growth_another_Set2Cell3.48285	ID7641726	7641726	1483	115.65079498291016	25.269612821553515	4.036061102976293	0.0	996.0	996	0.5	1		316.5405405405405	252.0	33.0	805.0	11712.0	191.5388841570926	0.5523199131346832	1.1760122754883344
growth_another_Set2Cell3.48286	ID6713960	6713960	1483	80.07209014892578	25.56765151494827	3.554936061185789	0.0	726.0	726	0.5	1		217.0810810810811	148.0	0.0	799.0	8032.0	200.18288560136125	0.538038619991254	0.7587020116525147
growth_another_Set2Cell3.48287	ID6813288	6813288	1483	99.7044448852539	25.80910526993985	3.1730069082451284	0.0	755.0	755	0.5	1		247.05405405405406	155.0	21.0	1025.0	9141.0	240.38417700121727	0.5391106268547495	0.7199861778856119
growth_another_Set2Cell3.48288	ID6984805	6984805	1483	93.91215515136719	25.52996218148229	3.4704769167376055	0.0	805.0	805	0.5	1		285.2162162162162	189.0	0.0	1283.0	10553.0	283.298540524061	0.5356239882132527	0.7023199478830977
growth_another_Set2Cell3.48289	ID6532721	6532721	1483	32.205833435058594	24.757966361145378	5.071136615682429	0.0	675.0	675	0.5	1		173.13513513513513	132.0	3.0	676.0	6406.0	132.45442867520768	0.1635179869873008	0.367401692610147
growth_another_Set2Cell3.48290	ID6933114	6933114	1483	109.77694702148438	25.62941095946297	3.501090075058445	0.0	789.0	789	0.5	1		287.13513513513516	165.0	0.0	1289.0	10624.0	291.61420120142014	0.5750421416887324	0.7189772666255194
growth_another_Set2Cell3.48291	ID7040636	7040636	1483	108.7174072265625	24.987194594772113	3.3814041453703556	0.0	820.0	820	0.5	1		327.72972972972974	236.0	55.0	1353.0	12126.0	306.7289473576746	0.6044427056993732	0.805048414679647
growth_another_Set2Cell3.48292	ID7073916	7073916	1483	121.33490753173828	25.083971252163636	3.4180481166774213	0.0	831.0	831	0.5	1		304.02702702702703	182.0	0.0	1303.0	11249.0	322.34182050929917	0.6014060773972237	0.7084217298988742
growth_another_Set2Cell3.48293	ID7466089	7466089	1483	99.62650299072266	25.584167422100062	3.9127769725747914	0.0	946.0	946	0.5	1		299.2432432432432	247.0	55.0	943.0	11072.0	192.12125878745974	0.5612052385997951	1.119800460242022
growth_another_Set2Cell3.48294	ID7029363	7029363	1483	103.79683685302734	25.063650092300882	3.3706926977354414	0.0	818.0	818	0.5	1		292.81081081081084	170.0	0.0	1281.0	10834.0	301.6004382031371	0.5920984025829972	0.7221195742921659
growth_another_Set2Cell3.48295	ID6638716	6638716	1483	83.26246643066406	25.15752515070057	4.098962855895482	0.0	705.0	705	0.5	1		226.83783783783784	166.0	0.0	796.0	8393.0	186.94807857820868	0.5481202567454201	0.8592027294311144
growth_another_Set2Cell3.48296	ID7366762	7366762	1483	94.83269500732422	25.332119348633917	3.7432615794243604	0.0	916.0	916	0.5	1		298.6216216216216	229.0	26.0	1031.0	11049.0	258.2954113404253	0.5732194430392225	0.8424927299625946
growth_another_Set2Cell3.48297	ID7366251	7366251	1483	100.50021362304688	25.372977888202975	3.7274093147979843	0.0	917.0	917	0.5	1		283.2432432432432	188.0	28.0	949.0	10480.0	256.5175330162536	0.5933070345283283	0.82234209817853
growth_another_Set2Cell3.48298	ID7304306	7304306	1483	90.39157104492188	25.337425709630942	3.734842859898821	0.0	898.0	898	0.5	1		296.56756756756755	195.0	14.0	1261.0	10973.0	288.7726461096015	0.5535299082468894	0.7318449347054395
growth_another_Set2Cell3.48299	ID7232113	7232113	1483	116.70560455322266	25.318494273932203	3.673381887492208	0.0	877.0	877	0.5	1		296.05405405405406	177.0	4.0	1162.0	10954.0	292.385015000764	0.5724385429750584	0.7372267489614365
growth_another_Set2Cell3.48300	ID6768711	6768711	1483	79.89083862304688	25.65337059909962	3.08452896274354	0.0	742.0	742	0.5	1		258.3783783783784	184.0	0.0	925.0	9560.0	214.04508239456777	0.464763915397155	0.7660298242108929
growth_another_Set2Cell3.48301	ID7569490	7569490	1483	108.42203521728516	25.53099244999174	4.028746903427554	0.0	975.0	975	0.5	1		304.81081081081084	241.0	0.0	766.0	11278.0	182.0759667217441	0.5509221274218449	1.1893453008937627
growth_another_Set2Cell3.48302	ID7511123	7511123	1483	90.91090393066406	25.592443019231656	3.9895013583744987	0.0	957.0	957	0.5	1		284.13513513513516	219.0	72.0	915.0	10513.0	181.25690211565617	0.4921611697615972	1.034074895192763
growth_another_Set2Cell3.48303	ID7096910	7096910	1483	110.38558959960938	25.05061399484527	3.461652039420953	0.0	837.0	837	0.5	1		281.86486486486484	163.0	32.0	1257.0	10429.0	294.15766390021395	0.577080756946883	0.7012508994948418
growth_another_Set2Cell3.48304	ID7019087	7019087	1483	104.36296844482422	25.087252186938418	3.373065376931526	0.0	815.0	815	0.5	1		299.02702702702703	187.0	0.0	1272.0	11064.0	301.59220871958934	0.5426835031663961	0.697573711041731
growth_another_Set2Cell3.48305	ID6803009	6803009	1483	90.49885559082031	25.799674308592376	3.104716160727718	0.0	752.0	752	0.5	1		261.8918918918919	159.0	54.0	1022.0	9690.0	223.20727584016606	0.5327055044532049	0.815590519442104
growth_another_Set2Cell3.48306	ID6881870	6881870	1483	98.24291229248047	25.704279395047344	3.470635662494196	0.0	774.0	774	0.5	1		272.6216216216216	164.0	0.0	1159.0	10087.0	278.8115005749455	0.5875099403992201	0.7237329978999293
growth_another_Set2Cell3.48307	ID7156292	7156292	1483	105.62930297851562	25.243064086536343	3.6045501080365288	0.0	855.0	855	0.5	1		302.43243243243245	202.0	0.0	1319.0	11190.0	326.3841925417669	0.593121334226797	0.6899600316526676
growth_another_Set2Cell3.48308	ID6926405	6926405	1483	108.71168518066406	25.651129113729134	3.510998690880526	0.0	788.0	788	0.5	1		279.8918918918919	165.0	0.0	1317.0	10356.0	306.8447656555513	0.5202079406158188	0.6242744699298014
growth_another_Set2Cell3.48309	ID6683221	6683221	1483	87.73942565917969	25.323313329553923	3.7198327797071724	0.0	717.0	717	0.5	1		261.18918918918916	183.0	25.0	852.0	9664.0	211.54955261879712	0.5516480903827109	0.8778937749761682
growth_another_Set2Cell3.48310	ID7245919	7245919	1483	106.08670806884766	25.33618639896752	3.673993418196439	0.0	881.0	881	0.5	1		301.4864864864865	215.0	38.0	1152.0	11155.0	278.17187149330914	0.5602174933395019	0.7783163556165846
growth_another_Set2Cell3.48311	ID6748245	6748245	1483	82.37742614746094	25.741912397077922	3.3259911516680236	0.0	736.0	736	0.5	1		251.24324324324326	202.0	53.0	938.0	9296.0	195.8185675859453	0.5166630977117115	0.8741557946276263
growth_another_Set2Cell3.48312	ID7294040	7294040	1483	108.52204895019531	25.33524472039204	3.6673454473306437	0.0	895.0	895	0.5	1		290.0	164.0	24.0	1089.0	10730.0	294.615003012406	0.5562435500515996	0.7036562638969297
growth_another_Set2Cell3.48313	ID6950493	6950493	1483	116.8219985961914	25.59451434549957	3.5389522918649345	0.0	795.0	795	0.5	1		314.97297297297297	198.0	24.0	1493.0	11654.0	314.6688282487979	0.5865277818683998	0.7401001103525232
growth_another_Set2Cell3.48314	ID6758495	6758495	1483	82.64380645751953	25.6767512359581	3.2129587331495832	0.0	739.0	739	0.5	1		262.97297297297297	184.0	50.0	963.0	9730.0	223.88606806023344	0.5422247894132833	0.8259347366604864
growth_another_Set2Cell3.48315	ID6871632	6871632	1483	99.0142593383789	25.631270418987402	3.4243949268123104	0.0	773.0	773	0.5	1		273.13513513513516	166.0	42.0	1132.0	10106.0	248.2131881806178	0.527451350840733	0.7599722501363249
growth_another_Set2Cell3.48316	ID7541834	7541834	1483	95.57549285888672	25.570446143381147	4.00958624112038	0.0	966.0	966	0.5	1		288.56756756756755	236.0	0.0	838.0	10677.0	180.6861214218582	0.5002127898163522	1.0650123577209785
growth_another_Set2Cell3.48317	ID7428168	7428168	1483	109.50981140136719	25.382920417510697	3.796297568720292	0.0	934.0	934	0.5	1		298.6216216216216	266.0	0.0	962.0	11049.0	228.0512066463426	0.5801030900191618	0.9614763965309144
growth_another_Set2Cell3.48318	ID7063639	7063639	1483	99.11742401123047	25.102771675072077	3.3822367807802864	0.0	829.0	829	0.5	1		296.4054054054054	186.0	15.0	1302.0	10967.0	314.46925829787307	0.5818362491427319	0.6933893549877431
growth_another_Set2Cell3.48319	ID6738011	6738011	1483	72.7282485961914	25.640697958400683	3.3985568851275736	0.0	733.0	733	0.5	1		248.54054054054055	191.0	28.0	749.0	9196.0	187.62486132863256	0.47282376022939715	0.8505216257001942
growth_another_Set2Cell3.48320	ID6861397	6861397	1483	95.905517578125	25.65804541984624	3.4103900232796827	0.0	769.0	769	0.5	1		297.6216216216216	194.0	18.0	1124.0	11012.0	276.71870508106554	0.5547200650533208	0.7674986659973684
growth_another_Set2Cell3.48321	ID7008810	7008810	1483	108.08985900878906	25.113445339906423	3.420166285579511	0.0	814.0	814	0.5	1		300.3783783783784	200.0	27.0	1313.0	11114.0	294.37904055744104	0.5661039868138211	0.7376789601631013
growth_another_Set2Cell3.48322	ID7132206	7132206	1483	102.59418487548828	25.15666108724116	3.5430526418933908	0.0	848.0	848	0.5	1		278.18918918918916	148.0	5.0	1342.0	10293.0	300.01248472520433	0.5922037241139277	0.6897685920595424
growth_another_Set2Cell3.48323	ID7503921	7503921	1483	96.97886657714844	25.6002673453178	3.977335608327444	0.0	958.0	958	0.5	1		288.4594594594595	234.0	71.0	809.0	10673.0	187.49868067603904	0.5181775719788905	1.0502014298255615
growth_another_Set2Cell3.48324	ID6837292	6837292	1483	89.4478530883789	25.67856158268306	3.361036072480727	0.0	762.0	762	0.5	1		261.6756756756757	181.0	42.0	925.0	9682.0	236.82999693334344	0.5399972929591703	0.7748689630260994
growth_another_Set2Cell3.48325	ID7417909	7417909	1483	106.1235122680664	25.38358754586425	3.7803043690347624	0.0	931.0	931	0.5	1		296.43243243243245	231.0	13.0	935.0	10968.0	222.69305489102413	0.5399097793488805	0.9334153902637176
growth_another_Set2Cell3.48326	ID7183912	7183912	1483	106.3076400756836	25.301514966841403	3.6492917636372906	0.0	863.0	863	0.5	1		306.6756756756757	213.0	14.0	1466.0	11347.0	315.0949639971041	0.5699757869249394	0.7066938577847984
growth_another_Set2Cell3.48327	ID6626851	6626851	1483	59.6313362121582	25.07905469267867	4.21546687941069	0.0	700.0	700	0.5	1		206.32432432432432	161.0	11.0	865.0	7634.0	164.99041286188822	0.4210544214643052	0.7410529490521377
growth_another_Set2Cell3.48328	ID7283751	7283751	1483	103.75823211669922	25.2882546072748	3.6892611452700623	0.0	893.0	893	0.5	1		293.72972972972974	196.0	0.0	1308.0	10868.0	291.3118459513646	0.5480262279365188	0.7139088823042081
growth_another_Set2Cell3.48329	ID6998563	6998563	1483	113.99817657470703	25.27982161027711	3.396102865682864	0.0	809.0	809	0.5	1		291.56756756756755	154.0	0.0	1455.0	10788.0	333.9598728839989	0.5711809007929061	0.6347787914156965
growth_another_Set2Cell3.48330	ID6727724	6727724	1483	89.52899169921875	25.57662220471671	3.5054018896252557	0.0	729.0	729	0.5	1		261.94594594594594	200.0	0.0	1017.0	9692.0	218.31398717671985	0.5408855940203181	0.8423549558187868
growth_another_Set2Cell3.48331	ID7221793	7221793	1483	113.02713012695312	25.333247601085695	3.703212115864955	0.0	874.0	874	0.5	1		310.13513513513516	199.0	0.0	1337.0	11475.0	300.4376587360293	0.5878897791071547	0.7643673948395436
growth_another_Set2Cell3.48332	ID7648292	7648292	1483	110.43569946289062	25.244342545394844	4.013826319017949	0.0	998.0	998	0.5	1		304.3783783783784	264.0	68.0	837.0	11262.0	190.65928764149928	0.5278287054882571	1.1030727812301655
growth_another_Set2Cell3.48333	ID7393826	7393826	1483	105.96038818359375	25.40253916880313	3.81703583277931	0.0	925.0	925	0.5	1		302.27027027027026	224.0	18.0	1106.0	11184.0	240.04729263772734	0.5342130394179377	0.8769148661831474
growth_another_Set2Cell3.48334	ID7318074	7318074	1483	101.46314239501953	25.378476732132977	3.7539617204405356	0.0	902.0	902	0.5	1		297.27027027027026	197.0	0.0	1167.0	10999.0	291.3388299108339	0.5701781778923795	0.741045298823869
growth_another_Set2Cell3.48335	ID7342118	7342118	1483	94.74575805664062	25.356594127398974	3.709777098397642	0.0	909.0	909	0.5	1		299.9189189189189	199.0	0.0	1035.0	11097.0	267.6083766313066	0.5549691556177736	0.7999838538400059
growth_another_Set2Cell3.48336	ID7087675	7087675	1483	110.39258575439453	25.09342041207713	3.453442362706924	0.0	835.0	835	0.5	1		290.8378378378378	165.0	0.0	1341.0	10761.0	298.7990325651371	0.5884792587482861	0.7211927098348538
growth_another_Set2Cell3.48337	ID7142453	7142453	1483	95.94978332519531	25.223622458834278	3.5257227217429046	0.0	851.0	851	0.5	1		298.4054054054054	197.0	19.0	1206.0	11041.0	272.268194929136	0.562168302620928	0.788820707011662
growth_another_Set2Cell3.48338	ID6703677	6703677	1483	72.91665649414062	25.487010938268956	3.641562240792148	0.0	722.0	722	0.5	1		221.40540540540542	171.0	0.0	925.0	8192.0	195.7418168375344	0.4844975693052918	0.738323534315318
growth_another_Set2Cell3.48339	ID7597096	7597096	1483	90.08466339111328	25.32513791723237	4.0114241135516115	0.0	983.0	983	0.5	1		300.5135135135135	254.0	25.0	828.0	11119.0	190.47012329462032	0.5226101904026429	1.0830693869414123
growth_another_Set2Cell3.48340	ID7517737	7517737	1483	105.48717498779297	25.580842181748537	3.984799077387051	0.0	960.0	960	0.5	1		295.18918918918916	259.0	0.0	776.0	10922.0	189.2957471257077	0.5210405693216306	1.0683666653005373
growth_another_Set2Cell3.48341	ID7108144	7108144	1483	112.30520629882812	25.129049097467114	3.4827026666777683	0.0	841.0	841	0.5	1		297.7837837837838	200.0	20.0	1400.0	11018.0	302.1751823708242	0.5514811462474943	0.7005778689742103
growth_another_Set2Cell3.48342	ID7170096	7170096	1483	104.62937927246094	25.27422819904964	3.596217946775307	0.0	859.0	859	0.5	1		289.97297297297297	167.0	1.0	1356.0	10729.0	325.341486107417	0.6075179705052488	0.6736764458545929
growth_another_Set2Cell3.48343	ID6542908	6542908	1483	34.60034942626953	24.770062866931095	5.054717869399772	0.0	676.0	676	0.5	1		169.8108108108108	150.0	0.0	501.0	6283.0	123.8414842175804	0.1630753238616339	0.38451172819312224
growth_another_Set2Cell3.48344	ID7441937	7441937	1483	95.66859436035156	25.397834399227765	3.8435469040519346	0.0	938.0	938	0.5	1		293.64864864864865	260.0	76.0	986.0	10865.0	200.69313449700823	0.516830704961957	0.9970953297018248
growth_another_Set2Cell3.48345	ID6851084	6851084	1483	87.70628356933594	25.579421401574145	3.3801560697008566	0.0	766.0	766	0.5	1		262.64864864864865	168.0	22.0	1112.0	9718.0	240.90906724048116	0.5187717849556731	0.7447934478256313
growth_another_Set2Cell3.48346	ID7407636	7407636	1483	109.43496704101562	25.418870374122623	3.823581100671102	0.0	928.0	928	0.5	1		298.1081081081081	225.0	67.0	905.0	11030.0	223.69582320937803	0.5410605336992801	0.9357763544754742
growth_another_Set2Cell3.48347	ID7493655	7493655	1483	100.69953155517578	25.61575726358893	3.9507716290080945	0.0	954.0	954	0.5	1		303.2972972972973	254.0	52.0	757.0	11222.0	176.94755419879908	0.4992979395521458	1.1416311272202186
growth_another_Set2Cell3.48348	ID6940172	6940172	1483	112.09012603759766	25.59122484075711	3.491505570968429	0.0	792.0	792	0.5	1		297.6756756756757	186.0	0.0	1376.0	11014.0	312.060451235374	0.6169884180784978	0.7279553028644394
growth_another_Set2Cell3.48349	ID7259656	7259656	1483	110.29492950439453	25.27394728340961	3.6634788275321992	0.0	885.0	885	0.5	1		317.4594594594595	213.0	77.0	1276.0	11746.0	272.1731061286175	0.5730122368460023	0.8497767682714632
growth_another_Set2Cell3.48350	ID7174149	7174149	1483	124.64863586425781	25.286374712325806	3.6168090938305557	0.0	860.0	860	0.5	1		310.8378378378378	198.0	0.0	1257.0	11501.0	300.0228244570656	0.5907796004245257	0.7695291176399768
growth_another_Set2Cell3.48351	ID6652428	6652428	1483	71.25392150878906	25.212876575043985	3.9443472102329498	0.0	709.0	709	0.5	1		225.51351351351352	172.0	0.0	651.0	8344.0	171.82090508265696	0.45355505211452213	0.8190776744655424
growth_another_Set2Cell3.48352	ID7583257	7583257	1483	104.73863983154297	25.526935412595464	4.016789059715911	0.0	979.0	979	0.5	1		319.5405405405405	262.0	46.0	1068.0	11823.0	223.6543208955625	0.5124728156581808	0.9681929670460343
growth_another_Set2Cell3.48353	ID7355931	7355931	1483	101.54439544677734	25.365342137935706	3.750076394480193	0.0	913.0	913	0.5	1		279.56756756756755	217.0	0.0	899.0	10344.0	254.42522810581642	0.5274096496732991	0.7588381427618098
growth_another_Set2Cell3.48354	ID6905862	6905862	1483	104.79790496826172	25.758347971026105	3.5286914562788296	0.0	784.0	784	0.5	1		283.97297297297297	161.0	0.0	1163.0	10507.0	294.2900578309402	0.49872103820152597	0.6421970389865275
growth_another_Set2Cell3.48355	ID6827034	6827034	1483	88.13399505615234	25.762090374558007	3.3036980546828754	0.0	760.0	760	0.5	1		257.6216216216216	178.0	47.0	1010.0	9532.0	230.04013555022078	0.48709051974693324	0.7336365542786275
growth_another_Set2Cell3.48356	ID6916125	6916125	1483	89.60346984863281	25.730663869731444	3.509186378683685	0.0	782.0	782	0.5	1		274.5405405405405	185.0	1.0	1143.0	10158.0	263.9521836531292	0.4986774898054289	0.6921859844095897
growth_another_Set2Cell3.48357	ID6566940	6566940	1483	49.29054641723633	24.875334628102173	4.651227616012898	0.0	683.0	683	0.5	1		195.54054054054055	159.0	53.0	587.0	7235.0	118.80553545712951	0.3706320711583266	0.8901275398926106
growth_another_Set2Cell3.48358	ID6672924	6672924	1483	74.41356658935547	25.32325748025726	3.7485232040920984	0.0	715.0	715	0.5	1		239.16216216216216	186.0	0.0	813.0	8849.0	191.09996126424303	0.5123562491167065	0.8479686572134242
growth_another_Set2Cell3.48359	ID6577182	6577182	1483	50.32896423339844	24.919530926206903	4.6585535320571285	0.0	686.0	686	0.5	1		188.0	156.0	42.0	689.0	6956.0	135.93748563218315	0.4077834179357022	0.8012025603677659
growth_another_Set2Cell3.48360	ID6792732	6792732	1483	82.60540008544922	25.81720772030726	3.0762149357093107	0.0	749.0	749	0.5	1		264.3243243243243	185.0	0.0	1020.0	9780.0	225.86451864066822	0.5170627045723528	0.7977352735147621
growth_another_Set2Cell3.48361	ID7482895	7482895	1483	92.77835083007812	25.58801896764152	3.943891856111836	0.0	951.0	951	0.5	1		283.4864864864865	226.0	7.0	1052.0	10489.0	212.94569229704524	0.501662922338223	0.8894735618570275
growth_another_Set2Cell3.48362	ID6611483	6611483	1483	82.9620132446289	25.052287959602765	4.329730569866709	0.0	697.0	697	0.5	1		207.40540540540542	152.0	0.0	712.0	7674.0	169.56422242184678	0.537696487903657	0.8554259507278458
growth_another_Set2Cell3.48363	ID6833896	6833896	1483	86.14752197265625	25.692181778910342	3.3258162594909844	0.0	761.0	761	0.5	1		262.4594594594595	183.0	11.0	1018.0	9711.0	240.5689546095296	0.5251689482546419	0.7513351890783047
growth_another_Set2Cell3.48364	ID6598885	6598885	1483	60.589508056640625	24.985711645047182	4.443480294709426	0.0	693.0	693	0.5	1		201.05405405405406	175.0	0.0	661.0	7439.0	153.56105299520772	0.44096852300242134	0.8013363522448254
growth_another_Set2Cell3.48365	ID7104749	7104749	1483	113.3412094116211	25.097029768043726	3.4756581028870777	0.0	840.0	840	0.5	1		287.9189189189189	167.0	0.0	1502.0	10653.0	338.9473392708649	0.5973494580402944	0.6353258187694707
growth_another_Set2Cell3.48366	ID7005416	7005416	1483	96.51885223388672	25.244366473799175	3.4133920329246803	0.0	811.0	811	0.5	1		277.6756756756757	174.0	2.0	1322.0	10274.0	309.7162728525411	0.571594987350709	0.652156136721735
growth_another_Set2Cell3.48367	ID6981358	6981358	1483	102.39236450195312	25.590605704333147	3.501986160275712	0.0	804.0	804	0.5	1		277.13513513513516	170.0	2.0	1390.0	10254.0	288.03454289008096	0.5690144885956104	0.6978681553894186
growth_another_Set2Cell3.48368	ID6608097	6608097	1483	69.89590454101562	24.955566076890833	4.3603290446272025	0.0	695.0	695	0.5	1		226.8918918918919	192.0	0.0	883.0	8395.0	169.83403398347193	0.4822662164249929	0.869330418814996
growth_another_Set2Cell3.48369	ID7576820	7576820	1483	98.18986511230469	25.502614175912647	4.030291054383966	0.0	977.0	977	0.5	1		288.13513513513516	220.0	44.0	862.0	10661.0	208.5235347977886	0.4990502020602165	0.9200240816112817
growth_another_Set2Cell3.48370	ID7015651	7015651	1483	112.6718978881836	25.14216327040911	3.3965500967620947	0.0	813.0	813	0.5	1		317.7837837837838	192.0	0.0	1175.0	11758.0	320.7952042395009	0.5996274435932856	0.7426710845323357
growth_another_Set2Cell3.48371	ID7290599	7290599	1483	109.26036834716797	25.331544734958687	3.7206073089062066	0.0	894.0	894	0.5	1		316.7567567567568	202.0	0.0	1179.0	11720.0	292.9974786965282	0.57373222356428	0.7882616630735415
growth_another_Set2Cell3.48372	ID7079653	7079653	1483	108.25521087646484	25.091243591788444	3.408410074375505	0.0	833.0	833	0.5	1		282.27027027027026	170.0	3.0	1361.0	10444.0	307.3468587631759	0.5650702942748747	0.6631854426565683
growth_another_Set2Cell3.48373	ID7242467	7242467	1483	109.29342651367188	25.372315959376163	3.7107739601938228	0.0	880.0	880	0.5	1		320.2972972972973	206.0	66.0	1190.0	11851.0	292.0091194223664	0.5513683779914093	0.779675298318299
growth_another_Set2Cell3.48374	ID7052006	7052006	1483	97.06639099121094	25.028418094369368	3.383735856272088	0.0	824.0	824	0.5	1		304.18918918918916	168.0	15.0	1329.0	11255.0	339.5836370418141	0.5987030307914093	0.6709199004496381
growth_another_Set2Cell3.48375	ID7266528	7266528	1483	109.38790893554688	25.330278669115625	3.666696719832678	0.0	886.0	886	0.5	1		301.97297297297297	188.0	32.0	1199.0	11173.0	286.1932608965183	0.6241323690971047	0.8109497647195684
growth_another_Set2Cell3.48376	ID7060219	7060219	1483	116.4268569946289	25.13931820083601	3.425104913662623	0.0	827.0	827	0.5	1		297.1081081081081	166.0	5.0	1317.0	10993.0	317.47937673911144	0.5922010458954523	0.6961458616052745
growth_another_Set2Cell3.48377	ID6765303	6765303	1483	85.60964965820312	25.720537435602253	3.1272719287549235	0.0	741.0	741	0.5	1		248.40540540540542	205.0	52.0	849.0	9191.0	202.132308080549	0.5066655002533798	0.8265322279765915
growth_another_Set2Cell3.48378	ID7122685	7122685	1483	111.82566833496094	25.146798198900466	3.5036812050414925	0.0	845.0	845	0.5	1		327.7027027027027	197.0	24.0	1365.0	12125.0	323.5375527632736	0.5765840387432087	0.7408509005242625
growth_another_Set2Cell3.48379	ID6594295	6594295	1483	56.91732406616211	24.940037789704327	4.481012390505497	0.0	691.0	691	0.5	1		203.05405405405406	164.0	0.0	745.0	7513.0	176.26714982692636	0.4148391594462703	0.6755273738765324
growth_another_Set2Cell3.48380	ID6529270	6529270	1483	39.76382064819336	24.572992267846836	5.089634455019328	0.0	672.0	672	0.5	1		164.78378378378378	145.0	0.0	455.0	6097.0	100.3878963308313	0.23120895123904753	0.6165041332332948
growth_another_Set2Cell3.48381	ID7204603	7204603	1483	103.0427017211914	25.320174346896373	3.6612326839965563	0.0	869.0	869	0.5	1		296.86486486486484	158.0	21.0	1294.0	10984.0	312.5295685710893	0.5959673858981452	0.7094081360835698
growth_another_Set2Cell3.48382	ID6539515	6539515	1483	37.652679443359375	24.714825040995922	5.11980812707484	0.0	673.0	673	0.5	1		173.48648648648648	134.0	43.0	551.0	6419.0	126.70100885804203	0.26946119171245553	0.5812893574309789
growth_another_Set2Cell3.48383	ID6549754	6549754	1483	44.5816535949707	24.78842691871094	4.949764091870784	0.0	679.0	679	0.5	1		181.43243243243242	159.0	0.0	600.0	6713.0	120.67438753856516	0.28064275003095435	0.6589548330507018
growth_another_Set2Cell3.48384	ID6957299	6957299	1483	124.03787231445312	25.543515297683758	3.484335507706771	0.0	797.0	797	0.5	1		309.02702702702703	172.0	12.0	1289.0	11434.0	319.6344688760799	0.5656156912311192	0.6985687219428426
growth_another_Set2Cell3.48385	ID6585085	6585085	1483	53.64837646484375	24.90841601991539	4.584961718835001	0.0	688.0	688	0.5	1		187.0810810810811	157.0	21.0	523.0	6922.0	126.87688222542059	0.37426348538806553	0.8031280954110078
growth_another_Set2Cell3.48386	ID6744831	6744831	1483	91.7100830078125	25.6937987279367	3.3496000864913715	0.0	735.0	735	0.5	1		256.2432432432432	176.0	20.0	756.0	9481.0	207.61561777656502	0.536456450466847	0.861859781320115
growth_another_Set2Cell3.48387	ID6947056	6947056	1483	102.9243392944336	25.61387457630275	3.4961654128846713	0.0	794.0	794	0.5	1		274.6216216216216	172.0	23.0	1163.0	10161.0	277.0301178323147	0.5185110675549066	0.6769830660008549
growth_another_Set2Cell3.48388	ID6857970	6857970	1483	93.4499282836914	25.666568500430486	3.426168912036265	0.0	768.0	768	0.5	1		277.3783783783784	196.0	0.0	1036.0	10263.0	250.2675625262948	0.5421298212687384	0.7792564373064479
growth_another_Set2Cell3.48389	ID7314674	7314674	1483	99.67388153076172	25.362142348831245	3.7478655073678184	0.0	901.0	901	0.5	1		275.0810810810811	178.0	0.0	1052.0	10178.0	278.41469652883495	0.5815186291369653	0.7265874325771033
growth_another_Set2Cell3.48390	ID6534910	6534910	1483	36.7838020324707	24.70111425195117	5.082855872969441	0.0	674.0	674	0.5	1		149.51351351351352	120.0	0.0	562.0	5532.0	124.87251757550837	0.2679726318132581	0.506085782910496
growth_another_Set2Cell3.48391	ID7652075	7652075	1483	96.22840118408203	25.224375918329358	4.007499701187682	0.0	999.0	999	0.5	1		295.7837837837838	251.0	83.0	809.0	10944.0	170.80855676184103	0.49838665299282126	1.1519595782833207
growth_another_Set2Cell3.48392	ID6649028	6649028	1483	73.9857406616211	25.173370865979386	4.040098219853469	0.0	706.0	706	0.5	1		236.1081081081081	192.0	25.0	731.0	8736.0	168.36547280375638	0.44403349804743064	0.8624349133833947
growth_another_Set2Cell3.48393	ID7627989	7627989	1483	90.94453430175781	25.25814021129393	4.02981475458033	0.0	992.0	992	0.5	1		289.35135135135135	229.0	43.0	876.0	10706.0	197.14859260864017	0.5079996478610946	0.9888353886679558
growth_another_Set2Cell3.48394	ID6941903	6941903	1483	117.49900817871094	25.551200073437816	3.4882295499559346	0.0	793.0	793	0.5	1		301.7837837837838	187.0	0.0	1352.0	11166.0	328.96429518643436	0.6064853498602774	0.6926609063502502
growth_another_Set2Cell3.48395	ID7152843	7152843	1483	112.05850982666016	25.243719809480623	3.539389464571486	0.0	853.0	853	0.5	1		293.97297297297297	193.0	0.0	1320.0	10877.0	302.6229306218188	0.5727277150980515	0.7075061625953054
growth_another_Set2Cell3.48396	ID7414486	7414486	1483	90.67866516113281	25.405198231060492	3.8007602279377837	0.0	929.0	929	0.5	1		278.56756756756755	191.0	25.0	1069.0	10307.0	230.01600675466776	0.5372904010417563	0.8465559265581946
growth_another_Set2Cell3.48397	ID6584013	6584013	1483	69.4109115600586	24.936848954159306	4.5802314088344005	0.0	689.0	689	0.5	1		201.97297297297297	153.0	27.0	774.0	7473.0	147.1891237087107	0.47434896636108825	0.8829684851277249
growth_another_Set2Cell3.48398	ID7280325	7280325	1483	102.31139373779297	25.34653443635309	3.7005711176543183	0.0	891.0	891	0.5	1		303.2432432432432	173.0	20.0	1225.0	11220.0	304.66150664899175	0.5525176123096572	0.7084564094211978
growth_another_Set2Cell3.48399	ID6922951	6922951	1483	93.60820770263672	25.649032823206113	3.4908180288748447	0.0	787.0	787	0.5	1		275.7567567567568	157.0	39.0	1192.0	10203.0	300.0940042910078	0.551009072664633	0.6528948625372607
growth_another_Set2Cell3.48400	ID7166658	7166658	1483	119.72412109375	25.273145444562193	3.6080107381108606	0.0	858.0	858	0.5	1		307.5945945945946	193.0	36.0	1258.0	11381.0	289.0414675612653	0.5755499204653608	0.7774981627215006
growth_another_Set2Cell3.48401	ID7500509	7500509	1483	110.8720703125	25.59083389824475	3.969913670648515	0.0	955.0	955	0.5	1		298.2432432432432	294.0	32.0	909.0	11035.0	193.38869974532946	0.532085431211081	1.0711934309217974
growth_another_Set2Cell3.48402	ID7218369	7218369	1483	115.44677734375	25.378584499359228	3.701130711457586	0.0	873.0	873	0.5	1		317.7567567567568	198.0	0.0	1184.0	11757.0	294.8551815350683	0.5756144233650009	0.7874042337885976
growth_another_Set2Cell3.48403	ID7094494	7094494	1483	111.37130737304688	25.12315207505724	3.4648011317283154	0.0	839.0	839	0.5	1		288.27027027027026	182.0	3.0	1369.0	10666.0	314.88363358977983	0.5833543278875958	0.6745809511212252
growth_another_Set2Cell3.48404	ID6679761	6679761	1483	70.53937530517578	25.308590296861933	3.69908858952238	0.0	716.0	716	0.5	1		244.02702702702703	206.0	0.0	760.0	9029.0	174.62236818767371	0.4548395443129758	0.873798247717786
growth_another_Set2Cell3.48405	ID6699731	6699731	1483	85.21378326416016	25.5029674079472	3.6432056335771	0.0	723.0	723	0.5	1		224.56756756756758	174.0	0.0	783.0	8309.0	205.18752135283205	0.5379807213133426	0.765670485564646
growth_another_Set2Cell3.48406	ID6518997	6518997	1483	27.49022102355957	24.587947045485617	5.281393335310404	0.0	670.0	670	0.5	1		168.27027027027026	134.0	21.0	504.0	6226.0	109.35102718834948	0.11896464871207531	0.3272020992839628
growth_another_Set2Cell3.48407	ID6659282	6659282	1483	80.35467529296875	25.25087221074043	3.935307850766953	0.0	710.0	710	0.5	1		232.8918918918919	192.0	15.0	833.0	8617.0	196.52562510095552	0.5614832006495667	0.8522453275597361
growth_another_Set2Cell3.48408	ID7139035	7139035	1483	122.07453155517578	25.255435363047372	3.5482437125525426	0.0	850.0	850	0.5	1		308.35135135135135	182.0	38.0	1198.0	11409.0	291.9038289323135	0.5883165560077105	0.7825463450198259
growth_another_Set2Cell3.48409	ID6799582	6799582	1483	87.82225036621094	25.774012462240737	3.0682629160812938	0.0	751.0	751	0.5	1		273.4054054054054	203.0	37.0	1007.0	10116.0	220.27034645073206	0.5137371926487494	0.8425032480256743
growth_another_Set2Cell3.48410	ID6696668	6696668	1483	75.44322967529297	25.44977984968005	3.5979713950650507	0.0	721.0	721	0.5	1		228.59459459459458	146.0	19.0	915.0	8458.0	202.52358702951935	0.4965823664570858	0.7490503503833967
growth_another_Set2Cell3.48411	ID6912722	6912722	1483	90.65824890136719	25.740065102711384	3.5378823301585185	0.0	785.0	785	0.5	1		280.1621621621622	181.0	8.0	1232.0	10366.0	276.10429928576644	0.528737278413611	0.7018969934481135
growth_another_Set2Cell3.48412	ID7462602	7462602	1483	94.24555969238281	25.538569359290367	3.899585112703142	0.0	944.0	944	0.5	1		290.3243243243243	217.0	0.0	1056.0	10742.0	238.92549443684715	0.5381918843321472	0.8503105257340476
growth_another_Set2Cell3.48413	ID7049936	7049936	1483	103.16632843017578	25.055457388013103	3.3399578667910963	0.0	825.0	825	0.5	1		292.7567567567568	199.0	28.0	1196.0	10832.0	268.77969142500797	0.591123264143908	0.8093096110525125
growth_another_Set2Cell3.48414	ID7566030	7566030	1483	92.14862823486328	25.55855749065734	4.028783241254467	0.0	974.0	974	0.5	1		282.18918918918916	204.0	38.0	883.0	10441.0	187.00264968975972	0.49197618859512027	0.9951872395198564
growth_another_Set2Cell3.48415	ID7084241	7084241	1483	117.61904907226562	25.13656173919066	3.4791997901501093	0.0	834.0	834	0.5	1		296.2162162162162	193.0	36.0	1181.0	10960.0	305.0938958505812	0.598821755444121	0.7272819815705612
growth_another_Set2Cell3.48416	ID6789337	6789337	1483	87.19033813476562	25.817245418346147	3.116760646127779	0.0	748.0	748	0.5	1		250.56756756756758	186.0	11.0	999.0	9271.0	215.8579188752202	0.48972456170438944	0.7631901824545766
growth_another_Set2Cell3.48417	ID7390384	7390384	1483	105.97462463378906	25.389660200828533	3.8208053143168406	0.0	923.0	923	0.5	1		309.5135135135135	240.0	0.0	1146.0	11452.0	265.1354603072028	0.5809186655330852	0.8579215934635099
growth_another_Set2Cell3.48418	ID6724262	6724262	1483	84.62674713134766	25.57161771510482	3.5476654409441606	0.0	728.0	728	0.5	1		276.4594594594595	199.0	31.0	863.0	10229.0	205.29580211579184	0.5298065481005333	0.9327434055631667
growth_another_Set2Cell3.48419	ID7256239	7256239	1483	119.76447296142578	25.27937358541294	3.705942164542535	0.0	884.0	884	0.5	1		304.1081081081081	200.0	17.0	1326.0	11252.0	292.6662664940111	0.5911780102932279	0.7721200513832259
growth_another_Set2Cell3.48420	ID6995113	6995113	1483	105.6015625	25.2306065671928	3.379249756943159	0.0	808.0	808	0.5	1		274.13513513513516	146.0	0.0	1205.0	10143.0	298.7118792194023	0.5544415267499535	0.6546716942401062
growth_another_Set2Cell3.48421	ID6597792	6597792	1483	62.13246536254883	24.968267003506057	4.545023900059206	0.0	692.0	692	0.5	1		192.40540540540542	148.0	0.0	645.0	7119.0	146.73529823375065	0.394379924346222	0.7417308515618216
growth_another_Set2Cell3.48422	ID6612128	6612128	1483	76.0914077758789	25.0395486488826	4.357093742623703	0.0	696.0	696	0.5	1		219.75675675675674	194.0	0.0	668.0	8131.0	159.88996310056584	0.4772750499413456	0.8880929022594717
growth_another_Set2Cell3.48423	ID7352502	7352502	1483	98.1352310180664	25.341271741671566	3.729263073957694	0.0	912.0	912	0.5	1		292.7027027027027	196.0	0.0	1082.0	10830.0	256.5876355452747	0.5857586952604074	0.8427575388877563
growth_another_Set2Cell3.48424	ID7404214	7404214	1483	108.30970001220703	25.396154380185518	3.78997489273302	0.0	927.0	927	0.5	1		315.64864864864865	261.0	64.0	1044.0	11679.0	230.67608557554564	0.5601492822007756	0.9825824097358987
growth_another_Set2Cell3.48425	ID6818991	6818991	1483	93.29533386230469	25.775686668498302	3.2338299077310495	0.0	757.0	757	0.5	1		264.0810810810811	160.0	34.0	1034.0	9771.0	246.39437430202761	0.5761315149061704	0.783548126286346
growth_another_Set2Cell3.48426	ID6667947	6667947	1483	70.8102798461914	25.321472699578205	3.8211652775403238	0.0	714.0	714	0.5	1		234.6216216216216	199.0	0.0	927.0	8681.0	208.43482212690628	0.49588716525485166	0.7462971510326818
growth_another_Set2Cell3.48427	ID7338686	7338686	1483	99.87540435791016	25.36073284485051	3.741920387936266	0.0	908.0	908	0.5	1		296.5135135135135	184.0	41.0	1065.0	10971.0	274.7981705443734	0.5327730550570129	0.7501101543746018
growth_another_Set2Cell3.48428	ID7452323	7452323	1483	109.1281509399414	25.545540417915934	3.8757144662066	0.0	941.0	941	0.5	1		294.4054054054054	225.0	67.0	1034.0	10893.0	207.2474982370729	0.5598764900878821	1.0197377508091583
growth_another_Set2Cell3.48429	ID7628454	7628454	1483	101.57079315185547	25.28222411328204	3.9927688937528516	0.0	993.0	993	0.5	1		303.43243243243245	247.0	35.0	914.0	11227.0	201.07275362975523	0.5393280054000037	1.0574517744768948
growth_another_Set2Cell3.48430	ID7128757	7128757	1483	106.8656997680664	25.180878553471945	3.5147201703040145	0.0	846.0	846	0.5	1		308.13513513513516	186.0	0.0	1318.0	11401.0	304.48938698546914	0.583966153975632	0.7461752446507616
growth_another_Set2Cell3.48431	ID7490216	7490216	1483	87.5108871459961	25.579755146299274	3.9306326352447156	0.0	953.0	953	0.5	1		272.2162162162162	241.0	9.0	754.0	10072.0	185.2339564405474	0.5275104502598255	1.0150098651034218
growth_another_Set2Cell3.48432	ID7039669	7039669	1483	100.81214141845703	24.979363109347325	3.385465647899627	0.0	822.0	822	0.5	1		297.18918918918916	170.0	45.0	1224.0	10996.0	293.0244432198862	0.6105852818669305	0.7689918884662097
growth_another_Set2Cell3.48433	ID6902455	6902455	1483	93.47672271728516	25.732881500188807	3.541210875840417	0.0	780.0	780	0.5	1		246.9189189189189	157.0	0.0	1218.0	9136.0	277.1821882182646	0.562180572214006	0.6411559017711995
growth_another_Set2Cell3.48434	ID6936714	6936714	1483	111.11405944824219	25.636051763732485	3.4919512255905594	0.0	791.0	791	0.5	1		287.8378378378378	164.0	2.0	1461.0	10650.0	310.65857585257606	0.572713505868922	0.6748112914172312
growth_another_Set2Cell3.48435	ID7194244	7194244	1483	125.42451477050781	25.293870211124236	3.6366530532019414	0.0	866.0	866	0.5	1		308.0810810810811	195.0	0.0	1462.0	11399.0	303.2186943059029	0.6165939049226848	0.7750636019548294
growth_another_Set2Cell3.48436	ID6892163	6892163	1483	94.84185028076172	25.727351719316143	3.5001795207904816	0.0	778.0	778	0.5	1		251.2972972972973	157.0	0.0	1011.0	9298.0	239.8134535268872	0.5238611525654501	0.7204686141959719
growth_another_Set2Cell3.48437	ID7593624	7593624	1483	100.69914245605469	25.427343587793782	4.011502729722514	0.0	981.0	981	0.5	1		303.02702702702703	263.0	53.0	927.0	11212.0	203.13781398713402	0.5493698469960603	1.0578651380782413
growth_another_Set2Cell3.48438	ID6960775	6960775	1483	108.72528839111328	25.533162120852754	3.4887771542627553	0.0	798.0	798	0.5	1		294.2162162162162	177.0	0.0	1258.0	10886.0	303.4906309312745	0.5753541312999192	0.7081224328048201
growth_another_Set2Cell3.48439	ID7328386	7328386	1483	95.43282318115234	25.35997520880718	3.7266536720521377	0.0	905.0	905	0.5	1		302.4594594594595	214.0	25.0	1050.0	11191.0	281.08802442914117	0.5641556839310589	0.7762003157150296
growth_another_Set2Cell3.48440	ID7602843	7602843	1483	96.1017074584961	25.38781003168801	3.9864526284089763	0.0	985.0	985	0.5	1		302.2972972972973	267.0	57.0	938.0	11185.0	191.87363678341143	0.5135633093225631	1.0691591329715544
growth_another_Set2Cell3.48441	ID7208066	7208066	1483	118.69812774658203	25.36326864376506	3.677729845325742	0.0	870.0	870	0.5	1		316.13513513513516	210.0	0.0	1332.0	11697.0	292.7377630199048	0.6122599229845062	0.8202094820440468
growth_another_Set2Cell3.48442	ID6779016	6779016	1483	98.93467712402344	25.80284969797064	3.1019110578040947	0.0	745.0	745	0.5	1		263.94594594594594	167.0	13.0	1158.0	9766.0	256.2161572173372	0.5009073444657899	0.6876097006921855
growth_another_Set2Cell3.48443	ID6847643	6847643	1483	101.4648208618164	25.65208216496971	3.3490588743797094	0.0	764.0	764	0.5	1		271.4054054054054	168.0	39.0	1130.0	10042.0	265.84012106898007	0.5777107537334684	0.7476718481654625
growth_another_Set2Cell3.48444	ID7180441	7180441	1483	129.4169464111328	25.26647011756466	3.618774397739153	0.0	862.0	862	0.5	1		303.9189189189189	159.0	30.0	1289.0	11245.0	316.96384111847294	0.6512773084919746	0.756351973036632
growth_another_Set2Cell3.48445	ID6971039	6971039	1483	98.73328399658203	25.65135065012492	3.5235213301814294	0.0	800.0	800	0.5	1		278.13513513513516	151.0	43.0	1558.0	10291.0	321.371208189927	0.5233838677858167	0.5946889437990875
growth_another_Set2Cell3.48446	ID7438471	7438471	1483	103.57290649414062	25.37491253368241	3.8082014287387573	0.0	936.0	936	0.5	1		292.2162162162162	239.0	0.0	859.0	10812.0	188.97929562302366	0.5508322748017063	1.098435678613625
growth_another_Set2Cell3.48447	ID6563485	6563485	1483	41.13899612426758	24.874396163710884	4.7721853491882005	0.0	682.0	682	0.5	1		163.9189189189189	138.0	0.0	560.0	6065.0	128.69243662019633	0.35715169412663317	0.6703943946939662
growth_another_Set2Cell3.48448	ID6823571	6823571	1483	93.87619018554688	25.715882675039367	3.2553592682237795	0.0	758.0	758	0.5	1		272.02702702702703	193.0	0.0	1105.0	10065.0	270.61324251970194	0.5686262756440035	0.7287867100774871
growth_another_Set2Cell3.48449	ID7374989	7374989	1483	101.20199584960938	25.35594245891518	3.766761341496075	0.0	918.0	918	0.5	1		289.81081081081084	235.0	0.0	1020.0	10723.0	261.71590172019205	0.5627953384866337	0.7975590568319808
growth_another_Set2Cell3.48450	ID7118481	7118481	1483	99.46099853515625	25.140544114035254	3.5361240340658293	0.0	844.0	844	0.5	1		276.9189189189189	151.0	24.0	1409.0	10246.0	316.1445149838193	0.5694344516359935	0.6356199634937517
growth_another_Set2Cell3.48451	ID7373168	7373168	1483	104.60541534423828	25.319664869401556	3.733094306244406	0.0	919.0	919	0.5	1		310.6756756756757	233.0	0.0	1101.0	11495.0	251.54412624318513	0.5144869977437503	0.8391351647998994
growth_another_Set2Cell3.48452	ID6785895	6785895	1483	91.0306167602539	25.8296798912714	3.1027025217008695	0.0	747.0	747	0.5	1		266.6216216216216	183.0	18.0	932.0	9865.0	222.98970471393608	0.5082767339978242	0.8058602747112126
growth_another_Set2Cell3.48453	ID6919531	6919531	1483	99.26543426513672	25.646696819241022	3.50897758410395	0.0	786.0	786	0.5	1		279.1081081081081	167.0	33.0	1312.0	10327.0	292.63883540635544	0.550797629636475	0.6774970724123122
growth_another_Set2Cell3.48454	ID7311211	7311211	1483	88.56502532958984	25.362989023261214	3.7614731883070625	0.0	900.0	900	0.5	1		277.18918918918916	174.0	9.0	1146.0	10256.0	295.66505428326207	0.5594465302876124	0.6726581109276388
growth_another_Set2Cell3.48455	ID6590817	6590817	1483	53.76081466674805	24.94919570542126	4.485887988804054	0.0	690.0	690	0.5	1		178.7027027027027	145.0	17.0	632.0	6612.0	134.84947675605338	0.44276851224358343	0.8133770673199757
growth_another_Set2Cell3.48456	ID7001964	7001964	1483	112.01061248779297	25.254970080309505	3.3768925132718532	0.0	810.0	810	0.5	1		299.4864864864865	157.0	41.0	1302.0	11081.0	298.9624299716179	0.5435690205023593	0.7055361243846553
growth_another_Set2Cell3.48457	ID7239017	7239017	1483	103.78791046142578	25.29793576058891	3.6678855739470353	0.0	879.0	879	0.5	1		298.8378378378378	194.0	0.0	1254.0	11057.0	290.1928011889024	0.5321944196650146	0.7153776812241343
growth_another_Set2Cell3.48458	ID6570350	6570350	1483	37.84939956665039	24.92737257440869	4.7319071471817775	0.0	684.0	684	0.5	1		162.0	137.0	26.0	589.0	5994.0	126.29792819625612	0.37064757565896517	0.693719888098543
growth_another_Set2Cell3.48459	ID7009120	7009120	1483	102.65530395507812	25.23913547384596	3.4129392096335733	0.0	812.0	812	0.5	1		297.94594594594594	175.0	12.0	1325.0	11024.0	308.02118847987157	0.5646770701336701	0.6981718246008529
growth_another_Set2Cell3.48460	ID7445371	7445371	1483	101.83195495605469	25.50463766060606	3.8644942153565625	0.0	939.0	939	0.5	1		304.3243243243243	240.0	23.0	891.0	11260.0	206.6267507224418	0.5331671913428109	1.0243633123292115
growth_another_Set2Cell3.48461	ID6871906	6871906	1483	86.24500274658203	25.639207937253204	3.4223015132078243	0.0	772.0	772	0.5	1		259.4594594594595	170.0	6.0	1115.0	9600.0	254.22066034086242	0.4839388588652862	0.6656763852386591
growth_another_Set2Cell3.48462	ID6604648	6604648	1483	66.39618682861328	25.016599950695582	4.419176810780171	0.0	694.0	694	0.5	1		181.78378378378378	129.0	0.0	587.0	6726.0	149.97261511784504	0.45805484714482386	0.7615822128708458
growth_another_Set2Cell3.48463	ID6830437	6830437	1483	84.10118865966797	25.683450370423067	3.259330138928616	0.0	759.0	759	0.5	1		254.02702702702703	192.0	0.0	994.0	9399.0	240.97365998134484	0.5514553583757505	0.7493960931194699
growth_another_Set2Cell3.48464	ID7335266	7335266	1483	95.38794708251953	25.353946227796538	3.723606760887682	0.0	907.0	907	0.5	1		297.8918918918919	223.0	12.0	999.0	11022.0	256.55926148680476	0.5575358798851844	0.831257818002647
growth_another_Set2Cell3.48465	ID7575395	7575395	1483	88.2171630859375	25.500266874201497	4.066417907350379	0.0	978.0	978	0.5	1		286.0810810810811	254.0	0.0	958.0	10585.0	210.3839582998426	0.5032390565769781	0.9104430826880343
growth_another_Set2Cell3.48466	ID7459173	7459173	1483	102.50911712646484	25.57857749079403	3.9099015615924073	0.0	943.0	943	0.5	1		289.6756756756757	218.0	43.0	952.0	10718.0	222.05292838195808	0.5122767887426366	0.8838100005374412
growth_another_Set2Cell3.48467	ID7091067	7091067	1483	106.01049041748047	25.12465852731262	3.4722929420381896	0.0	838.0	838	0.5	1		285.5945945945946	155.0	0.0	1504.0	10567.0	344.69611894306905	0.6357061686076669	0.644013126821685
growth_another_Set2Cell3.48468	ID6580600	6580600	1483	52.092628479003906	24.924079077267262	4.628235704276182	0.0	687.0	687	0.5	1		180.0810810810811	141.0	45.0	677.0	6663.0	135.0461604987919	0.42668728266218114	0.797621317539495
growth_another_Set2Cell3.48469	ID7201137	7201137	1483	107.98712921142578	25.303985521254987	3.661211969502879	0.0	868.0	868	0.5	1		298.86486486486484	191.0	9.0	1244.0	11058.0	289.43049080739405	0.5950933519746013	0.7704768064601688
growth_another_Set2Cell3.48470	ID7497071	7497071	1483	101.83885192871094	25.575559325169515	3.9481410597339974	0.0	952.0	952	0.5	1		313.7027027027027	279.0	67.0	834.0	11607.0	193.89241932130886	0.5232523731257117	1.1115442839354197
growth_another_Set2Cell3.48471	ID6572410	6572410	1483	59.286258697509766	24.908745503375737	4.678346396111098	0.0	685.0	685	0.5	1		201.86486486486487	149.0	25.0	679.0	7469.0	135.4031351520673	0.3655955282748363	0.7982534421350765
growth_another_Set2Cell3.48472	ID7214923	7214923	1483	116.39511108398438	25.375701710914363	3.7156356271139717	0.0	872.0	872	0.5	1		308.72972972972974	180.0	20.0	1230.0	11423.0	303.9288703928244	0.599002904605644	0.761055218307138
growth_another_Set2Cell3.48473	ID6977871	6977871	1483	115.88041687011719	25.589722613728227	3.4828316531513193	0.0	803.0	803	0.5	1		288.18918918918916	171.0	0.0	1285.0	10663.0	304.50915310434317	0.6175254581667786	0.7226218199902771
growth_another_Set2Cell3.48474	ID6883151	6883151	1483	101.17913818359375	25.70073082567365	3.488209734480386	0.0	775.0	775	0.5	1		271.5405405405405	190.0	28.0	1049.0	10047.0	249.30487745313354	0.5301699109990005	0.7547607670688813
growth_another_Set2Cell3.48475	ID7562580	7562580	1483	91.64437866210938	25.54006712914594	3.998099776029048	0.0	973.0	973	0.5	1		286.2432432432432	244.0	52.0	865.0	10591.0	199.63834042329387	0.5036404577823616	0.9605011653637491
growth_another_Set2Cell3.48476	ID7473498	7473498	1483	99.78689575195312	25.585083991374322	3.9136780602524794	0.0	947.0	947	0.5	1		284.18918918918916	231.0	7.0	908.0	10515.0	194.65579847484602	0.5078781795041856	0.9834753995983709
growth_another_Set2Cell3.48477	ID7614300	7614300	1483	100.85543823242188	25.353995491283168	4.0182368228605405	0.0	988.0	988	0.5	1		277.97297297297297	203.0	0.0	938.0	10285.0	206.81399137153903	0.5432560099032471	0.94627902544641
growth_another_Set2Cell3.48478	ID7036227	7036227	1483	108.18014526367188	24.93989420215689	3.379399245711628	0.0	821.0	821	0.5	1		292.5405405405405	179.0	22.0	1131.0	10824.0	269.7967954050063	0.5910492736580554	0.8055997571133484
growth_another_Set2Cell3.48479	ID6645583	6645583	1483	69.00699615478516	25.180458728076523	4.065513331043201	0.0	707.0	707	0.5	1		226.83783783783784	204.0	8.0	803.0	8393.0	173.30681103393124	0.5410413176158202	0.9190645455876546
growth_another_Set2Cell3.48480	ID7550296	7550296	1483	101.4460678100586	25.561661603308732	4.016663362490222	0.0	969.0	969	0.5	1		292.7567567567568	247.0	0.0	1000.0	10832.0	213.37140355693367	0.5565121453979716	0.9811216110899152
growth_another_Set2Cell3.48481	ID7149382	7149382	1483	104.13253784179688	25.2293860075024	3.517249804797803	0.0	852.0	852	0.5	1		292.94594594594594	166.0	0.0	1289.0	10839.0	312.62570324643866	0.6213981706957483	0.7182458046806734
growth_another_Set2Cell3.48482	ID7548766	7548766	1483	93.30217742919922	25.554005977818548	4.014192855978133	0.0	970.0	970	0.5	1		292.5945945945946	245.0	47.0	845.0	10826.0	196.97566960011687	0.5307976938184353	1.0301368828893265
growth_another_Set2Cell3.48483	ID7263070	7263070	1483	110.44741821289062	25.33959041791832	3.675498358721412	0.0	887.0	887	0.5	1		321.13513513513516	205.0	36.0	1384.0	11882.0	309.24551215302506	0.5892841181293508	0.7700831254162502
growth_another_Set2Cell3.48484	ID6720855	6720855	1483	81.91387939453125	25.607208986619746	3.5220423694591507	0.0	730.0	730	0.5	1		249.35135135135135	177.0	1.0	1152.0	9226.0	238.39418992456547	0.47107686363733925	0.6698884114920666
growth_another_Set2Cell3.48485	ID7590209	7590209	1483	102.8180923461914	25.37957158132452	4.0104814545182	0.0	982.0	982	0.5	1		299.4594594594595	266.0	61.0	887.0	11080.0	198.16051218289832	0.529287950513669	1.0460529207002718
growth_another_Set2Cell3.48486	ID7534918	7534918	1483	95.40326690673828	25.578855136358992	3.9734032203188616	0.0	965.0	965	0.5	1		290.56756756756755	237.0	16.0	898.0	10751.0	190.32056882775157	0.5321708828279216	1.0605601641727622
growth_another_Set2Cell3.48487	ID7276889	7276889	1483	109.16798400878906	25.32148021418255	3.715436435768669	0.0	890.0	890	0.5	1		301.4054054054054	196.0	25.0	1058.0	11152.0	265.4081196383599	0.5395514517652353	0.7959861021736454
growth_another_Set2Cell3.48488	ID7386952	7386952	1483	100.13191986083984	25.390591884502868	3.7833131276542513	0.0	922.0	922	0.5	1		315.56756756756755	256.0	71.0	974.0	11676.0	231.81021218763092	0.5502600886899561	0.9663918104831623
growth_another_Set2Cell3.48489	ID6899026	6899026	1483	97.93914031982422	25.753485668585355	3.5533331654760554	0.0	781.0	781	0.5	1		284.6756756756757	176.0	39.0	1214.0	10533.0	260.8519220270865	0.5333970247031528	0.7592456062298455
growth_another_Set2Cell3.48490	ID6690086	6690086	1483	81.28761291503906	25.32724234604222	3.639903501687465	0.0	719.0	719	0.5	1		219.6216216216216	165.0	0.0	692.0	8126.0	176.66609297884077	0.47061822750535526	0.7956474666067619
growth_another_Set2Cell3.48491	ID7606582	7606582	1483	95.62464904785156	25.325675100529633	4.014385039947503	0.0	986.0	986	0.5	1		266.1621621621622	200.0	0.0	720.0	9848.0	186.36948270595184	0.5380024882738031	0.9991455488398603
growth_another_Set2Cell3.48492	ID7435067	7435067	1483	104.87137603759766	25.39150189070811	3.82607579409977	0.0	937.0	937	0.5	1		284.9189189189189	232.0	0.0	905.0	10542.0	224.0466690444424	0.5472770149835093	0.8996051365689068
growth_another_Set2Cell3.48493	ID7349051	7349051	1483	92.95466613769531	25.3403790691786	3.7686797740458586	0.0	911.0	911	0.5	1		284.8378378378378	191.0	41.0	1059.0	10539.0	260.54936763111317	0.557058077713969	0.782227926849338
growth_another_Set2Cell3.48494	ID7472956	7472956	1483	105.00928497314453	25.584508962119205	3.928218191548001	0.0	949.0	949	0.5	1		298.7567567567568	267.0	63.0	947.0	11054.0	208.00753263676208	0.5520334379168265	1.0217225541399788
growth_another_Set2Cell3.48495	ID7638309	7638309	1483	103.76758575439453	25.222400769976257	3.988598045965338	0.0	995.0	995	0.5	1		300.97297297297297	249.0	46.0	726.0	11136.0	175.5392464009887	0.5412400116310561	1.2042118149952585
growth_another_Set2Cell3.48496	ID6909240	6909240	1483	92.38084411621094	25.705852615779882	3.5027568866691996	0.0	783.0	783	0.5	1		288.7027027027027	202.0	0.0	1199.0	10682.0	273.72409718799213	0.5524427054220235	0.7506534338144754
growth_another_Set2Cell3.48497	ID6775604	6775604	1483	82.2614517211914	25.76593628288075	3.063794270498859	0.0	744.0	744	0.5	1		248.35135135135135	176.0	28.0	1081.0	9189.0	236.93215346454213	0.4971096635930407	0.6960991660127576
growth_another_Set2Cell3.48498	ID6991678	6991678	1483	99.00684356689453	25.34563774554219	3.438609218406245	0.0	806.0	806	0.5	1		299.64864864864865	210.0	12.0	1100.0	11087.0	289.22331013098363	0.5724643363433476	0.7543565375269595
growth_another_Set2Cell3.48499	ID7400740	7400740	1483	98.13211822509766	25.38905044222889	3.7921958559012894	0.0	926.0	926	0.5	1		289.5405405405405	222.0	13.0	1127.0	10713.0	259.59568933617123	0.5655227310569841	0.8058098801435843
growth_another_Set2Cell3.48500	ID7252788	7252788	1483	108.93244171142578	25.290253236704068	3.681739284016147	0.0	883.0	883	0.5	1		298.2972972972973	203.0	68.0	1225.0	11037.0	267.9799810998394	0.5565581406701952	0.7960166546435207
growth_another_Set2Cell3.48501	ID7163190	7163190	1483	114.2890853881836	25.26083061332483	3.5864856601384973	0.0	857.0	857	0.5	1		302.05405405405406	173.0	37.0	1327.0	11176.0	300.2561819093401	0.5919486545936663	0.7481310649544016
growth_another_Set2Cell3.48502	ID6635320	6635320	1483	71.47591400146484	25.074543309230886	4.193988466065785	0.0	702.0	702	0.5	1		198.86486486486487	153.0	0.0	780.0	7358.0	177.45283601286573	0.49728418251545753	0.7443985515455885
growth_another_Set2Cell3.48503	ID6625083	6625083	1483	68.18560028076172	25.123126683076844	4.224746142588299	0.0	701.0	701	0.5	1		205.40540540540542	162.0	0.0	587.0	7600.0	138.84833041437287	0.44572583521578885	0.9121852961963647
growth_another_Set2Cell3.48504	ID6888759	6888759	1483	83.55397033691406	25.71847342110406	3.5172943272306316	0.0	777.0	777	0.5	1		247.13513513513513	164.0	0.0	1022.0	9144.0	255.63886878022137	0.5058596997388828	0.649506008539448
growth_another_Set2Cell3.48505	ID7448848	7448848	1483	99.11027526855469	25.48137119983457	3.9013400159507117	0.0	940.0	940	0.5	1		297.4594594594595	240.0	4.0	962.0	11006.0	215.52630602455145	0.543864192435413	0.9723863779810276
growth_another_Set2Cell3.48506	ID6734594	6734594	1483	81.89791107177734	25.64930273242168	3.4626623603788187	0.0	732.0	732	0.5	1		235.43243243243242	173.0	21.0	873.0	8711.0	191.061150848003	0.5272099554620517	0.8507633096857588
growth_another_Set2Cell3.48507	ID6809858	6809858	1483	85.32294464111328	25.811808307051155	3.1539034092357863	0.0	754.0	754	0.5	1		255.40540540540542	185.0	0.0	1011.0	9450.0	245.5244341155229	0.5139378404357577	0.7062653704104073
growth_another_Set2Cell3.48508	ID7025934	7025934	1483	109.61885070800781	25.10232196154375	3.3663092230959624	0.0	817.0	817	0.5	1		285.4594594594595	178.0	67.0	1221.0	10562.0	288.37548772723716	0.5796086382870107	0.7264428307146974
growth_another_Set2Cell3.48509	ID7362838	7362838	1483	94.01272583007812	25.33797469939302	3.725555616778512	0.0	915.0	915	0.5	1		293.2162162162162	209.0	70.0	1058.0	10849.0	260.0501164450096	0.5470212913279161	0.7973864800375722
growth_another_Set2Cell3.48510	ID7324937	7324937	1483	101.48866271972656	25.342564383559864	3.722292290937238	0.0	904.0	904	0.5	1		302.5135135135135	182.0	28.0	1132.0	11193.0	276.6565883326617	0.5801253162769988	0.802904783390889
growth_another_Set2Cell3.48511	ID7070466	7070466	1483	92.58705139160156	25.140181171195863	3.4347222668298656	0.0	828.0	828	0.5	1		280.2972972972973	192.0	0.0	1270.0	10371.0	294.53842089170877	0.6022746517162388	0.7154257620531229
growth_another_Set2Cell3.48512	ID7486745	7486745	1483	101.80591583251953	25.592083192289124	3.9452351681586286	0.0	950.0	950	0.5	1		281.8918918918919	208.0	34.0	1020.0	10430.0	222.60500440912818	0.5305911511817167	0.8779675431544545
growth_another_Set2Cell3.48513	ID6878467	6878467	1483	91.44336700439453	25.70018640013676	3.468407063411975	0.0	776.0	776	0.5	1		288.7567567567568	192.0	22.0	1085.0	10684.0	247.6922828167381	0.559602946460654	0.8365956858317275
growth_another_Set2Cell3.48514	ID6639370	6639370	1483	66.68026733398438	25.10277441428147	4.100776275056406	0.0	704.0	704	0.5	1		213.9189189189189	174.0	0.0	674.0	7915.0	161.00248072249943	0.4624738720219879	0.8403219522568024
growth_another_Set2Cell3.48515	ID7300895	7300895	1483	102.35174560546875	25.32092809086339	3.727199720627341	0.0	897.0	897	0.5	1		315.6756756756757	206.0	26.0	1243.0	11680.0	298.1252583557282	0.5930733205595795	0.7883970032844558
growth_another_Set2Cell3.48516	ID7228700	7228700	1483	100.62989807128906	25.34246471319516	3.701160914566535	0.0	876.0	876	0.5	1		304.1081081081081	198.0	21.0	1195.0	11252.0	274.1149174853277	0.5694639288636151	0.8050821648436687
growth_another_Set2Cell3.48517	ID6844190	6844190	1483	99.9346694946289	25.636693604963874	3.349582676642478	0.0	765.0	765	0.5	1		277.72972972972974	211.0	18.0	1224.0	10276.0	244.105697581174	0.5469138554443579	0.8045022210850741
growth_another_Set2Cell3.48518	ID7190810	7190810	1483	118.5345458984375	25.28811858514236	3.6372111197550625	0.0	865.0	865	0.5	1		293.5945945945946	165.0	0.0	1505.0	10863.0	319.11330793826716	0.5958797487844638	0.6870551471668948
growth_another_Set2Cell3.48519	ID6710558	6710558	1483	75.58493041992188	25.504379370883775	3.573709241126352	0.0	724.0	724	0.5	1		254.54054054054055	200.0	60.0	910.0	9418.0	183.60292217999427	0.5031118143055218	0.9280697047090708
growth_another_Set2Cell3.48520	ID7424777	7424777	1483	101.20783233642578	25.399954557440566	3.7782140990621222	0.0	933.0	933	0.5	1		292.7027027027027	229.0	52.0	826.0	10830.0	205.69554968243517	0.5337457565032907	0.9904051584317275
growth_another_Set2Cell3.48521	ID7524619	7524619	1483	107.45059204101562	25.58353035318118	3.963103211276385	0.0	962.0	962	0.5	1		307.4054054054054	250.0	72.0	856.0	11374.0	205.80188146470968	0.5088392205133438	1.0074645393786232
growth_another_Set2Cell3.48522	ID6614813	6614813	1483	67.03406524658203	25.046117835304056	4.27237506051848	0.0	699.0	699	0.5	1		205.48648648648648	175.0	3.0	581.0	7603.0	138.79833925151618	0.4742105626227015	0.9524467343119228
growth_another_Set2Cell3.48523	ID7617807	7617807	1483	104.4471206665039	25.36141008400783	4.0235587410764655	0.0	989.0	989	0.5	1		300.1081081081081	262.0	9.0	857.0	11104.0	200.32831160979825	0.5387790807294841	1.049058834182807
growth_another_Set2Cell3.48524	ID6560031	6560031	1483	48.947635650634766	24.794358036816824	4.831786583619386	0.0	680.0	680	0.5	1		173.6216216216216	141.0	0.0	479.0	6424.0	119.56991245277368	0.27904185197026465	0.6335727395983359
growth_another_Set2Cell3.48525	ID6755099	6755099	1483	73.86051940917969	25.684038676563834	3.2226731213534108	0.0	738.0	738	0.5	1		260.02702702702703	206.0	3.0	880.0	9621.0	203.97419315068134	0.5484529924185563	0.9030559263643232
growth_another_Set2Cell3.48526	ID7115025	7115025	1483	113.22644805908203	25.122586612272443	3.4888645285770155	0.0	843.0	843	0.5	1		316.43243243243245	178.0	70.0	1468.0	11708.0	317.64249125747057	0.6198560180606006	0.7624068684548874
growth_another_Set2Cell3.48527	ID6868245	6868245	1483	109.36060333251953	25.624564328521238	3.4526986545748874	0.0	771.0	771	0.5	1		289.1621621621622	213.0	24.0	1028.0	10699.0	259.86775627374544	0.5853746631227021	0.821714726074833
growth_another_Set2Cell3.48528	ID6967573	6967573	1483	104.10505676269531	25.61527209920158	3.483563635586548	0.0	801.0	801	0.5	1		288.05405405405406	154.0	0.0	1367.0	10658.0	307.0044286638537	0.5462548275474838	0.6629389966326916
growth_another_Set2Cell3.48529	ID7273452	7273452	1483	104.40960693359375	25.34222405123003	3.7047370815375182	0.0	889.0	889	0.5	1		309.1081081081081	203.0	0.0	1285.0	11437.0	309.6204471951446	0.6011081040880184	0.7496226261090823
growth_another_Set2Cell3.48530	ID7645169	7645169	1483	101.05235290527344	25.245348398223232	4.007316284884072	0.0	997.0	997	0.5	1		289.8918918918919	255.0	0.0	835.0	10726.0	186.99046080597918	0.5214827686386087	1.0627216710001324
growth_another_Set2Cell3.48531	ID7455732	7455732	1483	107.56282043457031	25.585821308515634	3.9113457389816957	0.0	942.0	942	0.5	1		293.97297297297297	248.0	0.0	1027.0	10877.0	229.42869704338867	0.512805664957105	0.8686790214922645
growth_another_Set2Cell3.48532	ID6895596	6895596	1483	105.43885040283203	25.751957944750192	3.5227116099564912	0.0	779.0	779	0.5	1		286.7027027027027	189.0	0.0	1037.0	10608.0	261.9184420201645	0.57670229817131	0.8007513607629131
growth_another_Set2Cell3.48533	ID7159781	7159781	1483	117.8171615600586	25.261324890470128	3.5821833247529393	0.0	856.0	856	0.5	1		308.7837837837838	192.0	33.0	1358.0	11425.0	302.4568045500359	0.5583972719522592	0.7316211123535047
growth_another_Set2Cell3.48534	ID7032800	7032800	1483	104.7878189086914	25.017179641549195	3.3529350348190454	0.0	819.0	819	0.5	1		296.81081081081084	170.0	2.0	1169.0	10982.0	306.36514505097034	0.5296749804961511	0.6709353160654018
growth_another_Set2Cell3.48535	ID6631918	6631918	1483	68.98243713378906	25.08326807313248	4.141604131513416	0.0	703.0	703	0.5	1		216.86486486486487	168.0	11.0	757.0	8024.0	180.18172341681452	0.43756675371925885	0.7326975706260287
growth_another_Set2Cell3.48536	ID6665710	6665710	1483	79.01840209960938	25.30937407272257	3.8372620675738	0.0	713.0	713	0.5	1		239.02702702702703	186.0	30.0	834.0	8844.0	182.87708174352255	0.48495870970866733	0.8537055566762438
growth_another_Set2Cell3.48537	ID6974458	6974458	1483	110.63656616210938	25.582848370659196	3.487622183126776	0.0	802.0	802	0.5	1		295.0810810810811	152.0	33.0	1450.0	10918.0	312.70809767953625	0.6030551271146062	0.7099712960305028
growth_another_Set2Cell3.48538	ID6782451	6782451	1483	97.66986846923828	25.823969343935456	3.1438644537092055	0.0	746.0	746	0.5	1		278.6756756756757	177.0	57.0	1076.0	10311.0	213.15748664805116	0.4981296849558215	0.8694036947005858
growth_another_Set2Cell3.48539	ID6621680	6621680	1483	60.54663848876953	25.086725965610224	4.301047478786657	0.0	698.0	698	0.5	1		210.75675675675674	161.0	0.0	862.0	7798.0	180.9621515684987	0.4469842748191028	0.719535431608706
growth_another_Set2Cell3.48540	ID7469542	7469542	1483	97.37311553955078	25.546644576422917	3.9158181296761505	0.0	945.0	945	0.5	1		283.56756756756755	252.0	33.0	860.0	10492.0	215.5172770259886	0.5211350855524174	0.9015441336283537
growth_another_Set2Cell3.48541	ID7197685	7197685	1483	114.15374755859375	25.30151968473154	3.6802737320669063	0.0	867.0	867	0.5	1		297.4864864864865	172.0	0.0	1420.0	11007.0	316.4335652253111	0.5724588110210911	0.6845097831124314
growth_another_Set2Cell3.48542	ID7121910	7121910	1483	110.42229461669922	25.122261648057467	3.5149876303176644	0.0	847.0	847	0.5	1		295.4054054054054	194.0	9.0	1244.0	10930.0	291.4150781063803	0.576944579703872	0.7417440676370852
growth_another_Set2Cell3.48543	ID7331829	7331829	1483	101.98889923095703	25.32660088226664	3.761514601684041	0.0	906.0	906	0.5	1		292.56756756756755	199.0	0.0	1240.0	10825.0	273.25146543680853	0.610448316310474	0.811700447585081
growth_another_Set2Cell3.48544	ID7610856	7610856	1483	90.37720489501953	25.34292034973482	3.998434167259905	0.0	987.0	987	0.5	1		267.94594594594594	216.0	60.0	703.0	9914.0	179.66851358759212	0.504404997096408	1.0000456484497995
growth_another_Set2Cell3.48545	ID7077367	7077367	1483	105.44570922851562	25.100387593113194	3.4264843080553593	0.0	832.0	832	0.5	1		317.4864864864865	210.0	79.0	1404.0	11747.0	296.6695338458473	0.5746537164938122	0.7810942637011016
growth_another_Set2Cell3.48546	ID7559148	7559148	1483	97.95365905761719	25.54418180503699	3.9969773070250354	0.0	972.0	972	0.5	1		300.2972972972973	257.0	46.0	942.0	11111.0	200.1976613340016	0.5178722487560621	1.023551826466214
growth_another_Set2Cell3.48547	ID7235569	7235569	1483	103.15875244140625	25.304850973390774	3.6830952058001953	0.0	878.0	878	0.5	1		308.4594594594595	191.0	28.0	1282.0	11413.0	296.5830963373217	0.5816568358788112	0.7649556694218502
growth_another_Set2Cell3.48548	ID6816719	6816719	1483	85.97801208496094	25.808277592526018	3.2329719082566113	0.0	756.0	756	0.5	1		277.86486486486484	222.0	11.0	1184.0	10281.0	242.03307420476443	0.5144504822493022	0.7799691303495838
growth_another_Set2Cell3.48549	ID6556623	6556623	1483	38.16079330444336	24.882870707103702	4.8062121536434415	0.0	681.0	681	0.5	1		167.8108108108108	146.0	13.0	502.0	6209.0	123.19132316077338	0.27639269668140587	0.589945732877208
growth_another_Set2Cell3.48550	ID6717387	6717387	1483	75.20172119140625	25.559947799138364	3.5824629656081366	0.0	727.0	727	0.5	1		242.97297297297297	196.0	0.0	860.0	8990.0	199.11031092315616	0.5140684841663765	0.828647210570025
growth_another_Set2Cell3.48551	ID7249347	7249347	1483	128.32192993164062	25.285385768389702	3.6845660304925283	0.0	882.0	882	0.5	1		326.7027027027027	210.0	18.0	1360.0	12088.0	301.79682872062426	0.6332355069498304	0.8394300203924093
growth_another_Set2Cell3.48552	ID7383519	7383519	1483	110.27472686767578	25.32434132168898	3.790491936678839	0.0	921.0	921	0.5	1		317.5405405405405	256.0	34.0	1066.0	11749.0	247.4710526948999	0.5644904698160158	0.9259519740832791
growth_another_Set2Cell3.48553	ID7345600	7345600	1483	102.3228988647461	25.36975835006161	3.774970110611018	0.0	910.0	910	0.5	1		279.2972972972973	181.0	0.0	954.0	10334.0	260.1936100574238	0.5711687688952044	0.7804439471888337
growth_another_Set2Cell3.48554	ID6550482	6550482	1483	33.210262298583984	24.824706407346778	4.832437750719662	0.0	678.0	678	0.5	1		157.64864864864865	129.0	0.0	533.0	5833.0	123.30837950624628	0.24839508611845956	0.5087666171706459
growth_another_Set2Cell3.48555	ID7397313	7397313	1483	88.2165298461914	25.365833657829267	3.757400811705021	0.0	924.0	924	0.5	1		298.05405405405406	224.0	37.0	1103.0	11028.0	251.6499934814607	0.5106928909003735	0.8007772610192353
growth_another_Set2Cell3.48556	ID7211485	7211485	1483	118.30555725097656	25.341847538021334	3.672287566756608	0.0	871.0	871	0.5	1		313.8378378378378	163.0	54.0	1331.0	11612.0	320.73184659060195	0.6157933643518719	0.74583437965604
growth_another_Set2Cell3.48557	ID7307740	7307740	1483	106.0858383178711	25.38218756314674	3.7175844818811106	0.0	899.0	899	0.5	1		303.9189189189189	203.0	28.0	1135.0	11245.0	290.17842962739496	0.5434676021335719	0.7375623626625438
growth_another_Set2Cell3.48558	ID6806481	6806481	1483	85.90682983398438	25.85875702979118	3.1505399236151534	0.0	753.0	753	0.5	1		277.94594594594594	187.0	55.0	1328.0	10284.0	253.78730661125863	0.5031770147445528	0.7332146111451987
growth_another_Set2Cell3.48559	ID7510986	7510986	1483	101.89940643310547	25.61329162124588	3.9510667691317662	0.0	956.0	956	0.5	1		298.1081081081081	275.0	52.0	800.0	11030.0	186.27336300653877	0.5218092113554625	1.0975000820587264
growth_another_Set2Cell3.48560	ID7507403	7507403	1483	87.20427703857422	25.648044073148718	3.9682154240430516	0.0	959.0	959	0.5	1		291.64864864864865	246.0	102.0	802.0	10791.0	168.1378759986736	0.47167012969812283	1.1118656308778418
growth_another_Set2Cell3.48561	ID7431628	7431628	1483	97.4840087890625	25.360922493199023	3.8245006943748074	0.0	935.0	935	0.5	1		293.56756756756755	240.0	43.0	1043.0	10862.0	227.10674687132146	0.5103144505254656	0.8735314031523685
growth_another_Set2Cell3.48562	ID6964183	6964183	1483	107.56255340576172	25.594329126207477	3.4976112931141436	0.0	799.0	799	0.5	1		292.05405405405406	179.0	25.0	1482.0	10806.0	316.36546604853714	0.5881374123578984	0.6837461501107152
growth_another_Set2Cell3.48563	ID7187373	7187373	1483	107.34333038330078	25.295047589379937	3.611429827802932	0.0	864.0	864	0.5	1		278.72972972972974	156.0	0.0	1400.0	10313.0	307.00874477670726	0.5564013971381017	0.6491262070804115
growth_another_Set2Cell3.48564	ID7572913	7572913	1483	104.85433959960938	25.52186679931034	4.031097122957465	0.0	976.0	976	0.5	1		284.6216216216216	217.0	0.0	920.0	10531.0	221.03850234635485	0.5415138370073442	0.9046739520268611
growth_another_Set2Cell3.48565	ID6953896	6953896	1483	103.17989349365234	25.571528843635647	3.4904731512196236	0.0	796.0	796	0.5	1		296.4054054054054	177.0	0.0	1346.0	10967.0	304.70700493893946	0.5793643870063656	0.7136793516009761
growth_another_Set2Cell3.48566	ID7600567	7600567	1483	99.2957992553711	25.340036019621227	3.997326237145974	0.0	984.0	984	0.5	1		306.97297297297297	237.0	29.0	817.0	11358.0	192.41585267425438	0.5477682970292879	1.1292243453999873
growth_another_Set2Cell3.48567	ID7545268	7545268	1483	83.30081939697266	25.60184184395804	3.9945968260375238	0.0	968.0	968	0.5	1		270.5405405405405	190.0	69.0	887.0	10010.0	200.25283942980607	0.4845955951559265	0.8819723311807157
growth_another_Set2Cell3.48568	ID7022508	7022508	1483	121.34519958496094	25.080463825346584	3.353140788013859	0.0	816.0	816	0.5	1		299.0	168.0	0.0	1320.0	11063.0	319.3573407816252	0.6228374605328393	0.7186608418735325
growth_another_Set2Cell3.48569	ID6523812	6523812	1483	30.86711311340332	24.635513401709897	5.209012715644664	0.0	671.0	671	0.5	1		176.8108108108108	140.0	0.0	510.0	6542.0	130.10248905250683	0.12959677774171294	0.31183435836537116
growth_another_Set2Cell3.48570	ID6864288	6864288	1483	95.71977996826172	25.6751624617744	3.433725245057081	0.0	770.0	770	0.5	1		274.6216216216216	180.0	0.0	1134.0	10161.0	266.805000718518	0.5226398048474037	0.7066039514542836
growth_another_Set2Cell3.48571	ID6761903	6761903	1483	94.96263122558594	25.673108761582277	3.121125334326176	0.0	740.0	740	0.5	1		261.7027027027027	188.0	7.0	1035.0	9683.0	235.26012374779077	0.5470367966448649	0.7866938933565901
growth_another_Set2Cell3.48572	ID7634877	7634877	1483	94.47747039794922	25.23248116439695	4.012705373637886	0.0	994.0	994	0.5	1		285.1081081081081	237.0	85.0	977.0	10549.0	195.934198674479	0.4937562503871922	0.9619714648245252
growth_another_Set2Cell3.48573	ID7536568	7536568	1483	97.3006591796875	25.53172734486393	3.9664986722477744	0.0	967.0	967	0.5	1		287.35135135135135	237.0	20.0	906.0	10632.0	214.26129118648777	0.5581687999289774	0.9608388943264485
growth_another_Set2Cell3.48574	ID6686637	6686637	1483	75.6397705078125	25.3415096096591	3.696499187781902	0.0	718.0	718	0.5	1		241.16216216216216	220.0	18.0	817.0	8923.0	181.88542081845455	0.5269530935052924	0.9151399983111521
growth_another_Set2Cell3.48575	ID7287203	7287203	1483	94.32594299316406	25.36173809210301	3.7033420397045185	0.0	892.0	892	0.5	1		279.35135135135135	186.0	0.0	1082.0	10336.0	271.38893945121725	0.557963237398863	0.7372877331380813
growth_another_Set2Cell3.48576	ID7531455	7531455	1483	103.82322692871094	25.53652550780071	3.966724572258559	0.0	964.0	964	0.5	1		306.56756756756755	248.0	10.0	1004.0	11343.0	215.42819640847344	0.5237893485926863	0.9783300365206298
growth_another_Set2Cell3.48577	ID7297441	7297441	1483	86.77322387695312	25.323928998316898	3.7186139017383177	0.0	896.0	896	0.5	1		292.02702702702703	191.0	37.0	1237.0	10805.0	280.4585022271057	0.5548537291541993	0.7431447295810109
growth_another_Set2Cell3.48578	ID6772137	6772137	1483	79.59349060058594	25.72838230835024	3.0882259916347	0.0	743.0	743	0.5	1		247.67567567567568	176.0	30.0	887.0	9164.0	211.5009921245517	0.5388053243087892	0.8200666327974754
growth_another_Set2Cell3.48579	ID7225248	7225248	1483	114.3474349975586	25.324435815053448	3.6759490719555843	0.0	875.0	875	0.5	1		305.8378378378378	228.0	39.0	1138.0	11316.0	259.81569466680645	0.588128012242279	0.871850834246273
growth_another_Set2Cell3.48580	ID6673322	6673322	1483	69.28864288330078	25.202647479380474	3.9031375814320017	0.0	711.0	711	0.5	1		215.21621621621622	160.0	0.0	759.0	7963.0	186.37404670523543	0.4855064144878456	0.7548140804188641
growth_another_Set2Cell3.48581	ID7111587	7111587	1483	97.64115905761719	25.102411223479695	3.4831251074790424	0.0	842.0	842	0.5	1		287.3783783783784	167.0	0.0	1652.0	10633.0	326.5978117358269	0.5437142717545318	0.6198329058304098
growth_another_Set2Cell3.48582	ID6929848	6929848	1483	105.78244018554688	25.62993738316507	3.4924900907388334	0.0	790.0	790	0.5	1		293.1621621621622	197.0	14.0	1381.0	10847.0	303.44920071968784	0.5630159420731623	0.6959999340901906
growth_another_Set2Cell3.48583	ID6707124	6707124	1483	88.79487609863281	25.56783217986794	3.618286705435898	0.0	725.0	725	0.5	1		246.59459459459458	187.0	0.0	824.0	9124.0	223.63182285218755	0.5452167937389876	0.7781435991455062
growth_another_Set2Cell3.48584	ID7145912	7145912	1483	100.56718444824219	25.22215997613497	3.560960532459814	0.0	854.0	854	0.5	1		301.0	182.0	32.0	1253.0	11137.0	289.41531096716744	0.578658059961169	0.7624457075233818
growth_another_Set2Cell3.48585	ID7478181	7478181	1483	99.65814208984375	25.610373274958654	3.9022130063518077	0.0	948.0	948	0.5	1		299.4054054054054	241.0	14.0	1026.0	11078.0	219.4302546064162	0.5337046081878818	0.9496254726829555
growth_another_Set2Cell3.48586	ID6741439	6741439	1483	84.72122955322266	25.668409288181508	3.3445560334583546	0.0	734.0	734	0.5	1		252.16216216216216	169.0	0.0	974.0	9330.0	223.0416644577512	0.5708748992219448	0.8217188802958534
growth_another_Set2Cell3.48587	ID6852530	6852530	1483	92.2685546875	25.628128580357416	3.3481199525624072	0.0	767.0	767	0.5	1		264.2432432432432	182.0	0.0	1077.0	9777.0	258.7730027784331	0.5650254653251389	0.737329371697647
growth_another_Set2Cell3.48588	ID7421354	7421354	1483	101.98291015625	25.39869865031078	3.7888472066394603	0.0	932.0	932	0.5	1		297.64864864864865	230.0	0.0	1021.0	11013.0	229.5614437497213	0.5236438083911674	0.8912252554222957
growth_another_Set2Cell3.48589	ID7586734	7586734	1483	100.46894073486328	25.460771222393564	4.001380453623125	0.0	980.0	980	0.5	1		287.6756756756757	205.0	25.0	779.0	10644.0	191.07881649757545	0.5275229167902833	1.039858368849734
growth_another_Set2Cell3.48590	ID7173552	7173552	1483	113.28971099853516	25.269493352256035	3.594462596001867	0.0	861.0	861	0.5	1		302.86486486486484	189.0	9.0	1203.0	11206.0	293.0925301525633	0.5305516320710547	0.7163970845191385
growth_another_Set2Cell3.48591	ID6840712	6840712	1483	96.44120025634766	25.657015530295272	3.3419128254868493	0.0	763.0	763	0.5	1		262.18918918918916	174.0	0.0	1162.0	9701.0	266.7830826968105	0.5675278014068696	0.7116367680008088
growth_another_Set2Cell3.48592	ID7101325	7101325	1483	109.92189025878906	25.093414934010475	3.4513491877909197	0.0	836.0	836	0.5	1		288.3783783783784	184.0	0.0	1491.0	10670.0	329.60467493914854	0.5887626341262973	0.6484560561788364
growth_another_Set2Cell3.48593	ID7521168	7521168	1483	102.18539428710938	25.570399746605315	3.9873602081773645	0.0	961.0	961	0.5	1		299.2972972972973	281.0	57.0	741.0	11074.0	171.7066077911947	0.5254585033977563	1.200836302801282
growth_another_Set2Cell3.48594	ID7359380	7359380	1483	99.4686279296875	25.34923001429341	3.7320761281730217	0.0	914.0	914	0.5	1		302.7027027027027	208.0	58.0	1004.0	11200.0	261.49058458351004	0.5694993245951782	0.8400832362616145
growth_another_Set2Cell3.48595	ID7624595	7624595	1483	106.74755859375	25.298553596996612	4.0127308073113594	0.0	991.0	991	0.5	1		291.7567567567568	246.0	64.0	831.0	10795.0	202.16184459835986	0.5326647572293318	1.0031330031545607
growth_another_Set2Cell3.48596	ID7046540	7046540	1483	102.44525909423828	25.041135958589003	3.4195389663626496	0.0	823.0	823	0.5	1		300.3243243243243	187.0	18.0	1279.0	11112.0	314.93412486264964	0.550186823556871	0.6769037608994152
growth_another_Set2Cell3.48597	ID6655874	6655874	1483	71.79988861083984	25.18369747366788	3.9761597671086237	0.0	708.0	708	0.5	1		227.78378378378378	152.0	0.0	941.0	8428.0	208.52353119747195	0.4927928810167542	0.7212114246815338
growth_another_Set2Cell3.48598	ID7064963	7064963	1483	113.48526763916016	25.100185992696662	3.3974679778007726	0.0	830.0	830	0.5	1		303.3243243243243	185.0	14.0	1430.0	11223.0	307.92532049671235	0.5882561856280336	0.7296889667184998
growth_another_Set2Cell3.48599	ID6731151	6731151	1483	93.00418853759766	25.650818607673976	3.4488614462202567	0.0	731.0	731	0.5	1		248.24324324324326	192.0	0.0	925.0	9185.0	195.10501522761265	0.5081827963525357	0.8574424392481939
growth_another_Set2Cell3.48600	ID6546319	6546319	1483	52.6027717590332	24.7748966755694	4.911298947319486	0.0	677.0	677	0.5	1		185.21621621621622	168.0	0.0	512.0	6853.0	136.41524335138877	0.34081583893173	0.6902346218448859
growth_another_Set2Cell3.48601	ID7135616	7135616	1483	105.48184204101562	25.142481747289775	3.550429239552209	0.0	849.0	849	0.5	1		310.7837837837838	200.0	52.0	1532.0	11499.0	329.69052282533215	0.5858838756219433	0.6965014816382638
growth_another_Set2Cell3.48602	ID6796168	6796168	1483	101.12303924560547	25.77238550619284	3.082586968176728	0.0	750.0	750	0.5	1		290.1621621621622	213.0	62.0	1148.0	10736.0	236.26380189119976	0.5334215033118677	0.8544419373927798
growth_another_Set2Cell3.48603	ID7321503	7321503	1483	87.27874755859375	25.35877115617149	3.712140872509636	0.0	903.0	903	0.5	1		284.86486486486484	190.0	60.0	1091.0	10540.0	275.1989343247053	0.5949388453513446	0.7722366786782744
growth_another_Set2Cell3.48604	ID7411073	7411073	1483	107.97755432128906	25.384934426483696	3.800356266731231	0.0	930.0	930	0.5	1		305.4864864864865	246.0	19.0	916.0	11303.0	203.1039172473077	0.5289542345942038	1.040704210612185
growth_another_Set2Cell3.48605	ID6985628	6985628	1483	122.26647186279297	25.275042788938652	3.3665166529361987	0.0	807.0	807	0.5	1		304.3243243243243	209.0	0.0	1387.0	11260.0	312.78773900149866	0.6099060141202219	0.7371898286199604
growth_another_Set2Cell3.48606	ID7056796	7056796	1483	104.52536010742188	25.077305737184442	3.3974456813206317	0.0	826.0	826	0.5	1		300.02702702702703	184.0	33.0	1209.0	11101.0	294.9323356001891	0.5899598070019962	0.7549257919581073
growth_another_Set2Cell3.48607	ID6751644	6751644	1483	81.40277862548828	25.68709257577965	3.279661535197268	0.0	737.0	737	0.5	1		263.7837837837838	197.0	12.0	917.0	9760.0	198.5037272439229	0.5430501631160177	0.9353396117355944
growth_another_Set2Cell3.51043	ID7024234	7024234	1643	45.29084014892578	89.8396223563385	35.9156851495085	0.0	816.0	816	0.5	1		158.6216216216216	131.0	0.0	590.0	5869.0	129.5480072644353	0.5023142308274499	0.8187971929357879
growth_another_Set2Cell3.51044	ID6942319	6942319	1643	37.95576095581055	89.3311684430635	36.71942382102625	0.0	792.0	792	0.5	1		164.1891891891892	153.0	17.0	474.0	6075.0	97.45108112901167	0.3071949516370972	0.7918840666097499
growth_another_Set2Cell3.51045	ID6921312	6921312	1643	28.510801315307617	89.27470644841341	36.873919409040134	0.0	786.0	786	0.5	1		149.7027027027027	135.0	0.0	492.0	5539.0	94.14464782830044	0.1647365797883257	0.4498071260425252
growth_another_Set2Cell3.51046	ID7557242	7557242	1643	85.6751708984375	91.53044580470251	32.488749826567684	0.0	971.0	971	0.5	1		276.8918918918919	193.0	23.0	1125.0	10245.0	258.80492265022315	0.5425006351805324	0.7525625474872472
growth_another_Set2Cell3.51047	ID7513213	7513213	1643	79.9465560913086	91.43815391045815	32.64033451187063	0.0	956.0	956	0.5	1		261.4594594594595	222.0	35.0	1056.0	9674.0	218.1326806472757	0.49332446725612233	0.7919396602348522
growth_another_Set2Cell3.51048	ID7285371	7285371	1643	54.491416931152344	90.79757146653584	33.87863235137473	0.0	893.0	893	0.5	1		194.13513513513513	128.0	0.0	857.0	7183.0	191.2940090486315	0.4639462341253393	0.6432433367127288
growth_another_Set2Cell3.51049	ID6955647	6955647	1643	51.851016998291016	89.48692384821724	36.5818354950492	0.0	796.0	796	0.5	1		182.05405405405406	155.0	0.0	588.0	6736.0	125.22999861276271	0.35333816937011425	0.7591125967558792
growth_another_Set2Cell3.51050	ID7374954	7374954	1643	65.70459747314453	90.95663674007072	33.3509705598515	0.0	919.0	919	0.5	1		223.21621621621622	146.0	0.0	873.0	8259.0	210.15498713715698	0.4552490287733828	0.6645501294593416
growth_another_Set2Cell3.51051	ID7261298	7261298	1643	60.00153732299805	90.63977701933277	34.09031057961481	0.0	885.0	885	0.5	1		210.7027027027027	131.0	8.0	748.0	7796.0	180.64265905447215	0.4070260716247325	0.6748385260585977
growth_another_Set2Cell3.51052	ID6945396	6945396	1643	38.31441116333008	89.42651515227672	36.697777892290155	0.0	793.0	793	0.5	1		180.02702702702703	154.0	0.0	574.0	6661.0	129.10794073317243	0.31273864952085334	0.6643822722283407
growth_another_Set2Cell3.51053	ID7429742	7429742	1643	70.43888854980469	91.10984839750569	33.10582747441962	0.0	934.0	934	0.5	1		236.6216216216216	172.0	0.0	1049.0	8755.0	224.8560467093152	0.5021921955364176	0.7035975345047544
growth_another_Set2Cell3.51054	ID7395409	7395409	1643	69.44551086425781	91.09675181730321	33.26773214259974	0.0	925.0	925	0.5	1		245.94594594594594	172.0	7.0	883.0	9100.0	214.31207073719312	0.5070315666105881	0.7722104606602633
growth_another_Set2Cell3.51055	ID7529559	7529559	1643	78.2732925415039	91.49478911030634	32.51885098787682	0.0	963.0	963	0.5	1		231.48648648648648	148.0	14.0	978.0	8565.0	218.28391573331248	0.5240656808044308	0.7293163328741296
growth_another_Set2Cell3.51056	ID7213128	7213128	1643	62.27682113647461	90.50503170924722	34.38737680188235	0.0	871.0	871	0.5	1		209.02702702702703	152.0	11.0	899.0	7734.0	204.10611163021258	0.46592599072697055	0.6510005007293101
growth_another_Set2Cell3.51057	ID7003725	7003725	1643	38.09208679199219	89.76065291143694	36.127460331165615	0.0	810.0	810	0.5	1		150.83783783783784	121.0	0.0	578.0	5581.0	128.88959821695673	0.34658518817541073	0.6024189012897015
growth_another_Set2Cell3.51058	ID7419483	7419483	1643	79.88569641113281	91.13552898241825	33.157128430378485	0.0	931.0	931	0.5	1		240.16216216216216	162.0	0.0	1145.0	8886.0	222.64864117577142	0.49187466653967254	0.7112735312588936
growth_another_Set2Cell3.51059	ID7237186	7237186	1643	59.99007797241211	90.56098952149729	34.17661585546274	0.0	878.0	878	0.5	1		203.54054054054055	151.0	33.0	829.0	7531.0	181.41949463338563	0.4815787258472898	0.7293559435923856
growth_another_Set2Cell3.51060	ID7481439	7481439	1643	68.96151733398438	91.29730885850753	32.767835605837455	0.0	948.0	948	0.5	1		241.59459459459458	191.0	21.0	1177.0	8939.0	213.80526698889386	0.5019403202093801	0.7552630122418734
growth_another_Set2Cell3.51061	ID7357533	7357533	1643	83.21224212646484	90.93022675085237	33.46581726564836	0.0	913.0	913	0.5	1		243.86486486486487	182.0	10.0	1001.0	9023.0	223.24440544964293	0.5397497229033982	0.7658451003566126
growth_another_Set2Cell3.51062	ID7147584	7147584	1643	44.32160949707031	90.42789741869882	34.7486899760541	0.0	854.0	854	0.5	1		178.02702702702703	111.0	27.0	860.0	6587.0	187.75345632067697	0.4404035370467909	0.5798218984721643
growth_another_Set2Cell3.51063	ID7369310	7369310	1643	72.79879760742188	90.96708739503991	33.414154078924426	0.0	917.0	917	0.5	1		204.43243243243242	141.0	0.0	1028.0	7564.0	223.3437237061273	0.5031279497693687	0.6127573548275841
growth_another_Set2Cell3.51064	ID7113283	7113283	1643	61.083656311035156	90.210634529504	35.055031074611975	0.0	842.0	842	0.5	1		208.13513513513513	141.0	0.0	743.0	7701.0	184.7823287249325	0.4678747080164547	0.7180514120250355
growth_another_Set2Cell3.51065	ID7571011	7571011	1643	80.95880126953125	91.49436899889861	32.52430210214266	0.0	975.0	975	0.5	1		254.13513513513513	173.0	0.0	1152.0	9403.0	262.84397168939114	0.5244859463419956	0.6652840589874646
growth_another_Set2Cell3.51066	ID7319647	7319647	1643	61.63144302368164	90.89927910143979	33.69604508982819	0.0	902.0	902	0.5	1		216.8108108108108	135.0	16.0	827.0	8022.0	214.1000334524129	0.5223358511326447	0.6949179888383052
growth_another_Set2Cell3.51067	ID7044191	7044191	1643	54.0602912902832	89.91881144716085	35.800180228585276	0.0	820.0	820	0.5	1		172.6216216216216	108.0	0.0	856.0	6387.0	174.9773558923413	0.4037763122996958	0.5675266575088327
growth_another_Set2Cell3.51068	ID7058527	7058527	1643	59.772544860839844	89.94294928853623	35.68144045333152	0.0	826.0	826	0.5	1		195.86486486486487	155.0	0.0	747.0	7247.0	167.3559350874925	0.4431956464085647	0.7188126140233179
growth_another_Set2Cell3.51069	ID7199316	7199316	1643	46.1851921081543	90.49406704575529	34.43992712761222	0.0	867.0	867	0.5	1		189.43243243243242	113.0	0.0	838.0	7009.0	208.8607378321924	0.38553989004043887	0.5047517218507492
growth_another_Set2Cell3.51070	ID7505483	7505483	1643	78.0420913696289	91.4582288693822	32.57469489801684	0.0	958.0	958	0.5	1		243.2972972972973	178.0	0.0	1035.0	9002.0	207.17529679863765	0.48701100159548144	0.7692259041120048
growth_another_Set2Cell3.51071	ID7161431	7161431	1643	53.56748580932617	90.4376211252774	34.70740929203967	0.0	856.0	856	0.5	1		191.97297297297297	142.0	12.0	994.0	7103.0	195.52329876605594	0.458580597263947	0.6173860524560368
growth_another_Set2Cell3.51072	ID7598664	7598664	1643	99.3680191040039	91.49961644830428	32.554590361816594	0.0	983.0	983	0.5	1		284.94594594594594	193.0	20.0	1190.0	10543.0	263.00707066392573	0.5369181656031314	0.7569765185878863
growth_another_Set2Cell3.51073	ID6900823	6900823	1643	30.784576416015625	89.15921814184904	37.165965937387284	0.0	781.0	781	0.5	1		162.40540540540542	151.0	5.0	378.0	6009.0	86.19082815972277	0.08673748863156179	0.3007818433603455
growth_another_Set2Cell3.51074	ID7622731	7622731	1643	81.57362365722656	91.32888633185225	32.83328584783847	0.0	990.0	990	0.5	1		265.56756756756755	154.0	0.0	1186.0	9826.0	272.2116762681144	0.48713153837254397	0.6391387448592278
growth_another_Set2Cell3.51075	ID7475766	7475766	1643	77.51747131347656	91.32757932977627	32.770039939304326	0.0	949.0	949	0.5	1		248.94594594594594	176.0	23.0	1014.0	9211.0	210.02194937486706	0.5106834270863395	0.8013987636164283
growth_another_Set2Cell3.51076	ID7584822	7584822	1643	83.28678131103516	91.50415764196863	32.55253190520824	0.0	979.0	979	0.5	1		257.02702702702703	161.0	18.0	1317.0	9510.0	265.6156879660794	0.5403340162546166	0.6788947796379122
growth_another_Set2Cell3.51077	ID6935075	6935075	1643	49.19042205810547	89.32807489654016	36.80655610054194	0.0	789.0	789	0.5	1		170.59459459459458	157.0	0.0	488.0	6312.0	113.15389212618054	0.3383077882839354	0.7622224841569135
growth_another_Set2Cell3.51078	ID7519293	7519293	1643	79.4967269897461	91.50288267385623	32.56895832851272	0.0	960.0	960	0.5	1		252.94594594594594	176.0	37.0	1278.0	9359.0	240.68858925382608	0.48496175216869936	0.686427126551245
growth_another_Set2Cell3.51079	ID7409190	7409190	1643	69.01778411865234	91.10697170380868	33.182578077704264	0.0	928.0	928	0.5	1		231.1891891891892	139.0	17.0	1056.0	8554.0	238.8013863069101	0.4932255508855795	0.6395593136606146
growth_another_Set2Cell3.51080	ID7092788	7092788	1643	50.308650970458984	90.08084645850147	35.20515057263573	0.0	838.0	838	0.5	1		172.35135135135135	129.0	0.0	910.0	6377.0	169.14297308887927	0.4384200127096496	0.6211484160071055
growth_another_Set2Cell3.51081	ID7309367	7309367	1643	56.60851287841797	90.87563161835256	33.80369617991221	0.0	899.0	899	0.5	1		211.32432432432432	140.0	18.0	975.0	7819.0	200.7849947434173	0.4220590035500061	0.6247464313755521
growth_another_Set2Cell3.51082	ID6911027	6911027	1643	28.90232276916504	89.15331251901162	36.963049149246	0.0	783.0	783	0.5	1		155.21621621621622	140.0	1.0	395.0	5743.0	85.39520385150936	0.15153419771533239	0.47837384019675916
growth_another_Set2Cell3.51083	ID7543341	7543341	1643	81.1435775756836	91.53347933111587	32.492431265486005	0.0	966.0	966	0.5	1		266.72972972972974	189.0	23.0	1145.0	9869.0	233.0991263447864	0.47576590216639564	0.7377965435844127
growth_another_Set2Cell3.51084	ID7275057	7275057	1643	66.35535430908203	90.69605759634257	33.94068349874507	0.0	889.0	889	0.5	1		205.0810810810811	130.0	8.0	799.0	7588.0	190.30186231037993	0.43136961491965287	0.6495465978852116
growth_another_Set2Cell3.51085	ID6979636	6979636	1643	32.65494918823242	89.65749239774156	36.32922762577991	0.0	803.0	803	0.5	1		160.67567567567568	116.0	0.0	622.0	5945.0	144.00734048691447	0.273150340794432	0.47875966747105697
growth_another_Set2Cell3.51086	ID7048244	7048244	1643	62.848548889160156	89.9353497779883	35.7152168618461	0.0	823.0	823	0.5	1		193.1081081081081	136.0	30.0	818.0	7145.0	174.72466972414117	0.5124493953906808	0.7489389352671808
growth_another_Set2Cell3.51087	ID7037961	7037961	1643	48.420082092285156	89.90997260138136	35.79662161417803	0.0	821.0	821	0.5	1		165.67567567567568	124.0	0.0	658.0	6130.0	142.6688189195239	0.4457793072950034	0.7161064419317142
growth_another_Set2Cell3.51088	ID7515153	7515153	1643	94.98995208740234	91.45314534774816	32.59906513519235	0.0	957.0	957	0.5	1		242.43243243243242	150.0	0.0	1142.0	8970.0	230.4311828508243	0.5698760429322931	0.7638261164648874
growth_another_Set2Cell3.51089	ID7443479	7443479	1643	82.13089752197266	91.12926516347751	32.98212557583358	0.0	938.0	938	0.5	1		240.27027027027026	158.0	4.0	968.0	8890.0	228.02785510262274	0.5365899058660852	0.7359133020534284
growth_another_Set2Cell3.51090	ID7250952	7250952	1643	67.97906494140625	90.60720602472645	34.12677847944084	0.0	882.0	882	0.5	1		193.40540540540542	114.0	0.0	1010.0	7156.0	211.51168334678866	0.5083078899874651	0.6163126614079198
growth_another_Set2Cell3.51091	ID7226882	7226882	1643	67.66444396972656	90.51541002961363	34.28594934571864	0.0	875.0	875	0.5	1		206.16216216216216	133.0	0.0	754.0	7628.0	209.82075862685926	0.4458805421468805	0.6060055621268253
growth_another_Set2Cell3.51092	ID7188995	7188995	1643	43.800743103027344	90.45563562360091	34.509970894174344	0.0	864.0	864	0.5	1		166.1891891891892	106.0	23.0	1033.0	6149.0	193.2843095657905	0.4307870608608492	0.5177544147200488
growth_another_Set2Cell3.51093	ID7385091	7385091	1643	80.08197784423828	91.03400641144296	33.30407806672723	0.0	921.0	921	0.5	1		215.3783783783784	114.0	12.0	942.0	7969.0	228.3648824130355	0.5268631982704385	0.6508793829961889
growth_another_Set2Cell3.51094	ID7457282	7457282	1643	78.20924377441406	91.20375634528177	32.91952961065831	0.0	942.0	942	0.5	1		246.6216216216216	161.0	37.0	1013.0	9125.0	215.44570743659028	0.48191061845954686	0.7445052848067378
growth_another_Set2Cell3.51095	ID7103001	7103001	1643	56.81995391845703	90.10291263966157	35.236243497905036	0.0	836.0	836	0.5	1		180.6216216216216	117.0	0.0	814.0	6683.0	191.06970097488147	0.415004875943378	0.5545020699669854
growth_another_Set2Cell3.51096	ID7495175	7495175	1643	72.96168518066406	91.40505997964895	32.683149080300666	0.0	954.0	954	0.5	1		259.4864864864865	206.0	17.0	904.0	9601.0	218.896426753946	0.4569394763355894	0.7435723600152305
growth_another_Set2Cell3.51097	ID7333401	7333401	1643	66.01614379882812	90.94064184952073	33.63849320168558	0.0	906.0	906	0.5	1		234.64864864864865	164.0	29.0	957.0	8682.0	219.3203157505043	0.4446131471878995	0.6585669443929664
growth_another_Set2Cell3.51098	ID7646728	7646728	1643	90.82575988769531	91.24645355053244	32.932010835108414	0.0	997.0	997	0.5	1		265.43243243243245	186.0	0.0	901.0	9821.0	227.86832705418817	0.5359573642594838	0.8129261628189063
growth_another_Set2Cell3.51099	ID7137297	7137297	1643	49.1401481628418	90.30364219873742	34.87920110920353	0.0	849.0	849	0.5	1		172.45945945945945	115.0	0.0	909.0	6381.0	180.51371055878192	0.44005937100585685	0.5838989560709542
growth_another_Set2Cell3.51100	ID6993429	6993429	1643	43.2535400390625	89.69763968136505	36.24072875668362	0.0	806.0	806	0.5	1		156.54054054054055	119.0	0.0	726.0	5792.0	138.52709213455415	0.3317577195311628	0.5630123495388756
growth_another_Set2Cell3.51101	ID7209711	7209711	1643	54.54745101928711	90.52895092108596	34.391100115028614	0.0	870.0	870	0.5	1		211.32432432432432	150.0	2.0	999.0	7819.0	207.87269796334138	0.4051929043612897	0.5862838287156575
growth_another_Set2Cell3.51102	ID7653622	7653622	1643	88.93815612792969	91.21434933756476	32.965587131073	0.0	999.0	999	0.5	1		275.86486486486484	209.0	59.0	929.0	10207.0	213.68332776462597	0.51883252576689	0.8820090742092714
growth_another_Set2Cell3.51103	ID7177454	7177454	1643	67.62462615966797	90.4739478988268	34.65684331837597	0.0	860.0	860	0.5	1		196.0810810810811	119.0	0.0	796.0	7255.0	207.5679779384707	0.4695960422266371	0.6037147519401883
growth_another_Set2Cell3.51104	ID7195881	7195881	1643	59.25702667236328	90.4745253252725	34.51244754893418	0.0	866.0	866	0.5	1		181.48648648648648	121.0	0.0	952.0	6715.0	197.3628386755979	0.4358984903080553	0.5583037328750853
growth_another_Set2Cell3.51105	ID7233768	7233768	1643	57.097625732421875	90.57312682649888	34.25260666666125	0.0	877.0	877	0.5	1		208.43243243243242	174.0	5.0	836.0	7712.0	197.09072086796033	0.49878954759633404	0.7038916329726703
growth_another_Set2Cell3.51106	ID6907618	6907618	1643	31.485931396484375	89.29224537986367	37.00277282360734	0.0	784.0	784	0.5	1		145.83783783783784	109.0	0.0	582.0	5396.0	122.9876943965248	0.15942795515869246	0.3261063540044856
growth_another_Set2Cell3.51107	ID7369981	7369981	1643	73.43356323242188	90.94938753703697	33.42205192900359	0.0	916.0	916	0.5	1		227.56756756756758	167.0	4.0	1045.0	8420.0	212.37356245547616	0.4873684594930399	0.702229004098103
growth_another_Set2Cell3.51108	ID7126241	7126241	1643	46.17218017578125	90.2404313191776	34.984651901936225	0.0	845.0	845	0.5	1		182.45945945945945	125.0	0.0	851.0	6751.0	188.56174859454669	0.40100669969120556	0.5539291232361048
growth_another_Set2Cell3.51109	ID7551200	7551200	1643	88.48318481445312	91.51127136235968	32.51565474172973	0.0	970.0	970	0.5	1		268.5405405405405	191.0	45.0	1079.0	9936.0	238.37722143631865	0.5218817333366715	0.7726206170850827
growth_another_Set2Cell3.51110	ID7257853	7257853	1643	60.61334991455078	90.67803427191726	34.04725112817346	0.0	884.0	884	0.5	1		202.0810810810811	144.0	0.0	818.0	7477.0	196.54337637986887	0.4856050062233906	0.6721667739114852
growth_another_Set2Cell3.51111	ID7567589	7567589	1643	85.74405670166016	91.52303597870898	32.49341102213308	0.0	974.0	974	0.5	1		242.9189189189189	142.0	0.0	1169.0	8988.0	257.725993426522	0.4905829167364317	0.6204251500742618
growth_another_Set2Cell3.51112	ID7354086	7354086	1643	72.14160919189453	90.90646590296757	33.48723407967518	0.0	912.0	912	0.5	1		203.0810810810811	117.0	0.0	1006.0	7514.0	226.39044178615876	0.5291678529881114	0.6208399692951531
growth_another_Set2Cell3.51113	ID7631085	7631085	1643	85.24349212646484	91.30381744594209	32.88887153396289	0.0	992.0	992	0.5	1		257.05405405405406	171.0	0.0	1056.0	9511.0	250.67375277505687	0.5540263690408859	0.7311687851471816
growth_another_Set2Cell3.51114	ID7464168	7464168	1643	74.54866027832031	91.25185078085677	32.85846344998808	0.0	944.0	944	0.5	1		251.56756756756758	167.0	16.0	999.0	9308.0	238.16037320125983	0.5462312657433246	0.7463065416866935
growth_another_Set2Cell3.51115	ID7416045	7416045	1643	74.98528289794922	91.13567126561836	33.11064524576681	0.0	929.0	929	0.5	1		235.56756756756758	160.0	0.0	1083.0	8716.0	221.39037173440195	0.5042523991828756	0.7133686571176705
growth_another_Set2Cell3.51116	ID7000308	7000308	1643	51.25693130493164	89.75986074296061	36.15042110463183	0.0	809.0	809	0.5	1		163.51351351351352	115.0	0.0	616.0	6050.0	149.2456255866709	0.37071800396270826	0.5926217634421905
growth_another_Set2Cell3.51117	ID7124686	7124686	1643	51.89533233642578	90.31745101429962	34.96288889584064	0.0	847.0	847	0.5	1		179.7027027027027	126.0	0.0	848.0	6649.0	179.54353617265474	0.4991994467130702	0.6665450569814687
growth_another_Set2Cell3.51118	ID7271628	7271628	1643	76.91897583007812	90.69944270390818	33.98474586251307	0.0	888.0	888	0.5	1		224.02702702702703	155.0	0.0	1116.0	8289.0	219.70099459726399	0.4815089787016844	0.6628244043233583
growth_another_Set2Cell3.51119	ID7144142	7144142	1643	52.218849182128906	90.34560774375963	34.81886725923057	0.0	851.0	851	0.5	1		179.13513513513513	129.0	0.0	814.0	6628.0	184.54857267309242	0.481217572740742	0.6306998143298083
growth_another_Set2Cell3.51120	ID7109828	7109828	1643	40.68682861328125	90.13207583500473	35.038650167619096	0.0	841.0	841	0.5	1		167.35135135135135	104.0	0.0	755.0	6192.0	203.40548121864808	0.43444760998906296	0.49836701308759296
growth_another_Set2Cell3.51121	ID6931648	6931648	1643	39.28504943847656	89.37432208543164	36.76761521012026	0.0	790.0	790	0.5	1		145.40540540540542	140.0	0.0	409.0	5380.0	100.40486361046777	0.25770866933784403	0.59347819986367
growth_another_Set2Cell3.51122	ID7329987	7329987	1643	54.964717864990234	90.89478200391467	33.668326858852154	0.0	905.0	905	0.5	1		197.02702702702703	115.0	1.0	1002.0	7290.0	227.22266202590387	0.48200564137949914	0.5640354763427238
growth_another_Set2Cell3.51123	ID7157980	7157980	1643	40.986873626708984	90.39769761130114	34.72945085411423	0.0	855.0	855	0.5	1		187.0810810810811	138.0	0.0	832.0	6922.0	199.1630234504134	0.46860770649388805	0.5994525053918868
growth_another_Set2Cell3.51124	ID7405764	7405764	1643	68.50410461425781	91.0667446297726	33.19319663830301	0.0	927.0	927	0.5	1		237.45945945945945	172.0	0.0	1017.0	8786.0	226.79243993310448	0.4891428347924719	0.6878444495060536
growth_another_Set2Cell3.51125	ID7055069	7055069	1643	61.12992858886719	89.95383256949464	35.729690785721374	0.0	824.0	824	0.5	1		181.8108108108108	133.0	0.0	802.0	6727.0	160.28010860120233	0.47488963752197766	0.7304714390439545
growth_another_Set2Cell3.51126	ID6976210	6976210	1643	32.74219512939453	89.61731484413143	36.35858209721798	0.0	802.0	802	0.5	1		136.0810810810811	113.0	0.0	536.0	5035.0	126.63056028778675	0.31427825632994	0.5139445086018309
growth_another_Set2Cell3.51127	ID7305941	7305941	1643	61.6553955078125	90.83429817322583	33.83095907078055	0.0	898.0	898	0.5	1		198.94594594594594	137.0	0.0	991.0	7361.0	211.0908106250254	0.4213656765952311	0.5587906028751465
growth_another_Set2Cell3.51128	ID7391950	7391950	1643	81.49928283691406	91.01990288739026	33.31923617140125	0.0	923.0	923	0.5	1		238.40540540540542	182.0	11.0	946.0	8821.0	204.2556213641594	0.5277613093612402	0.8064066810647877
growth_another_Set2Cell3.51129	ID7502029	7502029	1643	73.56706237792969	91.40134915163974	32.65403507407686	0.0	955.0	955	0.5	1		260.3783783783784	169.0	0.0	1057.0	9634.0	247.34011124488205	0.49608223901067106	0.6981336526144556
growth_another_Set2Cell3.51130	ID7133871	7133871	1643	48.778743743896484	90.27347167600406	34.92882143955304	0.0	848.0	848	0.5	1		170.21621621621622	132.0	1.0	740.0	6298.0	164.34552610871995	0.43024469492835593	0.6231293685523105
growth_another_Set2Cell3.51131	ID7381684	7381684	1643	82.06140899658203	90.98781672276016	33.294769617549676	0.0	920.0	920	0.5	1		251.94594594594594	180.0	21.0	1121.0	9322.0	220.91639267504019	0.515886120284199	0.7762412078521248
growth_another_Set2Cell3.51132	ID7536823	7536823	1643	83.12621307373047	91.50366503457887	32.53075017473718	0.0	965.0	965	0.5	1		248.8918918918919	164.0	24.0	1088.0	9209.0	237.17618671262835	0.5467087849175318	0.7418518133642623
growth_another_Set2Cell3.51133	ID7034543	7034543	1643	50.41385269165039	89.91425311346944	35.838424370385425	0.0	819.0	819	0.5	1		185.7027027027027	140.0	28.0	767.0	6871.0	154.694118408782	0.4304883407385016	0.7225226889341464
growth_another_Set2Cell3.51134	ID6987937	6987937	1643	41.106651306152344	89.58984037047377	36.304465979299195	0.0	805.0	805	0.5	1		144.97297297297297	116.0	0.0	589.0	5364.0	129.84595284979608	0.3654283668761435	0.597615645847177
growth_another_Set2Cell3.51135	ID7247525	7247525	1643	68.15725708007812	90.61626314753227	34.16065566997293	0.0	881.0	881	0.5	1		206.45945945945945	155.0	0.0	834.0	7639.0	179.90917378169132	0.44943570133220456	0.7116723391312261
growth_another_Set2Cell3.51136	ID7223461	7223461	1643	51.76511764526367	90.52369937785636	34.251039759136304	0.0	874.0	874	0.5	1		205.7027027027027	131.0	0.0	906.0	7611.0	202.43488182964265	0.4397350234500973	0.6207162750013082
growth_another_Set2Cell3.51137	ID7185568	7185568	1643	65.2809066772461	90.47781105227111	34.53003972733178	0.0	863.0	863	0.5	1		189.97297297297297	123.0	0.0	1102.0	7029.0	216.33365260460343	0.4200427557550781	0.5195050939062404
growth_another_Set2Cell3.51138	ID7012517	7012517	1643	41.64155578613281	89.80208811428167	36.085803314701245	0.0	812.0	812	0.5	1		165.40540540540542	140.0	0.0	634.0	6120.0	122.88442163708581	0.33019287880339493	0.6682453542358657
growth_another_Set2Cell3.51139	ID7171774	7171774	1643	55.2524299621582	90.47989133841592	34.64249286650802	0.0	859.0	859	0.5	1		181.97297297297297	109.0	0.0	899.0	6733.0	209.82988963105944	0.44317326974482846	0.5326287627941989
growth_another_Set2Cell3.51140	ID7089336	7089336	1643	57.466827392578125	90.10840030794014	35.30267015554429	0.0	835.0	835	0.5	1		196.43243243243242	148.0	30.0	998.0	7268.0	198.88502269465204	0.48488101751218693	0.6450370164884783
growth_another_Set2Cell3.51141	ID7099576	7099576	1643	58.27415084838867	90.12635735885961	35.22857413823939	0.0	837.0	837	0.5	1		176.75675675675674	107.0	0.0	920.0	6540.0	189.11216621733095	0.45670741632327866	0.5860737680213967
growth_another_Set2Cell3.51142	ID7440039	7440039	1643	69.97473907470703	91.15829842848207	33.06498117423598	0.0	936.0	936	0.5	1		228.9189189189189	178.0	19.0	982.0	8470.0	214.865510698408	0.5371339975378074	0.7445877474295458
growth_another_Set2Cell3.51143	ID7079088	7079088	1643	44.856632232666016	90.04041625798723	35.40657447406733	0.0	832.0	832	0.5	1		184.86486486486487	137.0	0.0	756.0	6840.0	152.8992337314863	0.4262599772635682	0.7226947941644607
growth_another_Set2Cell3.51144	ID7453869	7453869	1643	69.31572723388672	91.17345847683792	32.92112154231945	0.0	941.0	941	0.5	1		228.2972972972973	149.0	3.0	1163.0	8447.0	234.98816339751443	0.4703810824562813	0.621591002519717
growth_another_Set2Cell3.51145	ID7595182	7595182	1643	78.52027893066406	91.5549587055477	32.54835975702459	0.0	981.0	981	0.5	1		264.5945945945946	189.0	0.0	1205.0	9790.0	238.4285892928786	0.5207494413841723	0.7600178306947337
growth_another_Set2Cell3.51146	ID7491756	7491756	1643	74.92845916748047	91.4197908698773	32.73231234629286	0.0	953.0	953	0.5	1		240.13513513513513	182.0	0.0	881.0	8885.0	218.47541969065767	0.5092318032334381	0.7417246155336077
growth_another_Set2Cell3.51147	ID7343762	7343762	1643	58.380123138427734	90.87534639407218	33.56736233357041	0.0	909.0	909	0.5	1		227.3783783783784	145.0	0.0	979.0	8413.0	231.12627036503847	0.46798854402781115	0.6272525057214869
growth_another_Set2Cell3.51148	ID7295629	7295629	1643	58.956939697265625	90.80528024886925	33.872198190621965	0.0	895.0	895	0.5	1		195.67567567567568	113.0	3.0	910.0	7240.0	221.6270709064183	0.42567448588734486	0.5272314077917485
growth_another_Set2Cell3.51149	ID7643288	7643288	1643	88.27938079833984	91.21602880894395	32.915336727298396	0.0	996.0	996	0.5	1		267.6216216216216	221.0	20.0	1021.0	9902.0	210.13479157586121	0.5404964315151587	0.8936868432703223
growth_another_Set2Cell3.51150	ID7377567	7377567	1643	74.95738220214844	90.96429133913394	33.36576255938802	0.0	918.0	918	0.5	1		245.16216216216216	200.0	0.0	891.0	9071.0	211.72958559780307	0.4813481847524069	0.7524957990673783
growth_another_Set2Cell3.51151	ID7579266	7579266	1643	89.44271087646484	91.51928774369475	32.541527080751436	0.0	978.0	978	0.5	1		262.8378378378378	169.0	0.0	1206.0	9725.0	263.0203322847783	0.5182755248250958	0.6822423403918417
growth_another_Set2Cell3.51152	ID7631495	7631495	1643	85.21995544433594	91.24220956866755	32.90425159049392	0.0	993.0	993	0.5	1		265.0	165.0	37.0	1023.0	9805.0	234.85137143876054	0.5039973805560861	0.7562475285654503
growth_another_Set2Cell3.51153	ID6965918	6965918	1643	41.63570022583008	89.57083928344844	36.44883596603409	0.0	799.0	799	0.5	1		149.35135135135135	141.0	0.0	621.0	5526.0	122.79956935687613	0.38223431197823843	0.6726517998715287
growth_another_Set2Cell3.51154	ID7608960	7608960	1643	86.80337524414062	91.52368443597423	32.57951438363551	0.0	986.0	986	0.5	1		275.5135135135135	185.0	34.0	1345.0	10194.0	259.66577039015425	0.5735240642425556	0.7734574961061246
growth_another_Set2Cell3.51155	ID7467652	7467652	1643	79.88017272949219	91.32008825980316	32.80613837160026	0.0	946.0	946	0.5	1		270.5945945945946	209.0	16.0	1139.0	10012.0	239.52678572777842	0.5246484699308727	0.7774880350578369
growth_another_Set2Cell3.51156	ID7012508	7012508	1643	46.08932113647461	89.80623517278032	36.05278540784261	0.0	814.0	814	0.5	1		142.2972972972973	102.0	0.0	667.0	5265.0	145.83759324537553	0.3704023035252395	0.5274517741654824
growth_another_Set2Cell3.51157	ID7552882	7552882	1643	72.86273193359375	91.51930694825819	32.54446221868869	0.0	969.0	969	0.5	1		257.35135135135135	158.0	31.0	1183.0	9522.0	260.779303905324	0.4631612230243465	0.6247745583653586
growth_another_Set2Cell3.51158	ID7206254	7206254	1643	63.7977294921875	90.4389509025172	34.31484385389872	0.0	869.0	869	0.5	1		205.94594594594594	125.0	12.0	838.0	7620.0	202.26288531209767	0.5085820018293803	0.6865293514929508
growth_another_Set2Cell3.51159	ID7350646	7350646	1643	51.66585159301758	90.87466943666833	33.55983937023447	0.0	911.0	911	0.5	1		210.83783783783784	149.0	0.0	926.0	7801.0	213.94164748484232	0.49504204266736435	0.6526373009546532
growth_another_Set2Cell3.51160	ID7460731	7460731	1643	67.50663757324219	91.24368807353432	32.88843005855586	0.0	943.0	943	0.5	1		237.1081081081081	156.0	11.0	1017.0	8773.0	231.28983546188962	0.4786713881708493	0.6637211443182894
growth_another_Set2Cell3.51161	ID7615867	7615867	1643	93.11992645263672	91.48830302161377	32.62739812122934	0.0	988.0	988	0.5	1		280.81081081081084	215.0	36.0	1371.0	10390.0	277.22772807425525	0.5609637711830741	0.7280297789187291
growth_another_Set2Cell3.51162	ID7106430	7106430	1643	60.598140716552734	90.1301416474366	35.088197749562546	0.0	840.0	840	0.5	1		191.3783783783784	122.0	1.0	846.0	7081.0	199.25825667422885	0.46853784143538707	0.6128667641282103
growth_another_Set2Cell3.51163	ID7650151	7650151	1643	89.16744995117188	91.2447435143133	32.925411087196444	0.0	998.0	998	0.5	1		260.27027027027026	190.0	23.0	1020.0	9630.0	221.62175593272133	0.4860295241387803	0.768205444382109
growth_another_Set2Cell3.51164	ID7302524	7302524	1643	85.10789489746094	90.80554522449371	33.82073737084468	0.0	897.0	897	0.5	1		236.1891891891892	163.0	6.0	951.0	8739.0	234.4893787973536	0.5397201466777688	0.7061446484598248
growth_another_Set2Cell3.51165	ID6996862	6996862	1643	40.51991653442383	89.74331938571993	36.14394694533792	0.0	808.0	808	0.5	1		149.6216216216216	101.0	0.0	573.0	5536.0	138.7700638849411	0.36099075013060444	0.5719650146405588
growth_another_Set2Cell3.51166	ID7402344	7402344	1643	72.77235412597656	91.06135344878602	33.21857873909902	0.0	926.0	926	0.5	1		246.40540540540542	182.0	44.0	972.0	9117.0	222.03884288058194	0.48915021182863666	0.7290461306295878
growth_another_Set2Cell3.51167	ID7096183	7096183	1643	44.8734016418457	90.12945099290424	35.16976853440271	0.0	839.0	839	0.5	1		182.75675675675674	147.0	0.0	1013.0	6762.0	186.49656020143362	0.45074368231046924	0.6089358910523008
growth_another_Set2Cell3.51168	ID7388524	7388524	1643	80.71467590332031	91.04621426654855	33.29211278993323	0.0	922.0	922	0.5	1		232.8918918918919	159.0	5.0	953.0	8617.0	219.39206201883624	0.5108814492301597	0.717882222690167
growth_another_Set2Cell3.51169	ID6972790	6972790	1643	42.39034652709961	89.59937946476124	36.382482248826356	0.0	800.0	800	0.5	1		152.67567567567568	127.0	0.0	656.0	5649.0	127.65688693047774	0.3457147569221748	0.6144980371300119
growth_another_Set2Cell3.51170	ID7230323	7230323	1643	57.86005783081055	90.53451042827504	34.26525083949279	0.0	876.0	876	0.5	1		211.75675675675674	147.0	0.0	910.0	7835.0	213.4186555166219	0.5380753106484024	0.6942251723587658
growth_another_Set2Cell3.51171	ID7564115	7564115	1643	84.28350830078125	91.51391368186196	32.51178765317902	0.0	973.0	973	0.5	1		264.2432432432432	174.0	26.0	1287.0	9777.0	271.08674353889484	0.5199287277423675	0.66687770276663
growth_another_Set2Cell3.51172	ID7579984	7579984	1643	81.7282485961914	91.52169591955894	32.542376118613944	0.0	977.0	977	0.5	1		250.83783783783784	188.0	9.0	1206.0	9281.0	231.27418954727904	0.5185861703851593	0.7407597337340779
growth_another_Set2Cell3.51173	ID7130441	7130441	1643	53.35787582397461	90.25762053917985	34.96813052789954	0.0	846.0	846	0.5	1		187.1891891891892	120.0	6.0	914.0	6926.0	196.47954909662536	0.46204894781977707	0.6021705044274315
growth_another_Set2Cell3.51174	ID7326537	7326537	1643	54.08740234375	90.896738795748	33.62952443964541	0.0	904.0	904	0.5	1		203.02702702702703	140.0	0.0	953.0	7512.0	211.87555132494464	0.4850336735217581	0.6259484874202511
growth_another_Set2Cell3.51175	ID7031116	7031116	1643	45.486968994140625	89.9278033872893	35.90233592654958	0.0	818.0	818	0.5	1		150.8108108108108	91.0	4.0	836.0	5580.0	165.70821709623578	0.35699119845107696	0.47884935182900373
growth_another_Set2Cell3.51176	ID7436635	7436635	1643	75.57752990722656	91.17239904945791	33.056533489768896	0.0	937.0	937	0.5	1		236.54054054054055	166.0	9.0	942.0	8752.0	222.0155893668774	0.48161869733621887	0.6926582299669259
growth_another_Set2Cell3.51177	ID7364444	7364444	1643	72.1356430053711	90.98165763971075	33.452783917808226	0.0	915.0	915	0.5	1		231.45945945945945	173.0	60.0	1007.0	8564.0	201.67928260739384	0.4752677129487764	0.7394539213670774
growth_another_Set2Cell3.51178	ID6928196	6928196	1643	33.52021408081055	89.31942702647508	36.886569260810106	0.0	788.0	788	0.5	1		149.13513513513513	123.0	0.0	419.0	5518.0	99.2763153364728	0.1561270774385066	0.4057298638436453
growth_another_Set2Cell3.51179	ID7591750	7591750	1643	99.4625015258789	91.51947486307262	32.54236400356413	0.0	982.0	982	0.5	1		257.72972972972974	149.0	2.0	1136.0	9536.0	254.24382966932535	0.5717120235310525	0.7374769359902478
growth_another_Set2Cell3.51180	ID6962512	6962512	1643	30.956560134887695	89.50663136359549	36.503725404412826	0.0	798.0	798	0.5	1		160.56756756756758	135.0	1.0	618.0	5941.0	123.27465733532232	0.2570769376318009	0.5327399663314188
growth_another_Set2Cell3.51181	ID7154519	7154519	1643	54.16116714477539	90.35957967192311	34.7966893719908	0.0	853.0	853	0.5	1		173.64864864864865	119.0	0.0	780.0	6425.0	185.5122362265891	0.44675562561030263	0.5781009634524114
growth_another_Set2Cell3.51182	ID7068496	7068496	1643	47.440860748291016	89.99346047738855	35.50084393798715	0.0	830.0	830	0.5	1		157.43243243243242	106.0	0.0	594.0	5825.0	141.11747284139247	0.3962385913155711	0.6331994724419389
growth_another_Set2Cell3.51183	ID7244115	7244115	1643	66.95157623291016	90.58485161778736	34.17369318203332	0.0	880.0	880	0.5	1		195.0	121.0	0.0	1004.0	7215.0	202.45150310904364	0.45235793318294115	0.6000012446473539
growth_another_Set2Cell3.51184	ID7140691	7140691	1643	62.47770309448242	90.33597662897755	34.81707296568789	0.0	850.0	850	0.5	1		197.40540540540542	131.0	29.0	866.0	7304.0	184.0089761487284	0.45304298590600944	0.6689766753455401
growth_another_Set2Cell3.51185	ID7075625	7075625	1643	43.29806137084961	90.02980595939562	35.40353498174672	0.0	831.0	831	0.5	1		173.54054054054055	140.0	0.0	626.0	6421.0	157.65426212559674	0.42464081785473135	0.6562080890435076
growth_another_Set2Cell3.51186	ID7120174	7120174	1643	58.173500061035156	90.21886395899408	35.02474442791629	0.0	844.0	844	0.5	1		191.32432432432432	135.0	0.0	868.0	7079.0	184.42840436423108	0.431814292160005	0.6257238292499637
growth_another_Set2Cell3.51187	ID7182122	7182122	1643	55.811134338378906	90.46715507773759	34.626738512321836	0.0	862.0	862	0.5	1		196.59459459459458	152.0	14.0	1005.0	7274.0	204.30987623099753	0.4236146265179501	0.5726519094757787
growth_another_Set2Cell3.51188	ID7168298	7168298	1643	63.686397552490234	90.43746243932986	34.675584699295484	0.0	858.0	858	0.5	1		198.56756756756758	137.0	0.0	1091.0	7347.0	207.60720664816108	0.4772878649171973	0.6180322651342253
growth_another_Set2Cell3.51189	ID7220007	7220007	1643	56.18209457397461	90.50089390122159	34.346787506063976	0.0	873.0	873	0.5	1		195.75675675675674	109.0	16.0	1119.0	7243.0	231.13168509716675	0.4585320422337494	0.5325262080875497
growth_another_Set2Cell3.51190	ID7316261	7316261	1643	54.54951477050781	90.86761513141245	33.74354061460886	0.0	901.0	901	0.5	1		207.24324324324326	138.0	19.0	926.0	7668.0	211.21795028482433	0.4915623237767122	0.6467206612402531
growth_another_Set2Cell3.51191	ID6952250	6952250	1643	37.90800476074219	89.50984956726471	36.67681979007909	0.0	795.0	795	0.5	1		149.1891891891892	143.0	0.0	492.0	5520.0	110.97142721285357	0.32710865863962574	0.6627377899618458
growth_another_Set2Cell3.51192	ID7268157	7268157	1643	60.67576217651367	90.64971904586459	34.04499018057626	0.0	886.0	886	0.5	1		193.45945945945945	150.0	0.0	775.0	7158.0	191.8245139291226	0.502834348099937	0.6748848559954832
growth_another_Set2Cell3.51193	ID7426341	7426341	1643	73.5573501586914	91.1274186016254	33.06595011595923	0.0	933.0	933	0.5	1		268.4864864864865	224.0	64.0	1002.0	9934.0	214.58391541948515	0.4991757795268279	0.8332133302939235
growth_another_Set2Cell3.51194	ID7450407	7450407	1643	76.02709197998047	91.1927085222606	32.96268868068129	0.0	940.0	940	0.5	1		227.6216216216216	151.0	0.0	1049.0	8422.0	223.87935135685015	0.4992819301443842	0.677161113490747
growth_another_Set2Cell3.51195	ID7639852	7639852	1643	81.60282897949219	91.25721537458271	32.9109012280804	0.0	995.0	995	0.5	1		255.94594594594594	188.0	62.0	933.0	9470.0	210.8405065902167	0.4706132681904176	0.776944303590151
growth_another_Set2Cell3.51196	ID7292212	7292212	1643	62.4366569519043	90.84658646508387	33.88526769981379	0.0	894.0	894	0.5	1		216.78378378378378	141.0	26.0	977.0	8021.0	211.44911853618527	0.46826027533488396	0.6539358941593579
growth_another_Set2Cell3.51197	ID6917902	6917902	1643	25.596323013305664	89.16714231537448	37.071636906214806	0.0	782.0	782	0.5	1		166.1081081081081	181.0	22.0	316.0	6146.0	78.54325905858214	0.08382655288916012	0.3271400611283775
growth_another_Set2Cell3.51198	ID7488286	7488286	1643	72.8594741821289	91.34380622668768	32.742807937423606	0.0	950.0	950	0.5	1		240.40540540540542	170.0	54.0	1174.0	8895.0	210.92039828905692	0.4757432715914474	0.7348817871998164
growth_another_Set2Cell3.51199	ID7020826	7020826	1643	39.271907806396484	89.8671316469632	35.96361043482501	0.0	815.0	815	0.5	1		165.0	136.0	0.0	623.0	6105.0	147.72685003824532	0.43694523530396917	0.6792682157656175
growth_another_Set2Cell3.51200	ID7619334	7619334	1643	84.06250762939453	91.43635919014908	32.69298680287533	0.0	989.0	989	0.5	1		274.3783783783784	155.0	6.0	1066.0	10152.0	273.71359233810557	0.557421556067415	0.7175647466188376
growth_another_Set2Cell3.51201	ID7340292	7340292	1643	70.47010040283203	90.89613408964144	33.61800050557774	0.0	908.0	908	0.5	1		203.9189189189189	110.0	0.0	870.0	7545.0	223.45946418116222	0.4951454645748959	0.6044190170377022
growth_another_Set2Cell3.51202	ID7281943	7281943	1643	36.46190643310547	90.77173972112503	33.927739888360364	0.0	891.0	891	0.5	1		184.1891891891892	132.0	0.0	785.0	6815.0	192.18102545919186	0.3993135316398341	0.5469940710624593
growth_another_Set2Cell3.51203	ID7605518	7605518	1643	84.47761535644531	91.46349292162034	32.553534917112366	0.0	985.0	985	0.5	1		253.78378378378378	158.0	0.0	1315.0	9390.0	280.2115406394025	0.5415640270155718	0.6363500572843864
growth_another_Set2Cell3.51204	ID7526156	7526156	1643	86.74127197265625	91.47063425184092	32.568450217705	0.0	962.0	962	0.5	1		237.13513513513513	172.0	0.0	1123.0	8774.0	232.0961441302292	0.5219706812954403	0.7008059807021202
growth_another_Set2Cell3.51205	ID6989077	6989077	1643	36.9542236328125	89.76922766397068	36.17256940133474	0.0	807.0	807	0.5	1		157.0810810810811	116.0	0.0	668.0	5812.0	138.56494233118	0.38207560112313316	0.6267841662484404
growth_another_Set2Cell3.51206	ID7433200	7433200	1643	71.9587173461914	91.15713247470428	33.0677511154448	0.0	935.0	935	0.5	1		239.48648648648648	166.0	46.0	1022.0	8861.0	224.18663128216556	0.5109285003418486	0.7224661648686832
growth_another_Set2Cell3.51207	ID7347187	7347187	1643	70.61567687988281	90.93581425565714	33.565397554537576	0.0	910.0	910	0.5	1		219.2972972972973	133.0	0.0	853.0	8114.0	225.91737241557846	0.5115472179381771	0.6570185864629742
growth_another_Set2Cell3.51208	ID7082473	7082473	1643	41.533348083496094	90.05343088171847	35.3906212814172	0.0	833.0	833	0.5	1		161.97297297297297	116.0	2.0	802.0	5993.0	169.65741403822628	0.4191284707082414	0.5639299443072916
growth_another_Set2Cell3.51209	ID7240674	7240674	1643	63.40641784667969	90.58181633021181	34.188223229877536	0.0	879.0	879	0.5	1		210.2972972972973	136.0	26.0	1016.0	7781.0	207.4439502431741	0.4478817395536248	0.6271814119065672
growth_another_Set2Cell3.51210	ID6969339	6969339	1643	39.50980758666992	89.57571237010612	36.4310799471058	0.0	801.0	801	0.5	1		145.1891891891892	130.0	0.0	497.0	5372.0	107.58300099040788	0.29925024650704174	0.6216734638910105
growth_another_Set2Cell3.51211	ID7176702	7176702	1643	63.7408561706543	90.4775161879776	34.55277881578315	0.0	861.0	861	0.5	1		209.02702702702703	165.0	1.0	952.0	7734.0	216.38834514805993	0.4884595420087476	0.63400128353317
growth_another_Set2Cell3.51212	ID7612384	7612384	1643	93.0937271118164	91.45804550593235	32.600358313463815	0.0	987.0	987	0.5	1		262.2972972972973	176.0	35.0	1196.0	9705.0	272.2455861151089	0.5209913900603306	0.660034679095044
growth_another_Set2Cell3.51213	ID7398886	7398886	1643	70.02983856201172	91.05887004288729	33.226747134272344	0.0	924.0	924	0.5	1		225.72972972972974	143.0	5.0	1004.0	8352.0	229.93509333537398	0.4780565250166336	0.6350409115463514
growth_another_Set2Cell3.51214	ID7299061	7299061	1643	59.771236419677734	90.80207803051442	33.92192338954298	0.0	896.0	896	0.5	1		206.86486486486487	140.0	0.0	1022.0	7654.0	211.56009944144873	0.45060920717417535	0.6074808593776437
growth_another_Set2Cell3.51215	ID6959095	6959095	1643	40.11039352416992	89.48383076555537	36.54230311223915	0.0	797.0	797	0.5	1		150.86486486486487	131.0	0.0	593.0	5582.0	135.41195625903163	0.2919412790380676	0.5035166350211042
growth_another_Set2Cell3.51216	ID7533039	7533039	1643	91.36422729492188	91.52050881128889	32.5175112734097	0.0	964.0	964	0.5	1		262.5945945945946	169.0	26.0	1225.0	9716.0	251.20724727021926	0.5698088819704017	0.758867660883985
growth_another_Set2Cell3.51217	ID7484881	7484881	1643	75.93669128417969	91.358019079658	32.74206161144459	0.0	951.0	951	0.5	1		232.48648648648648	127.0	0.0	1030.0	8602.0	240.17373591511506	0.47333454655348034	0.6219694117949396
growth_another_Set2Cell3.51218	ID7636433	7636433	1643	95.96385955810547	91.27204276925943	32.90595239113664	0.0	994.0	994	0.5	1		267.05405405405406	190.0	0.0	1013.0	9881.0	241.364632632633	0.5485873765046988	0.7839089685350982
growth_another_Set2Cell3.51219	ID7288777	7288777	1643	51.12419891357422	90.76082768884552	33.891947825239576	0.0	892.0	892	0.5	1		190.13513513513513	117.0	17.0	911.0	7035.0	196.28581232508915	0.4433587623618813	0.5950924861790516
growth_another_Set2Cell3.51220	ID7312841	7312841	1643	70.93525695800781	90.83589885524621	33.76606579935388	0.0	900.0	900	0.5	1		215.43243243243242	142.0	0.0	915.0	7971.0	209.43290367356596	0.44688359867316985	0.6354143062882042
growth_another_Set2Cell3.51221	ID7360983	7360983	1643	63.31290817260742	90.9162763015769	33.47836721412732	0.0	914.0	914	0.5	1		216.45945945945945	145.0	0.0	1031.0	8009.0	213.41542620941004	0.4708881279788656	0.6494098262047932
growth_another_Set2Cell3.51222	ID7216583	7216583	1643	72.21619415283203	90.50607770823699	34.3454682267673	0.0	872.0	872	0.5	1		199.83783783783784	157.0	0.0	831.0	7394.0	198.20941696340512	0.49830826170358494	0.6706259386450736
growth_another_Set2Cell3.51223	ID7471066	7471066	1643	64.4640884399414	91.26590303642914	32.833701124656976	0.0	945.0	945	0.5	1		236.7027027027027	152.0	9.0	985.0	8758.0	229.45077720321444	0.5042021386400231	0.6915795791483983
growth_another_Set2Cell3.51224	ID6914500	6914500	1643	35.624595642089844	89.25653288732398	36.95802874091042	0.0	785.0	785	0.5	1		166.27027027027026	169.0	0.0	488.0	6152.0	107.5196748529332	0.16151437941541952	0.4300740695102893
growth_another_Set2Cell3.51225	ID7560670	7560670	1643	77.12586975097656	91.51142846077325	32.49161945828842	0.0	972.0	972	0.5	1		242.40540540540542	180.0	0.0	980.0	8969.0	235.72128780728636	0.5149353602286754	0.6990884120943064
growth_another_Set2Cell3.51226	ID7066054	7066054	1643	42.63679885864258	90.02998714989951	35.57159182868494	0.0	829.0	829	0.5	1		170.56756756756758	117.0	5.0	813.0	6311.0	171.7495820050777	0.4215657183699548	0.5890187343264134
growth_another_Set2Cell3.51227	ID6983111	6983111	1643	32.43577575683594	89.68280108328243	36.26266380614828	0.0	804.0	804	0.5	1		150.8918918918919	122.0	2.0	576.0	5583.0	121.41704616362195	0.3381299938006006	0.6280607123691018
growth_another_Set2Cell3.51228	ID7202780	7202780	1643	52.24726104736328	90.47069819626482	34.39945974676918	0.0	868.0	868	0.5	1		200.40540540540542	124.0	0.0	1015.0	7415.0	225.1321167003277	0.4183087556417114	0.5250832242227377
growth_another_Set2Cell3.51229	ID7027672	7027672	1643	54.17671203613281	89.90157696498929	35.89926515118035	0.0	817.0	817	0.5	1		168.7027027027027	127.0	0.0	718.0	6242.0	169.22517294764145	0.43811662123408984	0.6074110569592642
growth_another_Set2Cell3.51230	ID7422917	7422917	1643	80.34904479980469	91.10433856603099	33.09930877346991	0.0	932.0	932	0.5	1		226.94594594594594	178.0	0.0	1092.0	8397.0	210.46614216304957	0.4771622803382312	0.6966394754147015
growth_another_Set2Cell3.51231	ID7476679	7476679	1643	76.31109619140625	91.26218821490826	32.81623832266269	0.0	947.0	947	0.5	1		252.54054054054055	169.0	6.0	1233.0	9344.0	231.03987084899853	0.4808748623741366	0.7098848081242568
growth_another_Set2Cell3.51232	ID7323094	7323094	1643	55.98064422607422	90.85227769444057	33.68293568967136	0.0	903.0	903	0.5	1		200.94594594594594	122.0	0.0	793.0	7435.0	220.73223420973025	0.46437540006893496	0.5773780454052411
growth_another_Set2Cell3.51233	ID7151063	7151063	1643	46.785888671875	90.3621702011725	34.77201032783947	0.0	852.0	852	0.5	1		187.54054054054055	123.0	0.0	706.0	6939.0	169.6523560753635	0.40595164688726476	0.6383651747049507
growth_another_Set2Cell3.51234	ID6948822	6948822	1643	39.39116668701172	89.42248122078195	36.695814181647734	0.0	794.0	794	0.5	1		178.02702702702703	160.0	1.0	568.0	6587.0	114.69342868090823	0.3071826082476489	0.7295209390682873
growth_another_Set2Cell3.51235	ID7546829	7546829	1643	72.63945770263672	91.46373087598481	32.55250790524329	0.0	968.0	968	0.5	1		234.40540540540542	153.0	0.0	1019.0	8673.0	237.89452138143767	0.5119101696136885	0.667238268290419
growth_another_Set2Cell3.51236	ID7061929	7061929	1643	49.289127349853516	89.94244747477634	35.60319995886069	0.0	827.0	827	0.5	1		172.8918918918919	131.0	0.0	601.0	6397.0	145.74364552257575	0.3733234386756572	0.644952037432746
growth_another_Set2Cell3.51237	ID7264685	7264685	1643	67.67579650878906	90.69469444812954	33.994112763339	0.0	887.0	887	0.5	1		205.78378378378378	129.0	1.0	919.0	7614.0	222.05644116544573	0.4778257826715811	0.599272169831355
growth_another_Set2Cell3.51238	ID7042476	7042476	1643	53.569854736328125	89.88924725466917	35.77609994241172	0.0	822.0	822	0.5	1		171.24324324324326	112.0	0.0	761.0	6336.0	169.4772035482133	0.42884185669818414	0.6065200393578469
growth_another_Set2Cell3.51239	ID7278504	7278504	1643	58.54015350341797	90.7061347299576	33.935605199643476	0.0	890.0	890	0.5	1		209.43243243243242	132.0	0.0	1123.0	7749.0	237.08420217070332	0.5025519645232649	0.5909119742614622
growth_another_Set2Cell3.51240	ID7508923	7508923	1643	90.38481903076172	91.49382170373052	32.587361308023844	0.0	959.0	959	0.5	1		256.2162162162162	202.0	5.0	1091.0	9480.0	212.30077394729068	0.5323545776979245	0.8385457349680114
growth_another_Set2Cell3.51241	ID7588282	7588282	1643	70.04093170166016	91.51044342067895	32.552323904782774	0.0	980.0	980	0.5	1		240.56756756756758	156.0	4.0	1264.0	8901.0	250.69919342827092	0.5068059904109801	0.6455034048543292
growth_another_Set2Cell3.51242	ID7336866	7336866	1643	71.85826873779297	90.90362948018806	33.62238025005907	0.0	907.0	907	0.5	1		221.1081081081081	138.0	11.0	1071.0	8181.0	235.97749230991687	0.492701181337551	0.6185499977564735
growth_another_Set2Cell3.51243	ID7412643	7412643	1643	75.05056762695312	91.11622092145039	33.12317253440382	0.0	930.0	930	0.5	1		246.8918918918919	181.0	45.0	1124.0	9135.0	207.71104177890228	0.49855198652306415	0.7908896218014793
growth_another_Set2Cell3.51244	ID7522720	7522720	1643	78.49889373779297	91.48565023627857	32.59218367865059	0.0	961.0	961	0.5	1		257.5135135135135	182.0	40.0	1141.0	9528.0	224.64968056727562	0.4770892943253715	0.7404864834661328
growth_another_Set2Cell3.51245	ID7116730	7116730	1643	53.51324462890625	90.16744109104994	35.05748911761598	0.0	843.0	843	0.5	1		181.86486486486487	126.0	0.0	734.0	6729.0	173.3245449955023	0.4222644949074625	0.6230500409948698
growth_another_Set2Cell3.51246	ID7164859	7164859	1643	56.579402923583984	90.42127774675974	34.67996322516871	0.0	857.0	857	0.5	1		195.59459459459458	117.0	0.0	1090.0	7237.0	211.7886078485205	0.4634501076226383	0.5849372985239231
growth_another_Set2Cell3.51247	ID7072178	7072178	1643	59.28628921508789	89.99015575278052	35.53058194475033	0.0	828.0	828	0.5	1		186.16216216216216	138.0	0.0	737.0	6888.0	153.59118057606938	0.4735493134186516	0.7790326653442594
growth_another_Set2Cell3.51248	ID7017399	7017399	1643	46.694053649902344	89.80761886827223	36.14270506605536	0.0	813.0	813	0.5	1		150.0	106.0	0.0	774.0	5550.0	155.17785494930217	0.3915525623299585	0.5439787885071622
growth_another_Set2Cell3.51249	ID6924724	6924724	1643	32.65279006958008	89.29346650934193	36.85880642335133	0.0	787.0	787	0.5	1		155.94594594594594	111.0	14.0	651.0	5770.0	136.9539553495476	0.264424368530566	0.47625343812319143
growth_another_Set2Cell3.51250	ID7602093	7602093	1643	87.87254333496094	91.54469396881785	32.55707642682115	0.0	984.0	984	0.5	1		260.94594594594594	169.0	0.0	1301.0	9655.0	261.5824647905243	0.5437787309933428	0.7027633196964223
growth_another_Set2Cell3.51251	ID7539600	7539600	1643	81.9835433959961	91.53875803708725	32.546526342221675	0.0	967.0	967	0.5	1		254.48648648648648	194.0	4.0	989.0	9416.0	228.59676064848117	0.5354260089686099	0.7764173297250341
growth_another_Set2Cell3.51252	ID7085956	7085956	1643	47.16237258911133	90.12071073555433	35.34582568292584	0.0	834.0	834	0.5	1		173.75675675675674	106.0	0.0	833.0	6429.0	186.1466574453543	0.4133911697931332	0.5460284570041782
growth_another_Set2Cell3.51253	ID7446938	7446938	1643	76.70026397705078	91.15804928060366	32.96673612289501	0.0	939.0	939	0.5	1		231.64864864864865	156.0	28.0	887.0	8571.0	197.3824849001181	0.5342699651022191	0.8173538854674964
growth_another_Set2Cell3.51254	ID7574428	7574428	1643	87.88330841064453	91.55525921302477	32.52156310495885	0.0	976.0	976	0.5	1		261.5405405405405	171.0	0.0	1217.0	9677.0	254.51529037178304	0.4686856068787176	0.655855118493353
growth_another_Set2Cell3.51255	ID7498625	7498625	1643	64.234130859375	91.37348794493482	32.71900516924013	0.0	952.0	952	0.5	1		228.64864864864865	137.0	30.0	1077.0	8460.0	238.3102804953865	0.4988411680480942	0.6386494332319497
growth_another_Set2Cell3.51256	ID6938522	6938522	1643	39.77324676513672	89.35140678516099	36.762915672852564	0.0	791.0	791	0.5	1		167.43243243243242	146.0	0.0	622.0	6195.0	119.60503067749018	0.2764718119409194	0.6064007999308697
growth_another_Set2Cell3.51257	ID7051672	7051672	1643	61.65163803100586	90.07469144105838	35.68912831754754	0.0	825.0	825	0.5	1		184.48648648648648	149.0	0.0	702.0	6826.0	155.25581428039297	0.4874715954033007	0.778838327921156
growth_another_Set2Cell3.51258	ID7192472	7192472	1643	48.52882385253906	90.50044955663229	34.51940819282205	0.0	865.0	865	0.5	1		191.05405405405406	131.0	15.0	967.0	7069.0	195.2585104057846	0.3841303670456268	0.5430976526915934
growth_another_Set2Cell3.51259	ID7007133	7007133	1643	39.46182632446289	89.7955035465507	36.09602285761679	0.0	811.0	811	0.5	1		143.40540540540542	121.0	0.0	640.0	5306.0	132.01819307695172	0.3432453616478504	0.5551509158082553
growth_another_Set2Cell3.51260	ID7626124	7626124	1643	76.3034439086914	91.22888951238949	32.94379436444191	0.0	991.0	991	0.5	1		259.1621621621622	188.0	0.0	1029.0	9589.0	229.83381840817964	0.5042396753365759	0.7559753470010532
growth_another_Set2Cell3.51261	ID7254420	7254420	1643	67.11066436767578	90.60739472676902	34.14526529247228	0.0	883.0	883	0.5	1		214.54054054054055	137.0	0.0	1000.0	7938.0	218.40706065542878	0.48400770089466283	0.640750286526546
growth_another_Set2Cell4.41434	ID477190	477190	1339	160.01260375976562	4.02293713050084	48.41811290228718	0.0	267.0	267	0.5	1		604.4324324324324	452.0	113.0	1641.0	22364.0	400.61678423127483	0.313613230474325	0.7204029404541828
growth_another_Set2Cell4.41435	ID247809	247809	1339	564.0581665039062	4.846738757313576	51.710849166835736	0.0	136.0	136	0.5	1		1344.4594594594594	735.0	183.0	5165.0	49745.0	1332.2111651643627	0.6419549924543093	0.7891289384342303
growth_another_Set2Cell4.41436	ID272385	272385	1339	694.4801025390625	5.040218042165815	51.688852687418695	0.0	157.0	157	0.5	1		1605.2702702702702	1017.0	230.0	5582.0	59395.0	1418.9547531868632	0.6418398202265826	0.8845155739770756
growth_another_Set2Cell4.41437	ID690188	690188	1339	388.1777038574219	5.313729274249781	51.67627200884579	0.0	395.0	395	0.5	1		1375.1351351351352	1470.0	414.0	2349.0	50880.0	601.3380987506188	0.38582159149805656	1.273315010363859
growth_another_Set2Cell4.41438	ID733184	733184	1339	251.96945190429688	4.7117541588292795	51.155188903911366	0.0	419.0	419	0.5	1		1200.6756756756756	1238.0	336.0	2364.0	44425.0	588.8493513272801	0.18651580591496178	0.6410525325917599
growth_another_Set2Cell4.41439	ID284687	284687	1339	714.6171264648438	5.057945568609652	51.68611054744549	0.0	159.0	159	0.5	1		1630.8648648648648	1113.0	212.0	5304.0	60342.0	1378.1014347879347	0.6303558023657633	0.9151033571591274
growth_another_Set2Cell4.41440	ID497674	497674	1339	314.01409912109375	5.472123021917937	51.03063869886276	0.0	281.0	281	0.5	1		1485.7297297297298	1547.0	429.0	2392.0	54972.0	524.9596094859027	0.2350210903013993	1.0771504868998574
growth_another_Set2Cell4.41441	ID733189	733189	1339	197.06654357910156	5.509194129798695	51.497952785746584	0.0	419.0	419	0.5	1		1300.6486486486488	1274.0	750.0	1747.0	48124.0	257.9599684938447	0.17194609497924818	1.4795251614491147
growth_another_Set2Cell4.41442	ID307222	307222	1339	786.5182495117188	5.070326936068953	51.623119891100025	0.0	171.0	171	0.5	1		1847.8108108108108	1543.0	375.0	5701.0	68369.0	1413.1093933795987	0.6006202244216517	0.981348737047564
growth_another_Set2Cell4.41443	ID733209	733209	1339	144.83103942871094	4.318986226482825	52.236288974931234	0.0	419.0	419	0.5	1		578.7297297297297	359.0	0.0	2303.0	21413.0	601.0338153108752	0.2713438514042743	0.41102083733782235
growth_another_Set2Cell4.41444	ID870431	870431	1339	395.494873046875	4.901015487331961	51.20121034732429	0.0	497.0	497	0.5	1		1696.6216216216217	1814.0	488.0	2508.0	62775.0	530.3769807804084	0.3013749692526592	1.4816139421391656
growth_another_Set2Cell4.41445	ID497684	497684	1339	263.13623046875	6.033761045044974	51.613213330164584	0.0	281.0	281	0.5	1		1112.2702702702702	885.0	275.0	3604.0	41154.0	810.5872236515619	0.2378123656993064	0.5272543687036577
growth_another_Set2Cell4.41446	ID929821	929821	1339	272.0755310058594	5.143574980298615	51.14992931323199	0.0	533.0	533	0.5	1		1571.4054054054054	1578.0	902.0	2052.0	58142.0	262.67538685392446	0.22225634914979986	2.1756585217660853
growth_another_Set2Cell4.41447	ID860185	860185	1339	419.91241455078125	4.873423427561394	51.19188950456412	0.0	493.0	493	0.5	1		1785.2702702702702	1875.0	664.0	2666.0	66055.0	505.893085358768	0.3192834481752049	1.7081008796623738
growth_another_Set2Cell4.41448	ID485394	485394	1339	205.979248046875	4.033428042129796	48.59834476584331	0.0	277.0	277	0.5	1		712.918918918919	524.0	179.0	1929.0	26378.0	454.62190507780923	0.3402237327947645	0.7961723278499547
growth_another_Set2Cell4.41449	ID387101	387101	1339	792.9853515625	5.351524980433515	51.30723683431737	0.0	223.0	223	0.5	1		2232.0810810810813	2076.0	719.0	4328.0	82587.0	1080.2349893111832	0.5311448251863626	1.433568354838388
growth_another_Set2Cell4.41450	ID700435	700435	1339	310.48291015625	4.541664423971696	49.25112989428611	0.0	400.0	400	0.5	1		1360.5675675675675	1354.0	429.0	2581.0	50341.0	532.5835636332125	0.2936165249991784	1.1596776582099237
growth_another_Set2Cell4.41451	ID530450	530450	1339	226.1990509033203	4.730731819757487	49.73905784029675	0.0	301.0	301	0.5	1		1353.7567567567567	1467.0	492.0	2079.0	50089.0	454.98451777111205	0.21102102839668718	1.0369267183459259
growth_another_Set2Cell4.41452	ID636946	636946	1339	118.70696258544922	3.8460632867789215	49.03181437633466	0.0	361.0	361	0.5	1		510.1081081081081	329.0	42.0	1696.0	18874.0	431.40170657107103	0.30370669495167135	0.5509152995820297
growth_another_Set2Cell4.41453	ID604181	604181	1339	374.6300354003906	5.161452204261824	51.97257924389812	0.0	344.0	344	0.5	1		1197.3783783783783	1066.0	330.0	3236.0	44303.0	735.9783492947538	0.42954672239841785	0.9777063235083064
growth_another_Set2Cell4.41454	ID231455	231455	1339	557.069091796875	4.811543359353161	51.74659705966643	0.0	130.0	130	0.5	1		1320.8918918918919	643.0	120.0	5104.0	48873.0	1341.4214430923594	0.6173892207718441	0.7517553437352548
growth_another_Set2Cell4.41455	ID765974	765974	1339	96.62782287597656	4.854621258054734	49.07046585763133	0.0	437.0	437	0.5	1		1156.837837837838	1148.0	619.0	1614.0	42803.0	232.07176973149126	0.09886160811538527	0.8969429835045541
growth_another_Set2Cell4.41456	ID679957	679957	1339	473.2774353027344	5.363829119064774	51.64326192291033	0.0	388.0	388	0.5	1		1606.7567567567567	1622.0	608.0	2438.0	59450.0	539.5174492804455	0.4193439677766588	1.7597759533933302
growth_another_Set2Cell4.41457	ID931883	931883	1339	247.71524047851562	5.134741048875909	51.169180585190716	0.0	529.0	529	0.5	1		1366.5405405405406	1512.0	401.0	2152.0	50562.0	452.8941864764264	0.21892614523340923	1.0838670348611987
growth_another_Set2Cell4.41458	ID489517	489517	1339	175.00363159179688	4.056656966820056	48.51635593406599	0.0	275.0	275	0.5	1		638.3243243243244	475.0	108.0	1900.0	23618.0	480.1819131013471	0.34576493963767546	0.6830890703765171
growth_another_Set2Cell4.41459	ID452653	452653	1339	102.48758697509766	3.9018853134020888	48.34679844843933	0.0	256.0	256	0.5	1		429.72972972972974	356.0	31.0	1210.0	15900.0	286.19463546574275	0.24993244272371284	0.6004820092104788
growth_another_Set2Cell4.41460	ID890940	890940	1339	407.8636779785156	4.870197847481742	51.095231161814965	0.0	511.0	511	0.5	1		1723.5405405405406	1776.0	601.0	2519.0	63771.0	480.7258744506752	0.3155484005531419	1.7199394304273559
growth_another_Set2Cell4.41461	ID647229	647229	1339	180.42462158203125	3.913875817363116	49.14388775498388	0.0	370.0	370	0.5	1		669.5135135135135	458.0	95.0	2680.0	24772.0	597.6062723539277	0.3661074082627002	0.6004790588317752
growth_another_Set2Cell4.41462	ID628798	628798	1339	101.91861724853516	4.069078653353383	48.87388334869249	0.0	357.0	357	0.5	1		502.8378378378378	369.0	4.0	1337.0	18605.0	358.0202130787771	0.22374840463411888	0.5135919500049012
growth_another_Set2Cell4.41463	ID628785	628785	1339	128.6114959716797	3.9728605919711555	48.92420786420416	0.0	359.0	359	0.5	1		552.081081081081	400.0	117.0	1821.0	20427.0	390.319198319243	0.2561512389989617	0.5768560837580089
growth_another_Set2Cell4.41464	ID442429	442429	1339	426.3269958496094	5.3772468356120156	51.16300986811311	0.0	253.0	253	0.5	1		1628.7027027027027	1570.0	672.0	2805.0	60262.0	642.4984593524488	0.3080278467211479	1.1939130855822409
growth_another_Set2Cell4.41465	ID462904	462904	1339	120.2210693359375	4.070123149845601	48.32458490389687	0.0	259.0	259	0.5	1		522.027027027027	427.0	129.0	1199.0	19315.0	284.4465861288554	0.24673461116659023	0.7264041508994583
growth_another_Set2Cell4.41466	ID796751	796751	1339	102.73674011230469	4.81453992725781	48.78057452475568	0.0	457.0	457	0.5	1		1093.3783783783783	1140.0	450.0	1483.0	40455.0	247.24070046002527	0.11663799422800186	0.9238642322717862
growth_another_Set2Cell4.41467	ID700494	700494	1339	339.7176208496094	5.358164271501979	51.69560066864647	0.0	400.0	400	0.5	1		1324.7837837837837	1371.0	403.0	2292.0	49017.0	537.3321513187544	0.33150845512392885	1.22767341866553
growth_another_Set2Cell4.41468	ID710735	710735	1339	331.410400390625	4.5223168964911	49.24241473205748	0.0	406.0	406	0.5	1		1360.4324324324325	1400.0	495.0	2353.0	50336.0	494.8666790460134	0.3070206987105298	1.291528370310679
growth_another_Set2Cell4.41469	ID766030	766030	1339	383.1959228515625	4.836511425819885	51.37074919621929	0.0	437.0	437	0.5	1		1848.2702702702702	1941.0	688.0	3001.0	68386.0	550.835357971501	0.23814427309372158	1.29075124504482
growth_another_Set2Cell4.41470	ID530497	530497	1339	353.4837341308594	5.76712766562082	51.40765764617793	0.0	301.0	301	0.5	1		1368.1351351351352	1348.0	335.0	2783.0	50621.0	600.5323639239771	0.34391206317013445	1.1660015607174112
growth_another_Set2Cell4.41471	ID786498	786498	1339	104.61676788330078	4.904427157536076	48.78494631840986	0.0	450.0	450	0.5	1		1082.0	1155.0	460.0	1532.0	40034.0	273.518737932157	0.12249061083208225	0.8633566846444115
growth_another_Set2Cell4.41472	ID374858	374858	1339	885.2322998046875	5.2872151539068355	51.347377346715234	0.0	210.0	210	0.5	1		2179.4594594594596	2072.0	544.0	4959.0	80640.0	1347.3223567628622	0.5915456727071843	1.2024760910896646
growth_another_Set2Cell4.41473	ID901213	901213	1339	392.5208740234375	4.87238466902974	51.10982235706955	0.0	512.0	512	0.5	1		1728.6216216216217	1747.0	570.0	2382.0	63959.0	438.498660288803	0.31284371122015725	1.878780598611585
growth_another_Set2Cell4.41474	ID766041	766041	1339	162.91250610351562	4.571073912065223	52.04544551496843	0.0	437.0	437	0.5	1		994.6486486486486	734.0	146.0	3612.0	36802.0	800.8174371025942	0.16729981432548424	0.35602394990515307
growth_another_Set2Cell4.41475	ID530523	530523	1339	130.63658142089844	4.931065820223193	52.438620633723964	0.0	301.0	301	0.5	1		461.4054054054054	355.0	27.0	1767.0	17072.0	419.6384991513171	0.4130999348162958	0.6428647289664279
growth_another_Set2Cell4.41476	ID485460	485460	1339	330.934326171875	5.477023763052578	51.15699992845776	0.0	277.0	277	0.5	1		1458.4864864864865	1553.0	489.0	2365.0	53964.0	542.4493126152496	0.25148283470677235	1.0805794196393732
growth_another_Set2Cell4.41477	ID540767	540767	1339	205.1189727783203	4.729448707030238	49.72050071040992	0.0	306.0	306	0.5	1		1323.3513513513512	1421.0	523.0	1942.0	48964.0	415.2297366931158	0.18776592624349067	1.0076335852209326
growth_another_Set2Cell4.41478	ID550993	550993	1339	196.57867431640625	4.766695838711997	49.764648366006355	0.0	312.0	312	0.5	1		1222.4864864864865	1358.0	426.0	1973.0	45232.0	459.9618717061484	0.1857256032378704	0.8326065251815449
growth_another_Set2Cell4.41479	ID485470	485470	1339	289.239013671875	5.966618787430424	51.59619218325171	0.0	277.0	277	0.5	1		1301.7567567567567	1123.0	277.0	3314.0	48165.0	780.4746207492167	0.29720591702782817	0.7642748726403605
growth_another_Set2Cell4.41480	ID165976	165976	1339	225.23165893554688	4.660532147628037	52.03508174218378	0.0	92.0	92	0.5	1		656.1081081081081	290.0	78.0	3012.0	24276.0	736.844728999709	0.5448280588351733	0.6280709927097589
growth_another_Set2Cell4.41481	ID419928	419928	1339	575.0125122070312	5.365772672918493	51.17495123529037	0.0	239.0	239	0.5	1		1817.918918918919	1746.0	541.0	3349.0	67263.0	836.712793495354	0.4123842400387251	1.2687536137969608
growth_another_Set2Cell4.41482	ID637014	637014	1339	401.235595703125	5.209000669881911	51.79521902675374	0.0	361.0	361	0.5	1		1352.945945945946	1347.0	356.0	2915.0	50059.0	699.6577713403868	0.4143876358690854	1.1330866339183152
growth_another_Set2Cell4.41483	ID561249	561249	1339	190.2644500732422	4.8116710390463355	49.63034440661572	0.0	319.0	319	0.5	1		1388.972972972973	1473.0	689.0	1767.0	51392.0	292.32910358841247	0.18128689609749518	1.4583533476001993
growth_another_Set2Cell4.41484	ID657510	657510	1339	207.16883850097656	3.9338965634540037	49.14483689584392	0.0	372.0	372	0.5	1		764.2702702702703	573.0	164.0	2542.0	28278.0	591.8407090805134	0.34065419591505347	0.6562496704116266
growth_another_Set2Cell4.41485	ID907360	907360	1339	308.62396240234375	5.058080899673551	51.13569580132247	0.0	524.0	524	0.5	1		1571.3243243243244	1613.0	670.0	2226.0	58139.0	356.87704496818685	0.25838206872108516	1.8081192290156107
growth_another_Set2Cell4.41486	ID352372	352372	1339	904.9625244140625	5.25000598293878	51.41935312868629	0.0	198.0	198	0.5	1		2197.2972972972975	1797.0	570.0	5892.0	81300.0	1459.12077530852	0.5953183466892882	1.123904689497643
growth_another_Set2Cell4.41487	ID471158	471158	1339	148.258544921875	4.07077838111637	48.395894194726026	0.0	266.0	266	0.5	1		598.3513513513514	511.0	104.0	1505.0	22139.0	366.3644372764651	0.2996426408339999	0.753099961639666
[truncated: 8,348 more rows]
