# Supplementary material for: Hundreds of myosin 10s are pushed to the tips of filopodia and could cause traffic jams on actin
Source: eLife. 2024 Oct 31;12:RP90603. doi: 10.7554/eLife.90603 (PMC11527427; doi:10.7554/eLife.90603)
Supplement: Figure 4—source data 6. [file elife-90603-fig4-data6.zip › Figure 4source data 6_240219Set2_nascentCells.csv]

	LABEL	ID	TRACK_ID	QUALITY	POSITION_X	POSITION_Y	POSITION_Z	POSITION_T	FRAME	RADIUS	VISIBILITY	MANUAL_SPOT_COLOR	MEAN_INTENSITY_CH1	MEDIAN_INTENSITY_CH1	MIN_INTENSITY_CH1	MAX_INTENSITY_CH1	TOTAL_INTENSITY_CH1	STD_INTENSITY_CH1	CONTRAST_CH1	SNR_CH1
nascent_Set2Cell1.38989	ID1259536	1259536	226	68.36656951904297	40.909344416999055	37.695153605914875	0.0	439.0	439	0.5	1		216.40540540540542	159.0	10.0	758.0	8007.0	187.78644186348424	0.4692067132743753	0.736063326649521
nascent_Set2Cell1.38990	ID1828894	1828894	226	39.859867095947266	41.51356311293238	37.1689230590063	0.0	636.0	636	0.5	1		128.86486486486487	128.0	0.0	276.0	4768.0	73.98241613990379	0.36441667824610685	0.9304375593904228
nascent_Set2Cell1.38991	ID1423378	1423378	226	83.9207534790039	40.88015734640157	37.48881427707605	0.0	492.0	492	0.5	1		233.51351351351352	184.0	0.0	862.0	8640.0	214.3265449445492	0.5264045253980321	0.7514775665247647
nascent_Set2Cell1.38992	ID269315	269315	226	42.39002990722656	40.17861513242503	38.01719717401084	0.0	92.0	92	0.5	1		109.24324324324324	70.0	0.0	689.0	4042.0	149.56258545159938	0.43339442659005856	0.4416916887073277
nascent_Set2Cell1.38993	ID363533	363533	226	52.62621307373047	40.47440083399569	38.30084657073451	0.0	127.0	127	0.5	1		124.10810810810811	66.0	0.0	522.0	4592.0	137.24244237111196	0.4743347915078059	0.5818761800534481
nascent_Set2Cell1.38994	ID1345564	1345564	226	86.03262329101562	40.946598504392135	37.58156967131414	0.0	470.0	470	0.5	1		231.45945945945945	159.0	30.0	917.0	8564.0	210.24477726299494	0.5202215499106033	0.7534616773772501
nascent_Set2Cell1.38995	ID1143832	1143832	226	70.06538391113281	41.00643878585619	37.72049995942419	0.0	399.0	399	0.5	1		204.48648648648648	156.0	0.0	636.0	7566.0	157.01656346131514	0.46794768949499094	0.8303015872794972
nascent_Set2Cell1.38996	ID623616	623616	226	54.47394943237305	40.81314059872504	38.62949291944434	0.0	218.0	218	0.5	1		175.0	141.0	0.0	512.0	6475.0	127.59941657825522	0.4726706315491362	0.8803844208225182
nascent_Set2Cell1.38997	ID989190	989190	226	68.09546661376953	41.14094618865197	37.631758901203675	0.0	346.0	346	0.5	1		216.1081081081081	192.0	4.0	712.0	7996.0	147.91716596794296	0.543033577769201	1.0283330343218813
nascent_Set2Cell1.38998	ID117768	117768	226	25.537076950073242	39.88278768118303	37.27225643739097	0.0	46.0	46	0.5	1		96.5945945945946	74.0	0.0	361.0	3574.0	88.72975808583033	0.31045448616022475	0.5158097182390534
nascent_Set2Cell1.38999	ID1391647	1391647	226	83.24996948242188	40.90748706407242	37.52320023575342	0.0	487.0	487	0.5	1		241.78378378378378	178.0	0.0	950.0	8946.0	208.5240640436621	0.5543743844586618	0.8270818856444498
nascent_Set2Cell1.39000	ID1189913	1189913	226	77.33943176269531	40.991834607211004	37.73216778667104	0.0	415.0	415	0.5	1		232.02702702702703	199.0	20.0	697.0	8585.0	156.34479106671157	0.5429987064484882	1.0445239145267806
nascent_Set2Cell1.39001	ID1809429	1809429	226	42.57041549682617	41.57975852899237	37.21294365296099	0.0	628.0	628	0.5	1		150.8918918918919	133.0	0.0	380.0	5583.0	81.36365001364886	0.4699953669595862	1.185886396712288
nascent_Set2Cell1.39002	ID323594	323594	226	50.723289489746094	40.379966164298146	38.197121612052264	0.0	114.0	114	0.5	1		123.02702702702703	62.0	0.0	593.0	4552.0	151.6022732324593	0.4704303747142431	0.5192490392187619
nascent_Set2Cell1.39003	ID566296	566296	226	58.65323257446289	40.744194741644854	38.63105667688158	0.0	196.0	196	0.5	1		164.9189189189189	145.0	0.0	498.0	6102.0	114.62459944880416	0.500734276896882	0.9601214297170871
nascent_Set2Cell1.39004	ID741403	741403	226	50.88175582885742	40.878957055068014	38.53828648865688	0.0	255.0	255	0.5	1		181.48648648648648	181.0	33.0	373.0	6715.0	87.83210676614208	0.4353525128842804	1.253439770155833
nascent_Set2Cell1.39005	ID770073	770073	226	54.77509689331055	40.870058322831476	38.46936449133825	0.0	264.0	264	0.5	1		181.78378378378378	177.0	28.0	478.0	6726.0	89.71130708343637	0.44061141711485996	1.239500893893184
nascent_Set2Cell1.39006	ID1489924	1489924	226	72.92109680175781	40.7840745837495	37.69767874420025	0.0	513.0	513	0.5	1		225.16216216216216	195.0	59.0	661.0	8331.0	130.08427044580532	0.5120402292080596	1.1723069983871222
nascent_Set2Cell1.39007	ID1771528	1771528	226	36.74794006347656	41.57994431532014	37.317485270747724	0.0	617.0	617	0.5	1		130.2972972972973	122.0	15.0	282.0	4821.0	71.18202990489512	0.35611447550991154	0.9613650070578653
nascent_Set2Cell1.39008	ID1304576	1304576	226	83.85301971435547	40.944615396132	37.63709610555074	0.0	454.0	454	0.5	1		239.02702702702703	181.0	9.0	898.0	8844.0	192.95285643079973	0.47390906170052016	0.7966180038896991
nascent_Set2Cell1.39009	ID1209349	1209349	226	72.9782943725586	41.005380349463564	37.725312575225345	0.0	420.0	420	0.5	1		212.7027027027027	166.0	0.0	722.0	7870.0	174.43318760183493	0.4804096412564164	0.7914139416174056
nascent_Set2Cell1.39010	ID254996	254996	226	27.117647171020508	40.23642771591666	38.03535977721078	0.0	88.0	88	0.5	1		111.51351351351352	65.0	0.0	626.0	4126.0	146.8558669091761	0.36895802560511465	0.4093106296995445
nascent_Set2Cell1.39011	ID558096	558096	226	54.557716369628906	40.786492506771225	38.60400955914852	0.0	193.0	193	0.5	1		153.0810810810811	126.0	0.0	564.0	5664.0	125.06584451985867	0.4851542812624881	0.7996889460326847
nascent_Set2Cell1.39012	ID166939	166939	226	30.871915817260742	39.915268538680316	37.346355498397614	0.0	56.0	56	0.5	1		103.08108108108108	66.0	0.0	458.0	3814.0	112.52367118334068	0.41445132670781765	0.5368470786878101
nascent_Set2Cell1.39013	ID152600	152600	226	27.886962890625	39.91343038693638	37.46396902109541	0.0	51.0	51	0.5	1		94.45945945945945	70.0	0.0	482.0	3495.0	106.44132306231097	0.3376808820715137	0.4480424267397609
nascent_Set2Cell1.39014	ID1847302	1847302	226	32.52443313598633	41.47356244395585	37.21240507767351	0.0	641.0	641	0.5	1		118.62162162162163	121.0	0.0	206.0	4389.0	60.71625782246435	0.33936423215341527	0.9900479442059003
nascent_Set2Cell1.39015	ID665617	665617	226	51.917945861816406	40.79125037994144	38.72595686715368	0.0	234.0	234	0.5	1		169.3783783783784	173.0	25.0	387.0	6267.0	91.36749706279318	0.46945511606514795	1.184497066283362
nascent_Set2Cell1.39016	ID240675	240675	226	35.39095687866211	40.17231246248716	37.88995155966526	0.0	84.0	84	0.5	1		108.37837837837837	66.0	0.0	481.0	4010.0	127.67783923073976	0.40065928788176475	0.4856236505250193
nascent_Set2Cell1.39017	ID1524791	1524791	226	59.73076248168945	41.545932839043665	37.610432168447204	0.0	529.0	529	0.5	1		199.8108108108108	177.0	4.0	642.0	7393.0	137.21087538648067	0.5140863999999999	0.9888852500111655
nascent_Set2Cell1.39018	ID1080371	1080371	226	78.29006958007812	41.10887275890296	37.7730026203581	0.0	375.0	375	0.5	1		214.40540540540542	155.0	0.0	679.0	7933.0	176.43608528924065	0.5050988948441872	0.8156234319611771
nascent_Set2Cell1.39019	ID1437744	1437744	226	73.61343383789062	40.84270069366969	37.520342430020115	0.0	500.0	500	0.5	1		240.75675675675674	202.0	49.0	870.0	8908.0	183.80989657273102	0.4460824522613379	0.8080936101926885
nascent_Set2Cell1.39020	ID1750079	1750079	226	50.96634292602539	41.594696772757196	37.42655347232755	0.0	609.0	609	0.5	1		153.13513513513513	145.0	0.0	287.0	5666.0	83.73541735801	0.4768872943090124	1.1810384857452485
nascent_Set2Cell1.39021	ID784419	784419	226	63.785865783691406	40.982634174721	38.35683806549208	0.0	273.0	273	0.5	1		177.64864864864865	177.0	0.0	454.0	6573.0	122.87283765842733	0.5350510417181276	1.0078790292547835
nascent_Set2Cell1.39022	ID1253434	1253434	226	83.39038848876953	40.946537405089195	37.69938970058457	0.0	440.0	440	0.5	1		227.02702702702703	197.0	0.0	773.0	8400.0	182.14668790816899	0.4935605587858666	0.8237660509748335
nascent_Set2Cell1.39023	ID1591348	1591348	226	68.8793716430664	41.677754555848495	37.54189091403589	0.0	553.0	553	0.5	1		188.21621621621622	146.0	0.0	634.0	6964.0	139.1164849915221	0.5032155158368177	0.9058185530418813
nascent_Set2Cell1.39024	ID900128	900128	226	72.923828125	41.07803101219726	37.85285440124866	0.0	313.0	313	0.5	1		231.1081081081081	196.0	38.0	704.0	8551.0	157.715246882155	0.5005032307158869	0.9775555556503415
nascent_Set2Cell1.39025	ID1640489	1640489	226	58.64713668823242	41.70164572633133	37.493732726963486	0.0	572.0	572	0.5	1		170.27027027027026	156.0	0.0	462.0	6300.0	110.90352380150773	0.4578709343657694	0.964378397654742
nascent_Set2Cell1.39026	ID1559586	1559586	226	53.24397659301758	41.720564695954046	37.59350712813858	0.0	542.0	542	0.5	1		156.8918918918919	117.0	0.0	574.0	5805.0	149.19520840231502	0.45394819231843714	0.65664853461403
nascent_Set2Cell1.39027	ID132149	132149	226	29.248197555541992	39.87204244407198	37.284047223243654	0.0	45.0	45	0.5	1		102.72972972972973	94.0	0.0	287.0	3801.0	74.6538860522525	0.31876358407825095	0.6652355913885287
nascent_Set2Cell1.39028	ID200762	200762	226	26.107200622558594	39.92979410045236	37.59928046151059	0.0	68.0	68	0.5	1		107.54054054054055	76.0	0.0	567.0	3979.0	136.99180725596426	0.3822848572507024	0.4342073400178354
nascent_Set2Cell1.39029	ID537652	537652	226	58.66395568847656	40.72865106560436	38.524608800275566	0.0	189.0	189	0.5	1		174.64864864864865	140.0	0.0	614.0	6462.0	131.83390564903507	0.4680236177644383	0.8447006599853562
nascent_Set2Cell1.39030	ID552008	552008	226	47.026065826416016	40.7459831240759	38.567815410777804	0.0	197.0	197	0.5	1		147.64864864864865	110.0	13.0	451.0	5463.0	109.10041659361757	0.4680550890157877	0.8629540710127444
nascent_Set2Cell1.39031	ID1267795	1267795	226	90.44677734375	40.912846219405566	37.6844898496278	0.0	441.0	441	0.5	1		245.43243243243242	204.0	38.0	803.0	9081.0	172.3919211403901	0.5119202371880662	0.9640919487538759
nascent_Set2Cell1.39032	ID1789018	1789018	226	40.36587905883789	41.421896298181764	37.21996581652317	0.0	621.0	621	0.5	1		164.3783783783784	139.0	0.0	400.0	6082.0	95.01559852973598	0.3525685369063797	0.9019117639286022
nascent_Set2Cell1.39033	ID887887	887887	226	60.827613830566406	41.05483429908274	37.901607285813945	0.0	309.0	309	0.5	1		196.05405405405406	162.0	0.0	762.0	7254.0	179.7230811161602	0.5539317615144334	0.7777254153008158
nascent_Set2Cell1.39034	ID844878	844878	226	53.54117202758789	41.11778951832361	38.13689710069926	0.0	294.0	294	0.5	1		183.7027027027027	171.0	12.0	464.0	6797.0	112.35604737343417	0.4742097546834952	1.0518656956725199
nascent_Set2Cell1.39035	ID1221718	1221718	226	79.51399230957031	40.98840260939006	37.687220886031064	0.0	425.0	425	0.5	1		238.97297297297297	188.0	0.0	861.0	8842.0	186.74856633191868	0.5000179434227568	0.8531210169290403
nascent_Set2Cell1.39036	ID426050	426050	226	44.52286148071289	40.73224633921085	38.342498523356795	0.0	149.0	149	0.5	1		142.6216216216216	78.0	0.0	692.0	5277.0	161.6935289283319	0.48730672137389575	0.5779956730648381
nascent_Set2Cell1.39037	ID1186900	1186900	226	62.609336853027344	41.02224381970403	37.72146327382077	0.0	413.0	413	0.5	1		188.2972972972973	187.0	0.0	670.0	6967.0	157.36067291855795	0.5391190565204091	0.838282395887779
nascent_Set2Cell1.39038	ID1359965	1359965	226	75.6452407836914	40.9022905957474	37.5469830026494	0.0	478.0	478	0.5	1		231.94594594594594	166.0	0.0	946.0	8582.0	210.07709510055085	0.5282137069192092	0.763244449083951
nascent_Set2Cell1.39039	ID1051737	1051737	226	75.17330169677734	41.04918914764565	37.66445183449523	0.0	368.0	368	0.5	1		231.54054054054055	202.0	37.0	747.0	8567.0	150.5002020291362	0.5424064482175995	1.0820466062677185
nascent_Set2Cell1.39040	ID226378	226378	226	30.458887100219727	40.10515408568842	37.725270103924046	0.0	78.0	78	0.5	1		97.02702702702703	72.0	0.0	570.0	3590.0	110.52965577076952	0.34734471758303626	0.4526118052043829
nascent_Set2Cell1.39041	ID1713233	1713233	226	54.243736267089844	41.65628421536293	37.461363706734645	0.0	594.0	594	0.5	1		179.40540540540542	177.0	0.0	441.0	6638.0	99.59430468418125	0.44412113554638394	1.1079721219765677
nascent_Set2Cell1.39042	ID1695831	1695831	226	59.31562805175781	41.66956124663455	37.50547467927461	0.0	588.0	588	0.5	1		168.54054054054055	157.0	0.0	391.0	6236.0	106.59961293305655	0.4408006620346458	0.967424516511535
nascent_Set2Cell1.39043	ID800835	800835	226	65.91757202148438	40.95294137573005	38.31122691237761	0.0	279.0	279	0.5	1		196.02702702702703	175.0	38.0	539.0	7253.0	107.37356556705464	0.48398247106791725	1.1908290910644566
nascent_Set2Cell1.39044	ID498772	498772	226	60.39717483520508	40.73452653284301	38.46411881317795	0.0	171.0	171	0.5	1		175.0	125.0	5.0	820.0	6475.0	163.08399335584375	0.5105614806822425	0.7253812865923299
nascent_Set2Cell1.39045	ID709726	709726	226	53.2772102355957	40.74085622747173	38.55748913740701	0.0	249.0	249	0.5	1		167.56756756756758	163.0	25.0	435.0	6200.0	97.95195549648605	0.525006030963677	1.1778760239186739
nascent_Set2Cell1.39046	ID1158212	1158212	226	70.26297760009766	41.03074244783606	37.73363682206578	0.0	403.0	403	0.5	1		218.7027027027027	174.0	0.0	756.0	8092.0	174.68334285291849	0.501321466448667	0.8361327963390969
nascent_Set2Cell1.39047	ID828506	828506	226	47.17874526977539	40.934626525403694	38.14392861523173	0.0	288.0	288	0.5	1		150.8108108108108	128.0	0.0	398.0	5580.0	98.58240710690215	0.44493896631787316	0.9421368500609043
nascent_Set2Cell1.39048	ID695389	695389	226	57.52579879760742	40.775127433643426	38.66502324811604	0.0	242.0	242	0.5	1		188.75675675675674	166.0	12.0	492.0	6984.0	105.14630162181047	0.4781764565818634	1.1614497085345852
nascent_Set2Cell1.39049	ID1094727	1094727	226	67.1764144897461	41.028123471263726	37.7345989266088	0.0	381.0	381	0.5	1		199.78378378378378	174.0	0.0	686.0	7392.0	149.7221751435963	0.49680348671599767	0.8857760857276358
nascent_Set2Cell1.39050	ID664669	664669	226	55.043033599853516	40.70766766851449	38.604151686304654	0.0	235.0	235	0.5	1		150.6216216216216	120.0	0.0	378.0	5573.0	102.59557910969095	0.4812452240938237	0.9539555453649843
nascent_Set2Cell1.39051	ID976980	976980	226	59.00048065185547	41.14117552209836	37.634263450375016	0.0	340.0	340	0.5	1		185.8108108108108	152.0	2.0	643.0	6875.0	149.53201772304257	0.45902734911055443	0.7818832503024764
nascent_Set2Cell1.39052	ID894038	894038	226	57.65736770629883	41.067586057993424	37.90810747684108	0.0	311.0	311	0.5	1		193.24324324324326	135.0	0.0	701.0	7150.0	179.10447066282688	0.5361208404043576	0.7531217591235142
nascent_Set2Cell1.39053	ID1657927	1657927	226	56.55839157104492	41.77326313767654	37.43082961691596	0.0	576.0	576	0.5	1		176.72972972972974	169.0	0.0	447.0	6539.0	108.89716062226594	0.4793329192992455	1.0517060867185681
nascent_Set2Cell1.39054	ID945261	945261	226	69.47976684570312	41.118227659118745	37.7064615002737	0.0	332.0	332	0.5	1		208.16216216216216	173.0	0.0	684.0	7702.0	162.92338238733115	0.5191724859937868	0.8732788669909802
nascent_Set2Cell1.39055	ID1476725	1476725	226	72.65342712402344	40.85418254130754	37.6500953792604	0.0	517.0	517	0.5	1		203.1081081081081	169.0	0.0	453.0	7515.0	124.38957257650563	0.48185225844249663	1.0618967056715003
nascent_Set2Cell1.39056	ID1313904	1313904	226	75.11581420898438	40.90891753350964	37.61024479868082	0.0	457.0	457	0.5	1		201.7027027027027	137.0	0.0	942.0	7463.0	189.00409532083702	0.49090409659012874	0.7027768497673338
nascent_Set2Cell1.39057	ID1575037	1575037	226	68.96083068847656	41.71046678984799	37.592909908395	0.0	552.0	552	0.5	1		194.16216216216216	155.0	0.0	534.0	7184.0	136.17176928699558	0.5157609428873134	0.9703429477356049
nascent_Set2Cell1.39058	ID1675390	1675390	226	63.55591583251953	41.668237391821926	37.508878894807665	0.0	582.0	582	0.5	1		205.21621621621622	187.0	37.0	457.0	7593.0	105.06800314693947	0.42532739741728093	1.1656815389319524
nascent_Set2Cell1.39059	ID1330296	1330296	226	81.6031494140625	40.9150986373394	37.557175247352156	0.0	463.0	463	0.5	1		236.43243243243242	184.0	7.0	867.0	8748.0	192.9747451151374	0.5184952444376569	0.8366964210261997
nascent_Set2Cell1.39060	ID295028	295028	226	34.136573791503906	40.321572333202354	38.134673956884434	0.0	103.0	103	0.5	1		115.4054054054054	98.0	0.0	530.0	4270.0	121.64325333153944	0.41692311864752896	0.5583130911906637
nascent_Set2Cell1.39061	ID1542247	1542247	226	65.56394958496094	41.705124499643524	37.59265089939455	0.0	536.0	536	0.5	1		187.45945945945945	153.0	0.0	705.0	6936.0	159.00307379883407	0.49807482233123024	0.7839582227792202
nascent_Set2Cell1.39062	ID1066080	1066080	226	68.74703979492188	41.084161579036156	37.649354179084874	0.0	367.0	367	0.5	1		188.0	145.0	15.0	583.0	6956.0	142.73596447831764	0.533430061566213	0.9163638428557775
nascent_Set2Cell1.39063	ID1472608	1472608	226	71.39921569824219	40.77208264433826	37.669823181376174	0.0	512.0	512	0.5	1		210.7027027027027	159.0	25.0	696.0	7796.0	152.11798506876622	0.4888080119577074	0.9095344563892536
nascent_Set2Cell1.39064	ID1299557	1299557	226	88.28890991210938	40.94444682947699	37.64716392363529	0.0	456.0	456	0.5	1		244.64864864864865	197.0	16.0	847.0	9052.0	170.82808385694148	0.5294005837146377	0.9914634565393813
nascent_Set2Cell1.39065	ID1737826	1737826	226	47.29713439941406	41.608619025968906	37.4172171373765	0.0	605.0	605	0.5	1		146.3783783783784	125.0	0.0	462.0	5416.0	109.35222178085094	0.3780310731249641	0.7344255962811562
nascent_Set2Cell1.39066	ID1285230	1285230	226	78.66429901123047	40.94937134400257	37.6894360314315	0.0	448.0	448	0.5	1		232.1081081081081	198.0	37.0	770.0	8588.0	164.24689812457203	0.5074664274484353	0.9514430496461883
nascent_Set2Cell1.39067	ID466041	466041	226	47.25338363647461	40.762175987688245	38.45799761673686	0.0	162.0	162	0.5	1		148.54054054054055	111.0	0.0	578.0	5496.0	135.15908211244067	0.4405129135668058	0.6721578115827612
nascent_Set2Cell1.39068	ID1233005	1233005	226	69.57774353027344	40.97998580973643	37.73050448598497	0.0	431.0	431	0.5	1		226.32432432432432	186.0	0.0	743.0	8374.0	169.30135099120574	0.4879531452354185	0.8767780532797966
nascent_Set2Cell1.39069	ID1126547	1126547	226	60.17124938964844	40.990122135332946	37.78571483251802	0.0	392.0	392	0.5	1		200.97297297297297	180.0	0.0	604.0	7436.0	153.0959188233323	0.5190265269443435	0.8970739301472925
nascent_Set2Cell1.39070	ID1204375	1204375	226	69.57151794433594	40.977616623917	37.73825852967331	0.0	414.0	414	0.5	1		220.51351351351352	172.0	44.0	714.0	8159.0	167.416749066119	0.4597313588946079	0.8296549160877145
nascent_Set2Cell1.39071	ID1827984	1827984	226	38.34943389892578	41.430261474781545	37.15631938930194	0.0	630.0	630	0.5	1		133.56756756756758	132.0	0.0	298.0	4942.0	76.71250098782994	0.35146264182695475	0.9056074671901916
nascent_Set2Cell1.39072	ID1406110	1406110	226	80.04833984375	40.909202514766505	37.501832857691085	0.0	489.0	489	0.5	1		249.43243243243242	197.0	39.0	889.0	9229.0	202.77403139408116	0.5130354866957403	0.8341974813818479
nascent_Set2Cell1.39073	ID1623190	1623190	226	60.5899772644043	41.72942632027613	37.524197154845155	0.0	564.0	564	0.5	1		171.64864864864865	158.0	0.0	501.0	6351.0	116.43052678557959	0.5237822792461188	1.0135178559892355
nascent_Set2Cell1.39074	ID859266	859266	226	71.57239532470703	41.00145088856944	38.06734801974559	0.0	298.0	298	0.5	1		193.0	173.0	15.0	604.0	7141.0	137.69914871035172	0.5768097725755137	1.0254378796047563
nascent_Set2Cell1.39075	ID592025	592025	226	48.263980865478516	40.85062957949962	38.56735396855942	0.0	206.0	206	0.5	1		163.1891891891892	141.0	17.0	471.0	6038.0	105.62429167095507	0.46796814639659906	0.9850476322632614
nascent_Set2Cell1.39076	ID1844366	1844366	226	34.980262756347656	41.4688866297844	37.13224446022141	0.0	638.0	638	0.5	1		135.35135135135135	138.0	0.0	283.0	5008.0	68.37609077586835	0.3414827006240808	1.0077944333630053
nascent_Set2Cell1.39077	ID1704078	1704078	226	51.80668258666992	41.65054197387075	37.466212473843186	0.0	592.0	592	0.5	1		171.86486486486487	167.0	0.0	426.0	6359.0	99.58808556643103	0.49254613878591946	1.139013486523011
nascent_Set2Cell1.39078	ID1172617	1172617	226	65.287353515625	41.03343115212765	37.72489439135196	0.0	409.0	409	0.5	1		215.8108108108108	201.0	0.0	730.0	7985.0	147.71572507839318	0.5466404932472764	1.0327349735123734
nascent_Set2Cell1.39079	ID480411	480411	226	44.99081802368164	40.73583014975697	38.424410014252544	0.0	167.0	167	0.5	1		167.16216216216216	153.0	0.0	644.0	6185.0	144.47270282604205	0.5095703436687413	0.7811473561919627
nascent_Set2Cell1.39080	ID619689	619689	226	54.41728591918945	40.80093808299536	38.58033940949548	0.0	217.0	217	0.5	1		178.1081081081081	158.0	0.0	517.0	6590.0	114.4942462852716	0.4505710342959218	0.9663941484962033
nascent_Set2Cell1.39081	ID411815	411815	226	57.81851577758789	40.590109752184716	38.36222290189091	0.0	136.0	136	0.5	1		161.8108108108108	112.0	0.0	889.0	5987.0	181.61847034035048	0.47530663090441455	0.5740756085674931
nascent_Set2Cell1.39082	ID635050	635050	226	61.57490539550781	40.69825689143277	38.61095413883202	0.0	222.0	222	0.5	1		165.51351351351352	152.0	0.0	470.0	6124.0	111.88327787416613	0.4897960377117956	0.972717489813107
nascent_Set2Cell1.39083	ID606382	606382	226	53.41630935668945	40.78147991689803	38.53852393722433	0.0	210.0	210	0.5	1		154.3783783783784	130.0	0.0	435.0	5712.0	108.45105177281883	0.4265494461160887	0.8512659357520816
nascent_Set2Cell1.39084	ID1342655	1342655	226	79.91936492919922	40.94011062346529	37.62290877767932	0.0	468.0	468	0.5	1		220.3783783783784	159.0	0.0	964.0	8154.0	226.24302952446604	0.5565795910201002	0.696593979296451
nascent_Set2Cell1.39085	ID223409	223409	226	28.169315338134766	40.034101804795235	37.69636553301287	0.0	73.0	73	0.5	1		115.37837837837837	90.0	0.0	619.0	4269.0	128.45110426222962	0.28573538482923994	0.39923537307653806
nascent_Set2Cell1.39086	ID649402	649402	226	54.87036895751953	40.732285072063355	38.623009181097856	0.0	224.0	224	0.5	1		175.45945945945945	158.0	0.0	476.0	6492.0	117.95093014436947	0.414294646812816	0.8715149409604297
nascent_Set2Cell1.39087	ID1234087	1234087	226	79.38619232177734	40.96281717628099	37.730154970288886	0.0	428.0	428	0.5	1		226.9189189189189	199.0	0.0	748.0	8396.0	173.3239385880891	0.4966003650729716	0.8688470679164716
nascent_Set2Cell1.39088	ID724158	724158	226	54.40038299560547	40.77105064484774	38.52528628508206	0.0	252.0	252	0.5	1		174.83783783783784	183.0	0.0	419.0	6469.0	98.68820528240374	0.45058134207277967	1.1006045117637833
nascent_Set2Cell1.39089	ID523441	523441	226	56.541141510009766	40.79937411645454	38.528172544618414	0.0	179.0	179	0.5	1		150.48648648648648	80.0	0.0	801.0	5568.0	174.67662529206197	0.5033763347620989	0.5769229160252598
nascent_Set2Cell1.39090	ID1109160	1109160	226	63.54997634887695	41.050592889127564	37.71873609498936	0.0	386.0	386	0.5	1		207.8108108108108	175.0	0.0	645.0	7689.0	134.55953614950064	0.500682635168801	1.030522131761188
nascent_Set2Cell1.39091	ID509119	509119	226	55.00486755371094	40.79626609199504	38.52545855281003	0.0	178.0	178	0.5	1		163.97297297297297	139.0	0.0	780.0	6067.0	151.0129660523093	0.4840352282202081	0.7083057858177992
nascent_Set2Cell1.39092	ID1605796	1605796	226	66.74885559082031	41.657059617728336	37.53365324172412	0.0	554.0	554	0.5	1		196.83783783783784	168.0	0.0	577.0	7283.0	143.92600597249685	0.5278029632961552	0.9449390223632564
nascent_Set2Cell1.39093	ID1768615	1768615	226	52.8582763671875	41.548832615063986	37.31965276862513	0.0	614.0	614	0.5	1		177.1081081081081	169.0	49.0	389.0	6553.0	81.65979011313536	0.4452561864994454	1.336365654701643
nascent_Set2Cell1.39094	ID373957	373957	226	44.84422302246094	40.51575378664334	38.31102890305601	0.0	134.0	134	0.5	1		144.1891891891892	84.0	0.0	698.0	5335.0	164.09801235133125	0.49607604954383483	0.5827120031908526
nascent_Set2Cell1.39095	ID959694	959694	226	64.00524139404297	41.17911707184762	37.736103907913616	0.0	334.0	334	0.5	1		194.35135135135135	155.0	6.0	615.0	7191.0	146.31458046434216	0.5572340742298566	0.9506348275429294
nascent_Set2Cell1.39096	ID280773	280773	226	33.05051803588867	40.27298400479481	37.975195516377966	0.0	99.0	99	0.5	1		103.89189189189189	56.0	0.0	606.0	3844.0	145.9086060563986	0.442484773258667	0.4368354099237219
nascent_Set2Cell1.39097	ID1692890	1692890	226	70.13825225830078	41.66382128853251	37.5179302146836	0.0	584.0	584	0.5	1		201.3783783783784	208.0	45.0	392.0	7451.0	95.45864472562376	0.49807497682529217	1.40277734842259
nascent_Set2Cell1.39098	ID1556691	1556691	226	66.646484375	41.70446547472287	37.58912860959688	0.0	543.0	543	0.5	1		197.35135135135135	169.0	0.0	680.0	7302.0	146.75493862903562	0.4999185264848179	0.8964146328377565
nascent_Set2Cell1.39099	ID451776	451776	226	58.57856369018555	40.71154278204021	38.43993100638192	0.0	156.0	156	0.5	1		169.48648648648648	139.0	0.0	595.0	6271.0	156.06633589983844	0.5183170990631926	0.7414619882632582
nascent_Set2Cell1.39100	ID1236184	1236184	226	65.44991302490234	40.91879603882904	37.6721564314566	0.0	429.0	429	0.5	1		214.45945945945945	159.0	1.0	681.0	7935.0	151.15804727256585	0.46654451978415185	0.9026965255035335
nascent_Set2Cell1.39101	ID1263833	1263833	226	67.96329498291016	40.962235137017146	37.750449072892835	0.0	437.0	437	0.5	1		217.40540540540542	168.0	0.0	765.0	8044.0	177.0782092528389	0.4647130762570832	0.7790539723129184
nascent_Set2Cell1.39102	ID1637587	1637587	226	62.08839797973633	41.70144983169514	37.5525270829705	0.0	568.0	568	0.5	1		170.97297297297297	171.0	0.0	425.0	6326.0	121.28970976011813	0.43708504394343	0.8574661389866437
nascent_Set2Cell1.39103	ID1461467	1461467	226	81.06456756591797	40.867187172846435	37.56011735701689	0.0	507.0	507	0.5	1		244.59459459459458	205.0	18.0	795.0	9050.0	175.9822370233648	0.48408495487590175	0.9067150818156903
nascent_Set2Cell1.39104	ID335050	335050	226	37.87114334106445	40.426844952197726	38.2069341940302	0.0	115.0	115	0.5	1		122.02702702702703	91.0	0.0	619.0	4515.0	133.7222424959219	0.3846426043878274	0.5069931264301477
nascent_Set2Cell1.39105	ID781530	781530	226	57.00276565551758	40.868350786523166	38.37263680845738	0.0	272.0	272	0.5	1		177.7027027027027	143.0	0.0	536.0	6575.0	124.14012353091272	0.5044790042892392	0.9599946669875876
nascent_Set2Cell1.39106	ID386269	386269	226	40.13094711303711	40.45755551045488	38.29368137720233	0.0	131.0	131	0.5	1		106.21621621621621	60.0	0.0	633.0	3930.0	153.47586403353736	0.4057195920964386	0.39949193606736855
nascent_Set2Cell1.39107	ID1654977	1654977	226	57.85436248779297	41.76560022765549	37.51049584620407	0.0	575.0	575	0.5	1		180.21621621621622	166.0	16.0	486.0	6668.0	115.6976747906022	0.4852894717960306	1.0178622288860277
nascent_Set2Cell1.39108	ID924887	924887	226	76.23639678955078	41.09150080764796	37.807230014427645	0.0	323.0	323	0.5	1		199.35135135135135	156.0	0.0	875.0	7376.0	181.8881243781182	0.5717460099557738	0.7973805005407588
nascent_Set2Cell1.39109	ID266462	266462	226	44.88875961303711	40.227761356953174	37.97528156413051	0.0	93.0	93	0.5	1		137.67567567567568	104.0	0.0	748.0	5094.0	150.53276757607998	0.4658891402245418	0.581349931621931
nascent_Set2Cell1.39110	ID579794	579794	226	50.41328048706055	40.69600950675772	38.614425429010765	0.0	201.0	201	0.5	1		171.35135135135135	139.0	16.0	524.0	6340.0	110.83977831291642	0.43485267060038324	0.9370369403189575
nascent_Set2Cell1.39111	ID1388744	1388744	226	84.0399398803711	40.851143714768234	37.49747642121155	0.0	485.0	485	0.5	1		249.59459459459458	181.0	23.0	859.0	9235.0	207.978692746725	0.5320759051058562	0.8335653189961465
nascent_Set2Cell1.39112	ID1420490	1420490	226	82.8990249633789	40.879010741145684	37.52593121191132	0.0	494.0	494	0.5	1		241.64864864864865	193.0	0.0	987.0	8941.0	215.3345222124322	0.5139223895468722	0.7618941380205602
nascent_Set2Cell1.39113	ID1262835	1262835	226	75.72898864746094	40.964379708654505	37.74080964672305	0.0	436.0	436	0.5	1		241.97297297297297	206.0	0.0	735.0	8953.0	168.3424892702187	0.48238978340766947	0.9354892460025447
nascent_Set2Cell1.39114	ID360676	360676	226	41.821754455566406	40.46828947784714	38.24755439466809	0.0	126.0	126	0.5	1		127.4054054054054	95.0	0.0	564.0	4714.0	142.94335697507353	0.5433939454994208	0.6276129203313862
nascent_Set2Cell1.39115	ID1140978	1140978	226	74.9547348022461	41.02348681975119	37.70894016214402	0.0	401.0	401	0.5	1		197.35135135135135	166.0	0.0	550.0	7302.0	144.45764781420198	0.5099600841067142	0.9227844731330942
nascent_Set2Cell1.39116	ID1434870	1434870	226	87.47329711914062	40.82525193730068	37.52343279330598	0.0	498.0	498	0.5	1		254.0810810810811	184.0	0.0	888.0	9401.0	205.24489144791272	0.5450430269887587	0.8734140573445999
nascent_Set2Cell1.39117	ID563439	563439	226	67.09200286865234	40.743821925725605	38.53207211347086	0.0	194.0	194	0.5	1		178.67567567567568	148.0	0.0	624.0	6611.0	143.40212575017733	0.5214364981981812	0.8540581386646644
nascent_Set2Cell1.39118	ID1020134	1020134	226	81.84036254882812	41.10095874410716	37.62005419388888	0.0	355.0	355	0.5	1		206.43243243243242	160.0	0.0	788.0	7638.0	177.2405052370837	0.6579014924937022	0.9243726673376658
nascent_Set2Cell1.39119	ID1521914	1521914	226	73.9981460571289	41.65648035936909	37.650012194393234	0.0	531.0	531	0.5	1		189.2972972972973	140.0	0.0	739.0	7004.0	155.95794747745745	0.5916390528600912	0.9023585644798966
nascent_Set2Cell1.39120	ID1539321	1539321	226	60.808780670166016	41.69958909566526	37.61772876582528	0.0	535.0	535	0.5	1		173.59459459459458	121.0	0.0	746.0	6423.0	170.86584397309088	0.49280294988546847	0.6707825431856089
nascent_Set2Cell1.39121	ID1682665	1682665	226	63.619319915771484	41.61769487445289	37.52206833052409	0.0	586.0	586	0.5	1		192.0	148.0	0.0	485.0	7104.0	122.71036359384375	0.4558180227471566	0.9797931137154667
nascent_Set2Cell1.39122	ID1588458	1588458	226	62.7564811706543	41.687051328049975	37.52685062186516	0.0	550.0	550	0.5	1		174.51351351351352	137.0	0.0	586.0	6457.0	149.4556087237243	0.5223198143822053	0.8012673405269709
nascent_Set2Cell1.39123	ID1710313	1710313	226	65.07827758789062	41.610415534005035	37.42427536402022	0.0	597.0	597	0.5	1		177.9189189189189	164.0	0.0	446.0	6583.0	112.3672991128198	0.5199520458228803	1.0832921338119412
nascent_Set2Cell1.39124	ID1786088	1786088	226	46.53404998779297	41.446347222100485	37.257824734224606	0.0	620.0	620	0.5	1		158.78378378378378	163.0	0.0	354.0	5875.0	85.7982566305449	0.4035232798799999	1.064159321397096
nascent_Set2Cell1.39125	ID494847	494847	226	46.63288116455078	40.77772819785081	38.504511467233854	0.0	169.0	169	0.5	1		137.72972972972974	105.0	2.0	523.0	5096.0	125.30155817259609	0.4807434674191679	0.7137313702313708
nascent_Set2Cell1.39126	ID841972	841972	226	56.568214416503906	40.95694565359827	38.095014057219345	0.0	293.0	293	0.5	1		172.32432432432432	161.0	0.0	550.0	6376.0	124.43473390899747	0.39231804543326215	0.7804314986023685
nascent_Set2Cell1.39127	ID1535212	1535212	226	63.064144134521484	41.642102452059504	37.60945269682444	0.0	533.0	533	0.5	1		211.72972972972974	182.0	0.0	794.0	7834.0	167.80588134452802	0.5470527639980063	0.892336692341016
nascent_Set2Cell1.39128	ID795888	795888	226	53.11100387573242	40.93966969091302	38.370891767880316	0.0	277.0	277	0.5	1		187.67567567567568	178.0	0.0	619.0	6944.0	132.79287423445373	0.38396676223036474	0.7842078480307135
nascent_Set2Cell1.39129	ID448761	448761	226	50.60038375854492	40.68413436066793	38.41932240520468	0.0	154.0	154	0.5	1		150.54054054054055	82.0	0.0	658.0	5570.0	166.91275076028904	0.4426889282939172	0.5535029167386685
nascent_Set2Cell1.39130	ID549131	549131	226	65.65457153320312	40.78498888917234	38.59801243312026	0.0	191.0	191	0.5	1		172.48648648648648	150.0	0.0	540.0	6382.0	133.62023749368157	0.5335019182405558	0.8981823030063671
nascent_Set2Cell1.39131	ID1218833	1218833	226	73.20658874511719	41.03799938286851	37.7590775797056	0.0	422.0	422	0.5	1		227.27027027027026	204.0	0.0	666.0	8409.0	157.264047005285	0.48472174709498006	0.9436058215218339
nascent_Set2Cell1.39132	ID1469714	1469714	226	82.68479919433594	40.794299203188224	37.6652567782696	0.0	510.0	510	0.5	1		256.18918918918916	210.0	55.0	764.0	9479.0	164.55762885145498	0.49571494787917036	1.031943583378193
nascent_Set2Cell1.39133	ID922891	922891	226	63.668212890625	41.11057143718299	37.77595203682281	0.0	320.0	320	0.5	1		175.64864864864865	125.0	0.0	883.0	6499.0	166.85293195176675	0.5118027107035774	0.7127683847765645
nascent_Set2Cell1.39134	ID320770	320770	226	44.617374420166016	40.38976979004498	38.16380238178993	0.0	111.0	111	0.5	1		118.91891891891892	87.0	0.0	654.0	4400.0	144.70897583663458	0.407118927071818	0.47552786059265933
nascent_Set2Cell1.39135	ID1442064	1442064	226	81.02559661865234	40.84164140083785	37.53017058875909	0.0	497.0	497	0.5	1		246.6216216216216	234.0	33.0	768.0	9125.0	180.81042118309554	0.5373362935291749	0.9534874519256192
nascent_Set2Cell1.39136	ID423182	423182	226	34.84612274169922	40.664944822384534	38.38002315931345	0.0	145.0	145	0.5	1		121.83783783783784	80.0	0.0	614.0	4508.0	141.6051853871479	0.4011987680573591	0.4927116895809842
nascent_Set2Cell1.39137	ID1155353	1155353	226	69.0045166015625	41.047683058356455	37.724694744998	0.0	397.0	397	0.5	1		236.05405405405406	206.0	0.0	676.0	8734.0	153.94081581820586	0.4899950543245135	1.0085432918214778
nascent_Set2Cell1.39138	ID974086	974086	226	68.4995346069336	41.15680436260904	37.664058226235504	0.0	337.0	337	0.5	1		189.86486486486487	137.0	3.0	628.0	7025.0	156.56648608359507	0.5537011517718913	0.8643382547025352
nascent_Set2Cell1.39139	ID1824017	1824017	226	38.9366455078125	41.59082465078503	37.22339306348095	0.0	635.0	635	0.5	1		121.8108108108108	123.0	0.0	355.0	4507.0	84.91362861357607	0.45434687839848337	0.8963094496908518
nascent_Set2Cell1.39140	ID237832	237832	226	40.18386459350586	40.04008707809448	37.79397804646426	0.0	82.0	82	0.5	1		119.27027027027027	88.0	0.0	415.0	4413.0	113.69565824033344	0.40651231210064204	0.6063850481221771
nascent_Set2Cell1.39141	ID1463579	1463579	226	84.0609359741211	40.81783666458008	37.567932204004585	0.0	508.0	508	0.5	1		241.02702702702703	223.0	5.0	669.0	8918.0	162.59962527059568	0.5205917288789171	1.0149878398365992
nascent_Set2Cell1.39142	ID752900	752900	226	58.446510314941406	40.87920431518554	38.484675459341794	0.0	262.0	262	0.5	1		172.8918918918919	156.0	0.0	440.0	6397.0	102.65713802745519	0.5060044323010162	1.1317318567685135
nascent_Set2Cell1.39143	ID767259	767259	226	52.0604248046875	40.84132217856162	38.391268017839074	0.0	267.0	267	0.5	1		156.45945945945945	138.0	0.0	420.0	5789.0	106.18448165407288	0.4549954022071822	0.9215441720333235
nascent_Set2Cell1.39144	ID894236	894236	226	68.00032043457031	41.13315076416398	37.791979904268366	0.0	317.0	317	0.5	1		190.94594594594594	133.0	5.0	826.0	7065.0	168.97517009344332	0.5236775964896274	0.7767628710245118
nascent_Set2Cell1.39145	ID1077510	1077510	226	82.44581604003906	41.07861243134409	37.672358580113865	0.0	373.0	373	0.5	1		218.8918918918919	177.0	0.0	677.0	8099.0	180.15190870543174	0.5731970624052117	0.885404310470496
nascent_Set2Cell1.39146	ID1063175	1063175	226	83.22760772705078	41.07107932361778	37.67677162027908	0.0	371.0	371	0.5	1		222.16216216216216	173.0	0.0	688.0	8220.0	172.9172110053301	0.5529620778824434	0.9149479000118867
nascent_Set2Cell1.39147	ID928023	928023	226	69.33448791503906	41.107978105699104	37.796169374725885	0.0	318.0	318	0.5	1		179.51351351351352	131.0	0.0	849.0	6642.0	185.0451328762829	0.5198516161822851	0.6636325589502413
nascent_Set2Cell1.39148	ID1357069	1357069	226	74.04302215576172	40.94124689457448	37.54889070229005	0.0	472.0	472	0.5	1		233.51351351351352	172.0	0.0	882.0	8640.0	197.99938574843296	0.4892897631217805	0.7749346789971282
nascent_Set2Cell1.39149	ID1250568	1250568	226	69.93742370605469	40.94672503800509	37.69598433642343	0.0	435.0	435	0.5	1		229.8108108108108	183.0	18.0	740.0	8503.0	162.04300489510626	0.4734493626330781	0.9113988654210087
nascent_Set2Cell1.39150	ID930066	930066	226	79.0533218383789	41.15247158882816	37.81910719339824	0.0	319.0	319	0.5	1		205.43243243243242	172.0	2.0	853.0	7601.0	170.0513877463941	0.5278170494242932	0.8347009083438524
nascent_Set2Cell1.39151	ID868624	868624	226	66.91643524169922	41.04250370851572	37.95554733509206	0.0	307.0	307	0.5	1		198.8918918918919	160.0	0.0	765.0	7359.0	156.18823824400405	0.5557854893694009	0.9098215842055289
nascent_Set2Cell1.39152	ID990511	990511	226	75.74584197998047	41.125544165094766	37.68651724409987	0.0	344.0	344	0.5	1		200.43243243243242	173.0	15.0	777.0	7416.0	152.2962282564514	0.5920716785652728	0.9788598503610557
nascent_Set2Cell1.39153	ID706856	706856	226	50.0213737487793	40.806805268081824	38.56793668895987	0.0	246.0	246	0.5	1		157.7027027027027	162.0	0.0	331.0	5835.0	88.48661696200945	0.4715375195509051	1.142185008174508
nascent_Set2Cell1.39154	ID1403186	1403186	226	93.17086791992188	40.90642222060131	37.493613109555014	0.0	486.0	486	0.5	1		255.13513513513513	186.0	0.0	944.0	9440.0	213.939264766917	0.5488886925572062	0.8452279343132786
nascent_Set2Cell1.39155	ID1376573	1376573	226	67.94947814941406	40.977036842530545	37.555213085519036	0.0	477.0	477	0.5	1		233.7027027027027	178.0	0.0	885.0	8647.0	210.81045526265544	0.5340203793906653	0.7718417850034509
nascent_Set2Cell1.39156	ID1201466	1201466	226	83.34003448486328	40.96734793965449	37.72485565562221	0.0	419.0	419	0.5	1		231.32432432432432	211.0	0.0	729.0	8559.0	176.2562928827813	0.5056911504260118	0.8815686185760923
nascent_Set2Cell1.39157	ID1025312	1025312	226	80.17960357666016	41.11921732317876	37.628555875393026	0.0	357.0	357	0.5	1		209.05405405405406	170.0	0.0	626.0	7735.0	152.70649879679246	0.5864226016510281	1.012098733661101
nascent_Set2Cell1.39158	ID1620266	1620266	226	64.32681274414062	41.73410813344172	37.55736891612324	0.0	562.0	562	0.5	1		182.21621621621622	162.0	0.0	606.0	6742.0	132.87841876758685	0.46067993879530067	0.864981470492986
nascent_Set2Cell1.39159	ID1282343	1282343	226	83.81277465820312	40.954526303484826	37.68206788123543	0.0	447.0	447	0.5	1		236.6216216216216	192.0	9.0	714.0	8755.0	152.86292904126583	0.5233002943644147	1.0635249875047041
nascent_Set2Cell1.39160	ID1123621	1123621	226	64.22706604003906	41.02140629738848	37.73543793175388	0.0	391.0	391	0.5	1		196.02702702702703	175.0	0.0	529.0	7253.0	123.03488360047561	0.45803316523275395	1.0010302672498836
nascent_Set2Cell1.39161	ID1091877	1091877	226	78.4796371459961	41.061904007089716	37.754228478731235	0.0	380.0	380	0.5	1		237.3783783783784	201.0	2.0	756.0	8783.0	162.47963143308343	0.5105140264190133	0.9875410230813106
nascent_Set2Cell1.39162	ID1672480	1672480	226	50.56047439575195	41.633782684453095	37.51627095388816	0.0	581.0	581	0.5	1		157.32432432432432	159.0	11.0	409.0	5821.0	101.89702156100051	0.42637280819561657	0.9230406553030365
nascent_Set2Cell1.39163	ID812342	812342	226	58.55086135864258	40.89766473906697	38.284380630174255	0.0	283.0	283	0.5	1		177.83783783783784	178.0	0.0	414.0	6580.0	102.8876176313839	0.4162676653169435	1.0160577465142224
nascent_Set2Cell1.39164	ID1048877	1048877	226	68.04142761230469	41.08373151808952	37.65151039529103	0.0	365.0	365	0.5	1		186.02702702702703	133.0	0.0	562.0	6883.0	153.3863108636503	0.5577261001030387	0.8684589816697103
nascent_Set2Cell1.39165	ID292154	292154	226	36.27130126953125	40.32766911084314	38.200105626958454	0.0	102.0	102	0.5	1		116.21621621621621	77.0	0.0	675.0	4300.0	146.8958692284994	0.38388388001182117	0.4389220196555573
nascent_Set2Cell1.39166	ID1765722	1765722	226	37.91751480102539	41.60868971442309	37.42245213530711	0.0	608.0	608	0.5	1		135.6216216216216	126.0	0.0	388.0	5018.0	82.35773975345181	0.33310172885927986	0.8229398715695951
nascent_Set2Cell1.39167	ID1034574	1034574	226	63.103458404541016	41.09808911153431	37.65687991066933	0.0	363.0	363	0.5	1		192.97297297297297	166.0	25.0	562.0	7140.0	130.03813254548035	0.5247716877396701	1.0214599333567471
nascent_Set2Cell1.39168	ID1702237	1702237	226	51.72940444946289	41.63379188092881	37.481256129357035	0.0	593.0	593	0.5	1		179.56756756756758	175.0	0.0	378.0	6644.0	92.6134561079126	0.3873418229822862	1.0826665460757376
nascent_Set2Cell1.39169	ID984392	984392	226	91.01564025878906	41.126955169658004	37.670164660201564	0.0	347.0	347	0.5	1		212.1891891891892	206.0	0.0	569.0	7851.0	144.9643323637151	0.57212585417136	1.0653599176499617
nascent_Set2Cell1.39170	ID213322	213322	226	40.20918655395508	40.041603906412725	37.705269272537556	0.0	77.0	77	0.5	1		110.0	80.0	0.0	458.0	4070.0	115.6688280297582	0.3980202859586949	0.5414995245607688
nascent_Set2Cell1.39171	ID1169754	1169754	226	73.35279846191406	41.02266608606477	37.68277228186736	0.0	406.0	406	0.5	1		215.54054054054055	183.0	0.0	741.0	7975.0	169.391819721581	0.5308373093144086	0.8824679283718901
nascent_Set2Cell1.39172	ID1039680	1039680	226	74.2201156616211	41.10036271907378	37.626425147935166	0.0	358.0	358	0.5	1		201.3783783783784	165.0	3.0	725.0	7451.0	152.99606954852567	0.5677128484420567	0.9532894057665529
nascent_Set2Cell1.39173	ID942401	942401	226	76.05608367919922	41.12395409667791	37.7368150216829	0.0	326.0	326	0.5	1		184.24324324324326	123.0	0.0	779.0	6817.0	171.7138131707337	0.5212632419175219	0.7353076125968517
nascent_Set2Cell1.39174	ID1296707	1296707	226	75.22518920898438	40.920579452845125	37.667401878543714	0.0	451.0	451	0.5	1		232.97297297297297	157.0	46.0	798.0	8620.0	164.5852508726247	0.4951126321073637	0.9375074329674373
nascent_Set2Cell1.39175	ID1501511	1501511	226	66.06416320800781	41.18933752641394	37.68018793889716	0.0	524.0	524	0.5	1		187.45945945945945	157.0	0.0	437.0	6936.0	126.88831366262278	0.420210331089841	0.8742382186633937
nascent_Set2Cell1.39176	ID824670	824670	226	60.13844299316406	40.95617925710939	38.16584695126724	0.0	289.0	289	0.5	1		182.72972972972974	145.0	0.0	573.0	6761.0	140.87733999804556	0.4970241295139713	0.861284710246391
nascent_Set2Cell1.39177	ID397650	397650	226	46.43032455444336	40.621072499106646	38.380956531603125	0.0	141.0	141	0.5	1		153.56756756756758	119.0	3.0	893.0	5682.0	169.16421025154827	0.44651820301455875	0.5604492347522692
nascent_Set2Cell1.39178	ID1311041	1311041	226	96.3554458618164	40.954381469690176	37.66964711668747	0.0	452.0	452	0.5	1		229.0810810810811	183.0	0.0	676.0	8476.0	171.8944085410799	0.532687920770044	0.9263531524172455
nascent_Set2Cell1.39179	ID1571136	1571136	226	69.36376190185547	41.691008095302735	37.556310522465175	0.0	545.0	545	0.5	1		203.24324324324326	174.0	8.0	599.0	7520.0	148.10589406183624	0.5270242961421199	0.9472365772812974
nascent_Set2Cell1.39180	ID195930	195930	226	26.51678466796875	39.990763821814426	37.509390142727675	0.0	70.0	70	0.5	1		103.29729729729729	75.0	0.0	542.0	3822.0	108.52569200804861	0.3401076838531535	0.48312903342762525
nascent_Set2Cell1.39181	ID956759	956759	226	61.84691619873047	41.11045840769801	37.71871239886352	0.0	333.0	333	0.5	1		189.2972972972973	158.0	0.0	694.0	7004.0	160.21961748121177	0.5498509545927476	0.8383276041854161
nascent_Set2Cell1.39182	ID856400	856400	226	64.21519470214844	41.00597357657094	38.030154940469075	0.0	299.0	299	0.5	1		181.45945945945945	130.0	7.0	677.0	6714.0	165.94168898786145	0.5572202435777065	0.7825839691363214
nascent_Set2Cell1.39183	ID758101	758101	226	58.002986907958984	40.88413457848634	38.413216500530375	0.0	265.0	265	0.5	1		169.78378378378378	155.0	0.0	421.0	6282.0	105.40138496220983	0.47216404247528376	1.0332765914113127
nascent_Set2Cell1.39184	ID1732932	1732932	226	52.45329666137695	41.613304934904995	37.27485233870231	0.0	603.0	603	0.5	1		169.1891891891892	178.0	0.0	418.0	6260.0	85.96602618277558	0.5085665559062198	1.326963797666627
nascent_Set2Cell1.39185	ID463193	463193	226	57.6937255859375	40.69644745693348	38.395721777345	0.0	160.0	160	0.5	1		163.9189189189189	113.0	0.0	678.0	6065.0	155.71205233777906	0.49601957187124596	0.6980690540059928
nascent_Set2Cell1.39186	ID477528	477528	226	55.7144775390625	40.743742842727684	38.43725728071616	0.0	166.0	166	0.5	1		162.43243243243242	132.0	0.0	648.0	6010.0	150.07341546733062	0.48705924897607644	0.7090102264098146
nascent_Set2Cell1.39187	ID1006959	1006959	226	74.4296875	41.12441140872108	37.63029615286586	0.0	350.0	350	0.5	1		201.9189189189189	164.0	0.0	980.0	7471.0	184.18580268280698	0.5618537998353688	0.7887398813244629
nascent_Set2Cell1.39188	ID1442167	1442167	226	67.0455093383789	40.8922921777833	37.518038148987294	0.0	503.0	503	0.5	1		239.02702702702703	192.0	0.0	839.0	8844.0	199.52867887522757	0.5417363340817605	0.8418787266616113
nascent_Set2Cell1.39189	ID1002859	1002859	226	65.50792694091797	41.12578602480183	37.64425544513948	0.0	343.0	343	0.5	1		200.97297297297297	183.0	1.0	702.0	7436.0	132.53123038373644	0.5603032057735802	1.0890893955366918
nascent_Set2Cell1.39190	ID1106292	1106292	226	74.15412139892578	41.05808519977419	37.78717361470586	0.0	387.0	387	0.5	1		216.78378378378378	189.0	0.0	601.0	8021.0	149.8805330060384	0.4835740200611794	0.942899271091808
nascent_Set2Cell1.39191	ID1707388	1707388	226	65.87462615966797	41.68552631143622	37.48547118570615	0.0	595.0	595	0.5	1		166.86486486486487	150.0	0.0	373.0	6174.0	109.67810532091984	0.55084788746682	1.0807803566728102
nascent_Set2Cell1.39192	ID1449328	1449328	226	79.48973846435547	40.82957253545263	37.52440513897807	0.0	504.0	504	0.5	1		242.3783783783784	180.0	26.0	757.0	8968.0	185.40831087559627	0.4987269196436822	0.870031499258444
nascent_Set2Cell1.39193	ID529774	529774	226	58.11775207519531	40.76230173927493	38.50765752179708	0.0	184.0	184	0.5	1		157.72972972972974	116.0	0.0	726.0	5836.0	156.7655093600787	0.483783826730864	0.6561056073468309
nascent_Set2Cell1.39194	ID589167	589167	226	48.48439407348633	40.76787369312226	38.575655336201955	0.0	202.0	202	0.5	1		142.54054054054055	125.0	0.0	433.0	5274.0	108.44317369904812	0.39915667352857903	0.7499688482440272
nascent_Set2Cell1.39195	ID1325432	1325432	226	86.32477569580078	40.90618795820013	37.56971188006478	0.0	462.0	462	0.5	1		235.67567567567568	202.0	0.0	916.0	8720.0	195.4652646115664	0.5057635870805989	0.8099644034428513
nascent_Set2Cell1.39196	ID1518971	1518971	226	52.829811096191406	41.472282606037936	37.67637328788376	0.0	528.0	528	0.5	1		183.83783783783784	170.0	9.0	594.0	6802.0	122.7254192436454	0.4181685504532715	0.8833928747843697
nascent_Set2Cell1.39197	ID520553	520553	226	51.14981460571289	40.844193841940054	38.49459748382908	0.0	181.0	181	0.5	1		157.51351351351352	127.0	0.0	649.0	5828.0	139.69463157219064	0.45726447949086907	0.7076152523725922
nascent_Set2Cell1.39198	ID1184124	1184124	226	68.11209869384766	41.02638184711309	37.74017255831027	0.0	416.0	416	0.5	1		220.86486486486487	191.0	0.0	670.0	8172.0	159.24529683656144	0.4696558217712379	0.886449676016629
nascent_Set2Cell1.39199	ID1682793	1682793	226	52.56937789916992	41.70285418829104	37.450761238249996	0.0	587.0	587	0.5	1		176.35135135135135	169.0	0.0	342.0	6525.0	83.90080658340148	0.43120322516353066	1.266552935747769
nascent_Set2Cell1.39200	ID646523	646523	226	59.53678512573242	40.74354247447806	38.61614644614414	0.0	227.0	227	0.5	1		158.35135135135135	138.0	0.0	398.0	5859.0	106.59873258997871	0.48408411992288974	0.9690853907768311
nascent_Set2Cell1.39201	ID799102	799102	226	62.50910568237305	40.923571137259145	38.299180304680625	0.0	280.0	280	0.5	1		190.75675675675674	177.0	0.0	637.0	7058.0	126.58010318577925	0.4600323619767658	0.9496648905179971
nascent_Set2Cell1.39202	ID1643873	1643873	226	64.6290283203125	41.7174016256266	37.51335140304849	0.0	571.0	571	0.5	1		191.51351351351352	182.0	2.0	491.0	7086.0	119.24964980652554	0.4534323925078446	1.0020514352717522
nascent_Set2Cell1.39203	ID1602912	1602912	226	55.20869064331055	41.687866622463005	37.52523570169996	0.0	557.0	557	0.5	1		173.7027027027027	129.0	0.0	521.0	6427.0	136.32169161070297	0.42294698074446235	0.7574758924300773
nascent_Set2Cell1.39204	ID209274	209274	226	37.41954803466797	40.07672997322247	37.64007133853116	0.0	72.0	72	0.5	1		116.62162162162163	85.0	0.0	606.0	4315.0	118.51074760247401	0.4041323594060692	0.5664569531821567
nascent_Set2Cell1.39205	ID603507	603507	226	56.21746826171875	40.769931061415875	38.58690587066618	0.0	209.0	209	0.5	1		158.13513513513513	143.0	0.0	453.0	5851.0	108.99876710876703	0.5147842971297701	0.9860780248462462
nascent_Set2Cell1.39206	ID1652069	1652069	226	59.338417053222656	41.675676089189984	37.49631968207987	0.0	574.0	574	0.5	1		178.51351351351352	148.0	6.0	431.0	6605.0	105.15084974074722	0.42913018874205255	1.0195430799669294
nascent_Set2Cell1.39207	ID277881	277881	226	35.42947006225586	40.178916063901866	37.99018149946078	0.0	96.0	96	0.5	1		107.4054054054054	84.0	0.0	714.0	3974.0	142.997563976815	0.4076048178491331	0.43499679713822065
nascent_Set2Cell1.39208	ID1815910	1815910	226	45.78809356689453	41.481053277260784	37.14423551044997	0.0	632.0	632	0.5	1		136.24324324324326	123.0	0.0	314.0	5041.0	83.27344695019517	0.3913772741145717	0.9204265249513582
nascent_Set2Cell1.39209	ID408952	408952	226	52.51118850708008	40.62081573454359	38.328545093514606	0.0	143.0	143	0.5	1		141.86486486486487	103.0	0.0	731.0	5249.0	156.54395232333	0.45273584177597526	0.5648417320518835
nascent_Set2Cell1.39210	ID812430	812430	226	67.5164566040039	40.92687455108967	38.26743552818597	0.0	281.0	281	0.5	1		195.35135135135135	170.0	24.0	499.0	7228.0	130.1783426722775	0.4883072631284047	0.9847098002745462
nascent_Set2Cell1.39211	ID632202	632202	226	56.78963088989258	40.7356607941913	38.599657962256636	0.0	216.0	216	0.5	1		164.24324324324326	157.0	0.0	561.0	6077.0	118.33601062825893	0.5022271661984151	0.9280367466937491
nascent_Set2Cell1.39212	ID1454485	1454485	226	80.00780487060547	40.794494701073596	37.53630021229333	0.0	506.0	506	0.5	1		239.45945945945945	191.0	0.0	752.0	8860.0	182.52954016551135	0.5208053613736499	0.8985259932930315
nascent_Set2Cell1.39213	ID1215894	1215894	226	67.77230072021484	40.99570996998766	37.71337541495019	0.0	424.0	424	0.5	1		216.0810810810811	163.0	60.0	619.0	7995.0	149.96877052283963	0.47867167097474633	0.9328501413038044
nascent_Set2Cell1.39214	ID721294	721294	226	51.52127456665039	40.787718822001	38.54349394088431	0.0	251.0	251	0.5	1		156.02702702702703	136.0	0.0	366.0	5773.0	103.56787535140809	0.39275105634987184	0.849666757907325
nascent_Set2Cell1.39215	ID1783197	1783197	226	45.11454391479492	41.58378030506561	37.39563955821759	0.0	618.0	618	0.5	1		156.1891891891892	152.0	26.0	323.0	5779.0	84.29011996861983	0.37934864805628327	1.0192219807888088
nascent_Set2Cell1.39216	ID660866	660866	226	57.2988166809082	40.74786049727739	38.66469501125556	0.0	230.0	230	0.5	1		180.24324324324326	173.0	0.0	393.0	6669.0	93.62852289927626	0.4339874645806692	1.1652326566272873
nascent_Set2Cell1.39217	ID218506	218506	226	46.57740020751953	40.06407651532091	37.694097839398914	0.0	75.0	75	0.5	1		119.43243243243244	80.0	0.0	601.0	4419.0	143.07195946650617	0.4965052043393102	0.5539152495027712
nascent_Set2Cell1.39218	ID183688	183688	226	33.41579055786133	39.93032321342382	37.527588905078176	0.0	63.0	63	0.5	1		105.78378378378379	87.0	0.0	498.0	3914.0	109.83071194017312	0.4020459477146696	0.5523810061565149
nascent_Set2Cell1.39219	ID1858966	1858966	226	33.79412841796875	41.54436039847816	37.139634282009666	0.0	645.0	645	0.5	1		126.75675675675676	119.0	0.0	287.0	4690.0	68.63891243529649	0.37271898323783365	1.0028375653324482
nascent_Set2Cell1.39220	ID1634710	1634710	226	58.73741912841797	41.705763334158995	37.48724184224889	0.0	569.0	569	0.5	1		174.27027027027026	168.0	0.0	489.0	6448.0	120.1747913685748	0.49322573785403573	0.9579882618472717
nascent_Set2Cell1.39221	ID1821076	1821076	226	32.31625747680664	41.62567702754521	37.17686718039996	0.0	633.0	633	0.5	1		132.7027027027027	128.0	0.0	371.0	4910.0	71.4981992255224	0.37666087486334904	1.0156362681543283
nascent_Set2Cell1.39222	ID1553795	1553795	226	62.06470489501953	41.706735660364615	37.627091765287105	0.0	539.0	539	0.5	1		179.24324324324326	115.0	19.0	664.0	6632.0	156.37089197115893	0.5180025772203215	0.7823053265395725
nascent_Set2Cell1.39223	ID1800590	1800590	226	33.447059631347656	41.60548973736475	37.18398248879222	0.0	626.0	626	0.5	1		135.24324324324326	123.0	0.0	286.0	5004.0	76.82028284155074	0.30941699522696453	0.8320240150398011
nascent_Set2Cell1.39224	ID1749391	1749391	226	45.66283416748047	41.56461699619926	37.50709899070236	0.0	611.0	611	0.5	1		154.2972972972973	149.0	19.0	310.0	5709.0	79.96070731749884	0.34138370804476426	0.9822034415082579
nascent_Set2Cell1.39225	ID778642	778642	226	47.6416015625	40.968692396168564	38.46997810384339	0.0	271.0	271	0.5	1		157.24324324324326	142.0	0.0	439.0	5818.0	103.94614134396862	0.47824429905354765	0.978807312400027
nascent_Set2Cell1.39226	ID1745281	1745281	226	45.2990837097168	41.607776102694835	37.36950128608249	0.0	610.0	610	0.5	1		147.27027027027026	127.0	29.0	417.0	5449.0	95.18918258121813	0.40940755718375155	0.8988283068376036
nascent_Set2Cell1.39227	ID263583	263583	226	52.288612365722656	40.13745395152843	37.869630818673194	0.0	91.0	91	0.5	1		134.1081081081081	92.0	0.0	611.0	4962.0	143.60918876972704	0.5038883262784412	0.6257797586812056
nascent_Set2Cell1.39228	ID332185	332185	226	42.865787506103516	40.43598617057559	38.286643618406984	0.0	118.0	118	0.5	1		127.4054054054054	74.0	0.0	770.0	4714.0	179.190999814205	0.4033838239987863	0.4087367331109549
nascent_Set2Cell1.39229	ID864656	864656	226	78.18325805664062	40.96555073542238	38.023413757100954	0.0	300.0	300	0.5	1		201.83783783783784	166.0	0.0	776.0	7468.0	177.92281621121148	0.5182837907050394	0.7744896311431763
nascent_Set2Cell1.39230	ID491929	491929	226	59.692283630371094	40.81127851416219	38.46841101077941	0.0	173.0	173	0.5	1		185.67567567567568	142.0	0.0	749.0	6870.0	155.34246290303494	0.4912401537825755	0.7874828269323897
nascent_Set2Cell1.39231	ID1371530	1371530	226	72.7358627319336	40.92190510839434	37.589414935593766	0.0	479.0	479	0.5	1		231.64864864864865	183.0	0.0	985.0	8571.0	210.1353024728243	0.5128331763447979	0.7473874829899445
nascent_Set2Cell1.39232	ID833939	833939	226	55.598777770996094	40.98702988242536	38.08903223580265	0.0	292.0	292	0.5	1		170.72972972972974	145.0	15.0	534.0	6317.0	117.7390355000434	0.424694608233271	0.8645172062530148
nascent_Set2Cell1.39233	ID1417610	1417610	226	72.60453796386719	40.836702124989	37.537166424514474	0.0	495.0	495	0.5	1		257.5945945945946	196.0	43.0	823.0	9531.0	183.4966635269577	0.5297186015574603	0.9722372247715427
nascent_Set2Cell1.39234	ID1690043	1690043	226	63.729434967041016	41.67176782405704	37.49153160883331	0.0	585.0	585	0.5	1		177.48648648648648	178.0	0.0	470.0	6567.0	100.95725762850272	0.4888007725559525	1.1543912892625512
nascent_Set2Cell1.39235	ID1138103	1138103	226	66.9512710571289	41.01546989060113	37.74795713275069	0.0	396.0	396	0.5	1		205.56756756756758	208.0	0.0	650.0	7606.0	139.40200471628418	0.4881669857066933	0.9674584290600969
nascent_Set2Cell1.39236	ID1017255	1017255	226	86.32743072509766	41.08680287927109	37.642114289231635	0.0	352.0	352	0.5	1		223.78378378378378	140.0	0.0	1000.0	8280.0	210.13264793870022	0.5579805523818312	0.7628200602847772
nascent_Set2Cell1.39237	ID1466812	1466812	226	70.19489288330078	40.81055249087742	37.64331490053726	0.0	511.0	511	0.5	1		220.1891891891892	188.0	46.0	712.0	8147.0	152.34789095973687	0.4936514945981512	0.955346066841343
nascent_Set2Cell1.39238	ID357803	357803	226	49.78022384643555	40.45557579716267	38.33740624678777	0.0	125.0	125	0.5	1		135.35135135135135	93.0	0.0	599.0	5008.0	143.51426878657517	0.47804284869011965	0.6100666865291131
nascent_Set2Cell1.39239	ID1247651	1247651	226	75.99067687988281	40.94956473682855	37.74055889402431	0.0	434.0	434	0.5	1		206.40540540540542	187.0	13.0	690.0	7637.0	161.1626954801092	0.4994963907215064	0.853244444854463
nascent_Set2Cell1.39240	ID1339814	1339814	226	77.20344543457031	40.94634280063331	37.60961478395528	0.0	466.0	466	0.5	1		211.67567567567568	155.0	0.0	894.0	7832.0	179.7499890363239	0.4905592012560892	0.7751295150363882
nascent_Set2Cell1.39241	ID915896	915896	226	79.66221618652344	41.11233736840435	37.73849475725733	0.0	324.0	324	0.5	1		208.78378378378378	173.0	20.0	643.0	7725.0	165.48500018214727	0.5216456652796218	0.8650280583835749
nascent_Set2Cell1.39242	ID915895	915895	226	71.15619659423828	41.125765774892386	37.79162874252927	0.0	322.0	322	0.5	1		195.32432432432432	156.0	0.0	868.0	7227.0	183.71204128775585	0.5309319927976079	0.737448506524215
nascent_Set2Cell1.39243	ID1279400	1279400	226	83.01590728759766	40.92400673485744	37.68979852597319	0.0	446.0	446	0.5	1		224.8918918918919	192.0	9.0	641.0	8321.0	155.5429172257583	0.5035800600817655	0.9684908485626965
nascent_Set2Cell1.39244	ID1585573	1585573	226	60.46542739868164	41.66606960082612	37.5397018487174	0.0	551.0	551	0.5	1		203.67567567567568	175.0	1.0	632.0	7536.0	155.38447907154801	0.4455793981916978	0.8080619879832132
nascent_Set2Cell1.39245	ID839089	839089	226	65.3640365600586	40.972239972974855	38.13901470602555	0.0	290.0	290	0.5	1		182.43243243243242	147.0	5.0	562.0	6750.0	133.93998252545398	0.5112504197917832	0.9215503101097934
nascent_Set2Cell1.39246	ID1738203	1738203	226	62.87841033935547	41.6358094582649	37.45171705121548	0.0	598.0	598	0.5	1		199.75675675675674	169.0	58.0	393.0	7391.0	94.37172522807094	0.4438054988143035	1.3012884249286276
nascent_Set2Cell1.39247	ID966093	966093	226	58.69898223876953	41.10575143437837	37.704959789320256	0.0	338.0	338	0.5	1		179.67567567567568	164.0	0.0	592.0	6648.0	121.44341481942527	0.48620611084121873	0.9680252423327519
nascent_Set2Cell1.39248	ID560587	560587	226	55.21471405029297	40.73132875991469	38.53749351651858	0.0	192.0	192	0.5	1		167.75675675675674	141.0	0.0	518.0	6207.0	118.66512297811607	0.5102949451181921	0.9553146126046825
nascent_Set2Cell1.39249	ID1354199	1354199	226	77.64149475097656	40.92593354340475	37.5498828702181	0.0	471.0	471	0.5	1		235.67567567567568	178.0	1.0	984.0	8720.0	225.37266102244155	0.5527929572291905	0.7445476080125214
nascent_Set2Cell1.39250	ID434626	434626	226	48.898807525634766	40.70638659625831	38.42637359461714	0.0	151.0	151	0.5	1		143.67567567567568	78.0	0.0	640.0	5316.0	157.55758278131805	0.44333013529653625	0.5601902020781673
nascent_Set2Cell1.39251	ID750031	750031	226	60.19511032104492	40.82414065073982	38.44732355051946	0.0	261.0	261	0.5	1		163.86486486486487	137.0	25.0	557.0	6063.0	111.18182359494693	0.47856896644710767	0.9540804413575418
nascent_Set2Cell1.39252	ID401859	401859	226	49.37641525268555	40.567177204116	38.328468579712876	0.0	137.0	137	0.5	1		137.2972972972973	87.0	0.0	876.0	5080.0	173.47492051604476	0.47008941801076576	0.5061648820515896
nascent_Set2Cell1.39253	ID793028	793028	226	62.627052307128906	40.91613216936947	38.342136857650544	0.0	276.0	276	0.5	1		188.35135135135135	176.0	4.0	487.0	6969.0	118.45022776025573	0.47879668320710367	1.0296876441098761
nascent_Set2Cell1.39254	ID249290	249290	226	30.02347183227539	40.16506555604614	37.85068192433406	0.0	86.0	86	0.5	1		119.94594594594595	79.0	0.0	604.0	4438.0	146.1937348456086	0.3864750552725175	0.4574000584884264
nascent_Set2Cell1.39255	ID851397	851397	226	53.776065826416016	41.0290665855967	38.069126053792104	0.0	297.0	297	0.5	1		165.64864864864865	132.0	0.0	642.0	6129.0	139.0116334492701	0.507184008266368	0.8019845846273844
nascent_Set2Cell1.39256	ID1152475	1152475	226	82.01661682128906	41.02369890065909	37.73469019152154	0.0	402.0	402	0.5	1		243.94594594594594	193.0	0.0	749.0	9026.0	185.96773106374394	0.4888117550124464	0.861366268465273
nascent_Set2Cell1.39257	ID1669586	1669586	226	58.36885452270508	41.71370367543127	37.48417120169864	0.0	578.0	578	0.5	1		171.97297297297297	144.0	13.0	420.0	6363.0	106.77585205739443	0.4255582926096309	0.961592851487675
nascent_Set2Cell1.39258	ID971202	971202	226	56.9536247253418	41.083021829084686	37.61932267086071	0.0	339.0	339	0.5	1		194.59459459459458	173.0	3.0	589.0	7200.0	119.1473083249516	0.48138622773741396	1.0614557422453292
nascent_Set2Cell1.39259	ID1060318	1060318	226	85.10302734375	41.14517371922247	37.659055506890176	0.0	366.0	366	0.5	1		218.2972972972973	188.0	19.0	577.0	8077.0	151.73219552606216	0.5832478890229192	1.0599975718939163
nascent_Set2Cell1.39260	ID882115	882115	226	68.50212097167969	41.05801939479723	37.922135929172185	0.0	306.0	306	0.5	1		210.8918918918919	171.0	6.0	751.0	7803.0	168.76673312655612	0.48401077469154435	0.8151189885971813
nascent_Set2Cell1.39261	ID1728969	1728969	226	58.2032470703125	41.621545303700465	37.40983951734521	0.0	599.0	599	0.5	1		175.1891891891892	170.0	0.0	461.0	6482.0	108.10535957467035	0.4724353037795523	1.0399110540149297
nascent_Set2Cell1.39262	ID546268	546268	226	52.42251968383789	40.715435339162255	38.56911698569398	0.0	190.0	190	0.5	1		182.32432432432432	161.0	0.0	641.0	6746.0	139.05935064929292	0.4559777696842162	0.8212272227010071
nascent_Set2Cell1.39263	ID677343	677343	226	40.82160949707031	40.68133910387751	38.62832657824708	0.0	231.0	231	0.5	1		154.75675675675674	162.0	10.0	340.0	5726.0	76.88750996871461	0.3557599490028231	1.056326251836518
nascent_Set2Cell1.39264	ID1036762	1036762	226	71.48777770996094	41.14448430538699	37.69262001676426	0.0	360.0	360	0.5	1		196.3783783783784	159.0	0.0	492.0	7266.0	128.75414801329947	0.555688456332316	1.0896102539729338
nascent_Set2Cell1.39265	ID1432013	1432013	226	82.5226058959961	40.86469164369841	37.518097995414486	0.0	499.0	499	0.5	1		238.1891891891892	193.0	0.0	748.0	8813.0	181.30711174349662	0.4962953893371535	0.8714853783840307
nascent_Set2Cell1.39266	ID1255882	1255882	226	79.77996063232422	40.94211688049066	37.748911730209855	0.0	438.0	438	0.5	1		223.02702702702703	196.0	0.0	715.0	8252.0	164.1451739715126	0.5243792724007684	0.934785256568787
nascent_Set2Cell1.39267	ID910807	910807	226	66.05583953857422	41.0418099356813	37.85801984705273	0.0	310.0	310	0.5	1		193.16216216216216	147.0	0.0	698.0	7147.0	178.03066426157437	0.5510921258840199	0.7709813170536006
nascent_Set2Cell1.39268	ID234968	234968	226	29.183744430541992	40.11534111789401	37.799700520470196	0.0	83.0	83	0.5	1		112.4054054054054	76.0	0.0	645.0	4159.0	129.03454736780537	0.4093734268058435	0.50606320172925
nascent_Set2Cell1.39269	ID1045997	1045997	226	74.6204605102539	41.136094376454466	37.668322769762355	0.0	364.0	364	0.5	1		207.0810810810811	178.0	0.0	543.0	7662.0	141.8213622794493	0.5464113792564749	1.0318663853851733
nascent_Set2Cell1.39270	ID316903	316903	226	45.920021057128906	40.36532606820836	38.152253920750574	0.0	110.0	110	0.5	1		129.97297297297297	90.0	0.0	685.0	4809.0	167.79741199277024	0.4586221227388391	0.4870908757586196
nascent_Set2Cell1.39271	ID533996	533996	226	63.840065002441406	40.8130706929612	38.54461623484599	0.0	188.0	188	0.5	1		171.24324324324326	138.0	0.0	664.0	6336.0	136.69337247313084	0.4937992992828474	0.8282361832257165
nascent_Set2Cell1.39272	ID1074678	1074678	226	67.92159271240234	41.03049339366109	37.741998392669274	0.0	378.0	378	0.5	1		211.54054054054055	166.0	0.0	624.0	7827.0	158.92566302006222	0.4649126279986322	0.8448686462573375
nascent_Set2Cell1.39273	ID303587	303587	226	44.17875289916992	40.273073838790616	38.14111008545498	0.0	107.0	107	0.5	1		124.08108108108108	84.0	0.0	717.0	4591.0	153.84432578608997	0.4943094596138289	0.5335958674214477
nascent_Set2Cell1.39274	ID1120760	1120760	226	69.1479721069336	41.01021665310914	37.789168258587154	0.0	390.0	390	0.5	1		216.13513513513513	178.0	0.0	589.0	7997.0	133.43541137572518	0.48605142737683216	1.0595773166766447
nascent_Set2Cell1.39275	ID1236472	1236472	226	73.51687622070312	40.937526963562085	37.71803510604702	0.0	430.0	430	0.5	1		213.94594594594594	198.0	23.0	668.0	7916.0	145.760447680803	0.5256506954032041	1.011431547600355
nascent_Set2Cell1.39276	ID1568253	1568253	226	63.519466400146484	41.73792588515431	37.62622066380086	0.0	548.0	548	0.5	1		180.3783783783784	134.0	0.0	601.0	6674.0	139.7188349967636	0.5291691635235645	0.8935081432851096
nascent_Set2Cell1.39277	ID420331	420331	226	42.37316131591797	40.71398061400673	38.3114260799647	0.0	147.0	147	0.5	1		157.35135135135135	89.0	0.0	742.0	5822.0	166.56533856721816	0.4810517020813408	0.613673510023131
nascent_Set2Cell1.39278	ID1198591	1198591	226	80.49968719482422	40.98649115166706	37.755127403215376	0.0	418.0	418	0.5	1		236.2972972972973	178.0	0.0	702.0	8743.0	174.45579906046638	0.4729226906410723	0.8697882547143763
nascent_Set2Cell1.39279	ID1088992	1088992	226	75.4227066040039	41.06008234238035	37.7277658471855	0.0	376.0	376	0.5	1		209.72972972972974	195.0	0.0	694.0	7760.0	156.90613766209415	0.5447574640435803	0.9427422000571802
nascent_Set2Cell1.39280	ID703992	703992	226	62.06328201293945	40.787609030782534	38.66624726033652	0.0	245.0	245	0.5	1		189.1891891891892	195.0	0.0	374.0	7000.0	92.76339011995275	0.45650395036682695	1.2784465422154385
nascent_Set2Cell1.39281	ID1031675	1031675	226	59.55262756347656	41.0920898650714	37.64672509943356	0.0	361.0	361	0.5	1		190.83783783783784	146.0	0.0	720.0	7061.0	155.07176000404056	0.49523743591205444	0.8152016905687215
nascent_Set2Cell1.39282	ID1383905	1383905	226	81.38766479492188	40.94664024622546	37.56969274469394	0.0	481.0	481	0.5	1		224.83783783783784	134.0	0.0	873.0	8319.0	226.03914527177633	0.5361339733477267	0.694320476570141
nascent_Set2Cell1.39283	ID1762799	1762799	226	60.23054122924805	41.64752820288995	37.388550109462244	0.0	607.0	607	0.5	1		162.1081081081081	159.0	4.0	380.0	5998.0	99.40148215522069	0.4461371900577373	1.006238211723852
nascent_Set2Cell1.39284	ID1505770	1505770	226	69.42703247070312	41.146246469755006	37.683047979594136	0.0	523.0	523	0.5	1		209.59459459459458	191.0	5.0	657.0	7755.0	141.4108394909157	0.44534396630899836	0.9133804929798164
nascent_Set2Cell1.39285	ID125439	125439	226	26.27509117126465	39.8655281420422	37.25034873000757	0.0	47.0	47	0.5	1		95.91891891891892	70.0	0.0	399.0	3549.0	100.6347571883311	0.3019902217393452	0.4421518294377266
nascent_Set2Cell1.39286	ID939504	939504	226	75.5621566772461	41.12519165157958	37.76618894955435	0.0	327.0	327	0.5	1		204.72972972972974	153.0	0.0	827.0	7575.0	166.5902572595823	0.5746756653844195	0.8970011527973525
nascent_Set2Cell1.39287	ID1400299	1400299	226	78.58515167236328	40.91157719825201	37.520314472498356	0.0	488.0	488	0.5	1		262.5405405405405	189.0	47.0	1019.0	9714.0	211.8600946372386	0.5522042244594588	0.8817146817809552
nascent_Set2Cell1.39288	ID1322513	1322513	226	79.67029571533203	40.893141555226954	37.563612396218694	0.0	459.0	459	0.5	1		230.97297297297297	169.0	23.0	885.0	8546.0	189.07897916045658	0.49296422902161047	0.8067034524828083
nascent_Set2Cell1.39289	ID619011	619011	226	45.924686431884766	40.7667350849751	38.59263177522494	0.0	215.0	215	0.5	1		156.9189189189189	152.0	0.0	511.0	5806.0	107.13060004249704	0.4257524866444319	0.8747920370540234
nascent_Set2Cell1.39290	ID1293853	1293853	226	79.89552307128906	40.88974408722214	37.702131699620594	0.0	450.0	450	0.5	1		242.9189189189189	196.0	0.0	683.0	8988.0	169.13922246651302	0.46419103129109335	0.9106385018423664
nascent_Set2Cell1.39291	ID1742357	1742357	226	53.238468170166016	41.62360586428315	37.40661636632989	0.0	600.0	600	0.5	1		169.94594594594594	156.0	0.0	454.0	6288.0	97.7135683589615	0.4608506840700858	1.097337799658386
nascent_Set2Cell1.39292	ID146960	146960	226	30.376758575439453	39.903092174388526	37.35532947731267	0.0	52.0	52	0.5	1		102.32432432432432	91.0	0.0	390.0	3786.0	89.71530714619627	0.3402910390605055	0.5791535621036176
nascent_Set2Cell1.39293	ID1498626	1498626	226	70.35401916503906	41.03878976653456	37.64400051700386	0.0	522.0	522	0.5	1		221.54054054054055	200.0	16.0	515.0	8197.0	120.68452782049262	0.44212188596673013	1.1255677916365983
nascent_Set2Cell1.39294	ID999959	999959	226	71.08203125	41.10307405040709	37.645907013820015	0.0	342.0	342	0.5	1		197.78378378378378	160.0	0.0	596.0	7318.0	143.23216102521093	0.5463175827714662	0.9757231660097534
nascent_Set2Cell1.39295	ID1649155	1649155	226	63.07869338989258	41.70498925659558	37.44207688353595	0.0	573.0	573	0.5	1		176.21621621621622	138.0	0.0	492.0	6520.0	123.08333562065788	0.48473834026713375	0.9348330501619783
nascent_Set2Cell1.39296	ID1384974	1384974	226	88.06320190429688	40.92579137453518	37.50161851160059	0.0	483.0	483	0.5	1		272.7027027027027	193.0	17.0	1044.0	10090.0	234.58981516975837	0.5521148259683709	0.8270196848486432
nascent_Set2Cell1.39297	ID289311	289311	226	31.915563583374023	40.249064145660114	38.11086833329668	0.0	101.0	101	0.5	1		101.83783783783784	42.0	0.0	514.0	3768.0	131.12240115283157	0.38291332441674575	0.4300983634352267
nascent_Set2Cell1.39298	ID764437	764437	226	58.2225227355957	40.91840934034915	38.452879168827	0.0	263.0	263	0.5	1		181.78378378378378	174.0	0.0	411.0	6726.0	103.57421792424319	0.44116050356888636	1.0745280186407198
nascent_Set2Cell1.39299	ID1166862	1166862	226	80.60755157470703	41.00934512289611	37.71939953179672	0.0	404.0	404	0.5	1		213.40540540540542	163.0	0.0	693.0	7896.0	162.19252268342834	0.5765047831687748	0.9623038087465995
nascent_Set2Cell1.39300	ID643625	643625	226	57.51622009277344	40.744867917242445	38.61297625819896	0.0	226.0	226	0.5	1		184.13513513513513	146.0	46.0	473.0	6813.0	110.26311012053603	0.473588105678773	1.0733987899661614
nascent_Set2Cell1.39301	ID718376	718376	226	57.3804817199707	40.758126380007184	38.54153406230667	0.0	247.0	247	0.5	1		151.1081081081081	151.0	0.0	421.0	5591.0	119.03845872093041	0.45039841656075896	0.7883880027673059
nascent_Set2Cell1.39302	ID348711	348711	226	39.418556213378906	40.501474441613055	38.270859211274335	0.0	123.0	123	0.5	1		110.83783783783784	37.0	0.0	626.0	4101.0	152.0342639585479	0.4731977244230749	0.4683366801620192
nascent_Set2Cell1.39303	ID810543	810543	226	65.5509262084961	40.91967667687878	38.23812440346909	0.0	282.0	282	0.5	1		180.75675675675674	130.0	0.0	584.0	6688.0	146.87719840537335	0.49405323200450224	0.8139127079839839
nascent_Set2Cell1.39304	ID1181238	1181238	226	74.67256927490234	41.01735201974189	37.755089530098154	0.0	410.0	410	0.5	1		230.48648648648648	189.0	22.0	584.0	8528.0	144.03098077644069	0.4790913775592737	1.036675642688069
nascent_Set2Cell1.39305	ID1103412	1103412	226	64.42819213867188	41.016442489499795	37.73271727396314	0.0	385.0	385	0.5	1		211.83783783783784	196.0	15.0	710.0	7838.0	135.71119529548227	0.4934775598745347	1.031541161264418
nascent_Set2Cell1.39306	ID1516081	1516081	226	61.35915756225586	41.33350416954375	37.67821809107457	0.0	526.0	526	0.5	1		187.05405405405406	168.0	9.0	559.0	6921.0	132.1411168969552	0.46083186868051357	0.8931027320407934
nascent_Set2Cell1.39307	ID1276474	1276474	226	81.71565246582031	40.898934289289585	37.67076280953005	0.0	445.0	445	0.5	1		240.75675675675674	205.0	30.0	736.0	8908.0	155.10756221363243	0.5190759273971064	1.0607838880478635
nascent_Set2Cell1.39308	ID474667	474667	226	55.00719451904297	40.720716835992754	38.428619408060094	0.0	164.0	164	0.5	1		180.45945945945945	128.0	0.0	764.0	6677.0	174.58595377422336	0.5011354584041756	0.690137453836192
nascent_Set2Cell1.39309	ID343592	343592	226	42.55479431152344	40.42810204411271	38.12833913974347	0.0	119.0	119	0.5	1		133.3783783783784	84.0	0.0	680.0	4935.0	151.71599039567894	0.4787944097168698	0.5692792352903026
nascent_Set2Cell1.39310	ID1804841	1804841	226	51.01783752441406	41.55018043242919	37.20983454844538	0.0	627.0	627	0.5	1		150.43243243243242	139.0	10.0	330.0	5566.0	82.39557045151172	0.4343992258867053	1.105825522425921
nascent_Set2Cell1.39311	ID1728041	1728041	226	63.29814147949219	41.59943463843967	37.450894044357184	0.0	602.0	602	0.5	1		165.7027027027027	149.0	0.0	354.0	6131.0	101.5135089162644	0.470018040241843	1.0438247994631276
nascent_Set2Cell1.39312	ID315952	315952	226	38.408626556396484	40.34045887577374	38.11027109774418	0.0	105.0	105	0.5	1		123.27027027027027	89.0	0.0	642.0	4561.0	134.961033192846	0.4364179791476772	0.5550112049590934
nascent_Set2Cell1.39313	ID821816	821816	226	64.70211029052734	41.004929492248976	38.160550396332056	0.0	287.0	287	0.5	1		183.64864864864865	141.0	0.0	480.0	6795.0	118.91435204853585	0.4966786010413721	1.0250153254359344
nascent_Set2Cell1.39314	ID614975	614975	226	56.91740798950195	40.870201110357385	38.67601439085856	0.0	214.0	214	0.5	1		174.72972972972974	145.0	0.0	528.0	6465.0	111.21067311105448	0.49256448222201993	1.0370037366891907
nascent_Set2Cell1.39315	ID698940	698940	226	48.458744049072266	40.77167800669614	38.65669223342181	0.0	241.0	241	0.5	1		166.97297297297297	172.0	19.0	358.0	6178.0	76.73167044479905	0.3966346624119919	1.2359741035037746
nascent_Set2Cell1.39316	ID394814	394814	226	58.26901626586914	40.61278379654853	38.334266233229826	0.0	139.0	139	0.5	1		143.83783783783784	90.0	0.0	687.0	5322.0	150.51587467283488	0.6004950509364616	0.7170937412322769
nascent_Set2Cell1.39317	ID901686	901686	226	75.38066101074219	41.09342000182753	37.79877861427388	0.0	314.0	314	0.5	1		193.7027027027027	126.0	32.0	906.0	7167.0	180.17597337431366	0.49888544013803054	0.7156508434685097
nascent_Set2Cell1.39318	ID173625	173625	226	32.36870193481445	39.997220697746016	37.48453878675916	0.0	62.0	62	0.5	1		117.86486486486487	87.0	0.0	700.0	4361.0	137.74012611560343	0.3815703900463474	0.47266727072405557
nascent_Set2Cell1.39319	ID532020	532020	226	55.36897659301758	40.780866369396854	38.52959905239306	0.0	185.0	185	0.5	1		157.67567567567568	99.0	0.0	697.0	5834.0	157.50468318505716	0.42332071257993537	0.5954810891614076
nascent_Set2Cell1.39320	ID1600037	1600037	226	59.21207809448242	41.75824527829262	37.57119514098709	0.0	558.0	558	0.5	1		180.0810810810811	165.0	0.0	533.0	6663.0	124.21092687181088	0.5058379710415776	0.9740280527798255
nascent_Set2Cell1.39321	ID1414740	1414740	226	78.37858581542969	40.91820513652912	37.496896728984	0.0	493.0	493	0.5	1		213.0810810810811	176.0	0.0	712.0	7884.0	167.19721860697894	0.5665825677337136	0.9218404426120312
nascent_Set2Cell1.39322	ID460353	460353	226	52.03400802612305	40.72045839439417	38.46728988480579	0.0	161.0	161	0.5	1		152.16216216216216	102.0	0.0	586.0	5630.0	140.01676755015876	0.4603389965781099	0.685142176968391
nascent_Set2Cell1.39323	ID1582686	1582686	226	57.661476135253906	41.71235953492345	37.52398682843789	0.0	549.0	549	0.5	1		172.05405405405406	145.0	0.0	603.0	6366.0	151.21304800144028	0.49758588514717117	0.7561047258753174
nascent_Set2Cell1.39324	ID173637	173637	226	24.87748908996582	39.93978203913202	37.49196767836824	0.0	58.0	58	0.5	1		87.8108108108108	49.0	0.0	629.0	3249.0	127.79037475443869	0.16488748308583343	0.19452863943514084
nascent_Set2Cell1.39325	ID1244757	1244757	226	78.71369934082031	40.96095267879347	37.6944568308246	0.0	433.0	433	0.5	1		228.48648648648648	211.0	2.0	687.0	8454.0	162.7406972288571	0.5110581769153629	0.949693572723546
nascent_Set2Cell1.39326	ID600640	600640	226	50.721370697021484	40.737527464403364	38.60846918040562	0.0	208.0	208	0.5	1		151.9189189189189	117.0	0.0	443.0	5621.0	110.30019098864756	0.4088160656662176	0.7993541817891642
nascent_Set2Cell1.39327	ID1797712	1797712	226	40.44638442993164	41.53823571645901	37.29339382353365	0.0	624.0	624	0.5	1		138.1081081081081	135.0	0.0	272.0	5110.0	74.97769438076004	0.3790096995676971	1.012511801580299
nascent_Set2Cell1.39328	ID1617491	1617491	226	56.727474212646484	41.737184532577245	37.55430146189439	0.0	563.0	563	0.5	1		153.13513513513513	129.0	0.0	507.0	5666.0	128.94123600439985	0.4570252664555874	0.7450512374454773
nascent_Set2Cell1.39329	ID1023556	1023556	226	78.31531524658203	41.136641001409636	37.62775013323861	0.0	356.0	356	0.5	1		199.1081081081081	137.0	0.0	835.0	7367.0	176.66930560667163	0.5444382178752706	0.794576841717307
nascent_Set2Cell1.39330	ID489035	489035	226	51.49278259277344	40.81798686436905	38.46989834128866	0.0	172.0	172	0.5	1		146.94594594594594	117.0	0.0	764.0	5437.0	158.4876346291102	0.5311179949310053	0.6432422705059478
nascent_Set2Cell1.39331	ID517706	517706	226	46.473445892333984	40.81310273262996	38.47499038252661	0.0	175.0	175	0.5	1		142.9189189189189	96.0	0.0	794.0	5288.0	163.46922550647778	0.45702912325555206	0.5484781814834658
nascent_Set2Cell1.39332	ID1528410	1528410	226	58.32593536376953	41.61149961741568	37.615037208715556	0.0	532.0	532	0.5	1		176.21621621621622	128.0	0.0	847.0	6520.0	160.84691395774345	0.5517450495332727	0.7790784851196538
nascent_Set2Cell1.39333	ID1550916	1550916	226	78.5650405883789	41.73116805466988	37.60660845694824	0.0	540.0	540	0.5	1		193.1081081081081	150.0	0.0	575.0	7145.0	150.11232531078252	0.5770584976898474	0.9414260040077842
nascent_Set2Cell1.39334	ID1446478	1446478	226	74.80001831054688	40.79870007362417	37.48804220516324	0.0	502.0	502	0.5	1		225.56756756756758	184.0	0.0	922.0	8346.0	194.76931376781505	0.5249955417655311	0.7973943594014772
nascent_Set2Cell1.39335	ID1687104	1687104	226	54.29011917114258	41.68843895885244	37.4677565439432	0.0	589.0	589	0.5	1		175.97297297297297	181.0	0.0	364.0	6511.0	100.10341499516234	0.37996219666902725	0.9680555382186352
nascent_Set2Cell1.39336	ID329311	329311	226	39.26837921142578	40.45772011103147	38.27277869808927	0.0	117.0	117	0.5	1		115.35135135135135	68.0	0.0	649.0	4268.0	156.4901871641755	0.4213455442057063	0.4370230116605614
nascent_Set2Cell1.39337	ID1856071	1856071	226	37.35182189941406	41.46469147101851	37.0926747784942	0.0	642.0	642	0.5	1		138.56756756756758	148.0	0.0	268.0	5127.0	61.91281528647116	0.4261970165861122	1.3376482265322607
nascent_Set2Cell1.39338	ID1631813	1631813	226	60.00779342651367	41.70617365657093	37.492590122747465	0.0	567.0	567	0.5	1		179.43243243243242	185.0	0.0	453.0	6639.0	115.88848580053646	0.46080024372905454	0.976815448227551
nascent_Set2Cell1.39339	ID775765	775765	226	67.24860382080078	40.84821608438469	38.38182815853152	0.0	270.0	270	0.5	1		194.64864864864865	174.0	0.0	497.0	7202.0	112.99833239089472	0.46017412731646645	1.0857426617828227
nascent_Set2Cell1.39340	ID1780293	1780293	226	38.02241897583008	41.535994421839014	37.23218612498926	0.0	616.0	616	0.5	1		164.8108108108108	153.0	71.0	416.0	6098.0	75.62731643388511	0.37379085059348643	1.1858917523434263
nascent_Set2Cell1.39341	ID1477193	1477193	226	71.69940948486328	40.88940449566617	37.66256074066384	0.0	519.0	519	0.5	1		212.1891891891892	207.0	0.0	559.0	7851.0	136.56985144725144	0.4936996004624683	1.0270649838137114
nascent_Set2Cell1.39342	ID1368651	1368651	226	83.04104614257812	40.94306152144935	37.57436813254512	0.0	474.0	474	0.5	1		243.51351351351352	174.0	0.0	943.0	9010.0	202.22767994153156	0.5352729048187815	0.8396574351298917
nascent_Set2Cell1.39343	ID180834	180834	226	37.77034378051758	39.87469541371363	37.48615946378594	0.0	61.0	61	0.5	1		110.75675675675676	64.0	0.0	530.0	4098.0	116.27778172343383	0.36092923003233146	0.5052310123345075
nascent_Set2Cell1.39344	ID672362	672362	226	60.6914176940918	40.76923058795034	38.59489827866045	0.0	233.0	233	0.5	1		172.7027027027027	142.0	0.0	456.0	6390.0	118.44592410436476	0.44852795330254175	0.9029665099194534
nascent_Set2Cell1.39345	ID1759866	1759866	226	55.78678894042969	41.67811436214314	37.38218195230312	0.0	612.0	612	0.5	1		183.2972972972973	178.0	0.0	370.0	6782.0	91.08721854015185	0.4613805177718613	1.2706459462101831
nascent_Set2Cell1.39346	ID446055	446055	226	39.672142028808594	40.644816839531096	38.32761261550028	0.0	153.0	153	0.5	1		133.2972972972973	103.0	0.0	674.0	4932.0	152.48512948715594	0.44647094737406107	0.5396439783304452
nascent_Set2Cell1.39347	ID1614458	1614458	226	54.61814880371094	41.710925527834235	37.523355194410975	0.0	561.0	561	0.5	1		168.94594594594594	139.0	0.0	713.0	6251.0	145.1623508631219	0.49323043176167264	0.7688591898711221
nascent_Set2Cell1.39348	ID1014379	1014379	226	87.35295867919922	41.131976003616025	37.64459258872692	0.0	354.0	354	0.5	1		207.0	152.0	0.0	840.0	7659.0	186.94428760105686	0.6200474094141553	0.8475890069188041
nascent_Set2Cell1.39349	ID732770	732770	226	56.46622085571289	40.84585414712721	38.55199632286307	0.0	256.0	256	0.5	1		174.8108108108108	167.0	0.0	434.0	6468.0	97.79281893592922	0.477635201999844	1.1556342798725976
nascent_Set2Cell1.39350	ID406124	406124	226	56.50188064575195	40.68581846645087	38.40288926408073	0.0	140.0	140	0.5	1		142.0	94.0	0.0	819.0	5254.0	176.99419325063872	0.48900988102440013	0.5269620943843828
nascent_Set2Cell1.39351	ID1336953	1336953	226	74.95249938964844	40.93816438011241	37.57209711387382	0.0	465.0	465	0.5	1		225.13513513513513	200.0	0.0	813.0	8330.0	167.49961229841733	0.5027767682979186	0.8993737266171208
nascent_Set2Cell1.39352	ID275050	275050	226	38.394222259521484	40.21276969495942	38.0343853984892	0.0	95.0	95	0.5	1		105.21621621621621	83.0	0.0	424.0	3893.0	109.62160551823895	0.3574192164041493	0.5054525852506784
nascent_Set2Cell1.39353	ID658020	658020	226	57.6365966796875	40.71061050007637	38.633494355605485	0.0	229.0	229	0.5	1		156.16216216216216	143.0	0.0	488.0	5778.0	114.01474405471365	0.49129660053704466	0.9024528559530415
nascent_Set2Cell1.39354	ID1135230	1135230	226	71.92390441894531	40.99101955191889	37.780880482134506	0.0	395.0	395	0.5	1		204.27027027027026	170.0	0.0	669.0	7558.0	150.1195169502266	0.5085944157409468	0.9174810279830228
nascent_Set2Cell1.39355	ID835196	835196	226	64.61027526855469	40.910725539060024	38.17185615197946	0.0	286.0	286	0.5	1		185.97297297297297	150.0	0.0	500.0	6881.0	125.86864548375785	0.44903930458165353	0.9157279326272554
nascent_Set2Cell1.39356	ID907900	907900	226	82.88261413574219	41.094357429762525	37.79667964762857	0.0	315.0	315	0.5	1		212.97297297297297	161.0	0.0	869.0	7880.0	183.0067525297126	0.5860393239128058	0.8600034279384394
nascent_Set2Cell1.39357	ID1213024	1213024	226	85.94678497314453	40.995526724973104	37.745960430158355	0.0	423.0	423	0.5	1		243.05405405405406	201.0	35.0	791.0	8993.0	182.39684237428045	0.533807336026692	0.9275328007427709
nascent_Set2Cell1.39358	ID1505893	1505893	226	70.09761047363281	40.97680621650228	37.68065630837462	0.0	521.0	521	0.5	1		212.2972972972973	189.0	25.0	585.0	7855.0	131.30242124890853	0.4607812458090069	1.0200262219690486
nascent_Set2Cell1.39359	ID1840744	1840744	226	30.451757431030273	41.39097773813146	37.071431334976495	0.0	640.0	640	0.5	1		115.67567567567568	111.0	0.0	260.0	4280.0	62.41529996458937	0.26479517973008876	0.7760163147140251
nascent_Set2Cell1.39360	ID629373	629373	226	49.64173889160156	40.75496386261425	38.6578608129797	0.0	220.0	220	0.5	1		163.3783783783784	156.0	0.0	509.0	6045.0	104.36936314821493	0.5073710559725514	1.0537972475022113
nascent_Set2Cell1.39361	ID1666668	1666668	226	66.29177856445312	41.63802411522344	37.45199572795783	0.0	580.0	580	0.5	1		181.45945945945945	163.0	11.0	490.0	6714.0	117.1036090616137	0.4850444073910232	1.0122350923788779
nascent_Set2Cell1.39362	ID503409	503409	226	58.04761505126953	40.826509763843376	38.52451184078144	0.0	182.0	182	0.5	1		152.54054054054055	116.0	0.0	572.0	5644.0	141.1487778107819	0.46151902106590675	0.6825324239984916
nascent_Set2Cell1.39363	ID1835678	1835678	226	29.609758377075195	41.488245667852226	37.30816420602787	0.0	637.0	637	0.5	1		118.0	123.0	0.0	254.0	4366.0	73.07112212693116	0.35677169707020456	0.8492779432056958
nascent_Set2Cell1.39364	ID1397399	1397399	226	81.87547302246094	40.9424719244266	37.49937707965155	0.0	484.0	484	0.5	1		237.9189189189189	185.0	0.0	1075.0	8803.0	261.21642563403435	0.5489140824982616	0.6455583984473838
nascent_Set2Cell1.39365	ID879243	879243	226	66.06494903564453	41.04632832220935	37.93455454578047	0.0	305.0	305	0.5	1		202.78378378378378	150.0	22.0	791.0	7503.0	172.5179757357243	0.5458395901597125	0.8300981975712229
nascent_Set2Cell1.39366	ID156293	156293	226	39.38069534301758	39.897239306643634	37.30408867746954	0.0	54.0	54	0.5	1		137.48648648648648	108.0	0.0	443.0	5087.0	110.45703579562851	0.43786877716143163	0.7580910159622486
nascent_Set2Cell1.39367	ID686722	686722	226	58.70766830444336	40.71461056332147	38.630487029121845	0.0	240.0	240	0.5	1		181.24324324324326	171.0	0.0	437.0	6706.0	105.84354423324956	0.5035955480098095	1.1470392990068283
nascent_Set2Cell1.39368	ID862852	862852	226	71.5243911743164	40.95967329436724	38.05296512965925	0.0	301.0	301	0.5	1		201.59459459459458	162.0	24.0	830.0	7459.0	168.49933390232	0.5291901700324572	0.8280583885463408
nascent_Set2Cell1.39369	ID1057435	1057435	226	72.42123413085938	41.11087002390346	37.70649164914688	0.0	370.0	370	0.5	1		206.97297297297297	163.0	0.0	648.0	7658.0	170.68041716847546	0.557641062650289	0.8682550070922732
nascent_Set2Cell1.39370	ID790151	790151	226	65.39765930175781	40.85663977056354	38.386487497710526	0.0	274.0	274	0.5	1		177.67567567567568	162.0	0.0	530.0	6574.0	137.19452006671526	0.4596210769918863	0.8156071355285625
nascent_Set2Cell1.39371	ID572037	572037	226	40.32362365722656	40.76061771833711	38.5301113366233	0.0	199.0	199	0.5	1		160.64864864864865	139.0	6.0	438.0	5944.0	102.40692690769838	0.3694381031814864	0.8464026547795849
nascent_Set2Cell1.39372	ID206476	206476	226	35.926334381103516	39.99654178389391	37.58682718128845	0.0	71.0	71	0.5	1		106.56756756756756	67.0	0.0	537.0	3943.0	119.83705152797661	0.33763912266280455	0.44892907587748254
nascent_Set2Cell1.39373	ID260754	260754	226	29.276538848876953	40.14957626714078	37.879395782364156	0.0	90.0	90	0.5	1		106.62162162162163	56.0	0.0	523.0	3945.0	139.48623017491158	0.427785936510367	0.4580441546863455
nascent_Set2Cell1.39374	ID431763	431763	226	52.67018127441406	40.6336324892992	38.402180184444326	0.0	150.0	150	0.5	1		150.97297297297297	109.0	0.0	630.0	5586.0	163.04489608122708	0.5235597563118433	0.6363979309094212
nascent_Set2Cell1.39375	ID1429120	1429120	226	75.38286590576172	40.85706457532055	37.52924541898097	0.0	501.0	501	0.5	1		219.9189189189189	192.0	0.0	806.0	8137.0	198.68978869617865	0.5193235067056858	0.7566669471468782
nascent_Set2Cell1.39376	ID747155	747155	226	56.21450424194336	40.81364228335737	38.46145463091568	0.0	260.0	260	0.5	1		173.0810810810811	144.0	0.0	493.0	6404.0	113.57654745647156	0.4437634062459693	0.9367989356620141
nascent_Set2Cell1.39377	ID1117835	1117835	226	77.09212493896484	41.088719075023874	37.76562926021616	0.0	389.0	389	0.5	1		232.2972972972973	204.0	43.0	583.0	8595.0	127.57739804719523	0.47135896760600476	1.1666310891581235
nascent_Set2Cell1.39378	ID189086	189086	226	38.32801055908203	39.9636030127978	37.50393217485914	0.0	67.0	67	0.5	1		117.64864864864865	64.0	0.0	519.0	4353.0	131.0975498152714	0.4131594842588445	0.5247457295335798
nascent_Set2Cell1.39379	ID402072	402072	226	53.177921295166016	40.637799470724566	38.35693836818293	0.0	142.0	142	0.5	1		136.6216216216216	79.0	0.0	806.0	5055.0	170.03306073155815	0.5182898301266686	0.548572538623695
nascent_Set2Cell1.39380	ID141986	141986	226	31.963525772094727	39.82363323037363	37.35923203782052	0.0	48.0	48	0.5	1		90.83783783783784	68.0	0.0	315.0	3361.0	83.44143438947448	0.3230230014269439	0.5315952312136177
nascent_Set2Cell1.39381	ID580264	580264	226	52.0400505065918	40.77065493579817	38.54498102403887	0.0	204.0	204	0.5	1		174.43243243243242	174.0	0.0	520.0	6454.0	106.70299916136393	0.49382354741252205	1.0808193219316913
nascent_Set2Cell1.39382	ID151201	151201	226	23.246204376220703	39.75805446663016	37.197686141174835	0.0	49.0	49	0.5	1		97.94594594594595	71.0	0.0	441.0	3624.0	101.80890212821545	0.3285675006873798	0.47585176672403756
nascent_Set2Cell1.39383	ID307873	307873	226	32.68608856201172	40.36953430881645	38.203328651327325	0.0	109.0	109	0.5	1		121.13513513513513	75.0	0.0	693.0	4482.0	163.210525627717	0.4373092079702503	0.45163789485118944
nascent_Set2Cell1.39384	ID936616	936616	226	62.33888244628906	41.071283149856285	37.68305303824894	0.0	331.0	331	0.5	1		191.21621621621622	158.0	0.0	650.0	7075.0	137.47083228717912	0.5273513800755164	0.9605174937567754
nascent_Set2Cell1.39385	ID373411	373411	226	38.08039474487305	40.50365058647533	38.28763434643585	0.0	129.0	129	0.5	1		120.48648648648648	71.0	0.0	566.0	4458.0	155.85634796568667	0.47656794896701526	0.4990168770159491
nascent_Set2Cell1.39386	ID1565374	1565374	226	54.00439453125	41.73924415088323	37.58955084953582	0.0	544.0	544	0.5	1		164.86486486486487	138.0	0.0	605.0	6100.0	142.8781847437728	0.4622818188628362	0.7295715931147988
nascent_Set2Cell1.39387	ID543396	543396	226	49.922584533691406	40.818718052688624	38.5861297923532	0.0	186.0	186	0.5	1		156.51351351351352	131.0	0.0	708.0	5791.0	140.9506654474894	0.4742420589218027	0.7144074524339141
nascent_Set2Cell1.39388	ID758436	758436	226	61.96931838989258	40.85764848860696	38.37766435975529	0.0	268.0	268	0.5	1		169.0810810810811	161.0	0.0	389.0	6256.0	100.26946427235694	0.465953769858705	1.0719607211919604
nascent_Set2Cell1.39389	ID715450	715450	226	57.355247497558594	40.82130308656117	38.55302193667293	0.0	250.0	250	0.5	1		166.56756756756758	157.0	0.0	435.0	6163.0	116.32080652243619	0.4149316267523784	0.8398546269426393
nascent_Set2Cell1.39390	ID1646248	1646248	226	54.980735778808594	41.725305464713074	37.50045446951403	0.0	570.0	570	0.5	1		175.2972972972973	152.0	0.0	531.0	6486.0	124.57725511702564	0.5051376625810813	0.9444957010985006
nascent_Set2Cell1.39391	ID165552	165552	226	35.207679748535156	39.97120170032886	37.46186187303361	0.0	59.0	59	0.5	1		121.02702702702703	94.0	0.0	554.0	4478.0	108.72071418866643	0.37457036559323864	0.6066895331487373
nascent_Set2Cell1.39392	ID1495716	1495716	226	68.2157211303711	40.950861654912536	37.68302056087136	0.0	520.0	520	0.5	1		208.02702702702703	195.0	32.0	571.0	7697.0	120.87332360930743	0.492425894956252	1.1357098731788036
nascent_Set2Cell1.39393	ID380604	380604	226	46.15572738647461	40.52890061652152	38.32064856753661	0.0	132.0	132	0.5	1		133.1081081081081	91.0	0.0	687.0	4925.0	151.70654856293078	0.49388243186093655	0.5801460457420216
nascent_Set2Cell1.39394	ID1722019	1722019	226	49.67438888549805	41.57473726800207	37.4286841659517	0.0	601.0	601	0.5	1		181.43243243243242	167.0	28.0	439.0	6713.0	95.28481881546868	0.4702347546369174	1.218005490016123
nascent_Set2Cell1.39395	ID499388	499388	226	47.83916091918945	40.74936435392168	38.426423883756435	0.0	168.0	168	0.5	1		159.75675675675674	134.0	0.0	668.0	5911.0	144.92726248505284	0.4962335193654301	0.7311826181028176
nascent_Set2Cell1.39396	ID1086123	1086123	226	69.5997543334961	41.05422788027007	37.7388915620866	0.0	379.0	379	0.5	1		219.9189189189189	186.0	26.0	777.0	8137.0	166.41403826640388	0.5103938545342264	0.8931365342058603
nascent_Set2Cell1.39397	ID197311	197311	226	35.66197204589844	39.97563819849967	37.42128611531991	0.0	66.0	66	0.5	1		103.70270270270271	61.0	0.0	433.0	3837.0	127.58175262788798	0.407415375662402	0.47059426546173067
nascent_Set2Cell1.39398	ID1149612	1149612	226	58.85475158691406	41.05492369173803	37.736909347449085	0.0	398.0	398	0.5	1		234.3783783783784	211.0	58.0	646.0	8672.0	143.20272176016599	0.45427455824149593	1.0225116778624388
nascent_Set2Cell1.39399	ID804529	804529	226	62.717430114746094	41.00059479384561	38.303208539246576	0.0	278.0	278	0.5	1		191.6216216216216	187.0	13.0	522.0	7090.0	112.75572204040402	0.4785701967924475	1.100118879113286
nascent_Set2Cell1.39400	ID585398	585398	226	47.79692459106445	40.79648716421403	38.568488079550164	0.0	205.0	205	0.5	1		148.2972972972973	135.0	0.0	571.0	5487.0	123.515375755604	0.45947273117883564	0.7559724431311047
nascent_Set2Cell1.39401	ID1195692	1195692	226	81.87418365478516	40.9802090965302	37.67400529007513	0.0	417.0	417	0.5	1		231.78378378378378	197.0	38.0	703.0	8576.0	163.5902970389298	0.5161409040878164	0.9646820917506803
nascent_Set2Cell1.39402	ID676532	676532	226	53.274776458740234	40.705322204367675	38.647333957540084	0.0	236.0	236	0.5	1		160.1081081081081	142.0	0.0	512.0	5924.0	117.77327177056577	0.45933968062969216	0.8558036887363634
nascent_Set2Cell1.39403	ID300742	300742	226	44.40879821777344	40.30556690890126	38.09651873554126	0.0	104.0	104	0.5	1		134.2972972972973	116.0	0.0	709.0	4969.0	157.93843119408285	0.4854537771888321	0.5557739548533335
nascent_Set2Cell1.39404	ID954058	954058	226	70.12398529052734	41.08627498774685	37.689407596441654	0.0	329.0	329	0.5	1		184.0	153.0	0.0	706.0	6808.0	151.91097539165642	0.5790733176548254	0.8883619022851407
nascent_Set2Cell1.39405	ID1028808	1028808	226	74.63091278076172	41.10977082421193	37.61544562801979	0.0	359.0	359	0.5	1		213.8918918918919	178.0	19.0	753.0	7914.0	154.93650738712722	0.5595713839070006	0.9906512566114433
nascent_Set2Cell1.39406	ID1513168	1513168	226	56.07067108154297	41.31559910718723	37.634944183413715	0.0	525.0	525	0.5	1		203.78378378378378	174.0	20.0	621.0	7540.0	119.27306092770095	0.42350537472395705	1.016616297819656
nascent_Set2Cell1.39407	ID1178329	1178329	226	74.2118148803711	40.96948775080658	37.71147895222145	0.0	411.0	411	0.5	1		225.67567567567568	188.0	3.0	640.0	8350.0	159.98716164708932	0.4726781238447006	0.9054975529070458
nascent_Set2Cell1.39408	ID232137	232137	226	26.618921279907227	40.02997873103779	37.77096080505292	0.0	80.0	80	0.5	1		107.1891891891892	76.0	0.0	576.0	3966.0	125.96600904781987	0.418218390310574	0.5018658273045404
nascent_Set2Cell1.39409	ID417485	417485	226	46.58504867553711	40.694436509038105	38.39004587051671	0.0	148.0	148	0.5	1		151.24324324324326	103.0	0.0	616.0	5596.0	149.17111825860437	0.4482834134639313	0.6276540641436003
nascent_Set2Cell1.39410	ID244429	244429	226	36.726070404052734	40.12623843536488	37.77108783919742	0.0	81.0	81	0.5	1		106.43243243243244	82.0	0.0	458.0	3938.0	107.19959072800722	0.3876133539557206	0.5546782238856401
nascent_Set2Cell1.39411	ID1365723	1365723	226	85.21286010742188	40.948793612390645	37.5396269246022	0.0	475.0	475	0.5	1		231.7027027027027	165.0	0.0	914.0	8573.0	222.88797196808994	0.5794590534498275	0.7627616398911593
nascent_Set2Cell1.39412	ID1071809	1071809	226	66.51778411865234	41.06405977972345	37.72535060288832	0.0	374.0	374	0.5	1		192.54054054054055	151.0	10.0	680.0	7124.0	160.60572748099523	0.5565957661375039	0.8573441860015879
nascent_Set2Cell1.39413	ID192215	192215	226	37.82356643676758	39.988059573989204	37.48520809256889	0.0	65.0	65	0.5	1		122.54054054054055	89.0	0.0	449.0	4534.0	114.29532764694243	0.3158568881174498	0.5147104723364065
nascent_Set2Cell1.39414	ID950998	950998	226	68.42133331298828	41.14239536552308	37.666818236359525	0.0	330.0	330	0.5	1		191.97297297297297	177.0	0.0	690.0	7103.0	146.1611527820665	0.5638617676198863	0.9471361493770107
nascent_Set2Cell1.39415	ID1227467	1227467	226	73.60088348388672	40.96133545045996	37.7218995362718	0.0	427.0	427	0.5	1		222.02702702702703	167.0	20.0	781.0	8215.0	182.41245792106636	0.542379046926155	0.8560381719904089
nascent_Set2Cell1.39416	ID1163978	1163978	226	65.09940338134766	40.98442953357611	37.701183829758136	0.0	407.0	407	0.5	1		195.83783783783784	157.0	0.0	623.0	7246.0	149.09924239943035	0.5433661087137728	0.9248573495505366
nascent_Set2Cell1.39417	ID1853127	1853127	226	34.11244201660156	41.52817550645785	37.089213172601404	0.0	643.0	643	0.5	1		126.89189189189189	128.0	0.0	250.0	4695.0	64.12911619181683	0.3394488366096264	1.0028981004914534
nascent_Set2Cell1.39418	ID1303246	1303246	226	84.98110961914062	40.94665120577731	37.638913884195276	0.0	453.0	453	0.5	1		243.32432432432432	203.0	48.0	699.0	9003.0	152.8759580789555	0.4660329543951067	1.0119270961129618
nascent_Set2Cell1.39419	ID1350388	1350388	226	75.85029602050781	40.946265947279045	37.60852081539874	0.0	467.0	467	0.5	1		226.54054054054055	153.0	19.0	1080.0	8382.0	207.52370608821678	0.5188274895983608	0.7458006253296076
nascent_Set2Cell1.39420	ID1597179	1597179	226	66.75768280029297	41.71275151630834	37.53459332373794	0.0	556.0	556	0.5	1		190.35135135135135	167.0	0.0	566.0	7043.0	141.98810909059648	0.49692887936540053	0.8900759247702902
nascent_Set2Cell1.39421	ID187111	187111	226	30.42101287841797	39.90850240080031	37.465358103383686	0.0	64.0	64	0.5	1		100.08108108108108	70.0	0.0	504.0	3703.0	113.47598335682663	0.3790174582968537	0.48480543425459377
nascent_Set2Cell1.39422	ID997097	997097	226	77.47879028320312	41.03871237584207	37.60409890767968	0.0	349.0	349	0.5	1		227.0810810810811	171.0	0.0	866.0	8402.0	167.51092474793967	0.5534350636132769	0.9659204924735815
nascent_Set2Cell1.39423	ID1043175	1043175	226	68.30828094482422	41.045328150050295	37.63093270242085	0.0	362.0	362	0.5	1		180.64864864864865	144.0	0.0	481.0	6684.0	125.42466003679398	0.5710246726918929	1.047016795048132
nascent_Set2Cell1.39424	ID1484540	1484540	226	86.41236877441406	40.81979146396449	37.667844638102814	0.0	516.0	516	0.5	1		223.54054054054055	173.0	22.0	693.0	8271.0	173.8592333844626	0.5295273437882022	0.8902657750345145
nascent_Set2Cell1.39425	ID612089	612089	226	54.014339447021484	40.758274517561425	38.660384547470514	0.0	213.0	213	0.5	1		179.21621621621622	161.0	7.0	458.0	6631.0	104.06838967587481	0.49505657755390287	1.140474743887425
nascent_Set2Cell1.39426	ID1319654	1319654	226	94.48204803466797	40.92273306812026	37.59526706669711	0.0	460.0	460	0.5	1		229.54054054054055	178.0	26.0	856.0	8493.0	205.9008114217721	0.547520349845646	0.7888514610680207
nascent_Set2Cell1.39427	ID355062	355062	226	46.001708984375	40.486576672328894	38.28275002658671	0.0	124.0	124	0.5	1		136.56756756756758	91.0	0.0	753.0	5053.0	161.97608543316588	0.46528497120383455	0.535455767276311
nascent_Set2Cell1.39428	ID1534690	1534690	226	74.68484497070312	41.63834054463863	37.62634285023928	0.0	534.0	534	0.5	1		199.83783783783784	144.0	0.0	805.0	7394.0	169.41722225085383	0.5438867004766322	0.8310806565515313
nascent_Set2Cell1.39429	ID1484513	1484513	226	64.8507080078125	40.88385415156939	37.61804719673026	0.0	514.0	514	0.5	1		206.78378378378378	172.0	0.0	733.0	7651.0	153.69398440030386	0.4426204542137558	0.8255986954184404
nascent_Set2Cell1.39430	ID1290980	1290980	226	77.13462829589844	40.90508483984318	37.6668059902126	0.0	449.0	449	0.5	1		221.59459459459458	178.0	0.0	669.0	8199.0	164.6242285832697	0.4767843117558783	0.8691611219159299
nascent_Set2Cell1.39431	ID1777388	1777388	226	38.300636291503906	41.611729129007905	37.303934619956365	0.0	619.0	619	0.5	1		147.45945945945945	149.0	52.0	341.0	5456.0	65.76287140366709	0.3937957342909849	1.2670499675018398
nascent_Set2Cell1.39432	ID214778	214778	226	28.004270553588867	40.0077451843832	37.778243785836864	0.0	76.0	76	0.5	1		108.32432432432432	67.0	0.0	566.0	4008.0	119.9576439262473	0.4063063002273939	0.5217971364295804
nascent_Set2Cell1.39433	ID1548013	1548013	226	62.33824157714844	41.69125974793255	37.57781184548904	0.0	538.0	538	0.5	1		164.9189189189189	103.0	0.0	739.0	6102.0	156.80762778682714	0.5073287175041269	0.7079698502676968
nascent_Set2Cell1.39434	ID457468	457468	226	54.75423049926758	40.705644518742275	38.42778309044564	0.0	159.0	159	0.5	1		165.75675675675674	133.0	0.0	592.0	6133.0	159.50625299575168	0.46284697296689836	0.6576003772351534
nascent_Set2Cell1.39435	ID471804	471804	226	44.92701721191406	40.78204316743689	38.40050385846005	0.0	163.0	163	0.5	1		152.8108108108108	105.0	0.0	795.0	5654.0	164.91695516866088	0.4510010524406629	0.5760081067550216
nascent_Set2Cell1.39436	ID818929	818929	226	56.26109313964844	40.96979183338386	38.227217772570015	0.0	285.0	285	0.5	1		191.78378378378378	167.0	30.0	515.0	7096.0	118.01956879525794	0.43006713516268336	0.9773895350880685
nascent_Set2Cell1.39437	ID1663719	1663719	226	61.22102737426758	41.65878266054184	37.459832940416106	0.0	579.0	579	0.5	1		168.2972972972973	139.0	1.0	499.0	6227.0	117.00352911697077	0.4987352552516413	0.9573116008052909
nascent_Set2Cell1.39438	ID1719066	1719066	226	63.75349044799805	41.650389160052164	37.47412712613014	0.0	591.0	591	0.5	1		184.21621621621622	190.0	0.0	440.0	6816.0	111.41941161792809	0.5234476496472725	1.1361684142644215
nascent_Set2Cell1.39439	ID1273618	1273618	226	74.21971893310547	40.92980852640978	37.724142940115094	0.0	443.0	443	0.5	1		233.59459459459458	207.0	40.0	687.0	8643.0	162.20707948988118	0.5379819282777454	1.0074869616385163
nascent_Set2Cell1.39440	ID1628954	1628954	226	66.3899154663086	41.71234039689215	37.54954528524527	0.0	566.0	566	0.5	1		189.83783783783784	164.0	4.0	576.0	7024.0	125.2658314486777	0.5369609035401841	1.0589123036306667
nascent_Set2Cell1.39441	ID885519	885519	226	74.08885955810547	41.02224479260652	38.033916256349414	0.0	303.0	303	0.5	1		193.78378378378378	163.0	0.0	843.0	7170.0	189.5595970686814	0.5380537745412993	0.7152466179685778
nascent_Set2Cell1.39442	ID286465	286465	226	38.36229705810547	40.282744249536265	38.09481334960138	0.0	100.0	100	0.5	1		116.78378378378379	69.0	0.0	578.0	4321.0	134.28393118379492	0.4530287059371301	0.5423005171227319
nascent_Set2Cell1.39443	ID340738	340738	226	40.397769927978516	40.35265633929256	38.1819050597096	0.0	116.0	116	0.5	1		120.35135135135135	93.0	0.0	581.0	4453.0	133.4449982860638	0.4631920836124205	0.5710030812407213
nascent_Set2Cell1.39444	ID640768	640768	226	58.4585075378418	40.77765214619341	38.614880966977175	0.0	225.0	225	0.5	1		167.86486486486487	146.0	0.0	415.0	6211.0	111.26324194903279	0.442212715792482	0.9252093156600928
nascent_Set2Cell1.39445	ID1007365	1007365	226	84.37663269042969	41.14022024058557	37.6212364905285	0.0	351.0	351	0.5	1		212.54054054054055	165.0	0.0	808.0	7864.0	170.69394225315062	0.5913638716255395	0.9254201723769833
nascent_Set2Cell1.39446	ID983810	983810	226	72.63162231445312	41.12917065473779	37.639648729140085	0.0	345.0	345	0.5	1		175.1891891891892	130.0	0.0	527.0	6482.0	133.67660765981248	0.5798770320356507	0.962043045369058
nascent_Set2Cell1.39447	ID1208066	1208066	226	77.6465072631836	40.985049261553044	37.703473864367375	0.0	421.0	421	0.5	1		233.05405405405406	186.0	0.0	769.0	8623.0	180.14160262692513	0.5234865865560623	0.8890773755161694
nascent_Set2Cell1.39448	ID514833	514833	226	56.45446014404297	40.80087284358746	38.526083611944784	0.0	180.0	180	0.5	1		155.32432432432432	133.0	0.0	695.0	5747.0	138.40922698329803	0.4903525351712307	0.7384546676304562
nascent_Set2Cell1.39449	ID729885	729885	226	57.941261291503906	40.82347241295378	38.47559117489182	0.0	254.0	254	0.5	1		185.35135135135135	180.0	0.0	396.0	6858.0	108.6580303869326	0.4040981210301114	0.9818684310121666
nascent_Set2Cell1.39450	ID1579791	1579791	226	64.47087097167969	41.705269588244775	37.59432112927795	0.0	546.0	546	0.5	1		194.1081081081081	150.0	0.0	621.0	7182.0	155.0409952567714	0.5040277396029346	0.8391231784085872
nascent_Set2Cell1.39451	ID772883	772883	226	56.69319534301758	40.86211815775891	38.41889483288826	0.0	269.0	269	0.5	1		168.97297297297297	143.0	0.0	514.0	6252.0	133.30093074745628	0.44206899534360716	0.7771736655705975
nascent_Set2Cell1.39452	ID655123	655123	226	46.86750793457031	40.761299076169024	38.69667312036681	0.0	228.0	228	0.5	1		164.8108108108108	157.0	29.0	551.0	6098.0	100.17064269364381	0.4221783688022783	0.9768258415644689
nascent_Set2Cell1.39453	ID597781	597781	226	53.089698791503906	40.724508673841356	38.593017464466236	0.0	212.0	212	0.5	1		178.83783783783784	172.0	0.0	458.0	6617.0	97.70406380537139	0.5038636363636364	1.2265389296043756
nascent_Set2Cell1.39454	ID1100557	1100557	226	71.29288482666016	41.005991165918196	37.78947023415743	0.0	384.0	384	0.5	1		203.48648648648648	185.0	2.0	702.0	7529.0	157.31419756893132	0.5438362660036654	0.9113067269320616
nascent_Set2Cell1.39455	ID177954	177954	226	28.57695770263672	39.95831763895138	37.414530097088154	0.0	60.0	60	0.5	1		95.29729729729729	60.0	0.0	428.0	3526.0	110.59406877427038	0.3234923648280417	0.4212319824387994
nascent_Set2Cell1.39456	ID1817402	1817402	226	33.144649505615234	41.47573308692456	37.15900983027635	0.0	631.0	631	0.5	1		125.05405405405405	119.0	15.0	277.0	4627.0	64.68682930771831	0.35739481563911724	1.0180145121021353
nascent_Set2Cell1.39457	ID486180	486180	226	55.255393981933594	40.79323165175081	38.4884760208612	0.0	174.0	174	0.5	1		157.8108108108108	121.0	0.0	725.0	5839.0	149.54706391074458	0.4069520934359875	0.6104538441227194
nascent_Set2Cell1.39458	ID506658	506658	226	54.8227653503418	40.864402821394194	38.55077824826187	0.0	177.0	177	0.5	1		176.6216216216216	148.0	33.0	919.0	6535.0	169.72663500650282	0.5344514421888353	0.7249014461128582
nascent_Set2Cell1.39459	ID759586	759586	226	54.205379486083984	40.82833323955068	38.35567907585587	0.0	266.0	266	0.5	1		158.75675675675674	135.0	2.0	468.0	5874.0	106.07555101210893	0.4296402473628476	0.8995495888051122
nascent_Set2Cell1.39460	ID1756979	1756979	226	52.08365249633789	41.58587764417098	37.351837469119126	0.0	606.0	606	0.5	1		167.67567567567568	152.0	0.0	447.0	6204.0	88.04135835379178	0.469025883767234	1.2161319230747096
nascent_Set2Cell1.39461	ID1611572	1611572	226	66.11415100097656	41.680013406484335	37.52750711939182	0.0	560.0	560	0.5	1		189.21621621621622	169.0	2.0	553.0	7001.0	139.65197518894664	0.578985148165939	0.9936436126416941
nascent_Set2Cell1.39462	ID1411896	1411896	226	89.61896514892578	40.87684784505801	37.48947462496308	0.0	491.0	491	0.5	1		243.94594594594594	189.0	0.0	792.0	9026.0	197.02946000054942	0.606768700409179	0.9351090079042448
nascent_Set2Cell1.39463	ID1377083	1377083	226	84.48927307128906	40.9170209623871	37.57719313595743	0.0	480.0	480	0.5	1		239.24324324324326	159.0	14.0	977.0	8852.0	220.54243801809884	0.5108281091016509	0.7335626931286039
nascent_Set2Cell1.39464	ID1241889	1241889	226	77.04042053222656	40.97462331550035	37.75492360631568	0.0	432.0	432	0.5	1		215.16216216216216	165.0	0.0	728.0	7961.0	173.55602897967904	0.5299968030513305	0.8588927114336192
nascent_Set2Cell1.39465	ID1726243	1726243	226	57.099735260009766	41.563327514973025	37.303709879113825	0.0	604.0	604	0.5	1		177.0810810810811	156.0	19.0	405.0	6552.0	100.4228223226336	0.4184799918397766	1.0404500174197764
nascent_Set2Cell1.39466	ID575281	575281	226	47.33708572387695	40.766322153017455	38.63242477415509	0.0	200.0	200	0.5	1		160.86486486486487	140.0	0.0	489.0	5952.0	110.47955119039554	0.45326487346898525	0.9082733683693456
nascent_Set2Cell1.39467	ID1011507	1011507	226	77.07429504394531	41.10280628705191	37.64724778815144	0.0	353.0	353	0.5	1		191.97297297297297	135.0	0.0	928.0	7103.0	194.04273390823624	0.6005962866422692	0.742460817354067
nascent_Set2Cell1.39468	ID1349417	1349417	226	85.51427459716797	40.923352352031856	37.581611749830195	0.0	469.0	469	0.5	1		280.4864864864865	244.0	46.0	914.0	10378.0	188.15059299838958	0.4853176339771061	0.9741886851015542
nascent_Set2Cell1.39469	ID737076	737076	226	54.236549377441406	40.774011480353124	38.48751402824503	0.0	259.0	259	0.5	1		184.97297297297297	166.0	0.0	495.0	6844.0	119.9118858177135	0.46356137737325265	0.9771749918771343
nascent_Set2Cell1.39470	ID391994	391994	226	60.245033264160156	40.60949556842305	38.354531977062805	0.0	138.0	138	0.5	1		149.21621621621622	109.0	0.0	845.0	5521.0	175.90593053219212	0.480172304900275	0.5503644463235006
nascent_Set2Cell1.39471	ID272199	272199	226	41.133522033691406	40.14760986733708	37.95592837388218	0.0	94.0	94	0.5	1		118.35135135135135	76.0	0.0	667.0	4379.0	131.65574136449285	0.4593486035094916	0.5659092169700951
nascent_Set2Cell1.39472	ID366401	366401	226	31.773433685302734	40.39759983566024	38.35881279831627	0.0	121.0	121	0.5	1		126.67567567567568	116.0	0.0	674.0	4687.0	134.06612258592855	0.4075623761032496	0.547180499953294
nascent_Set2Cell1.39473	ID1426257	1426257	226	84.5546646118164	40.814196606326895	37.530826756202735	0.0	496.0	496	0.5	1		246.16216216216216	205.0	13.0	872.0	9108.0	213.150509358152	0.5685908247491822	0.8372498832990184
nascent_Set2Cell1.39474	ID1774430	1774430	226	45.495445251464844	41.70103847942426	37.36680631201221	0.0	615.0	615	0.5	1		156.94594594594594	160.0	25.0	315.0	5807.0	79.63700491952565	0.39821937297202187	1.1225669412505763
nascent_Set2Cell1.39475	ID308035	308035	226	32.57338333129883	40.26261569511642	38.19694909022629	0.0	106.0	106	0.5	1		108.13513513513513	71.0	0.0	626.0	4001.0	136.1055885378379	0.3998899880736306	0.4539076357411363
nascent_Set2Cell1.39476	ID1794908	1794908	226	50.93290328979492	41.46580776963726	37.26604220832902	0.0	622.0	622	0.5	1		161.67567567567568	150.0	16.0	348.0	5982.0	85.40656169628176	0.4067417000661394	1.0946815035179394
nascent_Set2Cell1.39477	ID876356	876356	226	81.4557113647461	41.04264238461945	37.95143298982134	0.0	308.0	308	0.5	1		200.45945945945945	144.0	0.0	636.0	7417.0	171.4016716167991	0.537402749860733	0.8176241832720632
nascent_Set2Cell1.39478	ID554818	554818	226	58.29165267944336	40.71688300738932	38.50736472328602	0.0	195.0	195	0.5	1		168.8108108108108	165.0	0.0	499.0	6246.0	116.61614092536387	0.5238988937619717	0.9953204185492046
nascent_Set2Cell1.39479	ID1083229	1083229	226	84.46507263183594	41.030045509829634	37.7202254256855	0.0	377.0	377	0.5	1		239.54054054054055	187.0	0.0	829.0	8863.0	193.894099760467	0.5019023240126246	0.8256993536472491
nascent_Set2Cell1.39480	ID326486	326486	226	42.95652770996094	40.252212103022	38.226521530958	0.0	112.0	112	0.5	1		125.1891891891892	86.0	0.0	677.0	4632.0	128.65540491255396	0.4584051720875598	0.6117022804233955
nascent_Set2Cell1.39481	ID257878	257878	226	27.38047218322754	40.155632996193596	37.87999705434663	0.0	89.0	89	0.5	1		108.72972972972973	71.0	0.0	501.0	4023.0	128.99734033620155	0.38569533660223254	0.4692174776243836
nascent_Set2Cell1.39482	ID569182	569182	226	46.11716079711914	40.683903448729666	38.52833333090216	0.0	198.0	198	0.5	1		158.2972972972973	139.0	3.0	394.0	5857.0	97.00339766811861	0.41781650931977726	0.961794117939032
nascent_Set2Cell1.39483	ID442193	442193	226	55.86638259887695	40.6792255978531	38.38771594992392	0.0	155.0	155	0.5	1		158.02702702702703	101.0	0.0	678.0	5847.0	162.25964900027884	0.48598113712423613	0.6370256938518821
nascent_Set2Cell1.39484	ID1132358	1132358	226	65.75056457519531	41.04045995445713	37.750097736047884	0.0	393.0	393	0.5	1		197.40540540540542	192.0	2.0	661.0	7304.0	148.99262835222186	0.5010631318520626	0.8845405457138878
nascent_Set2Cell1.39485	ID1334083	1334083	226	79.50090026855469	40.95234923690611	37.58364141594809	0.0	461.0	461	0.5	1		202.0810810810811	153.0	0.0	840.0	7477.0	191.86878884313657	0.48571002777079864	0.6886433108835692
nascent_Set2Cell1.39486	ID787284	787284	226	56.27742385864258	40.8718031566312	38.30082099922697	0.0	275.0	275	0.5	1		184.9189189189189	169.0	0.0	458.0	6842.0	110.94928230161402	0.4180183716965471	0.982653387998546
nascent_Set2Cell1.39487	ID1492815	1492815	226	69.99667358398438	40.96489923854788	37.618727189037536	0.0	518.0	518	0.5	1		228.02702702702703	176.0	60.0	668.0	8437.0	131.52513204844297	0.4723838258070904	1.1124527022835307
nascent_Set2Cell1.39488	ID203610	203610	226	39.44755935668945	39.9145942319523	37.63545433092225	0.0	69.0	69	0.5	1		125.70270270270271	89.0	0.0	549.0	4651.0	123.55405134435537	0.36825847623034746	0.547648906919736
nascent_Set2Cell1.39489	ID712531	712531	226	46.41529083251953	40.86483536085289	38.646143337718854	0.0	248.0	248	0.5	1		181.1081081081081	162.0	5.0	411.0	6701.0	87.11352228997382	0.4074404683766966	1.2036949643600459
nascent_Set2Cell1.39490	ID683856	683856	226	55.456233978271484	40.74344733815728	38.64971686952109	0.0	238.0	238	0.5	1		180.1891891891892	193.0	20.0	526.0	6667.0	112.18408429348955	0.4684726565354179	1.0248159181142185
nascent_Set2Cell1.39491	ID1114955	1114955	226	63.38200378417969	41.02059884259892	37.752302790904366	0.0	388.0	388	0.5	1		219.21621621621622	197.0	0.0	589.0	8111.0	143.5893324603064	0.44869632718392244	0.9457049278411941
nascent_Set2Cell1.39492	ID669520	669520	226	50.21735763549805	40.694381271299825	38.5786638219672	0.0	232.0	232	0.5	1		159.6216216216216	142.0	13.0	448.0	5906.0	97.63120839594711	0.4489114717128899	1.0130990365186254
nascent_Set2Cell1.39493	ID892758	892758	226	68.25892639160156	41.13860462608152	37.797977856407684	0.0	316.0	316	0.5	1		200.3783783783784	139.0	23.0	836.0	7414.0	167.1810979731845	0.5002402934109017	0.7993031508849888
nascent_Set2Cell1.39494	ID905040	905040	226	59.93040084838867	41.07571731821105	37.82165273865459	0.0	312.0	312	0.5	1		188.6216216216216	153.0	6.0	676.0	6979.0	166.93068277837017	0.5084131980127957	0.7616962062287996
nascent_Set2Cell1.39495	ID1832773	1832773	226	46.76038360595703	41.5357196883422	37.17745639257173	0.0	634.0	634	0.5	1		153.75675675675674	147.0	0.0	368.0	5689.0	90.93386039846196	0.41971090165665254	0.9997442373197712
nascent_Set2Cell1.39496	ID1394549	1394549	226	73.4703598022461	40.92541894956695	37.52762522818413	0.0	482.0	482	0.5	1		210.45945945945945	144.0	0.0	819.0	7787.0	236.26957233382976	0.4951293021881908	0.5899708133817668
nascent_Set2Cell1.39497	ID1054579	1054579	226	83.96194458007812	41.08507438582663	37.67208242201003	0.0	369.0	369	0.5	1		228.83783783783784	170.0	0.0	599.0	8467.0	162.22250041113176	0.5460441532265143	0.996443340078353
nascent_Set2Cell1.39498	ID1510256	1510256	226	65.38613891601562	41.436774361432	37.64600056310809	0.0	527.0	527	0.5	1		191.1081081081081	156.0	0.0	642.0	7071.0	149.56377008260162	0.475177304964539	0.8231787913926453
nascent_Set2Cell1.39499	ID428910	428910	226	51.10640335083008	40.64236337112201	38.39004137461481	0.0	146.0	146	0.5	1		132.94594594594594	84.0	0.0	648.0	4919.0	155.95137168467076	0.4526269759464809	0.5312540133812482
nascent_Set2Cell1.39500	ID1805168	1805168	226	38.56908416748047	41.536539717713254	37.21696082426868	0.0	625.0	625	0.5	1		156.67567567567568	170.0	0.0	305.0	5797.0	63.9709370009599	0.3867894690231899	1.366195863607846
nascent_Set2Cell1.39501	ID1812343	1812343	226	36.34510803222656	41.54498929781841	37.10644485666223	0.0	629.0	629	0.5	1		129.48648648648648	128.0	0.0	296.0	4791.0	71.52179994846233	0.31153685690106964	0.8600920654214489
nascent_Set2Cell1.39502	ID384872	384872	226	45.761722564697266	40.565154229470956	38.33310951720782	0.0	133.0	133	0.5	1		136.45945945945945	71.0	0.0	752.0	5049.0	182.58872951018674	0.4648990659837301	0.4743628253816915
nascent_Set2Cell1.39503	ID933728	933728	226	70.69306945800781	41.09654184593143	37.75682459083759	0.0	325.0	325	0.5	1		193.02702702702703	151.0	0.0	771.0	7142.0	165.43738098454963	0.5416185408993784	0.8198437103550565
nascent_Set2Cell1.39504	ID245612	245612	226	41.0228157043457	40.12881246746135	37.87931100900337	0.0	85.0	85	0.5	1		128.67567567567568	106.0	0.0	509.0	4761.0	112.53173726505733	0.4243071466480266	0.68128389514223
nascent_Set2Cell1.39505	ID438134	438134	226	58.59019470214844	40.71250389771357	38.381924725526915	0.0	152.0	152	0.5	1		168.9189189189189	134.0	0.0	633.0	6250.0	155.7186527003069	0.5457898629478926	0.7660245029468357
nascent_Set2Cell1.39506	ID967551	967551	226	71.44011688232422	41.1521999580076	37.68398296358111	0.0	335.0	335	0.5	1		190.86486486486487	153.0	0.0	664.0	7062.0	163.54241076895045	0.554180077576958	0.8322909282361339
nascent_Set2Cell1.39507	ID540538	540538	226	55.30592346191406	40.80581631626415	38.55075519450736	0.0	183.0	183	0.5	1		151.94594594594594	127.0	6.0	548.0	5622.0	130.7586721037283	0.4032601808651575	0.6678758657114818
nascent_Set2Cell1.39508	ID1850217	1850217	226	32.92257308959961	41.41101117536072	37.12571762667177	0.0	644.0	644	0.5	1		126.13513513513513	136.0	0.0	257.0	4667.0	64.44987809753239	0.3723928401271823	1.0621035267724375
nascent_Set2Cell1.39509	ID1562464	1562464	226	61.32942581176758	41.67236049335356	37.605764859089376	0.0	541.0	541	0.5	1		187.97297297297297	170.0	0.0	702.0	6955.0	153.14399296930515	0.4653362248934151	0.7795698165932194
nascent_Set2Cell1.39510	ID1146729	1146729	226	63.34480667114258	41.022100143765925	37.74230253604364	0.0	400.0	400	0.5	1		214.40540540540542	177.0	0.0	663.0	7933.0	147.4937775447304	0.465241382494863	0.9231264374126807
nascent_Set2Cell1.39511	ID347004	347004	226	33.66400146484375	40.38044046414477	38.234345841637975	0.0	120.0	120	0.5	1		108.29729729729729	58.0	0.0	683.0	4007.0	141.82517894006472	0.4416611026738301	0.4678646633897864
nascent_Set2Cell1.39512	ID811916	811916	226	58.410011291503906	40.92097218890361	38.2499049161385	0.0	284.0	284	0.5	1		167.83783783783784	143.0	0.0	499.0	6210.0	136.06320294332042	0.4701453550905012	0.7889528608787105
nascent_Set2Cell1.39513	ID352133	352133	226	54.60267639160156	40.45016690030153	38.293065118127565	0.0	122.0	122	0.5	1		124.4054054054054	60.0	0.0	647.0	4603.0	156.12823423559726	0.5129555621925455	0.5403079647658949
nascent_Set2Cell1.39514	ID1068948	1068948	226	87.58354187011719	41.08103588820539	37.68969082932592	0.0	372.0	372	0.5	1		230.16216216216216	198.0	0.0	707.0	8516.0	175.7794567559515	0.6057538982860323	0.987900122018481
nascent_Set2Cell1.39515	ID1362834	1362834	226	85.71702575683594	40.94058518744097	37.586278124132505	0.0	473.0	473	0.5	1		239.8108108108108	173.0	0.0	871.0	8873.0	208.9180910518971	0.5555461905813458	0.8198982633774387
nascent_Set2Cell1.39516	ID979846	979846	226	65.18157196044922	41.11272861974848	37.674112291649344	0.0	341.0	341	0.5	1		185.9189189189189	166.0	1.0	552.0	6879.0	130.92563164262765	0.5550831431366157	1.0137557448559766
nascent_Set2Cell1.39517	ID1660817	1660817	226	60.121498107910156	41.73037570358244	37.47536537728105	0.0	577.0	577	0.5	1		180.6216216216216	187.0	0.0	568.0	6683.0	121.58247117614158	0.48338999835660756	0.9682133808354069
nascent_Set2Cell1.39518	ID297870	297870	226	32.60734939575195	40.205810381283214	37.95006991695067	0.0	97.0	97	0.5	1		103.27027027027027	82.0	0.0	591.0	3821.0	119.10771237475409	0.4317177521774767	0.5228870944891594
nascent_Set2Cell1.39519	ID744321	744321	226	52.011775970458984	40.810716271964345	38.56531750645039	0.0	258.0	258	0.5	1		144.83783783783784	131.0	0.0	381.0	5359.0	93.76492874130425	0.47865271681238664	1.000059738798942
nascent_Set2Cell1.39520	ID1545113	1545113	226	63.47269821166992	41.707235665700665	37.635536314625575	0.0	537.0	537	0.5	1		200.67567567567568	159.0	4.0	667.0	7425.0	154.89208681710812	0.5154533260196977	0.8813375617981286
nascent_Set2Cell1.39521	ID1594263	1594263	226	59.51570129394531	41.66648028188942	37.54244887497877	0.0	555.0	555	0.5	1		163.48648648648648	119.0	0.0	619.0	6049.0	136.00870511797348	0.5082853125258485	0.8101570371384135
nascent_Set2Cell1.39522	ID229267	229267	226	32.66777801513672	40.08260528809363	37.79713154079264	0.0	79.0	79	0.5	1		101.21621621621621	65.0	0.0	548.0	3745.0	118.0054459984169	0.42034016979315575	0.5076759246291701
nascent_Set2Cell1.39523	ID1316742	1316742	226	79.2440414428711	40.921901436195	37.59840230883587	0.0	458.0	458	0.5	1		224.54054054054055	164.0	0.0	731.0	8308.0	167.43151080609292	0.5432739236554234	0.9441987156569608
nascent_Set2Cell1.39524	ID1224576	1224576	226	66.78790283203125	40.971317149349346	37.725688797115666	0.0	426.0	426	0.5	1		222.56756756756758	174.0	5.0	721.0	8235.0	172.3927267962667	0.5109998438612323	0.8732312795981685
nascent_Set2Cell1.39525	ID994202	994202	226	78.6980972290039	41.13825287801416	37.634501443247544	0.0	348.0	348	0.5	1		222.21621621621622	187.0	24.0	871.0	8222.0	162.24983053152167	0.49934289950088423	0.9122616193459576
nascent_Set2Cell1.39526	ID691103	691103	226	55.71624755859375	40.71615490630289	38.585934904354914	0.0	243.0	243	0.5	1		185.35135135135135	190.0	0.0	386.0	6858.0	98.82369717392244	0.46402953380797896	1.1889413721670274
nascent_Set2Cell1.39527	ID829334	829334	226	60.94741439819336	40.968008828905774	38.13949334884047	0.0	291.0	291	0.5	1		205.2972972972973	171.0	47.0	478.0	7596.0	103.85750517599284	0.4358424430899592	1.2000465016720376
nascent_Set2Cell1.39528	ID142232	142232	226	28.18222427368164	39.899572895867706	37.28182589331588	0.0	53.0	53	0.5	1		100.37837837837837	75.0	0.0	504.0	3714.0	108.33957708964884	0.29453421790400985	0.42160451912839697
nascent_Set2Cell1.39529	ID1192844	1192844	226	66.84871673583984	41.015905283291275	37.743122422713974	0.0	412.0	412	0.5	1		199.8918918918919	179.0	0.0	574.0	7396.0	149.3861111690448	0.47643452456360585	0.8635828022947349
nascent_Set2Cell1.39530	ID918417	918417	226	82.99569702148438	41.10194248804019	37.79169046727656	0.0	321.0	321	0.5	1		204.0	157.0	0.0	970.0	7548.0	192.30704615276062	0.57634296753102	0.775702606365136
nascent_Set2Cell1.39531	ID948143	948143	226	66.30387878417969	41.1561535110514	37.78291545783914	0.0	328.0	328	0.5	1		190.97297297297297	158.0	0.0	668.0	7066.0	134.0278757254306	0.5833099024737601	1.0498812790006675
nascent_Set2Cell1.39532	ID1458101	1458101	226	74.89095306396484	40.85956266098327	37.652356580097	0.0	509.0	509	0.5	1		236.0810810810811	193.0	32.0	822.0	8735.0	174.24669267997575	0.46004500160720024	0.8538089675344849
nascent_Set2Cell1.39533	ID1754041	1754041	226	45.486732482910156	41.503870995742076	37.313063345625956	0.0	613.0	613	0.5	1		141.86486486486487	144.0	0.0	505.0	5249.0	95.32609592637561	0.41314919200874967	0.8701856770728364
nascent_Set2Cell1.39534	ID1839033	1839033	226	35.411521911621094	41.36737772713574	37.253255586399504	0.0	639.0	639	0.5	1		120.64864864864865	111.0	9.0	313.0	4464.0	72.08413919249591	0.31936449655207694	0.810278997398979
nascent_Set2Cell1.39535	ID312225	312225	226	23.44486427307129	40.25929944560325	38.16500679438784	0.0	108.0	108	0.5	1		130.21621621621622	85.0	0.0	720.0	4818.0	155.2440972460136	0.33275881329694706	0.4188494743272967
nascent_Set2Cell1.39536	ID691104	691104	226	54.544883728027344	40.71541000476949	38.64626242165186	0.0	244.0	244	0.5	1		170.6216216216216	162.0	0.0	400.0	6313.0	102.59395459538305	0.4353232063433419	1.0087984426548189
nascent_Set2Cell1.39537	ID1288120	1288120	226	74.9112548828125	40.93115312731406	37.7264578081349	0.0	444.0	444	0.5	1		235.8108108108108	168.0	24.0	784.0	8725.0	178.26943369795896	0.4873447028711784	0.8668449854324853
nascent_Set2Cell1.39538	ID1716145	1716145	226	62.84695816040039	41.65629263013952	37.45932288948508	0.0	596.0	596	0.5	1		196.67567567567568	188.0	0.0	575.0	7277.0	116.17182055856702	0.49616473453636784	1.1228618594226452
nascent_Set2Cell1.39539	ID1791920	1791920	226	37.77190017700195	41.53634583115419	37.23780216111771	0.0	623.0	623	0.5	1		131.51351351351352	147.0	0.0	286.0	4866.0	69.1478374457468	0.34023848460973144	0.9656575153274881
nascent_Set2Cell1.39540	ID847778	847778	226	63.80116271972656	40.98967048154663	38.12055115485292	0.0	295.0	295	0.5	1		207.78378378378378	189.0	0.0	602.0	7688.0	121.9635954644607	0.47850801522976877	1.1027497322716533
nascent_Set2Cell1.39541	ID1576873	1576873	226	69.85559844970703	41.75861002469272	37.53818764342012	0.0	547.0	547	0.5	1		184.86486486486487	154.0	0.0	577.0	6840.0	146.59660488757768	0.5782940198285167	0.9241048535845977
nascent_Set2Cell1.39542	ID1308578	1308578	226	69.25379180908203	40.916088164670676	37.58801112955076	0.0	455.0	455	0.5	1		211.9189189189189	170.0	0.0	819.0	7841.0	190.29485576896744	0.47973329147677723	0.7220862748971468
nascent_Set2Cell1.39543	ID1175459	1175459	226	78.29851531982422	41.006403511283374	37.697742231772494	0.0	408.0	408	0.5	1		219.02702702702703	205.0	0.0	567.0	8104.0	142.59217028654493	0.5120447289790213	1.0403399739356696
nascent_Set2Cell1.39544	ID1161122	1161122	226	65.50762176513672	41.06472977148816	37.695521149986206	0.0	405.0	405	0.5	1		211.1891891891892	179.0	0.0	723.0	7814.0	161.106906852051	0.4967404947596512	0.8701028189517949
nascent_Set2Cell1.39545	ID581566	581566	226	47.64937973022461	40.785008943945655	38.59847296625166	0.0	203.0	203	0.5	1		162.0810810810811	161.0	0.0	419.0	5997.0	101.2165934953296	0.4584570270709518	1.0067360030061736
nascent_Set2Cell1.39546	ID1097639	1097639	226	65.73548889160156	41.02558598325952	37.72070851468413	0.0	383.0	383	0.5	1		185.35135135135135	148.0	0.0	599.0	6858.0	128.47032000864294	0.4986888111888112	0.9601544648059784
nascent_Set2Cell1.39547	ID1698720	1698720	226	52.53684997558594	41.60913846988553	37.46921718575541	0.0	590.0	590	0.5	1		181.21621621621622	184.0	44.0	424.0	6705.0	81.40438670105054	0.42277973765126675	1.3229874925842984
nascent_Set2Cell1.39548	ID454584	454584	226	36.24168395996094	40.738835331275816	38.442821175866825	0.0	158.0	158	0.5	1		125.91891891891892	87.0	0.0	693.0	4659.0	156.74189299935426	0.4530798054907042	0.5009808587038799
nascent_Set2Cell1.39549	ID637901	637901	226	46.94523620605469	40.745514571067694	38.60483111960836	0.0	221.0	221	0.5	1		169.27027027027026	160.0	11.0	507.0	6263.0	110.14980926211575	0.4080409516325853	0.8906670777645276
nascent_Set2Cell1.39550	ID483266	483266	226	52.44803237915039	40.74994284259069	38.42688836453625	0.0	170.0	170	0.5	1		158.3783783783784	117.0	6.0	738.0	5860.0	158.1757727184384	0.5184921719565811	0.6837787018417186
nascent_Set2Cell1.39551	ID1453023	1453023	226	75.87830352783203	40.844672000285726	37.554980533301176	0.0	505.0	505	0.5	1		230.72972972972974	171.0	0.0	951.0	8537.0	222.24806568945138	0.5325546691799342	0.7215123750673916
nascent_Set2Cell1.39552	ID414669	414669	226	49.33068084716797	40.66167615569427	38.4090735394583	0.0	144.0	144	0.5	1		142.40540540540542	95.0	0.0	723.0	5269.0	140.1771616085753	0.4898688558910173	0.6680531189687128
nascent_Set2Cell1.39553	ID444374	444374	226	40.62548828125	40.74690127533044	38.41990644331637	0.0	157.0	157	0.5	1		143.1081081081081	113.0	0.0	567.0	5295.0	141.62661861069444	0.4204113848546714	0.5981494027739249
nascent_Set2Cell1.39554	ID737243	737243	226	54.53614807128906	40.87751709570592	38.470749080324154	0.0	257.0	257	0.5	1		204.97297297297297	200.0	16.0	477.0	7584.0	98.05851044897362	0.4370401276096065	1.2714337131887468
nascent_Set2Cell1.39555	ID1378244	1378244	226	78.41677856445312	40.91395265519941	37.53271501728175	0.0	476.0	476	0.5	1		227.75675675675674	176.0	21.0	921.0	8427.0	194.95917028464723	0.5523762795385424	0.8313724335050869
nascent_Set2Cell1.39556	ID1270720	1270720	226	72.75513458251953	40.891129931977716	37.66894717449856	0.0	442.0	442	0.5	1		241.9189189189189	234.0	36.0	716.0	8951.0	151.31082401951772	0.5305470995936479	1.108426954441553
nascent_Set2Cell1.39557	ID1482690	1482690	226	77.28435516357422	40.86717822735844	37.63364292362499	0.0	515.0	515	0.5	1		235.94594594594594	212.0	0.0	587.0	8730.0	137.90897681400543	0.525621098443158	1.1788975967085151
nascent_Set2Cell1.39558	ID526301	526301	226	55.769996643066406	40.79376500542178	38.56452265456764	0.0	187.0	187	0.5	1		168.51351351351352	128.0	0.0	780.0	6235.0	166.07706069800875	0.46512631529001336	0.6442447999416309
nascent_Set2Cell1.39559	ID727006	727006	226	51.28115463256836	40.809392790932	38.52720108695541	0.0	253.0	253	0.5	1		156.64864864864865	149.0	2.0	357.0	5796.0	94.92283890268637	0.48438436922455597	1.0770346556427506
nascent_Set2Cell1.39560	ID700370	700370	226	59.55577087402344	40.699503207023184	38.616364346246286	0.0	239.0	239	0.5	1		178.02702702702703	158.0	17.0	476.0	6587.0	111.63767944323938	0.4732405149313754	1.0245033884937775
nascent_Set2Cell1.39561	ID468955	468955	226	53.331993103027344	40.69844690624602	38.453206826939436	0.0	165.0	165	0.5	1		174.32432432432432	141.0	0.0	737.0	6450.0	159.5269141440915	0.5145511381147361	0.7425037020231949
nascent_Set2Cell1.39562	ID652264	652264	226	55.75687026977539	40.735679672482114	38.59454968512562	0.0	223.0	223	0.5	1		182.51351351351352	167.0	0.0	500.0	6753.0	128.58128030800455	0.47908560669799727	0.9195325095258591
nascent_Set2Cell1.39563	ID158688	158688	226	41.386085510253906	39.896537682476755	37.386785443378685	0.0	55.0	55	0.5	1		126.72972972972973	105.0	0.0	446.0	4689.0	108.49773388535938	0.3736285713480915	0.6354166646845616
nascent_Set2Cell1.39564	ID511970	511970	226	50.25746536254883	40.828375463294385	38.53135216301742	0.0	176.0	176	0.5	1		163.2972972972973	126.0	0.0	798.0	6042.0	152.43502529581886	0.4632929727388422	0.6783419120861507
nascent_Set2Cell1.39565	ID1112053	1112053	226	73.69464874267578	41.02584832106075	37.770226764766555	0.0	382.0	382	0.5	1		218.0	183.0	14.0	662.0	8066.0	156.60920932194392	0.468013468013468	0.8875595541399842
nascent_Set2Cell1.39566	ID1409008	1409008	226	73.5435562133789	40.83625973450151	37.54530448521845	0.0	490.0	490	0.5	1		219.24324324324326	185.0	0.0	739.0	8112.0	175.6754275812524	0.5650397869618976	0.9011536394999242
nascent_Set2Cell1.39567	ID873450	873450	226	77.54334259033203	41.006896867891854	37.97434128407637	0.0	304.0	304	0.5	1		194.35135135135135	114.0	0.0	834.0	7191.0	192.91826366743106	0.5434993034415149	0.7094744661217317
nascent_Set2Cell1.39568	ID337901	337901	226	45.82910919189453	40.43503340582301	38.163455527998536	0.0	113.0	113	0.5	1		130.78378378378378	73.0	0.0	778.0	4839.0	157.69487681650972	0.45536780675143795	0.518986271105719
nascent_Set2Cell1.39569	ID283630	283630	226	34.902462005615234	40.2694645898481	38.13742551129598	0.0	98.0	98	0.5	1		105.5945945945946	87.0	0.0	535.0	3907.0	122.58250270723784	0.3440150302324658	0.44097756092673845
nascent_Set2Cell1.39570	ID626659	626659	226	61.95328140258789	40.77279557909983	38.57558327786321	0.0	219.0	219	0.5	1		170.83783783783784	155.0	0.0	517.0	6321.0	127.46121708920663	0.5576915558219961	0.9597289689114475
nascent_Set2Cell1.39571	ID594915	594915	226	61.66862106323242	40.84038683380166	38.61442986454929	0.0	207.0	207	0.5	1		159.54054054054055	168.0	0.0	371.0	5903.0	113.30161188286446	0.503243823634919	0.9427878820013671
nascent_Set2Cell1.39572	ID370670	370670	226	33.74522018432617	40.580552800848054	38.272143094491874	0.0	130.0	130	0.5	1		121.56756756756756	71.0	0.0	587.0	4498.0	148.01830602637946	0.409005682203243	0.47681388097770055
nascent_Set2Cell1.39573	ID1608680	1608680	226	62.77935028076172	41.7255549049677	37.48926334508768	0.0	559.0	559	0.5	1		176.48648648648648	136.0	13.0	501.0	6530.0	121.86140160527123	0.46306573368722204	0.9167566944546228
nascent_Set2Cell1.39574	ID852989	852989	226	59.98447799682617	41.044392773857076	38.066567172322046	0.0	296.0	296	0.5	1		183.54054054054055	168.0	0.0	455.0	6791.0	117.5808456137957	0.42693144601608635	0.9340722249927066
nascent_Set2Cell1.39575	ID375797	375797	226	42.96228790283203	40.44513410945822	38.212591929683256	0.0	128.0	128	0.5	1		137.2972972972973	107.0	0.0	658.0	5080.0	162.7799920930881	0.44356037422400985	0.5183328693490152
nascent_Set2Cell1.39576	ID1529831	1529831	226	48.74131774902344	41.60598018117642	37.602968592348105	0.0	530.0	530	0.5	1		157.27027027027026	127.0	0.0	585.0	5819.0	124.66458301481724	0.4379559875825248	0.768454954144675
nascent_Set2Cell1.39577	ID962558	962558	226	69.55526733398438	41.13938703778843	37.617412421146184	0.0	336.0	336	0.5	1		195.94594594594594	173.0	26.0	695.0	7250.0	140.05989709683058	0.5924104955480088	1.0409267949933323
nascent_Set2Cell1.39578	ID680955	680955	226	57.326969146728516	40.69008163855273	38.56996386884015	0.0	237.0	237	0.5	1		178.54054054054055	177.0	0.0	420.0	6606.0	105.5616182864551	0.4720197462300899	1.0846942369845336
nascent_Set2Cell1.39579	ID609279	609279	226	44.712364196777344	40.875480732323226	38.54843996343693	0.0	211.0	211	0.5	1		154.97297297297297	116.0	26.0	482.0	5734.0	109.22924071432077	0.3988072270080398	0.8090068480226846
nascent_Set2Cell1.39580	ID1626095	1626095	226	60.41307830810547	41.65850697085795	37.477687059825136	0.0	565.0	565	0.5	1		179.0	130.0	12.0	540.0	6623.0	134.41767410244498	0.4768742562475208	0.8599773401677333
nascent_Set2Cell1.39581	ID389119	389119	226	48.941959381103516	40.49968940418881	38.33382374454504	0.0	135.0	135	0.5	1		139.02702702702703	86.0	0.0	840.0	5144.0	177.1229150252079	0.5046519738544444	0.5265145746078306
nascent_Set2Cell1.39582	ID1129450	1129450	226	58.994529724121094	41.00099961011899	37.76681993454088	0.0	394.0	394	0.5	1		182.64864864864865	160.0	0.0	602.0	6758.0	144.5652901741048	0.4785646290345484	0.8178670479462431
nascent_Set2Cell1.39583	ID870385	870385	226	71.0113754272461	40.981645979868546	38.016190234052985	0.0	302.0	302	0.5	1		188.6216216216216	121.0	0.0	764.0	6979.0	173.41301875890136	0.5919600987879612	0.8089096699855897
nascent_Set2Cell1.39584	ID1678308	1678308	226	58.54243087768555	41.716252251515414	37.46315857867647	0.0	583.0	583	0.5	1		186.67567567567568	188.0	0.0	423.0	6907.0	103.00217205208563	0.46267404592898476	1.1465656524119996
nascent_Set2Cell1.39585	ID1329131	1329131	226	87.09024047851562	40.97162921154887	37.59647783939281	0.0	464.0	464	0.5	1		248.21621621621622	197.0	0.0	1068.0	9184.0	202.77986629390546	0.5421998002691604	0.8607044037377863
nascent_Set2Cell1.39863	ID766473	766473	298	29.709074020385742	15.422099135261668	17.47583517634604	0.0	267.0	267	0.5	1		120.43243243243244	123.0	0.0	300.0	4456.0	73.40168804467517	0.28977349421733256	0.7372463247328609
nascent_Set2Cell1.39864	ID396293	396293	298	36.92168045043945	15.056313087220742	17.677014682228542	0.0	141.0	141	0.5	1		127.86486486486487	85.0	0.0	629.0	4731.0	142.02898025132487	0.38628964432980256	0.5017222225210684
nascent_Set2Cell1.39865	ID265731	265731	298	39.8734245300293	15.866796075344222	18.876803498506135	0.0	93.0	93	0.5	1		120.05405405405405	93.0	0.0	399.0	4442.0	100.0824509941528	0.33961429774845114	0.6082121405072113
nascent_Set2Cell1.39866	ID359938	359938	298	42.020198822021484	15.389315937717408	18.24034949621983	0.0	126.0	126	0.5	1		147.8918918918919	115.0	0.0	579.0	5472.0	118.31191913839541	0.3874188613466122	0.6981022332348513
nascent_Set2Cell1.39867	ID391181	391181	298	45.58941650390625	14.97149330066314	17.680199557345873	0.0	138.0	138	0.5	1		148.97297297297297	91.0	0.0	727.0	5512.0	162.44853654935469	0.45536156308789066	0.5738615745833463
nascent_Set2Cell1.39868	ID191502	191502	298	28.209577560424805	15.753995011446671	18.73666121056578	0.0	65.0	65	0.5	1		108.72972972972973	104.0	0.0	332.0	4023.0	79.8003232549317	0.050387689341398846	0.13072193671857243
nascent_Set2Cell1.39869	ID617988	617988	298	52.63229751586914	15.134819594786114	17.282580993182957	0.0	217.0	217	0.5	1		174.2972972972973	133.0	0.0	568.0	6449.0	137.37880817992612	0.46557612759569345	0.8060894286152813
nascent_Set2Cell1.39870	ID729092	729092	298	49.52141571044922	15.443024046074418	17.72892865736855	0.0	254.0	254	0.5	1		177.43243243243242	173.0	10.0	410.0	6565.0	92.92665582793434	0.3796629246404896	1.0508673255110401
nascent_Set2Cell1.39871	ID706064	706064	298	37.82699966430664	15.324308340802942	17.487089422170705	0.0	246.0	246	0.5	1		161.48648648648648	146.0	15.0	406.0	5975.0	95.46483402035818	0.4044302610197149	0.9742406008466268
nascent_Set2Cell1.39872	ID320025	320025	298	36.965797424316406	15.811337167242494	18.888693100150963	0.0	111.0	111	0.5	1		143.21621621621622	122.0	0.0	380.0	5299.0	88.04643192187957	0.369514354408832	0.877758725953765
nascent_Set2Cell1.39873	ID668692	668692	298	54.437965393066406	15.158163527855384	17.36243576098687	0.0	232.0	232	0.5	1		162.02702702702703	134.0	0.0	587.0	5995.0	134.01170895909857	0.4090596287511625	0.7019916743156854
nascent_Set2Cell1.39874	ID340005	340005	298	35.11786651611328	15.72089790898627	18.66120824790045	0.0	116.0	116	0.5	1		130.24324324324326	121.0	0.0	377.0	4819.0	97.18178996242197	0.3928829499849922	0.7560471205811629
nascent_Set2Cell1.39875	ID645675	645675	298	54.772438049316406	15.160155982292308	17.33944641008514	0.0	227.0	227	0.5	1		200.2972972972973	153.0	0.0	713.0	7411.0	136.3200614699068	0.5201766436329102	1.0055463735350763
nascent_Set2Cell1.39876	ID251424	251424	298	28.485994338989258	16.001248135202147	18.988793134137385	0.0	87.0	87	0.5	1		141.67567567567568	138.0	7.0	310.0	5242.0	73.86777001810361	0.33921916876085473	0.9716257781200053
nascent_Set2Cell1.39877	ID625706	625706	298	64.82110595703125	15.183231965930675	17.323959766549528	0.0	219.0	219	0.5	1		194.51351351351352	163.0	8.0	697.0	7197.0	156.34019558884	0.4699249707630477	0.7955042033551132
nascent_Set2Cell1.39878	ID568365	568365	298	44.35777282714844	15.02542525795527	17.289037357117465	0.0	198.0	198	0.5	1		155.56756756756758	147.0	0.0	513.0	5756.0	123.22394710907918	0.3722653505428897	0.6849651225211169
nascent_Set2Cell1.39879	ID285741	285741	298	36.09758377075195	15.87991079797231	18.862644135067733	0.0	100.0	100	0.5	1		146.78378378378378	137.0	4.0	314.0	5431.0	63.034001025520226	0.40550157826044225	1.3436755393006772
nascent_Set2Cell1.39880	ID306222	306222	298	39.96687698364258	15.93026605318018	18.842093470877483	0.0	109.0	109	0.5	1		127.67567567567568	105.0	0.0	353.0	4724.0	90.75426346093244	0.41708418061985314	0.8281312859620967
nascent_Set2Cell1.39881	ID683041	683041	298	56.65589141845703	15.198895241271181	17.361521332183077	0.0	238.0	238	0.5	1		177.8918918918919	150.0	0.0	544.0	6582.0	121.21738594217685	0.4371329897231874	0.8927664470543653
nascent_Set2Cell1.39882	ID497195	497195	298	63.242164611816406	15.010240303596214	17.245218442139144	0.0	171.0	171	0.5	1		186.43243243243242	151.0	17.0	866.0	6898.0	166.6360872847943	0.39193738346226453	0.6300563488429025
nascent_Set2Cell1.39883	ID554021	554021	298	58.84356689453125	15.081924337260617	17.339099332159968	0.0	195.0	195	0.5	1		170.32432432432432	135.0	0.0	542.0	6302.0	121.39102430073147	0.44138691661544316	0.8593280231434736
nascent_Set2Cell1.39884	ID476723	476723	298	54.99535369873047	14.954937497149468	17.342658546786453	0.0	166.0	166	0.5	1		174.27027027027026	118.0	0.0	703.0	6448.0	170.0100730101747	0.3477123184706719	0.5289340498003002
nascent_Set2Cell1.39885	ID539708	539708	298	62.32844161987305	15.009173004760134	17.254800484118466	0.0	183.0	183	0.5	1		174.86486486486487	131.0	0.0	593.0	6470.0	136.49382610420358	0.4686251827924133	0.8175874124184823
nascent_Set2Cell1.39886	ID441393	441393	298	60.83143615722656	14.881270517539292	17.241318769402323	0.0	157.0	157	0.5	1		183.6216216216216	115.0	0.0	737.0	6794.0	192.99530094327733	0.5319202446472572	0.6607199852411443
nascent_Set2Cell1.39887	ID519741	519741	298	55.6175651550293	14.956981439963014	17.249516396689803	0.0	181.0	181	0.5	1		192.32432432432432	171.0	21.0	614.0	7116.0	133.85897513885732	0.3963432178965531	0.815635211922373
nascent_Set2Cell1.39888	ID216638	216638	298	23.34207534790039	15.816592653125332	18.90436607157554	0.0	74.0	74	0.5	1		109.43243243243244	103.0	0.0	307.0	4049.0	80.23768183083048	0.23942169582519013	0.526916846472765
nascent_Set2Cell1.39889	ID378424	378424	298	38.12854766845703	15.143303033228213	17.882687838300118	0.0	132.0	132	0.5	1		143.13513513513513	117.0	0.0	594.0	5296.0	133.84405564398904	0.41059565335423165	0.6225711140215667
nascent_Set2Cell1.39890	ID373818	373818	298	40.53107833862305	15.263555491000224	18.115179668674347	0.0	128.0	128	0.5	1		132.8918918918919	106.0	8.0	511.0	4917.0	108.28531853492518	0.3860427548036136	0.6836245972959998
nascent_Set2Cell1.39891	ID588364	588364	298	48.186073303222656	15.079701868869753	17.282730705193803	0.0	202.0	202	0.5	1		158.54054054054055	130.0	9.0	445.0	5866.0	120.46359399203345	0.3962287469360572	0.746971306856402
nascent_Set2Cell1.39892	ID786505	786505	298	35.81309127807617	15.63329206051189	17.86416872566634	0.0	275.0	275	0.5	1		141.3783783783784	136.0	17.0	323.0	5231.0	71.17090204077293	0.33077952353345524	0.9875134713335617
nascent_Set2Cell1.39893	ID428111	428111	298	44.63039016723633	14.971502232432295	17.60875176869952	0.0	146.0	146	0.5	1		156.02702702702703	113.0	0.0	593.0	5773.0	141.83195974393362	0.43671226845149363	0.6687769828126284
nascent_Set2Cell1.39894	ID365644	365644	298	34.768924713134766	15.554381917934293	18.466075943546976	0.0	121.0	121	0.5	1		129.7027027027027	110.0	0.0	376.0	4799.0	87.83155117257911	0.27924787516532185	0.6447088645231409
nascent_Set2Cell1.39895	ID237133	237133	298	28.466463088989258	15.7954205776166	18.86873928294073	0.0	82.0	82	0.5	1		131.2972972972973	124.0	0.0	349.0	4858.0	82.25396473553549	0.2814349539212292	0.7011491480407827
nascent_Set2Cell1.39896	ID743517	743517	298	33.15403747558594	15.404208158908789	17.553030022813736	0.0	258.0	258	0.5	1		138.02702702702703	133.0	0.0	285.0	5107.0	74.99536522215759	0.329961237592524	0.9132373085414399
nascent_Set2Cell1.39897	ID631390	631390	298	55.31230545043945	15.130795572231586	17.314448882166626	0.0	216.0	216	0.5	1		164.02702702702703	155.0	0.0	463.0	6069.0	128.96306243057145	0.48804532203897305	0.8343035028131346
nascent_Set2Cell1.39898	ID720466	720466	298	51.89034652709961	15.408003628798278	17.57356743753834	0.0	251.0	251	0.5	1		177.2972972972973	177.0	0.0	344.0	6560.0	85.53325047568892	0.4102467373677971	1.2059996078061557
nascent_Set2Cell1.39899	ID602704	602704	298	50.98928451538086	15.159626724080784	17.37561994736116	0.0	209.0	209	0.5	1		155.78378378378378	127.0	0.0	578.0	5764.0	147.63546230404717	0.4026365418903173	0.605800452965955
nascent_Set2Cell1.39900	ID408154	408154	298	46.6124267578125	15.035887414193601	17.68052289636353	0.0	143.0	143	0.5	1		150.75675675675674	95.0	0.0	754.0	5578.0	161.23023658479568	0.42490248671166525	0.5576534824677026
nascent_Set2Cell1.39901	ID291417	291417	298	42.1948127746582	15.912800442603345	18.922080722763084	0.0	102.0	102	0.5	1		135.51351351351352	120.0	0.0	271.0	5014.0	77.32062453821088	0.3648858398486066	0.9370827206654863
nascent_Set2Cell1.39902	ID271462	271462	298	28.877771377563477	15.832911972764268	18.814821094446128	0.0	94.0	94	0.5	1		122.54054054054055	112.0	0.0	308.0	4534.0	81.12253920068311	0.33334087374522836	0.7552932930234737
nascent_Set2Cell1.39903	ID345702	345702	298	29.34726905822754	15.592947215476284	18.403193187183856	0.0	120.0	120	0.5	1		111.75675675675676	96.0	0.0	505.0	4135.0	101.6386314912367	0.32575564896639214	0.5403478725503456
nascent_Set2Cell1.39904	ID579692	579692	298	47.5106086730957	15.148398191470749	17.41022143023468	0.0	203.0	203	0.5	1		164.51351351351352	118.0	0.0	540.0	6087.0	140.84203555394598	0.40434381852728113	0.6726306318072323
nascent_Set2Cell1.39905	ID384108	384108	298	43.022525787353516	15.088729665554382	17.818877207656858	0.0	133.0	133	0.5	1		131.1081081081081	83.0	0.0	575.0	4851.0	147.43940069356248	0.3573995175821529	0.46826560669013134
nascent_Set2Cell1.39906	ID660065	660065	298	46.46805191040039	15.149390168399599	17.330803283567004	0.0	230.0	230	0.5	1		161.0810810810811	148.0	0.0	542.0	5960.0	117.23679228580704	0.3508156565078722	0.7136635002657656
nascent_Set2Cell1.39907	ID663649	663649	298	54.792049407958984	15.11479667609869	17.31778870326335	0.0	234.0	234	0.5	1		194.8918918918919	153.0	36.0	651.0	7211.0	133.55809884003952	0.5007359157924226	0.9737736203187403
nascent_Set2Cell1.39908	ID697446	697446	298	53.48989486694336	15.294740977253829	17.406709012376982	0.0	241.0	241	0.5	1		181.8918918918919	163.0	0.0	517.0	6730.0	117.23333422987957	0.40792854951697505	0.8990745505013823
nascent_Set2Cell1.39909	ID400490	400490	298	57.92655563354492	15.00395667075479	17.715216112672397	0.0	137.0	137	0.5	1		148.0	116.0	0.0	609.0	5476.0	146.20324513802316	0.4850692266872498	0.6612896465903956
nascent_Set2Cell1.39910	ID674404	674404	298	49.79267120361328	15.183610483957633	17.390418758636777	0.0	231.0	231	0.5	1		180.9189189189189	154.0	0.0	662.0	6694.0	137.2290013036559	0.46586822312622655	0.8379849806046675
nascent_Set2Cell1.39911	ID777851	777851	298	32.87613296508789	15.471791633735618	17.625807700663653	0.0	271.0	271	0.5	1		134.54054054054055	127.0	0.0	305.0	4978.0	73.95215968396002	0.2738020399551707	0.7821085646557862
nascent_Set2Cell1.39912	ID505461	505461	298	51.59832000732422	14.986560803608098	17.069033670881133	0.0	177.0	177	0.5	1		213.0810810810811	193.0	0.0	807.0	7884.0	168.11345018210807	0.4422467032416146	0.7773157637635744
nascent_Set2Cell1.39913	ID257143	257143	298	28.364501953125	15.819595379105591	18.858791225890794	0.0	89.0	89	0.5	1		107.54054054054055	93.0	0.0	337.0	3979.0	82.66182599893058	0.28848812444732286	0.5825654656666811
nascent_Set2Cell1.39914	ID436863	436863	298	40.37703323364258	14.827147298325826	17.347666866429808	0.0	152.0	152	0.5	1		166.8918918918919	108.0	0.0	614.0	6175.0	149.05065950575025	0.4500361831669811	0.6950241972248262
nascent_Set2Cell1.39915	ID528500	528500	298	48.30368423461914	15.004220499195492	17.29439153924028	0.0	184.0	184	0.5	1		152.97297297297297	107.0	0.0	696.0	5660.0	145.66428039359062	0.4517545157694318	0.6535833077711155
nascent_Set2Cell1.39916	ID325760	325760	298	34.46680450439453	15.942500830811362	18.901169875422106	0.0	112.0	112	0.5	1		119.13513513513513	95.0	0.0	396.0	4408.0	103.58924283549538	0.3442571034806322	0.5890548945960805
nascent_Set2Cell1.39917	ID351373	351373	298	43.604698181152344	15.402642959205192	18.376188069269208	0.0	122.0	122	0.5	1		145.13513513513513	132.0	0.0	439.0	5370.0	99.73107232345788	0.39327238639808104	0.821541472977228
nascent_Set2Cell1.39918	ID369301	369301	298	42.66805648803711	15.124741218011307	17.931076215297608	0.0	130.0	130	0.5	1		138.83783783783784	106.0	0.0	665.0	5137.0	126.08430017552045	0.381131743787146	0.6077386262177672
nascent_Set2Cell1.39919	ID574105	574105	298	45.223690032958984	15.07625777276258	17.353563319401896	0.0	200.0	200	0.5	1		160.8108108108108	136.0	0.0	510.0	5950.0	123.39431776892182	0.41328390950689226	0.7622003762144323
nascent_Set2Cell1.39920	ID749215	749215	298	42.67091369628906	15.472162012010607	17.66489091799557	0.0	261.0	261	0.5	1		152.43243243243242	138.0	0.0	359.0	5640.0	86.59501542638986	0.3784011477276332	0.9664765045072401
nascent_Set2Cell1.39921	ID202903	202903	298	31.03832244873047	15.865708766260685	18.83478656262045	0.0	69.0	69	0.5	1		116.45945945945945	107.0	0.0	338.0	4309.0	90.96079576590326	0.21489694809111667	0.45294067326407306
nascent_Set2Cell1.39922	ID482449	482449	298	56.44718551635742	15.011520771406717	17.238060004431965	0.0	170.0	170	0.5	1		189.83783783783784	135.0	0.0	608.0	7024.0	142.02709317308157	0.37582175430005516	0.7302327712322325
nascent_Set2Cell1.39923	ID242842	242842	298	26.776594161987305	15.717787477622743	18.851083787131444	0.0	81.0	81	0.5	1		111.89189189189189	98.0	0.0	446.0	4140.0	91.74444693573308	0.25716087664897247	0.49895670861227914
nascent_Set2Cell1.39924	ID637074	637074	298	49.94880676269531	15.169888832810065	17.32087638187288	0.0	221.0	221	0.5	1		160.1081081081081	141.0	0.0	569.0	5924.0	131.52667321028753	0.49390467899996726	0.8049144778676186
nascent_Set2Cell1.39925	ID710806	710806	298	50.029911041259766	15.411569840799073	17.47804716032098	0.0	248.0	248	0.5	1		177.54054054054055	157.0	0.0	489.0	6569.0	111.17918335196931	0.39746945229423575	0.9083756560591317
nascent_Set2Cell1.39926	ID763049	763049	298	32.051414489746094	15.447962673287886	17.53220787037307	0.0	263.0	263	0.5	1		132.40540540540542	133.0	0.0	336.0	4899.0	74.21083308889442	0.2737081572960676	0.7668072576040285
nascent_Set2Cell1.39927	ID433827	433827	298	41.24422836303711	14.941231633924493	17.424413510187424	0.0	151.0	151	0.5	1		147.9189189189189	103.0	0.0	641.0	5473.0	154.68217924692095	0.340115625445132	0.4853977415040524
nascent_Set2Cell1.39928	ID577696	577696	298	43.59849548339844	15.192199114945334	17.343338809771048	0.0	204.0	204	0.5	1		164.3783783783784	138.0	0.0	546.0	6082.0	136.32586600400433	0.4071781820285161	0.6978013869765857
nascent_Set2Cell1.39929	ID277166	277166	298	39.51076889038086	15.87388318504379	18.887567818846733	0.0	96.0	96	0.5	1		136.05405405405406	127.0	0.0	391.0	5034.0	94.27912044855188	0.34998588220732657	0.7482509206047884
nascent_Set2Cell1.39930	ID331433	331433	298	39.68189239501953	15.735691617135869	18.65490688536527	0.0	118.0	118	0.5	1		135.83783783783784	110.0	0.0	417.0	5026.0	83.15498031237064	0.3581083802206682	0.8614747365920279
nascent_Set2Cell1.39931	ID468138	468138	298	41.320640563964844	14.996084371224928	17.376977187118097	0.0	165.0	165	0.5	1		159.1081081081081	111.0	0.0	723.0	5887.0	156.46099687635746	0.3963185874614857	0.5772662092970124
nascent_Set2Cell1.39932	ID525478	525478	298	47.83290100097656	15.087714648935544	17.284488436478874	0.0	187.0	187	0.5	1		190.48648648648648	176.0	21.0	585.0	7048.0	123.3469860960493	0.41460825731097983	0.9052476022609502
nascent_Set2Cell1.39933	ID453800	453800	298	51.41807556152344	14.888832966695748	17.27929954326887	0.0	158.0	158	0.5	1		155.32432432432432	95.0	0.0	719.0	5747.0	173.2708307268733	0.46560767418080523	0.5695690874551959
nascent_Set2Cell1.39934	ID792226	792226	298	32.23162841796875	15.477488331598334	17.56579008136884	0.0	276.0	276	0.5	1		115.86486486486487	101.0	0.0	294.0	4287.0	83.34971910975871	0.2855369595335889	0.6175261853954807
nascent_Set2Cell1.39935	ID726203	726203	298	43.82450866699219	15.366553972113014	17.672177195026123	0.0	253.0	253	0.5	1		143.1081081081081	154.0	0.0	373.0	5295.0	83.50741277268736	0.3772336780502444	0.9387977311663364
nascent_Set2Cell1.39936	ID413879	413879	298	40.98212432861328	15.055209165113103	17.671660687528956	0.0	144.0	144	0.5	1		146.1891891891892	109.0	0.0	619.0	5409.0	150.34475895935498	0.37318446118469556	0.5285080804173639
nascent_Set2Cell1.39937	ID594099	594099	298	53.61417007446289	15.16076382487379	17.302089775066452	0.0	207.0	207	0.5	1		189.97297297297297	163.0	0.0	497.0	7029.0	114.09267346389136	0.41333825703052723	0.9739205890146022
nascent_Set2Cell1.39938	ID651442	651442	298	60.083961486816406	15.190029054735982	17.344570593381444	0.0	223.0	223	0.5	1		192.35135135135135	137.0	0.0	665.0	7117.0	164.04203665460204	0.43548150927954216	0.7114464253321404
nascent_Set2Cell1.39939	ID347321	347321	298	37.36541748046875	15.454048005629604	18.34697135347196	0.0	123.0	123	0.5	1		138.97297297297297	118.0	0.0	458.0	5142.0	113.97721177851652	0.43983392993447934	0.7449354476722607
nascent_Set2Cell1.39940	ID511163	511163	298	56.14773941040039	15.067845971183655	17.185496471156544	0.0	176.0	176	0.5	1		203.0810810810811	171.0	0.0	714.0	7514.0	161.36645293285756	0.3622819289185244	0.6693694471534086
nascent_Set2Cell1.39941	ID545461	545461	298	52.932411193847656	15.015001838976621	17.223352355758948	0.0	190.0	190	0.5	1		166.32432432432432	138.0	0.0	580.0	6154.0	140.8567148350199	0.3781552776105969	0.6480077822924935
nascent_Set2Cell1.39942	ID208574	208574	298	27.891319274902344	15.799750755360684	18.887468144467103	0.0	72.0	72	0.5	1		125.4054054054054	123.0	0.0	348.0	4640.0	85.65287160635312	0.24103735250851258	0.5687269650102954
nascent_Set2Cell1.39943	ID622795	622795	298	58.39320373535156	15.177804856717865	17.322768986716383	0.0	218.0	218	0.5	1		164.75675675675674	100.0	0.0	706.0	6096.0	161.50823945363098	0.4394251235972914	0.6228369249680017
nascent_Set2Cell1.39944	ID297152	297152	298	33.078590393066406	15.896858270588412	18.886041474391217	0.0	97.0	97	0.5	1		151.86486486486487	137.0	0.0	431.0	5619.0	86.45620669261216	0.35222452847215957	0.9150860058682795
nascent_Set2Cell1.39945	ID212676	212676	298	31.00267791748047	15.762877126911903	18.884589222861496	0.0	76.0	76	0.5	1		112.24324324324324	96.0	0.0	351.0	4153.0	86.1382626960882	0.29084434535328374	0.5871929630533247
nascent_Set2Cell1.39946	ID311491	311491	298	38.38093185424805	15.86209923173346	18.85455365285839	0.0	108.0	108	0.5	1		147.21621621621622	154.0	0.0	370.0	5447.0	95.65131559039935	0.32109458444690087	0.7481587641597778
nascent_Set2Cell1.39947	ID228555	228555	298	29.819337844848633	15.86770068935926	18.9208041841416	0.0	79.0	79	0.5	1		111.70270270270271	110.0	0.0	235.0	4133.0	69.94953135609228	0.2412683790351575	0.6207883842394682
nascent_Set2Cell1.39948	ID703173	703173	298	56.00439453125	15.198579755384726	17.459058158665666	0.0	245.0	245	0.5	1		154.16216216216216	135.0	0.0	428.0	5704.0	109.82499045539922	0.48055821429329093	0.9112281575045089
nascent_Set2Cell1.39949	ID557278	557278	298	46.73922348022461	15.049486297901515	17.233620088273945	0.0	193.0	193	0.5	1		155.8108108108108	112.0	0.0	688.0	5765.0	143.6515533113679	0.38036463765313144	0.5977554794160926
nascent_Set2Cell1.39950	ID608467	608467	298	53.25816345214844	15.070588762097678	17.332276784155965	0.0	211.0	211	0.5	1		161.94594594594594	117.0	0.0	512.0	5992.0	136.56499184270103	0.43955776140969327	0.7241817078331616
nascent_Set2Cell1.39951	ID388319	388319	298	48.34988021850586	15.021305672283853	17.721271644642112	0.0	135.0	135	0.5	1		159.27027027027026	131.0	0.0	585.0	5893.0	135.3851806777505	0.43089415709035894	0.708527446976926
nascent_Set2Cell1.39952	ID576724	576724	298	45.75019454956055	15.160391720172457	17.314049912514765	0.0	201.0	201	0.5	1		169.7027027027027	146.0	0.0	602.0	6279.0	130.57391794706956	0.4186747773191397	0.7671075720102426
nascent_Set2Cell1.39953	ID680151	680151	298	49.3463134765625	15.164189125361915	17.359284185749082	0.0	237.0	237	0.5	1		163.56756756756758	147.0	0.0	537.0	6052.0	121.28353844069974	0.4843810617647024	0.8801710541076789
nascent_Set2Cell1.39954	ID382682	382682	298	52.09871292114258	15.132360182327883	17.925390486775722	0.0	131.0	131	0.5	1		145.56756756756758	116.0	0.0	638.0	5386.0	137.35569003716438	0.4375660051713408	0.6451545215685476
nascent_Set2Cell1.39955	ID262884	262884	298	45.36327362060547	15.878856698733015	18.802778313317184	0.0	91.0	91	0.5	1		137.0810810810811	157.0	0.0	358.0	5072.0	91.55823234373798	0.36291947869404795	0.7973522001831335
nascent_Set2Cell1.39956	ID565484	565484	298	47.23182678222656	14.995374321648347	17.23704081699627	0.0	196.0	196	0.5	1		162.21621621621622	133.0	0.0	523.0	6002.0	116.1675358970672	0.32940607702448577	0.6920116925827182
nascent_Set2Cell1.39957	ID755940	755940	298	31.328113555908203	15.867075264142406	17.97139747554654	0.0	265.0	265	0.5	1		134.1891891891892	137.0	0.0	268.0	4965.0	69.40174422953721	0.3194563337021487	0.9362538571472444
nascent_Set2Cell1.39958	ID419570	419570	298	43.70596694946289	15.09018419881362	17.67393990857825	0.0	147.0	147	0.5	1		153.59459459459458	104.0	0.0	685.0	5683.0	164.8631519135154	0.4015311669664421	0.5338249033308774
nascent_Set2Cell1.39959	ID717567	717567	298	55.307498931884766	15.317631507102778	17.51492227524121	0.0	247.0	247	0.5	1		159.1081081081081	170.0	0.0	403.0	5887.0	101.61468173223565	0.44119391742385006	0.958678399175626
nascent_Set2Cell1.39960	ID675570	675570	298	54.00593185424805	15.175725813843789	17.38629407598269	0.0	236.0	236	0.5	1		166.67567567567568	139.0	0.0	572.0	6167.0	122.6297621238766	0.3661256774789953	0.7285273629079515
nascent_Set2Cell1.39961	ID740595	740595	298	39.36415100097656	15.33356520130908	17.502770160402957	0.0	255.0	255	0.5	1		140.8918918918919	131.0	5.0	343.0	5213.0	76.13211608184223	0.39452071002873146	1.0471115091969472
nascent_Set2Cell1.39962	ID642805	642805	298	59.299434661865234	15.190440805814015	17.350573368973702	0.0	226.0	226	0.5	1		195.8108108108108	140.0	0.0	564.0	7245.0	127.54538143078457	0.4153527111251366	0.9010612076813048
nascent_Set2Cell1.39963	ID248574	248574	298	32.555442810058594	15.864720343416671	18.921371692724783	0.0	86.0	86	0.5	1		125.16216216216216	118.0	0.0	353.0	4631.0	88.34544367095236	0.31524236966682284	0.6791374646005425
nascent_Set2Cell1.39964	ID302842	302842	298	37.02082443237305	15.789556637823733	18.77016868952315	0.0	107.0	107	0.5	1		130.64864864864865	104.0	0.0	418.0	4834.0	91.49414559783965	0.35330164998378144	0.7455772814229881
nascent_Set2Cell1.39965	ID315643	315643	298	43.338035583496094	15.719139404003863	18.849644783763	0.0	110.0	110	0.5	1		129.24324324324326	103.0	0.0	445.0	4782.0	106.08393045273304	0.3838249349933846	0.6758343701462963
nascent_Set2Cell1.39966	ID459525	459525	298	31.012434005737305	14.937133620458965	17.29996494316797	0.0	161.0	161	0.5	1		135.67567567567568	82.0	0.0	634.0	5020.0	151.53823390925584	0.33840070242451825	0.45274625560472126
nascent_Set2Cell1.39967	ID769293	769293	298	25.87148094177246	15.551181960348314	17.68420191529506	0.0	264.0	264	0.5	1		128.72972972972974	122.0	11.0	283.0	4763.0	69.62185506507782	0.269301777937787	0.7845806528410039
nascent_Set2Cell1.39968	ID282883	282883	298	38.49030303955078	15.920609541955164	18.906771800883487	0.0	98.0	98	0.5	1		141.1891891891892	131.0	12.0	374.0	5224.0	84.35238185329638	0.39071849198212766	0.9405000572051982
nascent_Set2Cell1.39969	ID735494	735494	298	30.72198486328125	15.595677307847298	17.652077076132088	0.0	259.0	259	0.5	1		132.86486486486487	128.0	4.0	357.0	4916.0	80.01741552178991	0.2699182306828682	0.7058494592951341
nascent_Set2Cell1.39970	ID473864	473864	298	52.957698822021484	14.9423910936998	17.314242621223563	0.0	164.0	164	0.5	1		180.40540540540542	135.0	1.0	534.0	6675.0	143.95880187274636	0.3349499393772734	0.6288632874663027
nascent_Set2Cell1.39971	ID614168	614168	298	43.84522247314453	15.073143211889827	17.34502540639736	0.0	214.0	214	0.5	1		159.7027027027027	141.0	0.0	468.0	5909.0	116.65615782786249	0.3876702167416161	0.7649107472596406
nascent_Set2Cell1.39972	ID783634	783634	298	28.286441802978516	15.63462977895131	17.742649022649257	0.0	273.0	273	0.5	1		124.13513513513513	125.0	0.0	273.0	4593.0	72.78894992532337	0.2601903455371688	0.7042296280922397
nascent_Set2Cell1.39973	ID337180	337180	298	38.66786193847656	15.821309293198112	18.840126856267567	0.0	113.0	113	0.5	1		134.0810810810811	133.0	0.0	461.0	4961.0	98.2101992831867	0.37468676520545946	0.7442271474772315
nascent_Set2Cell1.39974	ID599827	599827	298	54.20845031738281	15.20503073087795	17.378707693726934	0.0	208.0	208	0.5	1		170.7027027027027	150.0	0.0	496.0	6316.0	125.29717228006936	0.46773771883763277	0.8683265118359168
nascent_Set2Cell1.39975	ID536851	536851	298	46.25301742553711	14.974071256286118	17.213106128983554	0.0	189.0	189	0.5	1		169.1891891891892	143.0	15.0	552.0	6260.0	122.34896308824513	0.36122665958565636	0.7339249647354438
nascent_Set2Cell1.39976	ID551188	551188	298	52.89048385620117	15.113503901737012	17.280329356488416	0.0	197.0	197	0.5	1		168.83783783783784	150.0	0.0	437.0	6247.0	120.38537967560528	0.37831484797311626	0.7698940845951664
nascent_Set2Cell1.39977	ID516890	516890	298	63.043067932128906	15.035241241779275	17.20480658074323	0.0	175.0	175	0.5	1		199.1081081081081	160.0	0.0	783.0	7367.0	165.75413247467597	0.44875582755265947	0.744165414653164
nascent_Set2Cell1.39978	ID288549	288549	298	46.11546325683594	15.90743724750236	18.878936280600048	0.0	101.0	101	0.5	1		148.56756756756758	149.0	0.0	331.0	5497.0	81.98493782415177	0.3972065059328145	1.0303284476789525
nascent_Set2Cell1.39979	ID657193	657193	298	56.218482971191406	15.152865308269948	17.320906928955576	0.0	229.0	229	0.5	1		192.27027027027026	138.0	14.0	744.0	7114.0	164.72732496945247	0.48443100616861	0.7618130394559349
nascent_Set2Cell1.39980	ID488227	488227	298	57.227787017822266	15.00555847725906	17.271669507418196	0.0	172.0	172	0.5	1		207.40540540540542	153.0	11.0	795.0	7674.0	161.2777899325432	0.4250823609238709	0.767200049889581
nascent_Set2Cell1.39981	ID694575	694575	298	65.0338363647461	15.198742197224355	17.462866361440128	0.0	242.0	242	0.5	1		176.86486486486487	151.0	0.0	536.0	6544.0	133.74253087393166	0.49077977365896824	0.8707133218241003
nascent_Set2Cell1.39982	ID689442	689442	298	47.44792556762695	15.202665855458797	17.403913403012208	0.0	244.0	244	0.5	1		153.94594594594594	124.0	1.0	471.0	5696.0	95.82186770424761	0.4269894743434864	0.961457342263371
nascent_Set2Cell1.39983	ID425259	425259	298	51.34626388549805	14.959282613487305	17.51931042255373	0.0	149.0	149	0.5	1		147.94594594594594	87.0	0.0	664.0	5474.0	166.54794870913068	0.41448961362769565	0.5206041983860703
nascent_Set2Cell1.39984	ID362795	362795	298	32.33808517456055	15.293776230713604	18.214000250884357	0.0	127.0	127	0.5	1		127.78378378378379	100.0	0.0	451.0	4728.0	108.7520459922824	0.301712145178263	0.5446859074716676
nascent_Set2Cell1.39985	ID394037	394037	298	46.61259078979492	14.993231554495258	17.613291108748957	0.0	139.0	139	0.5	1		149.0	113.0	0.0	700.0	5513.0	153.02033270850714	0.34929687840132356	0.5041436611968754
nascent_Set2Cell1.39986	ID279863	279863	298	40.38336181640625	15.893747960660368	18.891538211159197	0.0	99.0	99	0.5	1		131.21621621621622	116.0	0.0	301.0	4855.0	73.71835861165383	0.4063840454570776	1.028666430720189
nascent_Set2Cell1.39987	ID708926	708926	298	46.65372848510742	15.331788589304582	17.53531045102648	0.0	249.0	249	0.5	1		157.6216216216216	152.0	0.0	473.0	5832.0	113.78863235338078	0.37247904888085326	0.7518704826648882
nascent_Set2Cell1.39988	ID529724	529724	298	42.71578598022461	15.09585446168853	17.244391216660553	0.0	185.0	185	0.5	1		145.40540540540542	140.0	0.0	517.0	5380.0	109.7667879995937	0.44847171633232635	0.8202847366760343
nascent_Set2Cell1.39989	ID490303	490303	298	57.223243713378906	15.078409321073721	17.167955963255242	0.0	173.0	173	0.5	1		186.97297297297297	155.0	0.0	699.0	6918.0	165.46357210484035	0.4274218508201795	0.6767228070117156
nascent_Set2Cell1.39990	ID268605	268605	298	38.856746673583984	15.950941134032435	18.94042301618953	0.0	92.0	92	0.5	1		132.05405405405406	120.0	6.0	266.0	4886.0	72.71441319219929	0.3894364396757624	1.018026614676019
nascent_Set2Cell1.39991	ID342847	342847	298	35.563880920410156	15.535965491674379	18.46188895439692	0.0	119.0	119	0.5	1		123.32432432432432	89.0	0.0	476.0	4563.0	106.88234810452256	0.317369325453117	0.5559428588934966
nascent_Set2Cell1.39992	ID465212	465212	298	49.18456268310547	14.92870891215127	17.325248566829327	0.0	162.0	162	0.5	1		154.21621621621622	108.0	0.0	652.0	5706.0	165.8322671883878	0.3805165212111484	0.5126522997042289
nascent_Set2Cell1.39993	ID254271	254271	298	30.996957778930664	15.853391065074083	18.892263900874354	0.0	88.0	88	0.5	1		126.29729729729729	117.0	0.0	363.0	4673.0	85.75121147989846	0.29785796499998657	0.6760297985290091
nascent_Set2Cell1.39994	ID628021	628021	298	58.46769332885742	15.17185496774166	17.30891084329526	0.0	220.0	220	0.5	1		163.1081081081081	145.0	15.0	578.0	6035.0	124.30312049890689	0.40463482045945365	0.7560026839738034
nascent_Set2Cell1.39995	ID507194	507194	298	50.054931640625	14.885870524218758	17.035198498125666	0.0	178.0	178	0.5	1		168.97297297297297	121.0	0.0	758.0	6252.0	178.89141437793526	0.3579893149986842	0.4980024217380545
nascent_Set2Cell1.39996	ID774965	774965	298	32.09138488769531	15.530075684894188	17.68061896429487	0.0	270.0	270	0.5	1		156.16216216216216	151.0	20.0	417.0	5778.0	75.76737553324118	0.30271539954886056	0.957874325062016
nascent_Set2Cell1.39997	ID322875	322875	298	44.38632583618164	15.711601246521894	18.727112432552104	0.0	114.0	114	0.5	1		144.8918918918919	132.0	0.0	352.0	5361.0	96.99020104680214	0.3308826337700035	0.7428146067144736
nascent_Set2Cell1.39998	ID671563	671563	298	46.240257263183594	15.236773211631357	17.3887521924942	0.0	233.0	233	0.5	1		150.94594594594594	109.0	0.0	516.0	5585.0	118.85353870905007	0.3750979524099252	0.6928678186131415
nascent_Set2Cell1.39999	ID689484	689484	298	53.977962493896484	15.21968951570486	17.483012052288682	0.0	243.0	243	0.5	1		165.54054054054055	161.0	0.0	500.0	6125.0	102.77526577564885	0.43886842146873006	0.9825598354888877
nascent_Set2Cell1.40000	ID731975	731975	298	37.77392578125	15.353263143648753	17.57836859068893	0.0	256.0	256	0.5	1		162.02702702702703	146.0	0.0	471.0	5995.0	94.44148290710865	0.26285684192616654	0.7141999667291009
nascent_Set2Cell1.40001	ID685914	685914	298	60.20602035522461	15.14108906156884	17.402004681904984	0.0	240.0	240	0.5	1		173.97297297297297	138.0	0.0	520.0	6437.0	127.65262901207203	0.5085710165110656	0.9188991794191961
nascent_Set2Cell1.40002	ID502609	502609	298	63.297340393066406	15.014699965333476	17.327360051419806	0.0	182.0	182	0.5	1		189.94594594594594	159.0	1.0	689.0	7028.0	139.08549448010305	0.43812655069760487	0.8321098322799141
nascent_Set2Cell1.40003	ID789356	789356	298	24.27471351623535	15.463167286936407	17.560805389323562	0.0	274.0	274	0.5	1		113.10810810810811	105.0	0.0	256.0	4185.0	62.75958704266437	0.2971368454933704	0.825684951279543
nascent_Set2Cell1.40004	ID200032	200032	298	26.03983497619629	15.833338263209793	18.778275253340677	0.0	68.0	68	0.5	1		129.94594594594594	116.0	0.0	418.0	4808.0	96.70227675877301	0.2529335561741867	0.5425433451381172
nascent_Set2Cell1.40005	ID479587	479587	298	50.79882049560547	14.937989906438208	17.251335305777083	0.0	167.0	167	0.5	1		186.1081081081081	165.0	1.0	627.0	6886.0	149.0141275524244	0.3249191980300415	0.6125673218404848
nascent_Set2Cell1.40006	ID571232	571232	298	38.969627380371094	14.983962823866946	17.261582343952043	0.0	199.0	199	0.5	1		157.83783783783784	131.0	0.0	606.0	5840.0	123.35664498462117	0.4041950604867843	0.736617666628436
nascent_Set2Cell1.40007	ID735585	735585	298	51.93189239501953	15.463485719953358	17.616608527856375	0.0	257.0	257	0.5	1		179.9189189189189	163.0	36.0	386.0	6657.0	91.24337978371007	0.4011659382504045	1.129119596335705
nascent_Set2Cell1.40008	ID239982	239982	298	35.332584381103516	15.800924410687879	18.79955083300346	0.0	84.0	84	0.5	1		136.9189189189189	127.0	0.0	359.0	5066.0	77.67860365290731	0.3829141085775931	0.9761087546265028
nascent_Set2Cell1.40009	ID405352	405352	298	53.03754425048828	15.026582036929229	17.709374026160795	0.0	140.0	140	0.5	1		154.02702702702703	114.0	0.0	617.0	5699.0	154.59399989910608	0.4304546255379023	0.5996358462204455
nascent_Set2Cell1.40010	ID634235	634235	298	58.40805435180664	15.154162323881312	17.30572885038759	0.0	222.0	222	0.5	1		172.2972972972973	133.0	0.0	656.0	6375.0	146.2793873351921	0.4255918463887157	0.7032721578091458
nascent_Set2Cell1.40011	ID522611	522611	298	59.053043365478516	14.845432863185975	16.968841956128255	0.0	179.0	179	0.5	1		161.21621621621622	113.0	0.0	605.0	5965.0	166.34454456791633	0.44922931724843596	0.6008431818825196
nascent_Set2Cell1.40012	ID591231	591231	298	46.69437789916992	15.079126756177377	17.299183930704835	0.0	206.0	206	0.5	1		169.75675675675674	159.0	0.0	474.0	6281.0	109.50124438800923	0.3651579842715837	0.8293462743003636
nascent_Set2Cell1.40013	ID328563	328563	298	36.18502426147461	15.654086208132846	18.62022869641155	0.0	117.0	117	0.5	1		129.16216216216216	104.0	0.0	411.0	4779.0	107.4958690455678	0.30101237492556066	0.5560021229057239
nascent_Set2Cell1.40014	ID195445	195445	298	26.28775978088379	15.944880011737288	18.73997611763668	0.0	66.0	66	0.5	1		115.97297297297297	119.0	0.0	409.0	4291.0	77.60207846818655	0.19992793936151043	0.4980027682105586
nascent_Set2Cell1.40015	ID648584	648584	298	56.771949768066406	15.146347485518552	17.314150081955205	0.0	224.0	224	0.5	1		173.8918918918919	139.0	0.0	876.0	6434.0	164.65178471614033	0.5157307214000785	0.7186936952320787
nascent_Set2Cell1.40016	ID498052	498052	298	55.506202697753906	14.98998242684197	17.22220547399024	0.0	168.0	168	0.5	1		169.97297297297297	123.0	0.0	587.0	6289.0	146.24418060340167	0.40545070492144974	0.6705848151666262
nascent_Set2Cell1.40017	ID400261	400261	298	39.06039047241211	15.032185324630158	17.640707082941802	0.0	142.0	142	0.5	1		163.1081081081081	124.0	2.0	705.0	6035.0	156.58877208645433	0.3649629639295205	0.5570226495890503
nascent_Set2Cell1.40018	ID605581	605581	298	48.07190704345703	15.157014477302738	17.356714957680506	0.0	210.0	210	0.5	1		156.54054054054055	133.0	0.0	500.0	5792.0	112.42147743464587	0.39821059460764346	0.793136174467866
nascent_Set2Cell1.40019	ID430977	430977	298	47.483192443847656	14.929981409053124	17.515088795225306	0.0	150.0	150	0.5	1		153.72972972972974	89.0	0.0	694.0	5688.0	158.60094028175953	0.45120907103798324	0.6027398965938452
nascent_Set2Cell1.40020	ID714626	714626	298	41.202476501464844	15.234517063339553	17.468089855322194	0.0	250.0	250	0.5	1		143.83783783783784	129.0	0.0	345.0	5322.0	96.18140081045742	0.33330763819967046	0.7476992465152568
nascent_Set2Cell1.40021	ID542593	542593	298	49.909732818603516	15.100217117182304	17.282292141640944	0.0	186.0	186	0.5	1		184.94594594594594	150.0	20.0	549.0	6843.0	118.47056501416195	0.4475337362667537	0.9652980676739152
nascent_Set2Cell1.40022	ID461709	461709	298	48.50392532348633	14.89142456254079	17.230982119472515	0.0	160.0	160	0.5	1		180.45945945945945	156.0	0.0	684.0	6677.0	153.71539259918612	0.41276950699103293	0.6860070568847013
nascent_Set2Cell1.40023	ID411021	411021	298	51.45066833496094	15.052342238922634	17.748175063340256	0.0	136.0	136	0.5	1		177.6216216216216	123.0	1.0	665.0	6572.0	164.29298885279974	0.4026495869447662	0.6207044595418414
nascent_Set2Cell1.40024	ID294292	294292	298	26.894304275512695	15.921848445388223	18.928970053518768	0.0	103.0	103	0.5	1		126.08108108108108	123.0	0.0	321.0	4665.0	84.78350808525938	0.26951231478755766	0.6314082227426905
nascent_Set2Cell1.40025	ID723353	723353	298	45.15864181518555	15.296217838962077	17.509258685265515	0.0	252.0	252	0.5	1		151.45945945945945	139.0	0.0	436.0	5604.0	107.86761294254138	0.3534911588891831	0.7334296500604631
nascent_Set2Cell1.40026	ID225685	225685	298	26.901445388793945	15.89842955239363	18.88171959224869	0.0	78.0	78	0.5	1		99.27027027027027	94.0	0.0	262.0	3673.0	83.69808462186795	0.3182706825299594	0.572698073382292
nascent_Set2Cell1.40027	ID531870	531870	298	54.99681091308594	15.084659112756453	17.25114885934617	0.0	188.0	188	0.5	1		163.24324324324326	105.0	0.0	613.0	6040.0	143.62033386780683	0.4663222776362276	0.7229462493824187
nascent_Set2Cell1.40028	ID584593	584593	298	52.73391342163086	15.149695323446666	17.332902130022315	0.0	205.0	205	0.5	1		171.51351351351352	154.0	0.0	693.0	6346.0	136.96261079855609	0.42914155232354817	0.7520585182214126
nascent_Set2Cell1.40029	ID617365	617365	298	54.731544494628906	15.037619221958028	17.304914456908953	0.0	215.0	215	0.5	1		171.72972972972974	157.0	0.0	582.0	6354.0	126.80138639459582	0.4522072114143184	0.8434520048784083
nascent_Set2Cell1.40030	ID746391	746391	298	35.475711822509766	15.398717808911794	17.592662696067737	0.0	260.0	260	0.5	1		133.9189189189189	138.0	0.0	266.0	4955.0	72.08766976489207	0.3119061105771984	0.8833484909585304
nascent_Set2Cell1.40031	ID274328	274328	298	41.04412841796875	15.809298316101838	18.881783163428413	0.0	95.0	95	0.5	1		157.27027027027026	138.0	0.0	396.0	5819.0	99.51706962700997	0.35560356655253783	0.8291105756520449
nascent_Set2Cell1.40032	ID372645	372645	298	44.09413528442383	15.026733183860724	17.783951376621033	0.0	134.0	134	0.5	1		142.8918918918919	99.0	13.0	635.0	5287.0	140.80597047469726	0.4410600747461723	0.6212010376685914
nascent_Set2Cell1.40033	ID443303	443303	298	40.07236862182617	14.852577442250263	17.32939156658495	0.0	153.0	153	0.5	1		158.51351351351352	118.0	0.0	664.0	5865.0	163.90319324758977	0.45989279854671306	0.609318712866208
nascent_Set2Cell1.40034	ID354208	354208	298	38.55082321166992	15.394985945456371	18.278596136263225	0.0	124.0	124	0.5	1		126.27027027027027	98.0	0.0	425.0	4672.0	109.50815511200997	0.33097209381955145	0.5734652032068535
nascent_Set2Cell1.40035	ID369071	369071	298	48.86119079589844	15.246893918216317	18.103281150197038	0.0	129.0	129	0.5	1		161.8108108108108	131.0	0.0	556.0	5987.0	137.9665494559053	0.45533929978005644	0.7338961429594891
nascent_Set2Cell1.40036	ID217519	217519	298	45.45541763305664	15.83481038370397	18.834742882281397	0.0	73.0	73	0.5	1		156.83783783783784	144.0	0.0	386.0	5803.0	91.08131699918654	0.3849912163239828	0.9573160549422645
nascent_Set2Cell1.40037	ID780731	780731	298	35.78324508666992	15.45442783079919	17.59891024624289	0.0	272.0	272	0.5	1		136.86486486486487	133.0	9.0	268.0	5064.0	68.81220909199268	0.32959524365536697	0.9860931711919919
nascent_Set2Cell1.40038	ID456638	456638	298	55.27977752685547	14.931285291764345	17.308454113375472	0.0	159.0	159	0.5	1		162.05405405405406	116.0	0.0	562.0	5996.0	145.87322234391408	0.3873793298314233	0.6203767922052578
nascent_Set2Cell1.40039	ID314303	314303	298	32.425682067871094	15.881724096184186	18.92659956527509	0.0	105.0	105	0.5	1		118.78378378378379	99.0	0.0	319.0	4395.0	90.70070903040735	0.3120043170878028	0.6228763021729216
nascent_Set2Cell1.40040	ID260031	260031	298	39.86901092529297	15.92427889080926	18.94273451035109	0.0	90.0	90	0.5	1		143.27027027027026	125.0	0.0	392.0	5301.0	109.39166346681102	0.3547949514410412	0.6859709292405788
nascent_Set2Cell1.40041	ID663478	663478	298	50.82210159301758	15.120775547382234	17.3672749031569	0.0	235.0	235	0.5	1		171.9189189189189	128.0	0.0	612.0	6361.0	122.21142390190914	0.39376146247786503	0.7948526386783654
nascent_Set2Cell1.40042	ID450489	450489	298	48.87672424316406	14.907455829279895	17.305542104240637	0.0	156.0	156	0.5	1		155.13513513513513	104.0	0.0	670.0	5740.0	160.67845084069168	0.37304939743933274	0.5246415821943443
nascent_Set2Cell1.40043	ID548296	548296	298	52.87452697753906	14.993536150359171	17.276400085660335	0.0	191.0	191	0.5	1		170.0810810810811	140.0	0.0	535.0	6293.0	133.23837835047928	0.4550337540031814	0.7984122842168722
nascent_Set2Cell1.40044	ID442818	442818	298	53.8302001953125	14.925524385716928	17.366385201860577	0.0	154.0	154	0.5	1		156.6216216216216	99.0	0.0	622.0	5795.0	172.837809545274	0.44616706219420604	0.5591418489108877
nascent_Set2Cell1.40045	ID416706	416706	298	55.74361038208008	15.071818705054266	17.620492567241943	0.0	148.0	148	0.5	1		160.35135135135135	105.0	0.0	677.0	5933.0	162.43652028753607	0.4084594489716725	0.572563345610734
nascent_Set2Cell1.40046	ID494019	494019	298	53.09236526489258	14.98598006012528	17.217581809561963	0.0	169.0	169	0.5	1		172.05405405405406	126.0	0.0	619.0	6366.0	149.30579097683793	0.32881873011731405	0.5703074699454719
nascent_Set2Cell1.40047	ID562639	562639	298	42.88541030883789	15.057322368595731	17.281088226922478	0.0	194.0	194	0.5	1		146.35135135135135	121.0	0.0	563.0	5415.0	128.6749168806191	0.40400913967168484	0.6545669769462075
nascent_Set2Cell1.40048	ID698818	698818	298	53.941993713378906	15.123401493782337	17.33928941558952	0.0	239.0	239	0.5	1		173.8108108108108	157.0	18.0	462.0	6431.0	102.68177319537556	0.41302287945898036	0.989551354363092
nascent_Set2Cell1.40049	ID757210	757210	298	41.43275451660156	15.423315731156784	17.61319218788171	0.0	266.0	266	0.5	1		135.97297297297297	145.0	0.0	265.0	5031.0	79.4807756233776	0.29692910594819955	0.7833521253801354
nascent_Set2Cell1.40050	ID795101	795101	298	26.70928192138672	15.449036831164438	17.529354683198797	0.0	277.0	277	0.5	1		115.89189189189189	107.0	0.0	257.0	4288.0	73.20245282160359	0.24507083149530673	0.6232395140343836
nascent_Set2Cell1.40051	ID205776	205776	298	38.62735366821289	15.897687761895526	18.829603626249288	0.0	71.0	71	0.5	1		156.94594594594594	161.0	0.0	379.0	5807.0	93.57259390617709	0.2482042007905546	0.6670446675303652
nascent_Set2Cell1.40052	ID231383	231383	298	30.515531539916992	15.920434993216386	18.843494841847978	0.0	80.0	80	0.5	1		112.0	103.0	0.0	269.0	4144.0	71.94828389583421	0.29386281588447655	0.7071051211402924
nascent_Set2Cell1.40053	ID334289	334289	298	38.23759841918945	15.666258836075011	18.72410406435999	0.0	115.0	115	0.5	1		132.86486486486487	119.0	0.0	501.0	4916.0	118.02404702295068	0.3844287509206707	0.6251941333073687
nascent_Set2Cell1.40054	ID639966	639966	298	51.36795425415039	15.224102208414397	17.36099938218843	0.0	225.0	225	0.5	1		166.2972972972973	133.0	0.0	535.0	6153.0	132.30853354205104	0.4604778016786393	0.7925762774498315
nascent_Set2Cell1.40055	ID611282	611282	298	64.77699279785156	15.118842325363781	17.338420968816877	0.0	213.0	213	0.5	1		166.97297297297297	121.0	0.0	544.0	6178.0	143.42564594909766	0.46503421959597735	0.739071582528829
nascent_Set2Cell1.40056	ID306648	306648	298	40.5586051940918	15.912831200829649	18.90598100909093	0.0	106.0	106	0.5	1		147.43243243243242	150.0	17.0	299.0	5455.0	70.89841737010485	0.3962565989441689	1.1803145336177574
nascent_Set2Cell1.40057	ID244189	244189	298	27.926546096801758	15.920741245208271	18.92953717844664	0.0	85.0	85	0.5	1		118.64864864864865	103.0	0.0	367.0	4390.0	80.9623424864974	0.28459365468808023	0.6493355300397006
nascent_Set2Cell1.40058	ID485337	485337	298	60.10653305053711	15.000559671391242	17.125157108687006	0.0	174.0	174	0.5	1		214.78378378378378	180.0	9.0	756.0	7947.0	157.76003844361134	0.5031208624929072	0.9114081436737027
nascent_Set2Cell1.40059	ID471000	471000	298	45.660770416259766	14.947227664907782	17.328501318809366	0.0	163.0	163	0.5	1		164.0810810810811	116.0	0.0	747.0	6071.0	158.83978272642082	0.3021596309972993	0.4794037580909039
nascent_Set2Cell1.40060	ID596973	596973	298	55.66318893432617	15.122603942431736	17.283476372649368	0.0	212.0	212	0.5	1		169.67567567567568	150.0	7.0	470.0	6278.0	109.98738666422267	0.38081174334588497	0.850907909102821
nascent_Set2Cell1.40061	ID559087	559087	298	53.63424301147461	15.02295631327444	17.242531835525337	0.0	192.0	192	0.5	1		154.02702702702703	104.0	12.0	586.0	5699.0	138.20626422659527	0.47599285282929593	0.7188120978109596
nascent_Set2Cell1.40062	ID300003	300003	298	36.57543182373047	15.74160935217492	18.849237873467505	0.0	104.0	104	0.5	1		119.62162162162163	103.0	0.0	318.0	4426.0	87.10668788947882	0.2951151539536121	0.6258515128025789
nascent_Set2Cell1.40063	ID514030	514030	298	54.61537170410156	14.910102712234988	17.19058763988611	0.0	180.0	180	0.5	1		159.1081081081081	138.0	0.0	435.0	5887.0	113.2651225575993	0.4226696084479779	0.8346858969558179
nascent_Set2Cell1.40064	ID755682	755682	298	31.41991424560547	15.451594030344094	17.61483185230871	0.0	268.0	268	0.5	1		124.35135135135135	125.0	0.0	308.0	4601.0	69.07774051193506	0.2729792786777088	0.7720594244524545
nascent_Set2Cell1.40065	ID654307	654307	298	50.308982849121094	15.196441344978597	17.362000059427256	0.0	228.0	228	0.5	1		170.35135135135135	127.0	17.0	625.0	6303.0	132.84017469128838	0.4635394456289979	0.8123223558672443
nascent_Set2Cell1.40066	ID211439	211439	298	29.449243545532227	15.923976823133625	18.88438222823127	0.0	77.0	77	0.5	1		121.35135135135135	116.0	0.0	348.0	4490.0	87.00773152625774	0.26607126395644565	0.5862145422077214
nascent_Set2Cell1.40067	ID356330	356330	298	37.55889129638672	15.316453184065319	18.301185020421066	0.0	125.0	125	0.5	1		133.45945945945945	86.0	0.0	587.0	4938.0	135.45839758936125	0.3553957632005743	0.5166774955176526
nascent_Set2Cell1.40068	ID772091	772091	298	38.28712463378906	15.487230736644815	17.629286899368203	0.0	269.0	269	0.5	1		145.32432432432432	151.0	0.0	326.0	5377.0	80.85242181972112	0.27959214727913223	0.7854683286249605
nascent_Set2Cell1.40069	ID752123	752123	298	36.52693557739258	15.48198231022371	17.687522509673073	0.0	262.0	262	0.5	1		128.32432432432432	123.0	0.0	261.0	4748.0	67.15655591975369	0.3502541679997156	0.9913302344431558
nascent_Set2Cell1.40070	ID440307	440307	298	48.487186431884766	14.871389518037185	17.277846275700714	0.0	155.0	155	0.5	1		156.59459459459458	102.0	0.0	604.0	5794.0	165.2949316053412	0.46055838406265187	0.5974657248950092
nascent_Set2Cell1.40071	ID422384	422384	298	44.235862731933594	15.046115155088462	17.63840119347465	0.0	145.0	145	0.5	1		164.02702702702703	124.0	0.0	799.0	6069.0	172.7701566446793	0.5113806839066078	0.6424615398217225
nascent_Set2Cell1.44759	ID790542	790542	534	89.8060073852539	8.037104024202538	48.58679010250932	0.0	274.0	274	0.5	1		287.6216216216216	188.0	0.0	1057.0	10642.0	248.48668099242386	0.41643097194955575	0.6806063848016787
nascent_Set2Cell1.44760	ID1135635	1135635	534	101.49254608154297	8.437548405437456	48.3188132294308	0.0	395.0	395	0.5	1		359.1621621621622	347.0	133.0	740.0	13289.0	167.3095124999561	0.4559720616392718	1.3445753067106578
nascent_Set2Cell1.44761	ID629770	629770	534	46.55794906616211	7.833041683749876	48.90836993558062	0.0	220.0	220	0.5	1		178.1081081081081	152.0	6.0	536.0	6590.0	123.16966252192853	0.4220621311842771	0.858356599821569
nascent_Set2Cell1.44762	ID835593	835593	534	120.27567291259766	8.103428491370716	48.528447990015785	0.0	292.0	292	0.5	1		362.2972972972973	295.0	3.0	997.0	13405.0	231.77274128681225	0.5141241833366187	1.0615471023325267
nascent_Set2Cell1.44763	ID687117	687117	534	45.79437255859375	7.71143793577011	48.785026214559416	0.0	240.0	240	0.5	1		167.72972972972974	127.0	5.0	573.0	6206.0	139.50401201889989	0.2946387021198068	0.5472610661173758
nascent_Set2Cell1.44764	ID672770	672770	534	68.07250213623047	7.750685276676831	48.884974199849395	0.0	233.0	233	0.5	1		233.45945945945945	169.0	31.0	867.0	8638.0	190.86376680102873	0.3921980671836547	0.6891637147322273
nascent_Set2Cell1.44765	ID1485852	1485852	534	62.82841873168945	8.658671660139843	48.233644589934656	0.0	516.0	516	0.5	1		256.1081081081081	220.0	65.0	587.0	9476.0	133.2824452439638	0.27970248174272566	0.8399775510521124
nascent_Set2Cell1.44766	ID1014787	1014787	534	111.07353210449219	8.35388488001924	48.267403695884745	0.0	354.0	354	0.5	1		347.13513513513516	311.0	64.0	747.0	12844.0	177.5883445503114	0.44520786190757233	1.204333090057766
nascent_Set2Cell1.44767	ID1583126	1583126	534	47.24217224121094	9.116133121214094	48.56723438045554	0.0	549.0	549	0.5	1		173.59459459459458	160.0	0.0	457.0	6423.0	101.4257964829076	0.29945249208987723	0.7888334024228163
nascent_Set2Cell1.44768	ID1485848	1485848	534	79.74557495117188	8.657124171463568	48.248149928112035	0.0	514.0	514	0.5	1		259.3783783783784	250.0	41.0	592.0	9597.0	143.74695191963616	0.36579384899592904	0.9665322904637654
nascent_Set2Cell1.44769	ID1260545	1260545	534	107.03234100341797	8.548710398993501	48.312987575847494	0.0	439.0	439	0.5	1		332.5945945945946	315.0	73.0	725.0	12306.0	178.53484867720417	0.43099263049260866	1.1221596012150157
nascent_Set2Cell1.44770	ID1536001	1536001	534	48.58475875854492	8.765557858965883	48.204174911158034	0.0	533.0	533	0.5	1		232.13513513513513	213.0	6.0	503.0	8589.0	116.68717966382553	0.2484561247315645	0.7918157828986764
nascent_Set2Cell1.44771	ID908308	908308	534	147.74810791015625	8.202736158637627	48.43363509390535	0.0	315.0	315	0.5	1		369.4054054054054	271.0	0.0	1507.0	13668.0	318.40326103329505	0.49702064381054284	0.7703753409873875
nascent_Set2Cell1.44772	ID1337357	1337357	534	104.513427734375	8.590525369870553	48.28960607571573	0.0	465.0	465	0.5	1		302.3243243243243	261.0	13.0	743.0	11186.0	186.08212853081446	0.5164798350224113	1.1066623924660897
nascent_Set2Cell1.44773	ID985109	985109	534	116.59449768066406	8.35140079182611	48.29099137774997	0.0	347.0	347	0.5	1		363.5135135135135	337.0	10.0	844.0	13450.0	188.93100175308294	0.42499497003669956	1.1476720029738738
nascent_Set2Cell1.44774	ID923664	923664	534	119.78462219238281	8.222196170901109	48.44485865452024	0.0	320.0	320	0.5	1		367.7567567567568	308.0	0.0	1166.0	13607.0	278.9617063928912	0.5014397664119578	0.8805558845966103
nascent_Set2Cell1.44775	ID1429559	1429559	534	92.6595458984375	8.648352194430846	48.23173561276802	0.0	501.0	501	0.5	1		283.18918918918916	238.0	0.0	764.0	10478.0	183.35845855679614	0.4147666673374519	0.9055756670670592
nascent_Set2Cell1.44776	ID1057842	1057842	534	124.63233947753906	8.435378430570518	48.263838620146025	0.0	370.0	370	0.5	1		372.43243243243245	301.0	60.0	1006.0	13780.0	229.56329804175536	0.5122691423735467	1.0991175417385481
nascent_Set2Cell1.44777	ID572461	572461	534	43.720333099365234	7.623328281788054	49.31644577688639	0.0	199.0	199	0.5	1		150.2972972972973	131.0	0.0	654.0	5561.0	145.40381793567275	0.41322509939228363	0.6044782894375962
nascent_Set2Cell1.44778	ID503842	503842	534	35.92215347290039	7.744870882676099	49.641260051571024	0.0	182.0	182	0.5	1		135.86486486486487	101.0	15.0	552.0	5027.0	122.8931699942321	0.34175123060418944	0.5631803517987785
nascent_Set2Cell1.44779	ID665645	665645	534	63.53631591796875	7.746726653778163	48.864818532489984	0.0	235.0	235	0.5	1		199.56756756756758	157.0	1.0	707.0	7384.0	157.1839934847305	0.4282770344414562	0.7614194647279953
nascent_Set2Cell1.44780	ID879653	879653	534	141.84046936035156	8.169973434170121	48.47884027473798	0.0	305.0	305	0.5	1		387.43243243243245	263.0	132.0	1125.0	14335.0	257.48306746275574	0.48389684665450355	0.9813555311515089
nascent_Set2Cell1.44781	ID747555	747555	534	48.062381744384766	7.829719775749193	48.59221336895375	0.0	260.0	260	0.5	1		168.3783783783784	131.0	0.0	570.0	6230.0	141.82370734106468	0.3672010592896218	0.6377331954323956
nascent_Set2Cell1.44782	ID893989	893989	534	133.96530151367188	8.190952252580596	48.439917295256386	0.0	316.0	316	0.5	1		393.1621621621622	302.0	91.0	1273.0	14547.0	296.3041336863859	0.5118584244129748	0.8984682432801522
nascent_Set2Cell1.44783	ID1614897	1614897	534	28.188642501831055	9.319159997525215	48.72361278537466	0.0	561.0	561	0.5	1		148.8108108108108	152.0	0.0	371.0	5506.0	94.38921720368447	0.21177056892211749	0.5510452933992929
nascent_Set2Cell1.44784	ID1150012	1150012	534	101.59010314941406	8.475666822600658	48.381295969878096	0.0	398.0	398	0.5	1		351.43243243243245	294.0	145.0	781.0	13003.0	181.2526690287071	0.4334624600575479	1.1726072934657836
nascent_Set2Cell1.44785	ID1118241	1118241	534	118.45641326904297	8.401499091954769	48.287282315187355	0.0	389.0	389	0.5	1		381.6756756756757	363.0	51.0	965.0	14122.0	198.94905183293847	0.46748759514716964	1.2223012546944692
nascent_Set2Cell1.44786	ID620600	620600	534	44.01527404785156	7.6999680485303	49.02441793021906	0.0	217.0	217	0.5	1		175.8108108108108	152.0	17.0	611.0	6505.0	129.96128437129047	0.30400548186541476	0.6307591737480638
nascent_Set2Cell1.44787	ID804926	804926	534	88.09944915771484	8.045227750327866	48.54240272221432	0.0	278.0	278	0.5	1		295.4594594594595	200.0	0.0	1167.0	10932.0	281.35728517655616	0.43481223844884076	0.6364677707295612
nascent_Set2Cell1.44788	ID1565783	1565783	534	42.76853561401367	8.974763590089042	48.4514705253421	0.0	544.0	544	0.5	1		209.56756756756758	215.0	31.0	447.0	7754.0	85.96205252595168	0.2288917944451048	0.9081631402879686
nascent_Set2Cell1.44789	ID1496150	1496150	534	64.97216033935547	8.750206655657818	48.31324464950533	0.0	520.0	520	0.5	1		256.13513513513516	232.0	66.0	504.0	9477.0	117.16777196305641	0.3309692256376947	1.0872028459779908
nascent_Set2Cell1.44790	ID715854	715854	534	43.39506912231445	7.611348540237627	48.73438895965322	0.0	250.0	250	0.5	1		166.78378378378378	139.0	14.0	660.0	6171.0	150.85223364735572	0.33506548079053317	0.5549568214361242
nascent_Set2Cell1.44791	ID1086549	1086549	534	117.13179779052734	8.483849461711811	48.20177030538738	0.0	379.0	379	0.5	1		378.6216216216216	298.0	107.0	837.0	14009.0	206.30416478687096	0.4823132020185577	1.1943086686853572
nascent_Set2Cell1.44792	ID432206	432206	534	27.50465202331543	8.018153084160897	49.748957038728086	0.0	150.0	150	0.5	1		104.21621621621621	93.0	0.0	339.0	3856.0	84.58202302273587	0.2773336221229861	0.5350389614411702
nascent_Set2Cell1.44793	ID869445	869445	534	123.98312377929688	8.22176275006132	48.48434361171025	0.0	307.0	307	0.5	1		358.6756756756757	272.0	53.0	1253.0	13271.0	276.8444262331036	0.4796830684106731	0.8400049039812255
nascent_Set2Cell1.44794	ID1072219	1072219	534	133.13233947753906	8.480758509225662	48.242754489005875	0.0	374.0	374	0.5	1		383.5945945945946	288.0	52.0	960.0	14193.0	228.18638330436266	0.48658363286800965	1.1004768195518542
nascent_Set2Cell1.44795	ID585819	585819	534	49.644775390625	7.675791273291114	49.242099614058596	0.0	205.0	205	0.5	1		140.97297297297297	79.0	0.0	589.0	5216.0	149.63668713967888	0.35719146551379044	0.49589270934925506
nascent_Set2Cell1.44796	ID1029205	1029205	534	129.48309326171875	8.397279119310005	48.27235363761296	0.0	359.0	359	0.5	1		370.94594594594594	337.0	65.0	759.0	13725.0	201.5613975864352	0.5063389389248893	1.2372341194285363
nascent_Set2Cell1.44797	ID543826	543826	534	33.75606155395508	7.848241552987665	49.54221723773751	0.0	186.0	186	0.5	1		148.2972972972973	98.0	35.0	538.0	5487.0	136.22384863502035	0.39328564103816194	0.6145794224672304
nascent_Set2Cell1.44798	ID1196111	1196111	534	102.4698486328125	8.478818631260298	48.29311433588307	0.0	417.0	417	0.5	1		363.9189189189189	319.0	1.0	858.0	13465.0	196.76556529964202	0.4620985744027296	1.169078050745305
nascent_Set2Cell1.44799	ID1397835	1397835	534	105.56396484375	8.70605454793215	48.27800155944368	0.0	484.0	484	0.5	1		308.1081081081081	244.0	58.0	948.0	11400.0	204.69812241767465	0.48374989753540576	0.9814754657165228
nascent_Set2Cell1.44800	ID865387	865387	534	128.2722930908203	8.157422626528582	48.478358133010495	0.0	300.0	300	0.5	1		374.4864864864865	258.0	59.0	1350.0	13856.0	314.69796998441586	0.5081376327971039	0.8018859197419285
nascent_Set2Cell1.44801	ID1442929	1442929	534	94.99456024169922	8.639948577091097	48.26144017476218	0.0	497.0	497	0.5	1		295.64864864864865	251.0	39.0	706.0	10939.0	174.34738888785233	0.4766296186210235	1.094712047755166
nascent_Set2Cell1.44802	ID951396	951396	534	122.84741973876953	8.196468496274713	48.38516581739036	0.0	330.0	330	0.5	1		354.4054054054054	319.0	46.0	872.0	13113.0	208.86086004529156	0.4876810372898774	1.1124981886598655
nascent_Set2Cell1.44803	ID937057	937057	534	120.91243743896484	8.212500344407657	48.40253228221131	0.0	331.0	331	0.5	1		360.2162162162162	320.0	0.0	847.0	13328.0	213.7338863497648	0.47564216120460584	1.0864735591632204
nascent_Set2Cell1.44804	ID1513570	1513570	534	57.102901458740234	8.824377503223275	48.326368681351966	0.0	525.0	525	0.5	1		241.54054054054055	271.0	36.0	423.0	8937.0	109.43633222477266	0.28078711837780856	0.9677400823193129
nascent_Set2Cell1.44805	ID871546	871546	534	139.5280303955078	8.173169883513292	48.49385688716867	0.0	302.0	302	0.5	1		392.0	304.0	57.0	1493.0	14504.0	305.86153366805996	0.5604378779759627	0.9206025998107626
nascent_Set2Cell1.44806	ID1026166	1026166	534	114.88390350341797	8.385016687261587	48.265774107199825	0.0	357.0	357	0.5	1		369.56756756756755	364.0	81.0	709.0	13674.0	187.336527336434	0.44745541893982577	1.2196801538885294
nascent_Set2Cell1.44807	ID954484	954484	534	114.51844024658203	8.21686896251831	48.40287495944332	0.0	329.0	329	0.5	1		368.6216216216216	314.0	93.0	952.0	13639.0	206.33257287842514	0.47344802727391716	1.1481020620550917
nascent_Set2Cell1.44808	ID1164397	1164397	534	110.82150268554688	8.45501207885631	48.340280622876364	0.0	407.0	407	0.5	1		354.7837837837838	320.0	40.0	836.0	13127.0	202.08498420427196	0.44230877925842815	1.0767801097786438
nascent_Set2Cell1.44809	ID1227884	1227884	534	110.07157897949219	8.492384406304557	48.28009869983461	0.0	427.0	427	0.5	1		344.4054054054054	292.0	31.0	822.0	12743.0	198.0788927365754	0.4986314366437999	1.1570352014439171
nascent_Set2Cell1.44810	ID1597593	1597593	534	42.20598220825195	9.159861586573854	48.48492971652907	0.0	556.0	556	0.5	1		197.64864864864865	189.0	40.0	411.0	7313.0	91.13031457333082	0.2578124160171997	0.8890965539622983
nascent_Set2Cell1.44811	ID997513	997513	534	115.06478118896484	8.370977018010597	48.2791687972877	0.0	349.0	349	0.5	1		353.6756756756757	313.0	102.0	754.0	13086.0	163.68415623695228	0.469284641619065	1.3802537818542524
nascent_Set2Cell1.44812	ID829579	829579	534	95.75975036621094	8.100744398499698	48.58390514191274	0.0	288.0	288	0.5	1		337.9189189189189	269.0	0.0	1051.0	12503.0	238.76422335507962	0.436731049921054	0.8604226663499377
nascent_Set2Cell1.44813	ID641155	641155	534	48.31660842895508	7.799669201254021	48.87242523288201	0.0	225.0	225	0.5	1		183.21621621621622	160.0	0.0	574.0	6779.0	125.4060372317624	0.3204549753801607	0.7091186089662307
nascent_Set2Cell1.44814	ID819335	819335	534	92.52428436279297	8.071754496572526	48.57891728302565	0.0	285.0	285	0.5	1		312.4594594594595	216.0	0.0	1037.0	11561.0	247.76642165495247	0.44051863002981456	0.7713058490824372
nascent_Set2Cell1.44815	ID852097	852097	534	108.40538787841797	8.145950258244106	48.55471531596571	0.0	297.0	297	0.5	1		373.2162162162162	332.0	68.0	1070.0	13809.0	241.6209307451947	0.46123787483281553	0.9751243249448195
nascent_Set2Cell1.44816	ID1043587	1043587	534	112.43268585205078	8.434265336596331	48.32732568855676	0.0	362.0	362	0.5	1		346.2432432432432	289.0	64.0	993.0	12811.0	222.21278658646654	0.4762961625102078	1.0054161310802217
nascent_Set2Cell1.44817	ID1548441	1548441	534	43.56941604614258	8.913782587980823	48.39583940673638	0.0	538.0	538	0.5	1		204.24324324324326	201.0	0.0	468.0	7557.0	108.4751393447174	0.2859369260510348	0.837332703635794
nascent_Set2Cell1.44818	ID1320068	1320068	534	96.52336883544922	8.608829543297245	48.29075239784369	0.0	460.0	460	0.5	1		316.5135135135135	265.0	9.0	815.0	11711.0	198.53709723620668	0.4550928500641859	0.997217497967737
nascent_Set2Cell1.44819	ID612507	612507	534	49.096134185791016	7.767523930755843	49.11158297458057	0.0	213.0	213	0.5	1		172.94594594594594	123.0	0.0	517.0	6399.0	134.66583043179844	0.3466195195240769	0.6611364153921357
nascent_Set2Cell1.44820	ID773277	773277	534	70.3838882446289	8.359180467162998	48.68922976970769	0.0	269.0	269	0.5	1		236.24324324324326	202.0	0.0	523.0	8741.0	167.06259728440537	0.3617722465188497	0.7513476471540911
nascent_Set2Cell1.44821	ID812181	812181	534	94.58615112304688	8.081280286182015	48.60182363275279	0.0	282.0	282	0.5	1		317.86486486486484	225.0	81.0	987.0	11761.0	215.62778657293302	0.45877304557264403	0.9272096872800218
nascent_Set2Cell1.44822	ID991380	991380	534	109.6223373413086	8.318005060653052	48.29760522353875	0.0	344.0	344	0.5	1		349.0	287.0	84.0	883.0	12913.0	191.14959237902303	0.49523162166059037	1.2094333523311378
nascent_Set2Cell1.44823	ID1291400	1291400	534	83.59020233154297	8.565828542073891	48.311889981006686	0.0	449.0	449	0.5	1		312.97297297297297	266.0	86.0	750.0	11580.0	162.48444138961025	0.4318605376967319	1.1618975887826295
nascent_Set2Cell1.44824	ID1178764	1178764	534	93.66350555419922	8.446019248873684	48.26992221799999	0.0	411.0	411	0.5	1		324.4594594594595	261.0	111.0	794.0	12005.0	182.3105705770901	0.46331058020477817	1.126975022946247
nascent_Set2Cell1.44825	ID1366154	1366154	534	108.51122283935547	8.597605467556464	48.286073189658175	0.0	475.0	475	0.5	1		311.8378378378378	226.0	49.0	969.0	11538.0	209.6745511916442	0.5369064422010406	1.0391165648765772
nascent_Set2Cell1.44826	ID457892	457892	534	29.368867874145508	7.780427261926374	49.78232965384223	0.0	159.0	159	0.5	1		103.13513513513513	75.0	0.0	479.0	3816.0	120.15156219499562	0.30621917443014346	0.4024607595431085
nascent_Set2Cell1.44827	ID449701	449701	534	26.419809341430664	7.9156863733886755	49.88466155871936	0.0	154.0	154	0.5	1		108.13513513513513	95.0	0.0	364.0	4001.0	85.1228400483554	0.2354870269170872	0.484261022931765
nascent_Set2Cell1.44828	ID730280	730280	534	45.328514099121094	7.6977597839884035	48.78603576101242	0.0	254.0	254	0.5	1		159.0810810810811	111.0	0.0	650.0	5886.0	138.20785039175564	0.34248729378094317	0.5872866071829257
nascent_Set2Cell1.44829	ID677036	677036	534	62.80224609375	7.740733817770217	48.852250079720385	0.0	236.0	236	0.5	1		205.72972972972974	162.0	40.0	666.0	7612.0	138.77953112133739	0.43601929692651376	0.90021670917322
nascent_Set2Cell1.44830	ID1580222	1580222	534	43.54887390136719	8.943273641262667	48.409739576291	0.0	546.0	546	0.5	1		190.05405405405406	180.0	0.0	440.0	7032.0	101.82581694735867	0.21385766391554942	0.6576673539200385
nascent_Set2Cell1.44831	ID1412287	1412287	534	94.67227935791016	8.70512384890573	48.27965555845938	0.0	491.0	491	0.5	1		294.56756756756755	243.0	21.0	632.0	10899.0	158.8188241957449	0.4529978842686626	1.1564960119082521
nascent_Set2Cell1.44832	ID655525	655525	534	54.62916564941406	7.826537378293462	48.90484464826997	0.0	228.0	228	0.5	1		202.45945945945945	186.0	39.0	640.0	7491.0	133.33595718139003	0.4003215621919074	0.8681644383822137
nascent_Set2Cell1.44833	ID445609	445609	534	26.61557960510254	7.764774552229214	49.830704121726185	0.0	157.0	157	0.5	1		111.43243243243244	85.0	0.0	436.0	4123.0	102.15335436395522	0.2872365176120236	0.4868220888599303
nascent_Set2Cell1.44834	ID499880	499880	534	34.61317825317383	7.781496109800858	49.738362179269046	0.0	171.0	171	0.5	1		126.05405405405405	103.0	0.0	473.0	4664.0	106.65258916113932	0.35762216839008804	0.6226742717374257
nascent_Set2Cell1.44835	ID1242301	1242301	534	101.04344177246094	8.53995146501181	48.331220690780675	0.0	432.0	432	0.5	1		335.0	278.0	39.0	700.0	12395.0	181.55011551757394	0.4311828619549366	1.1118459972074748
nascent_Set2Cell1.44836	ID598203	598203	534	37.75477600097656	7.697229060709571	49.073799540980765	0.0	212.0	212	0.5	1		140.7027027027027	103.0	0.0	573.0	5206.0	139.17452370332742	0.30558780798051594	0.4732630835623941
nascent_Set2Cell1.44837	ID472243	472243	534	42.08326721191406	7.814266743390765	49.76881349735703	0.0	163.0	163	0.5	1		122.67567567567568	80.0	0.0	643.0	4539.0	137.64407685001157	0.39143660576906064	0.5014515052256222
nascent_Set2Cell1.44838	ID1274023	1274023	534	97.93791198730469	8.527377987621135	48.26602381688839	0.0	443.0	443	0.5	1		329.72972972972974	318.0	71.0	689.0	12200.0	167.2801457051827	0.43649336210546813	1.197892164900043
nascent_Set2Cell1.44839	ID1100970	1100970	534	109.1897964477539	8.488519473711456	48.26462090794946	0.0	384.0	384	0.5	1		369.7567567567568	324.0	64.0	777.0	13681.0	183.1563396247718	0.44957001637208127	1.2522247991676438
nascent_Set2Cell1.44840	ID1007793	1007793	534	113.98052215576172	8.333964971285178	48.306229008088366	0.0	350.0	350	0.5	1		381.1621621621622	327.0	64.0	790.0	14103.0	179.60643911890512	0.46395464143286125	1.3451347048304383
nascent_Set2Cell1.44841	ID533687	533687	534	25.594829559326172	7.74960964881354	49.55009527807124	0.0	185.0	185	0.5	1		130.16216216216216	91.0	0.0	493.0	4816.0	125.25629580839295	0.3355322714613117	0.5221497758291875
nascent_Set2Cell1.44842	ID916683	916683	534	126.47486877441406	8.230897462502172	48.43736664229834	0.0	324.0	324	0.5	1		365.2972972972973	288.0	71.0	1174.0	13516.0	266.74455788105433	0.47658201952474416	0.8840177080091087
nascent_Set2Cell1.44843	ID515278	515278	534	45.60025405883789	7.801355138633264	49.656328926411774	0.0	180.0	180	0.5	1		145.75675675675674	121.0	0.0	570.0	5393.0	126.11489589642837	0.4330606660270503	0.6985161791723767
nascent_Set2Cell1.44844	ID1115356	1115356	534	119.64171600341797	8.493635429399955	48.300673233184334	0.0	388.0	388	0.5	1		392.64864864864865	371.0	86.0	843.0	14528.0	193.08953251682902	0.47066146632806716	1.3015813042575015
nascent_Set2Cell1.44845	ID876760	876760	534	139.69439697265625	8.214288553251063	48.47781362902355	0.0	308.0	308	0.5	1		358.43243243243245	251.0	34.0	1273.0	13262.0	294.764457805865	0.4923332855454179	0.802334656916138
nascent_Set2Cell1.44846	ID684255	684255	534	44.51057434082031	7.815205856541339	48.82328442353265	0.0	238.0	238	0.5	1		172.7027027027027	154.0	0.0	543.0	6390.0	115.47699743644591	0.3268100237486536	0.736750215119909
nascent_Set2Cell1.44847	ID1483969	1483969	534	66.64933776855469	8.716030029342077	48.36145881372895	0.0	515.0	515	0.5	1		257.1621621621622	218.0	51.0	551.0	9515.0	130.15429166815682	0.30993551324980007	0.9349749958785334
nascent_Set2Cell1.44848	ID787668	787668	534	85.21004486083984	8.066063547809557	48.520415998786554	0.0	275.0	275	0.5	1		287.9189189189189	200.0	23.0	1178.0	10653.0	274.9967048669632	0.4359506087073733	0.6357267631891811
nascent_Set2Cell1.44849	ID1011924	1011924	534	110.13362884521484	8.357041504852301	48.26776807969016	0.0	353.0	353	0.5	1		355.4054054054054	328.0	53.0	719.0	13150.0	171.27730268314716	0.46086373194282804	1.3092332746609057
nascent_Set2Cell1.44850	ID486619	486619	534	38.8385009765625	7.837950071743984	49.727029163148444	0.0	174.0	174	0.5	1		135.75675675675674	102.0	0.0	493.0	5023.0	114.67693883384007	0.3397449213811073	0.6004076434467288
nascent_Set2Cell1.44851	ID712938	712938	534	40.90824890136719	7.723920092570459	48.70908132818562	0.0	248.0	248	0.5	1		149.6216216216216	118.0	0.0	672.0	5536.0	158.7407654971798	0.3281169262567358	0.4657235568807141
nascent_Set2Cell1.44852	ID1493236	1493236	534	63.40100860595703	8.773218678858832	48.34904348562421	0.0	518.0	518	0.5	1		244.13513513513513	244.0	25.0	497.0	9033.0	116.99267834692385	0.30372368771649344	0.9722875085670747
nascent_Set2Cell1.44853	ID1426678	1426678	534	106.20392608642578	8.686561909002338	48.24082414128602	0.0	496.0	496	0.5	1		285.97297297297297	245.0	11.0	631.0	10581.0	180.58800355235957	0.4912278443188833	1.04329003906419
nascent_Set2Cell1.44854	ID534766	534766	534	35.18056106567383	7.746069883211173	49.56484224184266	0.0	188.0	188	0.5	1		142.32432432432432	134.0	0.0	508.0	5266.0	116.12901208331813	0.4086334303005985	0.711056805211435
nascent_Set2Cell1.44855	ID1455344	1455344	534	78.65789031982422	8.676415934181396	48.331155176182364	0.0	506.0	506	0.5	1		285.1081081081081	301.0	56.0	531.0	10549.0	130.05656542524184	0.3522633638336332	1.1421245819472572
nascent_Set2Cell1.44856	ID555234	555234	534	41.73915481567383	7.613621447108561	49.35823942497052	0.0	195.0	195	0.5	1		143.9189189189189	113.0	0.0	533.0	5325.0	127.81635662551574	0.3745226834713523	0.6136032693633966
nascent_Set2Cell1.44857	ID1083647	1083647	534	118.47663116455078	8.48364813221552	48.23672814128614	0.0	377.0	377	0.5	1		378.4864864864865	335.0	96.0	897.0	14004.0	199.4394396554756	0.49217752660255687	1.251902806235844
nascent_Set2Cell1.44858	ID669925	669925	534	61.10070037841797	7.745262029943941	48.887053790714035	0.0	232.0	232	0.5	1		194.16216216216216	157.0	0.0	735.0	7184.0	162.55503572525717	0.3755889376384314	0.6522563038695984
nascent_Set2Cell1.44859	ID1334502	1334502	534	93.51435852050781	8.579618426682368	48.240543181050455	0.0	461.0	461	0.5	1		313.2972972972973	279.0	0.0	806.0	11592.0	198.53881020888375	0.4643706112354801	1.0008176398462796
nascent_Set2Cell1.44860	ID934138	934138	534	125.7614974975586	8.216606101686502	48.4306376148802	0.0	325.0	325	0.5	1		372.6756756756757	268.0	22.0	1138.0	13789.0	286.29918830696187	0.5205502183452415	0.8912566668455884
nascent_Set2Cell1.44861	ID1612013	1612013	534	32.762481689453125	9.217951426822813	48.57479113206066	0.0	560.0	560	0.5	1		167.6216216216216	167.0	0.0	338.0	6202.0	82.40561987016532	0.21805915539503812	0.728298051582049
nascent_Set2Cell1.44862	ID1132774	1132774	534	116.81861877441406	8.509221899699059	48.3679496424485	0.0	393.0	393	0.5	1		386.1621621621622	328.0	131.0	741.0	14288.0	171.12901460488703	0.4524760580520455	1.4059267215752653
nascent_Set2Cell1.44863	ID919796	919796	534	137.7545928955078	8.216335941631144	48.4169701483714	0.0	321.0	321	0.5	1		381.7837837837838	262.0	64.0	1109.0	14126.0	301.32938190026607	0.5253307418043935	0.8727197122885655
nascent_Set2Cell1.44864	ID699633	699633	534	40.42032241821289	7.696421635337983	48.782164495564146	0.0	241.0	241	0.5	1		143.24324324324326	110.0	0.0	669.0	5300.0	131.2792624322088	0.28042519780153413	0.47793720105369414
nascent_Set2Cell1.44865	ID905462	905462	534	138.59312438964844	8.225383738813093	48.45596931712753	0.0	312.0	312	0.5	1		385.4054054054054	299.0	1.0	1390.0	14260.0	298.43317318766503	0.5152744330134961	0.8783103468933587
nascent_Set2Cell1.44866	ID863474	863474	534	140.21568298339844	8.189771895789356	48.46546408166185	0.0	301.0	301	0.5	1		376.7567567567568	250.0	47.0	1356.0	13940.0	306.4272983746539	0.5240049491055764	0.8454980388754749
nascent_Set2Cell1.44867	ID1443049	1443049	534	84.92703247070312	8.668077489726041	48.30347077813715	0.0	503.0	503	0.5	1		284.5945945945946	269.0	22.0	667.0	10530.0	161.6036749203054	0.3812744928629358	0.9722169093079461
nascent_Set2Cell1.44868	ID1040654	1040654	534	121.14503479003906	8.426003818459707	48.27795770476873	0.0	358.0	358	0.5	1		367.13513513513516	348.0	78.0	726.0	13584.0	174.87633124934666	0.47156704302976554	1.34551425566046
nascent_Set2Cell1.44869	ID1224979	1224979	534	113.16917419433594	8.460415799791251	48.261415032328685	0.0	426.0	426	0.5	1		355.94594594594594	338.0	57.0	992.0	13170.0	204.5512630594571	0.4525732726645092	1.084333148860801
nascent_Set2Cell1.44870	ID619787	619787	534	23.695789337158203	7.773884553583676	48.93220886691397	0.0	215.0	215	0.5	1		119.24324324324324	74.0	0.0	491.0	4412.0	123.06556640114096	0.22401572807712522	0.35466532738181705
nascent_Set2Cell1.44871	ID1510672	1510672	534	52.339576721191406	8.824462258394927	48.36189821093845	0.0	527.0	527	0.5	1		230.97297297297297	242.0	70.0	439.0	8546.0	94.12063372977092	0.2902066356545035	1.103962661141744
nascent_Set2Cell1.44872	ID569600	569600	534	34.71140670776367	7.668644748217695	49.35258880417598	0.0	198.0	198	0.5	1		141.8108108108108	109.0	0.0	695.0	5247.0	147.94984845432472	0.37268258815598165	0.5204677078590656
nascent_Set2Cell1.44873	ID1394968	1394968	534	95.35640716552734	8.698829327500494	48.29513685079966	0.0	482.0	482	0.5	1		290.2972972972973	244.0	0.0	739.0	10741.0	199.05273796783726	0.46961221300131034	0.9320548334182871
nascent_Set2Cell1.44874	ID438548	438548	534	26.28527069091797	7.852055693019272	49.81049968275438	0.0	152.0	152	0.5	1		111.48648648648648	93.0	0.0	494.0	4125.0	102.1930693512208	0.3258090834919771	0.5361829245568522
nascent_Set2Cell1.44875	ID1147139	1147139	534	110.80697631835938	8.50489529939791	48.346424101860826	0.0	400.0	400	0.5	1		371.13513513513516	318.0	85.0	952.0	13732.0	203.39741642658345	0.45699619409163467	1.1446449592778547
nascent_Set2Cell1.44876	ID582939	582939	534	37.31222152709961	7.688911879546474	49.31530128976238	0.0	203.0	203	0.5	1		132.97297297297297	71.0	0.0	604.0	4920.0	136.56835620273066	0.3417155593431446	0.4959610721025436
nascent_Set2Cell1.44877	ID800027	800027	534	95.17809295654297	8.046583919042067	48.61509873356051	0.0	280.0	280	0.5	1		297.8378378378378	223.0	0.0	1059.0	11020.0	262.1343499379992	0.46322623971360555	0.7193953119758074
nascent_Set2Cell1.44878	ID744723	744723	534	38.10714340209961	7.857086231937321	48.62546399954802	0.0	258.0	258	0.5	1		163.51351351351352	119.0	0.0	606.0	6050.0	144.93171219992263	0.3216599309342363	0.5491581889314013
nascent_Set2Cell1.44879	ID1562889	1562889	534	53.60486602783203	8.936523635177714	48.39535290328288	0.0	541.0	541	0.5	1		219.16216216216216	202.0	29.0	510.0	8109.0	116.87232195708117	0.28806486938910786	0.8387575872202254
nascent_Set2Cell1.44880	ID1054991	1054991	534	126.21659088134766	8.45058311447444	48.22426296943951	0.0	369.0	369	0.5	1		370.0	289.0	33.0	921.0	13690.0	233.93280136730624	0.4719608293168082	1.0142623410758285
nascent_Set2Cell1.44881	ID895250	895250	534	143.1780242919922	8.198212829700973	48.43452872508601	0.0	317.0	317	0.5	1		357.2432432432432	216.0	28.0	1292.0	13218.0	311.8609381515177	0.5237284500316733	0.7874656671027735
nascent_Set2Cell1.44882	ID1161523	1161523	534	108.76029968261719	8.437157912290987	48.31887882472773	0.0	405.0	405	0.5	1		328.05405405405406	268.0	0.0	858.0	12138.0	222.96050297280433	0.47949530695948284	0.953714176638404
nascent_Set2Cell1.44883	ID848168	848168	534	117.8777847290039	8.101941153321604	48.50335162764682	0.0	295.0	295	0.5	1		354.97297297297297	321.0	72.0	1054.0	13134.0	246.74294839484793	0.46162727614172244	0.9087310272963197
nascent_Set2Cell1.44884	ID1363250	1363250	534	111.97127532958984	8.625507839837049	48.31828637986066	0.0	473.0	473	0.5	1		339.94594594594594	299.0	56.0	736.0	12578.0	185.3537078048265	0.4712790540080767	1.1749561796562746
nascent_Set2Cell1.44885	ID1175862	1175862	534	100.41393280029297	8.441204166418173	48.28710555022871	0.0	408.0	408	0.5	1		343.18918918918916	325.0	12.0	778.0	12698.0	184.17682292324977	0.42351958348379587	1.1087628547242219
nascent_Set2Cell1.44886	ID1385789	1385789	534	103.86060333251953	8.688250085396133	48.27116660236958	0.0	483.0	483	0.5	1		316.13513513513516	267.0	38.0	773.0	11697.0	191.61320445136374	0.47779639129859075	1.066855477204258
nascent_Set2Cell1.44887	ID980263	980263	534	114.86622619628906	8.321658350915122	48.25242317247968	0.0	341.0	341	0.5	1		367.86486486486484	349.0	105.0	886.0	13611.0	173.8367948140762	0.4641122640802004	1.3416068464968576
nascent_Set2Cell1.44888	ID1545530	1545530	534	42.6652946472168	8.79867983203064	48.285616017930586	0.0	537.0	537	0.5	1		212.16216216216216	200.0	25.0	485.0	7850.0	107.05826905462732	0.22917653152098547	0.7389815465699024
nascent_Set2Cell1.44889	ID1384741	1384741	534	88.52420043945312	8.695800538080748	48.28902325750842	0.0	481.0	481	0.5	1		292.7567567567568	213.0	95.0	800.0	10832.0	181.9025082909043	0.4870655573024127	1.0542789614494663
nascent_Set2Cell1.44890	ID994619	994619	534	109.76131439208984	8.312509331028199	48.253648522089	0.0	348.0	348	0.5	1		360.0	330.0	89.0	732.0	13320.0	173.06918976075565	0.4684080480056477	1.3270592948436886
nascent_Set2Cell1.44891	ID1193255	1193255	534	106.78523254394531	8.497604826926828	48.325206994775044	0.0	412.0	412	0.5	1		338.4594594594595	300.0	25.0	739.0	12523.0	174.14897750594565	0.42567589756613394	1.1605770444813852
nascent_Set2Cell1.44892	ID1317154	1317154	534	111.51278686523438	8.578108558037762	48.281426860361755	0.0	458.0	458	0.5	1		317.5945945945946	336.0	19.0	648.0	11751.0	178.16775170537383	0.4616965240417852	1.1260907443274693
nascent_Set2Cell1.44893	ID895285	895285	534	142.62486267089844	8.198924618592617	48.47508968538304	0.0	311.0	311	0.5	1		361.2432432432432	220.0	0.0	1342.0	13366.0	300.3579721122971	0.4790975366711517	0.7791439253345132
nascent_Set2Cell1.44894	ID540976	540976	534	38.18473815917969	7.7523005051300204	49.584249824225566	0.0	183.0	183	0.5	1		137.35135135135135	111.0	8.0	420.0	5082.0	110.90191267166782	0.38600484617079084	0.6898456091708358
nascent_Set2Cell1.44895	ID1069352	1069352	534	131.34413146972656	8.504049508722753	48.243773707358216	0.0	372.0	372	0.5	1		385.1081081081081	385.0	80.0	837.0	14249.0	220.01045224965813	0.47866290356136304	1.1332609855796039
nascent_Set2Cell1.44896	ID1288530	1288530	534	85.48428344726562	8.500504160886946	48.19491111194542	0.0	444.0	444	0.5	1		327.5135135135135	292.0	79.0	916.0	12118.0	167.01557173270163	0.40174991838793506	1.124054873518772
nascent_Set2Cell1.44897	ID1577307	1577307	534	40.635311126708984	9.078908550495981	48.553620581882484	0.0	547.0	547	0.5	1		179.97297297297297	150.0	0.0	433.0	6659.0	104.1901270878512	0.2523968363478209	0.6962298894607934
nascent_Set2Cell1.44898	ID948555	948555	534	114.07648468017578	8.22934705817114	48.39502216759976	0.0	328.0	328	0.5	1		351.2162162162162	293.0	2.0	879.0	12995.0	223.88639668059025	0.46909581059634325	1.0018167366065092
nascent_Set2Cell1.44899	ID1506652	1506652	534	62.414161682128906	8.835767044069765	48.342411655486735	0.0	523.0	523	0.5	1		250.72972972972974	256.0	0.0	520.0	9277.0	128.5486610519855	0.3259751120603226	0.9589972049802425
nascent_Set2Cell1.44900	ID1458525	1458525	534	65.77066040039062	8.614784544331332	48.24785419454703	0.0	509.0	509	0.5	1		270.6216216216216	274.0	45.0	658.0	10013.0	147.98392393007336	0.30059506153257226	0.8453132755615088
nascent_Set2Cell1.44901	ID1594697	1594697	534	42.987449645996094	9.17139902173887	48.556266239475974	0.0	555.0	555	0.5	1		156.86486486486487	154.0	0.0	438.0	5804.0	109.04157264348567	0.2561777082232091	0.586750978816443
nascent_Set2Cell1.44902	ID638296	638296	534	46.39850997924805	7.757039436883862	48.92795864426351	0.0	221.0	221	0.5	1		179.27027027027026	144.0	0.0	613.0	6633.0	152.16614615621975	0.3597370534812325	0.6233765599506279
nascent_Set2Cell1.44903	ID1263944	1263944	534	110.30850982666016	8.504150956227253	48.27998744780122	0.0	436.0	436	0.5	1		327.1621621621622	285.0	31.0	748.0	12105.0	188.89790209903717	0.46158481155503234	1.093939790207891
nascent_Set2Cell1.44904	ID966994	966994	534	112.60574340820312	8.219246854539046	48.41092333369153	0.0	338.0	338	0.5	1		368.7567567567568	343.0	66.0	856.0	13644.0	210.39848507658633	0.4360949700909694	1.0644500589068286
nascent_Set2Cell1.44905	ID1098060	1098060	534	120.00275421142578	8.508703573535497	48.29393704001915	0.0	383.0	383	0.5	1		370.35135135135135	325.0	93.0	707.0	13703.0	183.6887791008682	0.4815894490012013	1.3107213955491686
nascent_Set2Cell1.44906	ID727403	727403	534	46.1411247253418	7.740390605670465	48.84572908490643	0.0	253.0	253	0.5	1		145.51351351351352	106.0	0.0	480.0	5384.0	124.43017265867579	0.28552028771395743	0.5194762020528841
nascent_Set2Cell1.44907	ID461164	461164	534	33.8852424621582	7.76907599777146	49.79774691527275	0.0	161.0	161	0.5	1		126.86486486486487	94.0	0.0	540.0	4694.0	120.60084810881126	0.30808321018650886	0.49551140453157033
nascent_Set2Cell1.44908	ID595324	595324	534	31.603755950927734	7.687517508336132	49.117671121879056	0.0	207.0	207	0.5	1		124.0	87.0	0.0	535.0	4588.0	122.9907403922028	0.29941054964985647	0.46462221942078435
nascent_Set2Cell1.44909	ID1271140	1271140	534	85.78363800048828	8.56146795848639	48.28443098634586	0.0	442.0	442	0.5	1		331.3243243243243	313.0	115.0	727.0	12259.0	136.27893251507163	0.3979438776852835	1.384161243053141
nascent_Set2Cell1.44910	ID652656	652656	534	30.982664108276367	7.7865114435109835	48.83808570671586	0.0	223.0	223	0.5	1		148.9189189189189	112.0	1.0	649.0	5510.0	147.68761671897929	0.27461469508139835	0.4344908553912129
nascent_Set2Cell1.44911	ID483710	483710	534	28.470853805541992	7.861302949586473	49.675905246820925	0.0	170.0	170	0.5	1		126.45945945945945	106.0	0.0	478.0	4679.0	114.69248609375579	0.3049486391141873	0.5153231239610213
nascent_Set2Cell1.44912	ID1409428	1409428	534	108.35431671142578	8.686749100881746	48.24810488425639	0.0	490.0	490	0.5	1		314.5945945945946	274.0	18.0	751.0	11640.0	179.21921081604373	0.5132141863829973	1.1906796740484729
nascent_Set2Cell1.44913	ID609678	609678	534	39.76789855957031	7.697437506875556	49.10961103305965	0.0	211.0	211	0.5	1		143.35135135135135	101.0	0.0	555.0	5304.0	138.43073201990796	0.36104192188546713	0.5493958842703879
nascent_Set2Cell1.44914	ID902538	902538	534	138.87472534179688	8.216535720554525	48.4594256205188	0.0	314.0	314	0.5	1		364.02702702702703	257.0	74.0	1331.0	13469.0	291.6604272176889	0.5088057363174621	0.8417919907220148
nascent_Set2Cell1.44915	ID886149	886149	534	138.49595642089844	8.2069031196085	48.50986004892999	0.0	303.0	303	0.5	1		375.2432432432432	257.0	0.0	1469.0	13884.0	330.3078871300234	0.5317163674436441	0.7887250033921737
nascent_Set2Cell1.44916	ID469391	469391	534	31.3807430267334	7.794397222947659	49.908614571774024	0.0	165.0	165	0.5	1		125.97297297297297	100.0	0.0	491.0	4661.0	117.93936447892914	0.27990114473029326	0.4671720355320101
nascent_Set2Cell1.44917	ID1112474	1112474	534	117.77735900878906	8.496896781072778	48.30536951256684	0.0	382.0	382	0.5	1		386.2162162162162	365.0	97.0	816.0	14290.0	183.12201990523744	0.451403246457092	1.311887271174514
nascent_Set2Cell1.44918	ID526723	526723	534	43.35449981689453	7.841095968607907	49.630167229715916	0.0	187.0	187	0.5	1		139.1891891891892	104.0	0.0	467.0	5150.0	131.04088374707038	0.367909047839784	0.5713627637111793
nascent_Set2Cell1.44919	ID1490330	1490330	534	68.28762817382812	8.708001059609112	48.31415499693281	0.0	513.0	513	0.5	1		269.3243243243243	262.0	40.0	694.0	9965.0	159.38877244266857	0.3325044503174849	0.843289403174303
nascent_Set2Cell1.44920	ID962971	962971	534	122.96308135986328	8.194406669214006	48.42806944701482	0.0	336.0	336	0.5	1		371.1621621621622	303.0	37.0	1039.0	13733.0	223.87751034804643	0.4545543426619826	1.0361892514072892
nascent_Set2Cell1.44921	ID1129862	1129862	534	107.4845199584961	8.499495999284726	48.32369887360509	0.0	394.0	394	0.5	1		365.35135135135135	351.0	137.0	777.0	13518.0	165.12137223136068	0.4710936735643105	1.417112630294266
nascent_Set2Cell1.44922	ID770460	770460	534	44.72611999511719	7.827113529446794	48.58064709981573	0.0	264.0	264	0.5	1		180.05405405405406	142.0	0.0	828.0	6662.0	174.68256065502646	0.33086055264919517	0.5125022644762325
nascent_Set2Cell1.44923	ID512414	512414	534	30.179990768432617	7.680771918674091	49.72927744310913	0.0	176.0	176	0.5	1		122.35135135135135	102.0	0.0	409.0	4527.0	92.98483036860732	0.3353111182331536	0.660833653768223
nascent_Set2Cell1.44924	ID624020	624020	534	43.48674392700195	7.800172047746833	48.998360823944395	0.0	218.0	218	0.5	1		147.9189189189189	135.0	0.0	492.0	5473.0	124.43302044303424	0.3491063111663107	0.6152188063182208
nascent_Set2Cell1.44925	ID681367	681367	534	62.609642028808594	7.748352524531	48.81571690287165	0.0	237.0	237	0.5	1		191.6216216216216	144.0	0.0	746.0	7090.0	157.41952994596448	0.38843435836504586	0.6810957668631002
nascent_Set2Cell1.44926	ID770473	770473	534	64.26460266113281	9.04945625194862	49.02047757180159	0.0	264.0	264	0.5	1		224.86486486486487	168.0	13.0	480.0	8320.0	141.95464106580005	0.27454453459931494	0.6824326384973645
nascent_Set2Cell1.44927	ID1238448	1238448	534	103.74529266357422	8.504811878655355	48.30824851100436	0.0	430.0	430	0.5	1		325.13513513513516	255.0	18.0	732.0	12030.0	169.8615714440834	0.42359817191570515	1.1391093507550618
nascent_Set2Cell1.44928	ID1506741	1506741	534	55.496559143066406	8.79279863783873	48.36176200142098	0.0	521.0	521	0.5	1		248.86486486486487	246.0	38.0	557.0	9208.0	119.32918106420345	0.3329547289359547	1.0418776213633043
nascent_Set2Cell1.44929	ID1144242	1144242	534	115.28765106201172	8.439287779646396	48.3495296798866	0.0	399.0	399	0.5	1		343.6756756756757	319.0	0.0	745.0	12716.0	189.9697423354651	0.46989931054566153	1.156675612031645
nascent_Set2Cell1.44930	ID873897	873897	534	130.87954711914062	8.185587633488765	48.51802683817362	0.0	304.0	304	0.5	1		374.4864864864865	263.0	76.0	1293.0	13856.0	295.8731542797072	0.5016540323845421	0.8456584746316781
nascent_Set2Cell1.44931	ID784814	784814	534	98.90026092529297	8.017521997483696	48.608478104664904	0.0	273.0	273	0.5	1		274.02702702702703	181.0	1.0	1037.0	10139.0	260.20691408595997	0.4626471897830976	0.6662157718325742
nascent_Set2Cell1.44932	ID1345980	1345980	534	105.71660614013672	8.601194004142332	48.29179612245921	0.0	470.0	470	0.5	1		305.94594594594594	276.0	43.0	858.0	11320.0	191.52602752424855	0.4832574767311842	1.040899819525402
nascent_Set2Cell1.44933	ID566714	566714	534	30.986101150512695	7.6526747689199714	49.37065811560799	0.0	196.0	196	0.5	1		150.13513513513513	128.0	10.0	775.0	5555.0	138.01049923066688	0.3426215888029654	0.5552151479609533
nascent_Set2Cell1.44934	ID500148	500148	534	31.857507705688477	7.823939811200914	49.725928044021735	0.0	168.0	168	0.5	1		133.94594594594594	104.0	0.0	485.0	4956.0	120.42654421909047	0.3250383045235329	0.5456868096756304
nascent_Set2Cell1.44935	ID575934	575934	534	40.50296401977539	7.6179352604857415	49.28783647251452	0.0	200.0	200	0.5	1		136.64864864864865	109.0	0.0	647.0	5056.0	131.4187996479229	0.25912995170123243	0.427981404833136
nascent_Set2Cell1.44936	ID741814	741814	534	48.90192413330078	7.716853010967693	48.77747394942226	0.0	255.0	255	0.5	1		178.1081081081081	153.0	0.0	604.0	6590.0	120.41474249530334	0.43090530816680384	0.8908507996913555
nascent_Set2Cell1.44937	ID489912	489912	534	31.16046142578125	7.679570726499157	49.757498296120254	0.0	172.0	172	0.5	1		119.56756756756756	95.0	0.0	421.0	4424.0	99.84363901747699	0.30929290169831075	0.5657911214629924
nascent_Set2Cell1.44938	ID558537	558537	534	47.37772750854492	7.611254816653578	49.48377923661957	0.0	193.0	193	0.5	1		150.05405405405406	108.0	0.0	677.0	5552.0	143.9776112892298	0.40227216428748375	0.5979576603724064
nascent_Set2Cell1.44939	ID1525202	1525202	534	56.25423812866211	8.732389351029685	48.23169257015057	0.0	529.0	529	0.5	1		229.27027027027026	220.0	51.0	455.0	8483.0	113.94288253541984	0.27290408405306127	0.8627895803686724
nascent_Set2Cell1.44940	ID1253845	1253845	534	91.0705337524414	8.476989745918585	48.200482768294506	0.0	440.0	440	0.5	1		307.6216216216216	295.0	0.0	710.0	11382.0	172.86400424600828	0.42111708181464563	1.0546668180523722
nascent_Set2Cell1.44941	ID1438162	1438162	534	72.73668670654297	8.692568769545876	48.24787591705423	0.0	500.0	500	0.5	1		277.13513513513516	268.0	67.0	694.0	10254.0	147.40536741361333	0.3967200360962365	1.0680290332743516
nascent_Set2Cell1.44942	ID1560006	1560006	534	49.6845817565918	8.862677142719162	48.31079418924448	0.0	542.0	542	0.5	1		216.21621621621622	217.0	4.0	421.0	8000.0	100.1246820317146	0.24819222160212678	0.8587837208632635
nascent_Set2Cell1.44943	ID1190336	1190336	534	106.94692993164062	8.487511866262308	48.28287346246101	0.0	415.0	415	0.5	1		335.72972972972974	316.0	71.0	817.0	12422.0	184.14708020261182	0.4722227761896324	1.1695757557599644
nascent_Set2Cell1.44944	ID1529284	1529284	534	60.17842483520508	8.785277812349037	48.29417896309845	0.0	532.0	532	0.5	1		231.8108108108108	226.0	8.0	459.0	8577.0	113.7924128104032	0.2625026626253733	0.8471333623355278
nascent_Set2Cell1.44945	ID1037786	1037786	534	113.91317749023438	8.374544645125642	48.236351007354656	0.0	360.0	360	0.5	1		374.02702702702703	341.0	40.0	896.0	13839.0	191.25499070997196	0.501832086637898	1.306944819619217
nascent_Set2Cell1.44946	ID1309124	1309124	534	99.5897445678711	8.55147427742966	48.23437799242453	0.0	455.0	455	0.5	1		322.64864864864865	270.0	36.0	887.0	11938.0	211.64845278803145	0.43263300918219866	0.9207239643276155
nascent_Set2Cell1.44947	ID1080775	1080775	534	132.2377471923828	8.481201756544355	48.23603019541692	0.0	375.0	375	0.5	1		408.4594594594595	351.0	140.0	871.0	15113.0	217.02055645012507	0.47995693135428474	1.2207627592481025
nascent_Set2Cell1.44948	ID1423810	1423810	534	101.28446197509766	8.683605095211968	48.25757869124314	0.0	492.0	492	0.5	1		296.4054054054054	257.0	0.0	706.0	10967.0	164.13146144672154	0.49398022771852496	1.194232799174834
nascent_Set2Cell1.44949	ID695773	695773	534	31.991336822509766	7.728800312173853	48.791212812974095	0.0	242.0	242	0.5	1		151.86486486486487	85.0	0.0	816.0	5619.0	173.95420249181842	0.2308275570102552	0.3274483622417674
nascent_Set2Cell1.44950	ID1304014	1304014	534	107.55831146240234	8.53195569758634	48.23491196515477	0.0	453.0	453	0.5	1		323.4594594594595	263.0	101.0	770.0	11968.0	186.0109905048317	0.46960278979319187	1.1113272085861252
nascent_Set2Cell1.44951	ID836051	836051	534	98.9366683959961	8.159142352684917	48.63135683694984	0.0	286.0	286	0.5	1		350.5945945945946	302.0	114.0	960.0	12972.0	209.00750378069355	0.45151096846800803	1.0435693523840506
nascent_Set2Cell1.44952	ID1392074	1392074	534	96.27423858642578	8.665049142421726	48.23441303283283	0.0	487.0	487	0.5	1		301.2432432432432	254.0	32.0	765.0	11146.0	185.26278714383062	0.49760150485706567	1.0805491702990242
nascent_Set2Cell1.44953	ID710122	710122	534	42.17320251464844	7.750792318692996	48.71658910842093	0.0	249.0	249	0.5	1		158.78378378378378	141.0	0.0	613.0	5875.0	140.47244394367	0.2968296653500273	0.517451166200098
nascent_Set2Cell1.44954	ID977389	977389	534	117.80107116699219	8.325496896919194	48.308332168003965	0.0	340.0	340	0.5	1		373.6216216216216	341.0	58.0	892.0	13824.0	203.3135716286751	0.4695424545321666	1.174325132816481
nascent_Set2Cell1.44955	ID552430	552430	534	44.186214447021484	7.647822993205978	49.39866461543226	0.0	197.0	197	0.5	1		168.13513513513513	147.0	0.0	697.0	6221.0	138.02579512583915	0.39286413964292716	0.6871662902590141
nascent_Set2Cell1.44956	ID1024488	1024488	534	108.35450744628906	8.380844799683802	48.22622497477276	0.0	356.0	356	0.5	1		375.86486486486484	343.0	63.0	796.0	13907.0	188.35297274623073	0.4195440429967376	1.1795542907193284
nascent_Set2Cell1.44957	ID1222133	1222133	534	102.6502456665039	8.515631952425338	48.30493519595817	0.0	425.0	425	0.5	1		341.13513513513516	317.0	68.0	876.0	12622.0	190.79470674030796	0.43455643856934284	1.0832250024362657
nascent_Set2Cell1.44958	ID888292	888292	534	138.14361572265625	8.192544821577494	48.45982559386856	0.0	309.0	309	0.5	1		361.4864864864865	260.0	3.0	1246.0	13375.0	278.1037597753781	0.5262937286993696	0.8964070784067483
nascent_Set2Cell1.44959	ID1066489	1066489	534	107.55314636230469	8.453064074069847	48.273012015451705	0.0	367.0	367	0.5	1		371.7027027027027	318.0	28.0	816.0	13753.0	197.91705120873027	0.3725443532599934	1.0195161283340963
nascent_Set2Cell1.44960	ID538083	538083	534	31.686405181884766	7.723358193063272	49.51331002960694	0.0	189.0	189	0.5	1		139.43243243243242	99.0	0.0	585.0	5159.0	136.39190684293646	0.35612001299159207	0.5369124242821731
nascent_Set2Cell1.44961	ID1542651	1542651	534	38.9395751953125	8.762546957129986	48.297528866956725	0.0	536.0	536	0.5	1		205.05405405405406	191.0	0.0	488.0	7587.0	98.81996704050192	0.1961996819424252	0.6806882711064185
nascent_Set2Cell1.44962	ID1591797	1591797	534	45.31771469116211	9.208886031626154	48.60294970564554	0.0	553.0	553	0.5	1		171.05405405405406	166.0	0.0	432.0	6329.0	117.18147036539948	0.3109221940185401	0.6924353505940574
nascent_Set2Cell1.44963	ID845282	845282	534	115.89493560791016	8.11292275469349	48.52146251391445	0.0	294.0	294	0.5	1		380.81081081081084	322.0	45.0	990.0	14090.0	231.79670664876414	0.4462756694043746	1.0138743439691873
nascent_Set2Cell1.44964	ID1095141	1095141	534	127.47671508789062	8.524357428796414	48.28104472470426	0.0	381.0	381	0.5	1		380.43243243243245	325.0	89.0	761.0	14076.0	183.51347824259855	0.4727611857712282	1.3309110975339242
nascent_Set2Cell1.44965	ID1158630	1158630	534	120.67498016357422	8.493112253702098	48.28339500103367	0.0	403.0	403	0.5	1		367.81081081081084	348.0	11.0	873.0	13609.0	206.20483853546074	0.4674244313265841	1.1363478561398088
nascent_Set2Cell1.44966	ID1052138	1052138	534	126.241455078125	8.449357027493319	48.27491225839705	0.0	368.0	368	0.5	1		349.0	322.0	58.0	771.0	12913.0	203.1488233892691	0.46328287205950536	1.087825077834332
nascent_Set2Cell1.44967	ID426493	426493	534	30.751468658447266	8.061043916666588	49.850637248317526	0.0	149.0	149	0.5	1		108.10810810810811	91.0	0.0	415.0	4000.0	99.13817063511347	0.3355206764925888	0.5479185889920714
nascent_Set2Cell1.44968	ID759280	759280	534	47.73014831542969	7.9167089899399	48.42813352778861	0.0	265.0	265	0.5	1		184.02702702702703	129.0	0.0	778.0	6809.0	176.69315626665193	0.35525697569713915	0.5460253930738064
nascent_Set2Cell1.44969	ID530931	530931	534	28.748857498168945	7.757686925776585	49.64568208485496	0.0	184.0	184	0.5	1		107.45945945945945	87.0	0.0	367.0	3976.0	96.05281955332775	0.3310221732951573	0.5564630410996851
nascent_Set2Cell1.44970	ID1268205	1268205	534	101.75834655761719	8.450486491235177	48.200403465723106	0.0	441.0	441	0.5	1		323.2162162162162	298.0	105.0	705.0	11959.0	167.52763207157054	0.4562920133997937	1.209013323883248
nascent_Set2Cell1.44971	ID1299985	1299985	534	83.86524963378906	8.538894594136924	48.2405012136539	0.0	456.0	456	0.5	1		308.3243243243243	281.0	39.0	836.0	11408.0	174.83850549293481	0.3947464478362557	0.998214019899066
nascent_Set2Cell1.44972	ID1478161	1478161	534	56.126094818115234	8.732057132043327	48.3515196544853	0.0	519.0	519	0.5	1		246.2972972972973	229.0	7.0	494.0	9113.0	121.22152927248179	0.3105639319462335	0.9629476736150053
nascent_Set2Cell1.44973	ID945673	945673	534	115.62113952636719	8.23332298979191	48.399543428566794	0.0	332.0	332	0.5	1		344.2432432432432	291.0	32.0	972.0	12737.0	222.3241384162379	0.5218955564351067	1.061958517666602
nascent_Set2Cell1.44974	ID1173021	1173021	534	92.31178283691406	8.466580210060387	48.33572545664523	0.0	409.0	409	0.5	1		347.2432432432432	304.0	116.0	729.0	12848.0	171.16194498606112	0.41622725061394594	1.1924883646025979
nascent_Set2Cell1.44975	ID581125	581125	534	44.45724868774414	7.673946217499316	49.33100957796828	0.0	201.0	201	0.5	1		156.1081081081081	109.0	9.0	635.0	5776.0	139.98547221920006	0.33479247748233193	0.5594154160683709
nascent_Set2Cell1.44976	ID1360391	1360391	534	95.91463470458984	8.632014485338187	48.27208919337131	0.0	478.0	478	0.5	1		316.94594594594594	269.0	47.0	936.0	11727.0	204.7389864011067	0.4787841457337309	1.002419769151002
nascent_Set2Cell1.44977	ID1377793	1377793	534	90.75208282470703	8.656139687289565	48.29046852270726	0.0	477.0	477	0.5	1		319.18918918918916	277.0	22.0	971.0	11810.0	196.8682353811861	0.4801433819608429	1.0518884347058564
nascent_Set2Cell1.44978	ID1285639	1285639	534	90.8985595703125	8.514724907371374	48.22338454878221	0.0	448.0	448	0.5	1		319.2432432432432	301.0	82.0	817.0	11812.0	164.81562179960122	0.43049547194375126	1.165830564475984
nascent_Set2Cell1.44979	ID859675	859675	534	115.09175109863281	8.150542537861414	48.51103285052551	0.0	298.0	298	0.5	1		395.81081081081084	345.0	40.0	1115.0	14645.0	248.8846048805481	0.44880209004645344	0.9852930536501746
nascent_Set2Cell1.44980	ID1314314	1314314	534	98.47348022460938	8.587747678719278	48.28799539847201	0.0	457.0	457	0.5	1		319.0810810810811	284.0	61.0	711.0	11806.0	175.35303729245092	0.4474447994152805	1.1250069677685677
nascent_Set2Cell1.44981	ID1473033	1473033	534	67.68819427490234	8.678935803772083	48.29598183810564	0.0	512.0	512	0.5	1		277.7837837837838	258.0	41.0	555.0	10278.0	122.04920117521257	0.33148230844975424	1.133253053734205
nascent_Set2Cell1.44982	ID1126962	1126962	534	116.53787231445312	8.535643801677264	48.352596225081534	0.0	392.0	392	0.5	1		358.5135135135135	328.0	40.0	709.0	13265.0	187.94438030994726	0.4387186731200222	1.163366143417253
nascent_Set2Cell1.44983	ID1204791	1204791	534	103.68820190429688	8.475345803747611	48.27813338181582	0.0	414.0	414	0.5	1		336.6756756756757	283.0	83.0	810.0	12457.0	186.77393555580232	0.44955803701300157	1.1180870671707295
nascent_Set2Cell1.44984	ID1187380	1187380	534	106.06204986572266	8.467912027574712	48.27640439084247	0.0	413.0	413	0.5	1		340.9189189189189	299.0	60.0	932.0	12614.0	204.63427789030771	0.4215044570465112	0.9879993537148757
nascent_Set2Cell1.44985	ID1406525	1406525	534	98.66468048095703	8.725416724559286	48.29169960821062	0.0	489.0	489	0.5	1		310.35135135135135	283.0	56.0	752.0	11483.0	190.5560891788114	0.469401716552843	1.0405547495938618
nascent_Set2Cell1.44986	ID1208890	1208890	534	98.53489685058594	8.481095491211326	48.27143823647596	0.0	421.0	421	0.5	1		330.43243243243245	270.0	84.0	843.0	12226.0	195.74977515817093	0.42892751544956287	1.013409798118277
nascent_Set2Cell1.44987	ID635429	635429	534	29.584569931030273	7.9001811529398775	48.89663252708028	0.0	222.0	222	0.5	1		159.97297297297297	113.0	15.0	559.0	5919.0	136.20664172223485	0.3176829196505307	0.5663191863194031
nascent_Set2Cell1.44988	ID737828	737828	534	39.53209686279297	7.762780041333172	48.61457857373886	0.0	257.0	257	0.5	1		154.56756756756758	119.0	0.0	749.0	5719.0	158.21970318033868	0.273570734955767	0.41969555431044325
nascent_Set2Cell1.44989	ID592440	592440	534	34.553897857666016	7.674027875852466	49.20327288427947	0.0	206.0	206	0.5	1		129.24324324324326	99.0	0.0	666.0	4782.0	142.10430547183867	0.3450512716144711	0.4666329476462763
nascent_Set2Cell1.44990	ID1008186	1008186	534	109.0982437133789	8.30769359025235	48.25252190239965	0.0	351.0	351	0.5	1		359.8918918918919	325.0	99.0	688.0	13316.0	158.68816097123448	0.4342235195366123	1.3732639959526702
nascent_Set2Cell1.44991	ID759356	759356	534	63.621742248535156	9.036761031904009	49.04173373164487	0.0	265.0	265	0.5	1		224.72972972972974	220.0	0.0	544.0	8315.0	138.00878568020562	0.3236655967255823	0.7963464507794003
nascent_Set2Cell1.44992	ID466494	466494	534	24.670785903930664	7.653992930405975	49.84519845602292	0.0	162.0	162	0.5	1		120.35135135135135	93.0	0.0	498.0	4453.0	100.55960538026308	0.2524342867651334	0.48244832213049765
nascent_Set2Cell1.44993	ID649782	649782	534	52.11177444458008	7.80242073461788	48.842923411051	0.0	224.0	224	0.5	1		187.3783783783784	157.0	15.0	623.0	6933.0	141.36700686734028	0.3295434115381176	0.6570698200476188
nascent_Set2Cell1.44994	ID1351253	1351253	534	104.21682739257812	8.648513932616616	48.270339427266244	0.0	467.0	467	0.5	1		329.6216216216216	295.0	64.0	795.0	12196.0	184.3645771217923	0.48376511903083785	1.165836369813814
nascent_Set2Cell1.44995	ID1606225	1606225	534	36.64188003540039	9.227351335567304	48.64762517057159	0.0	554.0	554	0.5	1		161.02702702702703	150.0	0.0	470.0	5958.0	116.73795119518438	0.2463758204313815	0.5453380135582554
nascent_Set2Cell1.44996	ID523853	523853	534	28.517736434936523	7.778763981544992	49.64865307902053	0.0	179.0	179	0.5	1		127.21621621621621	101.0	0.0	566.0	4707.0	120.56997395130605	0.3605672087315903	0.5592416790683422
nascent_Set2Cell1.44997	ID678490	678490	534	58.57457733154297	7.709668144556129	48.961558789480996	0.0	231.0	231	0.5	1		172.97297297297297	122.0	0.0	581.0	6400.0	140.19123575524463	0.36492735494058176	0.6597573895680818
nascent_Set2Cell1.44998	ID1109574	1109574	534	124.78662872314453	8.532800368740203	48.31615767739279	0.0	386.0	386	0.5	1		381.4054054054054	312.0	138.0	822.0	14112.0	185.47468522377616	0.49019615806772276	1.3528780807574594
nascent_Set2Cell1.44999	ID1350211	1350211	534	95.22150421142578	8.618992597437158	48.305372927998064	0.0	469.0	469	0.5	1		305.0	258.0	21.0	799.0	11285.0	194.632987954252	0.47909817910517355	1.0151749738743192
nascent_Set2Cell1.45000	ID830043	830043	534	107.60895538330078	8.045155381553489	48.478990859456545	0.0	291.0	291	0.5	1		326.72972972972974	323.0	21.0	1017.0	12089.0	216.24505757340424	0.47613856439825547	0.9747173369789424
nascent_Set2Cell1.45001	ID724562	724562	534	36.59550094604492	7.719481326581956	48.81271501673249	0.0	252.0	252	0.5	1		170.83783783783784	152.0	0.0	530.0	6321.0	124.16734082893346	0.3244163732793399	0.6740388133455524
nascent_Set2Cell1.45002	ID480858	480858	534	33.65892028808594	7.7735116663925705	49.76845788646671	0.0	167.0	167	0.5	1		134.83783783783784	93.0	0.0	477.0	4989.0	125.08364168594316	0.3648394487569675	0.5763170696519546
nascent_Set2Cell1.45003	ID1234551	1234551	534	88.18636322021484	8.46760643732746	48.28365961480641	0.0	431.0	431	0.5	1		319.6756756756757	255.0	104.0	717.0	11828.0	170.28685831300697	0.40412123425858015	1.080601380283723
nascent_Set2Cell1.45004	ID1389170	1389170	534	105.02388000488281	8.67034551592593	48.27298614187301	0.0	485.0	485	0.5	1		317.72972972972974	247.0	70.0	812.0	11756.0	182.14518760969057	0.46624236896750426	1.1093692391383156
nascent_Set2Cell1.45005	ID627310	627310	534	38.1203498840332	7.8420394436514185	48.97699683226886	0.0	219.0	219	0.5	1		171.7027027027027	134.0	0.0	599.0	6353.0	133.425773135991	0.3273639536927752	0.6347580780496279
nascent_Set2Cell1.45006	ID606820	606820	534	32.005165100097656	7.688741778840134	49.174996559320284	0.0	210.0	210	0.5	1		140.35135135135135	95.0	0.0	615.0	5193.0	142.79632274603497	0.24440122902801031	0.3860757507267694
nascent_Set2Cell1.45007	ID1420923	1420923	534	97.02439880371094	8.653667124700368	48.25998394340381	0.0	494.0	494	0.5	1		277.6216216216216	253.0	56.0	734.0	10272.0	172.1355007853715	0.49056093048435745	1.0615881407569336
nascent_Set2Cell1.45008	ID781924	781924	534	87.2662582397461	8.059139455507841	48.60210642875966	0.0	272.0	272	0.5	1		275.4594594594595	193.0	0.0	967.0	10192.0	239.83647144050678	0.4409707542078296	0.702954283105753
nascent_Set2Cell1.45009	ID701050	701050	534	39.078773498535156	7.699458566596538	48.7516905151813	0.0	239.0	239	0.5	1		147.75675675675674	96.0	22.0	573.0	5467.0	139.01446875243786	0.24478637007002585	0.41803221282681674
nascent_Set2Cell1.45010	ID509556	509556	534	32.84199905395508	7.722085526697859	49.73863958999809	0.0	178.0	178	0.5	1		124.97297297297297	114.0	0.0	479.0	4624.0	104.46756181452437	0.3383166958414155	0.6048242185137964
nascent_Set2Cell1.45011	ID452213	452213	534	32.877315521240234	7.804970365112631	49.837738396199406	0.0	156.0	156	0.5	1		130.43243243243242	117.0	0.0	440.0	4826.0	109.06000910317945	0.3136733222269189	0.5711369563913391
nascent_Set2Cell1.45012	ID1343075	1343075	534	110.82669067382812	8.60589779980336	48.30030350827789	0.0	468.0	468	0.5	1		317.1081081081081	270.0	10.0	829.0	11733.0	192.89746611200582	0.5141552806052492	1.1164382428075055
nascent_Set2Cell1.45013	ID1235557	1235557	534	95.26620483398438	8.484820096425286	48.299732406101135	0.0	428.0	428	0.5	1		339.4864864864865	270.0	108.0	824.0	12561.0	181.54240729274701	0.4321246431594042	1.12850272796447
nascent_Set2Cell1.45014	ID960112	960112	534	117.19895935058594	8.201687634919537	48.41182116534525	0.0	334.0	334	0.5	1		364.97297297297297	291.0	80.0	1089.0	13504.0	242.6927053894477	0.5095266015562651	1.0152197780978192
nascent_Set2Cell1.45015	ID1588888	1588888	534	41.48420333862305	9.125316739283587	48.57415053197378	0.0	550.0	550	0.5	1		179.48648648648648	163.0	0.0	508.0	6641.0	113.38861926568723	0.29276336723730656	0.7169518362658059
nascent_Set2Cell1.45016	ID1020559	1020559	534	117.350341796875	8.363815859170622	48.26519007278288	0.0	355.0	355	0.5	1		351.72972972972974	315.0	34.0	741.0	13014.0	190.59186304314846	0.4636086506571043	1.169125900854632
nascent_Set2Cell1.45017	ID1250971	1250971	534	99.66477966308594	8.533000513204643	48.31454098356827	0.0	435.0	435	0.5	1		336.3783783783784	317.0	13.0	636.0	12446.0	157.93359211871146	0.415059572842196	1.249451106683987
nascent_Set2Cell1.45018	ID753280	753280	534	51.24406051635742	7.877343472900292	48.5103063542683	0.0	262.0	262	0.5	1		175.54054054054055	126.0	0.0	667.0	6495.0	164.25971890653915	0.33003587560498243	0.5303641342953467
nascent_Set2Cell1.45019	ID842375	842375	534	118.90152740478516	8.10437538342362	48.50777918422471	0.0	293.0	293	0.5	1		347.05405405405406	286.0	37.0	852.0	12841.0	214.05307570604822	0.459105698696111	1.0203086649412572
nascent_Set2Cell1.45020	ID796291	796291	534	96.47647857666016	8.030435472446134	48.54711370053375	0.0	277.0	277	0.5	1		307.8378378378378	224.0	50.0	1247.0	11390.0	282.4046066583579	0.4517645184418067	0.6784161211279861
nascent_Set2Cell1.45021	ID563869	563869	534	38.108402252197266	7.688200160434417	49.47877297995549	0.0	194.0	194	0.5	1		134.1891891891892	94.0	0.0	594.0	4965.0	124.55517247786618	0.3488517284481126	0.5572658417511923
nascent_Set2Cell1.45022	ID444048	444048	534	24.4031982421875	7.686432634802526	49.8065453356497	0.0	155.0	155	0.5	1		124.27027027027027	90.0	2.0	502.0	4598.0	109.76784811811008	0.22259408021394475	0.4122431137790861
nascent_Set2Cell1.45023	ID1435279	1435279	534	87.48164367675781	8.676233694788086	48.278170028145404	0.0	498.0	498	0.5	1		281.9189189189189	228.0	24.0	895.0	10431.0	185.91834802442747	0.4395070116028492	0.9259424364456471
nascent_Set2Cell1.45024	ID1535628	1535628	534	51.95748519897461	8.828271881341562	48.334341082714865	0.0	534.0	534	0.5	1		227.1081081081081	220.0	39.0	551.0	8403.0	122.54903412824501	0.28444881455776855	0.8208051418309276
nascent_Set2Cell1.45025	ID1141391	1141391	534	123.69072723388672	8.422551963828257	48.29946581144068	0.0	401.0	401	0.5	1		370.8378378378378	338.0	114.0	797.0	13721.0	206.58136862229824	0.5288906793407804	1.2419736047818652
nascent_Set2Cell1.45026	ID1557129	1557129	534	54.38774490356445	8.916948811726217	48.488767396097586	0.0	543.0	543	0.5	1		207.27027027027026	201.0	0.0	439.0	7669.0	114.75787279907802	0.26332062477329715	0.7529320956146186
nascent_Set2Cell1.45027	ID1063600	1063600	534	142.2441864013672	8.49795170408065	48.278035921644424	0.0	371.0	371	0.5	1		412.02702702702703	378.0	111.0	952.0	15245.0	209.87383597539502	0.5081725816378267	1.3229931264237942
nascent_Set2Cell1.45028	ID928426	928426	534	133.11378479003906	8.200171617461725	48.43817928615896	0.0	318.0	318	0.5	1		381.7567567567568	288.0	55.0	1400.0	14125.0	299.735569146225	0.515697112333895	0.8666838849521283
nascent_Set2Cell1.45029	ID974506	974506	534	118.62397766113281	8.2051550307993	48.42512862112278	0.0	337.0	337	0.5	1		359.0810810810811	310.0	64.0	898.0	13286.0	211.0738915349023	0.4892371365135479	1.1177471226384388
nascent_Set2Cell1.45030	ID1077941	1077941	534	114.69396209716797	8.468488078488619	48.23817168618568	0.0	373.0	373	0.5	1		365.35135135135135	306.0	59.0	823.0	13518.0	207.9751876515049	0.4859945998309871	1.1490618378563204
nascent_Set2Cell1.45031	ID1092280	1092280	534	119.44160461425781	8.526986362166882	48.27736219161231	0.0	380.0	380	0.5	1		380.5135135135135	367.0	110.0	777.0	14079.0	181.75175707871767	0.4829996738692276	1.3637263889136322
nascent_Set2Cell1.45032	ID1470141	1470141	534	67.66948699951172	8.638302367548137	48.34272632006217	0.0	510.0	510	0.5	1		271.9189189189189	250.0	0.0	603.0	10061.0	143.67466690377225	0.3104657512286274	0.8967620988346487
nascent_Set2Cell1.45033	ID767655	767655	534	40.33113098144531	7.934281098378101	48.45468352086615	0.0	267.0	267	0.5	1		174.8108108108108	107.0	0.0	932.0	6468.0	194.64209859777648	0.2036632107849277	0.30392687441790883
nascent_Set2Cell1.45034	ID549565	549565	534	39.838134765625	7.614668718585248	49.49926026699469	0.0	191.0	191	0.5	1		137.54054054054055	118.0	0.0	618.0	5089.0	118.69067982566061	0.388946551423244	0.6490056781970784
nascent_Set2Cell1.45035	ID691903	691903	534	37.858741760253906	7.809847294437883	48.76611223021972	0.0	243.0	243	0.5	1		174.97297297297297	151.0	0.0	586.0	6474.0	146.83446584627316	0.35900378153677537	0.6295805707899005
nascent_Set2Cell1.45036	ID707250	707250	534	46.58073806762695	7.720741068695237	48.80523571584011	0.0	246.0	246	0.5	1		158.13513513513513	141.0	0.0	635.0	5851.0	151.09970258117693	0.3352291927237619	0.5255097432220731
nascent_Set2Cell1.45037	ID1155752	1155752	534	107.1143569946289	8.421923098236848	48.30375526564118	0.0	397.0	397	0.5	1		346.7027027027027	291.0	95.0	686.0	12828.0	176.53216025303607	0.45643745350080595	1.2309851735909665
nascent_Set2Cell1.45038	ID1219243	1219243	534	107.78450775146484	8.493701197443288	48.2993095359931	0.0	422.0	422	0.5	1		344.7837837837838	305.0	42.0	998.0	12757.0	210.6276513364461	0.45191183873580076	1.0190017135361704
nascent_Set2Cell1.45039	ID1522348	1522348	534	51.482723236083984	8.923237469941002	48.39184030620791	0.0	531.0	531	0.5	1		215.54054054054055	216.0	18.0	472.0	7975.0	108.36476328549756	0.31364710503474974	0.9498028030937469
nascent_Set2Cell1.45040	ID691889	691889	534	39.04255294799805	7.714659985652114	48.78263532951573	0.0	244.0	244	0.5	1		183.27027027027026	139.0	16.0	703.0	6781.0	157.38781695202755	0.2999616587034743	0.5373857025016255
nascent_Set2Cell1.45041	ID495291	495291	534	35.00774002075195	7.8008177317814384	49.7267660540163	0.0	169.0	169	0.5	1		131.64864864864865	95.0	0.0	452.0	4871.0	108.50760757154727	0.3881314574059535	0.6784759533681487
nascent_Set2Cell1.45042	ID767670	767670	534	76.6460952758789	8.877047095147708	49.03346285604019	0.0	267.0	267	0.5	1		225.2972972972973	182.0	0.0	690.0	8336.0	178.5097048194151	0.3120347234939002	0.6003185206153938
nascent_Set2Cell1.45043	ID930480	930480	534	142.91976928710938	8.206485142964338	48.420216036034425	0.0	319.0	319	0.5	1		369.18918918918916	247.0	0.0	1368.0	13660.0	308.66944183758187	0.5378977856129523	0.8366765927460623
nascent_Set2Cell1.45044	ID1357483	1357483	534	113.63681030273438	8.597342226988001	48.297952973732855	0.0	472.0	472	0.5	1		297.81081081081084	247.0	5.0	706.0	11019.0	188.85353493556232	0.5366943751248758	1.1015009559833098
nascent_Set2Cell1.45045	ID942794	942794	534	120.96306610107422	8.217547326874472	48.40924134471619	0.0	326.0	326	0.5	1		375.0810810810811	326.0	98.0	1110.0	13878.0	244.2915355765614	0.4643235790355815	0.973711766386576
nascent_Set2Cell1.45046	ID691918	691918	534	28.19080352783203	8.30723577384415	49.18653827079346	0.0	244.0	244	0.5	1		152.45945945945945	138.0	71.0	329.0	5641.0	71.57963498191468	0.17560043564209618	0.6362982702064013
nascent_Set2Cell1.45047	ID968392	968392	534	124.71017456054688	8.202123697286735	48.40997762357419	0.0	335.0	335	0.5	1		379.5405405405405	388.0	69.0	803.0	14043.0	205.2917428921575	0.48310341658538464	1.2044405240233371
nascent_Set2Cell1.45048	ID666317	666317	534	53.81695556640625	7.680557695686359	48.97751803305918	0.0	234.0	234	0.5	1		189.05405405405406	162.0	33.0	614.0	6995.0	138.80440794032322	0.3807017194242079	0.7510999014944855
nascent_Set2Cell1.45049	ID1282778	1282778	534	98.24597930908203	8.539863462924925	48.245533267651425	0.0	447.0	447	0.5	1		310.3243243243243	268.0	10.0	660.0	11482.0	153.09438883215768	0.45083954997205555	1.2597639099250566
nascent_Set2Cell1.45050	ID1201881	1201881	534	114.12690734863281	8.475125293400685	48.27517179920138	0.0	419.0	419	0.5	1		359.9189189189189	282.0	87.0	838.0	13317.0	200.71889940057108	0.46132670427867345	1.1321596654549781
nascent_Set2Cell1.45051	ID1297116	1297116	534	99.29291534423828	8.572761716426761	48.270606032495124	0.0	451.0	451	0.5	1		327.4864864864865	270.0	89.0	705.0	12117.0	175.00771754754476	0.4161697154271683	1.0998193325364665
nascent_Set2Cell1.45052	ID856797	856797	534	139.21371459960938	8.15178171033838	48.471983876341355	0.0	299.0	299	0.5	1		387.9189189189189	270.0	30.0	1234.0	14353.0	308.844655160197	0.5114318390424604	0.8500217949814193
nascent_Set2Cell1.45053	ID1124035	1124035	534	99.69346618652344	8.495480011543584	48.30976895895157	0.0	391.0	391	0.5	1		353.35135135135135	324.0	37.0	746.0	13074.0	165.78336202141372	0.408326208129827	1.2359468753442342
nascent_Set2Cell1.45054	ID1049284	1049284	534	118.1949691772461	8.462696853708957	48.30035765625394	0.0	365.0	365	0.5	1		337.2162162162162	303.0	84.0	710.0	12477.0	194.98990502860158	0.47570492452070584	1.1149732283660216
nascent_Set2Cell1.45055	ID900821	900821	534	114.35692596435547	8.175914557509993	48.41102535684343	0.0	313.0	313	0.5	1		363.6216216216216	267.0	56.0	1202.0	13454.0	267.92405136026383	0.44825762378543427	0.8401365025833558
nascent_Set2Cell1.45056	ID1575622	1575622	534	40.40266799926758	9.032488299770144	48.48853593596432	0.0	552.0	552	0.5	1		187.32432432432432	195.0	26.0	461.0	6931.0	98.81718644211814	0.23565133096370908	0.7230455237275506
nascent_Set2Cell1.45057	ID1170160	1170160	534	116.30452728271484	8.473703243271268	48.3507228506283	0.0	406.0	406	0.5	1		370.27027027027026	333.0	79.0	785.0	13700.0	188.09537306741328	0.4671960984611329	1.2536657758413765
nascent_Set2Cell1.45058	ID825071	825071	534	96.31432342529297	8.085699791119916	48.52765793767108	0.0	289.0	289	0.5	1		340.8378378378378	259.0	0.0	979.0	12611.0	235.34260056275326	0.411895154019514	0.8450092907792819
nascent_Set2Cell1.45059	ID984805	984805	534	117.04383087158203	8.301455340581683	48.22744743571151	0.0	345.0	345	0.5	1		389.02702702702703	355.0	90.0	889.0	14394.0	196.97595545402748	0.4498816685819552	1.2256382117288598
nascent_Set2Cell1.45060	ID1034980	1034980	534	113.25672149658203	8.457753645345335	48.32883132083194	0.0	363.0	363	0.5	1		350.86486486486484	302.0	47.0	737.0	12982.0	194.6013249586849	0.44574912420002766	1.1117871346774388
nascent_Set2Cell1.45061	ID1571558	1571558	534	38.18924331665039	9.024109927243767	48.46951607087253	0.0	545.0	545	0.5	1		181.2972972972973	149.0	0.0	379.0	6708.0	97.00196586348848	0.22177018954432653	0.6785071568462036
nascent_Set2Cell1.45062	ID1311458	1311458	534	90.18631744384766	8.512438279242225	48.21868047483346	0.0	452.0	452	0.5	1		319.2972972972973	310.0	67.0	772.0	11814.0	163.32990895472622	0.41952620302135263	1.155513958299604
nascent_Set2Cell1.45063	ID1403631	1403631	534	104.85639953613281	8.703758930525435	48.29620182094847	0.0	486.0	486	0.5	1		290.56756756756755	271.0	0.0	668.0	10751.0	184.44655060485687	0.46356736888677125	0.9979452961519393
nascent_Set2Cell1.45064	ID477948	477948	534	28.300291061401367	7.8840191912994095	49.831786005104405	0.0	166.0	166	0.5	1		118.56756756756756	91.0	0.0	437.0	4387.0	102.27700418757674	0.292490913571993	0.5246900008461508
nascent_Set2Cell1.45065	ID957173	957173	534	116.60855865478516	8.23418989799715	48.403897215551744	0.0	333.0	333	0.5	1		366.5405405405405	302.0	7.0	919.0	13562.0	243.37358052939865	0.45674330214207515	0.944425571371614
nascent_Set2Cell1.45066	ID1501931	1501931	534	55.76439666748047	8.850862656914918	48.38737955599804	0.0	524.0	524	0.5	1		227.40540540540542	211.0	0.0	488.0	8414.0	118.57989792621761	0.31217886477550055	0.9124943116059043
nascent_Set2Cell1.45067	ID721675	721675	534	44.52413558959961	7.752448579565555	48.70638200820884	0.0	251.0	251	0.5	1		149.7027027027027	119.0	0.0	576.0	5539.0	147.54488297630823	0.3579020566916141	0.5348490545545568
nascent_Set2Cell1.45068	ID1106704	1106704	534	116.7339859008789	8.499841758538686	48.2809414461276	0.0	387.0	387	0.5	1		371.2972972972973	348.0	34.0	798.0	13738.0	185.29883744686353	0.4795861410479857	1.2989889562591947
nascent_Set2Cell1.45069	ID1325845	1325845	534	94.63111877441406	8.581374532794058	48.272028402311165	0.0	462.0	462	0.5	1		313.7837837837838	259.0	22.0	810.0	11610.0	184.4775106942631	0.4272095809232584	1.018287219776179
nascent_Set2Cell1.45070	ID1603353	1603353	534	37.72293472290039	9.199751598228385	48.599113218040785	0.0	557.0	557	0.5	1		155.97297297297297	144.0	0.0	435.0	5771.0	102.7849660662942	0.28437924651451435	0.6719769384812428
nascent_Set2Cell1.45071	ID813838	813838	534	109.008056640625	8.058166973063782	48.560004212767	0.0	281.0	281	0.5	1		297.13513513513516	202.0	0.0	935.0	10994.0	238.3684312341066	0.4931394326891309	0.8233881873686115
nascent_Set2Cell1.45072	ID646923	646923	534	52.35251998901367	7.818749133074107	48.80387534750939	0.0	227.0	227	0.5	1		199.1081081081081	183.0	10.0	682.0	7367.0	141.9835248235559	0.3607411038412083	0.7435344819114671
nascent_Set2Cell1.45073	ID813833	813833	534	92.33963012695312	8.074824801219485	48.56385947173707	0.0	284.0	284	0.5	1		318.43243243243245	259.0	3.0	950.0	11782.0	223.71715035589776	0.42539833581305647	0.8495863974428511
nascent_Set2Cell1.45074	ID1003272	1003272	534	109.85298156738281	8.327285325741505	48.28141830961954	0.0	343.0	343	0.5	1		370.0	354.0	61.0	870.0	13690.0	184.88570042656684	0.454737916564278	1.2511368221480308
nascent_Set2Cell1.45075	ID1371933	1371933	534	104.51375579833984	8.59159714613007	48.245130613965145	0.0	479.0	479	0.5	1		290.7027027027027	242.0	0.0	853.0	10756.0	212.16488148828248	0.4870405191901346	0.8975276926750639
nascent_Set2Cell1.45076	ID661252	661252	534	61.78254699707031	7.8093009367331	48.94684855866662	0.0	230.0	230	0.5	1		199.7027027027027	158.0	9.0	564.0	7389.0	126.3996890082463	0.4346715655524689	0.9573630754938037
nascent_Set2Cell1.45077	ID507656	507656	534	48.363834381103516	7.785310478001125	49.67037548050063	0.0	177.0	177	0.5	1		131.45945945945945	84.0	0.0	423.0	4864.0	114.22482572020327	0.3226203704914175	0.5614588245433678
nascent_Set2Cell1.45078	ID603932	603932	534	37.495723724365234	7.675566288759682	49.11596670141551	0.0	209.0	209	0.5	1		142.45945945945945	99.0	0.0	740.0	5271.0	150.2916783743817	0.3286039919874261	0.4688820805403076
nascent_Set2Cell1.45079	ID463633	463633	534	24.95500946044922	7.878670305448952	49.824385129158685	0.0	160.0	160	0.5	1		119.10810810810811	89.0	0.0	466.0	4407.0	115.51786388640016	0.27807344220786734	0.44866880507096857
nascent_Set2Cell1.45080	ID779036	779036	534	87.36064147949219	8.082632437167414	48.619201169676465	0.0	271.0	271	0.5	1		248.72972972972974	170.0	0.0	877.0	9203.0	210.62112490977313	0.42893272559789436	0.7089786631794531
nascent_Set2Cell1.45081	ID801563	801563	534	89.86638641357422	8.041716450913766	48.5510595161536	0.0	279.0	279	0.5	1		316.81081081081084	242.0	0.0	1343.0	11722.0	294.13581876384904	0.4324011843774968	0.6502858103994295
nascent_Set2Cell1.45082	ID589586	589586	534	54.67353439331055	7.665273724188997	49.34854260950055	0.0	202.0	202	0.5	1		138.13513513513513	73.0	0.0	528.0	5111.0	151.11165154028075	0.41844546975612223	0.5393397459413958
nascent_Set2Cell1.45083	ID1184520	1184520	534	105.60808563232422	8.445780262563199	48.26902949006017	0.0	416.0	416	0.5	1		333.0810810810811	261.0	30.0	931.0	12324.0	223.14349872004118	0.47665507835789733	0.9636534579382368
nascent_Set2Cell1.45084	ID738070	738070	534	41.016902923583984	7.838799082604131	48.580469637151104	0.0	259.0	259	0.5	1		172.1081081081081	123.0	0.0	769.0	6368.0	166.95238572449063	0.3626491199914406	0.5487079906679638
nascent_Set2Cell1.45085	ID520984	520984	534	38.67728805541992	7.791090933152896	49.64567304359539	0.0	181.0	181	0.5	1		138.27027027027026	96.0	0.0	486.0	5116.0	122.75057108911022	0.2920650763064497	0.5092494017015655
nascent_Set2Cell1.45086	ID813870	813870	534	99.78175354003906	8.053761977730415	48.570845329094006	0.0	283.0	283	0.5	1		318.86486486486484	260.0	24.0	991.0	11798.0	234.4847972046805	0.44932411681604917	0.843172013998152
nascent_Set2Cell1.45087	ID1519412	1519412	534	47.420631408691406	8.852529826025458	48.391581242712775	0.0	528.0	528	0.5	1		194.16216216216216	174.0	0.0	508.0	7184.0	116.8136011662059	0.267883749266051	0.7023734969872124
nascent_Set2Cell1.45088	ID1210161	1210161	534	101.65862274169922	8.456097758297076	48.28086955163771	0.0	420.0	420	0.5	1		331.7567567567568	266.0	0.0	829.0	12275.0	195.533231816857	0.47055604896631414	1.0858228398910215
nascent_Set2Cell1.45089	ID989993	989993	534	99.95623016357422	8.29952049881802	48.250608639808426	0.0	346.0	346	0.5	1		342.7567567567568	326.0	82.0	867.0	12682.0	190.46790417947724	0.39400934322616105	1.0172672272078997
nascent_Set2Cell1.45090	ID1248056	1248056	534	92.17282104492188	8.466154404489279	48.24771206697541	0.0	434.0	434	0.5	1		304.81081081081084	276.0	40.0	671.0	11278.0	149.02569462229545	0.4331935671296283	1.2364494213883486
nascent_Set2Cell1.45091	ID632610	632610	534	43.456600189208984	7.734564153482796	48.991010656796036	0.0	216.0	216	0.5	1		153.94594594594594	133.0	0.0	516.0	5696.0	134.2758243206758	0.29668203289511125	0.524636108564918
nascent_Set2Cell1.45092	ID839484	839484	534	99.18659210205078	8.027651595972511	48.496341110027195	0.0	290.0	290	0.5	1		327.97297297297297	280.0	96.0	974.0	12135.0	207.38925913558015	0.4724390202640622	1.0148228431192174
nascent_Set2Cell1.45093	ID1017661	1017661	534	112.1102066040039	8.320018432879056	48.23840432763465	0.0	352.0	352	0.5	1		363.1081081081081	340.0	42.0	766.0	13435.0	170.4633854109608	0.4502224261157114	1.322596412189789
nascent_Set2Cell1.45094	ID793406	793406	534	91.7499008178711	8.034078836669782	48.53165973708332	0.0	276.0	276	0.5	1		282.6216216216216	190.0	15.0	1363.0	10457.0	302.7934161319444	0.4774017688968406	0.6032180953890903
nascent_Set2Cell1.45095	ID853816	853816	534	104.3818359375	8.088805121567924	48.54417510838198	0.0	296.0	296	0.5	1		347.5945945945946	311.0	41.0	960.0	12861.0	226.4990139124303	0.4208770161183235	0.9091497314470941
nascent_Set2Cell1.45096	ID1453859	1453859	534	74.99897766113281	8.590858430799628	48.25239937582957	0.0	505.0	505	0.5	1		280.94594594594594	281.0	0.0	755.0	10395.0	166.17509940921852	0.33997362393281044	0.8578982715711377
nascent_Set2Cell1.45097	ID1449761	1449761	534	70.6477279663086	8.590825411952345	48.30916822486444	0.0	504.0	504	0.5	1		278.7567567567568	247.0	43.0	660.0	10314.0	146.46414149799514	0.2935434136258748	0.8638044155203952
nascent_Set2Cell1.45098	ID1554221	1554221	534	47.22407913208008	8.910806470239454	48.39374068483808	0.0	539.0	539	0.5	1		200.05405405405406	182.0	8.0	487.0	7402.0	119.1837857041585	0.3057120492155717	0.7860050215772385
nascent_Set2Cell1.45099	ID1418031	1418031	534	93.73717498779297	8.672619751215702	48.25808138863678	0.0	495.0	495	0.5	1		304.0810810810811	260.0	62.0	754.0	11251.0	176.25539840091554	0.4686348808691538	1.1010264200273272
nascent_Set2Cell1.45100	ID1279828	1279828	534	92.52159881591797	8.4577956420947	48.206996456213936	0.0	446.0	446	0.5	1		325.27027027027026	299.0	34.0	835.0	12035.0	165.28689681356556	0.42619971399433687	1.176166347137387
nascent_Set2Cell1.45101	ID1586001	1586001	534	31.04515266418457	9.184351534737855	48.54414584657275	0.0	551.0	551	0.5	1		173.13513513513513	145.0	20.0	509.0	6406.0	110.47804260529736	0.26522291106631357	0.6570270118867738
nascent_Set2Cell1.45102	ID750427	750427	534	44.22786331176758	7.751786059468677	48.54324600285864	0.0	261.0	261	0.5	1		167.75675675675674	108.0	0.0	719.0	6207.0	168.08585858380783	0.4004584105757684	0.5707764464707393
nascent_Set2Cell1.45103	ID1216320	1216320	534	108.92731475830078	8.493153674333122	48.295355700008734	0.0	424.0	424	0.5	1		343.0810810810811	290.0	64.0	853.0	12694.0	213.4778648918871	0.4400791501611419	0.9822416502902693
nascent_Set2Cell1.45104	ID1340231	1340231	534	88.52328491210938	8.587128368831829	48.257357444422794	0.0	466.0	466	0.5	1		287.7027027027027	253.0	21.0	882.0	10645.0	178.65887185497533	0.4515959846013448	1.001967566187841
nascent_Set2Cell1.45105	ID1305415	1305415	534	94.22991180419922	8.564839224975193	48.244040991370674	0.0	454.0	454	0.5	1		318.13513513513516	293.0	23.0	837.0	11771.0	182.6154371839848	0.4440789570692906	1.071453675035425
nascent_Set2Cell1.45106	ID760668	760668	534	45.76304244995117	7.936894253733442	48.44960599700821	0.0	266.0	266	0.5	1		176.1891891891892	118.0	0.0	931.0	6519.0	195.171126882971	0.2921889369082618	0.40825492518855755
nascent_Set2Cell1.45107	ID492382	492382	534	27.153905868530273	7.731792949230619	49.79630866746916	0.0	173.0	173	0.5	1		113.16216216216216	102.0	0.0	390.0	4187.0	91.89260443991535	0.2870682227618078	0.5493311476167402
nascent_Set2Cell1.45108	ID1138507	1138507	534	111.09074401855469	8.448140497733009	48.31393962631612	0.0	396.0	396	0.5	1		365.3243243243243	323.0	111.0	783.0	13517.0	184.5637580371097	0.43141028382443086	1.1931320756085977
nascent_Set2Cell1.45109	ID882514	882514	534	136.38345336914062	8.191613502053835	48.45531770847054	0.0	306.0	306	0.5	1		390.8918918918919	309.0	27.0	1261.0	14463.0	266.1928899400858	0.5043829227786464	0.9846733539616388
nascent_Set2Cell1.45110	ID911213	911213	534	155.19381713867188	8.202389828611198	48.45276178354833	0.0	310.0	310	0.5	1		378.8918918918919	276.0	14.0	1265.0	14019.0	285.4725890503309	0.5379039437653741	0.9284454907823342
nascent_Set2Cell1.45111	ID917357	917357	534	127.65473937988281	8.210494005869744	48.39478061762846	0.0	322.0	322	0.5	1		376.3243243243243	251.0	23.0	1232.0	13924.0	288.8635831489834	0.49059970529668223	0.8575624258104994
nascent_Set2Cell1.45112	ID1152887	1152887	534	114.41324615478516	8.529829765237725	48.38607385863141	0.0	402.0	402	0.5	1		367.56756756756755	357.0	66.0	890.0	13600.0	212.55176370063893	0.4743238947000849	1.1127165973225197
nascent_Set2Cell1.45113	ID1477502	1477502	534	70.26313018798828	8.666956552507324	48.29254947442385	0.0	517.0	517	0.5	1		266.81081081081084	257.0	54.0	507.0	9872.0	121.81334488056302	0.3261695829950703	1.0774148205780436
nascent_Set2Cell1.45114	ID759650	759650	534	45.49885177612305	7.935124751695332	48.4657534378549	0.0	268.0	268	0.5	1		189.0810810810811	135.0	10.0	696.0	6996.0	173.29076053756498	0.2172187712779573	0.3894317678887344
nascent_Set2Cell1.45115	ID1089401	1089401	534	132.76043701171875	8.519417269179618	48.28812502683667	0.0	376.0	376	0.5	1		382.97297297297297	306.0	85.0	970.0	14170.0	226.9036122437218	0.5044873882491784	1.1319271431980653
nascent_Set2Cell1.45116	ID1432442	1432442	534	79.12004852294922	8.635369026841396	48.262168506585304	0.0	499.0	499	0.5	1		289.5945945945946	250.0	35.0	816.0	10715.0	182.25934810036486	0.4066578810508404	0.9186949815520229
nascent_Set2Cell1.45117	ID561016	561016	534	47.54792404174805	7.698966453636946	49.56488140857945	0.0	192.0	192	0.5	1		151.67567567567568	121.0	0.0	678.0	5612.0	134.18396452757065	0.3979157535214472	0.6435102204854783
nascent_Set2Cell1.45118	ID1467237	1467237	534	76.50440979003906	8.689894694029187	48.37357261125714	0.0	511.0	511	0.5	1		269.64864864864865	270.0	47.0	659.0	9977.0	142.4303370104168	0.39552818438152937	1.0731602194720136
nascent_Set2Cell1.45119	ID546687	546687	534	36.473777770996094	7.76447658254514	49.48433733414471	0.0	190.0	190	0.5	1		136.48648648648648	110.0	0.0	530.0	5050.0	126.0519340989661	0.3327885784180622	0.5407260419824249
nascent_Set2Cell1.45120	ID1354604	1354604	534	92.33145141601562	8.603758880714773	48.2781414733595	0.0	471.0	471	0.5	1		285.6756756756757	230.0	41.0	827.0	10570.0	199.288045866342	0.43804820616803475	0.8733140993704445
nascent_Set2Cell1.45121	ID1256299	1256299	534	100.41031646728516	8.54146695095003	48.30583568461948	0.0	438.0	438	0.5	1		321.2162162162162	305.0	22.0	643.0	11885.0	168.27212338206084	0.4053910237532959	1.101266010898427
nascent_Set2Cell1.45122	ID1330029	1330029	534	91.65937805175781	8.587192065508754	48.28265042315402	0.0	464.0	464	0.5	1		296.02702702702703	274.0	0.0	725.0	10953.0	183.98769380442667	0.45440988237547286	1.0053876228296938
nascent_Set2Cell1.45123	ID1046414	1046414	534	114.85704803466797	8.427882002369026	48.282509408508076	0.0	364.0	364	0.5	1		362.6756756756757	331.0	26.0	919.0	13419.0	202.15973525546215	0.47060478555418916	1.1481909742049474
nascent_Set2Cell1.45124	ID764810	764810	534	43.161155700683594	7.930576905215171	48.49591182760498	0.0	263.0	263	0.5	1		179.21621621621622	128.0	0.0	734.0	6631.0	178.24781986124063	0.2774185780506893	0.43670220638217483
nascent_Set2Cell1.45125	ID1032078	1032078	534	121.57168579101562	8.43671720684062	48.36075245193064	0.0	361.0	361	0.5	1		381.0	337.0	85.0	808.0	14097.0	194.37921127985314	0.4689701193742122	1.2515187666801946
nascent_Set2Cell1.45126	ID925577	925577	534	125.99768829345703	8.222337308133165	48.42457875601847	0.0	323.0	323	0.5	1		355.02702702702703	291.0	44.0	1201.0	13136.0	282.30258455998813	0.5326770218041275	0.8741578735868355
nascent_Set2Cell1.45127	ID704390	704390	534	32.91010284423828	7.72520195570088	48.74778872770672	0.0	245.0	245	0.5	1		171.0	135.0	0.0	629.0	6327.0	154.19594316611864	0.2733326173343357	0.47610501308307196
nascent_Set2Cell1.45128	ID435083	435083	534	34.28944396972656	7.866591396738536	49.81560852707683	0.0	151.0	151	0.5	1		97.21621621621621	62.0	0.0	359.0	3597.0	96.18822263756708	0.23990494088635658	0.3911088212099841
nascent_Set2Cell1.45129	ID1199005	1199005	534	100.50611877441406	8.448419663755653	48.24596453951314	0.0	418.0	418	0.5	1		334.7567567567568	278.0	4.0	838.0	12386.0	206.09334527579236	0.44508208169522384	1.0005596229113227
nascent_Set2Cell1.45130	ID704410	704410	534	33.50654983520508	8.278668607334856	49.1948002295603	0.0	245.0	245	0.5	1		152.05405405405406	131.0	2.0	453.0	5626.0	90.48970044091142	0.1931377207167342	0.5440081107272053
nascent_Set2Cell1.45131	ID1075081	1075081	534	124.71729278564453	8.518983665543626	48.279766474881555	0.0	378.0	378	0.5	1		386.94594594594594	343.0	134.0	767.0	14317.0	181.51384182693832	0.48071376113853326	1.3841590279851372
nascent_Set2Cell1.45132	ID1060745	1060745	534	137.82594299316406	8.407312492464351	48.25667376387536	0.0	366.0	366	0.5	1		384.2162162162162	332.0	74.0	763.0	14216.0	205.58252399991147	0.4906688512193585	1.2303447060630452
nascent_Set2Cell1.45133	ID939925	939925	534	117.1559066772461	8.22003483106743	48.384473788885956	0.0	327.0	327	0.5	1		355.64864864864865	306.0	72.0	1020.0	13159.0	247.51972045073904	0.4868296541107015	0.9409296690564085
nascent_Set2Cell1.45134	ID1400713	1400713	534	95.33142852783203	8.69446863673873	48.250511538028945	0.0	488.0	488	0.5	1		295.86486486486484	254.0	62.0	693.0	10947.0	160.8436373490592	0.45929598000416577	1.1578938895835296
nascent_Set2Cell1.45135	ID1331083	1331083	534	101.5492172241211	8.602723098736528	48.32885464145723	0.0	463.0	463	0.5	1		308.8918918918919	233.0	121.0	710.0	11429.0	169.54199476232426	0.46475172817058225	1.1561553948134322
nascent_Set2Cell1.45136	ID1121166	1121166	534	112.59387969970703	8.491887466184092	48.322563407568296	0.0	390.0	390	0.5	1		369.3243243243243	314.0	92.0	742.0	13665.0	184.87519124083778	0.4264728983097547	1.194502833110032
nascent_Set2Cell1.45137	ID1294260	1294260	534	95.74605560302734	8.534919915976722	48.23968309368491	0.0	450.0	450	0.5	1		317.2162162162162	304.0	71.0	650.0	11737.0	143.66475929420918	0.4058100538070318	1.2747683846686757
nascent_Set2Cell1.45138	ID1322940	1322940	534	103.40560150146484	8.593057034105286	48.2832808524981	0.0	459.0	459	0.5	1		322.13513513513516	294.0	85.0	714.0	11919.0	176.58270995047462	0.43649838048938777	1.1086575269722456
nascent_Set2Cell1.45139	ID1237946	1237946	534	96.80384063720703	8.58887631370714	48.32564140103108	0.0	429.0	429	0.5	1		333.0	289.0	63.0	717.0	12321.0	173.9030700642682	0.40009298376826824	1.094387279200841
nascent_Set2Cell1.45140	ID764834	764834	534	55.363216400146484	9.170263326475043	48.97405088654232	0.0	263.0	263	0.5	1		235.75675675675674	188.0	0.0	540.0	8723.0	146.08814032886016	0.32445102393288916	0.7906648445023571
nascent_Set2Cell1.45141	ID971710	971710	534	120.834716796875	8.280522920585904	48.2893425339195	0.0	339.0	339	0.5	1		378.3783783783784	318.0	62.0	896.0	14000.0	202.3862302287045	0.47764228776779094	1.208672955256561
nascent_Set2Cell1.45142	ID1499043	1499043	534	55.81958770751953	8.755230873752238	48.40624334316444	0.0	522.0	522	0.5	1		217.6216216216216	209.0	0.0	472.0	8052.0	116.51260097597252	0.30074006649647755	0.8636940224773576
nascent_Set2Cell1.45143	ID1000378	1000378	534	109.33021545410156	8.32113465865022	48.243762239781105	0.0	342.0	342	0.5	1		365.1081081081081	354.0	0.0	837.0	13509.0	178.83135814127974	0.47074907982396275	1.3069491567516214
nascent_Set2Cell1.45144	ID1264548	1264548	534	98.06678009033203	8.500279690764016	48.27095935589493	0.0	437.0	437	0.5	1		313.2432432432432	280.0	14.0	676.0	11590.0	162.12604928220466	0.4384405994059403	1.1778167823752757
nascent_Set2Cell1.45145	ID759729	759729	534	51.42864227294922	8.854940854358906	49.01589327552925	0.0	268.0	268	0.5	1		224.2972972972973	185.0	70.0	685.0	8299.0	134.14955685205823	0.29407363704447265	0.7599095402078028
nascent_Set2Cell1.45146	ID1167275	1167275	534	123.53120422363281	8.473764357519464	48.306004535894886	0.0	404.0	404	0.5	1		399.5405405405405	345.0	41.0	868.0	14783.0	209.40492334690205	0.4431807514822004	1.1718286774957272
nascent_Set2Cell1.45147	ID581555	581555	534	45.921653747558594	7.722459029453837	49.25126917138245	0.0	204.0	204	0.5	1		156.97297297297297	117.0	0.0	526.0	5808.0	131.8830471976521	0.3566908379929676	0.6258596720287952
nascent_Set2Cell1.45148	ID1568683	1568683	534	36.97311019897461	9.171218573233173	48.67013688930937	0.0	548.0	548	0.5	1		164.6216216216216	152.0	0.0	427.0	6091.0	101.67250020186037	0.24109218400555632	0.6290605616678815
nascent_Set2Cell1.45149	ID644021	644021	534	40.46982955932617	7.784589826092036	48.85675578371797	0.0	226.0	226	0.5	1		175.32432432432432	155.0	0.0	561.0	6487.0	129.18764432966276	0.33474197352072993	0.680713000039719
nascent_Set2Cell1.45150	ID1181648	1181648	534	92.52259826660156	8.473472681273071	48.31377710110776	0.0	410.0	410	0.5	1		337.6756756756757	280.0	96.0	712.0	12494.0	175.05730078622418	0.4316086834608904	1.1630955525357363
nascent_Set2Cell1.45151	ID718787	718787	534	43.688228607177734	7.729292986018754	48.70586734323966	0.0	247.0	247	0.5	1		177.1081081081081	145.0	0.0	700.0	6553.0	166.75927157029278	0.2770635737849605	0.4608349029103269
nascent_Set2Cell1.45152	ID1103834	1103834	534	123.38642883300781	8.463687629682246	48.277125405131784	0.0	385.0	385	0.5	1		406.8918918918919	353.0	163.0	809.0	15055.0	170.3394949609266	0.47391846248272584	1.5361154071822503
nascent_Set2Cell1.45153	ID1245150	1245150	534	96.57987213134766	8.495961923844074	48.31986457061948	0.0	433.0	433	0.5	1		316.64864864864865	315.0	70.0	731.0	11716.0	176.4469098964672	0.44472789166058496	1.1048463568226465
nascent_Set2Cell1.45154	ID615386	615386	534	36.039833068847656	7.79098230130498	49.04251252747769	0.0	214.0	214	0.5	1		158.1891891891892	122.0	20.0	662.0	5853.0	144.6067152731923	0.3400035001865666	0.5551313955169374
nascent_Set2Cell1.45155	ID601050	601050	534	35.442501068115234	7.740317340399743	49.21559659439049	0.0	208.0	208	0.5	1		145.35135135135135	102.0	0.0	660.0	5378.0	142.97945000286973	0.2811419854182462	0.446173621750389
nascent_Set2Cell1.45156	ID776159	776159	534	68.97327423095703	8.496757173166664	48.83545253892215	0.0	270.0	270	0.5	1		255.8918918918919	243.0	32.0	745.0	9468.0	162.23864174997544	0.37758750944346514	0.8646306808502884
nascent_Set2Cell1.45157	ID1600462	1600462	534	42.16142654418945	9.195228653431984	48.59725823343194	0.0	558.0	558	0.5	1		162.54054054054055	143.0	0.0	454.0	6014.0	120.0411028205188	0.279158375242096	0.5910007907913029
nascent_Set2Cell1.45158	ID760786	760786	534	67.71310424804688	8.986160500451666	49.05743036286815	0.0	266.0	266	0.5	1		223.64864864864865	185.0	0.0	661.0	8275.0	157.1247233209296	0.37506021680446294	0.7764813537982945
nascent_Set2Cell1.45159	ID1276878	1276878	534	94.25096130371094	8.49308138924057	48.216175000070734	0.0	445.0	445	0.5	1		338.7027027027027	306.0	106.0	770.0	12532.0	165.32406977826324	0.39998506915184723	1.1706658408773798
nascent_Set2Cell1.45160	ID822227	822227	534	107.35386657714844	8.120106666004823	48.58580951103681	0.0	287.0	287	0.5	1		362.7837837837838	316.0	117.0	1005.0	13423.0	207.69664512552052	0.4537487093480431	1.0903713728963322
nascent_Set2Cell1.45161	ID1516488	1516488	534	58.11738967895508	8.780338033052729	48.29019249330086	0.0	526.0	526	0.5	1		251.72972972972974	224.0	39.0	579.0	9314.0	122.17488572821628	0.28629496493634626	0.9171823827683215
nascent_Set2Cell1.45162	ID447462	447462	534	29.834623336791992	7.847617097035217	49.800242271156606	0.0	153.0	153	0.5	1		119.86486486486487	85.0	0.0	639.0	4435.0	128.00654544075343	0.2984720628910456	0.4304877480328098
nascent_Set2Cell1.45163	ID733163	733163	534	39.56220626831055	7.781905352958561	48.66855590936875	0.0	256.0	256	0.5	1		167.51351351351352	132.0	0.0	512.0	6198.0	119.03422048153064	0.29371329022909204	0.6389892766037994
nascent_Set2Cell1.45164	ID1379316	1379316	534	105.0966796875	8.666848826459365	48.32502755926865	0.0	476.0	476	0.5	1		299.0810810810811	259.0	22.0	712.0	11066.0	188.3966528333208	0.5139501139872108	1.0778421339125606
nascent_Set2Cell1.45165	ID1446898	1446898	534	69.2513656616211	8.641223217257298	48.295862439453764	0.0	502.0	502	0.5	1		288.7837837837838	256.0	92.0	751.0	10685.0	167.01998136203395	0.4013556543396703	0.9904108347960886
nascent_Set2Cell1.45166	ID1551344	1551344	534	52.56245040893555	9.020311539770999	48.41735701739131	0.0	540.0	540	0.5	1		202.67567567567568	194.0	0.0	487.0	7499.0	116.86318069864006	0.277189546283415	0.7527927279817427
nascent_Set2Cell1.45167	ID475118	475118	534	26.234745025634766	7.695132746725861	49.77615828643298	0.0	164.0	164	0.5	1		126.86486486486487	94.0	0.0	509.0	4694.0	120.88519856140879	0.35601054418083994	0.551058902641625
nascent_Set2Cell1.45168	ID1213437	1213437	534	99.18252563476562	8.462269290348027	48.251279898768004	0.0	423.0	423	0.5	1		323.4054054054054	265.0	58.0	724.0	11966.0	185.14790775957405	0.4198770279043287	1.0330702211832008
nascent_Set2Cell1.45169	ID1464291	1464291	534	72.99889373779297	8.663520703272296	48.32813411390268	0.0	508.0	508	0.5	1		276.9189189189189	269.0	59.0	565.0	10246.0	134.8695621658156	0.37739085474228473	1.1251303819706764
nascent_Set2Cell1.45170	ID1378274	1378274	534	91.65419006347656	8.669090609356529	48.30535347655607	0.0	480.0	480	0.5	1		320.13513513513516	266.0	34.0	693.0	11845.0	170.89895685302895	0.4193637589150949	1.1069324246155798
nascent_Set2Cell1.45171	ID1415138	1415138	534	108.83910369873047	8.668962185579044	48.260293957450536	0.0	493.0	493	0.5	1		302.7027027027027	266.0	23.0	791.0	11200.0	182.61919469286428	0.5426578400009006	1.1661551703011614
nascent_Set2Cell1.45172	ID1462254	1462254	534	82.52981567382812	8.678688911823704	48.32345319371149	0.0	507.0	507	0.5	1		282.43243243243245	262.0	50.0	630.0	10450.0	155.32681326454528	0.3764288459870095	0.9945514628720635
nascent_Set2Cell1.45173	ID1369069	1369069	534	101.66637420654297	8.589043465485961	48.27183321118091	0.0	474.0	474	0.5	1		316.7567567567568	258.0	43.0	726.0	11720.0	197.8389363718496	0.4499842972296506	0.9937523634548064
nascent_Set2Cell1.45174	ID518141	518141	534	32.286590576171875	7.796883463896221	49.73279740321726	0.0	175.0	175	0.5	1		134.9189189189189	116.0	21.0	479.0	4992.0	103.3380048348295	0.27649247813884187	0.5655979633648353
nascent_Set2Cell1.45175	ID658417	658417	534	53.963993072509766	7.787458135696372	48.85151304742283	0.0	229.0	229	0.5	1		176.02702702702703	126.0	11.0	563.0	6513.0	137.40723870760684	0.30978999140474	0.6059899931443857
nascent_Set2Cell1.46990	ID1913887	1913887	676	43.33020782470703	46.55285217197103	28.366589566423293	0.0	664.0	664	0.5	1		190.48648648648648	183.0	45.0	338.0	7048.0	74.6263364375479	0.36919428668028403	1.3765498348942737
nascent_Set2Cell1.46991	ID856073	856073	676	40.132869720458984	47.65390094505634	29.227913639301786	0.0	299.0	299	0.5	1		142.48648648648648	98.0	0.0	579.0	5272.0	155.9846184763139	0.39484914667606247	0.5171611123081877
nascent_Set2Cell1.46992	ID2422819	2422819	676	58.701026916503906	45.08783920196889	29.246997453749383	0.0	839.0	839	0.5	1		170.59459459459458	168.0	6.0	377.0	6312.0	95.59912234007273	0.45288913234732664	1.112501949556382
nascent_Set2Cell1.46993	ID1348638	1348638	676	61.08283233642578	46.887987993706496	27.89726613349418	0.0	469.0	469	0.5	1		172.27027027027026	130.0	4.0	662.0	6374.0	151.42942042208765	0.46534403961249604	0.7225445407802784
nascent_Set2Cell1.46994	ID1707031	1707031	676	71.54702758789062	46.70484605517367	28.303003421234177	0.0	595.0	595	0.5	1		196.48648648648648	119.0	0.0	773.0	7270.0	203.5679823140747	0.5592027048067236	0.6923407500594216
nascent_Set2Cell1.46995	ID1553432	1553432	676	46.048561096191406	46.719744918560075	28.017420854996114	0.0	539.0	539	0.5	1		155.64864864864865	117.0	0.0	626.0	5759.0	150.9886339019185	0.41855521647120963	0.6083277221068006
nascent_Set2Cell1.46996	ID1602568	1602568	676	61.2088623046875	46.674490338854135	28.172276244477224	0.0	557.0	557	0.5	1		165.32432432432432	116.0	0.0	667.0	6117.0	155.86301928546357	0.45286459612009455	0.6612518441654568
nascent_Set2Cell1.46997	ID1448965	1448965	676	52.618186950683594	46.80911669990363	27.902965965343135	0.0	504.0	504	0.5	1		159.8918918918919	112.0	0.0	780.0	5916.0	167.29893135472335	0.42572385266889895	0.5707630345562863
nascent_Set2Cell1.46998	ID2501683	2501683	676	28.927371978759766	44.61084163776258	29.505153415028794	0.0	866.0	866	0.5	1		121.62162162162163	117.0	2.0	244.0	4500.0	60.051066856723125	0.2672315053248093	0.854184633673261
nascent_Set2Cell1.46999	ID1105927	1105927	676	36.33619689941406	47.13104456751975	27.9697912140598	0.0	387.0	387	0.5	1		124.24324324324324	100.0	0.0	522.0	4597.0	120.93304056501806	0.40035646864642965	0.5874434301362474
nascent_Set2Cell1.47000	ID2048006	2048006	676	67.49070739746094	46.369248479554884	28.108524869770495	0.0	714.0	714	0.5	1		216.27027027027026	166.0	0.0	872.0	8002.0	191.04633653305865	0.4723286435227981	0.7263193704928423
nascent_Set2Cell1.47001	ID1765379	1765379	676	83.13768005371094	46.7867440614134	28.49435381469768	0.0	608.0	608	0.5	1		226.0810810810811	123.0	0.0	919.0	8365.0	237.51741203756205	0.5426368067013806	0.6696445265329924
nascent_Set2Cell1.47002	ID2329657	2329657	676	58.81772994995117	45.612254325154765	28.78939318618353	0.0	806.0	806	0.5	1		167.72972972972974	144.0	8.0	512.0	6206.0	104.46228682816287	0.4607244054570309	1.0128693906605872
nascent_Set2Cell1.47003	ID1651715	1651715	676	65.05303192138672	46.66947182071148	28.21532309655723	0.0	574.0	574	0.5	1		185.56756756756758	119.0	0.0	699.0	6866.0	178.5205466762456	0.4741068672978885	0.668638129968978
nascent_Set2Cell1.47004	ID824336	824336	676	51.295658111572266	47.449248058881054	29.425767747517725	0.0	289.0	289	0.5	1		148.05405405405406	100.0	14.0	630.0	5478.0	143.72329625320276	0.44067123699895566	0.6301920926146758
nascent_Set2Cell1.47005	ID2291775	2291775	676	86.5474624633789	46.00561895004634	28.05711391193461	0.0	788.0	788	0.5	1		242.13513513513513	165.0	68.0	852.0	8959.0	188.02070839880056	0.5286376750248762	0.8907086619493981
nascent_Set2Cell1.47006	ID1002513	1002513	676	62.762672424316406	47.52152051193965	28.576625153030285	0.0	343.0	343	0.5	1		156.72972972972974	117.0	0.0	631.0	5799.0	140.01937339141654	0.4553545142592387	0.7004450969918126
nascent_Set2Cell1.47007	ID1302540	1302540	676	57.03397750854492	46.874118741465864	27.885424181197966	0.0	453.0	453	0.5	1		158.32432432432432	110.0	0.0	779.0	5858.0	152.34337203502815	0.47135453144698136	0.6658623055579012
nascent_Set2Cell1.47008	ID1137713	1137713	676	48.65557861328125	47.089299206339646	28.02315516566049	0.0	396.0	396	0.5	1		137.24324324324326	116.0	0.0	522.0	5078.0	119.66629651878812	0.49848551700264315	0.7630431758303375
nascent_Set2Cell1.47009	ID1234992	1234992	676	37.09187316894531	46.889943483937245	28.04158117176993	0.0	430.0	430	0.5	1		142.13513513513513	93.0	0.0	722.0	5259.0	149.82307383528564	0.41447929045347515	0.555979760268265
nascent_Set2Cell1.47010	ID892975	892975	676	43.62019729614258	47.70029246484294	28.983377004732883	0.0	311.0	311	0.5	1		154.48648648648648	113.0	0.0	837.0	5716.0	168.0343254651696	0.357228392334677	0.4839667414553446
nascent_Set2Cell1.47011	ID2353159	2353159	676	44.03164291381836	45.45471815086937	28.901928358121836	0.0	812.0	812	0.5	1		134.35135135135135	131.0	0.0	295.0	4971.0	73.41594445963969	0.43620829276220296	1.111624556990236
nascent_Set2Cell1.47012	ID1339440	1339440	676	48.28166580200195	46.89922156423754	27.95582991932615	0.0	466.0	466	0.5	1		140.0	73.0	0.0	592.0	5180.0	158.60538032067723	0.4286415149879802	0.5296769580878029
nascent_Set2Cell1.47013	ID1858618	1858618	676	81.22950744628906	46.720217594695946	28.299119186152293	0.0	645.0	645	0.5	1		203.8918918918919	166.0	9.0	636.0	7544.0	143.51824966877206	0.5564405500279219	1.0158019833546235
nascent_Set2Cell1.47014	ID1279029	1279029	676	44.80533218383789	46.90178611380873	27.892762895714725	0.0	446.0	446	0.5	1		129.83783783783784	98.0	0.0	590.0	4804.0	135.85726036982783	0.41890813460451615	0.5643037457554031
nascent_Set2Cell1.47015	ID2332676	2332676	676	61.74609375	45.64340080567955	28.781618661114592	0.0	805.0	805	0.5	1		152.51351351351352	130.0	0.0	377.0	5643.0	117.95211401751646	0.43747634811170677	0.7870212584069106
nascent_Set2Cell1.47016	ID1585200	1585200	676	59.77174377441406	46.73997356730148	28.079410817109064	0.0	551.0	551	0.5	1		164.27027027027026	120.0	5.0	730.0	6078.0	167.3316149726924	0.4744134297130301	0.6317549614269227
nascent_Set2Cell1.47017	ID1634354	1634354	676	71.5144271850586	46.65089833075804	28.232027652875285	0.0	569.0	569	0.5	1		175.51351351351352	118.0	9.0	689.0	6494.0	157.5645584834676	0.5437324498194839	0.7846847965272992
nascent_Set2Cell1.47018	ID2108427	2108427	676	90.4581527709961	46.17914704141253	28.01139937692569	0.0	732.0	732	0.5	1		244.45945945945945	196.0	0.0	698.0	9045.0	176.2379380576464	0.5537938433305777	0.9887629094113537
nascent_Set2Cell1.47019	ID2463752	2463752	676	40.8597412109375	44.652539542005215	29.447217659250363	0.0	854.0	854	0.5	1		126.48648648648648	146.0	0.0	290.0	4680.0	83.17772859686983	0.3347739999890304	0.7628006440946818
nascent_Set2Cell1.47020	ID2087986	2087986	676	81.61451721191406	46.294130406208836	28.060080288577616	0.0	724.0	724	0.5	1		239.05405405405406	163.0	3.0	1030.0	8845.0	214.82421055700738	0.48744521404622515	0.7293361099654851
nascent_Set2Cell1.47021	ID1466424	1466424	676	60.92893981933594	46.74343624762286	27.889710557594693	0.0	511.0	511	0.5	1		179.21621621621622	128.0	0.0	784.0	6631.0	168.98851623296363	0.4040562702388502	0.6103900479350316
nascent_Set2Cell1.47022	ID1375269	1375269	676	44.46874237060547	46.9592628164804	27.987765681919328	0.0	477.0	477	0.5	1		163.02702702702703	130.0	0.0	622.0	6032.0	143.9964286761011	0.37392656511788347	0.61625532177725
nascent_Set2Cell1.47023	ID2024492	2024492	676	86.8803482055664	46.51351426614047	28.207939259621092	0.0	702.0	702	0.5	1		226.51351351351352	159.0	0.0	932.0	8381.0	229.94294239388333	0.529185033136401	0.681791436023214
nascent_Set2Cell1.47024	ID1215526	1215526	676	49.872215270996094	46.936134008757975	27.91077667069708	0.0	424.0	424	0.5	1		161.8918918918919	121.0	0.0	614.0	5990.0	148.26230205352343	0.4380092795641837	0.6651904075188166
nascent_Set2Cell1.47025	ID1417248	1417248	676	57.57662582397461	46.91565077956203	27.997039968637683	0.0	495.0	495	0.5	1		172.67567567567568	107.0	0.0	753.0	6389.0	174.83278583550344	0.48469014397644	0.6448617908202923
nascent_Set2Cell1.47026	ID1840169	1840169	676	71.30491638183594	46.731847616316735	28.37129406439535	0.0	640.0	640	0.5	1		243.78378378378378	200.0	46.0	837.0	9020.0	187.44912422888024	0.5060219687069543	0.8739557786475123
nascent_Set2Cell1.47027	ID2375698	2375698	676	47.98079299926758	45.25041598929273	29.034115012254134	0.0	820.0	820	0.5	1		150.43243243243242	131.0	32.0	381.0	5566.0	94.98085787864503	0.42033519443411854	0.9374331170704293
nascent_Set2Cell1.47028	ID1247275	1247275	676	46.3212890625	46.91676335208203	27.979525916773444	0.0	434.0	434	0.5	1		156.05405405405406	109.0	0.0	629.0	5774.0	154.09195413885286	0.48980204480104006	0.6659124218081012
nascent_Set2Cell1.47029	ID1744931	1744931	676	73.03071594238281	46.786045909425184	28.494430301959348	0.0	610.0	610	0.5	1		228.16216216216216	163.0	0.0	947.0	8442.0	238.5116481564502	0.5824061741323033	0.7041610965283237
nascent_Set2Cell1.47030	ID675891	675891	676	40.74303436279297	46.01387144169394	30.49050363172506	0.0	231.0	231	0.5	1		155.13513513513513	110.0	0.0	537.0	5740.0	131.87623873292088	0.4019217243148735	0.6745145576042063
nascent_Set2Cell1.47031	ID1036339	1036339	676	54.491844177246094	47.438749128681096	28.41659783475323	0.0	360.0	360	0.5	1		147.32432432432432	103.0	0.0	554.0	5451.0	128.76810639760618	0.47085806799784136	0.7325130963180634
nascent_Set2Cell1.47032	ID2299933	2299933	676	72.37342071533203	45.976741291002114	28.481251217037038	0.0	796.0	796	0.5	1		204.0	156.0	0.0	761.0	7548.0	190.38075883169847	0.5144009422177808	0.7279440386307765
nascent_Set2Cell1.47033	ID1797156	1797156	676	86.37226867675781	46.77314691971786	28.492726752053958	0.0	624.0	624	0.5	1		225.24324324324326	143.0	0.0	961.0	8334.0	231.8013284169352	0.6321805097456921	0.7527291972407879
nascent_Set2Cell1.47034	ID1207341	1207341	676	48.385963439941406	47.05446112644927	27.980018800356852	0.0	421.0	421	0.5	1		155.43243243243242	113.0	0.0	664.0	5751.0	165.52937646978097	0.5786127251540397	0.6883494050848977
nascent_Set2Cell1.47035	ID646198	646198	676	55.1926155090332	45.972765382328156	30.49509379952434	0.0	227.0	227	0.5	1		154.97297297297297	120.0	0.0	465.0	5734.0	123.3555129800958	0.3936063434122014	0.7096584380416451
nascent_Set2Cell1.47036	ID2387995	2387995	676	54.03777313232422	45.22148868191787	29.170394200638388	0.0	823.0	823	0.5	1		166.75675675675674	167.0	31.0	348.0	6170.0	87.92086258720441	0.4475954998386998	1.1728972889666494
nascent_Set2Cell1.47037	ID2443366	2443366	676	38.26915740966797	45.02582961576658	29.383268783161785	0.0	848.0	848	0.5	1		151.6216216216216	158.0	14.0	267.0	5610.0	62.75629731630805	0.32478210372509814	1.1846265418284405
nascent_Set2Cell1.47038	ID603210	603210	676	37.859188079833984	45.66721404136694	30.776595712792	0.0	209.0	209	0.5	1		148.97297297297297	137.0	0.0	452.0	5512.0	105.21181980665018	0.37716079264198377	0.7755589925440617
nascent_Set2Cell1.47039	ID1234007	1234007	676	46.032161712646484	46.919396504886706	27.972316388015535	0.0	429.0	429	0.5	1		151.75675675675674	102.0	0.0	542.0	5615.0	135.2603262448226	0.5345581733302324	0.7816623953097818
nascent_Set2Cell1.47040	ID660559	660559	676	58.3931884765625	45.96634693652396	30.545994924242873	0.0	230.0	230	0.5	1		178.64864864864865	177.0	0.0	510.0	6610.0	130.37322838174518	0.4286694030238479	0.8223033385537606
nascent_Set2Cell1.47041	ID2510947	2510947	676	36.20319366455078	44.58626922898873	29.392992018178603	0.0	869.0	869	0.5	1		151.1081081081081	145.0	0.0	338.0	5591.0	78.29069186328877	0.3321252206504793	0.9624195537199527
nascent_Set2Cell1.47042	ID588878	588878	676	27.64020538330078	45.26584059238289	30.851023849224923	0.0	202.0	202	0.5	1		112.83783783783784	93.0	0.0	465.0	4175.0	99.2408723800368	0.23526859695165755	0.4331085325658105
nascent_Set2Cell1.47043	ID1800274	1800274	676	85.35061645507812	46.730014852384315	28.45007760948728	0.0	626.0	626	0.5	1		223.59459459459458	122.0	0.0	927.0	8273.0	242.2402915678126	0.5707893271504075	0.6708150807478327
nascent_Set2Cell1.47044	ID1152092	1152092	676	38.19731521606445	47.167030450682255	28.020710097982356	0.0	402.0	402	0.5	1		135.78378378378378	112.0	0.0	466.0	5024.0	118.97645311739798	0.3950264589819032	0.6463393922433496
nascent_Set2Cell1.47045	ID720965	720965	676	39.748512268066406	46.60216596202975	29.929018763624	0.0	251.0	251	0.5	1		126.70270270270271	73.0	0.0	528.0	4688.0	145.82330724865946	0.32206556474650916	0.42333115344369177
nascent_Set2Cell1.47046	ID1931347	1931347	676	85.05577850341797	46.6525907281899	28.27495628761055	0.0	670.0	670	0.5	1		252.7027027027027	235.0	0.0	734.0	9350.0	168.39089195230392	0.567565389110547	1.0867046436988754
nascent_Set2Cell1.47047	ID970846	970846	676	65.16677856445312	47.509622357303286	28.56782755874217	0.0	339.0	339	0.5	1		164.3783783783784	136.0	0.0	740.0	6082.0	171.5419209133168	0.5199008083351756	0.6555558015007139
nascent_Set2Cell1.47048	ID2119793	2119793	676	88.83241271972656	46.192995231828654	28.005018328176007	0.0	734.0	734	0.5	1		238.6216216216216	192.0	3.0	723.0	8829.0	171.99359667527537	0.4907289703239381	0.9134199987049565
nascent_Set2Cell1.47049	ID1255489	1255489	676	53.090633392333984	46.98894000127219	27.893828451386668	0.0	438.0	438	0.5	1		146.32432432432432	89.0	0.0	672.0	5414.0	158.44908997565784	0.5530094495225591	0.6576808975359156
nascent_Set2Cell1.47050	ID1782856	1782856	676	78.33528900146484	46.761581315727526	28.455191064514857	0.0	618.0	618	0.5	1		209.2972972972973	163.0	0.0	893.0	7744.0	202.43392129900684	0.5457857178501921	0.7301014392691231
nascent_Set2Cell1.47051	ID1016923	1016923	676	47.0068359375	47.48695243901587	28.47358220855833	0.0	352.0	352	0.5	1		143.2972972972973	112.0	0.0	579.0	5302.0	151.66151362397355	0.4352556560850417	0.5730701206647022
nascent_Set2Cell1.47052	ID1820739	1820739	676	78.54640197753906	46.76645183565496	28.481701716827796	0.0	633.0	633	0.5	1		216.21621621621622	140.0	0.0	807.0	8000.0	199.62202271280577	0.5570479344318132	0.7749976617268111
nascent_Set2Cell1.47053	ID1994818	1994818	676	96.54341125488281	46.583287020218286	28.265846575565693	0.0	686.0	686	0.5	1		260.02702702702703	203.0	0.0	731.0	9621.0	183.06548410738563	0.5449145620484728	1.0019959473806281
nascent_Set2Cell1.47054	ID778326	778326	676	38.684669494628906	46.84167217924597	29.79536641277021	0.0	271.0	271	0.5	1		123.35135135135135	92.0	0.0	553.0	4564.0	133.9401226535815	0.408527022515672	0.534218373185588
nascent_Set2Cell1.47055	ID1006674	1006674	676	39.36711883544922	47.471423423918104	28.491162231671687	0.0	351.0	351	0.5	1		154.21621621621622	99.0	0.0	662.0	5706.0	167.95338889358808	0.43723782490336455	0.5586764366573792
nascent_Set2Cell1.47056	ID698453	698453	676	40.65938949584961	46.49489688001186	30.165826934105702	0.0	241.0	241	0.5	1		145.7027027027027	108.0	0.0	626.0	5391.0	137.67955243666054	0.29634943334539515	0.48384936660664263
nascent_Set2Cell1.47057	ID838764	838764	676	47.345149993896484	47.50929356634817	29.468886594847888	0.0	290.0	290	0.5	1		144.21621621621622	126.0	0.0	653.0	5336.0	138.1842841874444	0.4631608782487756	0.6607318278966093
nascent_Set2Cell1.47058	ID1059952	1059952	676	52.433841705322266	47.416894504886045	28.33234343551034	0.0	366.0	366	0.5	1		144.9189189189189	89.0	0.0	697.0	5362.0	157.19633484177575	0.45460426353303296	0.5762372293765955
nascent_Set2Cell1.47059	ID631913	631913	676	61.32860565185547	45.78617484066023	30.69328732240014	0.0	216.0	216	0.5	1		176.13513513513513	128.0	0.0	573.0	6517.0	143.46663610636335	0.5018458197611292	0.820483851902604
nascent_Set2Cell1.47060	ID811116	811116	676	47.12901306152344	47.27079157104586	29.62096261619636	0.0	283.0	283	0.5	1		133.05405405405406	77.0	0.0	741.0	4923.0	162.28352178037497	0.44611717121503996	0.5058586028445625
nascent_Set2Cell1.47061	ID792687	792687	676	48.19874572753906	46.985048183362835	29.662422214977322	0.0	276.0	276	0.5	1		143.3783783783784	107.0	0.0	538.0	5305.0	143.31402027857712	0.41123447205961916	0.583062777274985
nascent_Set2Cell1.47062	ID2405443	2405443	676	46.222721099853516	45.11071591115097	29.075333910930436	0.0	828.0	828	0.5	1		131.48648648648648	126.0	0.0	288.0	4865.0	78.8693087827443	0.4658475427005305	1.0596393735139435
nascent_Set2Cell1.47063	ID2180171	2180171	676	77.39633178710938	46.183892026686635	27.949912060019614	0.0	755.0	755	0.5	1		218.64864864864865	178.0	0.0	755.0	8090.0	192.6531448853982	0.5280631958816248	0.7844138884143196
nascent_Set2Cell1.47064	ID2032757	2032757	676	79.64125061035156	46.51691568534795	28.194606200901195	0.0	703.0	703	0.5	1		232.2972972972973	178.0	0.0	801.0	8595.0	196.23283574831666	0.5003713665870781	0.7895800286209603
nascent_Set2Cell1.47065	ID1617011	1617011	676	53.11096954345703	46.67202573116276	28.112982290761103	0.0	563.0	563	0.5	1		162.21621621621622	104.0	0.0	660.0	6002.0	161.96726952195124	0.4733736330397797	0.6435587096893061
nascent_Set2Cell1.47066	ID2312264	2312264	676	69.44766998291016	45.87638723150801	28.522381617363568	0.0	799.0	799	0.5	1		201.94594594594594	178.0	18.0	556.0	7472.0	130.66431671907853	0.49972112591792023	1.0299717988033605
nascent_Set2Cell1.47067	ID1074303	1074303	676	50.03060531616211	47.07908276665625	27.962457797340118	0.0	378.0	378	0.5	1		156.2972972972973	128.0	0.0	543.0	5783.0	125.60052743715885	0.48372772306538514	0.8114032957677779
nascent_Set2Cell1.47068	ID1261664	1261664	676	57.01314163208008	46.96827722681639	27.952818843708943	0.0	436.0	436	0.5	1		158.67567567567568	104.0	0.0	557.0	5871.0	141.385417693397	0.5200170278233139	0.767900312607535
nascent_Set2Cell1.47069	ID1353825	1353825	676	61.978172302246094	46.93813585782877	27.998927693305458	0.0	471.0	471	0.5	1		167.83783783783784	118.0	0.0	612.0	6210.0	163.66352907948294	0.516378479465708	0.6984390005941867
nascent_Set2Cell1.47070	ID1872997	1872997	676	71.93659210205078	46.70418936891009	28.291787172986982	0.0	650.0	650	0.5	1		225.59459459459458	196.0	65.0	476.0	8347.0	106.70532098037813	0.4898373530264831	1.390226778117967
nascent_Set2Cell1.47071	ID1669219	1669219	676	66.6668930053711	46.66394171916446	28.225167400983594	0.0	578.0	578	0.5	1		165.75675675675674	95.0	0.0	887.0	6133.0	206.56279720508527	0.5269878814285646	0.5538780673898924
nascent_Set2Cell1.47072	ID881782	881782	676	52.85078811645508	47.76711126660042	29.05744806734218	0.0	306.0	306	0.5	1		163.1081081081081	113.0	12.0	770.0	6035.0	166.0458075658949	0.4314826281860489	0.5921815395142704
nascent_Set2Cell1.47073	ID1088621	1088621	676	55.380104064941406	47.16574102516435	27.97090682772017	0.0	376.0	376	0.5	1		153.9189189189189	103.0	0.0	677.0	5695.0	161.33253759762067	0.43106356040727367	0.5747545573099493
nascent_Set2Cell1.47074	ID711796	711796	676	40.1324348449707	46.640974590907454	29.963925461970124	0.0	248.0	248	0.5	1		125.21621621621621	70.0	0.0	624.0	4633.0	156.44401468170565	0.40514105156945107	0.46154914253836626
nascent_Set2Cell1.47075	ID1399915	1399915	676	46.77378845214844	47.047227939547376	28.019265611145382	0.0	488.0	488	0.5	1		148.7027027027027	118.0	0.0	632.0	5502.0	143.29822532530324	0.3883051122978045	0.5804919896574854
nascent_Set2Cell1.47076	ID1431658	1431658	676	57.238990783691406	46.83195152651621	27.90167594013544	0.0	499.0	499	0.5	1		157.1891891891892	117.0	0.0	680.0	5816.0	147.261452646086	0.4785127461788351	0.6909267813717018
nascent_Set2Cell1.47077	ID1045647	1045647	676	42.51777267456055	47.50586324719147	28.382297030308468	0.0	364.0	364	0.5	1		135.78378378378378	108.0	0.0	707.0	5024.0	148.68817765435884	0.45003246987517137	0.5668492620826264
nascent_Set2Cell1.47078	ID910477	910477	676	48.914817810058594	47.78068238775361	29.018476684811315	0.0	310.0	310	0.5	1		145.02702702702703	99.0	0.0	650.0	5366.0	147.86583379809144	0.5075415708240417	0.6604096735447987
nascent_Set2Cell1.47079	ID749705	749705	676	35.496070861816406	46.7743600546837	29.755098941013276	0.0	261.0	261	0.5	1		119.91891891891892	81.0	0.0	608.0	4437.0	140.13572357190375	0.4129231975161593	0.5001722191560354
nascent_Set2Cell1.47080	ID2123939	2123939	676	83.70484924316406	46.14957111127789	27.998477803384066	0.0	738.0	738	0.5	1		230.1891891891892	155.0	0.0	752.0	8517.0	186.00908547670429	0.5456581543044158	0.8737515548458644
nascent_Set2Cell1.47081	ID2321568	2321568	676	56.950035095214844	45.548532403320934	28.854733106294685	0.0	809.0	809	0.5	1		158.67567567567568	149.0	0.0	425.0	5871.0	116.77710345736399	0.4404116108805118	0.8309115574344731
nascent_Set2Cell1.47082	ID2237607	2237607	676	72.2590103149414	46.127908780731296	28.013721879599025	0.0	773.0	773	0.5	1		213.21621621621622	166.0	0.0	840.0	7889.0	189.18775728758854	0.5094189667146529	0.7607159224069986
nascent_Set2Cell1.47083	ID1648799	1648799	676	58.37535858154297	46.66697263187368	28.213370952888052	0.0	573.0	573	0.5	1		166.75675675675674	127.0	0.0	624.0	6170.0	150.13815959630972	0.5417995189685455	0.7806081063214598
nascent_Set2Cell1.47084	ID2309285	2309285	676	85.61518859863281	45.897900260311815	28.54853937426951	0.0	798.0	798	0.5	1		196.02702702702703	122.0	0.0	624.0	7253.0	176.69519997355246	0.5363192266997158	0.7745743263487127
nascent_Set2Cell1.47085	ID2352292	2352292	676	40.78410720825195	45.382525118226404	28.980231346137288	0.0	816.0	816	0.5	1		153.94594594594594	140.0	4.0	343.0	5696.0	79.24643207739385	0.37994460504890737	1.069737359785207
nascent_Set2Cell1.47086	ID2417832	2417832	676	41.707176208496094	45.03426853086857	29.28676316558954	0.0	836.0	836	0.5	1		152.1081081081081	142.0	39.0	304.0	5628.0	68.99749745211528	0.39461109304245573	1.2475707834766254
nascent_Set2Cell1.47087	ID1567896	1567896	676	55.95523452758789	46.73057348683635	28.06686289194541	0.0	548.0	548	0.5	1		153.7027027027027	92.0	0.0	756.0	5687.0	177.87368565374712	0.42051217388693746	0.5116033846789669
nascent_Set2Cell1.47088	ID862338	862338	676	52.31307601928711	47.706662705279456	29.088739716706435	0.0	301.0	301	0.5	1		145.43243243243242	96.0	0.0	642.0	5381.0	162.31152155663514	0.41692745521020064	0.5272963851578156
nascent_Set2Cell1.47089	ID1838227	1838227	676	88.157958984375	46.782956472030136	28.40366746134183	0.0	639.0	639	0.5	1		237.0810810810811	232.0	0.0	664.0	8772.0	178.70481221810985	0.5623416423555483	0.9550253147873775
nascent_Set2Cell1.47090	ID2067599	2067599	676	71.4575424194336	46.390039994492184	28.125084510365422	0.0	716.0	716	0.5	1		226.83783783783784	154.0	0.0	893.0	8393.0	193.3068248369119	0.4755925212158096	0.7564267497840154
nascent_Set2Cell1.47091	ID1198211	1198211	676	54.823787689208984	46.9928106659301	27.920145165028853	0.0	418.0	418	0.5	1		152.59459459459458	85.0	0.0	629.0	5646.0	158.34323819185042	0.4966012055716269	0.6395452857606365
nascent_Set2Cell1.47092	ID1031326	1031326	676	49.74934387207031	47.34914406370483	28.407074896129913	0.0	361.0	361	0.5	1		137.67567567567568	81.0	0.0	518.0	5094.0	135.4802269406569	0.39044257078179856	0.5707098976057527
nascent_Set2Cell1.47093	ID1762441	1762441	676	85.303466796875	46.71866391297405	28.45268166119135	0.0	607.0	607	0.5	1		214.97297297297297	120.0	0.0	968.0	7954.0	253.57022766949666	0.5855493922050441	0.62618023708848
nascent_Set2Cell1.47094	ID939161	939161	676	46.526180267333984	47.650168983866365	28.714545458587402	0.0	327.0	327	0.5	1		158.1891891891892	129.0	0.0	751.0	5853.0	163.52655880753878	0.4541198054523043	0.6042111723323245
nascent_Set2Cell1.47095	ID914586	914586	676	57.382347106933594	47.723380292980515	28.745889413245106	0.0	322.0	322	0.5	1		152.3783783783784	93.0	0.0	618.0	5638.0	150.91394739890518	0.4881293946111804	0.6623968066760809
nascent_Set2Cell1.47096	ID1498252	1498252	676	56.76668167114258	46.70123018380795	27.983003117698914	0.0	522.0	522	0.5	1		169.8108108108108	115.0	0.0	822.0	6283.0	184.47445439497665	0.471673806209826	0.590050653388659
nascent_Set2Cell1.47097	ID1120394	1120394	676	53.960025787353516	47.077141721828696	28.01707114607735	0.0	390.0	390	0.5	1		161.86486486486487	123.0	6.0	531.0	5989.0	129.59448765758222	0.500087906688856	0.832771201331594
nascent_Set2Cell1.47098	ID1322127	1322127	676	53.820899963378906	46.863450069582726	27.835162478531526	0.0	459.0	459	0.5	1		163.97297297297297	122.0	0.0	710.0	6067.0	168.11198094763546	0.4312857272479811	0.5878172766871839
nascent_Set2Cell1.47099	ID2394296	2394296	676	35.227561950683594	45.15374229319971	29.00800706209478	0.0	829.0	829	0.5	1		123.8108108108108	109.0	0.0	348.0	4581.0	84.33920856933686	0.33148321267025227	0.7309453137880445
nascent_Set2Cell1.47100	ID2481285	2481285	676	29.39801788330078	44.66662898502712	29.44181224176102	0.0	853.0	853	0.5	1		118.5945945945946	110.0	0.0	304.0	4388.0	79.21120131909636	0.26010829676959735	0.6180941381351814
nascent_Set2Cell1.47101	ID703658	703658	676	41.40810775756836	46.57604621051827	30.047697731077545	0.0	245.0	245	0.5	1		134.0810810810811	120.0	0.0	669.0	4961.0	142.74635204102773	0.38156481875704584	0.5188353275085004
nascent_Set2Cell1.47102	ID1816762	1816762	676	79.44959259033203	46.74810580334325	28.487981479283263	0.0	631.0	631	0.5	1		236.54054054054055	162.0	0.0	919.0	8752.0	220.16188420172836	0.5074947601685027	0.7233844993839498
nascent_Set2Cell1.47103	ID1998013	1998013	676	86.6329116821289	46.61875321378955	28.262212166450556	0.0	688.0	688	0.5	1		242.67567567567568	203.0	0.0	712.0	8979.0	169.84389140457023	0.525649938120581	0.984573252625398
nascent_Set2Cell1.47104	ID1980601	1980601	676	84.42127227783203	46.60144296729013	28.232061520480816	0.0	691.0	691	0.5	1		261.4864864864865	195.0	39.0	936.0	9675.0	174.33932775252174	0.538652096723139	1.0501511201909068
nascent_Set2Cell1.47105	ID2037943	2037943	676	67.60807037353516	46.48232891127115	28.240805992331765	0.0	705.0	705	0.5	1		218.64864864864865	146.0	36.0	859.0	8090.0	176.06346965042277	0.49609288521911227	0.8235917318187969
nascent_Set2Cell1.47106	ID2460813	2460813	676	35.472225189208984	44.697902866167325	29.21199593265478	0.0	852.0	852	0.5	1		127.8108108108108	103.0	0.0	348.0	4729.0	87.08866421891793	0.26700208412228565	0.6185478167754636
nascent_Set2Cell1.47107	ID2163852	2163852	676	90.73709106445312	46.18358054056766	27.926534983772367	0.0	752.0	752	0.5	1		247.21621621621622	188.0	53.0	829.0	9147.0	181.38650187669165	0.5095628274390664	0.9201286027191156
nascent_Set2Cell1.47108	ID2085041	2085041	676	93.6891098022461	46.35247382985882	28.066326647423356	0.0	722.0	722	0.5	1		245.94594594594594	173.0	14.0	964.0	9100.0	215.45429341870295	0.49052162744676514	0.7513363307133153
nascent_Set2Cell1.47109	ID1515704	1515704	676	50.42942810058594	46.68973128887521	27.992789460485614	0.0	526.0	526	0.5	1		165.35135135135135	99.0	0.0	856.0	6118.0	188.9887145684478	0.5377710643182985	0.611938276518318
nascent_Set2Cell1.47110	ID1166499	1166499	676	49.357154846191406	47.084639002035665	28.04204060999077	0.0	404.0	404	0.5	1		144.21621621621622	130.0	0.0	463.0	5336.0	113.74560678577024	0.4852570021545091	0.8284754870834802
nascent_Set2Cell1.47111	ID1741999	1741999	676	70.31896209716797	46.74112597759973	28.420921143913848	0.0	600.0	600	0.5	1		196.94594594594594	135.0	0.0	803.0	7287.0	194.81115441854425	0.5903468826726544	0.7505482791865143
nascent_Set2Cell1.47112	ID872631	872631	676	51.4801025390625	47.79152269939459	29.037025615028163	0.0	304.0	304	0.5	1		153.05405405405406	97.0	0.0	958.0	5663.0	188.28833473425007	0.441642382355209	0.498040454989217
nascent_Set2Cell1.47113	ID2105498	2105498	676	73.45304107666016	46.219807173899575	27.98012799782123	0.0	730.0	730	0.5	1		218.43243243243242	158.0	0.0	741.0	8082.0	196.1420319480164	0.5114433398458397	0.753671519222569
nascent_Set2Cell1.47114	ID1293484	1293484	676	45.63408279418945	46.88362779420269	27.914098940198972	0.0	450.0	450	0.5	1		146.45945945945945	97.0	0.0	835.0	5419.0	172.330688985933	0.3955687073229619	0.48178747291229396
nascent_Set2Cell1.47115	ID736436	736436	676	43.189598083496094	46.792804836094994	29.860667567950678	0.0	259.0	259	0.5	1		120.8108108108108	55.0	0.0	690.0	4470.0	153.17452606564655	0.43647074636965755	0.47930019388547435
nascent_Set2Cell1.47116	ID2195681	2195681	676	81.634033203125	46.104828293156054	27.934184417777654	0.0	759.0	759	0.5	1		238.48648648648648	198.0	40.0	795.0	8824.0	187.16178705744008	0.5024775351860751	0.8522857958787137
nascent_Set2Cell1.47117	ID966863	966863	676	50.86140060424805	47.48930628223705	28.647735246355495	0.0	335.0	335	0.5	1		145.8108108108108	110.0	0.0	611.0	5395.0	142.67714872665758	0.46725557726051964	0.6508996286183262
nascent_Set2Cell1.47118	ID999630	999630	676	53.718624114990234	47.49207658580402	28.532634248722562	0.0	342.0	342	0.5	1		142.02702702702703	114.0	0.0	649.0	5255.0	133.13829203052293	0.41369043769772185	0.6243371430221162
nascent_Set2Cell1.47119	ID1804504	1804504	676	88.63079071044922	46.76896966766093	28.45253448678473	0.0	625.0	625	0.5	1		225.72972972972974	135.0	0.0	1055.0	8352.0	245.26795422429194	0.5777396535580099	0.6740231055219315
nascent_Set2Cell1.47120	ID1686748	1686748	676	66.51026153564453	46.670192750525075	28.262074993609925	0.0	589.0	589	0.5	1		178.32432432432432	120.0	0.0	788.0	6598.0	184.7779529378218	0.44371203689482575	0.5932135523747837
nascent_Set2Cell1.47121	ID1550544	1550544	676	59.66935729980469	46.685711887824496	28.007428058891133	0.0	540.0	540	0.5	1		170.51351351351352	112.0	0.0	777.0	6309.0	161.89461963841745	0.44766006455755136	0.6513855830499548
nascent_Set2Cell1.47122	ID1446108	1446108	676	54.22001266479492	46.82481232367512	27.908318126115347	0.0	502.0	502	0.5	1		162.54054054054055	124.0	0.0	664.0	6014.0	139.29237727300935	0.48307210774666254	0.760175800425599
nascent_Set2Cell1.47123	ID1212639	1212639	676	52.68376541137695	47.01228998509905	27.951714842925337	0.0	423.0	423	0.5	1		157.9189189189189	116.0	0.0	734.0	5843.0	161.36369865382747	0.48619029101519035	0.6403098462338964
nascent_Set2Cell1.47124	ID2015443	2015443	676	81.92874145507812	46.53959541861874	28.23139112066498	0.0	700.0	700	0.5	1		240.72972972972974	186.0	0.0	929.0	8907.0	200.8549294956504	0.4782258315467124	0.7754779844073925
nascent_Set2Cell1.47125	ID2304238	2304238	676	58.046630859375	45.72172523127818	28.730302055284046	0.0	802.0	802	0.5	1		162.1891891891892	125.0	3.0	467.0	6001.0	135.21830863825724	0.42827326736298643	0.7193264968749419
nascent_Set2Cell1.47126	ID764102	764102	676	32.039573669433594	46.80584373860442	29.81473222999574	0.0	263.0	263	0.5	1		117.24324324324324	60.0	0.0	502.0	4338.0	137.27211528068486	0.3012223331045184	0.39543140040286534
nascent_Set2Cell1.47127	ID1244380	1244380	676	54.16672134399414	46.925593533754345	27.949914851554382	0.0	433.0	433	0.5	1		157.9189189189189	114.0	0.0	600.0	5843.0	142.66966086779675	0.48424278025624334	0.7222553014575636
nascent_Set2Cell1.47128	ID1631447	1631447	676	69.06780242919922	46.66940671973942	28.21684052926492	0.0	567.0	567	0.5	1		153.7027027027027	102.0	0.0	772.0	5687.0	171.1904178368613	0.5184060341087341	0.613075801957088
nascent_Set2Cell1.47129	ID1180867	1180867	676	49.54017639160156	47.084744015716126	28.020758248288768	0.0	410.0	410	0.5	1		153.13513513513513	135.0	0.0	446.0	5666.0	104.29343277560731	0.4877868040169921	0.962802533358233
nascent_Set2Cell1.47130	ID869594	869594	676	57.81535720825195	47.76858232984215	29.077946065919775	0.0	302.0	302	0.5	1		155.83783783783784	95.0	0.0	664.0	5766.0	166.38584900991657	0.5019028500799586	0.6259856000370434
nascent_Set2Cell1.47131	ID2261237	2261237	676	81.8177719116211	46.04489367284712	28.046561743502814	0.0	780.0	780	0.5	1		255.3783783783784	195.0	45.0	847.0	9449.0	192.5989430211206	0.5871323372060252	0.9810317912802153
nascent_Set2Cell1.47132	ID2402547	2402547	676	39.097312927246094	45.07959127545741	29.196549034119165	0.0	834.0	834	0.5	1		140.75675675675674	122.0	26.0	384.0	5208.0	82.52858272724043	0.38764007521917576	0.9528986145476936
nascent_Set2Cell1.47133	ID1599680	1599680	676	55.03181076049805	46.71366463330028	28.188695152883806	0.0	558.0	558	0.5	1		157.51351351351352	132.0	0.0	628.0	5828.0	141.78497444715	0.41283531155886655	0.6492364611335257
nascent_Set2Cell1.47134	ID1276107	1276107	676	53.929603576660156	46.90654501415908	27.86965258124904	0.0	445.0	445	0.5	1		134.8108108108108	81.0	0.0	705.0	4988.0	150.4400651861505	0.5125773051589256	0.6073415549604169
nascent_Set2Cell1.47135	ID1103050	1103050	676	47.557193756103516	47.0615649982013	28.045213344167426	0.0	385.0	385	0.5	1		138.72972972972974	119.0	0.0	421.0	5133.0	111.28233578721405	0.5166586642953132	0.8493548468368067
nascent_Set2Cell1.47136	ID2281720	2281720	676	91.38211059570312	46.034574438646224	28.370040168290938	0.0	793.0	793	0.5	1		227.24324324324326	163.0	0.0	879.0	8408.0	221.78009696862208	0.6119126752826366	0.7779404335192214
nascent_Set2Cell1.47137	ID1368266	1368266	676	47.74632263183594	46.965372285695274	27.905857183307607	0.0	474.0	474	0.5	1		149.59459459459458	105.0	0.0	682.0	5535.0	161.69217315274992	0.42322217758135794	0.5502405766452615
nascent_Set2Cell1.47138	ID821485	821485	676	48.231544494628906	47.42137605586248	29.49957423889933	0.0	287.0	287	0.5	1		150.94594594594594	98.0	0.0	694.0	5585.0	166.8583807281469	0.42937472853470876	0.5434928120816463
nascent_Set2Cell1.47139	ID1749240	1749240	676	80.75164031982422	46.79769382560964	28.470180511154254	0.0	609.0	609	0.5	1		209.0810810810811	101.0	0.0	834.0	7736.0	222.49224435651414	0.5970098147708878	0.7025928753093138
nascent_Set2Cell1.47140	ID884964	884964	676	36.84160232543945	47.78389502635427	29.07297263347728	0.0	303.0	303	0.5	1		144.35135135135135	101.0	0.0	755.0	5341.0	168.5800528954545	0.4110498332287573	0.49888079821345827
nascent_Set2Cell1.47141	ID2468046	2468046	676	35.76435089111328	44.71887450244102	29.313642652367268	0.0	856.0	856	0.5	1		149.8108108108108	150.0	0.0	340.0	5543.0	63.35650358524014	0.31178846525810383	1.124030729834143
nascent_Set2Cell1.47142	ID1855735	1855735	676	88.14161682128906	46.73299822149359	28.33503241085158	0.0	642.0	642	0.5	1		234.2972972972973	170.0	0.0	695.0	8669.0	177.60644145989764	0.5601858221088163	0.9473148552002825
nascent_Set2Cell1.47143	ID1666292	1666292	676	74.26097869873047	46.63369201948567	28.249080117862178	0.0	580.0	580	0.5	1		195.0	140.0	20.0	741.0	7215.0	179.77779494574838	0.477434160201071	0.7010256533176299
nascent_Set2Cell1.47144	ID1779958	1779958	676	89.068115234375	46.80663018122909	28.4694815259308	0.0	616.0	616	0.5	1		236.02702702702703	148.0	0.0	812.0	8733.0	206.82554195457774	0.6116448863308689	0.8661987554050347
nascent_Set2Cell1.47145	ID1582326	1582326	676	50.63314437866211	46.69000842884943	28.054207405311427	0.0	549.0	549	0.5	1		160.35135135135135	107.0	0.0	854.0	5933.0	171.90440111621086	0.40661805689326785	0.5392946310865461
nascent_Set2Cell1.47146	ID690424	690424	676	30.26177215576172	46.518753324894014	30.07174805900798	0.0	244.0	244	0.5	1		115.16216216216216	70.0	14.0	435.0	4261.0	110.45600268219255	0.3285584728041313	0.5156826039516101
nascent_Set2Cell1.47147	ID2498772	2498772	676	32.3175163269043	44.5798493268026	29.540956204298265	0.0	862.0	862	0.5	1		139.83783783783784	132.0	12.0	283.0	5174.0	58.92345011091062	0.29519059734220393	1.0817710753817724
nascent_Set2Cell1.47148	ID1452260	1452260	676	56.19038009643555	46.839534151253034	27.891611349613974	0.0	505.0	505	0.5	1		172.27027027027026	123.0	0.0	672.0	6374.0	168.99616179873053	0.44286301969174907	0.625760007656185
nascent_Set2Cell1.47149	ID1328359	1328359	676	51.11647033691406	46.913110040709604	27.93265648025581	0.0	464.0	464	0.5	1		145.05405405405406	98.0	0.0	693.0	5367.0	160.62118061969184	0.4203163705808185	0.5345006844421468
nascent_Set2Cell1.47150	ID2160851	2160851	676	74.73175811767578	46.16449780844947	27.932624421476618	0.0	749.0	749	0.5	1		211.0	150.0	0.0	787.0	7807.0	179.35083557715092	0.5156266187795696	0.8004830712402768
nascent_Set2Cell1.47151	ID2363615	2363615	676	51.994895935058594	45.233256070497525	28.95164654722137	0.0	818.0	818	0.5	1		162.64864864864865	128.0	32.0	586.0	6018.0	118.01393896396218	0.3962145032999564	0.7822136181328501
nascent_Set2Cell1.47152	ID1414377	1414377	676	43.8173828125	46.99387630649413	28.03933879129233	0.0	493.0	493	0.5	1		153.8108108108108	102.0	0.0	654.0	5691.0	149.05868304460157	0.39795478513906585	0.5874896007851031
nascent_Set2Cell1.47153	ID718068	718068	676	38.78120040893555	46.593503217659055	29.96637742636073	0.0	247.0	247	0.5	1		126.27027027027027	108.0	0.0	499.0	4672.0	127.75272309527597	0.3449442245412019	0.5069971794023179
nascent_Set2Cell1.47154	ID2384090	2384090	676	48.339176177978516	45.17276663341723	29.027684003172805	0.0	825.0	825	0.5	1		156.6216216216216	147.0	6.0	366.0	5795.0	95.9587154722023	0.41753526021349585	0.9615161263551962
nascent_Set2Cell1.47155	ID643319	643319	676	59.92225646972656	45.98358561242276	30.570920594149495	0.0	226.0	226	0.5	1		158.94594594594594	114.0	0.0	566.0	5881.0	131.99914687138994	0.47768281560493586	0.7785145288732694
nascent_Set2Cell1.47156	ID600331	600331	676	49.68921661376953	45.66938831543342	30.72040899987162	0.0	208.0	208	0.5	1		145.78378378378378	137.0	0.0	443.0	5394.0	109.79580419405205	0.41014290562196	0.7723702665644173
nascent_Set2Cell1.47157	ID2029852	2029852	676	82.60212707519531	46.43031187445918	28.23578390688015	0.0	704.0	704	0.5	1		214.94594594594594	149.0	0.0	778.0	7953.0	193.88440799523735	0.5404394407118213	0.7778910511960856
nascent_Set2Cell1.47158	ID2157860	2157860	676	75.19737243652344	46.161734299457194	27.939006170761925	0.0	748.0	748	0.5	1		219.75675675675674	169.0	14.0	712.0	8131.0	183.43548751012733	0.5314725335226491	0.8314966182187985
nascent_Set2Cell1.47159	ID1428752	1428752	676	48.20426940917969	46.85535032868532	27.92048829697881	0.0	501.0	501	0.5	1		144.1891891891892	97.0	0.0	754.0	5335.0	169.27932830381565	0.471919352699297	0.5461884855336817
nascent_Set2Cell1.47160	ID1575199	1575199	676	57.032508850097656	46.72634175694939	28.095251192026513	0.0	547.0	547	0.5	1		157.32432432432432	78.0	0.0	791.0	5821.0	185.09157704199262	0.47537683543532566	0.5477397634848375
nascent_Set2Cell1.47161	ID1303828	1303828	676	51.619327545166016	46.949336542433116	27.86913442195671	0.0	454.0	454	0.5	1		149.2972972972973	109.0	0.0	594.0	5524.0	133.3118451153087	0.4998290000287175	0.7464365651286659
nascent_Set2Cell1.47162	ID1208601	1208601	676	55.43959045410156	47.01109109331761	27.96881959632781	0.0	420.0	420	0.5	1		150.27027027027026	124.0	0.0	589.0	5560.0	149.3769743986016	0.567898004200114	0.7287388780638456
nascent_Set2Cell1.47163	ID1117466	1117466	676	45.26716232299805	47.11973802011285	28.044254977138724	0.0	389.0	389	0.5	1		152.0	128.0	0.0	509.0	5624.0	124.8628136084648	0.4745580896413413	0.7835522493376349
nascent_Set2Cell1.47164	ID2457896	2457896	676	30.834768295288086	44.80878543863583	29.22177767382105	0.0	851.0	851	0.5	1		141.2972972972973	144.0	0.0	314.0	5228.0	71.86401698302801	0.29883079142843144	0.9047427888536542
nascent_Set2Cell1.47165	ID2281775	2281775	676	92.31009674072266	45.99838295543435	28.223827930552254	0.0	792.0	792	0.5	1		219.3783783783784	128.0	0.0	659.0	8117.0	177.40683804799122	0.5632653892663559	0.8911151259972918
nascent_Set2Cell1.47166	ID1529094	1529094	676	59.50041580200195	46.670788530463746	28.04326521994604	0.0	530.0	530	0.5	1		169.05405405405406	110.0	0.0	863.0	6255.0	188.26782724293275	0.4647920306955128	0.569852134886475
nascent_Set2Cell1.47167	ID1614092	1614092	676	64.3299789428711	46.67526443729336	28.11549135304401	0.0	561.0	561	0.5	1		179.1081081081081	136.0	0.0	656.0	6627.0	179.57121518027694	0.4972318260172509	0.662488568780057
nascent_Set2Cell1.47168	ID811290	811290	676	40.38600158691406	47.216961363196674	29.621349857615677	0.0	281.0	281	0.5	1		134.40540540540542	99.0	0.0	574.0	4973.0	135.29811928138943	0.34994955881911527	0.5150422779663635
nascent_Set2Cell1.47169	ID1134855	1134855	676	45.68826675415039	47.03450424719061	28.081164262437266	0.0	395.0	395	0.5	1		147.48648648648648	130.0	0.0	410.0	5457.0	99.38690435241837	0.46384418760011037	0.9404383437261308
nascent_Set2Cell1.47170	ID732444	732444	676	33.43730926513672	46.65107919261552	29.859314215927434	0.0	256.0	256	0.5	1		132.94594594594594	92.0	0.0	633.0	4919.0	136.65202074896212	0.3453462930236472	0.4994703911406055
nascent_Set2Cell1.47171	ID614673	614673	676	57.61812973022461	45.73584275691646	30.713273580502182	0.0	214.0	214	0.5	1		170.64864864864865	153.0	0.0	583.0	6314.0	124.92980611710104	0.39351728060234875	0.771468562026568
nascent_Set2Cell1.47172	ID775441	775441	676	39.66902542114258	46.84799134578863	29.83602120336964	0.0	270.0	270	0.5	1		120.13513513513513	83.0	0.0	503.0	4445.0	122.5692915506622	0.42195591223048806	0.581700324539499
nascent_Set2Cell1.47173	ID1928455	1928455	676	83.38424682617188	46.632874682079375	28.27020114914486	0.0	668.0	668	0.5	1		237.1081081081081	229.0	0.0	732.0	8773.0	152.33548207525092	0.5300503928292932	1.0784170752158262
nascent_Set2Cell1.47174	ID1336584	1336584	676	43.24399185180664	46.86721554636115	27.923118779723225	0.0	465.0	465	0.5	1		135.02702702702703	93.0	0.0	558.0	4996.0	139.3705067011602	0.453119646944817	0.6042147749041537
nascent_Set2Cell1.47175	ID1828155	1828155	676	93.40316772460938	46.734541430982155	28.4025435949161	0.0	636.0	636	0.5	1		229.24324324324326	166.0	18.0	836.0	8482.0	196.08748124319487	0.5759560439953086	0.8545193699935195
nascent_Set2Cell1.47176	ID2440453	2440453	676	45.93546676635742	44.930849469825894	29.343106785315896	0.0	845.0	845	0.5	1		167.48648648648648	159.0	8.0	351.0	6197.0	89.84419279496575	0.40135789651067344	1.067830947987384
nascent_Set2Cell1.47177	ID690472	690472	676	38.49718475341797	46.58171500562892	30.092582611417555	0.0	243.0	243	0.5	1		129.0810810810811	75.0	0.0	653.0	4776.0	139.8533713053263	0.3199102351345211	0.44740763209676504
nascent_Set2Cell1.47178	ID1195312	1195312	676	54.071048736572266	46.97972178610087	27.903416620477632	0.0	417.0	417	0.5	1		167.40540540540542	142.0	0.0	647.0	6194.0	148.48876864737755	0.5078849732563991	0.7594566986314737
nascent_Set2Cell1.47179	ID1149238	1149238	676	45.86507797241211	47.09877101598985	28.078979566786856	0.0	398.0	398	0.5	1		157.3783783783784	135.0	0.0	449.0	5823.0	103.68873059717171	0.41418783539532866	0.8890654765965977
nascent_Set2Cell1.47180	ID1397053	1397053	676	48.593177795410156	46.98931837313943	28.018692911905756	0.0	484.0	484	0.5	1		152.6216216216216	92.0	0.0	647.0	5647.0	161.1435439033837	0.4535626377515726	0.591066941401812
nascent_Set2Cell1.47181	ID1870133	1870133	676	70.61400604248047	46.70055256828765	28.335852960758768	0.0	649.0	649	0.5	1		215.54054054054055	214.0	30.0	444.0	7975.0	109.55024078136596	0.4875115567308822	1.289645044577177
nascent_Set2Cell1.47182	ID893220	893220	676	41.27456283569336	47.73931072890779	28.904495665508897	0.0	317.0	317	0.5	1		127.91891891891892	58.0	0.0	668.0	4733.0	159.90802536638546	0.4221138483851302	0.47488641995395914
nascent_Set2Cell1.47183	ID1057081	1057081	676	45.82521438598633	47.347085577940376	28.25043100899168	0.0	370.0	370	0.5	1		127.45945945945945	75.0	0.0	625.0	4716.0	158.25148666926648	0.4191132856692312	0.4757388642656187
nascent_Set2Cell1.47184	ID580898	580898	676	25.331653594970703	45.32372135539913	30.78248795126326	0.0	203.0	203	0.5	1		106.89189189189189	86.0	0.0	381.0	3955.0	91.65175144831409	0.20770273107238965	0.4011586392064328
nascent_Set2Cell1.47185	ID809248	809248	676	50.752437591552734	47.24092337261513	29.67012659930147	0.0	282.0	282	0.5	1		127.21621621621621	79.0	0.0	657.0	4707.0	147.10731818323336	0.4265839421588998	0.5171843370622486
nascent_Set2Cell1.47186	ID1721654	1721654	676	80.30268096923828	46.80336876704456	28.461201939659016	0.0	601.0	601	0.5	1		219.2972972972973	153.0	9.0	833.0	8114.0	204.33032418459425	0.547862612922456	0.7597482439726363
nascent_Set2Cell1.47187	ID1085757	1085757	676	49.52322769165039	47.135187007718486	27.95272448268966	0.0	379.0	379	0.5	1		162.1081081081081	135.0	0.0	587.0	5998.0	135.01168340056594	0.42529229377209193	0.7165507536536498
nascent_Set2Cell1.47188	ID657703	657703	676	39.271217346191406	46.01955761423367	30.543589227874172	0.0	229.0	229	0.5	1		155.40540540540542	117.0	0.0	540.0	5750.0	123.70899083904297	0.4352866913161555	0.7619589651233781
nascent_Set2Cell1.47189	ID1014049	1014049	676	50.62580871582031	47.40539539789377	28.55156486443303	0.0	354.0	354	0.5	1		169.75675675675674	130.0	23.0	559.0	6281.0	124.61527581708015	0.45679670381748333	0.8542987939130997
nascent_Set2Cell1.47190	ID1890604	1890604	676	60.15033721923828	46.64125778932742	28.325872731908042	0.0	655.0	655	0.5	1		211.67567567567568	217.0	46.0	415.0	7832.0	90.37577540901533	0.43615332194911666	1.4226146980541547
nascent_Set2Cell1.47191	ID2025772	2025772	676	64.7863998413086	46.42765414635539	28.16448857909243	0.0	706.0	706	0.5	1		223.1081081081081	179.0	21.0	840.0	8255.0	185.37181611617825	0.46985078408763087	0.7694640817057069
nascent_Set2Cell1.47192	ID828729	828729	676	52.91852951049805	47.453358761528904	29.405700574054848	0.0	291.0	291	0.5	1		152.83783783783784	94.0	0.0	718.0	5655.0	167.97478539509592	0.40130833572595237	0.5211482229839282
nascent_Set2Cell1.47193	ID672060	672060	676	37.2763671875	46.19532562267184	30.408421901795744	0.0	233.0	233	0.5	1		132.83783783783784	100.0	0.0	620.0	4915.0	125.75052761398337	0.31035251805015984	0.5003905549608141
nascent_Set2Cell1.47194	ID1262884	1262884	676	53.09061813354492	46.92513089250456	27.948564307641476	0.0	437.0	437	0.5	1		158.43243243243242	134.0	0.0	563.0	5862.0	130.7458392243305	0.46781816474576426	0.7724155914961727
nascent_Set2Cell1.47195	ID676157	676157	676	43.625240325927734	46.30963983896786	30.263065125116437	0.0	236.0	236	0.5	1		128.75675675675674	73.0	0.0	594.0	4764.0	146.12122163262737	0.3134125780694964	0.4205348392416088
nascent_Set2Cell1.47196	ID878906	878906	676	44.02516174316406	47.74018863593776	29.050579314972243	0.0	305.0	305	0.5	1		158.35135135135135	99.0	15.0	868.0	5859.0	173.60174989776908	0.4822141165681704	0.5935080937819955
nascent_Set2Cell1.47197	ID2478365	2478365	676	29.69662094116211	44.58759383227122	29.310527057275205	0.0	859.0	859	0.5	1		123.4054054054054	105.0	0.0	270.0	4566.0	73.06901587595854	0.24844950744420463	0.6721993348086753
nascent_Set2Cell1.47198	ID907572	907572	676	46.98054504394531	47.71112251918147	28.841743178041554	0.0	315.0	315	0.5	1		163.9189189189189	125.0	0.0	654.0	6065.0	157.542300911776	0.4531715268138437	0.6489446073818553
nascent_Set2Cell1.47199	ID1759523	1759523	676	73.52537536621094	46.78918399679881	28.498834038548257	0.0	612.0	612	0.5	1		227.45945945945945	152.0	0.0	982.0	8416.0	236.088565607932	0.5800657650672499	0.7073935832194549
nascent_Set2Cell1.47200	ID2271512	2271512	676	80.54715728759766	46.0007265040446	28.04077778187059	0.0	787.0	787	0.5	1		230.86486486486487	196.0	1.0	777.0	8542.0	186.6317172880802	0.590486813200585	0.9185070987047365
nascent_Set2Cell1.47201	ID1495338	1495338	676	66.43804168701172	46.65047924857484	27.906700877844717	0.0	520.0	520	0.5	1		182.72972972972974	139.0	0.0	726.0	6761.0	171.95245606605084	0.46590335775310315	0.6754937341993518
nascent_Set2Cell1.47202	ID2379109	2379109	676	49.116233825683594	45.16358130355867	29.15157962714649	0.0	826.0	826	0.5	1		168.16216216216216	165.0	0.0	374.0	6222.0	90.17930087501402	0.37773420159237603	1.0225211128331975
nascent_Set2Cell1.47203	ID988493	988493	676	48.773250579833984	47.562668383861435	28.5457501343488	0.0	346.0	346	0.5	1		155.1081081081081	136.0	0.0	562.0	5739.0	119.36260902155429	0.46134579082288474	0.8204833321576126
nascent_Set2Cell1.47204	ID629069	629069	676	53.5440673828125	45.836098570376954	30.659610717014512	0.0	220.0	220	0.5	1		164.3783783783784	113.0	9.0	598.0	6082.0	134.34953404198058	0.3867457095000483	0.6824442774577937
nascent_Set2Cell1.47205	ID2064729	2064729	676	77.3760757446289	46.45480608305924	28.099105053368266	0.0	717.0	717	0.5	1		238.16216216216216	202.0	7.0	733.0	8812.0	182.89227453362835	0.4773770354381038	0.8415454537630696
nascent_Set2Cell1.47206	ID578894	578894	676	28.712854385375977	45.21004537367824	30.840464151066577	0.0	201.0	201	0.5	1		121.48648648648648	105.0	0.0	380.0	4495.0	95.77538004844159	0.24144890588485238	0.49340151124241016
nascent_Set2Cell1.47207	ID834884	834884	676	34.71531677246094	47.25722664712633	29.59162902968806	0.0	286.0	286	0.5	1		139.2972972972973	113.0	0.0	622.0	5154.0	145.1774517357723	0.34343890041805764	0.4905746269055446
nascent_Set2Cell1.47208	ID1227099	1227099	676	49.708072662353516	46.905587915080275	27.945410043853098	0.0	427.0	427	0.5	1		156.78378378378378	145.0	0.0	642.0	5801.0	146.59603131188922	0.4446588922679054	0.6583708450415976
nascent_Set2Cell1.47209	ID1071451	1071451	676	47.023006439208984	47.22747630839869	28.101083546098444	0.0	374.0	374	0.5	1		157.94594594594594	104.0	31.0	643.0	5844.0	145.42656526881836	0.46269827708613603	0.6871283454436433
nascent_Set2Cell1.47210	ID1512795	1512795	676	47.32801818847656	46.67043965516353	28.0273344963283	0.0	525.0	525	0.5	1		144.67567567567568	88.0	0.0	639.0	5353.0	163.74625594601036	0.4466684077245803	0.5455949920686657
nascent_Set2Cell1.47211	ID1737047	1737047	676	89.48214721679688	46.740481678302096	28.45821637807939	0.0	605.0	605	0.5	1		249.32432432432432	146.0	33.0	1054.0	9225.0	239.36119313869736	0.5342250196695516	0.725397523112303
nascent_Set2Cell1.47212	ID789827	789827	676	52.24177169799805	46.899143643404926	29.745097079641166	0.0	274.0	274	0.5	1		168.64864864864865	128.0	0.0	693.0	6240.0	153.79445449766462	0.4262935510634674	0.6554989938771884
nascent_Set2Cell1.47213	ID686405	686405	676	39.48397445678711	46.569575546955335	30.148222340585136	0.0	240.0	240	0.5	1		120.45945945945945	87.0	0.0	587.0	4457.0	141.90716734592422	0.3407457972255325	0.43147003335944467
nascent_Set2Cell1.47214	ID1835340	1835340	676	77.07709503173828	46.77388428724418	28.43029668531126	0.0	637.0	637	0.5	1		213.27027027027026	141.0	0.0	770.0	7891.0	180.0479332240675	0.5177764441193523	0.8081773130079122
nascent_Set2Cell1.47215	ID887135	887135	676	47.64097595214844	47.79825907503852	28.926452349424217	0.0	309.0	309	0.5	1		142.9189189189189	81.0	0.0	715.0	5288.0	166.8011754518898	0.41769985190188136	0.5048944985779575
nascent_Set2Cell1.47216	ID1258816	1258816	676	50.010555267333984	46.90657664331104	27.869018995149972	0.0	439.0	439	0.5	1		149.13513513513513	124.0	0.0	667.0	5518.0	163.3151626222818	0.44017968617658687	0.5582089245431973
nascent_Set2Cell1.47217	ID2437494	2437494	676	45.075889587402344	44.858668320156326	29.306006683938566	0.0	844.0	844	0.5	1		148.32432432432432	129.0	0.0	407.0	5488.0	88.48133954369952	0.34342793590641346	0.8570613883109957
nascent_Set2Cell1.47218	ID1731918	1731918	676	68.93330383300781	46.7340900150639	28.52597740439482	0.0	603.0	603	0.5	1		209.67567567567568	134.0	0.0	719.0	7758.0	194.55634060515652	0.5425361171042078	0.7580990828117693
nascent_Set2Cell1.47219	ID1989961	1989961	676	79.8065414428711	46.60083505373573	28.306461402521364	0.0	689.0	689	0.5	1		247.27027027027026	209.0	0.0	765.0	9149.0	165.41272432726984	0.5288047957916319	1.0341328486331638
nascent_Set2Cell1.47220	ID2399612	2399612	676	42.72868347167969	45.04277474456854	29.158385214302807	0.0	832.0	832	0.5	1		137.05405405405406	122.0	0.0	349.0	5071.0	89.64651134872453	0.3244631291327944	0.749055450010697
nascent_Set2Cell1.47221	ID2082118	2082118	676	81.2014389038086	46.38391104434942	28.08687806168141	0.0	721.0	721	0.5	1		222.27027027027026	182.0	0.0	851.0	8224.0	189.2010466039658	0.5062244536762932	0.7896620464664702
nascent_Set2Cell1.47222	ID936276	936276	676	47.40705871582031	47.6111314426823	28.737964713865907	0.0	331.0	331	0.5	1		150.45945945945945	103.0	0.0	667.0	5567.0	153.83371155507757	0.44253880930401746	0.6000975193085475
nascent_Set2Cell1.47223	ID1565001	1565001	676	50.64680099487305	46.70233682338529	28.076997655996983	0.0	544.0	544	0.5	1		168.0	124.0	0.0	768.0	6216.0	162.89089736521328	0.36911805038592643	0.5561178673995321
nascent_Set2Cell1.47224	ID1163598	1163598	676	52.05927658081055	46.95314141482546	28.03973713487232	0.0	407.0	407	0.5	1		162.27027027027026	121.0	0.0	621.0	6004.0	141.36018782777103	0.49305736550513735	0.7581633702601903
nascent_Set2Cell1.47225	ID2326851	2326851	676	43.21277618408203	45.4386569886117	28.851100093709142	0.0	811.0	811	0.5	1		161.97297297297297	153.0	0.0	422.0	5993.0	86.07118710259113	0.4160863549303967	1.1058812436391499
nascent_Set2Cell1.47226	ID804204	804204	676	50.4088020324707	47.08271661191747	29.745525817393105	0.0	278.0	278	0.5	1		160.16216216216216	144.0	0.0	534.0	5926.0	141.9496220325901	0.44849452029359854	0.6987083974666869
nascent_Set2Cell1.47227	ID715118	715118	676	45.59563064575195	46.603211824227685	29.969093677753207	0.0	250.0	250	0.5	1		136.51351351351352	120.0	0.0	613.0	5051.0	129.5879413160597	0.38704745709902544	0.5879141968215581
nascent_Set2Cell1.47228	ID1028459	1028459	676	53.48526382446289	47.44447738410979	28.359624028339457	0.0	359.0	359	0.5	1		155.83783783783784	114.0	0.0	693.0	5766.0	146.47838549566762	0.4559616187710626	0.6663581679766366
nascent_Set2Cell1.47229	ID571756	571756	676	29.85042953491211	44.951482603821226	31.00357653570727	0.0	199.0	199	0.5	1		101.70270270270271	66.0	0.0	400.0	3763.0	98.86125655709645	0.2820641340009795	0.4526624603434431
nascent_Set2Cell1.47230	ID2493763	2493763	676	37.46479415893555	44.56887474415317	29.386167879069202	0.0	860.0	860	0.5	1		136.0	124.0	0.0	296.0	5032.0	75.78441645732833	0.33667249444785713	0.9040066360237907
nascent_Set2Cell1.47231	ID1852788	1852788	676	78.18787384033203	46.76153296365339	28.327330616966805	0.0	643.0	643	0.5	1		226.05405405405406	178.0	15.0	546.0	8364.0	141.41545294037118	0.48768607705779343	1.048031860212569
nascent_Set2Cell1.47232	ID1547644	1547644	676	56.69736099243164	46.6481592562234	28.02624855339864	0.0	538.0	538	0.5	1		197.05405405405406	152.0	0.0	692.0	7291.0	166.50491249775752	0.43173763384823954	0.7137478036518362
nascent_Set2Cell1.47233	ID953727	953727	676	47.5989990234375	47.69890749927262	28.701704798831244	0.0	329.0	329	0.5	1		148.59459459459458	101.0	0.0	653.0	5498.0	149.93284783148374	0.483746161161791	0.6462404531032021
nascent_Set2Cell1.47234	ID2099537	2099537	676	69.14319610595703	46.28213467246575	28.018796040010432	0.0	728.0	728	0.5	1		237.9189189189189	175.0	40.0	826.0	8803.0	201.3288325074151	0.4970892583822818	0.7847651030809156
nascent_Set2Cell1.47235	ID2189651	2189651	676	83.52981567382812	46.12265334386829	27.971908614356057	0.0	761.0	761	0.5	1		217.21621621621622	152.0	0.0	753.0	8037.0	187.05660687122005	0.5057570552412486	0.7800747684555044
nascent_Set2Cell1.47236	ID1186144	1186144	676	48.97130584716797	47.06105128411045	27.958028695767464	0.0	413.0	413	0.5	1		146.83783783783784	116.0	0.0	582.0	5433.0	130.31404663638816	0.527332293544751	0.7780859605139223
nascent_Set2Cell1.47237	ID1863016	1863016	676	72.38717651367188	46.71062924841512	28.26558435281795	0.0	647.0	647	0.5	1		229.48648648648648	207.0	68.0	518.0	8491.0	109.34797199298659	0.4996009278851216	1.3983758511714401
nascent_Set2Cell1.47238	ID1977704	1977704	676	91.38802337646484	46.602120789666245	28.30158702545733	0.0	690.0	690	0.5	1		259.0	241.0	42.0	632.0	9583.0	158.8967169788812	0.5411374299118892	1.1446719532209686
nascent_Set2Cell1.47239	ID1290603	1290603	676	58.06500244140625	46.897887574797366	27.84225270945436	0.0	449.0	449	0.5	1		169.35135135135135	121.0	0.0	593.0	6266.0	140.45505730703726	0.4530276239891011	0.7518515415255209
nascent_Set2Cell1.47240	ID1319276	1319276	676	41.93656539916992	46.90624081299542	27.827977569878218	0.0	460.0	460	0.5	1		126.13513513513513	89.0	0.0	709.0	4667.0	147.71973503943244	0.42378201264005183	0.5083075608821963
nascent_Set2Cell1.47241	ID1365356	1365356	676	59.059226989746094	46.9814857901884	27.91929179319496	0.0	475.0	475	0.5	1		193.8918918918919	151.0	0.0	756.0	7174.0	175.8684457491173	0.5203333706914997	0.754648250875789
nascent_Set2Cell1.47242	ID2345306	2345306	676	43.75768280029297	45.311408570204776	29.007104728497808	0.0	815.0	815	0.5	1		142.16216216216216	129.0	0.0	361.0	5260.0	87.70579402927896	0.4427872505967216	0.9948979651126175
nascent_Set2Cell1.47243	ID1177962	1177962	676	61.55175018310547	47.05906240548323	27.968164909074464	0.0	411.0	411	0.5	1		173.86486486486487	142.0	0.0	490.0	6433.0	133.25230082694884	0.497101043892724	0.8664842407559237
nascent_Set2Cell1.47244	ID2277721	2277721	676	79.09599304199219	45.93687650802228	28.085608510227456	0.0	791.0	791	0.5	1		244.72972972972974	185.0	55.0	863.0	9055.0	186.33670966658548	0.5297956173431635	0.9096896483085896
nascent_Set2Cell1.47245	ID2012514	2012514	676	87.44670867919922	46.52703925485717	28.28072091715735	0.0	694.0	694	0.5	1		247.32432432432432	202.0	0.0	905.0	9151.0	191.05846313716737	0.5182796625243985	0.883777497764886
nascent_Set2Cell1.47246	ID852336	852336	676	51.86915969848633	47.61027385482692	29.223405249152183	0.0	296.0	296	0.5	1		151.2972972972973	110.0	0.0	713.0	5598.0	151.70326753693007	0.38817602084915476	0.5577638923895079
nascent_Set2Cell1.47247	ID2475429	2475429	676	33.636714935302734	44.65135396884124	29.255570101815845	0.0	857.0	857	0.5	1		134.59459459459458	138.0	12.0	275.0	4980.0	62.42438068017418	0.32725979742066924	1.063261501760013
nascent_Set2Cell1.47248	ID1100176	1100176	676	56.583580017089844	47.120265401772265	28.037327272026765	0.0	384.0	384	0.5	1		167.02702702702703	122.0	0.0	572.0	6180.0	133.59962709663662	0.45717210396906643	0.7844772882866204
nascent_Set2Cell1.47249	ID1475991	1475991	676	53.59804153442383	46.67514408340312	27.90725385005281	0.0	517.0	517	0.5	1		180.24324324324326	137.0	0.0	655.0	6669.0	152.50544715324568	0.3967504692245109	0.671432340998255
nascent_Set2Cell1.47250	ID1579418	1579418	676	50.16221618652344	46.67139093791692	28.07393192746837	0.0	546.0	546	0.5	1		169.9189189189189	114.0	0.0	731.0	6287.0	178.6872466969373	0.40783684243956897	0.5509501483322842
nascent_Set2Cell1.47251	ID996748	996748	676	48.47986602783203	47.48324114893785	28.504415809617505	0.0	349.0	349	0.5	1		148.35135135135135	92.0	0.0	520.0	5489.0	125.55525924119279	0.4109615619898341	0.688291829159048
nascent_Set2Cell1.47252	ID1777048	1777048	676	85.67842864990234	46.76068935134342	28.46586001366606	0.0	619.0	619	0.5	1		223.97297297297297	176.0	0.0	787.0	8287.0	201.3005611415823	0.5935035712238675	0.8288022479530688
nascent_Set2Cell1.47253	ID950666	950666	676	50.27061462402344	47.615220503105185	28.72234227393175	0.0	330.0	330	0.5	1		137.83783783783784	86.0	0.0	610.0	5100.0	152.352937016053	0.4557770662963181	0.5665069106931463
nascent_Set2Cell1.47254	ID1596829	1596829	676	53.4275016784668	46.74297095782417	28.18086593471915	0.0	556.0	556	0.5	1		143.56756756756758	79.0	0.0	676.0	5312.0	161.22767555033272	0.4243746986616063	0.5306057815838818
nascent_Set2Cell1.47255	ID1960347	1960347	676	99.1552963256836	46.6516750992594	28.219843854933952	0.0	678.0	678	0.5	1		285.2162162162162	224.0	47.0	823.0	10553.0	178.56886862171928	0.515654572634966	1.0868186988299062
nascent_Set2Cell1.47256	ID1663376	1663376	676	60.48715591430664	46.59499300100406	28.251427469968238	0.0	579.0	579	0.5	1		170.72972972972974	116.0	0.0	587.0	6317.0	143.4152185959528	0.5044247584960058	0.7983068061758407
nascent_Set2Cell1.47257	ID1042822	1042822	676	46.14619827270508	47.40579347713367	28.44824275568275	0.0	362.0	362	0.5	1		151.7027027027027	121.0	0.0	739.0	5613.0	135.43691948342283	0.4182231637869041	0.6606170150147622
nascent_Set2Cell1.47258	ID2137515	2137515	676	79.44664764404297	46.146361843545016	27.95575678085298	0.0	741.0	741	0.5	1		228.43243243243242	152.0	29.0	881.0	8452.0	203.4716115252855	0.4989112103555235	0.7473624781221648
nascent_Set2Cell1.47259	ID585112	585112	676	28.001436233520508	45.43884639987772	30.78229876528874	0.0	205.0	205	0.5	1		139.7027027027027	113.0	0.0	491.0	5169.0	108.92017078394434	0.33920423900980157	0.649742007248509
nascent_Set2Cell1.47260	ID757150	757150	676	43.84261703491211	46.755503116535685	29.794461395569357	0.0	265.0	265	0.5	1		144.48648648648648	118.0	0.0	587.0	5346.0	143.49499054779687	0.4039875910187663	0.5794623750105865
nascent_Set2Cell1.47261	ID736658	736658	676	39.569236755371094	46.725209152397035	29.9133793859209	0.0	257.0	257	0.5	1		138.8108108108108	89.0	0.0	666.0	5136.0	154.1715923245261	0.3516319592494138	0.4684667989757973
nascent_Set2Cell1.47262	ID1942918	1942918	676	93.76161193847656	46.61155996165459	28.232462713036497	0.0	675.0	675	0.5	1		261.8378378378378	223.0	26.0	740.0	9688.0	159.31197791222826	0.5254198283745238	1.1322205758795885
nascent_Set2Cell1.47263	ID2238850	2238850	676	75.25749969482422	46.04118450783092	28.03019374874277	0.0	776.0	776	0.5	1		219.0810810810811	154.0	1.0	794.0	8106.0	186.17351201655023	0.5483586579804322	0.8335086621422287
nascent_Set2Cell1.47264	ID1611195	1611195	676	54.93529510498047	46.693447004540516	28.13883369116372	0.0	560.0	560	0.5	1		161.83783783783784	122.0	0.0	583.0	5988.0	148.9128219077475	0.41259250438066725	0.6348664923785337
nascent_Set2Cell1.47265	ID2256267	2256267	676	84.742919921875	45.97609310827182	28.07446255790086	0.0	785.0	785	0.5	1		212.6216216216216	154.0	0.0	839.0	7867.0	190.83374837674683	0.5766229812096652	0.8149788446665476
nascent_Set2Cell1.47266	ID1411516	1411516	676	51.084266662597656	46.96730219939632	28.11884547171408	0.0	491.0	491	0.5	1		172.48648648648648	139.0	0.0	737.0	6382.0	162.2963033777729	0.44110593755326294	0.6506140529366917
nascent_Set2Cell1.47267	ID1925556	1925556	676	94.38632202148438	46.66386289656651	28.215971434841816	0.0	669.0	669	0.5	1		264.0	203.0	0.0	780.0	9768.0	175.74176130523634	0.5681973954763537	1.088572749509551
nascent_Set2Cell1.47268	ID924068	924068	676	53.17524719238281	47.64245352081545	28.71117848059008	0.0	323.0	323	0.5	1		138.13513513513513	71.0	0.0	737.0	5111.0	167.3189174006338	0.4847825874419859	0.5391048676908373
nascent_Set2Cell1.47269	ID1718705	1718705	676	80.8952865600586	46.69607572108492	28.226557672495453	0.0	591.0	591	0.5	1		186.35135135135135	117.0	0.0	790.0	6895.0	198.4217192715522	0.5309970974081638	0.6514650380229099
nascent_Set2Cell1.47270	ID1628597	1628597	676	65.97602081298828	46.644601737384164	28.22453237386264	0.0	566.0	566	0.5	1		166.83783783783784	104.0	0.0	594.0	6173.0	154.07673296004054	0.4484545677087622	0.6705035192483256
nascent_Set2Cell1.47271	ID1574326	1574326	676	61.59334182739258	46.76913239039117	28.1015008171483	0.0	552.0	552	0.5	1		171.27027027027026	139.0	0.0	761.0	6337.0	154.69497741050301	0.46300033076050495	0.7007653866306166
nascent_Set2Cell1.47272	ID1273249	1273249	676	58.81747055053711	46.89614363883867	27.907629037392752	0.0	443.0	443	0.5	1		156.86486486486487	106.0	0.0	819.0	5804.0	167.30563551678608	0.4752440039250813	0.6040847795091022
nascent_Set2Cell1.47273	ID2511253	2511253	676	25.370622634887695	44.576971344770286	29.35204944609618	0.0	868.0	868	0.5	1		113.83783783783784	108.0	6.0	255.0	4212.0	60.36026724478498	0.2422277111201227	0.7355091713807123
nascent_Set2Cell1.47274	ID1241514	1241514	676	43.73027420043945	46.96002680568815	27.94763491052033	0.0	432.0	432	0.5	1		139.97297297297297	125.0	0.0	526.0	5179.0	129.88466817537406	0.4420062192367981	0.6606592805753557
nascent_Set2Cell1.47275	ID2175384	2175384	676	80.05944061279297	46.139727100985574	27.958985221135634	0.0	753.0	753	0.5	1		202.05405405405406	105.0	0.0	808.0	7476.0	198.66582018079532	0.5272292275795556	0.7022142863025965
nascent_Set2Cell1.47276	ID818615	818615	676	34.41889572143555	47.30424685901599	29.60979473921283	0.0	285.0	285	0.5	1		141.78378378378378	93.0	0.0	672.0	5246.0	160.46583837466866	0.39771123197409447	0.5028336919240961
nascent_Set2Cell1.47277	ID1727910	1727910	676	92.85579681396484	46.75189354451801	28.463382967935974	0.0	599.0	599	0.5	1		189.97297297297297	94.0	0.0	818.0	7029.0	208.54995224785495	0.5935665789969905	0.678595455768106
nascent_Set2Cell1.47278	ID2471322	2471322	676	30.671968460083008	44.711163336994616	29.34642327364321	0.0	858.0	858	0.5	1		125.02702702702703	126.0	0.0	274.0	4626.0	70.5492288667544	0.2992539681468029	0.8163708610920829
nascent_Set2Cell1.47279	ID1492439	1492439	676	48.044673919677734	46.705030714671246	27.91904371139502	0.0	518.0	518	0.5	1		160.0810810810811	106.0	0.0	813.0	5923.0	164.94651967942323	0.40674538605499855	0.5612210907897914
nascent_Set2Cell1.47280	ID2154978	2154978	676	74.74075317382812	46.155476967932366	28.004148149584605	0.0	747.0	747	0.5	1		197.21621621621622	150.0	0.0	730.0	7297.0	174.90221635326776	0.5361654364396187	0.7871148929015112
nascent_Set2Cell1.47281	ID1756633	1756633	676	78.13170623779297	46.74673963469305	28.4919991786228	0.0	606.0	606	0.5	1		201.67567567567568	113.0	0.0	851.0	7462.0	231.69077261322713	0.6002787942150201	0.6530284912478987
nascent_Set2Cell1.47282	ID1114581	1114581	676	40.4148063659668	47.1417124543271	27.998864710980254	0.0	388.0	388	0.5	1		139.86486486486487	106.0	0.0	604.0	5175.0	133.33795037051158	0.43267848586487784	0.633579931636123
nascent_Set2Cell1.47283	ID1131989	1131989	676	47.62082290649414	47.06250787033334	27.974549696555727	0.0	393.0	393	0.5	1		157.64864864864865	128.0	0.0	489.0	5833.0	116.90979813899646	0.4604599989647796	0.8502988253822447
nascent_Set2Cell1.47284	ID772558	772558	676	40.64185333251953	46.778640101217896	29.819766272374324	0.0	269.0	269	0.5	1		138.75675675675674	87.0	0.0	653.0	5134.0	159.9123727763645	0.4240097078963335	0.5167314781346922
nascent_Set2Cell1.47285	ID1011145	1011145	676	47.147499084472656	47.364830504911694	28.438149977891086	0.0	353.0	353	0.5	1		173.3783783783784	139.0	0.0	626.0	6415.0	148.19756920921313	0.49803416135819134	0.7778955157454613
nascent_Set2Cell1.47286	ID2178536	2178536	676	88.57363891601562	46.17952754477632	27.985625317753737	0.0	756.0	756	0.5	1		234.24324324324326	181.0	0.0	857.0	8667.0	197.76928272406002	0.5660236892512304	0.8561985934946286
nascent_Set2Cell1.47287	ID2434543	2434543	676	44.247615814208984	44.97081121088641	29.135839089459	0.0	843.0	843	0.5	1		147.1081081081081	148.0	0.0	315.0	5443.0	81.14656964878901	0.31746678241521914	0.8736853566751809
nascent_Set2Cell1.47288	ID810433	810433	676	32.755550384521484	47.297160848589066	29.561161332246073	0.0	284.0	284	0.5	1		119.94594594594595	81.0	0.0	651.0	4438.0	146.66002749100952	0.37455849330815827	0.44571805956486743
nascent_Set2Cell1.47289	ID2079186	2079186	676	82.38582611083984	46.341780289736114	28.059021125620646	0.0	723.0	723	0.5	1		228.86486486486487	155.0	18.0	1083.0	8468.0	215.62624069364952	0.4495286454368518	0.6583215608163409
nascent_Set2Cell1.47290	ID2232812	2232812	676	83.10707092285156	46.04285833287885	28.059706673209472	0.0	778.0	778	0.5	1		225.0	180.0	0.0	743.0	8325.0	187.92817777012579	0.5636485131974607	0.8631570868523826
nascent_Set2Cell1.47291	ID1879507	1879507	676	69.11701965332031	46.68367269018836	28.223402520788046	0.0	652.0	652	0.5	1		242.8108108108108	212.0	58.0	448.0	8984.0	96.28194645525824	0.4433064857466811	1.5491685632495722
nascent_Set2Cell1.47292	ID1949138	1949138	676	77.04496002197266	46.61805272508352	28.247612493369076	0.0	677.0	677	0.5	1		226.83783783783784	186.0	6.0	690.0	8393.0	170.9245307005264	0.5005587091583605	0.885407362053806
nascent_Set2Cell1.47293	ID729563	729563	676	44.90689468383789	46.663904748673815	29.8899016620679	0.0	254.0	254	0.5	1		143.8918918918919	109.0	0.0	616.0	5324.0	144.594026268143	0.4054874566255366	0.5742042698398786
nascent_Set2Cell1.47294	ID2044364	2044364	676	73.9876937866211	46.41626855168698	28.16964570429937	0.0	709.0	709	0.5	1		245.59459459459458	186.0	15.0	763.0	9087.0	187.5704992587912	0.44869578014053935	0.8110713397588073
nascent_Set2Cell1.47295	ID640474	640474	676	47.48542404174805	45.94068965987079	30.608918975080677	0.0	225.0	225	0.5	1		170.1891891891892	125.0	0.0	745.0	6297.0	144.59211555226614	0.4229364436149201	0.6996920823347952
nascent_Set2Cell1.47296	ID1329600	1329600	676	59.68602752685547	46.89945890644053	27.924125463230872	0.0	463.0	463	0.5	1		144.75675675675674	106.0	0.0	597.0	5356.0	141.26185405625756	0.46512777888833945	0.6506399305363746
nascent_Set2Cell1.47297	ID1880521	1880521	676	69.1305160522461	46.665798629874075	28.31634950359879	0.0	653.0	653	0.5	1		194.51351351351352	182.0	0.0	391.0	7197.0	111.76255127665915	0.49584813050959586	1.1538374861057128
nascent_Set2Cell1.47298	ID1333699	1333699	676	48.34897232055664	46.89960121606356	27.860160614021837	0.0	461.0	461	0.5	1		144.56756756756758	102.0	0.0	713.0	5349.0	157.05175023619523	0.36880995353197593	0.4960409922967654
nascent_Set2Cell1.47299	ID654814	654814	676	60.53728103637695	46.03403264583706	30.550939510189018	0.0	228.0	228	0.5	1		174.94594594594594	164.0	3.0	604.0	6473.0	133.97718419897427	0.4628423416620581	0.8263015974880362
nascent_Set2Cell1.47300	ID611793	611793	676	49.53009796142578	45.745042820505184	30.69549061323391	0.0	213.0	213	0.5	1		166.54054054054055	128.0	0.0	714.0	6162.0	147.23178902567102	0.3948671514671345	0.6404224329849055
nascent_Set2Cell1.47301	ID1794498	1794498	676	83.84425354003906	46.71439696076948	28.414951373981324	0.0	622.0	622	0.5	1		235.40540540540542	156.0	0.0	873.0	8710.0	210.7133992811958	0.570317490723349	0.8114906050125276
nascent_Set2Cell1.47302	ID2248190	2248190	676	80.43789672851562	46.052965729172264	28.05079251945991	0.0	779.0	779	0.5	1		232.40540540540542	169.0	40.0	785.0	8599.0	188.9178921382778	0.5720347772281579	0.8952893382505878
nascent_Set2Cell1.47303	ID899565	899565	676	46.86052322387695	47.784804843383455	28.900765043647993	0.0	313.0	313	0.5	1		151.54054054054055	113.0	0.0	672.0	5607.0	150.00381376533113	0.46769021670735705	0.6438436440695579
nascent_Set2Cell1.47304	ID1509878	1509878	676	62.17467498779297	46.67757137937146	28.00492633205607	0.0	527.0	527	0.5	1		185.75675675675674	120.0	0.0	791.0	6873.0	192.39649531998083	0.5173522035074833	0.6583811107606142
nascent_Set2Cell1.47305	ID876014	876014	676	51.52432632446289	47.77495500508823	28.97500982003353	0.0	308.0	308	0.5	1		143.97297297297297	94.0	0.0	688.0	5327.0	163.94587292533242	0.5068733102319029	0.5907900371587957
nascent_Set2Cell1.47306	ID2282950	2282950	676	77.18994140625	45.984059137540974	28.459176230167184	0.0	795.0	795	0.5	1		191.45945945945945	124.0	0.0	853.0	7084.0	188.01043035406818	0.5838335196491531	0.7507656191517936
nascent_Set2Cell1.47307	ID2211271	2211271	676	72.90071868896484	46.05916771831518	28.00768689388511	0.0	769.0	769	0.5	1		193.02702702702703	152.0	6.0	735.0	7142.0	160.7538640431539	0.5728412734041157	0.8746536261561054
nascent_Set2Cell1.47308	ID1562097	1562097	676	43.78160095214844	46.69865720449185	28.018178793448875	0.0	541.0	541	0.5	1		157.16216216216216	129.0	0.0	690.0	5815.0	144.89814689281908	0.33662797379611537	0.5463297071750565
nascent_Set2Cell1.47309	ID1146358	1146358	676	51.09103012084961	47.11908176490688	28.014714749147064	0.0	400.0	400	0.5	1		146.94594594594594	121.0	0.0	518.0	5437.0	116.89880380196509	0.4692208256195395	0.8029116161309231
nascent_Set2Cell1.47310	ID1908218	1908218	676	45.71965408325195	46.73189329807471	28.38925208972201	0.0	663.0	663	0.5	1		182.3783783783784	203.0	0.0	320.0	6748.0	79.48701897911498	0.3407638505464946	1.1662948572729788
nascent_Set2Cell1.47311	ID1885684	1885684	676	61.477684020996094	46.62099170144052	28.266656202277446	0.0	654.0	654	0.5	1		221.72972972972974	192.0	68.0	539.0	8204.0	104.11869526027832	0.44084287389737153	1.3031439979868429
nascent_Set2Cell1.47312	ID1394169	1394169	676	52.39730453491211	47.02497144056488	28.047486016226095	0.0	482.0	482	0.5	1		148.8108108108108	100.0	0.0	754.0	5506.0	153.62433217246357	0.43876642131275023	0.5908096237374738
nascent_Set2Cell1.47313	ID1681911	1681911	676	75.11305236816406	46.6663275825545	28.258514982613406	0.0	586.0	586	0.5	1		176.8918918918919	108.0	0.0	788.0	6545.0	189.1361625601725	0.5060324933789707	0.6285030821900203
nascent_Set2Cell1.47314	ID1905135	1905135	676	66.98883819580078	46.67587486844153	28.332296697965454	0.0	661.0	661	0.5	1		212.86486486486487	206.0	62.0	432.0	7876.0	91.61548939943451	0.5033265364927937	1.5558279797697792
nascent_Set2Cell1.47315	ID2251217	2251217	676	82.32624053955078	45.99935243713476	28.064713726491583	0.0	784.0	784	0.5	1		219.21621621621622	173.0	8.0	858.0	8111.0	188.7860539716167	0.5665570969599049	0.8399051027689225
nascent_Set2Cell1.47316	ID904702	904702	676	59.18915557861328	47.824487357784555	28.932432755907723	0.0	312.0	312	0.5	1		146.7027027027027	94.0	0.0	639.0	5428.0	163.54677633034547	0.5087287927219081	0.60492462250456
nascent_Set2Cell1.47317	ID665086	665086	676	40.93643569946289	46.19637108116725	30.442960088261668	0.0	234.0	234	0.5	1		162.59459459459458	108.0	0.0	713.0	6016.0	151.0791660501686	0.36530204981664355	0.5759103548676162
nascent_Set2Cell1.47318	ID1038839	1038839	676	55.67107009887695	47.42019030519958	28.435744447744298	0.0	358.0	358	0.5	1		161.78378378378378	124.0	0.0	710.0	5986.0	141.1144403854024	0.471629114212805	0.7348450310190389
nascent_Set2Cell1.47319	ID1703392	1703392	676	75.79546356201172	46.67906878575026	28.27945868304902	0.0	592.0	592	0.5	1		202.16216216216216	119.0	0.0	787.0	7480.0	200.916858635815	0.5166246367671129	0.6855047943195272
nascent_Set2Cell1.47320	ID2455004	2455004	676	23.5018253326416	44.79371566926199	29.4230759418749	0.0	850.0	850	0.5	1		119.0	103.0	10.0	366.0	4403.0	64.0750428100607	0.27765446755794143	0.8071965554431574
nascent_Set2Cell1.47321	ID1425897	1425897	676	62.11997985839844	46.89152729153402	28.039634455515614	0.0	496.0	496	0.5	1		155.94594594594594	99.0	0.0	641.0	5770.0	166.72148197683632	0.4585280309944498	0.5881168642103248
nascent_Set2Cell1.47322	ID1082860	1082860	676	49.959896087646484	47.03389451103425	27.94215116951957	0.0	377.0	377	0.5	1		158.21621621621622	130.0	0.0	536.0	5854.0	141.55037091971008	0.4949459729232326	0.7401202304070071
nascent_Set2Cell1.47323	ID597493	597493	676	48.193092346191406	45.674579591761685	30.70382804351023	0.0	212.0	212	0.5	1		143.3783783783784	112.0	0.0	724.0	5305.0	153.99555393137373	0.3983968570794918	0.5305067840276271
nascent_Set2Cell1.47324	ID2373082	2373082	676	56.944637298583984	45.18340348204469	29.074720206039505	0.0	824.0	824	0.5	1		165.86486486486487	159.0	0.0	381.0	6137.0	94.05972161999647	0.5220353008369134	1.209639199901033
nascent_Set2Cell1.47325	ID1192466	1192466	676	48.01584243774414	46.9643028773416	28.062276916146327	0.0	412.0	412	0.5	1		152.7027027027027	113.0	0.0	551.0	5650.0	120.46942093901416	0.44965972716496055	0.7863534838812357
nascent_Set2Cell1.47326	ID786958	786958	676	36.17412185668945	47.03721362192582	29.74764728568646	0.0	275.0	275	0.5	1		127.78378378378379	87.0	0.0	602.0	4728.0	156.24360167079823	0.4429036957915602	0.502082930010356
nascent_Set2Cell1.47327	ID1054226	1054226	676	44.96028518676758	47.39099892632409	28.327594707403886	0.0	369.0	369	0.5	1		164.05405405405406	127.0	0.0	684.0	6070.0	144.87138854590722	0.43951857945365885	0.6915033745418203
nascent_Set2Cell1.47328	ID2009628	2009628	676	86.48530578613281	46.60583090589082	28.228758947616843	0.0	697.0	697	0.5	1		232.78378378378378	174.0	0.0	832.0	8613.0	185.58602903821767	0.5165298420916298	0.8544406394383844
nascent_Set2Cell1.47329	ID1316375	1316375	676	54.25184631347656	46.85130765369685	27.834690044245622	0.0	458.0	458	0.5	1		168.43243243243242	121.0	0.0	619.0	6232.0	155.24667477930095	0.47754147355654697	0.701301591673488
nascent_Set2Cell1.47330	ID1593885	1593885	676	48.65884017944336	46.699697454832645	28.124892542995124	0.0	555.0	555	0.5	1		154.9189189189189	123.0	15.0	706.0	5732.0	154.02153139133546	0.4497575946973612	0.6240740572278799
nascent_Set2Cell1.47331	ID683532	683532	676	24.847551345825195	46.396318975428294	30.231161446819105	0.0	238.0	238	0.5	1		117.64864864864865	72.0	0.0	637.0	4353.0	144.90307415959435	0.18598235875080882	0.2546436565452639
nascent_Set2Cell1.47332	ID1771037	1771037	676	80.38506317138672	46.77884549672002	28.46525859689461	0.0	617.0	617	0.5	1		240.1081081081081	206.0	0.0	766.0	8884.0	187.64147015337872	0.5683364212802686	0.9274152963325423
nascent_Set2Cell1.47333	ID1534494	1534494	676	46.671607971191406	46.618007979235735	27.993170985600926	0.0	533.0	533	0.5	1		178.0	128.0	10.0	844.0	6586.0	179.14147109663543	0.41621084037792144	0.5840356192205292
nascent_Set2Cell1.47334	ID699905	699905	676	35.02667999267578	46.527487487206166	30.202330299978364	0.0	239.0	239	0.5	1		123.64864864864865	75.0	0.0	628.0	4575.0	149.38172880543624	0.29030333518191836	0.37246210570036237
nascent_Set2Cell1.47335	ID1849873	1849873	676	92.2194595336914	46.70675362652025	28.325433175832814	0.0	644.0	644	0.5	1		247.24324324324326	253.0	0.0	653.0	9148.0	155.01369212022772	0.4971222563084154	1.0592300852547756
nascent_Set2Cell1.47336	ID2134573	2134573	676	77.25344848632812	46.17647628320415	27.94593120397172	0.0	740.0	740	0.5	1		228.45945945945945	178.0	0.0	947.0	8453.0	210.15716269742754	0.5603830349932108	0.7808159985502291
nascent_Set2Cell1.47337	ID933377	933377	676	48.564083099365234	47.64725156662692	28.77198986388911	0.0	325.0	325	0.5	1		136.75675675675674	94.0	0.0	705.0	5060.0	155.52963372607474	0.4514663191355854	0.5469958516002192
nascent_Set2Cell1.47338	ID2061839	2061839	676	74.35145568847656	46.48139492138915	28.113318038372146	0.0	713.0	713	0.5	1		233.05405405405406	203.0	0.0	775.0	8623.0	184.38425245273132	0.4993600745005363	0.8419197642789089
nascent_Set2Cell1.47339	ID2191923	2191923	676	88.42362213134766	46.1362171594405	27.96228144066304	0.0	760.0	760	0.5	1		228.32432432432432	152.0	0.0	762.0	8448.0	194.1452855257935	0.5321936238819297	0.8169798480206366
nascent_Set2Cell1.47340	ID2227765	2227765	676	79.23348236083984	46.11785644181942	27.97631698256562	0.0	770.0	770	0.5	1		221.13513513513513	158.0	0.0	779.0	8182.0	181.56452207321692	0.5439052313967265	0.858142385302463
nascent_Set2Cell1.47341	ID2264631	2264631	676	76.03392028808594	46.061564352395315	28.074725406392957	0.0	781.0	781	0.5	1		233.59459459459458	185.0	0.0	889.0	8643.0	195.38259610021274	0.5884638833664678	0.8858279461932862
nascent_Set2Cell1.47342	ID1774082	1774082	676	85.17113494873047	46.78246991575434	28.45901492014477	0.0	615.0	615	0.5	1		242.40540540540542	188.0	0.0	1077.0	8969.0	220.3616294815133	0.5569439181982517	0.7870001532602809
nascent_Set2Cell1.47343	ID1832455	1832455	676	88.54496765136719	46.74929574475694	28.45439496752839	0.0	634.0	634	0.5	1		225.51351351351352	147.0	13.0	895.0	8344.0	213.5616774847259	0.5897700833562333	0.7834795446068397
nascent_Set2Cell1.47344	ID1224206	1224206	676	54.09245300292969	46.915348099008156	27.89321576890253	0.0	426.0	426	0.5	1		159.24324324324326	117.0	0.0	712.0	5892.0	148.14415003363848	0.48489882265703665	0.7020382418356927
nascent_Set2Cell1.47345	ID669207	669207	676	41.31101989746094	46.21778905104184	30.37595133081911	0.0	232.0	232	0.5	1		151.2972972972973	109.0	0.0	521.0	5598.0	132.06119475136956	0.33613323877914947	0.576431407557222
nascent_Set2Cell1.47346	ID1160753	1160753	676	57.75115966796875	47.05153129953478	28.049295408713572	0.0	405.0	405	0.5	1		180.40540540540542	148.0	0.0	540.0	6675.0	133.85843671984625	0.4018266960951999	0.7726418947435844
nascent_Set2Cell1.47347	ID1724987	1724987	676	77.91087341308594	46.73424329321421	28.476833180176243	0.0	604.0	604	0.5	1		195.2972972972973	106.0	0.0	946.0	7226.0	228.98882370408688	0.5920193964763917	0.6343070287217168
nascent_Set2Cell1.47348	ID1097266	1097266	676	37.938053131103516	47.1004389167503	28.00018370425744	0.0	383.0	383	0.5	1		128.59459459459458	96.0	0.0	582.0	4758.0	133.06315531845507	0.47023108291798826	0.6181880772043246
nascent_Set2Cell1.47349	ID1308215	1308215	676	44.32776641845703	46.894564099427974	27.853497794488455	0.0	455.0	455	0.5	1		137.1891891891892	97.0	0.0	798.0	5076.0	161.67557326631314	0.3938261809742451	0.47951416583522316
nascent_Set2Cell1.47350	ID626220	626220	676	50.795387268066406	45.90679040704025	30.71480421895873	0.0	219.0	219	0.5	1		154.16216216216216	95.0	0.0	656.0	5704.0	146.91258049025723	0.44148907734551557	0.6427726789378349
nascent_Set2Cell1.47351	ID1175092	1175092	676	53.10411834716797	47.08226931551143	28.00311427399676	0.0	408.0	408	0.5	1		173.9189189189189	139.0	14.0	511.0	6435.0	116.95972202675831	0.45301696858244866	0.9272231772913596
nascent_Set2Cell1.47352	ID1698364	1698364	676	64.87455749511719	46.641475766292146	28.233176011739335	0.0	590.0	590	0.5	1		184.27027027027026	104.0	0.0	1063.0	6818.0	207.9454587477539	0.4787629287377464	0.5737963594486816
nascent_Set2Cell1.47353	ID1827389	1827389	676	82.95341491699219	46.76363047949503	28.552555827777134	0.0	630.0	630	0.5	1		225.21621621621622	154.0	0.0	816.0	8333.0	220.13179576678036	0.5106658729543097	0.6916960478558503
nascent_Set2Cell1.47354	ID1940020	1940020	676	74.76707458496094	46.63975679220124	28.28263458181135	0.0	673.0	673	0.5	1		237.59459459459458	198.0	1.0	833.0	8791.0	167.64586674486384	0.5498456111265091	1.0056017633082752
nascent_Set2Cell1.47355	ID1457724	1457724	676	61.84703063964844	46.794872024421146	27.916695071577916	0.0	509.0	509	0.5	1		180.67567567567568	147.0	0.0	628.0	6685.0	160.96705219358367	0.41560846587779676	0.6590736164227653
nascent_Set2Cell1.47356	ID2230793	2230793	676	73.03502655029297	46.06202116133887	28.085814771525275	0.0	774.0	774	0.5	1		219.0810810810811	179.0	8.0	687.0	8106.0	152.72713110831543	0.5559718641045849	1.0251083037814366
nascent_Set2Cell1.47357	ID1660471	1660471	676	56.62899398803711	46.67512964628369	28.215529575601817	0.0	577.0	577	0.5	1		164.35135135135135	102.0	0.0	682.0	6081.0	165.6145485115323	0.5119090593958808	0.6720041206760848
nascent_Set2Cell1.47358	ID979518	979518	676	47.075050354003906	47.52586364020237	28.5586719569913	0.0	341.0	341	0.5	1		148.83783783783784	113.0	2.0	655.0	5507.0	137.67302517872506	0.43991049710561214	0.6605768047193373
nascent_Set2Cell1.47359	ID993853	993853	676	46.69508361816406	47.52223641840906	28.571310804611166	0.0	348.0	348	0.5	1		128.02702702702703	92.0	0.0	478.0	4737.0	125.21481241949472	0.44186985802214396	0.6266777324750264
nascent_Set2Cell1.47360	ID568890	568890	676	32.652706146240234	45.005903926901006	30.911135895306302	0.0	198.0	198	0.5	1		117.05405405405405	108.0	0.0	315.0	4331.0	77.87595048321185	0.28395976722342814	0.6648420671458688
nascent_Set2Cell1.47361	ID1812015	1812015	676	80.81522369384766	46.779499071558625	28.512947739176628	0.0	629.0	629	0.5	1		208.72972972972974	138.0	0.0	796.0	7723.0	202.36650588153833	0.5941235954275665	0.7688302878124302
nascent_Set2Cell1.47362	ID867899	867899	676	35.41686248779297	47.73831835917001	28.988521830983803	0.0	307.0	307	0.5	1		135.1081081081081	99.0	0.0	737.0	4999.0	162.8622089347283	0.3739196386925596	0.4515522716830765
nascent_Set2Cell1.47363	ID1544737	1544737	676	55.62843322753906	46.62585532353878	27.98794685997036	0.0	537.0	537	0.5	1		161.3783783783784	98.0	0.0	665.0	5971.0	173.63840962557015	0.49309097029369686	0.6138613977734815
nascent_Set2Cell1.47364	ID1362467	1362467	676	50.16516876220703	46.87672472913529	27.938238211800606	0.0	473.0	473	0.5	1		177.21621621621622	125.0	0.0	669.0	6557.0	166.167943013342	0.46806829606442957	0.6800630476938885
nascent_Set2Cell1.47365	ID1068587	1068587	676	54.1768798828125	47.309921114222604	28.21082437258492	0.0	372.0	372	0.5	1		140.8918918918919	109.0	0.0	600.0	5213.0	149.11028427602463	0.49856197732609325	0.6287135832235468
nascent_Set2Cell1.47366	ID743984	743984	676	41.635799407958984	46.704483991308805	29.841105545772752	0.0	258.0	258	0.5	1		156.32432432432432	114.0	0.0	750.0	5784.0	151.449121279512	0.3895655990482681	0.5787504520378147
nascent_Set2Cell1.47367	ID2341406	2341406	676	46.85742950439453	45.54868354278074	28.849799393492898	0.0	808.0	808	0.5	1		143.54054054054055	130.0	0.0	464.0	5311.0	114.18615273962722	0.38216441766917536	0.6951550349811545
nascent_Set2Cell1.47368	ID619060	619060	676	42.75570297241211	45.81557583742505	30.658804348792344	0.0	217.0	217	0.5	1		171.48648648648648	141.0	11.0	619.0	6345.0	149.00477651210858	0.4380653196517941	0.701164577052206
nascent_Set2Cell1.47369	ID1460776	1460776	676	52.24072265625	46.80256216113357	27.969126259923502	0.0	507.0	507	0.5	1		158.83783783783784	127.0	0.0	576.0	5877.0	139.83790487432097	0.45561411489008014	0.71106608593255
nascent_Set2Cell1.47370	ID2369124	2369124	676	63.60464859008789	45.25859393234287	29.08676536019937	0.0	821.0	821	0.5	1		167.7027027027027	138.0	16.0	415.0	6205.0	112.09119919483838	0.482638753271101	0.9740592724294778
nascent_Set2Cell1.47371	ID2076252	2076252	676	80.21627044677734	46.37643459892586	28.09528771986743	0.0	720.0	720	0.5	1		240.54054054054055	190.0	0.0	826.0	8900.0	177.58559666860415	0.49926907393084335	0.9021227232632035
nascent_Set2Cell1.47372	ID2414176	2414176	676	49.75767135620117	45.069366734093514	29.223145015722256	0.0	838.0	838	0.5	1		157.54054054054055	161.0	10.0	384.0	5829.0	90.39038622509544	0.4223511110798275	1.0350632983997137
nascent_Set2Cell1.47373	ID1922651	1922651	676	48.77372741699219	46.607110522746865	28.324831148912278	0.0	667.0	667	0.5	1		215.24324324324326	217.0	72.0	349.0	7964.0	68.54739050281013	0.32782275518219856	1.5504850586157284
nascent_Set2Cell1.47374	ID2358884	2358884	676	47.389015197753906	45.368460407780766	28.948492651266257	0.0	813.0	813	0.5	1		149.35135135135135	140.0	0.0	419.0	5526.0	99.4007646450067	0.3899028985331995	0.8429880730084337
nascent_Set2Cell1.47375	ID1441362	1441362	676	48.47570037841797	46.84043745726838	27.95922455894949	0.0	497.0	497	0.5	1		169.2972972972973	131.0	0.0	711.0	6264.0	162.1581643651354	0.4184875267005036	0.616024802294374
nascent_Set2Cell1.47376	ID1791571	1791571	676	78.30379486083984	46.73069879572492	28.44691135397017	0.0	623.0	623	0.5	1		213.32432432432432	159.0	0.0	829.0	7893.0	208.61182107419486	0.5721330909968417	0.7442849173988557
nascent_Set2Cell1.47377	ID1957462	1957462	676	82.63512420654297	46.69352971715844	28.23780491020858	0.0	680.0	680	0.5	1		247.56756756756758	207.0	15.0	876.0	9160.0	180.77757059444636	0.5677407198040324	0.991870571074378
nascent_Set2Cell1.47378	ID1715798	1715798	676	71.7159194946289	46.73308853322209	28.378120377107994	0.0	596.0	596	0.5	1		213.35135135135135	160.0	0.0	741.0	7894.0	187.8908099308118	0.5344485355961348	0.7909944194466435
nascent_Set2Cell1.47379	ID847427	847427	676	40.34702682495117	47.59839579238317	29.338743757016207	0.0	295.0	295	0.5	1		139.7027027027027	94.0	0.0	644.0	5169.0	145.70096180283187	0.375919816331075	0.5239314630648814
nascent_Set2Cell1.47380	ID1270338	1270338	676	58.747928619384766	46.897266705864276	27.910861361382235	0.0	442.0	442	0.5	1		142.1081081081081	97.0	0.0	584.0	5258.0	148.16784472418504	0.4525594948746351	0.5976358498380853
nascent_Set2Cell1.47381	ID2152050	2152050	676	83.44656372070312	46.142051021993396	28.02361399313997	0.0	744.0	744	0.5	1		228.48648648648648	171.0	0.0	896.0	8454.0	201.91659741663713	0.5363120096454593	0.7900536660479788
nascent_Set2Cell1.47382	ID2096717	2096717	676	76.75885772705078	46.25381185210078	27.970549904317636	0.0	729.0	729	0.5	1		217.83783783783784	156.0	0.0	818.0	8060.0	204.68614368690768	0.4752253342285399	0.6856714904802335
nascent_Set2Cell1.47383	ID1024604	1024604	676	56.70115280151367	47.399040733098715	28.41730650127765	0.0	357.0	357	0.5	1		161.9189189189189	129.0	0.0	687.0	5991.0	145.11592652817998	0.47990926689072827	0.7236633171664995
nascent_Set2Cell1.47384	ID2245238	2245238	676	62.85682678222656	46.08274804275402	28.008756838875595	0.0	777.0	777	0.5	1		222.75675675675674	171.0	55.0	839.0	8242.0	174.67118400732994	0.5540976532648239	0.9093846596450017
nascent_Set2Cell1.47385	ID947801	947801	676	48.06291580200195	47.686890264345145	28.73814342309425	0.0	328.0	328	0.5	1		146.83783783783784	115.0	0.0	715.0	5433.0	148.57312331970738	0.4466004255068575	0.6102366221356454
nascent_Set2Cell1.47386	ID1287753	1287753	676	55.004981994628906	46.928209382295414	27.88847479187193	0.0	444.0	444	0.5	1		127.70270270270271	81.0	0.0	656.0	4725.0	150.08050892490724	0.39616551692786767	0.4828870450339078
nascent_Set2Cell1.47387	ID2144893	2144893	676	75.26986694335938	46.16978808006274	27.96801840262094	0.0	742.0	742	0.5	1		208.27027027027026	153.0	0.0	756.0	7706.0	191.84233234737448	0.49751293981351713	0.7213509823007987
nascent_Set2Cell1.47388	ID2395770	2395770	676	52.905006408691406	45.11240280440581	29.228409289053918	0.0	835.0	835	0.5	1		143.24324324324326	131.0	0.0	284.0	5300.0	85.32955896776706	0.4224277528247913	0.9970727932265571
nascent_Set2Cell1.47389	ID1608314	1608314	676	51.40575408935547	46.61445941729264	28.226027303492035	0.0	559.0	559	0.5	1		153.9189189189189	110.0	0.0	678.0	5695.0	159.8991658616243	0.47762838000506436	0.6223012912185466
nascent_Set2Cell1.47390	ID2172483	2172483	676	77.84644317626953	46.16505584244614	27.943511474744444	0.0	754.0	754	0.5	1		222.13513513513513	166.0	13.0	803.0	8219.0	192.56819313949282	0.5202193246501022	0.7894832652567845
nascent_Set2Cell1.47391	ID2041466	2041466	676	73.5946273803711	46.435234425480644	28.190982221266857	0.0	707.0	707	0.5	1		241.05405405405406	192.0	49.0	820.0	8919.0	192.6056630565193	0.49296713166166906	0.8265004616814212
nascent_Set2Cell1.47392	ID1129081	1129081	676	51.16310501098633	47.09338722514874	28.02252532394298	0.0	394.0	394	0.5	1		148.05405405405406	118.0	0.0	497.0	5478.0	107.11441078116891	0.42480717865610274	0.8242105113679444
nascent_Set2Cell1.47393	ID1408639	1408639	676	62.0029182434082	46.99763464407889	28.10916889423184	0.0	490.0	490	0.5	1		169.64864864864865	137.0	0.0	622.0	6277.0	145.14364842692453	0.4793208079059302	0.7574365904303434
nascent_Set2Cell1.47394	ID1984111	1984111	676	88.74825286865234	46.57040751179476	28.30862369285855	0.0	693.0	693	0.5	1		252.56756756756758	228.0	0.0	761.0	9345.0	171.38723868942395	0.5443004384797567	1.0388096732006449
nascent_Set2Cell1.47395	ID1753698	1753698	676	75.35832977294922	46.78832942472779	28.504844954946552	0.0	613.0	613	0.5	1		218.3783783783784	130.0	0.0	905.0	8080.0	226.2399600413674	0.5746429123548344	0.7045085834255367
nascent_Set2Cell1.47396	ID1963623	1963623	676	94.95968627929688	46.632112147625776	28.233491119845375	0.0	681.0	681	0.5	1		255.3783783783784	171.0	0.0	841.0	9449.0	198.69355961034728	0.550668745384426	0.9128548440828921
nascent_Set2Cell1.47397	ID2216538	2216538	676	70.955322265625	46.11281276458109	27.997839828217312	0.0	767.0	767	0.5	1		193.13513513513513	153.0	0.0	807.0	7146.0	174.35837330722705	0.5416979995042064	0.7784063995454126
nascent_Set2Cell1.47398	ID1991267	1991267	676	88.48426055908203	46.631919477303086	28.28063791476716	0.0	692.0	692	0.5	1		229.21621621621622	180.0	0.0	728.0	8481.0	178.5702686363014	0.5851382060929115	0.947670812689979
nascent_Set2Cell1.47399	ID726671	726671	676	36.69230270385742	46.67682003125385	29.952422807867542	0.0	253.0	253	0.5	1		114.29729729729729	76.0	0.0	662.0	4229.0	150.10419804346003	0.3702564230380389	0.411503821669046
nascent_Set2Cell1.47400	ID1902232	1902232	676	69.98837280273438	46.61822884628002	28.290605762891634	0.0	660.0	660	0.5	1		205.32432432432432	222.0	0.0	407.0	7597.0	112.86645354726238	0.48286032542343615	1.184750214886135
nascent_Set2Cell1.47401	ID2490019	2490019	676	39.6682243347168	44.5941592775861	29.384756565545363	0.0	861.0	861	0.5	1		148.56756756756758	155.0	0.0	310.0	5497.0	82.30652078276279	0.3154273157655559	0.865669684462979
nascent_Set2Cell1.47402	ID1310363	1310363	676	50.89200210571289	46.9867108175732	27.90044501170329	0.0	452.0	452	0.5	1		137.75675675675674	89.0	0.0	692.0	5097.0	143.7946849205888	0.4347720173876326	0.5806023083094642
nascent_Set2Cell1.47403	ID1701522	1701522	676	68.64269256591797	46.701688947148185	28.244954547878685	0.0	593.0	593	0.5	1		177.56756756756758	114.0	0.0	904.0	6570.0	188.7480008047974	0.4705958315039128	0.6020963939216577
nascent_Set2Cell1.47404	ID2058900	2058900	676	73.59990692138672	46.3747651917584	28.093567813547487	0.0	715.0	715	0.5	1		243.72972972972974	188.0	0.0	749.0	9018.0	170.72828455515844	0.4819042382241268	0.928482305560668
nascent_Set2Cell1.47405	ID2211498	2211498	676	78.24079132080078	46.095399972721964	27.99090844649272	0.0	766.0	766	0.5	1		214.35135135135135	174.0	0.0	920.0	7931.0	199.73694036243108	0.6004672421169872	0.8052678471737971
nascent_Set2Cell1.47406	ID2254508	2254508	676	84.75273132324219	46.040403910792705	28.060405876939544	0.0	782.0	782	0.5	1		211.1891891891892	185.0	0.0	698.0	7814.0	194.18645647902403	0.5404632824051258	0.763128345179915
nascent_Set2Cell1.47407	ID1489543	1489543	676	53.178287506103516	46.69643950011668	27.945966479776086	0.0	513.0	513	0.5	1		137.94594594594594	74.0	0.0	681.0	5104.0	164.77593303667896	0.4696614592345974	0.5350726781955096
nascent_Set2Cell1.47408	ID1727113	1727113	676	60.19059753417969	46.75457300513741	28.488985489158107	0.0	602.0	602	0.5	1		182.48648648648648	121.0	0.0	847.0	6752.0	207.59758369681657	0.5769111577207584	0.6431912435934368
nascent_Set2Cell1.47409	ID1111683	1111683	676	54.01699447631836	47.14083694703506	28.008270176338335	0.0	382.0	382	0.5	1		159.0	118.0	0.0	579.0	5883.0	141.31918168143739	0.54628763792781	0.7949816331331813
nascent_Set2Cell1.47410	ID1462914	1462914	676	49.3863410949707	46.78347874546886	27.966280629405674	0.0	508.0	508	0.5	1		154.35135135135135	120.0	0.0	744.0	5711.0	159.22001134283346	0.4549213558010048	0.6062330197087558
nascent_Set2Cell1.47411	ID1625742	1625742	676	50.913936614990234	46.63853859787708	28.15616095518269	0.0	565.0	565	0.5	1		154.24324324324326	116.0	0.0	641.0	5707.0	148.2541746471252	0.4265716785401825	0.6221965989342341
nascent_Set2Cell1.47412	ID2114231	2114231	676	79.83358764648438	46.22618061619188	27.98414136865209	0.0	733.0	733	0.5	1		218.94594594594594	156.0	0.0	728.0	8101.0	195.2213766109795	0.5473538538111099	0.7934472736125424
nascent_Set2Cell1.47413	ID1677953	1677953	676	64.92200469970703	46.68971956751185	28.231314726995123	0.0	583.0	583	0.5	1		172.75675675675674	88.0	0.0	851.0	6392.0	196.66488776107968	0.4902271988522367	0.5779404966721087
nascent_Set2Cell1.47414	ID1441420	1441420	676	61.907344818115234	46.836402164120564	27.943896511746782	0.0	503.0	503	0.5	1		173.64864864864865	102.0	0.0	806.0	6425.0	186.62026450287524	0.46756509821836456	0.5929080046231736
nascent_Set2Cell1.47415	ID637587	637587	676	51.49419021606445	45.89350718270775	30.638604123583967	0.0	221.0	221	0.5	1		167.64864864864865	136.0	0.0	551.0	6203.0	119.27587448530502	0.40436059895921206	0.8094082716599462
nascent_Set2Cell1.47416	ID664212	664212	676	42.71004104614258	46.244132312057104	30.289717033960653	0.0	235.0	235	0.5	1		172.0	140.0	0.0	664.0	6364.0	145.0842667019565	0.35438197993564263	0.6203954255737475
nascent_Set2Cell1.47417	ID2338492	2338492	676	61.68809509277344	45.67287413356756	28.713080393312605	0.0	804.0	804	0.5	1		186.0810810810811	154.0	0.0	519.0	6885.0	127.37594801269246	0.4851965701342825	0.9545057993913111
nascent_Set2Cell1.47418	ID1189554	1189554	676	46.2733039855957	47.01567176466819	27.98713476088242	0.0	415.0	415	0.5	1		154.1891891891892	140.0	0.0	675.0	5705.0	132.94022003179512	0.5004368645391175	0.7736759477534461
nascent_Set2Cell1.47419	ID1483446	1483446	676	46.04301071166992	46.66565111043042	27.830273379737893	0.0	516.0	516	0.5	1		144.0	101.0	0.0	684.0	5328.0	161.4052869848651	0.3881447837975623	0.49892322400441136
nascent_Set2Cell1.47420	ID917165	917165	676	51.141151428222656	47.75594074106792	28.80526381755919	0.0	321.0	321	0.5	1		153.1891891891892	116.0	0.0	618.0	5668.0	159.06180452156846	0.47319936870595963	0.6186924845430053
nascent_Set2Cell1.47421	ID2207362	2207362	676	79.63558197021484	46.13237728073554	27.992639738452414	0.0	765.0	765	0.5	1		212.48648648648648	143.0	0.0	783.0	7862.0	195.56067850920076	0.5295476632087375	0.7523532766265947
nascent_Set2Cell1.47422	ID1483443	1483443	676	53.53091812133789	46.6328156561254	27.878799490136846	0.0	514.0	514	0.5	1		156.43243243243242	100.0	0.0	509.0	5788.0	143.02632635298312	0.37337426406252316	0.5946977357337289
nascent_Set2Cell1.47423	ID863912	863912	676	47.94221115112305	47.73214406156211	29.197659950933176	0.0	300.0	300	0.5	1		162.8918918918919	115.0	0.0	650.0	6027.0	160.93490467746128	0.4404941925935459	0.6190245759446686
nascent_Set2Cell1.47424	ID962216	962216	676	40.86550521850586	47.57198261776078	28.601978063690872	0.0	336.0	336	0.5	1		132.13513513513513	80.0	0.0	740.0	4889.0	143.09401768731598	0.43190740375679404	0.5570607318206845
nascent_Set2Cell1.47425	ID1391295	1391295	676	54.04656982421875	46.998343002151984	28.085731567164498	0.0	487.0	487	0.5	1		156.83783783783784	123.0	0.0	534.0	5803.0	134.98590739479138	0.43583082038196863	0.7053539119411198
nascent_Set2Cell1.47426	ID1006244	1006244	676	51.012901306152344	47.50691297814581	28.513343928405146	0.0	350.0	350	0.5	1		142.21621621621622	119.0	0.0	470.0	5262.0	121.3361114918059	0.4787908594312613	0.7589761620342956
nascent_Set2Cell1.47427	ID2335372	2335372	676	57.2520637512207	45.48203854428313	28.90641161434145	0.0	810.0	810	0.5	1		188.0	162.0	15.0	472.0	6956.0	101.48207285580597	0.4921204258404243	1.2219854393476806
nascent_Set2Cell1.47428	ID579260	579260	676	26.07840919494629	45.602369295971165	30.8155444202825	0.0	204.0	204	0.5	1		134.1891891891892	116.0	0.0	444.0	4965.0	99.96467093646353	0.3093055629511864	0.6342313445019439
nascent_Set2Cell1.47429	ID1345184	1345184	676	51.03422164916992	46.924763512419666	28.013674924567248	0.0	470.0	470	0.5	1		163.16216216216216	107.0	0.0	762.0	6037.0	175.09196210904483	0.4873967098779471	0.6107156013523771
nascent_Set2Cell1.47430	ID2452113	2452113	676	42.3455810546875	44.83806830123968	29.375125055749795	0.0	849.0	849	0.5	1		157.13513513513513	152.0	0.0	359.0	5814.0	76.48353568730484	0.3645638922802987	1.0977795084595534
nascent_Set2Cell1.47431	ID651966	651966	676	46.7490348815918	45.931969383721814	30.682921322673142	0.0	223.0	223	0.5	1		158.05405405405406	125.0	19.0	608.0	5848.0	135.9993762130192	0.44293316441160907	0.7134946202461638
nascent_Set2Cell1.47432	ID1423021	1423021	676	51.285865783691406	47.01366967762807	28.062851534800945	0.0	492.0	492	0.5	1		154.45945945945945	119.0	0.0	743.0	5715.0	150.89760961853764	0.4707876568261117	0.65529557845553
nascent_Set2Cell1.47433	ID1453743	1453743	676	69.32576751708984	46.86169905102388	27.946379892375788	0.0	506.0	506	0.5	1		198.9189189189189	150.0	2.0	845.0	7360.0	175.3300662525744	0.5053403948607919	0.7617263664929078
nascent_Set2Cell1.47434	ID1559213	1559213	676	47.050682067871094	46.704389247289875	28.060082264589692	0.0	542.0	542	0.5	1		143.78378378378378	99.0	0.0	647.0	5320.0	146.65665403988385	0.4275762063751722	0.5872896677876903
nascent_Set2Cell1.47435	ID1645220	1645220	676	55.192527770996094	46.6373905868886	28.225325371894673	0.0	570.0	570	0.5	1		169.6216216216216	116.0	0.0	765.0	6276.0	165.84486582200702	0.4201906486012502	0.6052139216015613
nascent_Set2Cell1.47436	ID1846945	1846945	676	82.17552185058594	46.7474650312283	28.36410615572008	0.0	641.0	641	0.5	1		243.8108108108108	194.0	35.0	726.0	9021.0	176.28935145219475	0.47008847006026494	0.8844901529317765
nascent_Set2Cell1.47437	ID594615	594615	676	45.7664794921875	45.71812093490363	30.732503655871874	0.0	207.0	207	0.5	1		138.45945945945945	108.0	0.0	517.0	5123.0	118.74472961277401	0.39981871444898387	0.666084929428028
nascent_Set2Cell1.47438	ID1143470	1143470	676	47.859798431396484	47.08472949374639	28.0549776460865	0.0	399.0	399	0.5	1		125.64864864864865	93.0	0.0	498.0	4649.0	120.85418583662808	0.40999574227339264	0.6046271799845201
nascent_Set2Cell1.47439	ID680651	680651	676	23.17807388305664	46.3329938816755	30.251705627936303	0.0	237.0	237	0.5	1		120.83783783783784	92.0	0.0	693.0	4471.0	145.13432734185588	0.23303098726752264	0.3147041581127312
nascent_Set2Cell1.47440	ID1937118	1937118	676	79.3226318359375	46.66681230021354	28.289341065681736	0.0	674.0	674	0.5	1		252.51351351351352	199.0	68.0	687.0	9343.0	157.73881746271124	0.46493227677871457	1.0161274622249177
nascent_Set2Cell1.47441	ID1094356	1094356	676	49.842872619628906	47.13263014243102	28.00578226460468	0.0	381.0	381	0.5	1		146.40540540540542	122.0	0.0	509.0	5417.0	131.92410685682117	0.47040491937630835	0.7100645849079154
nascent_Set2Cell1.47442	ID1657565	1657565	676	63.091854095458984	46.709983404227934	28.18151245321732	0.0	576.0	576	0.5	1		191.56756756756758	124.0	25.0	723.0	7088.0	174.77708668481122	0.48115433881702885	0.712117364453212
nascent_Set2Cell1.47443	ID741071	741071	676	36.10673141479492	46.71693067535807	29.944658236802567	0.0	255.0	255	0.5	1		123.94594594594595	72.0	0.0	655.0	4586.0	149.17792247029237	0.40155629216917044	0.47609504038382544
nascent_Set2Cell1.47444	ID608973	608973	676	58.57914352416992	45.72193742765367	30.72015655774444	0.0	211.0	211	0.5	1		157.43243243243242	135.0	0.0	514.0	5825.0	134.03514061215037	0.42820937483423405	0.7043196720459778
nascent_Set2Cell1.47445	ID2362083	2362083	676	47.73887634277344	45.273725450270994	28.942435160953806	0.0	817.0	817	0.5	1		145.8108108108108	132.0	0.0	441.0	5395.0	97.01885207348961	0.45675470424436754	0.9424540577077765
nascent_Set2Cell1.47446	ID2467565	2467565	676	33.201358795166016	44.58175752591556	29.27611054467935	0.0	855.0	855	0.5	1		147.05405405405406	164.0	49.0	294.0	5441.0	62.888325160091846	0.29504776922469567	1.0654756182551084
nascent_Set2Cell1.47447	ID623299	623299	676	60.356868743896484	45.80432445288961	30.606491895648272	0.0	218.0	218	0.5	1		175.1081081081081	125.0	0.0	523.0	6479.0	141.5039818410665	0.46745082751764305	0.788387928972433
nascent_Set2Cell1.47448	ID2169578	2169578	676	87.38064575195312	46.14519019422415	28.01385548438069	0.0	750.0	750	0.5	1		221.56756756756758	163.0	0.0	705.0	8198.0	180.9260961062617	0.571614090096766	0.8908241556468246
nascent_Set2Cell1.47449	ID1809104	1809104	676	73.51841735839844	46.7263738406165	28.444552729749113	0.0	628.0	628	0.5	1		206.67567567567568	114.0	12.0	832.0	7647.0	214.0511431688509	0.5560747114966953	0.6900880557204744
nascent_Set2Cell1.47450	ID1590995	1590995	676	56.20458984375	46.71941104206096	28.095283648031096	0.0	553.0	553	0.5	1		170.24324324324326	139.0	0.0	565.0	6299.0	146.98401375762026	0.392949941951205	0.653478790620901
nascent_Set2Cell1.47451	ID1643218	1643218	676	61.00918960571289	46.649440802042875	28.262533985138724	0.0	571.0	571	0.5	1		164.3783783783784	95.0	0.0	796.0	6082.0	179.8658993298667	0.424591757102655	0.5447622254924971
nascent_Set2Cell1.47452	ID1267423	1267423	676	55.18501663208008	46.93220144699038	27.881078948119082	0.0	441.0	441	0.5	1		145.8108108108108	88.0	0.0	516.0	5395.0	137.28758093826215	0.4842011983017445	0.6929813551782011
nascent_Set2Cell1.47453	ID1080000	1080000	676	63.225196838378906	47.23353240938325	28.100614342486523	0.0	375.0	375	0.5	1		187.02702702702703	113.0	0.0	937.0	6920.0	181.68432429269646	0.4413981369656695	0.6304685791808977
nascent_Set2Cell1.47454	ID2131698	2131698	676	89.10038757324219	46.11418606312895	27.991312467617792	0.0	739.0	739	0.5	1		233.56756756756758	153.0	11.0	819.0	8642.0	191.07627048155703	0.518520082923475	0.8347968842906185
nascent_Set2Cell1.47455	ID1640139	1640139	676	65.23162078857422	46.69349775015318	28.23588893214311	0.0	572.0	572	0.5	1		183.2972972972973	142.0	0.0	655.0	6782.0	155.10065994287297	0.44067240965516535	0.7229745882457054
nascent_Set2Cell1.47456	ID1682123	1682123	676	69.52356719970703	46.71353228459824	28.205765345528423	0.0	587.0	587	0.5	1		181.54054054054055	119.0	9.0	756.0	6717.0	197.35467150885069	0.5349634369287021	0.6411834063672804
nascent_Set2Cell1.47457	ID2142963	2142963	676	82.38605499267578	46.14920143823654	27.96463108363776	0.0	746.0	746	0.5	1		213.54054054054055	157.0	0.0	803.0	7901.0	209.178365488854	0.5325409244438808	0.709470718011863
nascent_Set2Cell1.47458	ID1748686	1748686	676	74.29751586914062	46.75751786313944	28.51022308809938	0.0	611.0	611	0.5	1		204.0810810810811	115.0	0.0	915.0	7551.0	231.27777651540563	0.6273639449438622	0.6803520607170426
nascent_Set2Cell1.47459	ID1437377	1437377	676	56.67687225341797	46.799116350326656	27.931620450149126	0.0	500.0	500	0.5	1		174.40540540540542	129.0	0.0	878.0	6453.0	189.6263078706028	0.4995073231222979	0.6127518288398851
nascent_Set2Cell1.47460	ID1253062	1253062	676	59.65286636352539	46.956757734800256	27.923848851293258	0.0	440.0	440	0.5	1		164.0	111.0	0.0	611.0	6068.0	147.04666681779028	0.45219242230736484	0.6945728019199054
nascent_Set2Cell1.47461	ID2278141	2278141	676	90.81385040283203	45.94241077637815	28.088904392847496	0.0	789.0	789	0.5	1		229.27027027027026	135.0	0.0	834.0	8483.0	209.09403103344155	0.5712182911528232	0.7972631344569605
nascent_Set2Cell1.47462	ID1524424	1524424	676	57.26029586791992	46.69010144996424	28.056686399677186	0.0	529.0	529	0.5	1		170.8108108108108	127.0	0.0	725.0	6320.0	173.14041152227318	0.45577449315999946	0.6177358632781269
nascent_Set2Cell1.47463	ID2006721	2006721	676	94.88831329345703	46.52566894778139	28.226163525098134	0.0	698.0	698	0.5	1		257.9189189189189	186.0	69.0	730.0	9543.0	178.25767528720553	0.4913346130873	0.9533825951614612
nascent_Set2Cell1.47464	ID2380486	2380486	676	49.79418182373047	45.225274859588495	29.135495802477394	0.0	827.0	827	0.5	1		175.64864864864865	182.0	44.0	329.0	6499.0	72.67783408693168	0.4590937547222762	1.520866236892153
nascent_Set2Cell1.47465	ID1284855	1284855	676	50.212032318115234	46.87130054429942	27.83995914414554	0.0	448.0	448	0.5	1		147.45945945945945	96.0	0.0	776.0	5456.0	160.61748808108499	0.40445401498697453	0.5287756291066981
nascent_Set2Cell1.47466	ID1051381	1051381	676	52.997982025146484	47.409382769512796	28.322787452125638	0.0	368.0	368	0.5	1		147.8918918918919	100.0	0.0	678.0	5472.0	138.16994040829732	0.4920636585301907	0.7059837889304054
nascent_Set2Cell1.47467	ID2118342	2118342	676	82.89822387695312	46.160038870926115	28.01384250181772	0.0	735.0	735	0.5	1		230.48648648648648	194.0	0.0	992.0	8528.0	198.3248767975333	0.5826565035880973	0.8557052603435732
nascent_Set2Cell1.47468	ID757475	757475	676	42.240108489990234	46.79480249520546	29.81520521810727	0.0	268.0	268	0.5	1		139.67567567567568	90.0	0.0	621.0	5168.0	153.14917456411465	0.34825395153056743	0.4711513797695149
nascent_Set2Cell1.47469	ID1065722	1065722	676	44.23227310180664	47.40038200400236	28.32711236697781	0.0	367.0	367	0.5	1		135.02702702702703	73.0	0.0	636.0	4996.0	149.41245792296766	0.4611329753503552	0.5704273344321226
nascent_Set2Cell1.47470	ID1299193	1299193	676	61.38013458251953	46.94149082681968	27.84739263136054	0.0	456.0	456	0.5	1		148.48648648648648	109.0	0.0	549.0	5494.0	136.18810961754775	0.4851080088476024	0.7122921195406484
nascent_Set2Cell1.47471	ID784097	784097	676	38.7628173828125	46.82739407452734	29.729468694137623	0.0	273.0	273	0.5	1		127.13513513513513	75.0	0.0	713.0	4704.0	162.5667661407259	0.4683785183128606	0.49891063780575745
nascent_Set2Cell1.47472	ID769761	769761	676	38.99955368041992	46.84172139107565	29.86720267049765	0.0	264.0	264	0.5	1		123.08108108108108	90.0	0.0	603.0	4554.0	136.84366148158887	0.4821806346623271	0.5852012450854751
nascent_Set2Cell1.47473	ID1971957	1971957	676	86.25350189208984	46.65236703242452	28.31361681825748	0.0	685.0	685	0.5	1		254.05405405405406	219.0	0.0	823.0	9400.0	184.09930079322015	0.5078845425638818	0.9296102254501074
nascent_Set2Cell1.47474	ID1788662	1788662	676	68.37800598144531	46.793170405471955	28.499390129660746	0.0	621.0	621	0.5	1		201.67567567567568	134.0	0.0	880.0	7462.0	218.0974621654342	0.5554199323955292	0.660399453878983
nascent_Set2Cell1.47475	ID798434	798434	676	37.857234954833984	47.163636834709784	29.686802155620054	0.0	280.0	280	0.5	1		113.16216216216216	61.0	0.0	522.0	4187.0	140.2544341769853	0.5150575738439566	0.5485816456891297
nascent_Set2Cell1.47476	ID1313531	1313531	676	50.64521408081055	46.90141832688514	27.856764173464374	0.0	457.0	457	0.5	1		130.0810810810811	92.0	0.0	586.0	4813.0	151.65043473183437	0.44477172524768555	0.5281270482825982
nascent_Set2Cell1.47477	ID1157857	1157857	676	50.85337829589844	47.05868338280901	28.01654232641472	0.0	403.0	403	0.5	1		145.40540540540542	117.0	0.0	492.0	5380.0	105.55579342473592	0.40761873135191984	0.7978064962691402
nascent_Set2Cell1.47478	ID915197	915197	676	47.8911247253418	47.658909653334874	28.76664858562544	0.0	324.0	324	0.5	1		154.83783783783784	109.0	0.0	643.0	5729.0	137.31948018995573	0.4430538248497465	0.6923869965259086
nascent_Set2Cell1.47479	ID1954541	1954541	676	99.61502075195312	46.67819586137748	28.248598339751997	0.0	679.0	679	0.5	1		264.64864864864865	220.0	17.0	801.0	9792.0	177.71406750673904	0.5776616906173896	1.090529846744663
nascent_Set2Cell1.47480	ID1221346	1221346	676	52.2945671081543	46.967655762417145	27.936455480826446	0.0	425.0	425	0.5	1		153.43243243243242	117.0	0.0	632.0	5677.0	144.5455600110876	0.49242360090342985	0.7004693891460492
nascent_Set2Cell1.47481	ID1472230	1472230	676	44.65349578857422	46.78327298633605	27.791272898169137	0.0	512.0	512	0.5	1		161.56756756756758	115.0	0.0	785.0	5978.0	159.79127714694644	0.3883915112563171	0.5657035368793163
nascent_Set2Cell1.47482	ID965375	965375	676	46.68859100341797	47.60761604196638	28.605856408045568	0.0	338.0	338	0.5	1		142.43243243243242	100.0	0.0	671.0	5270.0	151.8027851707128	0.4964886796780288	0.6225798518984559
nascent_Set2Cell1.47483	ID1541861	1541861	676	54.33662796020508	46.71491816950797	27.893336708097756	0.0	536.0	536	0.5	1		166.75675675675674	106.0	7.0	714.0	6170.0	175.13413992413632	0.47567939250799723	0.6138537968857811
nascent_Set2Cell1.47484	ID976634	976634	676	52.55060577392578	47.61905802279272	28.596687282733857	0.0	340.0	340	0.5	1		140.1891891891892	76.0	0.0	853.0	5187.0	160.9859962574105	0.4816987755236572	0.566202836083836
nascent_Set2Cell1.47485	ID1695471	1695471	676	63.04436492919922	46.69114375711201	28.239695339237297	0.0	588.0	588	0.5	1		176.7027027027027	120.0	0.0	810.0	6538.0	184.16008508071704	0.4670515791336018	0.6109380051658964
nascent_Set2Cell1.47486	ID800506	800506	676	42.53668975830078	47.15119918534286	29.697703396300724	0.0	279.0	279	0.5	1		139.27027027027026	108.0	0.0	703.0	5153.0	164.85004105560918	0.4599364169565679	0.5323082659799778
nascent_Set2Cell1.47487	ID1950443	1950443	676	91.85031127929688	46.65794463833131	28.26506511331217	0.0	676.0	676	0.5	1		242.43243243243242	179.0	19.0	795.0	8970.0	177.7697544172956	0.5638389893584921	0.9833902757534523
nascent_Set2Cell1.47488	ID1712877	1712877	676	56.25260543823242	46.76465170679769	28.285314742166545	0.0	594.0	594	0.5	1		193.3783783783784	137.0	0.0	832.0	7155.0	193.40836925349765	0.4510694060935087	0.6216097715345276
nascent_Set2Cell1.47489	ID2186969	2186969	676	72.1282730102539	46.13794258353571	27.97423914587797	0.0	757.0	757	0.5	1		214.94594594594594	137.0	0.0	909.0	7953.0	203.8267164292511	0.5627307998605635	0.759477059183492
nascent_Set2Cell1.47490	ID2411229	2411229	676	49.854347229003906	45.05372237020442	29.080994259264653	0.0	831.0	831	0.5	1		154.75675675675674	154.0	0.0	289.0	5726.0	84.31963176093868	0.39343836504330043	1.0364297176859405
nascent_Set2Cell1.47491	ID2073317	2073317	676	82.3311996459961	46.42333297089915	28.04224116084005	0.0	719.0	719	0.5	1		244.54054054054055	204.0	0.0	832.0	9048.0	182.5359317130914	0.5394703260890904	0.9389203143635232
nascent_Set2Cell1.47492	ID2431711	2431711	676	38.992576599121094	44.96862471004284	29.390173875434996	0.0	842.0	842	0.5	1		139.32432432432432	121.0	20.0	279.0	5155.0	72.81981341108494	0.3159483753147997	0.9187231368415374
nascent_Set2Cell1.47493	ID1505005	1505005	676	51.94568634033203	46.67877885918711	27.968010227518093	0.0	523.0	523	0.5	1		154.2972972972973	92.0	0.0	739.0	5709.0	183.34694871637106	0.4337258917079791	0.5091712202388777
nascent_Set2Cell1.47494	ID1383150	1383150	676	51.309146881103516	46.88181454396717	27.96201912608395	0.0	481.0	481	0.5	1		161.64864864864865	124.0	7.0	673.0	5981.0	160.97415531282866	0.4676434849289211	0.6399414431704347
nascent_Set2Cell1.47495	ID1359592	1359592	676	37.239845275878906	46.913493179329244	28.016360660058144	0.0	478.0	478	0.5	1		154.40540540540542	133.0	0.0	577.0	5713.0	143.53831456356087	0.4336260978670013	0.6507350019359753
nascent_Set2Cell1.47496	ID2224860	2224860	676	72.63511657714844	46.09679040042826	28.003377270999994	0.0	772.0	772	0.5	1		244.13513513513513	205.0	29.0	842.0	9033.0	172.21178211114912	0.521726876014423	0.9720842781611748
nascent_Set2Cell1.47497	ID2093793	2093793	676	84.56535339355469	46.33781515439012	28.016471000267035	0.0	726.0	726	0.5	1		232.45945945945945	182.0	0.0	932.0	8601.0	222.57290872812823	0.47508729690843204	0.6727606988153723
nascent_Set2Cell1.47498	ID1899292	1899292	676	52.73775100708008	46.60533411755773	28.337784063114857	0.0	658.0	658	0.5	1		184.35135135135135	185.0	31.0	422.0	6821.0	96.9748582010983	0.43692352878621377	1.1560828117271433
nascent_Set2Cell1.47499	ID1203987	1203987	676	45.88395690917969	47.04140215225919	27.955354094246555	0.0	414.0	414	0.5	1		139.32432432432432	115.0	0.0	563.0	5155.0	133.27687430768034	0.43891997799159915	0.6377505601697856
nascent_Set2Cell1.47500	ID1945375	1945375	676	95.10187530517578	46.62024659341024	28.30429384739323	0.0	672.0	672	0.5	1		252.05405405405406	208.0	18.0	690.0	9326.0	168.03867708654755	0.5880007302251827	1.110814644111278
nascent_Set2Cell1.47501	ID2299680	2299680	676	66.58683776855469	45.710232162178634	28.73438164315722	0.0	803.0	803	0.5	1		178.48648648648648	136.0	0.0	534.0	6604.0	140.82803177824556	0.4575705742286813	0.7957464728319847
nascent_Set2Cell1.47502	ID1172245	1172245	676	45.728004455566406	46.98699426281036	28.012616180152385	0.0	409.0	409	0.5	1		143.05405405405406	105.0	0.0	419.0	5293.0	112.11376809739738	0.41883368773761204	0.753323179134685
nascent_Set2Cell1.47503	ID2149159	2149159	676	82.04666137695312	46.184188540230856	27.94370026926217	0.0	743.0	743	0.5	1		224.64864864864865	182.0	30.0	699.0	8312.0	175.9089436511301	0.5625924145086711	0.9195895894005843
nascent_Set2Cell1.47504	ID1126166	1126166	676	36.68758010864258	47.05250240495081	28.02626831473281	0.0	392.0	392	0.5	1		134.2972972972973	100.0	0.0	539.0	4969.0	119.95482132519376	0.401884548035358	0.6419018387387523
nascent_Set2Cell1.47505	ID844549	844549	676	51.048892974853516	47.55674997096298	29.36566254510586	0.0	294.0	294	0.5	1		153.0	124.0	0.0	578.0	5661.0	139.0355669923667	0.5269168026101141	0.7594902234760639
nascent_Set2Cell1.47506	ID1370909	1370909	676	44.763755798339844	47.00176400793911	28.05310340710923	0.0	479.0	479	0.5	1		163.78378378378378	122.0	0.0	701.0	6060.0	146.41742745678556	0.4843041617699356	0.7299673234696241
nascent_Set2Cell1.47507	ID1384222	1384222	676	49.69312286376953	47.03022447830163	27.99811324282636	0.0	483.0	483	0.5	1		151.0810810810811	97.0	1.0	569.0	5590.0	151.61123133021994	0.41029777427375835	0.5798251447911161
nascent_Set2Cell1.47508	ID2021138	2021138	676	75.9295425415039	46.50307611404226	28.198449350274583	0.0	701.0	701	0.5	1		241.45945945945945	219.0	16.0	835.0	8934.0	172.8000762915525	0.47830362043865293	0.904212106563516
nascent_Set2Cell1.47509	ID1376024	1376024	676	45.74549865722656	47.00877536413306	28.040944433281965	0.0	480.0	480	0.5	1		151.27027027027026	115.0	0.0	545.0	5597.0	130.36735460669263	0.43246352630523344	0.7006169469199998
nascent_Set2Cell1.47510	ID2125617	2125617	676	75.90113830566406	46.17765897495749	27.9766972790483	0.0	737.0	737	0.5	1		233.13513513513513	172.0	24.0	776.0	8626.0	175.52337010624385	0.5335386361635551	0.9242169489936368
nascent_Set2Cell1.47511	ID2199346	2199346	676	84.83854675292969	46.11199638586553	27.952645299126317	0.0	763.0	763	0.5	1		208.43243243243242	155.0	0.0	683.0	7712.0	175.0226240202075	0.5268176513924239	0.8218153475385659
nascent_Set2Cell1.47512	ID1815310	1815310	676	87.18022155761719	46.797248382302485	28.481036870047408	0.0	632.0	632	0.5	1		236.94594594594594	165.0	4.0	953.0	8767.0	216.78214178524254	0.547092270545336	0.7730367453264518
nascent_Set2Cell1.47513	ID709405	709405	676	50.96607208251953	46.57096363198834	29.971727911356112	0.0	249.0	249	0.5	1		156.86486486486487	90.0	0.0	656.0	5804.0	159.3962850121535	0.3862415271218223	0.5484001197473128
nascent_Set2Cell1.47514	ID944918	944918	676	36.14403533935547	47.58895204038805	28.713916636735583	0.0	332.0	332	0.5	1		138.56756756756758	104.0	0.0	650.0	5127.0	131.9018028140085	0.35359120229690727	0.5488514114289428
nascent_Set2Cell1.47515	ID2487103	2487103	676	27.395435333251953	44.6716002487206	29.42708830193681	0.0	865.0	865	0.5	1		115.1891891891892	98.0	0.0	308.0	4262.0	77.3347118547529	0.19559576407882742	0.4873515176467663
nascent_Set2Cell1.47516	ID989973	989973	676	45.180606842041016	47.47554987035013	28.621775554590393	0.0	344.0	344	0.5	1		131.78378378378378	95.0	0.0	652.0	4876.0	133.88575875124434	0.37899677484268524	0.5410405902260064
nascent_Set2Cell1.47517	ID900880	900880	676	47.95600891113281	47.6843128104622	28.897893750161916	0.0	314.0	314	0.5	1		144.54054054054055	100.0	0.0	799.0	5348.0	165.53626567992663	0.4660416175189485	0.5551430642334066
nascent_Set2Cell1.47518	ID1481483	1481483	676	42.912925720214844	46.61824387878484	27.775709436108784	0.0	515.0	515	0.5	1		148.78378378378378	99.0	0.0	727.0	5505.0	165.74380081169707	0.4562269650746656	0.5624710608754919
nascent_Set2Cell1.47519	ID983825	983825	676	57.31180191040039	47.539709537287855	28.52180264940486	0.0	347.0	347	0.5	1		144.75675675675674	110.0	0.0	608.0	5356.0	136.8523952222908	0.5079808546120027	0.7126363215461083
nascent_Set2Cell1.47520	ID1232652	1232652	676	48.71001052856445	46.98246241665604	27.92638866745334	0.0	428.0	428	0.5	1		156.8108108108108	114.0	0.0	643.0	5802.0	132.53843003233226	0.4823509469699296	0.7699743795161932
nascent_Set2Cell1.47521	ID1919746	1919746	676	44.61970138549805	46.549685089182375	28.34109875642591	0.0	666.0	666	0.5	1		199.7027027027027	190.0	62.0	414.0	7389.0	84.61739539600356	0.3184172939586952	1.139982123485143
nascent_Set2Cell1.47522	ID833324	833324	676	55.53754806518555	47.558943458343116	29.425164557126838	0.0	292.0	292	0.5	1		161.9189189189189	114.0	0.0	629.0	5991.0	140.48475171870243	0.4474090438673213	0.7125443153221939
nascent_Set2Cell1.47523	ID1622840	1622840	676	61.42182540893555	46.70727988302822	28.193715859504362	0.0	564.0	564	0.5	1		175.67567567567568	134.0	0.0	738.0	6500.0	159.91769654941154	0.5213010274408048	0.7528674569460746
nascent_Set2Cell1.47524	ID1476402	1476402	676	58.36335372924805	46.63047409815571	27.860958379907235	0.0	519.0	519	0.5	1		164.48648648648648	102.0	0.0	733.0	6086.0	167.8116705022531	0.4497363101748198	0.6081447963264508
nascent_Set2Cell1.47525	ID2318086	2318086	676	70.47183227539062	45.91936288299384	28.502304519144104	0.0	797.0	797	0.5	1		203.64864864864865	165.0	21.0	705.0	7535.0	180.48641318765615	0.5630332386904778	0.8128919720312251
nascent_Set2Cell1.47526	ID2048826	2048826	676	72.41647338867188	46.45026020109814	28.12437073639485	0.0	712.0	712	0.5	1		244.45945945945945	222.0	40.0	752.0	9045.0	149.4582057140231	0.5058011474234198	1.0988268556022232
nascent_Set2Cell1.47527	ID2140935	2140935	676	87.47100067138672	46.11019113250121	28.004200683564687	0.0	745.0	745	0.5	1		231.45945945945945	155.0	0.0	813.0	8564.0	199.3421952593349	0.6175217478161378	0.8865593659123421
nascent_Set2Cell1.47528	ID695073	695073	676	38.683204650878906	46.549483162361334	30.204363503727805	0.0	242.0	242	0.5	1		110.4054054054054	57.0	0.0	497.0	4085.0	134.21199223191218	0.3487669214944251	0.4254292939713678
nascent_Set2Cell1.47529	ID2204434	2204434	676	81.92265319824219	46.1204228628065	27.963961814878935	0.0	764.0	764	0.5	1		223.72972972972974	173.0	0.0	762.0	8278.0	184.91374094856116	0.5532175728178987	0.8618827334378291
nascent_Set2Cell1.47530	ID1675040	1675040	676	66.865966796875	46.68267865439941	28.248916547013575	0.0	582.0	582	0.5	1		169.45945945945945	129.0	0.0	691.0	6270.0	173.7844441629717	0.4757949530383614	0.628751050149708
nascent_Set2Cell1.47531	ID2217754	2217754	676	83.51435089111328	46.100228865046766	28.002889445226497	0.0	768.0	768	0.5	1		217.0810810810811	174.0	0.0	727.0	8032.0	171.98859432118334	0.517823332957812	0.8612172406208171
nascent_Set2Cell1.47532	ID551732	551732	676	29.638822555541992	45.16418454553626	30.953486036794864	0.0	197.0	197	0.5	1		105.08108108108108	105.0	0.0	327.0	3888.0	91.91553440776737	0.24275473118857904	0.4466299977663599
nascent_Set2Cell1.47533	ID2449176	2449176	676	38.98188400268555	44.86803111372321	29.358435680267803	0.0	847.0	847	0.5	1		146.67567567567568	135.0	0.0	381.0	5427.0	76.07819590324084	0.3390176722205219	0.9762564508797142
nascent_Set2Cell1.47534	ID2111328	2111328	676	61.85298538208008	46.219148653483096	27.95197804311496	0.0	731.0	731	0.5	1		209.02702702702703	152.0	0.0	762.0	7734.0	182.90639477407356	0.4894283650908283	0.7510572883078505
nascent_Set2Cell1.47535	ID1893212	1893212	676	70.2054214477539	46.59083407215007	28.26404105785328	0.0	657.0	657	0.5	1		212.54054054054055	201.0	26.0	432.0	7864.0	111.38661264926534	0.38971211072076395	1.0701824864209863
nascent_Set2Cell1.47536	ID2164579	2164579	676	76.6319580078125	46.14134347199824	27.92951511825331	0.0	751.0	751	0.5	1		209.48648648648648	162.0	0.0	896.0	7751.0	183.5013808034064	0.536561538879427	0.7972898816251213
nascent_Set2Cell1.47537	ID2368354	2368354	676	40.858516693115234	45.39320495589887	29.078254543137703	0.0	822.0	822	0.5	1		146.56756756756758	141.0	0.0	442.0	5423.0	88.9349139478918	0.35186987348811344	0.8579120776238797
nascent_Set2Cell1.47538	ID1377106	1377106	676	52.444091796875	46.95242649233161	27.960543642719568	0.0	476.0	476	0.5	1		145.8108108108108	93.0	0.0	559.0	5395.0	148.78560971296133	0.3901176971932794	0.5500508894814683
nascent_Set2Cell1.47539	ID850756	850756	676	48.0998649597168	47.62354091619774	29.258939181451048	0.0	297.0	297	0.5	1		155.05405405405406	99.0	0.0	839.0	5737.0	173.85130075663736	0.44763189532080805	0.5515667245413554
nascent_Set2Cell1.47540	ID2278248	2278248	676	93.56668090820312	46.02798475527533	28.37638567683755	0.0	794.0	794	0.5	1		219.94594594594594	170.0	0.0	778.0	8138.0	197.78326324342822	0.6306009328706869	0.860128506726291
nascent_Set2Cell1.47541	ID2101099	2101099	676	84.7945556640625	46.2875151735697	28.010161637695234	0.0	727.0	727	0.5	1		219.78378378378378	156.0	0.0	797.0	8132.0	206.75362889938128	0.5413795774423277	0.7467320106371058
nascent_Set2Cell1.47542	ID858947	858947	676	47.61214065551758	47.685856183923214	29.23246936223612	0.0	298.0	298	0.5	1		140.64864864864865	77.0	0.0	660.0	5204.0	149.520570159764	0.5092723246903184	0.6348148573568096
nascent_Set2Cell1.47543	ID2390901	2390901	676	44.16230010986328	45.1247685086333	29.07190877382005	0.0	830.0	830	0.5	1		142.8108108108108	151.0	0.0	358.0	5284.0	91.03504753598956	0.3681008170723813	0.844172375687407
nascent_Set2Cell1.47544	ID2003791	2003791	676	79.2833023071289	46.59660591204292	28.304431886928064	0.0	696.0	696	0.5	1		229.05405405405406	169.0	7.0	776.0	8475.0	193.0119377347114	0.5156296079120886	0.807474049565497
nascent_Set2Cell1.47545	ID827224	827224	676	39.24842834472656	47.47440388265814	29.434840825059368	0.0	288.0	288	0.5	1		133.05405405405406	98.0	0.0	752.0	4923.0	148.84816013231327	0.42695453322946875	0.534916667264044
nascent_Set2Cell1.47546	ID1768271	1768271	676	87.86724090576172	46.77930603145679	28.49724736289633	0.0	614.0	614	0.5	1		231.72972972972974	159.0	0.0	915.0	8574.0	230.11188687349568	0.5525333899771742	0.7167872569831426
nascent_Set2Cell1.47547	ID2350966	2350966	676	55.315086364746094	45.35386900942379	28.89258279848234	0.0	814.0	814	0.5	1		159.67567567567568	157.0	0.0	382.0	5908.0	90.38407371202506	0.4494893198913411	1.0956736163715242
nascent_Set2Cell1.47548	ID1108806	1108806	676	50.88948059082031	47.11864096593849	28.018426894935555	0.0	386.0	386	0.5	1		161.43243243243242	142.0	0.0	581.0	5973.0	129.7490185234856	0.5046597334838335	0.8345974628208893
nascent_Set2Cell1.47549	ID1405762	1405762	676	59.64278030395508	47.004534917654006	28.05503840838851	0.0	489.0	489	0.5	1		169.0	140.0	0.0	617.0	6253.0	151.61042913408767	0.4495072368149767	0.6913594816066704
nascent_Set2Cell1.47550	ID1605455	1605455	676	52.3260612487793	46.68902155272341	28.094807663711784	0.0	554.0	554	0.5	1		146.59459459459458	93.0	0.0	575.0	5424.0	145.8756051990606	0.39187937124407657	0.5658692387865359
nascent_Set2Cell1.47551	ID891733	891733	676	47.11885070800781	47.74269961539316	28.924845989832345	0.0	316.0	316	0.5	1		152.64864864864865	120.0	0.0	815.0	5648.0	171.46528903934274	0.405936897131122	0.5140903394647002
nascent_Set2Cell1.47552	ID1844032	1844032	676	86.79692840576172	46.79044207655989	28.43265343442818	0.0	638.0	638	0.5	1		230.32432432432432	194.0	0.0	604.0	8522.0	168.84675070970488	0.5762802448309562	0.9974184405562443
nascent_Set2Cell1.47553	ID2221948	2221948	676	83.80351257324219	46.098910830452766	28.02850836635058	0.0	771.0	771	0.5	1		223.8108108108108	185.0	0.0	765.0	8281.0	179.42188610426882	0.5837291626440111	0.9195304503599376
nascent_Set2Cell1.47554	ID1342283	1342283	676	53.61885452270508	46.932086909908286	27.881887915153886	0.0	468.0	468	0.5	1		146.64864864864865	103.0	0.0	683.0	5426.0	160.48991249300377	0.4417780525786642	0.5599716586468958
nascent_Set2Cell1.47555	ID2240381	2240381	676	77.5943374633789	46.11362959105286	28.055667041482845	0.0	775.0	775	0.5	1		252.35135135135135	207.0	26.0	731.0	9337.0	185.74552727024385	0.4950516390868165	0.8997287018245989
nascent_Set2Cell1.47556	ID2201411	2201411	676	77.21871948242188	46.17382795121018	27.955216746436758	0.0	762.0	762	0.5	1		202.0	144.0	0.0	779.0	7474.0	176.4402637344058	0.5089785950294499	0.7723250231271238
nascent_Set2Cell1.47557	ID1521525	1521525	676	52.31697463989258	46.68859248712682	28.008912192270113	0.0	531.0	531	0.5	1		157.8918918918919	110.0	0.0	695.0	5842.0	163.19786623465254	0.4633457854336919	0.6126798593939877
nascent_Set2Cell1.47558	ID1505141	1505141	676	65.23136901855469	46.732943919498624	27.90571686719573	0.0	521.0	521	0.5	1		172.56756756756758	122.0	0.0	687.0	6385.0	165.47281423923462	0.4717899899928743	0.6685984992067843
nascent_Set2Cell1.47559	ID1231729	1231729	676	49.279441833496094	46.94443198739273	27.91528833366315	0.0	431.0	431	0.5	1		162.56756756756758	106.0	0.0	697.0	6015.0	171.7872619356958	0.4833960939797206	0.6167639076280491
nascent_Set2Cell1.47560	ID1588093	1588093	676	55.71456527709961	46.72628597990608	28.042240824157112	0.0	550.0	550	0.5	1		154.1891891891892	90.0	6.0	735.0	5705.0	169.5121820987503	0.4245275544233775	0.5421482191597908
nascent_Set2Cell1.47561	ID2345797	2345797	676	44.37403869628906	45.36540863035089	28.975873165130317	0.0	819.0	819	0.5	1		146.67567567567568	119.0	11.0	452.0	5427.0	96.06972411687195	0.39510533588093827	0.8647835995495614
nascent_Set2Cell1.47562	ID1862523	1862523	676	79.59591674804688	46.69248186308827	28.242713821279615	0.0	648.0	648	0.5	1		211.2972972972973	203.0	26.0	542.0	7818.0	116.7927568304133	0.5217603692328423	1.24060305686457
nascent_Set2Cell1.47563	ID2300747	2300747	676	61.06532287597656	45.79435217681301	28.65844401094594	0.0	801.0	801	0.5	1		181.0	145.0	18.0	577.0	6697.0	138.42647466756094	0.48348963669319883	0.8522991683065452
nascent_Set2Cell1.47564	ID1985399	1985399	676	75.73486328125	46.585779202199824	28.24396530930327	0.0	687.0	687	0.5	1		243.3783783783784	218.0	3.0	696.0	9005.0	172.40026929460655	0.5311283267405484	0.9794041094912291
nascent_Set2Cell1.47565	ID1737587	1737587	676	79.64306640625	46.73197568141162	28.419534227835424	0.0	598.0	598	0.5	1		201.78378378378378	141.0	0.0	798.0	7466.0	214.8657378115117	0.5915289429831123	0.6980886006912081
nascent_Set2Cell1.47566	ID1538942	1538942	676	53.97185134887695	46.670151465937046	27.947194375038595	0.0	535.0	535	0.5	1		178.27027027027026	121.0	0.0	719.0	6596.0	184.82238450418774	0.45554696211139856	0.6037557531893524
nascent_Set2Cell1.47567	ID959332	959332	676	48.60877227783203	47.54542252328299	28.625420316634212	0.0	334.0	334	0.5	1		140.3783783783784	84.0	0.0	741.0	5194.0	166.79784027234743	0.45069771938682335	0.5229356212413305
nascent_Set2Cell1.47568	ID1969010	1969010	676	85.01046752929688	46.635711599623704	28.269012635661312	0.0	683.0	683	0.5	1		259.13513513513516	216.0	0.0	893.0	9588.0	193.35936062767257	0.5344766031835921	0.9335971629910091
nascent_Set2Cell1.47569	ID1022818	1022818	676	49.91035079956055	47.36734524808334	28.46011267598545	0.0	356.0	356	0.5	1		142.0	92.0	0.0	672.0	5254.0	149.0218104842375	0.4294840770496564	0.5725800995146839
nascent_Set2Cell1.47570	ID2056049	2056049	676	65.1707992553711	46.42186188348051	28.180989869798626	0.0	710.0	710	0.5	1		217.24324324324326	176.0	0.0	728.0	8038.0	173.78713118918492	0.4935595479400292	0.8261818969120365
nascent_Set2Cell1.47571	ID1140606	1140606	676	49.23118591308594	47.0903013941515	28.039566612731853	0.0	401.0	401	0.5	1		148.40540540540542	129.0	0.0	542.0	5491.0	114.50411430246596	0.44642190007129995	0.8000352567275012
nascent_Set2Cell1.47572	ID1556327	1556327	676	64.31526947021484	46.71719651614043	28.06584072539507	0.0	543.0	543	0.5	1		165.86486486486487	102.0	0.0	753.0	6137.0	177.02811486725335	0.46000722857391224	0.5904074112582944
[truncated: 23,361 more rows]
