# Supplementary material for: Hundreds of myosin 10s are pushed to the tips of filopodia and could cause traffic jams on actin
Source: eLife. 2024 Oct 31;12:RP90603. doi: 10.7554/eLife.90603 (PMC11527427; doi:10.7554/eLife.90603)
Supplement: Figure 4—source data 7. [file elife-90603-fig4-data7.zip › Figure 4source data 7_240219Set3_retrograde_Cells.csv]

	LABEL	ID	TRACK_ID	QUALITY	POSITION_X	POSITION_Y	POSITION_Z	POSITION_T	FRAME	RADIUS	VISIBILITY	MANUAL_SPOT_COLOR	MEAN_INTENSITY_CH1	MEDIAN_INTENSITY_CH1	MIN_INTENSITY_CH1	MAX_INTENSITY_CH1	TOTAL_INTENSITY_CH1	STD_INTENSITY_CH1	CONTRAST_CH1	SNR_CH1
retrograde_Set3Cell1.3788	ID2675753	2675753	36	74.92723083496094	57.17321008623734	23.79222392963919	0.0	224.0	224	0.5	1		312.56756756756755	271.0	46.0	655.0	11565.0	162.07826308102935	0.23200281890963917	0.7263245020250502
retrograde_Set3Cell1.3789	ID2474023	2474023	36	121.28874969482422	58.1613536656326	23.46064635205355	0.0	111.0	111	0.5	1		391.4594594594595	327.0	81.0	1079.0	14484.0	253.57757903369256	0.4185591087484197	0.9109935399763507
retrograde_Set3Cell1.3790	ID2649643	2649643	36	73.54557037353516	57.33015105035946	23.736760043936144	0.0	210.0	210	0.5	1		320.5135135135135	289.0	62.0	794.0	11859.0	162.49677289472922	0.27928868936638523	0.861224523590186
retrograde_Set3Cell1.3791	ID2648109	2648109	36	71.46450805664062	57.421344501735014	23.74534255834782	0.0	208.0	208	0.5	1		296.56756756756755	218.0	67.0	828.0	10973.0	201.33809880405155	0.2710642620379941	0.6282499201194359
retrograde_Set3Cell1.3792	ID2705967	2705967	36	57.689727783203125	57.05535669659746	23.8891095047382	0.0	240.0	240	0.5	1		275.3243243243243	220.0	11.0	852.0	10187.0	185.56805490979042	0.21145259094344718	0.5179382082196683
retrograde_Set3Cell1.3793	ID2567213	2567213	36	70.82614135742188	57.76241299464969	23.670027492616253	0.0	166.0	166	0.5	1		315.5135135135135	293.0	134.0	686.0	11674.0	125.10054214768873	0.2794644800162712	1.1017603828055644
retrograde_Set3Cell1.3794	ID2529324	2529324	36	114.08756256103516	57.92157088767349	23.536833393546296	0.0	140.0	140	0.5	1		388.0	309.0	0.0	1077.0	14356.0	250.76571624614965	0.4102680599727397	0.9002426782232288
retrograde_Set3Cell1.3795	ID2440238	2440238	36	130.24179077148438	58.31628524231549	23.439390216401215	0.0	93.0	93	0.5	1		398.2432432432432	277.0	63.0	1091.0	14735.0	306.310609005286	0.4581682026005415	0.8170218942960452
retrograde_Set3Cell1.3796	ID2620972	2620972	36	66.57842254638672	57.64290405878223	23.690315192421707	0.0	193.0	193	0.5	1		274.7567567567568	195.0	0.0	778.0	10166.0	205.2539626637917	0.2512814443543663	0.5376408288090881
retrograde_Set3Cell1.3797	ID2601003	2601003	36	79.355224609375	57.64499284245826	23.61921385169343	0.0	182.0	182	0.5	1		305.5135135135135	280.0	37.0	877.0	11304.0	199.9060364857035	0.29369475447810256	0.6939031908641585
retrograde_Set3Cell1.3798	ID2682407	2682407	36	73.67996978759766	57.07614522769763	23.83823761517371	0.0	227.0	227	0.5	1		302.2162162162162	227.0	4.0	858.0	11182.0	206.71493188220114	0.23982504910832075	0.5656008408708781
retrograde_Set3Cell1.3799	ID2640952	2640952	36	78.62223052978516	57.38154238613439	23.734756009211882	0.0	205.0	205	0.5	1		301.5135135135135	251.0	49.0	759.0	11156.0	194.68929971475941	0.2789699665437549	0.675603356093292
retrograde_Set3Cell1.3800	ID2443828	2443828	36	122.76702117919922	58.32863090458942	23.440731192852905	0.0	95.0	95	0.5	1		374.6756756756757	266.0	35.0	1050.0	13863.0	274.3237193590868	0.4252927196732138	0.8150908463954742
retrograde_Set3Cell1.3801	ID2318389	2318389	36	158.51548767089844	58.873616159468966	23.450297871077247	0.0	26.0	26	0.5	1		420.1081081081081	307.0	84.0	1169.0	15544.0	337.2960110927775	0.4780968055317447	0.8057360914707511
retrograde_Set3Cell1.3802	ID2555965	2555965	36	101.18852996826172	57.8972112861183	23.58222340052279	0.0	154.0	154	0.5	1		338.7027027027027	300.0	43.0	954.0	12532.0	216.91381607358164	0.38015574997829155	0.8601910263937445
retrograde_Set3Cell1.3803	ID2686004	2686004	36	68.93282318115234	57.08865009335087	23.837025599995215	0.0	229.0	229	0.5	1		316.1621621621622	277.0	49.0	792.0	11698.0	172.65050013016236	0.26283054023054125	0.7622594186246341
retrograde_Set3Cell1.3804	ID2436665	2436665	36	142.8770751953125	58.29886820469029	23.419284968645883	0.0	94.0	94	0.5	1		393.5945945945946	307.0	26.0	1091.0	14563.0	296.7745552378718	0.508057550160235	0.8936088325119363
retrograde_Set3Cell1.3805	ID2709557	2709557	36	70.45793914794922	57.13601558807521	23.86594088957379	0.0	243.0	243	0.5	1		313.81081081081084	273.0	74.0	776.0	11611.0	183.2723895429117	0.2860763214551783	0.7617562475290339
retrograde_Set3Cell1.3806	ID2532871	2532871	36	94.98793029785156	57.869599104036794	23.612665096807763	0.0	150.0	150	0.5	1		348.3783783783784	321.0	41.0	917.0	12890.0	211.24306055023587	0.35205858221242564	0.8588516698673287
retrograde_Set3Cell1.3807	ID2481158	2481158	36	118.6872329711914	58.16254305991705	23.48013128886133	0.0	118.0	118	0.5	1		394.7027027027027	299.0	63.0	1094.0	14604.0	269.3686924876246	0.38998458385326795	0.822224538461255
retrograde_Set3Cell1.3808	ID2702349	2702349	36	66.31869506835938	57.07961962229524	23.89617529905729	0.0	238.0	238	0.5	1		302.1081081081081	297.0	75.0	718.0	11178.0	167.48644784044532	0.22973418974840695	0.673949088614445
retrograde_Set3Cell1.3809	ID2617357	2617357	36	82.01333618164062	57.66456267028057	23.677175963388898	0.0	191.0	191	0.5	1		309.4864864864865	273.0	73.0	876.0	11451.0	211.02877918816108	0.32502575719476895	0.7194878391314615
retrograde_Set3Cell1.3810	ID2570251	2570251	36	96.2184829711914	57.80913522332711	23.601369828046522	0.0	164.0	164	0.5	1		346.56756756756755	285.0	73.0	879.0	12823.0	211.52719033791433	0.33673332330977795	0.8254543012985529
retrograde_Set3Cell1.3811	ID2428939	2428939	36	131.58880615234375	58.37139538776377	23.44434617144808	0.0	85.0	85	0.5	1		376.2162162162162	265.0	0.0	1241.0	13920.0	288.42321673532444	0.44946501616741014	0.8089570183980597
retrograde_Set3Cell1.3812	ID2293261	2293261	36	148.75506591796875	58.95836533637027	23.332328822247614	0.0	15.0	15	0.5	1		402.3783783783784	230.0	49.0	1449.0	14888.0	362.4180636403943	0.5109433100579308	0.7508952258875816
retrograde_Set3Cell1.3813	ID2291217	2291217	36	143.2646026611328	58.98591529342826	23.341486968254742	0.0	12.0	12	0.5	1		384.5135135135135	218.0	0.0	1610.0	14227.0	370.0472658715086	0.5337946648159503	0.7232549411848527
retrograde_Set3Cell1.3814	ID2323991	2323991	36	143.1036376953125	58.80406031799795	23.44180595717502	0.0	31.0	31	0.5	1		413.1621621621622	292.0	60.0	1356.0	15287.0	333.9928071009841	0.49931840504422714	0.8239429187252024
retrograde_Set3Cell1.3815	ID2351636	2351636	36	135.0301971435547	58.714571680922376	23.451718135622546	0.0	42.0	42	0.5	1		402.13513513513516	284.0	78.0	1163.0	14879.0	316.1313160840112	0.4386658125625819	0.7757260242959269
retrograde_Set3Cell1.3816	ID2425957	2425957	36	136.9468231201172	58.3417858056639	23.45723075260058	0.0	84.0	84	0.5	1		414.27027027027026	312.0	85.0	1164.0	15328.0	304.45877741846624	0.4506651524024158	0.8454191153651349
retrograde_Set3Cell1.3817	ID2689642	2689642	36	52.74261474609375	57.12811295439958	23.90512104203859	0.0	235.0	235	0.5	1		261.2432432432432	282.0	28.0	696.0	9666.0	144.71262814538593	0.2107180020811654	0.6283871152156276
retrograde_Set3Cell1.3818	ID2470502	2470502	36	143.44871520996094	58.24945274840034	23.458249594992406	0.0	104.0	104	0.5	1		420.2162162162162	327.0	4.0	1112.0	15548.0	287.62022946308275	0.4496105441086755	0.9062927867756154
retrograde_Set3Cell1.3819	ID2655340	2655340	36	62.39775085449219	57.31973832260401	23.799048624493082	0.0	213.0	213	0.5	1		287.1081081081081	229.0	24.0	658.0	10623.0	166.95953997297664	0.23021212627359278	0.643594621617034
retrograde_Set3Cell1.3820	ID2296933	2296933	36	160.68829345703125	58.97625949655487	23.346118839160486	0.0	13.0	13	0.5	1		412.7567567567568	243.0	0.0	1518.0	15272.0	376.21908550776675	0.5269694863371587	0.7572485902911238
retrograde_Set3Cell1.3821	ID2563183	2563183	36	88.1741943359375	57.91590240146182	23.62612182737159	0.0	163.0	163	0.5	1		336.81081081081084	314.0	103.0	786.0	12462.0	175.4037941180036	0.3326526362872192	0.9586300576783846
retrograde_Set3Cell1.3822	ID2651746	2651746	36	65.60028839111328	57.39885276968674	23.722705070104297	0.0	209.0	209	0.5	1		266.7837837837838	244.0	20.0	728.0	9871.0	186.83238702334467	0.22128708248099074	0.5174585418155294
retrograde_Set3Cell1.3823	ID2332777	2332777	36	138.05862426757812	58.783110417374964	23.473145507061457	0.0	35.0	35	0.5	1		408.6756756756757	264.0	97.0	1354.0	15121.0	319.9868967850311	0.43408835153851905	0.7731768000258269
retrograde_Set3Cell1.3824	ID2281071	2281071	36	155.6277313232422	59.09914897450164	23.286552952400907	0.0	0.0	0	0.5	1		405.7027027027027	226.0	74.0	1270.0	15011.0	349.38230134409	0.5163708753490076	0.7908485085549564
retrograde_Set3Cell1.3825	ID2604648	2604648	36	79.18465423583984	57.63031047998493	23.661214139755277	0.0	184.0	184	0.5	1		317.5135135135135	281.0	31.0	882.0	11748.0	214.26264018484176	0.2745048847821472	0.6383433377845824
retrograde_Set3Cell1.3826	ID2336364	2336364	36	144.8865203857422	58.813570864865326	23.440131238213773	0.0	32.0	32	0.5	1		414.18918918918916	279.0	0.0	1246.0	15325.0	336.36131679406213	0.4737389120518702	0.7916645872758807
retrograde_Set3Cell1.3827	ID2548854	2548854	36	97.34291076660156	57.86509082008191	23.585762883699875	0.0	152.0	152	0.5	1		365.97297297297297	319.0	93.0	838.0	13541.0	194.4358629594983	0.3428023837902265	0.9610242962046125
retrograde_Set3Cell1.3828	ID2504311	2504311	36	108.79153442382812	58.12061046941912	23.54996199534066	0.0	128.0	128	0.5	1		377.4864864864865	292.0	26.0	1009.0	13967.0	233.7108400497434	0.3765866135706607	0.8837183733779925
retrograde_Set3Cell1.3829	ID2559602	2559602	36	102.12604522705078	57.81582837851928	23.59774768339505	0.0	159.0	159	0.5	1		346.2432432432432	364.0	54.0	733.0	12811.0	185.56271856847357	0.36841261983357326	1.0047037054307613
retrograde_Set3Cell1.3830	ID2661502	2661502	36	65.88749694824219	57.27204976316792	23.812913681839223	0.0	220.0	220	0.5	1		273.97297297297297	252.0	0.0	706.0	10137.0	171.0872887164922	0.2555055376920329	0.6517809437977563
retrograde_Set3Cell1.3831	ID2511472	2511472	36	120.13199615478516	58.034077058127544	23.54787270686672	0.0	131.0	131	0.5	1		380.56756756756755	308.0	78.0	1304.0	14081.0	247.94461081062042	0.40050629328095066	0.8778723631140848
retrograde_Set3Cell1.3832	ID2284149	2284149	36	158.96275329589844	59.079770623012635	23.289595203225385	0.0	1.0	1	0.5	1		407.81081081081084	261.0	43.0	1425.0	15089.0	382.12409545110387	0.5296033281233932	0.7390200006596667
retrograde_Set3Cell1.3833	ID2305658	2305658	36	164.07615661621094	58.90952381031348	23.40961500185317	0.0	21.0	21	0.5	1		447.1621621621622	320.0	75.0	1358.0	16545.0	341.4232883999887	0.48414575451924924	0.8544791616478817
retrograde_Set3Cell1.3834	ID2343546	2343546	36	144.108642578125	58.75841173212763	23.42968118136662	0.0	39.0	39	0.5	1		397.8918918918919	304.0	71.0	1317.0	14722.0	326.8328475080346	0.4898359328551731	0.8005373201830941
retrograde_Set3Cell1.3835	ID2295423	2295423	36	152.56947326660156	59.00456104528977	23.33547388710307	0.0	8.0	8	0.5	1		406.2162162162162	237.0	0.0	1631.0	15030.0	384.32423631436336	0.574643239224646	0.7714461357647311
retrograde_Set3Cell1.3836	ID2282622	2282622	36	158.40301513671875	59.066030444441445	23.319519867201052	0.0	4.0	4	0.5	1		405.4594594594595	254.0	72.0	1541.0	15002.0	359.3753527221144	0.510773233635593	0.7628830982974416
retrograde_Set3Cell1.3837	ID2305150	2305150	36	157.20408630371094	58.883178619472886	23.37646615123057	0.0	19.0	19	0.5	1		408.05405405405406	247.0	41.0	1438.0	15098.0	355.9907884221745	0.548461663248798	0.8119976101624987
retrograde_Set3Cell1.3838	ID2644553	2644553	36	72.27937316894531	57.424682670727044	23.759811055724462	0.0	206.0	206	0.5	1		291.4054054054054	263.0	45.0	655.0	10782.0	180.5430788019948	0.224809055037479	0.5925052004626121
retrograde_Set3Cell1.3839	ID2321986	2321986	36	133.95957946777344	58.8097659774287	23.432903255081573	0.0	28.0	28	0.5	1		376.3243243243243	249.0	28.0	1194.0	13924.0	343.52899392870705	0.47972285647282187	0.7102952616647423
retrograde_Set3Cell1.3840	ID2390599	2390599	36	124.74494171142578	58.50379191627088	23.440655335000358	0.0	64.0	64	0.5	1		386.64864864864865	341.0	64.0	1061.0	14306.0	262.25350503072576	0.42655899730187374	0.8816872502751916
retrograde_Set3Cell1.3841	ID2275910	2275910	36	159.61329650878906	58.994856294927196	23.34867715082502	0.0	7.0	7	0.5	1		397.7027027027027	218.0	8.0	1613.0	14715.0	387.25887586592114	0.5269411787008887	0.7088053530791121
retrograde_Set3Cell1.3842	ID2525773	2525773	36	107.57311248779297	57.89100888010963	23.523721166349368	0.0	141.0	141	0.5	1		359.0810810810811	301.0	70.0	884.0	13286.0	227.8107619126964	0.3141712838417814	0.7536380145975967
retrograde_Set3Cell1.3843	ID2433099	2433099	36	128.81686401367188	58.33719327719638	23.455764305869472	0.0	91.0	91	0.5	1		360.3243243243243	250.0	3.0	1151.0	13332.0	315.86205270075783	0.4549026027173023	0.7133630722579791
retrograde_Set3Cell1.3844	ID2624603	2624603	36	73.34922790527344	57.64011182654556	23.707075191828135	0.0	196.0	196	0.5	1		302.27027027027026	226.0	24.0	851.0	11184.0	203.30213540014344	0.2879399577897415	0.6647981605745116
retrograde_Set3Cell1.3845	ID2339926	2339926	36	145.63681030273438	58.74971163408501	23.442807892429972	0.0	38.0	38	0.5	1		428.2432432432432	243.0	66.0	1430.0	15845.0	381.40350500963365	0.4679811161833987	0.7158857131095938
retrograde_Set3Cell1.3846	ID2493022	2493022	36	113.80167388916016	58.065716529244504	23.534400745888348	0.0	125.0	125	0.5	1		384.43243243243245	308.0	42.0	1140.0	14224.0	240.93377842383492	0.41530645682098144	0.9364196511426365
retrograde_Set3Cell1.3847	ID2329177	2329177	36	144.44610595703125	58.87419798181119	23.434876158010972	0.0	24.0	24	0.5	1		405.6756756756757	309.0	34.0	1291.0	15010.0	324.6890866706225	0.45240112225582546	0.7783561658637626
retrograde_Set3Cell1.3848	ID2591836	2591836	36	73.45021057128906	57.73665902486741	23.633135372842208	0.0	175.0	175	0.5	1		284.3783783783784	194.0	0.0	934.0	10522.0	211.0869161890101	0.292788575418318	0.61022763992976
retrograde_Set3Cell1.3849	ID2552413	2552413	36	98.69627380371094	57.81716639471888	23.60366023438787	0.0	153.0	153	0.5	1		334.94594594594594	278.0	60.0	896.0	12393.0	223.42683937377032	0.3492446253851722	0.7760834352259356
retrograde_Set3Cell1.3850	ID2302047	2302047	36	155.71417236328125	58.97980337884543	23.326696222936768	0.0	10.0	10	0.5	1		397.8378378378378	220.0	1.0	1582.0	14720.0	370.45831325786423	0.5110579419179208	0.7264166006709417
retrograde_Set3Cell1.3851	ID2579111	2579111	36	74.74073028564453	57.71128017433404	23.640487698065602	0.0	168.0	168	0.5	1		334.18918918918916	334.0	116.0	611.0	12365.0	121.7177604674569	0.31499172991724805	1.3153598136605265
retrograde_Set3Cell1.3852	ID2492068	2492068	36	108.78168487548828	58.172697871895885	23.51252619753805	0.0	124.0	124	0.5	1		363.64864864864865	281.0	29.0	1013.0	13455.0	250.9056060017853	0.3940740991648427	0.8193956269733307
retrograde_Set3Cell1.3853	ID2658987	2658987	36	74.660888671875	57.23410516083856	23.790120866049403	0.0	214.0	214	0.5	1		278.35135135135135	214.0	46.0	718.0	10299.0	193.57731963915268	0.21086766549585162	0.5008205784552909
retrograde_Set3Cell1.3854	ID2411682	2411682	36	137.12806701660156	58.39986918642862	23.46888684717041	0.0	79.0	79	0.5	1		393.3243243243243	279.0	64.0	1096.0	14553.0	290.9517957453561	0.43946245277321394	0.8254317941933377
retrograde_Set3Cell1.3855	ID2575535	2575535	36	73.51810455322266	57.77108508317097	23.680722708352903	0.0	169.0	169	0.5	1		312.2162162162162	294.0	62.0	567.0	11552.0	130.88398916070147	0.24435440352899623	0.9368606745283983
retrograde_Set3Cell1.3856	ID2631840	2631840	36	81.51387023925781	57.548061525684595	23.681343732871916	0.0	195.0	195	0.5	1		313.0810810810811	291.0	27.0	876.0	11584.0	204.4474094803924	0.3050683496529708	0.7159275971827869
retrograde_Set3Cell1.3857	ID2693280	2693280	36	76.23851776123047	57.16622454640975	23.818777428640324	0.0	233.0	233	0.5	1		298.0810810810811	250.0	0.0	851.0	11029.0	215.01335596479404	0.2415958017977451	0.539520707835249
retrograde_Set3Cell1.3858	ID2518703	2518703	36	106.43089294433594	57.9687968348834	23.566374599811027	0.0	136.0	136	0.5	1		354.8918918918919	299.0	65.0	1021.0	13131.0	230.34391965346367	0.39486881967326976	0.8723058708588405
retrograde_Set3Cell1.3859	ID2582702	2582702	36	84.96551513671875	57.74670628288577	23.64212222483664	0.0	173.0	173	0.5	1		326.7027027027027	243.0	93.0	947.0	12088.0	231.62611933708848	0.34365589467096974	0.7214910162957828
retrograde_Set3Cell1.3860	ID2538156	2538156	36	100.80982208251953	57.8994822865498	23.555148759110647	0.0	144.0	144	0.5	1		369.7027027027027	322.0	20.0	1077.0	13679.0	231.52104114419603	0.35371978524951136	0.8344930626947731
retrograde_Set3Cell1.3861	ID2408104	2408104	36	135.54434204101562	58.40957328077597	23.454697390324625	0.0	75.0	75	0.5	1		402.4594594594595	289.0	95.0	1082.0	14891.0	285.99209338280224	0.4467505509401248	0.8690995977043325
retrograde_Set3Cell1.3862	ID2459817	2459817	36	129.590576171875	58.24452264382432	23.48512755739099	0.0	103.0	103	0.5	1		399.43243243243245	297.0	83.0	1087.0	14779.0	267.14577174898983	0.4203262558020694	0.8849595489212366
retrograde_Set3Cell1.3863	ID2309299	2309299	36	158.46119689941406	58.97040671805126	23.324561567197307	0.0	17.0	17	0.5	1		421.02702702702703	250.0	31.0	1566.0	15578.0	382.9705882590352	0.5295150026080203	0.7612005218667964
retrograde_Set3Cell1.3864	ID2386615	2386615	36	137.50892639160156	58.53753334384971	23.494756191553975	0.0	58.0	58	0.5	1		390.0810810810811	261.0	49.0	1158.0	14433.0	300.5474059832213	0.4622302578769765	0.8205678628725569
retrograde_Set3Cell1.3865	ID2497205	2497205	36	113.90900421142578	58.14924922946462	23.507814364566205	0.0	123.0	123	0.5	1		377.94594594594594	276.0	42.0	1193.0	13984.0	260.4098208109187	0.43155142748022474	0.8750400509452237
retrograde_Set3Cell1.3866	ID2541744	2541744	36	107.41899108886719	57.89985771284288	23.538429782583712	0.0	146.0	146	0.5	1		350.3243243243243	314.0	15.0	1041.0	12962.0	235.9932972275618	0.3457158743896827	0.762722515266333
retrograde_Set3Cell1.3867	ID2347193	2347193	36	125.29983520507812	58.71487595450603	23.460050435096676	0.0	40.0	40	0.5	1		397.43243243243245	299.0	35.0	1355.0	14705.0	326.63975574021913	0.4310986881844899	0.7330462492982001
retrograde_Set3Cell1.3868	ID2452666	2452666	36	131.63856506347656	58.27533850242346	23.46591917570951	0.0	100.0	100	0.5	1		411.5135135135135	329.0	0.0	1233.0	15226.0	286.60567390111504	0.4589840852741104	0.9033923025428015
retrograde_Set3Cell1.3869	ID2400900	2400900	36	139.28440856933594	58.47193049718552	23.44156748826922	0.0	71.0	71	0.5	1		402.13513513513516	341.0	10.0	1150.0	14879.0	301.204449037726	0.4621548276878652	0.8439850706860509
retrograde_Set3Cell1.3870	ID2628232	2628232	36	51.32719039916992	58.312160867018044	23.524111975472138	0.0	198.0	198	0.5	1		210.48648648648648	154.0	0.0	578.0	7788.0	163.9264099157542	0.1481002421784579	0.33126934340050646
retrograde_Set3Cell1.3871	ID2418821	2418821	36	132.91192626953125	58.39243240873871	23.42209689023184	0.0	80.0	80	0.5	1		376.2972972972973	267.0	76.0	1084.0	13923.0	283.33616320791344	0.45868195067552564	0.8352377749761839
retrograde_Set3Cell1.3872	ID2422405	2422405	36	123.85945129394531	58.39264604876227	23.45133261762949	0.0	82.0	82	0.5	1		387.56756756756755	321.0	6.0	1029.0	14340.0	256.4491004880718	0.4279846148101124	0.9059012768047253
retrograde_Set3Cell1.3873	ID2522247	2522247	36	110.83373260498047	57.907644670489965	23.580624092943246	0.0	137.0	137	0.5	1		383.97297297297297	335.0	82.0	1082.0	14207.0	231.97958321159865	0.3873111555543037	0.9242022376619669
retrograde_Set3Cell1.3874	ID2628238	2628238	36	65.25959777832031	57.60519613671329	23.706121325976447	0.0	198.0	198	0.5	1		287.02702702702703	236.0	42.0	616.0	10620.0	154.52588536956924	0.20739074255055387	0.6381063591263406
retrograde_Set3Cell1.3875	ID2397324	2397324	36	120.7642822265625	58.476704497280444	23.429601420677848	0.0	66.0	66	0.5	1		365.97297297297297	247.0	23.0	1134.0	13541.0	316.6942519990681	0.41960594167098036	0.6831446153737252
retrograde_Set3Cell1.3876	ID2608267	2608267	36	75.58531188964844	57.62346565773953	23.659086108142862	0.0	186.0	186	0.5	1		285.1621621621622	250.0	0.0	871.0	10551.0	213.51353242482904	0.24713831501123765	0.529324441919021
retrograde_Set3Cell1.3877	ID2507913	2507913	36	122.22032928466797	58.111711193884595	23.569344500750592	0.0	129.0	129	0.5	1		375.6216216216216	289.0	47.0	1218.0	13898.0	282.82389017346617	0.4149078112075337	0.7789112101158916
retrograde_Set3Cell1.3878	ID2285709	2285709	36	144.63677978515625	59.076255827307705	23.327306940408167	0.0	2.0	2	0.5	1		391.9189189189189	248.0	0.0	1636.0	14501.0	375.11401069677606	0.568322078694597	0.7572202338998375
retrograde_Set3Cell1.3879	ID2466961	2466961	36	125.91380310058594	58.184912205637076	23.49316667152573	0.0	108.0	108	0.5	1		399.97297297297297	305.0	21.0	1119.0	14799.0	250.69320410131303	0.4104282705873944	0.9285479680836952
retrograde_Set3Cell1.3880	ID2515089	2515089	36	113.14979553222656	58.03111186031544	23.556696041041178	0.0	133.0	133	0.5	1		389.5945945945946	329.0	109.0	946.0	14415.0	218.81593729528572	0.3916759922523761	1.0021962768442383
retrograde_Set3Cell1.3881	ID2300569	2300569	36	151.02401733398438	59.00634411163613	23.326669376896426	0.0	9.0	9	0.5	1		399.1081081081081	242.0	0.0	1484.0	14767.0	380.0400405647179	0.5204329136330966	0.718933437428062
retrograde_Set3Cell1.3882	ID2545306	2545306	36	109.45537567138672	57.846006198896006	23.55740696302379	0.0	151.0	151	0.5	1		390.6216216216216	318.0	166.0	910.0	14453.0	208.2140126770412	0.36634620978532784	1.0060215101501306
retrograde_Set3Cell1.3883	ID2287263	2287263	36	183.41522216796875	59.01008438248916	23.329197337375568	0.0	5.0	5	0.5	1		422.6756756756757	252.0	23.0	1476.0	15639.0	400.174757245302	0.5454790782177051	0.7455942134428225
retrograde_Set3Cell1.3884	ID2393753	2393753	36	126.00106811523438	58.4912120481136	23.495322281696097	0.0	69.0	69	0.5	1		378.02702702702703	241.0	69.0	1222.0	13987.0	293.49062889511356	0.4235777048038046	0.7664971116168567
retrograde_Set3Cell1.3885	ID2499736	2499736	36	119.84930419921875	58.16110878153681	23.526207954342084	0.0	122.0	122	0.5	1		394.3783783783784	272.0	70.0	1108.0	14592.0	255.77055161819368	0.4485289380205343	0.9548954954506754
retrograde_Set3Cell1.3886	ID2404507	2404507	36	128.3878173828125	58.436506157688115	23.428587955704675	0.0	74.0	74	0.5	1		391.3783783783784	302.0	47.0	1163.0	14481.0	302.1589308948513	0.4290062776592757	0.7777157613638062
retrograde_Set3Cell1.3887	ID2664087	2664087	36	79.40740203857422	57.2354544486719	23.750674815795836	0.0	221.0	221	0.5	1		281.3243243243243	256.0	0.0	745.0	10409.0	215.29386300460925	0.22249174492612211	0.4756347718051539
retrograde_Set3Cell1.3888	ID2456295	2456295	36	128.21163940429688	58.25912809791735	23.454793838788163	0.0	99.0	99	0.5	1		400.3243243243243	308.0	68.0	1093.0	14812.0	277.95163988383683	0.4119894369908807	0.8404799696825631
retrograde_Set3Cell1.3889	ID2490083	2490083	36	133.2477264404297	58.09227132323869	23.49720295064677	0.0	121.0	121	0.5	1		385.4594594594595	284.0	73.0	1100.0	14262.0	265.3741169027641	0.44094964368446443	0.8889766089087844
retrograde_Set3Cell1.3890	ID2673390	2673390	36	59.65970230102539	57.2498094259057	23.762911659642306	0.0	222.0	222	0.5	1		273.3783783783784	257.0	16.0	671.0	10115.0	167.547563951811	0.19556532956011302	0.5337951121258544
retrograde_Set3Cell1.3891	ID2700527	2700527	36	62.92692565917969	57.10193297881267	23.85824582741556	0.0	236.0	236	0.5	1		285.5135135135135	239.0	45.0	713.0	10564.0	166.4538010015628	0.18261771887834652	0.5297384290500351
retrograde_Set3Cell1.3892	ID2586351	2586351	36	79.34180450439453	57.8138045375106	23.64366112537826	0.0	171.0	171	0.5	1		336.0810810810811	321.0	57.0	824.0	12435.0	148.7877642778424	0.3107383570668424	1.0709907002349013
retrograde_Set3Cell1.3893	ID2354410	2354410	36	146.81068420410156	58.700352187140005	23.469527660121553	0.0	43.0	43	0.5	1		415.64864864864865	281.0	77.0	1187.0	15379.0	317.3646882457866	0.44449140755672606	0.806020657863441
retrograde_Set3Cell1.3894	ID2486511	2486511	36	113.52470397949219	58.152301809189204	23.49471814524835	0.0	112.0	112	0.5	1		389.56756756756755	310.0	0.0	1050.0	14414.0	258.0419367876879	0.41626202986510114	0.8874536547277468
retrograde_Set3Cell1.3895	ID2379496	2379496	36	129.35873413085938	58.52677222001143	23.456806234552936	0.0	60.0	60	0.5	1		391.05405405405406	276.0	74.0	1235.0	14469.0	304.47914961874244	0.4404836150512261	0.78547192339538
retrograde_Set3Cell1.3896	ID2479337	2479337	36	133.87200927734375	58.19130905141833	23.491501950405222	0.0	114.0	114	0.5	1		395.2972972972973	347.0	70.0	1029.0	14626.0	247.89265876639078	0.4289529666126032	0.9573746339733078
retrograde_Set3Cell1.3897	ID2375913	2375913	36	143.3263702392578	58.54380508844541	23.472619816337147	0.0	59.0	59	0.5	1		428.7567567567568	291.0	145.0	1274.0	15864.0	303.9209880330198	0.4256319016867561	0.8423780595026131
retrograde_Set3Cell1.3898	ID2414826	2414826	36	138.788818359375	58.390831203404026	23.464782004365667	0.0	78.0	78	0.5	1		394.86486486486484	282.0	100.0	1126.0	14610.0	300.31420232836166	0.49621942266987495	0.8721297219955246
retrograde_Set3Cell1.3899	ID2361579	2361579	36	148.70953369140625	58.57765368230659	23.5027981444077	0.0	52.0	52	0.5	1		389.1621621621622	268.0	0.0	1078.0	14399.0	288.83602744593816	0.4791939334612835	0.8729621911176761
retrograde_Set3Cell1.3900	ID2368757	2368757	36	152.065673828125	58.63420671947094	23.503996264102305	0.0	48.0	48	0.5	1		432.02702702702703	282.0	86.0	1444.0	15985.0	354.33580169150326	0.42549677676043424	0.7278735063757092
retrograde_Set3Cell1.3901	ID2696944	2696944	36	54.463829040527344	57.0888648294294	23.895521359851426	0.0	237.0	237	0.5	1		283.2432432432432	268.0	70.0	708.0	10480.0	154.560201396918	0.17944073091735838	0.5576180035779217
retrograde_Set3Cell1.3902	ID2482943	2482943	36	118.62806701660156	58.1373896966533	23.478534635771158	0.0	119.0	119	0.5	1		373.6756756756757	321.0	27.0	1158.0	13826.0	271.49054148186104	0.433337387084748	0.8322385936970198
retrograde_Set3Cell1.3903	ID2534084	2534084	36	108.29241180419922	57.905559512855426	23.576848330537825	0.0	148.0	148	0.5	1		364.72972972972974	315.0	44.0	869.0	13495.0	204.53628429105578	0.3398549766512505	0.9046209443675604
retrograde_Set3Cell1.3904	ID2635468	2635468	36	62.188819885253906	57.47585893543838	23.736950309235617	0.0	201.0	201	0.5	1		268.0810810810811	191.0	0.0	823.0	9919.0	209.97002145523038	0.19562467221261198	0.4177992231572762
retrograde_Set3Cell1.3905	ID2289350	2289350	36	167.71673583984375	58.97456367528007	23.32456511457811	0.0	14.0	14	0.5	1		413.0	226.0	56.0	1620.0	15281.0	402.21048939302636	0.5765673175745119	0.7510418824053687
retrograde_Set3Cell1.3906	ID2372290	2372290	36	142.30873107910156	58.64311452512762	23.490464060645596	0.0	49.0	49	0.5	1		412.43243243243245	294.0	23.0	1362.0	15260.0	335.56821963652936	0.4404255637780675	0.7515946499923658
retrograde_Set3Cell1.3907	ID2458307	2458307	36	119.37382507324219	58.26195660158527	23.439881355172417	0.0	102.0	102	0.5	1		367.43243243243245	262.0	44.0	1159.0	13595.0	283.66407563843507	0.4691089472068196	0.8272234887356033
retrograde_Set3Cell1.3908	ID2449100	2449100	36	130.59835815429688	58.29387931513734	23.449512528791402	0.0	96.0	96	0.5	1		402.86486486486484	310.0	47.0	1181.0	14906.0	289.3526454924051	0.42629008848621175	0.8322605363845165
retrograde_Set3Cell1.3909	ID2365135	2365135	36	138.57562255859375	58.59904450233147	23.486295091249612	0.0	50.0	50	0.5	1		390.72972972972974	272.0	12.0	1270.0	14457.0	317.0344923969147	0.47229113513148285	0.7907078214467884
retrograde_Set3Cell1.3910	ID2635461	2635461	36	56.8555908203125	58.370246199242025	23.5578391903967	0.0	201.0	201	0.5	1		223.6216216216216	213.0	0.0	500.0	8274.0	135.15451062299675	0.23296833671010136	0.6252565054374007
retrograde_Set3Cell1.3911	ID2595529	2595529	36	85.36125946044922	57.62159677858857	23.647021879008477	0.0	181.0	181	0.5	1		316.3783783783784	260.0	0.0	958.0	11706.0	229.75401717577958	0.284199822363244	0.6094876000583227
retrograde_Set3Cell1.3912	ID2299085	2299085	36	165.34295654296875	58.99677557487692	23.335987559419383	0.0	11.0	11	0.5	1		419.8918918918919	257.0	0.0	1563.0	15536.0	370.4032175124071	0.5591319199853325	0.8130629228430903
retrograde_Set3Cell1.3913	ID2357971	2357971	36	123.83692169189453	58.63581578759413	23.51719127239582	0.0	46.0	46	0.5	1		412.7027027027027	298.0	76.0	1406.0	15270.0	320.86132906988416	0.443451238028843	0.7903030989673206
retrograde_Set3Cell1.3914	ID2383061	2383061	36	135.9791259765625	58.5780162861931	23.470199495079335	0.0	57.0	57	0.5	1		380.0	271.0	0.0	1248.0	14060.0	313.17584694722404	0.4538765750022993	0.7575923165766932
retrograde_Set3Cell1.3915	ID2669790	2669790	36	72.60176086425781	57.309313097931785	23.76181720899662	0.0	216.0	216	0.5	1		295.5135135135135	234.0	23.0	696.0	10934.0	192.6346025253254	0.20423029288313	0.5203357343159032
retrograde_Set3Cell1.3916	ID2612945	2612945	36	76.91067504882812	57.7531083924514	23.64451606376035	0.0	190.0	190	0.5	1		313.5135135135135	265.0	26.0	988.0	11600.0	231.8462878745338	0.2839704316424636	0.5981418823795084
retrograde_Set3Cell1.3917	ID2666193	2666193	36	73.27469635009766	57.31184120174626	23.743344541188574	0.0	218.0	218	0.5	1		300.3783783783784	250.0	6.0	723.0	11114.0	186.64082430512704	0.24253258829422886	0.6282815895159575
retrograde_Set3Cell1.3918	ID2312922	2312922	36	174.18812561035156	58.92298348299285	23.354001805444558	0.0	18.0	18	0.5	1		429.3243243243243	234.0	87.0	1585.0	15885.0	379.06083168023855	0.5682053122143339	0.8207463284553465
retrograde_Set3Cell1.3919	ID2661590	2661590	36	57.759063720703125	57.245497899969315	23.749833150182827	0.0	219.0	219	0.5	1		259.6756756756757	198.0	12.0	618.0	9608.0	171.7137563333646	0.1848162923623178	0.4717863953773001
retrograde_Set3Cell1.3920	ID2639145	2639145	36	65.36721801757812	57.518691076699454	23.707896330671428	0.0	203.0	203	0.5	1		287.0810810810811	228.0	33.0	776.0	10622.0	180.3812903543766	0.23021823887674409	0.5956630284957861
retrograde_Set3Cell1.3921	ID2619171	2619171	36	85.45928192138672	57.75519743092662	23.64814373546725	0.0	192.0	192	0.5	1		293.4054054054054	234.0	0.0	879.0	10856.0	208.98796608888745	0.29783539681709476	0.6443673447338333
retrograde_Set3Cell1.3922	ID2434860	2434860	36	135.8179473876953	58.36015306533529	23.46878125666909	0.0	90.0	90	0.5	1		376.0	271.0	27.0	1167.0	13912.0	311.52955986016264	0.47098764271070404	0.772892454449348
retrograde_Set3Cell1.3923	ID2589997	2589997	36	79.35435485839844	57.68774732713567	23.661618034453088	0.0	176.0	176	0.5	1		326.0810810810811	278.0	25.0	858.0	12065.0	210.92236307049865	0.3147810706565418	0.7402665659334834
retrograde_Set3Cell1.3924	ID2350894	2350894	36	160.20704650878906	58.755060858474636	23.452154016475674	0.0	41.0	41	0.5	1		443.0	273.0	109.0	1342.0	16391.0	344.87276236638667	0.4684302788844621	0.8195330168879773
retrograde_Set3Cell1.3925	ID2442036	2442036	36	143.8226776123047	58.34609050196153	23.480044061183435	0.0	89.0	89	0.5	1		409.02702702702703	305.0	70.0	1139.0	15134.0	309.0986435937101	0.4617693236070021	0.8360478544704829
retrograde_Set3Cell1.3926	ID2687807	2687807	36	67.2497329711914	57.09438796449187	23.83189444138042	0.0	230.0	230	0.5	1		308.2162162162162	264.0	10.0	749.0	11404.0	188.1903786558139	0.21613167677788922	0.5821379151275232
retrograde_Set3Cell1.3927	ID2320184	2320184	36	132.83749389648438	58.8293375662171	23.438102851079456	0.0	29.0	29	0.5	1		414.9189189189189	307.0	68.0	1307.0	15352.0	333.66211938113366	0.4461328187447438	0.7672595794071214
retrograde_Set3Cell1.3928	ID2391354	2391354	36	134.2935791015625	58.49039979914221	23.477352603557012	0.0	68.0	68	0.5	1		393.5405405405405	281.0	56.0	1105.0	14561.0	271.1008007073091	0.44405257484076355	0.8927709712566696
retrograde_Set3Cell1.3929	ID2305852	2305852	36	157.182373046875	58.92038425322119	23.390345065308832	0.0	20.0	20	0.5	1		411.8378378378378	283.0	15.0	1378.0	15238.0	362.39960399119224	0.5333487821031646	0.790567363266938
retrograde_Set3Cell1.3930	ID2642743	2642743	36	60.773841857910156	57.514668755908964	23.708078259880665	0.0	207.0	207	0.5	1		269.7837837837838	260.0	0.0	751.0	9982.0	206.91129810932338	0.2443594197061613	0.5120883280664428
retrograde_Set3Cell1.3931	ID2615557	2615557	36	89.69741821289062	57.70401578820157	23.64694924399803	0.0	188.0	188	0.5	1		307.7027027027027	271.0	19.0	879.0	11385.0	238.12588464284377	0.3103092623783523	0.6120341115362408
retrograde_Set3Cell1.3932	ID2599170	2599170	36	70.80107116699219	57.73302414887814	23.627408651986265	0.0	180.0	180	0.5	1		288.7567567567568	259.0	0.0	902.0	10684.0	200.72430033442572	0.277013693749605	0.6241196871393542
retrograde_Set3Cell1.3933	ID2572033	2572033	36	80.21220397949219	57.838783202467056	23.608756200888095	0.0	162.0	162	0.5	1		349.56756756756755	275.0	0.0	840.0	12934.0	199.58533966152876	0.3055035240178656	0.8197296924888573
retrograde_Set3Cell1.3934	ID2316548	2316548	36	157.3693389892578	58.962358055029746	23.31959113027323	0.0	16.0	16	0.5	1		411.02702702702703	242.0	9.0	1610.0	15208.0	387.2574141379411	0.5255872634946296	0.7313216196652081
retrograde_Set3Cell1.3935	ID2557696	2557696	36	94.7125015258789	57.926830801223474	23.593112495023774	0.0	158.0	158	0.5	1		336.7027027027027	275.0	93.0	864.0	12458.0	213.2499661149986	0.34953372657305437	0.8178863722312874
retrograde_Set3Cell1.3936	ID2413323	2413323	36	146.04583740234375	58.457917449507	23.452066755719205	0.0	73.0	73	0.5	1		421.5405405405405	329.0	45.0	1284.0	15597.0	306.18073770919057	0.42395654973504165	0.8198154340626889
retrograde_Set3Cell1.3937	ID2704152	2704152	36	60.89402389526367	57.05018708134165	23.92835484909841	0.0	239.0	239	0.5	1		294.13513513513516	308.0	3.0	731.0	10883.0	167.3809962268653	0.20057385765466185	0.5871596424910733
retrograde_Set3Cell1.3938	ID2680604	2680604	36	74.24819946289062	57.23400936286321	23.792619043347088	0.0	223.0	223	0.5	1		293.9189189189189	232.0	43.0	757.0	10875.0	181.0158646175612	0.23934543713225764	0.6271532519513462
retrograde_Set3Cell1.3939	ID2707740	2707740	36	54.867828369140625	57.04856413473179	23.87092001459093	0.0	242.0	242	0.5	1		306.4594594594595	264.0	36.0	732.0	11339.0	178.71634797363402	0.17335753168820342	0.5067002226286147
retrograde_Set3Cell1.3940	ID2684190	2684190	36	78.04106903076172	57.156758063249	23.828008728956515	0.0	226.0	226	0.5	1		309.4594594594595	276.0	39.0	817.0	11450.0	191.93554974328038	0.24140008829911616	0.6270526246423186
retrograde_Set3Cell1.3941	ID2531102	2531102	36	109.3328857421875	57.9129324483826	23.550832217979373	0.0	143.0	143	0.5	1		353.9189189189189	249.0	44.0	918.0	13095.0	229.79282678805106	0.3744791632499305	0.8392412153251743
retrograde_Set3Cell1.3942	ID2475806	2475806	36	109.68169403076172	58.12180571941924	23.518089327580498	0.0	116.0	116	0.5	1		381.9189189189189	332.0	95.0	995.0	14131.0	235.9206997628156	0.3887822885900301	0.9063739666436995
retrograde_Set3Cell1.3943	ID2445592	2445592	36	116.62528228759766	58.34389861832638	23.446575206520304	0.0	92.0	92	0.5	1		371.4864864864865	282.0	86.0	1055.0	13745.0	268.2545041168535	0.4313987900780998	0.8347266322008822
retrograde_Set3Cell1.3944	ID2438426	2438426	36	136.5236358642578	58.361936806020516	23.429379075013852	0.0	88.0	88	0.5	1		372.35135135135135	262.0	17.0	1209.0	13777.0	329.26046901572687	0.4717852898305834	0.7250087952566631
retrograde_Set3Cell1.3945	ID2611992	2611992	36	84.86482238769531	57.72898633745708	23.64890581312136	0.0	189.0	189	0.5	1		324.4864864864865	329.0	29.0	888.0	12006.0	214.22361391022412	0.32475712987537275	0.7426457467192549
retrograde_Set3Cell1.3946	ID2341730	2341730	36	141.76080322265625	58.768669332934046	23.43276234168159	0.0	34.0	34	0.5	1		385.81081081081084	256.0	11.0	1212.0	14275.0	332.06607758077286	0.4892486897851645	0.7633827127579527
retrograde_Set3Cell1.3947	ID2416997	2416997	36	131.230224609375	58.45277529104772	23.44229334268687	0.0	76.0	76	0.5	1		393.94594594594594	318.0	71.0	1165.0	14576.0	307.4548698540926	0.42474992457557903	0.7639763642375332
retrograde_Set3Cell1.3948	ID2506087	2506087	36	116.87875366210938	58.05461042382585	23.566144550576894	0.0	132.0	132	0.5	1		377.81081081081084	321.0	83.0	991.0	13979.0	229.79650875380034	0.4252015165514385	0.9810236545079043
retrograde_Set3Cell1.3949	ID2338151	2338151	36	148.8166961669922	58.75880450027669	23.463089512748372	0.0	37.0	37	0.5	1		440.7837837837838	324.0	31.0	1402.0	16309.0	352.0207644708173	0.4380858712609374	0.7628896975913413
retrograde_Set3Cell1.3950	ID2561378	2561378	36	85.69844818115234	57.86105500558039	23.599101792015507	0.0	160.0	160	0.5	1		332.7837837837838	295.0	94.0	731.0	12313.0	176.46657460253473	0.3093913443595184	0.8911860694795518
retrograde_Set3Cell1.3951	ID2606447	2606447	36	81.02005004882812	57.746420638064265	23.641014541919148	0.0	185.0	185	0.5	1		308.2162162162162	304.0	0.0	869.0	11404.0	216.5503707294519	0.2506264910962605	0.5704609209044531
retrograde_Set3Cell1.3952	ID2524011	2524011	36	115.9288330078125	57.98867584662514	23.544373283276602	0.0	138.0	138	0.5	1		365.18918918918916	319.0	19.0	1078.0	13512.0	239.3785748602036	0.4342594837066768	0.923813304491674
retrograde_Set3Cell1.3953	ID2691455	2691455	36	61.33833694458008	57.11364420991117	23.808029757509406	0.0	232.0	232	0.5	1		278.56756756756755	266.0	0.0	681.0	10307.0	162.21651178809356	0.2543463328383481	0.6964236407018194
retrograde_Set3Cell1.3954	ID2626430	2626430	36	75.80570220947266	57.58394844496998	23.754040373271103	0.0	194.0	194	0.5	1		308.56756756756755	256.0	77.0	874.0	11417.0	190.690928022363	0.2712583377051637	0.6905569842709519
retrograde_Set3Cell1.3955	ID2427762	2427762	36	157.72097778320312	58.38272716668036	23.47366185123228	0.0	86.0	86	0.5	1		441.9189189189189	285.0	74.0	1318.0	16351.0	326.6773279194266	0.4861245842269286	0.8850054837063394
retrograde_Set3Cell1.3956	ID2334586	2334586	36	149.77883911132812	58.78149952211755	23.449280418177374	0.0	33.0	33	0.5	1		401.05405405405406	251.0	23.0	1240.0	14839.0	326.76749684905474	0.48817779569252195	0.8052250125351563
retrograde_Set3Cell1.3957	ID2513277	2513277	36	113.67668914794922	58.05871224820268	23.551975331477326	0.0	134.0	134	0.5	1		375.27027027027026	333.0	96.0	1016.0	13885.0	239.64008297730447	0.40547858675450993	0.9035628888318841
retrograde_Set3Cell1.3958	ID2424185	2424185	36	134.61668395996094	58.36402305316784	23.454831485041236	0.0	83.0	83	0.5	1		405.81081081081084	308.0	95.0	1111.0	15015.0	288.78037000825054	0.45416009766663534	0.8777739557804627
retrograde_Set3Cell1.3959	ID2330947	2330947	36	140.229248046875	58.84336713380372	23.437958348148143	0.0	27.0	27	0.5	1		394.4594594594595	271.0	3.0	1389.0	14595.0	353.83663796498854	0.48468032100191566	0.7278669597422571
retrograde_Set3Cell1.3960	ID2622792	2622792	36	43.35475158691406	58.452820662413345	23.545687692584686	0.0	197.0	197	0.5	1		219.13513513513513	173.0	0.0	610.0	8108.0	159.60178956149343	0.1406132592612131	0.33852606573404853
retrograde_Set3Cell1.3961	ID2527559	2527559	36	105.21144104003906	57.92049011960387	23.55116832661343	0.0	142.0	142	0.5	1		374.86486486486484	314.0	74.0	896.0	13870.0	223.31506917384712	0.37538526815617157	0.9163039512133568
retrograde_Set3Cell1.3962	ID2602819	2602819	36	58.26677703857422	57.73086639865648	23.60579781733898	0.0	183.0	183	0.5	1		284.3243243243243	202.0	48.0	847.0	10520.0	210.7609301309654	0.25692969692861706	0.5515148646884245
retrograde_Set3Cell1.3963	ID2622798	2622798	36	73.17967224121094	57.527569554522984	23.70041179625332	0.0	197.0	197	0.5	1		281.27027027027026	235.0	0.0	817.0	10407.0	207.79044580867853	0.23236540744262046	0.5104582493220541
retrograde_Set3Cell1.3964	ID2676046	2676046	36	70.47109985351562	57.20203435178662	23.80720566328881	0.0	225.0	225	0.5	1		317.97297297297297	279.0	22.0	837.0	11765.0	190.92050214195996	0.23350637868452265	0.6305579189285839
retrograde_Set3Cell1.3965	ID2472258	2472258	36	123.74659729003906	58.1705460235639	23.48290536484365	0.0	110.0	110	0.5	1		370.1081081081081	279.0	73.0	945.0	13694.0	241.09988522322996	0.4117910629007036	0.8955051340289171
retrograde_Set3Cell1.3966	ID2646336	2646336	36	73.9327392578125	57.48446870691003	23.730697935726194	0.0	204.0	204	0.5	1		305.7837837837838	245.0	3.0	902.0	11314.0	201.6451965341235	0.2821248742834292	0.6673714407051214
retrograde_Set3Cell1.3967	ID2463564	2463564	36	131.3881378173828	58.19058579603146	23.485667496265425	0.0	107.0	107	0.5	1		390.7837837837838	292.0	112.0	1215.0	14459.0	252.48499791903316	0.41616662844668506	0.9096699465156646
retrograde_Set3Cell1.3968	ID2554191	2554191	36	97.8756332397461	57.84928870512492	23.6090782449601	0.0	157.0	157	0.5	1		348.4594594594595	307.0	54.0	775.0	12893.0	201.0040898691968	0.3650977064474701	0.9273052697009613
retrograde_Set3Cell1.3969	ID2653533	2653533	36	76.2009048461914	57.370379977062164	23.71704252521839	0.0	211.0	211	0.5	1		283.6216216216216	230.0	31.0	749.0	10494.0	191.0270997865299	0.23160187937958132	0.558400869111767
retrograde_Set3Cell1.3970	ID2711379	2711379	36	70.01477813720703	57.04711731519933	23.86447518805473	0.0	241.0	241	0.5	1		315.7027027027027	277.0	23.0	868.0	11681.0	195.18692819176428	0.22105811219179525	0.5856358978156974
retrograde_Set3Cell1.3971	ID2550621	2550621	36	97.43350982666016	57.82261074960809	23.590298247862112	0.0	156.0	156	0.5	1		354.8378378378378	316.0	104.0	843.0	13129.0	192.6585225374323	0.36221343621146684	0.9794698929893362
retrograde_Set3Cell1.3972	ID2431320	2431320	36	136.54550170898438	58.36526172030946	23.471968711806646	0.0	87.0	87	0.5	1		384.81081081081084	232.0	56.0	1133.0	14238.0	283.85704910099435	0.44047838507099274	0.8290780789485513
retrograde_Set3Cell1.3973	ID2327389	2327389	36	134.9066162109375	58.815659229972205	23.435540022146608	0.0	30.0	30	0.5	1		435.13513513513516	321.0	32.0	1240.0	16100.0	333.46598711797367	0.47886518471020867	0.8450594890024029
retrograde_Set3Cell1.3974	ID2485083	2485083	36	115.95902252197266	58.11991089948018	23.472566197315388	0.0	113.0	113	0.5	1		376.56756756756755	320.0	69.0	968.0	13933.0	229.02092826985395	0.3997036441720873	0.9390738619055581
retrograde_Set3Cell1.3975	ID2564952	2564952	36	84.7691421508789	57.83420554157582	23.61328550914288	0.0	161.0	161	0.5	1		340.64864864864865	301.0	66.0	880.0	12604.0	207.02136446595398	0.3308722447280517	0.8181736137058135
retrograde_Set3Cell1.3976	ID2324899	2324899	36	159.45327758789062	58.86613136864581	23.44463315360389	0.0	25.0	25	0.5	1		410.0	282.0	16.0	1358.0	15170.0	374.2117641716311	0.4844729146358447	0.7151442317902215
retrograde_Set3Cell1.3977	ID2539942	2539942	36	95.193603515625	57.937984089856684	23.549976036665914	0.0	147.0	147	0.5	1		343.8918918918919	259.0	79.0	920.0	12724.0	223.1869898368461	0.3758915170775655	0.8419017049957384
retrograde_Set3Cell1.3978	ID2345379	2345379	36	130.43112182617188	58.773845563558204	23.4537135959651	0.0	36.0	36	0.5	1		380.2162162162162	237.0	81.0	1346.0	14068.0	352.6811697659906	0.4939878373114035	0.7129310879546039
retrograde_Set3Cell1.3979	ID2593710	2593710	36	81.48017120361328	57.71291278185354	23.634290634464136	0.0	179.0	179	0.5	1		301.35135135135135	293.0	0.0	1056.0	11150.0	237.13910781745062	0.3030721532941453	0.5911225513093499
retrograde_Set3Cell1.3980	ID2406318	2406318	36	114.96214294433594	58.46678895178845	23.43225981297664	0.0	77.0	77	0.5	1		394.94594594594594	299.0	82.0	1071.0	14613.0	281.6817496894467	0.43568069218659145	0.8509800922311652
retrograde_Set3Cell1.3981	ID2610093	2610093	36	81.5980224609375	57.59006827539851	23.657219378969863	0.0	187.0	187	0.5	1		291.18918918918916	230.0	3.0	760.0	10774.0	202.58123718068677	0.23605135064326194	0.549004621014519
retrograde_Set3Cell1.3982	ID2399145	2399145	36	138.68756103515625	58.45053191231735	23.46174188034726	0.0	67.0	67	0.5	1		378.94594594594594	257.0	42.0	1078.0	14021.0	306.1128101738844	0.4259392360550863	0.7395582481819561
retrograde_Set3Cell1.3983	ID2695099	2695099	36	65.99530029296875	57.137394797596436	23.87993415006132	0.0	234.0	234	0.5	1		266.5945945945946	224.0	0.0	670.0	9864.0	166.2610830824452	0.22578085792806785	0.5906973381213872
retrograde_Set3Cell1.3984	ID2633662	2633662	36	81.00782775878906	57.4919467314667	23.738744284068083	0.0	200.0	200	0.5	1		295.7567567567568	255.0	33.0	760.0	10943.0	174.7425734243575	0.2669711064255195	0.7132856618672088
retrograde_Set3Cell1.3985	ID2311096	2311096	36	152.9458465576172	58.85251087487148	23.43067788712058	0.0	23.0	23	0.5	1		400.43243243243245	269.0	62.0	1449.0	14816.0	364.67691488803104	0.5027241107081711	0.7346854328031128
retrograde_Set3Cell1.3986	ID2495421	2495421	36	114.24849700927734	58.16304795390437	23.525909974876896	0.0	120.0	120	0.5	1		385.18918918918916	326.0	41.0	1154.0	14252.0	268.04506646767004	0.42437755891910484	0.8562952889804879
retrograde_Set3Cell1.3987	ID2633655	2633655	36	40.20020294189453	58.339353670573914	23.55494520316879	0.0	200.0	200	0.5	1		199.35135135135135	185.0	0.0	608.0	7376.0	159.34278497353785	0.16088396820184236	0.34676937217065573
retrograde_Set3Cell1.3988	ID2420613	2420613	36	121.76287078857422	58.424075076910114	23.436891549415797	0.0	81.0	81	0.5	1		380.94594594594594	268.0	64.0	1118.0	14095.0	301.44908782836376	0.40355379038419925	0.7266942890404685
retrograde_Set3Cell1.3989	ID2395533	2395533	36	133.36228942871094	58.48887276298252	23.443926913782505	0.0	65.0	65	0.5	1		390.5945945945946	242.0	0.0	1172.0	14452.0	303.7544201287411	0.4419777343705028	0.788270828583385
retrograde_Set3Cell1.3990	ID2409358	2409358	36	131.55482482910156	58.503431640524276	23.460808911108955	0.0	72.0	72	0.5	1		403.5945945945946	302.0	72.0	1265.0	14933.0	306.9160633951406	0.45889806148100004	0.8272694628413735
retrograde_Set3Cell1.3991	ID2402702	2402702	36	144.3878936767578	58.49086006713514	23.470166982338213	0.0	70.0	70	0.5	1		412.3243243243243	325.0	12.0	1149.0	15256.0	297.9126507005828	0.46249880170195196	0.8753769340529473
retrograde_Set3Cell1.3992	ID2657155	2657155	36	72.67727661132812	57.346344202928634	23.727113227198604	0.0	212.0	212	0.5	1		304.8918918918919	266.0	76.0	687.0	11281.0	171.19381215838766	0.2511900299300459	0.7151002510095107
retrograde_Set3Cell1.3993	ID2567560	2567560	36	66.1551513671875	57.79799514111235	23.650702031784945	0.0	165.0	165	0.5	1		309.18918918918916	274.0	92.0	716.0	11440.0	166.69380409698593	0.28961418124685323	0.8330956405319236
retrograde_Set3Cell1.3994	ID2465162	2465162	36	129.99038696289062	58.205548221877265	23.465513215777044	0.0	105.0	105	0.5	1		393.5135135135135	307.0	83.0	1101.0	14560.0	265.6563801460682	0.4595260183857636	0.9327551611262405
retrograde_Set3Cell1.3995	ID2509717	2509717	36	123.91451263427734	58.09482029394486	23.53288666347668	0.0	130.0	130	0.5	1		362.2162162162162	258.0	41.0	1006.0	13402.0	244.00399986875613	0.4155055772407346	0.8714976338022624
retrograde_Set3Cell1.3996	ID2468758	2468758	36	115.51021575927734	58.17947173389299	23.455593861021164	0.0	109.0	109	0.5	1		380.35135135135135	290.0	131.0	1016.0	14073.0	243.32570949429265	0.43887641973815766	0.9535549233849888
retrograde_Set3Cell1.3997	ID2388368	2388368	36	154.843994140625	58.48975396305028	23.486619194109743	0.0	63.0	63	0.5	1		421.5945945945946	313.0	44.0	1258.0	15599.0	323.3839702152724	0.4464883584282696	0.8048255185450743
retrograde_Set3Cell1.3998	ID2580883	2580883	36	90.81471252441406	57.83269253575072	23.611428172533028	0.0	172.0	172	0.5	1		316.13513513513516	286.0	34.0	873.0	11697.0	227.0867629297179	0.3313364002344226	0.6929346605288037
retrograde_Set3Cell1.3999	ID2502544	2502544	36	103.56948852539062	58.12349401664622	23.539601798826478	0.0	127.0	127	0.5	1		333.1081081081081	266.0	56.0	935.0	12325.0	221.56724384155604	0.40292273746147383	0.8635702372851867
retrograde_Set3Cell1.4000	ID2461599	2461599	36	107.82014465332031	58.18103537234173	23.484117387750796	0.0	106.0	106	0.5	1		387.7837837837838	317.0	54.0	1113.0	14348.0	260.0100569780518	0.41416475268805997	0.8735798747727921
retrograde_Set3Cell1.4001	ID2630034	2630034	36	49.54360580444336	57.65503971590403	23.649976827332182	0.0	199.0	199	0.5	1		270.1081081081081	222.0	19.0	806.0	9994.0	192.7434656312466	0.2100407527945148	0.4865097207807386
retrograde_Set3Cell1.4002	ID2498968	2498968	36	113.96602630615234	58.09643633182618	23.518914197982163	0.0	126.0	126	0.5	1		386.94594594594594	312.0	3.0	1111.0	14317.0	252.07747331436136	0.4240709506714749	0.91422513206154
retrograde_Set3Cell1.4003	ID2520472	2520472	36	109.19734191894531	57.93517105541549	23.525261790981972	0.0	139.0	139	0.5	1		349.3243243243243	319.0	77.0	933.0	12925.0	228.6429839599591	0.37433715224295977	0.8322821670478351
retrograde_Set3Cell1.4004	ID2543512	2543512	36	78.40753173828125	57.86116548310469	23.55678664597656	0.0	149.0	149	0.5	1		342.64864864864865	332.0	59.0	831.0	12678.0	190.44031089034698	0.3189169074905996	0.8701221930463687
retrograde_Set3Cell1.4005	ID2577304	2577304	36	64.91581726074219	57.8075756036458	23.691747588327193	0.0	170.0	170	0.5	1		302.7027027027027	306.0	31.0	580.0	11200.0	130.3320257532159	0.29317403282561527	1.0530856006616856
retrograde_Set3Cell1.4006	ID2547097	2547097	36	97.94767761230469	57.811028378989754	23.581951637386474	0.0	155.0	155	0.5	1		350.43243243243245	311.0	80.0	949.0	12966.0	223.46731559926417	0.3547820259781491	0.8213201164161925
retrograde_Set3Cell1.4007	ID2516889	2516889	36	112.20001983642578	58.021034504083474	23.53759088681107	0.0	135.0	135	0.5	1		384.0810810810811	332.0	120.0	860.0	14211.0	212.41343052044863	0.36028668345767056	0.9578305881251458
retrograde_Set3Cell1.4008	ID2678760	2678760	36	73.06350708007812	57.1085250277168	23.794735594637523	0.0	228.0	228	0.5	1		303.5135135135135	230.0	50.0	799.0	11230.0	193.56647173252648	0.2351850921560902	0.5971117837263302
retrograde_Set3Cell1.4009	ID2381280	2381280	36	132.21617126464844	58.54372751765946	23.477024279754595	0.0	61.0	61	0.5	1		401.7837837837838	273.0	70.0	1119.0	14866.0	288.10358236956057	0.4462780462022742	0.8606517790146663
retrograde_Set3Cell1.4010	ID2374114	2374114	36	127.64810180664062	58.59209198952562	23.504512893206186	0.0	54.0	54	0.5	1		416.4054054054054	281.0	61.0	1205.0	15407.0	297.4485445192775	0.4168277071940573	0.8237094420218135
retrograde_Set3Cell1.4011	ID2588141	2588141	36	85.76030731201172	57.74076356832273	23.6550506669141	0.0	177.0	177	0.5	1		318.7567567567568	265.0	42.0	928.0	11794.0	222.40558613655537	0.24412248141665988	0.5624557251070523
retrograde_Set3Cell1.4012	ID2447342	2447342	36	122.68205261230469	58.29282054124678	23.44320549946242	0.0	97.0	97	0.5	1		389.3243243243243	302.0	47.0	1254.0	14405.0	280.923877990507	0.43225763275763995	0.8365162937674608
retrograde_Set3Cell1.4013	ID2359791	2359791	36	145.928955078125	58.631587117148655	23.478328853002708	0.0	47.0	47	0.5	1		409.5945945945946	289.0	55.0	1361.0	15155.0	327.42466983172545	0.41860772812328706	0.7382742726852034
retrograde_Set3Cell1.4014	ID2363368	2363368	36	129.7944793701172	58.5644782852768	23.499868656999734	0.0	55.0	55	0.5	1		440.05405405405406	298.0	83.0	1275.0	16282.0	313.3528314807399	0.4272849414783234	0.840832137153755
retrograde_Set3Cell1.4015	ID2377707	2377707	36	133.96775817871094	58.57438986879483	23.48693691198842	0.0	56.0	56	0.5	1		389.94594594594594	254.0	86.0	1286.0	14428.0	314.0460817164281	0.4123708768724589	0.7250705376931623
retrograde_Set3Cell1.4016	ID2314737	2314737	36	137.42262268066406	58.86930395350254	23.395035942054246	0.0	22.0	22	0.5	1		393.3243243243243	245.0	102.0	1426.0	14553.0	339.06243722408465	0.5473573472565423	0.8206943661905167
retrograde_Set3Cell1.4017	ID2637308	2637308	36	65.91864776611328	57.55431238606405	23.729275478861798	0.0	202.0	202	0.5	1		300.27027027027026	267.0	0.0	784.0	11110.0	187.62013168584497	0.21325780048196818	0.5626194314023909
retrograde_Set3Cell1.4018	ID2477554	2477554	36	128.39088439941406	58.165930638913416	23.493911779255725	0.0	115.0	115	0.5	1		371.56756756756755	299.0	11.0	1231.0	13748.0	267.8140462398553	0.458749639085486	0.8726285504191903
retrograde_Set3Cell1.4019	ID2279418	2279418	36	171.62017822265625	59.01152428393338	23.32472356782125	0.0	6.0	6	0.5	1		436.02702702702703	269.0	47.0	1567.0	16133.0	384.40780475994546	0.550959625255072	0.8058802099637328
retrograde_Set3Cell1.4020	ID2671602	2671602	36	69.3554916381836	57.31006155489439	23.73254120131507	0.0	215.0	215	0.5	1		263.8918918918919	224.0	30.0	758.0	9764.0	193.58758910285195	0.24449771525810504	0.5356230184770726
retrograde_Set3Cell1.4021	ID2698738	2698738	36	62.79044723510742	57.14415479700736	23.81801601760951	0.0	231.0	231	0.5	1		280.7027027027027	228.0	2.0	750.0	10386.0	169.49547107434677	0.22359039654902885	0.6052510868701597
retrograde_Set3Cell1.4022	ID2450886	2450886	36	118.69436645507812	58.299230138837984	23.458840236551758	0.0	98.0	98	0.5	1		366.8378378378378	253.0	42.0	1233.0	13573.0	290.08289174662485	0.4541760926985854	0.7899312116127106
retrograde_Set3Cell1.4023	ID2454467	2454467	36	137.0579833984375	58.25109464352972	23.472202561246956	0.0	101.0	101	0.5	1		381.81081081081084	292.0	26.0	1046.0	14127.0	270.7873127913654	0.4442981891320397	0.8674961992696991
retrograde_Set3Cell1.4024	ID2349003	2349003	36	138.44529724121094	58.70780713624894	23.436259712673266	0.0	44.0	44	0.5	1		405.86486486486484	287.0	10.0	1406.0	15017.0	324.8115831748686	0.4821962920607201	0.8130141195864701
retrograde_Set3Cell1.4025	ID2276808	2276808	36	165.72837829589844	59.04036016802174	23.314098111660208	0.0	3.0	3	0.5	1		433.1621621621622	277.0	15.0	1445.0	16027.0	386.02234488530684	0.5438038819053124	0.79052978721434
retrograde_Set3Cell1.4026	ID2384840	2384840	36	136.51141357421875	58.52075822638429	23.47808800708166	0.0	62.0	62	0.5	1		378.02702702702703	277.0	81.0	986.0	13987.0	253.9792737045121	0.4805660489702487	0.9662285565574766
retrograde_Set3Cell1.4027	ID2366934	2366934	36	124.71439361572266	58.587992314532436	23.46590010868445	0.0	51.0	51	0.5	1		395.02702702702703	286.0	25.0	1194.0	14616.0	307.36573279026027	0.418316128421252	0.7581112231577802
retrograde_Set3Cell1.4028	ID2584533	2584533	36	87.58763122558594	57.79467913861799	23.627015507601246	0.0	174.0	174	0.5	1		313.86486486486484	280.0	39.0	944.0	11613.0	217.2602333815579	0.3227962513807056	0.7050630949482142
retrograde_Set3Cell1.4029	ID2370515	2370515	36	131.94119262695312	58.59749100798363	23.51352305675665	0.0	53.0	53	0.5	1		380.86486486486484	263.0	0.0	1154.0	14092.0	293.8038992784664	0.42154695543116316	0.7688260645581269
retrograde_Set3Cell1.4030	ID2536401	2536401	36	101.09707641601562	57.90638737155978	23.57628597928455	0.0	145.0	145	0.5	1		338.1621621621622	236.0	22.0	967.0	12512.0	228.53586073008245	0.39263701910470833	0.8343609283997736
retrograde_Set3Cell1.4031	ID2573788	2573788	36	80.31129455566406	57.770629491542145	23.658412000641544	0.0	167.0	167	0.5	1		316.94594594594594	322.0	89.0	529.0	11727.0	130.1351745826764	0.28833827002953566	1.0901666157822059
retrograde_Set3Cell1.4032	ID2667987	2667987	36	68.22525024414062	57.276249781262486	23.764960393097205	0.0	217.0	217	0.5	1		278.2432432432432	247.0	36.0	791.0	10295.0	180.03462713313505	0.2186614506177933	0.5546100439898954
retrograde_Set3Cell1.4033	ID2597339	2597339	36	87.56907653808594	57.68751460384074	23.665620854373667	0.0	178.0	178	0.5	1		318.9189189189189	256.0	51.0	845.0	11800.0	200.57755197019023	0.3136303059820917	0.7592290465133205
retrograde_Set3Cell1.4034	ID2356190	2356190	36	152.94003295898438	58.684895768940095	23.501527592695673	0.0	45.0	45	0.5	1		423.35135135135135	283.0	85.0	1354.0	15664.0	322.58420229076245	0.466114260283484	0.8344732565987727
retrograde_Set3Cell1.4035	ID2488282	2488282	36	112.54183197021484	58.11352926836897	23.480903770097047	0.0	117.0	117	0.5	1		370.6216216216216	287.0	55.0	1043.0	13713.0	254.1106879722727	0.3910604144547571	0.8200412138074827
retrograde_Set3Cell2.52891	ID4485188	4485188	92	70.71309661865234	17.085735979472922	35.23585930193902	0.0	747.0	747	0.5	1		172.43243243243242	106.0	0.0	953.0	6380.0	212.2009713744314	0.641163645178006	0.6349193808249615
retrograde_Set3Cell2.52892	ID3121189	3121189	92	42.43187713623047	14.424901763836116	36.14277195403077	0.0	114.0	114	0.5	1		150.45945945945945	109.0	0.0	686.0	5567.0	171.48057787571335	0.380557857274857	0.4837273416174566
retrograde_Set3Cell2.52893	ID3751986	3751986	92	60.92881774902344	16.0127370780017	35.40578017314051	0.0	408.0	408	0.5	1		186.21621621621622	126.0	0.0	713.0	6890.0	177.838587103764	0.5175424013282943	0.7142111012453317
retrograde_Set3Cell2.52894	ID3192891	3192891	92	54.56229019165039	14.496225713939262	36.089058710237005	0.0	148.0	148	0.5	1		145.75675675675674	91.0	0.0	646.0	5393.0	163.53922489139438	0.46243983333246413	0.563655806373363
retrograde_Set3Cell2.52895	ID3084323	3084323	92	45.68102264404297	14.403300297996697	36.14394007042221	0.0	101.0	101	0.5	1		158.75675675675674	103.0	0.0	713.0	5874.0	176.25540266036376	0.48686782147733654	0.589872955092545
retrograde_Set3Cell2.52896	ID4339788	4339788	92	68.83145904541016	16.903907837868164	35.24885692456503	0.0	676.0	676	0.5	1		170.78378378378378	97.0	0.0	799.0	6319.0	204.37956724562147	0.630580202068322	0.64630470585511
retrograde_Set3Cell2.52897	ID3715112	3715112	92	63.224586486816406	15.882086929432486	35.497159621721	0.0	391.0	391	0.5	1		162.43243243243242	108.0	0.0	807.0	6010.0	177.66690752650038	0.5085723664123979	0.6164286440210329
retrograde_Set3Cell2.52898	ID3301408	3301408	92	44.620784759521484	14.609006788047754	36.058670209206966	0.0	198.0	198	0.5	1		150.0810810810811	131.0	0.0	478.0	5553.0	131.5500281638507	0.43813890016410634	0.6951459226034187
retrograde_Set3Cell2.52899	ID4890713	4890713	92	64.75126647949219	17.473843809874403	35.04652997511902	0.0	931.0	931	0.5	1		159.35135135135135	117.0	0.0	852.0	5896.0	187.48677230618108	0.5722324000630756	0.6186867515706759
retrograde_Set3Cell2.52900	ID4091946	4091946	92	63.805885314941406	16.567196317022454	35.43383613422801	0.0	562.0	562	0.5	1		168.1891891891892	134.0	0.0	559.0	6223.0	156.6474878044185	0.55698323551948	0.7681796985385537
retrograde_Set3Cell2.52901	ID3409953	3409953	92	35.59282684326172	14.411187728620929	36.135075849612285	0.0	247.0	247	0.5	1		144.9189189189189	106.0	0.0	565.0	5362.0	137.5561255912934	0.3602763250331745	0.5580636444585321
retrograde_Set3Cell2.52902	ID3371046	3371046	92	31.929548263549805	14.404561364146177	36.05246757277562	0.0	231.0	231	0.5	1		128.94594594594594	104.0	0.0	508.0	4771.0	119.61325315503433	0.3646199457654713	0.5760856977794202
retrograde_Set3Cell2.52903	ID3545120	3545120	92	48.351783752441406	15.415338046392904	35.87438298158353	0.0	312.0	312	0.5	1		135.02702702702703	90.0	0.0	714.0	4996.0	153.3582382829473	0.41812117721874836	0.5191972845063295
retrograde_Set3Cell2.52904	ID4270166	4270166	92	58.875911712646484	16.85250373220542	35.265947440177015	0.0	642.0	642	0.5	1		204.67567567567568	121.0	0.0	862.0	7573.0	220.21152130193852	0.5392893125213154	0.6512650175756167
retrograde_Set3Cell2.52905	ID3596330	3596330	92	57.094844818115234	15.423206181954944	35.7689912528807	0.0	332.0	332	0.5	1		163.0	137.0	0.0	769.0	6031.0	171.11724375734642	0.5212455691658815	0.6527800508248164
retrograde_Set3Cell2.52906	ID3266604	3266604	92	51.47747039794922	14.550789993887557	36.08791325122389	0.0	181.0	181	0.5	1		168.48648648648648	121.0	0.0	556.0	6234.0	150.16206460236768	0.3996468155107574	0.6407560789207383
retrograde_Set3Cell2.52907	ID4810857	4810857	92	60.960872650146484	17.45837335976003	34.97931038720891	0.0	892.0	892	0.5	1		158.0810810810811	98.0	0.0	846.0	5849.0	184.4097759487427	0.5272518199473003	0.5918796235820326
retrograde_Set3Cell2.52908	ID4055071	4055071	92	56.28360366821289	16.545002816292122	35.439947107905795	0.0	549.0	549	0.5	1		147.83783783783784	102.0	0.0	524.0	5470.0	138.48877080702118	0.4495179781965874	0.6621013857966767
retrograde_Set3Cell2.52909	ID3045384	3045384	92	56.306270599365234	14.34651974715894	36.1388279940407	0.0	80.0	80	0.5	1		158.83783783783784	117.0	0.0	704.0	5877.0	180.3999435688372	0.48706257892009325	0.576770559020009
retrograde_Set3Cell2.52910	ID3158038	3158038	92	50.81437683105469	14.423722670576309	36.07490209658786	0.0	132.0	132	0.5	1		142.9189189189189	91.0	0.0	826.0	5288.0	177.44598213703395	0.40689746915427843	0.4658821683270193
retrograde_Set3Cell2.52911	ID3336213	3336213	92	35.58072280883789	14.403168311455465	36.01719919166919	0.0	214.0	214	0.5	1		128.59459459459458	106.0	0.0	497.0	4758.0	134.37891275119097	0.36204789430222956	0.5087392356746052
retrograde_Set3Cell2.52912	ID4128792	4128792	92	51.59860610961914	16.606278819411457	35.38512495762133	0.0	579.0	579	0.5	1		155.02702702702703	94.0	0.0	776.0	5736.0	171.79032544330286	0.5453807146049079	0.6369465656107093
retrograde_Set3Cell2.52913	ID4233321	4233321	92	52.32098388671875	16.79535837017124	35.29794329896907	0.0	627.0	627	0.5	1		161.2972972972973	108.0	0.0	721.0	5968.0	184.36465449165092	0.6091883693496325	0.6624058212836607
retrograde_Set3Cell2.52914	ID4016147	4016147	92	66.74925994873047	16.441409023446447	35.47690153061357	0.0	526.0	526	0.5	1		150.35135135135135	94.0	0.0	561.0	5563.0	148.15105208615373	0.5196938295731843	0.6941032084086788
retrograde_Set3Cell2.52915	ID3825685	3825685	92	65.25863647460938	16.199748479882015	35.47023236998543	0.0	439.0	439	0.5	1		178.9189189189189	142.0	0.0	709.0	6620.0	165.4989725343028	0.43154033848543416	0.6517916114160993
retrograde_Set3Cell2.52916	ID4630647	4630647	92	62.983543395996094	17.36698800002073	35.11337611388523	0.0	807.0	807	0.5	1		170.97297297297297	94.0	0.0	836.0	6326.0	210.5109506898878	0.566266551758617	0.5872702523154665
retrograde_Set3Cell2.52917	ID3612678	3612678	92	60.64908981323242	15.663833518495183	35.73271246406638	0.0	339.0	339	0.5	1		156.56756756756758	114.0	0.0	731.0	5793.0	176.44129343787418	0.5548346637142791	0.6333021160377569
retrograde_Set3Cell2.52918	ID4796538	4796538	92	68.01689147949219	17.506143403452366	35.031811847094396	0.0	885.0	885	0.5	1		171.67567567567568	114.0	0.0	792.0	6352.0	180.00510086199318	0.620738131046107	0.7305492906749324
retrograde_Set3Cell2.52919	ID3061789	3061789	92	47.69632339477539	14.374102192326637	36.16690440249108	0.0	92.0	92	0.5	1		157.64864864864865	98.0	0.0	758.0	5833.0	182.63582711326205	0.38706775031811014	0.4817520663983572
retrograde_Set3Cell2.52920	ID4704371	4704371	92	66.64080810546875	17.397661275748032	35.024623864947195	0.0	850.0	850	0.5	1		154.16216216216216	69.0	0.0	919.0	5704.0	206.36355641783607	0.5764191907649625	0.5463129594976353
retrograde_Set3Cell2.52921	ID4376695	4376695	92	59.20692825317383	16.96929144375681	35.19548886375263	0.0	692.0	692	0.5	1		169.1081081081081	75.0	0.0	872.0	6257.0	213.1453317162551	0.48095348636088464	0.5153238705931306
retrograde_Set3Cell2.52922	ID3579918	3579918	92	53.2126350402832	15.383410642393708	35.83728966373728	0.0	327.0	327	0.5	1		141.78378378378378	95.0	0.0	637.0	5246.0	155.78762879409032	0.46244860103682495	0.5755809999965842
retrograde_Set3Cell2.52923	ID4305016	4305016	92	71.31111907958984	16.875999711797522	35.274631644136875	0.0	660.0	660	0.5	1		176.54054054054055	102.0	0.0	900.0	6532.0	213.4627985536739	0.587895745021522	0.6123935118154243
retrograde_Set3Cell2.52924	ID4794484	4794484	92	52.58754348754883	17.461054640290023	34.98970216434954	0.0	883.0	883	0.5	1		139.8918918918919	90.0	0.0	918.0	5176.0	173.29194758874144	0.542836097453322	0.56805852888553
retrograde_Set3Cell2.52925	ID4939893	4939893	92	71.52716827392578	17.584752576884345	35.05054148549658	0.0	960.0	960	0.5	1		174.8918918918919	128.0	0.0	815.0	6471.0	191.99316882867703	0.548984044854857	0.6456938844498014
retrograde_Set3Cell2.52926	ID4130940	4130940	92	59.30971145629883	16.666366282331033	35.38389072122479	0.0	580.0	580	0.5	1		153.54054054054055	108.0	0.0	671.0	5681.0	157.502485799536	0.5327366591433834	0.6776581822885913
retrograde_Set3Cell2.52927	ID3899512	3899512	92	66.65248107910156	16.335015882072636	35.50715781707873	0.0	474.0	474	0.5	1		156.86486486486487	116.0	0.0	648.0	5804.0	156.52301253634704	0.4936812228262887	0.6624699222276286
retrograde_Set3Cell2.52928	ID4374535	4374535	92	67.45342254638672	16.997636752278645	35.19402103013599	0.0	693.0	693	0.5	1		176.86486486486487	105.0	0.0	856.0	6544.0	207.27506712929429	0.5889762345585334	0.6325645755699014
retrograde_Set3Cell2.52929	ID3788915	3788915	92	59.424320220947266	16.11875065926194	35.53255375979521	0.0	421.0	421	0.5	1		155.6216216216216	133.0	0.0	677.0	5758.0	167.22030567676472	0.48172745144372864	0.6051234561759895
retrograde_Set3Cell2.52930	ID3010663	3010663	92	59.795284271240234	14.302906168108665	36.183062950789754	0.0	68.0	68	0.5	1		160.24324324324326	91.0	0.0	773.0	5929.0	196.32306218257892	0.5071284887799322	0.5492956145371617
retrograde_Set3Cell2.52931	ID4018289	4018289	92	64.32101440429688	16.517405117747266	35.47041420404641	0.0	532.0	532	0.5	1		157.78378378378378	134.0	0.0	524.0	5838.0	133.79340108605572	0.5319876916555328	0.8190378584992978
retrograde_Set3Cell2.52932	ID3717237	3717237	92	62.959720611572266	15.838096397245879	35.55164192702101	0.0	389.0	389	0.5	1		158.05405405405406	99.0	0.0	649.0	5848.0	172.20706946805285	0.45403774523164026	0.5731930780356965
retrograde_Set3Cell2.52933	ID3231870	3231870	92	70.43468475341797	14.585385464868216	36.07638443161194	0.0	161.0	161	0.5	1		148.56756756756758	88.0	0.0	592.0	5497.0	160.31090289055697	0.41047131011035815	0.5393982078714079
retrograde_Set3Cell2.52934	ID3512422	3512422	92	33.05341339111328	15.318180893678585	35.91220568279624	0.0	295.0	295	0.5	1		136.32432432432432	86.0	0.0	567.0	5044.0	144.9381197565311	0.3672707937753232	0.5053038219745891
retrograde_Set3Cell2.52935	ID2885753	2885753	92	56.407737731933594	14.093940905624171	36.221316157134254	0.0	7.0	7	0.5	1		158.8108108108108	127.0	0.0	705.0	5876.0	163.39910883713156	0.4675095606025131	0.6192555854858914
retrograde_Set3Cell2.52936	ID3647598	3647598	92	62.92763137817383	15.685056760384764	35.62281716778206	0.0	357.0	357	0.5	1		169.02702702702703	109.0	0.0	735.0	6254.0	165.90617939172836	0.5650782459715988	0.7356921461778811
retrograde_Set3Cell2.52937	ID3680353	3680353	92	55.961307525634766	15.787002126411883	35.57426195982536	0.0	370.0	370	0.5	1		173.24324324324326	111.0	0.0	728.0	6410.0	180.99484421837445	0.5334981142969532	0.6659931153667797
retrograde_Set3Cell2.52938	ID4988950	4988950	92	52.345767974853516	17.58382901543549	35.03331878909277	0.0	977.0	977	0.5	1		169.94594594594594	114.0	0.0	1007.0	6288.0	197.23434256205456	0.32276526778354814	0.4204963977570835
retrograde_Set3Cell2.52939	ID4446233	4446233	92	76.50567626953125	17.072432875881976	35.23310198838487	0.0	725.0	725	0.5	1		166.21621621621622	86.0	0.0	947.0	6150.0	214.71261608836008	0.6149945017971737	0.5895844339399251
retrograde_Set3Cell2.52940	ID3479662	3479662	92	71.15274047851562	14.471457916441034	36.10679243591116	0.0	280.0	280	0.5	1		167.16216216216216	99.0	0.0	897.0	6185.0	196.1672349911781	0.5347577633823652	0.5938253921167004
retrograde_Set3Cell2.52941	ID4937750	4937750	92	57.071434020996094	17.564180107223134	35.021102390346	0.0	948.0	948	0.5	1		152.40540540540542	114.0	0.0	828.0	5639.0	178.7929372609959	0.5404837455607625	0.598143688348013
retrograde_Set3Cell2.52942	ID4775959	4775959	92	73.97146606445312	17.476029783021076	35.026594393820595	0.0	875.0	875	0.5	1		172.83783783783784	91.0	0.0	913.0	6395.0	192.9423508479949	0.5742712178541122	0.6535498954389549
retrograde_Set3Cell2.52943	ID4847656	4847656	92	65.72594451904297	17.487163599890128	35.04269249318408	0.0	912.0	912	0.5	1		165.35135135135135	99.0	0.0	927.0	6118.0	198.695497938179	0.582852792938917	0.6128695895883685
retrograde_Set3Cell2.52944	ID4558886	4558886	92	57.5759162902832	17.17556955563544	35.1404610138852	0.0	779.0	779	0.5	1		184.64864864864865	104.0	0.0	897.0	6832.0	227.42522778758348	0.6220193287775524	0.6227092916317807
retrograde_Set3Cell2.52945	ID4165721	4165721	92	63.08176040649414	16.71252744737603	35.340682721190056	0.0	596.0	596	0.5	1		155.51351351351352	93.0	0.0	666.0	5754.0	175.45664574057756	0.5551048251398427	0.6327667352212055
retrograde_Set3Cell2.52946	ID3596368	3596368	92	58.892574310302734	15.43460993452278	35.79122526651467	0.0	333.0	333	0.5	1		156.54054054054055	104.0	0.0	563.0	5792.0	154.31472072693853	0.47631436088539447	0.6545823620122128
retrograde_Set3Cell2.52947	ID2975818	2975818	92	47.675819396972656	14.322689238666625	36.17914698462676	0.0	49.0	49	0.5	1		148.83783783783784	94.0	0.0	888.0	5507.0	192.20193569286468	0.3797167226162988	0.42624116143289015
retrograde_Set3Cell2.52948	ID4409391	4409391	92	73.60877227783203	17.06601068728441	35.203734844811194	0.0	710.0	710	0.5	1		173.56756756756758	100.0	0.0	1028.0	6422.0	217.4153143615208	0.6302555878569529	0.6172618674369458
retrograde_Set3Cell2.52949	ID4857894	4857894	92	74.2221908569336	17.49327465400497	35.02859027289869	0.0	917.0	917	0.5	1		169.05405405405406	101.0	0.0	767.0	6255.0	186.49917276342393	0.5799003029769457	0.6654299273196015
retrograde_Set3Cell2.52950	ID3444824	3444824	92	40.233604431152344	14.463453467372664	36.14189439665748	0.0	266.0	266	0.5	1		127.64864864864865	93.0	0.0	533.0	4723.0	153.8553101340882	0.4047020536094739	0.47806276389415636
retrograde_Set3Cell2.52951	ID3864661	3864661	92	65.69242858886719	16.226292074009034	35.52712132626773	0.0	458.0	458	0.5	1		148.2972972972973	103.0	0.0	675.0	5487.0	162.84618933638387	0.44254570457854714	0.5587456811878597
retrograde_Set3Cell2.52952	ID5036092	5036092	92	62.8911247253418	17.563904533984978	34.991310595881245	0.0	994.0	994	0.5	1		191.97297297297297	118.0	0.0	934.0	7103.0	193.5196640146948	0.3137504057052157	0.47382330517153065
retrograde_Set3Cell2.52953	ID3938382	3938382	92	53.464744567871094	16.368901237094555	35.48208375501104	0.0	487.0	487	0.5	1		167.0	125.0	0.0	600.0	6179.0	156.50878569588355	0.44691131753238644	0.6591544435014738
retrograde_Set3Cell2.52954	ID4519986	4519986	92	57.40312957763672	17.144430569703633	35.19140030712441	0.0	760.0	760	0.5	1		168.97297297297297	94.0	0.0	969.0	6252.0	220.20741314679853	0.5521832231635788	0.5459533412384615
retrograde_Set3Cell2.52955	ID4593726	4593726	92	66.68498992919922	17.33044150612486	35.125929858757644	0.0	794.0	794	0.5	1		179.27027027027026	105.0	0.0	895.0	6633.0	214.73545076166118	0.6119679210363972	0.6338796115574891
retrograde_Set3Cell2.52956	ID3975236	3975236	92	71.88825988769531	16.457334276611167	35.48424022652257	0.0	509.0	509	0.5	1		180.0	141.0	0.0	514.0	6660.0	143.08952131833803	0.5056703933081316	0.8449524817744386
retrograde_Set3Cell2.52957	ID4057273	4057273	92	66.26361846923828	16.535760795942046	35.419380456320674	0.0	543.0	543	0.5	1		141.16216216216216	105.0	0.0	427.0	5223.0	134.04073044197204	0.5176479463115751	0.7184143001105597
retrograde_Set3Cell2.52958	ID4526285	4526285	92	62.58906936645508	17.168525001881676	35.21851567164066	0.0	761.0	761	0.5	1		156.45945945945945	93.0	0.0	873.0	5789.0	191.5049454822098	0.6095709769481149	0.6188223290220218
retrograde_Set3Cell2.52959	ID3268793	3268793	92	56.10343551635742	14.476540367967948	36.106916737705156	0.0	184.0	184	0.5	1		156.43243243243242	134.0	0.0	428.0	5788.0	118.66328191346503	0.4043152309197948	0.7590946563179622
retrograde_Set3Cell2.52960	ID4245705	4245705	92	62.216697692871094	16.85789007651262	35.25493596162409	0.0	632.0	632	0.5	1		179.59459459459458	111.0	0.0	873.0	6645.0	215.10119833586592	0.5644496762801647	0.6024819740531683
retrograde_Set3Cell2.52961	ID4487374	4487374	92	81.74800109863281	17.135165663989923	35.17960807680598	0.0	745.0	745	0.5	1		183.86486486486487	108.0	0.0	915.0	6803.0	212.53224097405422	0.6258812931454468	0.6660503456247552
retrograde_Set3Cell2.52962	ID3940528	3940528	92	54.50124740600586	16.401780782405382	35.517124978063976	0.0	493.0	493	0.5	1		139.51351351351352	70.0	0.0	635.0	5162.0	151.52367281525162	0.48857121863098635	0.604399428183628
retrograde_Set3Cell2.52963	ID3012796	3012796	92	43.0532341003418	14.371030849629088	36.20054696579655	0.0	64.0	64	0.5	1		156.51351351351352	94.0	0.0	902.0	5791.0	193.0072856456779	0.35761543125970713	0.42721610704993446
retrograde_Set3Cell2.52964	ID3373221	3373221	92	40.333282470703125	14.46658673207279	36.07013321385134	0.0	230.0	230	0.5	1		131.64864864864865	88.0	0.0	569.0	4871.0	127.77980544154337	0.408553073348005	0.5976672309908947
retrograde_Set3Cell2.52965	ID3547297	3547297	92	54.77527618408203	15.320404296524567	35.83242078105971	0.0	309.0	309	0.5	1		147.72972972972974	83.0	0.0	692.0	5466.0	171.01163843575233	0.48508744544864374	0.564339227238229
retrograde_Set3Cell2.52966	ID3582126	3582126	92	50.11111831665039	15.364821678196218	35.809621263196014	0.0	326.0	326	0.5	1		154.56756756756758	92.0	0.0	653.0	5719.0	163.2250560389517	0.36779481330043257	0.5092677674157027
retrograde_Set3Cell2.52967	ID3123383	3123383	92	60.55691146850586	14.45808443910391	36.15919153182531	0.0	118.0	118	0.5	1		183.54054054054055	123.0	0.0	755.0	6791.0	181.79851401950376	0.53249974232816	0.7016017518794024
retrograde_Set3Cell2.52968	ID3195050	3195050	92	56.83564376831055	14.51511912853345	36.09379349485192	0.0	144.0	144	0.5	1		150.72972972972974	97.0	0.0	681.0	5577.0	167.1595459847083	0.4693009010743482	0.5760210789650648
retrograde_Set3Cell2.52969	ID3354799	3354799	92	31.25699806213379	14.472877356655795	36.05340580252619	0.0	223.0	223	0.5	1		138.32432432432432	97.0	0.0	510.0	5118.0	128.46920384409773	0.3142015552491201	0.5148442586823953
retrograde_Set3Cell2.52970	ID4272351	4272351	92	68.40592193603516	16.89173162875845	35.2701815797747	0.0	645.0	645	0.5	1		194.59459459459458	130.0	0.0	898.0	7200.0	216.84485742620734	0.5673157728941026	0.6496508260352921
retrograde_Set3Cell2.52971	ID3977378	3977378	92	62.192100524902344	16.418714517529605	35.46747392358263	0.0	506.0	506	0.5	1		153.02702702702703	132.0	0.0	500.0	5662.0	130.378612443079	0.5196900993344156	0.8027516204571962
retrograde_Set3Cell2.52972	ID4632806	4632806	92	75.45694732666016	17.322848229038346	35.084194111131474	0.0	811.0	811	0.5	1		177.9189189189189	92.0	0.0	787.0	6583.0	209.6350503955728	0.593722247634611	0.6323520300541747
retrograde_Set3Cell2.52973	ID3086478	3086478	92	55.446170806884766	14.409707397043624	36.16160570127303	0.0	100.0	100	0.5	1		169.2972972972973	98.0	0.0	759.0	6264.0	197.10880594580593	0.5421047897246039	0.6038698573456566
retrograde_Set3Cell2.52974	ID3303571	3303571	92	43.10468292236328	14.366110037916563	36.080382420836095	0.0	201.0	201	0.5	1		151.1081081081081	120.0	0.0	580.0	5591.0	127.61808992802266	0.3517765978221449	0.6162650584327564
retrograde_Set3Cell2.52975	ID3047562	3047562	92	55.58660125732422	14.383415667995509	36.14029806249634	0.0	83.0	83	0.5	1		170.51351351351352	105.0	0.0	966.0	6309.0	202.63303197071707	0.5737563365941234	0.6135762762696485
retrograde_Set3Cell2.52976	ID4069531	4069531	92	53.63091278076172	16.6043026106552	35.42951005011412	0.0	554.0	554	0.5	1		163.32432432432432	137.0	0.0	647.0	6043.0	163.23075929732354	0.4584576326449153	0.6290486792876002
retrograde_Set3Cell2.52977	ID4378852	4378852	92	61.93877029418945	16.98872111874743	35.20917370270612	0.0	694.0	694	0.5	1		185.64864864864865	133.0	0.0	1003.0	6869.0	207.88020270982676	0.6229897957676802	0.685604722290909
retrograde_Set3Cell2.52978	ID5017835	5017835	92	63.378536224365234	17.53133101737262	35.01221175094854	0.0	992.0	992	0.5	1		175.13513513513513	91.0	0.0	1041.0	6480.0	214.01468825009835	0.3003975945577496	0.37807676636860044
retrograde_Set3Cell2.52979	ID3614879	3614879	92	58.255088806152344	15.637590199202574	35.68659592803313	0.0	338.0	338	0.5	1		144.48648648648648	79.0	0.0	695.0	5346.0	168.83170805759696	0.5706206390011017	0.6218410492575858
retrograde_Set3Cell2.52980	ID4942050	4942050	92	59.6391487121582	17.5379829249298	35.011945663806436	0.0	959.0	959	0.5	1		173.78378378378378	99.0	0.0	915.0	6430.0	194.47281088669996	0.5137254369345203	0.60654679782246
retrograde_Set3Cell2.52981	ID4341993	4341993	92	72.63188934326172	16.9338855017611	35.23326868447394	0.0	675.0	675	0.5	1		175.72972972972974	98.0	0.0	828.0	6502.0	205.4091646566066	0.6112121118256614	0.6490746593452709
retrograde_Set3Cell2.52982	ID4776166	4776166	92	74.32276916503906	17.47045555296514	35.01476116303846	0.0	880.0	880	0.5	1		187.48648648648648	138.0	0.0	907.0	6937.0	184.2119283177247	0.5903851368182509	0.7556406700652915
retrograde_Set3Cell2.52983	ID2941085	2941085	92	47.31547164916992	14.25773041857956	36.171043804387665	0.0	32.0	32	0.5	1		153.1081081081081	75.0	0.0	859.0	5665.0	202.11860981223978	0.39346055555358456	0.42778780944119327
retrograde_Set3Cell2.52984	ID3338371	3338371	92	25.015239715576172	14.403762345285353	36.10747641078346	0.0	215.0	215	0.5	1		119.48648648648648	95.0	0.0	465.0	4421.0	113.94750780308684	0.3390297957602709	0.5309964072253115
retrograde_Set3Cell2.52985	ID4307187	4307187	92	70.67922973632812	16.856548083349598	35.26840608557141	0.0	662.0	662	0.5	1		186.16216216216216	127.0	0.0	983.0	6888.0	222.00581993291092	0.5853405922188287	0.619217345344357
retrograde_Set3Cell2.52986	ID3160196	3160196	92	48.76273727416992	14.425110493647807	36.09274941456937	0.0	133.0	133	0.5	1		147.35135135135135	86.0	0.0	692.0	5452.0	173.10918459108342	0.41242995554769507	0.49710403657407615
retrograde_Set3Cell2.52987	ID4710642	4710642	92	76.62793731689453	17.47613854293613	35.053438824956025	0.0	845.0	845	0.5	1		179.56756756756758	112.0	0.0	1094.0	6644.0	222.55505442980225	0.6354326058837382	0.6269851824809235
retrograde_Set3Cell2.52988	ID4753663	4753663	92	59.65556716918945	17.442826649950966	35.07460369115098	0.0	867.0	867	0.5	1		172.24324324324326	122.0	0.0	945.0	6373.0	204.22650897218747	0.550512145396189	0.5988965465409183
retrograde_Set3Cell2.52989	ID3827842	3827842	92	60.93690490722656	16.17117700977972	35.51381172413334	0.0	440.0	440	0.5	1		166.02702702702703	128.0	0.0	701.0	6143.0	157.71466614083775	0.4650389780739018	0.6683083419325377
retrograde_Set3Cell2.52990	ID4798705	4798705	92	55.63848876953125	17.403605947462633	35.0140458806922	0.0	887.0	887	0.5	1		144.8918918918919	97.0	0.0	997.0	5361.0	194.65436373562585	0.5826234561768538	0.5480501509601077
retrograde_Set3Cell2.52991	ID3412108	3412108	92	44.77790832519531	14.33102160796397	36.11861902669437	0.0	248.0	248	0.5	1		145.64864864864865	111.0	0.0	696.0	5389.0	158.6835103482919	0.45205635612761486	0.5714967483896878
retrograde_Set3Cell2.52992	ID4864247	4864247	92	64.23426818847656	17.527405029667438	35.037216430960385	0.0	921.0	921	0.5	1		180.6216216216216	135.0	0.0	982.0	6683.0	195.59742547603443	0.6161167084822455	0.704087874022909
retrograde_Set3Cell2.52993	ID3719419	3719419	92	73.07422637939453	15.856265745894898	35.533706205181645	0.0	390.0	390	0.5	1		164.27027027027026	94.0	0.0	810.0	6078.0	181.00961433161632	0.5535874260364119	0.6467520944985476
retrograde_Set3Cell2.52994	ID4133115	4133115	92	62.11595153808594	16.63935164316414	35.373960275370266	0.0	583.0	583	0.5	1		161.59459459459458	86.0	0.0	746.0	5979.0	196.3065147868194	0.5587779274903644	0.5901699701867905
retrograde_Set3Cell2.52995	ID4448391	4448391	92	64.82725524902344	17.08541005783889	35.18568836995714	0.0	726.0	726	0.5	1		155.05405405405406	90.0	0.0	775.0	5737.0	189.00925108839778	0.6100165953829756	0.6216434437455649
retrograde_Set3Cell2.52996	ID2943210	2943210	92	49.79206848144531	14.227973814333609	36.19453091648659	0.0	33.0	33	0.5	1		168.35135135135135	120.0	0.0	841.0	6229.0	199.13175652430843	0.4467153806299466	0.5221002304273077
retrograde_Set3Cell2.52997	ID3641585	3641585	92	55.3300666809082	15.733079877338382	35.62670037554583	0.0	355.0	355	0.5	1		139.40540540540542	61.0	0.0	693.0	5158.0	176.4954295063661	0.4535837481472248	0.49293944605189427
retrograde_Set3Cell2.52998	ID3830003	3830003	92	60.56512451171875	16.202388078505148	35.47669021094022	0.0	444.0	444	0.5	1		159.32432432432432	130.0	0.0	621.0	5895.0	159.8513292013784	0.4657815744456518	0.6334449462378539
retrograde_Set3Cell2.52999	ID3481852	3481852	92	38.31949234008789	14.44898940066207	36.15890366208447	0.0	281.0	281	0.5	1		134.56756756756758	81.0	0.0	722.0	4979.0	158.40727055082843	0.4188683381285108	0.5015690421020732
retrograde_Set3Cell2.53000	ID4898950	4898950	92	56.1858024597168	17.57592510239808	35.03025939640356	0.0	935.0	935	0.5	1		139.32432432432432	81.0	0.0	850.0	5155.0	177.2937070472569	0.5800603294690446	0.5769831308406888
retrograde_Set3Cell2.53001	ID4032752	4032752	92	65.93323516845703	16.532109171941737	35.4242918811051	0.0	541.0	541	0.5	1		177.16216216216216	150.0	0.0	629.0	6555.0	151.81485681826646	0.5270786992547394	0.8055652793795786
retrograde_Set3Cell2.53002	ID3791083	3791083	92	60.35133361816406	16.09972304137528	35.522699856972515	0.0	424.0	424	0.5	1		140.7027027027027	85.0	0.0	671.0	5206.0	160.36934191367695	0.4645470357356359	0.5565926376279687
retrograde_Set3Cell2.53003	ID4411543	4411543	92	72.4291000366211	17.07179944043977	35.194367490572546	0.0	707.0	707	0.5	1		175.67567567567568	98.0	0.0	994.0	6500.0	216.81162510525303	0.6006705767860143	0.6081258444271403
retrograde_Set3Cell2.53004	ID3528928	3528928	92	38.78413772583008	15.117736312518009	35.91979869640465	0.0	300.0	300	0.5	1		130.48648648648648	99.0	0.0	683.0	4828.0	172.55250756760353	0.4543874614579155	0.47252030445062854
retrograde_Set3Cell2.53005	ID3447020	3447020	92	35.1015625	14.354991635571926	36.135573331650434	0.0	265.0	265	0.5	1		151.59459459459458	114.0	0.0	723.0	5609.0	168.60629015870398	0.3853477582998773	0.5001888074910921
retrograde_Set3Cell2.53006	ID4167909	4167909	92	55.06168746948242	16.684992147947742	35.335924438207215	0.0	598.0	598	0.5	1		169.40540540540542	92.0	28.0	792.0	6268.0	189.17370904063858	0.545306277261521	0.6320077571327191
retrograde_Set3Cell2.53007	ID4962448	4962448	92	64.5337142944336	17.565987789551343	35.04969422850251	0.0	964.0	964	0.5	1		181.48648648648648	128.0	0.0	949.0	6715.0	198.05998272431702	0.4676068799063569	0.5839137539758503
retrograde_Set3Cell2.53008	ID4507807	4507807	92	76.34806823730469	17.138464951574942	35.198045314526084	0.0	756.0	756	0.5	1		166.40540540540542	86.0	0.0	1063.0	6157.0	215.81067570383942	0.5684991151092794	0.5589462099506934
retrograde_Set3Cell2.53009	ID2949362	2949362	92	47.6899299621582	14.340739037611177	36.182374407157695	0.0	34.0	34	0.5	1		169.8918918918919	92.0	0.0	785.0	6286.0	191.87999487292166	0.38449499618267663	0.491781573167857
retrograde_Set3Cell2.53010	ID3088624	3088624	92	43.43541717529297	14.478457782193157	36.14324147472579	0.0	99.0	99	0.5	1		138.94594594594594	72.0	0.0	580.0	5141.0	168.16872247602768	0.46233888778726695	0.5224479688660998
retrograde_Set3Cell2.53011	ID2902220	2902220	92	42.9619140625	14.156428231180582	36.15776647976149	0.0	12.0	12	0.5	1		151.78378378378378	79.0	0.0	789.0	5616.0	195.30533575449027	0.4509068416175838	0.4830460761710504
retrograde_Set3Cell2.53012	ID4561063	4561063	92	56.75182342529297	17.11694968210778	35.1360760450205	0.0	776.0	776	0.5	1		175.72972972972974	81.0	0.0	865.0	6502.0	216.096255385399	0.6007688902461252	0.6103891361632495
retrograde_Set3Cell2.53013	ID4472998	4472998	92	64.13581848144531	17.07739145348044	35.238634314981624	0.0	738.0	738	0.5	1		149.72972972972974	72.0	0.0	833.0	5540.0	186.79573642657675	0.5285373757579215	0.5543329810567618
retrograde_Set3Cell2.53014	ID3514578	3514578	92	43.22267150878906	15.179323454073643	35.938308710540156	0.0	297.0	297	0.5	1		138.78378378378378	86.0	0.0	744.0	5135.0	181.29474698756522	0.3889387378249392	0.4287277638630236
retrograde_Set3Cell2.53015	ID3682512	3682512	92	62.13758850097656	15.791622721454866	35.540782684740265	0.0	373.0	373	0.5	1		165.16216216216216	102.0	0.0	854.0	6111.0	178.83426739636673	0.48628236474422165	0.6043339751049268
retrograde_Set3Cell2.53016	ID4595894	4595894	92	68.52611541748047	17.320301157187526	35.085749654076594	0.0	796.0	796	0.5	1		173.45945945945945	101.0	0.0	787.0	6418.0	196.10153189307525	0.5866973322160615	0.6541344471582727
retrograde_Set3Cell2.53017	ID2978015	2978015	92	60.330745697021484	14.320795264824945	36.17888253303034	0.0	51.0	51	0.5	1		160.72972972972974	89.0	0.0	769.0	5947.0	182.55906938252565	0.4166074970567891	0.5178456614463388
retrograde_Set3Cell2.53018	ID4202675	4202675	92	65.77705383300781	16.794585705826947	35.26662821606804	0.0	613.0	613	0.5	1		179.45945945945945	117.0	0.0	905.0	6640.0	193.47331061911854	0.5255178964924972	0.6390656745961205
retrograde_Set3Cell2.53019	ID4094152	4094152	92	65.31100463867188	16.604793419445176	35.44290637018482	0.0	563.0	563	0.5	1		166.7027027027027	108.0	0.0	639.0	6168.0	161.09087581322	0.532757399192609	0.7193790115385593
retrograde_Set3Cell2.53020	ID4507826	4507826	92	70.63197326660156	17.120112550006528	35.2112972790031	0.0	754.0	754	0.5	1		164.0	85.0	0.0	901.0	6068.0	190.24399537903366	0.627403272744621	0.6646828606862777
retrograde_Set3Cell2.53021	ID3866828	3866828	92	65.91741180419922	16.272897039003983	35.504827904706225	0.0	460.0	460	0.5	1		166.94594594594594	130.0	0.0	668.0	6177.0	142.93684424052967	0.5647859346398223	0.8431223893222218
retrograde_Set3Cell2.53022	ID4845745	4845745	92	51.92919921875	17.491494273910494	34.98161597879567	0.0	911.0	911	0.5	1		153.1081081081081	95.0	0.0	824.0	5665.0	198.08651081223516	0.5356405126968715	0.539209008968186
retrograde_Set3Cell2.53023	ID3901634	3901634	92	56.72941589355469	16.294498477692496	35.47614841944351	0.0	473.0	473	0.5	1		149.3783783783784	119.0	0.0	557.0	5527.0	143.34774178575356	0.5095065022374419	0.7034635884995761
retrograde_Set3Cell2.53024	ID4020422	4020422	92	65.74507141113281	16.540911502855028	35.43259443675378	0.0	531.0	531	0.5	1		175.40540540540542	127.0	0.0	577.0	6490.0	148.98610290513292	0.5441687018491086	0.8297858447259246
retrograde_Set3Cell2.53025	ID4993203	4993203	92	53.91862487792969	17.59663622454212	35.03823725899574	0.0	979.0	979	0.5	1		164.48648648648648	107.0	0.0	941.0	6086.0	197.5479718984764	0.3266276468091573	0.4100072559222592
retrograde_Set3Cell2.53026	ID3584308	3584308	92	45.796104431152344	15.389723499838327	35.79121929699374	0.0	328.0	328	0.5	1		133.2972972972973	66.0	0.0	699.0	4932.0	168.73086144390896	0.4810874960477132	0.5132159788632444
retrograde_Set3Cell2.53027	ID4204867	4204867	92	69.01490020751953	16.73368588691875	35.330707098015075	0.0	615.0	615	0.5	1		172.54054054054055	82.0	0.0	1004.0	6384.0	225.41352056887638	0.5509117156512355	0.5437961386240245
retrograde_Set3Cell2.53028	ID3942713	3942713	92	58.02262496948242	16.355947536816533	35.519619189979586	0.0	492.0	492	0.5	1		153.24324324324326	90.0	0.0	623.0	5670.0	145.37354287134565	0.4705493612107942	0.6746080778051726
retrograde_Set3Cell2.53029	ID4755790	4755790	92	72.45291900634766	17.476636817744804	35.04364459485393	0.0	869.0	869	0.5	1		163.83783783783784	106.0	0.0	827.0	6062.0	183.10114289246948	0.6060916783322783	0.6753379229465813
retrograde_Set3Cell2.53030	ID3504435	3504435	92	57.576683044433594	14.996703316273228	35.947313212931434	0.0	292.0	292	0.5	1		157.94594594594594	98.0	0.0	822.0	5844.0	175.93542785571864	0.5268720497019241	0.6195661645989237
retrograde_Set3Cell2.53031	ID3125542	3125542	92	58.84003829956055	14.471531331750633	36.09448265131955	0.0	115.0	115	0.5	1		161.05405405405406	104.0	0.0	703.0	5959.0	187.59041463695223	0.49954389607121513	0.5720124573620774
retrograde_Set3Cell2.53032	ID4944192	4944192	92	65.69538116455078	17.52774057835749	35.07847825466273	0.0	955.0	955	0.5	1		175.43243243243242	120.0	0.0	761.0	6491.0	176.28631076565011	0.5815016984889304	0.7318172066171194
retrograde_Set3Cell2.53033	ID3270973	3270973	92	55.61595153808594	14.587380335542845	36.06226294293116	0.0	186.0	186	0.5	1		173.75675675675674	141.0	0.0	492.0	6429.0	127.39100033741383	0.46429951939449615	0.8649704356869485
retrograde_Set3Cell2.53034	ID4344143	4344143	92	70.8056411743164	16.954021797395946	35.278275338703615	0.0	679.0	679	0.5	1		186.40540540540542	97.0	1.0	868.0	6897.0	213.47371155607317	0.5301948135063872	0.6051079321807072
retrograde_Set3Cell2.53035	ID3197217	3197217	92	61.18427276611328	14.509971914749503	36.02990958360901	0.0	150.0	150	0.5	1		169.13513513513513	124.0	0.0	628.0	6258.0	166.84110241020784	0.43744506040594555	0.6170111918208536
retrograde_Set3Cell2.53036	ID3340579	3340579	92	23.098846435546875	14.451836751594543	36.164938842465915	0.0	216.0	216	0.5	1		129.3783783783784	100.0	0.0	511.0	4787.0	117.9127152109068	0.2557284881381925	0.44690418651144576
retrograde_Set3Cell2.53037	ID3903789	3903789	92	54.978668212890625	16.30341495378841	35.50822297329254	0.0	475.0	475	0.5	1		154.13513513513513	121.0	0.0	604.0	5703.0	124.56059706962849	0.5057311063891364	0.8312338229328151
retrograde_Set3Cell2.53038	ID4968796	4968796	92	66.71390533447266	17.576085094607322	35.03605366394477	0.0	963.0	963	0.5	1		181.83783783783784	136.0	0.0	967.0	6728.0	209.99623191242605	0.4796209342577017	0.5613715717055165
retrograde_Set3Cell2.53039	ID4634975	4634975	92	64.96519470214844	17.365912563252326	35.11024743696776	0.0	818.0	818	0.5	1		159.7027027027027	103.0	0.0	730.0	5909.0	184.84676309263799	0.5829418067919551	0.6363421120164824
retrograde_Set3Cell2.53040	ID4096295	4096295	92	59.064170837402344	16.660557027723804	35.39321109924855	0.0	564.0	564	0.5	1		160.59459459459458	89.0	0.0	629.0	5942.0	157.13413580962168	0.5401321142897018	0.7168567856837008
retrograde_Set3Cell2.53041	ID4381017	4381017	92	58.173091888427734	16.97337540395229	35.2155488562491	0.0	696.0	696	0.5	1		166.7027027027027	103.0	0.0	756.0	6168.0	183.14928107737458	0.5716632549182467	0.6621375179942847
retrograde_Set3Cell2.53042	ID4528473	4528473	92	68.18168640136719	17.10999507953235	35.18682490614524	0.0	762.0	762	0.5	1		155.02702702702703	77.0	0.0	951.0	5736.0	201.40306277138313	0.5587526717637037	0.5518407223457755
retrograde_Set3Cell2.53043	ID3868964	3868964	92	48.221431732177734	16.312364337690862	35.47366891067507	0.0	461.0	461	0.5	1		155.35135135135135	116.0	13.0	660.0	5748.0	146.43432661781188	0.5071019790747511	0.7139286358485746
retrograde_Set3Cell2.53044	ID4598118	4598118	92	67.78958892822266	17.29062022778095	35.09783195493957	0.0	790.0	790	0.5	1		177.21621621621622	98.0	0.0	776.0	6557.0	219.03185145533504	0.6254434985525591	0.6226476964355493
retrograde_Set3Cell2.53045	ID3617045	3617045	92	55.609310150146484	15.689567474148415	35.635798288320395	0.0	343.0	343	0.5	1		154.6216216216216	82.0	0.0	747.0	5721.0	187.66301822258004	0.4904912866542331	0.5422797381962159
retrograde_Set3Cell2.53046	ID3049741	3049741	92	59.64484405517578	14.352421118433794	36.19829342624259	0.0	81.0	81	0.5	1		161.43243243243242	90.0	0.0	767.0	5973.0	185.41642929431106	0.47582567831955175	0.5614167761027412
retrograde_Set3Cell2.53047	ID3979545	3979545	92	61.90398406982422	16.496821919636346	35.48228875343426	0.0	513.0	513	0.5	1		173.9189189189189	143.0	0.0	632.0	6435.0	142.1768027606587	0.4454115461869074	0.7539074420500992
retrograde_Set3Cell2.53048	ID3305749	3305749	92	37.66783142089844	14.569121800381353	36.0788652599957	0.0	203.0	203	0.5	1		143.0	103.0	0.0	441.0	5291.0	130.22352578035455	0.34930139720558884	0.5685490474535357
retrograde_Set3Cell2.53049	ID3162395	3162395	92	57.43999099731445	14.46541035878453	36.11999560091323	0.0	134.0	134	0.5	1		155.94594594594594	105.0	0.0	770.0	5770.0	169.51072498778916	0.4799560511651251	0.5967048340460775
retrograde_Set3Cell2.53050	ID4673900	4673900	92	70.28695678710938	17.43030141973375	35.0240557721428	0.0	832.0	832	0.5	1		178.8918918918919	93.0	0.0	829.0	6619.0	196.72849081691015	0.5685816988623741	0.6592332827666927
retrograde_Set3Cell2.53051	ID4237681	4237681	92	57.300140380859375	16.81838222414443	35.3045730046177	0.0	628.0	628	0.5	1		165.02702702702703	76.0	0.0	823.0	6106.0	217.0280942497853	0.5001269744527401	0.5070156598481548
retrograde_Set3Cell2.53052	ID3137822	3137822	92	53.85136795043945	14.481030432149263	36.119953809347024	0.0	122.0	122	0.5	1		143.24324324324326	95.0	0.0	665.0	5300.0	182.42142987620198	0.4792788247355172	0.5088227100464983
retrograde_Set3Cell2.53053	ID4274547	4274547	92	64.05937194824219	16.89069385920739	35.26725855816672	0.0	646.0	646	0.5	1		155.72972972972974	87.0	0.0	812.0	5762.0	202.81198855763603	0.5956628713240386	0.5732806630173624
retrograde_Set3Cell2.53054	ID3801359	3801359	92	61.438194274902344	16.143084374626596	35.53809993581032	0.0	430.0	430	0.5	1		166.35135135135135	116.0	0.0	676.0	6155.0	166.83628306020648	0.49999004099594724	0.6647200851052755
retrograde_Set3Cell2.53055	ID4675967	4675967	92	79.48088836669922	17.342679567031702	35.02953008871444	0.0	829.0	829	0.5	1		198.2972972972973	134.0	0.0	914.0	7337.0	206.73841024413016	0.5790347179541302	0.7034586002193652
retrograde_Set3Cell2.53056	ID3649805	3649805	92	58.08390808105469	15.709968217859247	35.59657330180181	0.0	354.0	354	0.5	1		159.8918918918919	122.0	0.0	725.0	5916.0	158.3355760865342	0.5227968829471669	0.6933762163540677
retrograde_Set3Cell2.53057	ID3375373	3375373	92	39.341453552246094	14.414436484194349	36.11833758610975	0.0	232.0	232	0.5	1		140.8108108108108	110.0	0.0	579.0	5210.0	132.90782893039443	0.3647812682612288	0.5663500026907399
retrograde_Set3Cell2.53058	ID3731719	3731719	92	58.00914764404297	15.90064587911181	35.52599647918834	0.0	394.0	394	0.5	1		173.05405405405406	119.0	0.0	781.0	6403.0	180.08114620697864	0.5279010725401501	0.6640500836798098
retrograde_Set3Cell2.53059	ID4235520	4235520	92	63.77542495727539	16.78596734589526	35.32108082547832	0.0	629.0	629	0.5	1		150.7027027027027	56.0	0.0	716.0	5576.0	195.22364167864063	0.5926243791512928	0.5744930522515532
retrograde_Set3Cell2.53060	ID4645127	4645127	92	55.242469787597656	17.367423346180995	35.1155055816859	0.0	815.0	815	0.5	1		168.9189189189189	98.0	0.0	958.0	6250.0	215.12481885567664	0.5201086994651555	0.5373252442785061
retrograde_Set3Cell2.53061	ID4563207	4563207	92	82.32447052001953	17.220180071675813	35.152081104676434	0.0	775.0	775	0.5	1		208.67567567567568	118.0	0.0	946.0	7721.0	225.5684244616567	0.603876544985339	0.6966277062591495
retrograde_Set3Cell2.53062	ID2945391	2945391	92	46.772212982177734	14.301495008911289	36.1703954973374	0.0	37.0	37	0.5	1		149.78378378378378	106.0	0.0	797.0	5542.0	184.30803550565003	0.39001085252622697	0.45604639169645905
retrograde_Set3Cell2.53063	ID5017871	5017871	92	52.64937973022461	17.580927040956848	35.0210657065351	0.0	990.0	990	0.5	1		161.24324324324326	92.0	0.0	880.0	5966.0	184.72372845916644	0.2502599401936051	0.34944582425535375
retrograde_Set3Cell2.53064	ID4995332	4995332	92	65.62553405761719	17.604572221785162	35.03363464311145	0.0	978.0	978	0.5	1		183.8918918918919	133.0	0.0	1033.0	6804.0	219.00022625353404	0.3662611032753033	0.450199603240017
retrograde_Set3Cell2.53065	ID3981686	3981686	92	66.5419921875	16.42174717742739	35.51617264219609	0.0	510.0	510	0.5	1		173.0810810810811	116.0	0.0	670.0	6404.0	154.24212178303347	0.5438139401195384	0.7905548037219966
retrograde_Set3Cell2.53066	ID3236222	3236222	92	61.972591400146484	14.534665006768508	36.07211913878024	0.0	170.0	170	0.5	1		148.7027027027027	86.0	0.0	669.0	5502.0	160.26624806948678	0.5411079824345233	0.6515648666310664
retrograde_Set3Cell2.53067	ID4413721	4413721	92	68.23312377929688	17.04118834335363	35.22609373724038	0.0	706.0	706	0.5	1		161.1891891891892	97.0	0.0	897.0	5964.0	193.9090333460853	0.615956981179266	0.6337069230920266
retrograde_Set3Cell2.53068	ID4450584	4450584	92	70.21174621582031	17.07701330339442	35.24367288138222	0.0	727.0	727	0.5	1		165.16216216216216	120.0	0.0	886.0	6111.0	195.77673132558047	0.5811636857595653	0.620156242981968
retrograde_Set3Cell2.53069	ID3166573	3166573	92	54.72068786621094	14.522471085687354	36.06292446353175	0.0	138.0	138	0.5	1		168.83783783783784	100.0	0.0	761.0	6247.0	166.59740452718702	0.4213241945699031	0.6008344097948917
retrograde_Set3Cell2.53070	ID3684698	3684698	92	67.90779113769531	15.805069427795017	35.54775178473725	0.0	375.0	375	0.5	1		163.3783783783784	80.0	0.0	751.0	6045.0	186.06694603934469	0.5457678127316605	0.6200389991318918
retrograde_Set3Cell2.53071	ID4800813	4800813	92	63.69007873535156	17.489134231256052	35.05847562473128	0.0	886.0	886	0.5	1		165.0810810810811	104.0	0.0	708.0	6108.0	181.24712693176969	0.5157466740318573	0.6198205641515467
retrograde_Set3Cell2.53072	ID2898244	2898244	92	58.46803283691406	14.127463509077241	36.16325236162148	0.0	10.0	10	0.5	1		165.83783783783784	105.0	0.0	700.0	6136.0	176.83946164585325	0.3948838114140449	0.5309648043012571
retrograde_Set3Cell2.53073	ID4553001	4553001	92	74.27992248535156	17.209030124954918	35.08826429171041	0.0	780.0	780	0.5	1		184.75675675675674	96.0	0.0	804.0	6836.0	225.31945290155457	0.5505917685663093	0.5823229115109153
retrograde_Set3Cell2.53074	ID3793237	3793237	92	57.92131042480469	16.068344297472148	35.48606059890329	0.0	423.0	423	0.5	1		153.13513513513513	82.0	0.0	824.0	5666.0	185.01383764497217	0.5001896673311388	0.551936577640518
retrograde_Set3Cell2.53075	ID3768661	3768661	92	52.259239196777344	15.942350926740229	35.498589484820656	0.0	410.0	410	0.5	1		173.43243243243242	128.0	0.0	642.0	6417.0	157.51182328471245	0.5155227032734951	0.749087416294142
retrograde_Set3Cell2.53076	ID3014979	3014979	92	56.22688674926758	14.367084433145555	36.180748363482486	0.0	65.0	65	0.5	1		169.13513513513513	110.0	0.0	805.0	6258.0	197.03146423324853	0.4321201178998511	0.518028061355714
retrograde_Set3Cell2.53077	ID2914627	2914627	92	59.25217056274414	14.256596823625465	36.099378894307065	0.0	17.0	17	0.5	1		172.72972972972974	124.0	0.0	711.0	6391.0	175.1923781714529	0.4239036825981705	0.5870410312283362
retrograde_Set3Cell2.53078	ID3516762	3516762	92	50.72064971923828	15.198538719226553	35.944060310565085	0.0	298.0	298	0.5	1		158.0810810810811	126.0	0.0	699.0	5849.0	152.89345934313187	0.4390862463803774	0.6309340954160955
retrograde_Set3Cell2.53079	ID3449179	3449179	92	47.00529479980469	14.424303379582305	36.139766386176305	0.0	267.0	267	0.5	1		138.59459459459458	99.0	0.0	579.0	5128.0	143.0599057620151	0.4750263441023782	0.6239880492174463
retrograde_Set3Cell2.53080	ID4022605	4022605	92	59.437015533447266	16.459484407190725	35.469823168236715	0.0	529.0	529	0.5	1		168.6216216216216	114.0	34.0	604.0	6239.0	136.6394996070055	0.5025414564224167	0.8254911564306956
retrograde_Set3Cell2.53081	ID3051867	3051867	92	56.072025299072266	14.358879154870811	36.213131526652866	0.0	84.0	84	0.5	1		172.48648648648648	117.0	0.0	859.0	6382.0	207.8459126935707	0.4542490677160248	0.5184403958647125
retrograde_Set3Cell2.53082	ID4170053	4170053	92	67.94934844970703	16.74762806728295	35.3175597740798	0.0	600.0	600	0.5	1		173.72972972972974	117.0	0.0	704.0	6428.0	170.74455394741787	0.5561085182900571	0.7272386412996644
retrograde_Set3Cell2.53083	ID3965254	3965254	92	53.50142288208008	16.516133109278112	35.4533061444185	0.0	505.0	505	0.5	1		142.64864864864865	97.0	0.0	668.0	5278.0	149.22265545452842	0.542351212302574	0.6722955389457997
retrograde_Set3Cell2.53084	ID4059456	4059456	92	60.543582916259766	16.523552412345314	35.417739403352776	0.0	548.0	548	0.5	1		163.7027027027027	139.0	0.0	506.0	6057.0	141.17559296155991	0.49953937454919406	0.7725704212043578
retrograde_Set3Cell2.53085	ID2904401	2904401	92	46.988433837890625	14.163568112348376	36.17731675214624	0.0	15.0	15	0.5	1		151.97297297297297	94.0	0.0	725.0	5623.0	168.81128294414816	0.3574149340897327	0.47408362690510275
retrograde_Set3Cell2.53086	ID3832133	3832133	92	61.27433776855469	16.244557820617857	35.444404448892385	0.0	442.0	442	0.5	1		160.32432432432432	119.0	0.0	648.0	5932.0	134.9100634690579	0.5971212219273834	0.8886069248608129
retrograde_Set3Cell2.53087	ID2877780	2877780	92	51.53662109375	14.136495336428096	36.2411703417603	0.0	6.0	6	0.5	1		146.45945945945945	91.0	0.0	680.0	5419.0	159.09738362863632	0.3926339966912414	0.519081191506124
retrograde_Set3Cell2.53088	ID4757963	4757963	92	48.85585403442383	17.50048108635877	35.04123634386103	0.0	868.0	868	0.5	1		152.75675675675674	84.0	0.0	751.0	5652.0	170.89184451729264	0.4960144152948722	0.5927446016007404
retrograde_Set3Cell2.53089	ID3586485	3586485	92	54.22737503051758	15.387553755522063	35.829335230164716	0.0	329.0	329	0.5	1		148.40540540540542	96.0	0.0	636.0	5491.0	159.712321145006	0.46885967789022337	0.5932037252212106
retrograde_Set3Cell2.53090	ID2906536	2906536	92	55.22841262817383	14.158086154808837	36.10417245337159	0.0	23.0	23	0.5	1		153.48648648648648	83.0	0.0	758.0	5679.0	180.18965650755962	0.4520297380221855	0.5303490301031809
retrograde_Set3Cell2.53091	ID4061624	4061624	92	60.07065963745117	16.47396408414627	35.42069811812589	0.0	546.0	546	0.5	1		162.8918918918919	118.0	4.0	543.0	6027.0	134.87623622825149	0.4984025291793912	0.8034257832837403
retrograde_Set3Cell2.53092	ID4977091	4977091	92	64.51119995117188	17.599103620808297	35.028274814039705	0.0	974.0	974	0.5	1		178.83783783783784	109.0	0.0	994.0	6617.0	217.26347465098092	0.34279434017672555	0.4202684865952429
retrograde_Set3Cell2.53093	ID4172214	4172214	92	61.37643814086914	16.75822033636176	35.320497692527894	0.0	597.0	597	0.5	1		162.0810810810811	111.0	0.0	752.0	5997.0	177.72675318814217	0.5531994107839487	0.6496269076544648
retrograde_Set3Cell2.53094	ID3017124	3017124	92	42.72809982299805	14.349304993341018	36.20331192968076	0.0	66.0	66	0.5	1		139.8108108108108	56.0	0.0	926.0	5173.0	200.11300110990592	0.4248707201928107	0.4166551800266372
retrograde_Set3Cell2.53095	ID3834289	3834289	92	57.00066375732422	16.21803957783853	35.52013203298923	0.0	441.0	441	0.5	1		156.78378378378378	92.0	0.0	751.0	5801.0	170.23743796616913	0.5097338776981027	0.6218980002880541
retrograde_Set3Cell2.53096	ID4346316	4346316	92	78.09657287597656	16.920660037675983	35.216214175707336	0.0	678.0	678	0.5	1		179.8108108108108	125.0	0.0	1065.0	6653.0	217.79103616869872	0.600279390660072	0.6193888951786755
retrograde_Set3Cell2.53097	ID3451322	3451322	92	57.696224212646484	14.446820279703521	36.12551754761365	0.0	268.0	268	0.5	1		160.78378378378378	108.0	0.0	527.0	5949.0	142.43285652762364	0.4648390193778123	0.7164315991135705
retrograde_Set3Cell2.53098	ID4098478	4098478	92	65.92642211914062	16.615814643364242	35.43124954897281	0.0	567.0	567	0.5	1		176.83783783783784	121.0	0.0	631.0	6543.0	154.5902313849088	0.45182846170258156	0.7120023437609786
retrograde_Set3Cell2.53099	ID4530645	4530645	92	71.66937255859375	17.161468387994695	35.19066075040672	0.0	765.0	765	0.5	1		179.83783783783784	120.0	0.0	897.0	6654.0	206.45654822820782	0.6203617631563543	0.6669840391839327
retrograde_Set3Cell2.53100	ID3416486	3416486	92	33.845924377441406	14.42848008462333	36.103617922323515	0.0	251.0	251	0.5	1		128.78378378378378	90.0	0.0	609.0	4765.0	160.7748831847284	0.4032325657782962	0.46036141683593185
retrograde_Set3Cell2.53101	ID4948447	4948447	92	57.78001403808594	17.51431108243562	35.062842767376935	0.0	954.0	954	0.5	1		174.8108108108108	113.0	0.0	810.0	6468.0	183.04307899718245	0.4567378282506724	0.5988672378057542
retrograde_Set3Cell2.53102	ID3871148	3871148	92	66.28608703613281	16.24516405610099	35.499831770489926	0.0	457.0	457	0.5	1		167.27027027027026	130.0	0.0	557.0	6189.0	137.171354445746	0.5077812876634351	0.8213413179065902
retrograde_Set3Cell2.53103	ID3307941	3307941	92	34.698486328125	14.740052087344395	35.974901015224475	0.0	204.0	204	0.5	1		117.51351351351352	103.0	0.0	323.0	4348.0	96.49802002045362	0.27369955425360365	0.5233671957019779
retrograde_Set3Cell2.53104	ID4239835	4239835	92	74.58125305175781	16.87301728880133	35.30767142067894	0.0	630.0	630	0.5	1		194.8918918918919	120.0	0.0	782.0	7211.0	207.30087953179225	0.5769819148723653	0.6879519568858086
retrograde_Set3Cell2.53105	ID3905952	3905952	92	47.00891876220703	16.29692669141935	35.468321999966754	0.0	478.0	478	0.5	1		148.78378378378378	99.0	0.0	775.0	5505.0	165.53451052325667	0.4485247701733235	0.556618391677353
retrograde_Set3Cell2.53106	ID4383197	4383197	92	77.0534896850586	17.01665434930532	35.21949887440008	0.0	695.0	695	0.5	1		167.97297297297297	97.0	0.0	666.0	6215.0	184.06029906988007	0.5264139803991026	0.6294545262778369
retrograde_Set3Cell2.53107	ID3651991	3651991	92	51.75987243652344	15.732126060065838	35.66739745434858	0.0	358.0	358	0.5	1		144.13513513513513	57.0	0.0	762.0	5333.0	191.7757895393823	0.4803490069742676	0.48775177259678293
retrograde_Set3Cell2.53108	ID3484048	3484048	92	40.788455963134766	14.492853514729454	36.11362501217127	0.0	282.0	282	0.5	1		142.97297297297297	94.0	0.0	698.0	5290.0	174.60025558185546	0.3879452904944568	0.457759330211438
retrograde_Set3Cell2.53109	ID4600302	4600302	92	76.10520935058594	17.306028254851785	35.092664827585324	0.0	793.0	793	0.5	1		185.02702702702703	134.0	0.0	845.0	6846.0	200.39606428915357	0.62216769307533	0.708251799676463
retrograde_Set3Cell2.53110	ID3619231	3619231	92	59.29273986816406	15.653733277460631	35.71843836154335	0.0	344.0	344	0.5	1		146.21621621621622	77.0	0.0	757.0	5410.0	182.03863068882674	0.49416557343091905	0.5312950105713606
retrograde_Set3Cell2.53111	ID3889553	3889553	92	54.454612731933594	16.337136075741995	35.4906187588428	0.0	467.0	467	0.5	1		140.32432432432432	97.0	0.0	641.0	5192.0	141.0636290737178	0.5373367194706693	0.6953851658126052
retrograde_Set3Cell2.53112	ID3090820	3090820	92	46.24864196777344	14.426763109709958	36.1529470471924	0.0	98.0	98	0.5	1		147.8108108108108	91.0	0.0	720.0	5469.0	188.33802912108118	0.5212347983770671	0.5378179888272081
retrograde_Set3Cell2.53113	ID4276714	4276714	92	57.60653305053711	16.884076160853347	35.25259811624017	0.0	647.0	647	0.5	1		176.8108108108108	104.0	0.0	806.0	6542.0	202.3739440076543	0.6168172107403156	0.6666222043479181
retrograde_Set3Cell2.53114	ID3199390	3199390	92	65.53935241699219	14.483590735501657	36.07436796057129	0.0	153.0	153	0.5	1		164.94594594594594	100.0	0.0	802.0	6103.0	180.14376140953308	0.4851389468979854	0.5982069697838055
retrograde_Set3Cell2.53115	ID4588022	4588022	92	72.73703002929688	17.275195120431285	35.14785787649554	0.0	791.0	791	0.5	1		179.94594594594594	134.0	0.0	857.0	6658.0	200.80946551754337	0.649470390587686	0.7056717220243857
retrograde_Set3Cell2.53116	ID4960762	4960762	92	58.43252944946289	17.544757120344908	35.04452391718398	0.0	966.0	966	0.5	1		177.35135135135135	106.0	0.0	921.0	6562.0	194.4095356909418	0.44049915779786303	0.5579290932476096
retrograde_Set3Cell2.53117	ID4962813	4962813	92	69.12442779541016	17.581159477822375	34.99923435946787	0.0	965.0	965	0.5	1		178.75675675675674	152.0	0.0	867.0	6614.0	195.57968046658476	0.4500930741452041	0.5673815140384914
retrograde_Set3Cell2.53118	ID3342724	3342724	92	40.68242263793945	14.35453735552699	36.16162771540161	0.0	218.0	218	0.5	1		146.51351351351352	111.0	0.0	681.0	5421.0	135.58630331138042	0.3750057923579897	0.5894205957059367
retrograde_Set3Cell2.53119	ID2894229	2894229	92	38.84584045410156	14.071511869997632	36.15708631692429	0.0	8.0	8	0.5	1		159.0810810810811	102.0	0.0	827.0	5886.0	177.94262158509574	0.44540624778635685	0.550978841770821
retrograde_Set3Cell2.53120	ID3377544	3377544	92	32.20806121826172	14.385557693932375	36.1016209452106	0.0	233.0	233	0.5	1		125.86486486486487	76.0	0.0	570.0	4657.0	153.29060313342436	0.3805814753951163	0.45269383510945316
retrograde_Set3Cell2.53121	ID4852214	4852214	92	63.43059539794922	17.477217447521582	35.01564606741449	0.0	910.0	910	0.5	1		160.45945945945945	97.0	0.0	859.0	5937.0	203.03004629783175	0.6059238220824669	0.5963868977394434
retrograde_Set3Cell2.53122	ID3609075	3609075	92	56.31653594970703	15.632703092888246	35.69298526653761	0.0	340.0	340	0.5	1		139.24324324324326	63.0	0.0	660.0	5152.0	172.49016162047	0.5359640409756293	0.5633708881597069
retrograde_Set3Cell2.53123	ID3723775	3723775	92	54.087120056152344	15.872694954531783	35.455679469121975	0.0	388.0	388	0.5	1		161.94594594594594	122.0	0.0	791.0	5992.0	159.23078044599742	0.5760883585532223	0.7435010574378527
retrograde_Set3Cell2.53124	ID3379705	3379705	92	30.761789321899414	14.388248066821316	36.17841478156384	0.0	234.0	234	0.5	1		131.32432432432432	88.0	0.0	620.0	4859.0	159.53144135492786	0.28225160840953006	0.3624032256505596
retrograde_Set3Cell2.53125	ID4565397	4565397	92	54.56003189086914	17.263045439725758	35.13321304310823	0.0	781.0	781	0.5	1		161.32432432432432	88.0	0.0	816.0	5969.0	219.2487240624287	0.5779866420096721	0.5390229478436693
retrograde_Set3Cell2.53126	ID4802969	4802969	92	50.54633331298828	17.411632344596647	34.99507292040077	0.0	890.0	890	0.5	1		149.59459459459458	92.0	0.0	1054.0	5535.0	193.5809419366511	0.5170358189012796	0.5267543053280724
retrograde_Set3Cell2.53127	ID3486180	3486180	92	46.42346954345703	14.48585157954293	36.08552982925708	0.0	283.0	283	0.5	1		150.64864864864865	114.0	9.0	616.0	5574.0	151.7320767772033	0.45612016779282105	0.6220136169229428
retrograde_Set3Cell2.53128	ID3129853	3129853	92	60.40171813964844	14.437225005259144	36.11183153338585	0.0	121.0	121	0.5	1		160.54054054054055	104.0	0.0	631.0	5940.0	163.40144746309022	0.5281027838106593	0.6790858905254336
retrograde_Set3Cell2.53129	ID2947573	2947573	92	48.93191909790039	14.287951330278643	36.20111266369987	0.0	36.0	36	0.5	1		150.86486486486487	79.0	0.0	824.0	5582.0	187.79231468154774	0.3808566131040659	0.4431525019368179
retrograde_Set3Cell2.53130	ID3221995	3221995	92	60.70556640625	14.529396982134262	36.05612799371154	0.0	160.0	160	0.5	1		173.0810810810811	129.0	0.0	713.0	6404.0	153.30459483915934	0.5295153780349875	0.7817162727015994
retrograde_Set3Cell2.53131	ID3944929	3944929	92	55.79163360595703	16.40344360379018	35.55423749449978	0.0	494.0	494	0.5	1		138.35135135135135	92.0	0.0	590.0	5119.0	139.1708015785352	0.4141391066668615	0.5822632530668834
retrograde_Set3Cell2.53132	ID4542874	4542874	92	68.75071716308594	17.173497603223346	35.18813488381443	0.0	770.0	770	0.5	1		173.1891891891892	95.0	0.0	912.0	6408.0	209.0609743376104	0.5776413689595501	0.6066354802737987
retrograde_Set3Cell2.53133	ID3019249	3019249	92	52.517372131347656	14.313095295767292	36.16539956603526	0.0	67.0	67	0.5	1		166.13513513513513	111.0	0.0	875.0	6147.0	191.5073485915477	0.42387536123747854	0.5165022753249424
retrograde_Set3Cell2.53134	ID4352418	4352418	92	76.39196014404297	16.979360447546725	35.2234447915307	0.0	681.0	681	0.5	1		206.48648648648648	130.0	0.0	927.0	7640.0	211.67803402830936	0.5855667449246239	0.7205061845006345
retrograde_Set3Cell2.53135	ID4946345	4946345	92	65.99525451660156	17.535801398455938	35.03376444734062	0.0	956.0	956	0.5	1		169.1081081081081	103.0	0.0	720.0	6257.0	179.98623153881394	0.4899239271669881	0.6179021383360321
retrograde_Set3Cell2.53136	ID3983838	3983838	92	64.40729522705078	16.433942286544656	35.47073847801382	0.0	511.0	511	0.5	1		169.1081081081081	129.0	29.0	545.0	6257.0	136.81390113414477	0.44994162158308	0.7671315640020764
retrograde_Set3Cell2.53137	ID4137436	4137436	92	67.77212524414062	16.62572687565631	35.38900169765354	0.0	584.0	584	0.5	1		174.94594594594594	134.0	0.0	728.0	6473.0	165.78784065216638	0.5305870958060687	0.7316103479903479
retrograde_Set3Cell2.53138	ID3770842	3770842	92	62.74864196777344	16.03276343496858	35.49196303576937	0.0	416.0	416	0.5	1		173.86486486486487	127.0	0.0	677.0	6433.0	165.91550094386434	0.5411879479799079	0.7359484122075033
retrograde_Set3Cell2.53139	ID4309419	4309419	92	72.26702117919922	16.899793394228507	35.258115033657894	0.0	663.0	663	0.5	1		179.2972972972973	96.0	0.0	863.0	6634.0	223.0088270381622	0.5785137486429814	0.5893143291355358
retrograde_Set3Cell2.53140	ID4207019	4207019	92	74.00955200195312	16.79563532493061	35.3228893841107	0.0	614.0	614	0.5	1		167.21621621621622	96.0	0.0	866.0	6187.0	203.11041539232016	0.5239114757320873	0.5660755081355566
retrograde_Set3Cell2.53141	ID4716990	4716990	92	66.24149322509766	17.451141787925796	35.01687429307342	0.0	848.0	848	0.5	1		167.1891891891892	112.0	0.0	905.0	6186.0	185.83248696934888	0.5640846731157753	0.6489340874124228
retrograde_Set3Cell2.53142	ID4452792	4452792	92	72.20513153076172	17.07176602911722	35.200108439923184	0.0	728.0	728	0.5	1		175.86486486486487	94.0	0.0	1100.0	6507.0	228.99565281683627	0.5854018805222918	0.5671482347019104
retrograde_Set3Cell2.53143	ID4415928	4415928	92	73.73915100097656	17.016740299161988	35.22304781093163	0.0	711.0	711	0.5	1		185.1891891891892	104.0	0.0	797.0	6852.0	198.96465875987985	0.5352058210490598	0.6489689289629672
retrograde_Set3Cell2.53144	ID4637117	4637117	92	82.7636947631836	17.387102130487275	35.08892849535142	0.0	813.0	813	0.5	1		180.35135135135135	87.0	0.0	836.0	6673.0	234.5302889958064	0.6330952689108258	0.5962220111561833
retrograde_Set3Cell2.53145	ID3795397	3795397	92	62.27558517456055	16.085104417914238	35.54026766919659	0.0	426.0	426	0.5	1		153.16216216216216	90.0	0.0	726.0	5667.0	182.4342367834249	0.5130816528246666	0.5693761349576796
retrograde_Set3Cell2.53146	ID4024771	4024771	92	65.02959442138672	16.4873151791322	35.45083445370579	0.0	530.0	530	0.5	1		149.78378378378378	68.0	0.0	590.0	5542.0	163.22805027444394	0.5508876257105378	0.6519025596695731
retrograde_Set3Cell2.53147	ID3873339	3873339	92	64.52849578857422	16.31643448007757	35.51983756293569	0.0	459.0	459	0.5	1		154.8918918918919	108.0	0.0	581.0	5731.0	145.19867304715515	0.5174209973586227	0.7275016657553823
retrograde_Set3Cell2.53148	ID4454977	4454977	92	63.43573760986328	17.131011207332453	35.18440460675256	0.0	729.0	729	0.5	1		172.75675675675674	94.0	0.0	894.0	6392.0	196.40935220511685	0.53340707020496	0.6119334324718468
retrograde_Set3Cell2.53149	ID3836472	3836472	92	57.28356170654297	16.215140014602834	35.51570076420703	0.0	443.0	443	0.5	1		162.16216216216216	111.0	0.0	607.0	6000.0	158.11397322352167	0.41241659046256635	0.5989389917281241
retrograde_Set3Cell2.53150	ID4960840	4960840	92	61.303531646728516	17.552413308220665	35.05276393844769	0.0	968.0	968	0.5	1		146.3783783783784	84.0	0.0	764.0	5416.0	178.70030021602454	0.43242528431631844	0.4945620028144377
retrograde_Set3Cell2.53151	ID3985979	3985979	92	56.18439483642578	16.571201235776346	35.45694538875532	0.0	516.0	516	0.5	1		138.2972972972973	103.0	0.0	469.0	5117.0	130.34182940442602	0.4937147652843407	0.7014041287822592
retrograde_Set3Cell2.53152	ID4026938	4026938	92	53.07966995239258	16.471518400189506	35.46240921236194	0.0	527.0	527	0.5	1		147.97297297297297	94.0	0.0	600.0	5475.0	142.77925590195488	0.52593404502497	0.7144022321902475
retrograde_Set3Cell2.53153	ID4901442	4901442	92	78.14264678955078	17.499631805473665	35.019780853930136	0.0	933.0	933	0.5	1		182.59459459459458	103.0	0.0	944.0	6756.0	207.1421223673709	0.6149992587254904	0.6713542704468017
retrograde_Set3Cell2.53154	ID4348494	4348494	92	73.62114715576172	16.91430986418206	35.24476500329524	0.0	680.0	680	0.5	1		177.0	110.0	0.0	1014.0	6549.0	210.75196058136422	0.5961154946674758	0.6273324247937235
retrograde_Set3Cell2.53155	ID3955249	3955249	92	54.11927795410156	16.41238245549721	35.49470449176023	0.0	497.0	497	0.5	1		140.1891891891892	94.0	0.0	624.0	5187.0	144.06052698583133	0.5611037879588083	0.6995374080551514
retrograde_Set3Cell2.53156	ID4997699	4997699	92	54.62375259399414	17.569808110332165	34.97345723456979	0.0	982.0	982	0.5	1		187.94594594594594	130.0	0.0	829.0	6954.0	199.58567443942826	0.3349811026456296	0.4725837473599397
retrograde_Set3Cell2.53157	ID3310112	3310112	92	39.74888229370117	14.502899138005175	36.065871423610375	0.0	202.0	202	0.5	1		140.45945945945945	120.0	0.0	484.0	5197.0	125.6168324253903	0.4028556077834908	0.6421989502793121
retrograde_Set3Cell2.53158	ID4242004	4242004	92	63.7099723815918	16.778761996466724	35.28909097950899	0.0	631.0	631	0.5	1		176.45945945945945	104.0	0.0	772.0	6529.0	194.2543571075183	0.6151338519558952	0.6919349688614029
retrograde_Set3Cell2.53159	ID4100645	4100645	92	58.03862762451172	16.612553379883146	35.39844558704723	0.0	566.0	566	0.5	1		150.56756756756758	100.0	0.0	519.0	5571.0	141.3580050283166	0.48124741145250116	0.692120678395255
retrograde_Set3Cell2.53160	ID4977237	4977237	92	52.446529388427734	17.61746557831117	35.00799453006285	0.0	975.0	975	0.5	1		162.0810810810811	98.0	0.0	881.0	5997.0	200.98042723641558	0.35974980296656595	0.42672699311106793
retrograde_Set3Cell2.53161	ID4063776	4063776	92	53.625099182128906	16.570644761204022	35.39037470783473	0.0	547.0	547	0.5	1		162.9189189189189	125.0	0.0	468.0	6028.0	122.9905999972668	0.3910079899886617	0.7447072853049848
retrograde_Set3Cell2.53162	ID3553833	3553833	92	42.39373016357422	15.383961509944717	35.776968489733925	0.0	314.0	314	0.5	1		138.7027027027027	83.0	0.0	661.0	5132.0	167.5453280068917	0.41394077231502446	0.4847184881453547
retrograde_Set3Cell2.53163	ID3418646	3418646	92	38.586090087890625	14.421514599778808	36.064169936962266	0.0	252.0	252	0.5	1		151.7027027027027	104.0	0.0	567.0	5613.0	141.67703194724746	0.3735276539875107	0.582383706634377
retrograde_Set3Cell2.53164	ID4602468	4602468	92	68.30239868164062	17.335765711110234	35.05697007464423	0.0	797.0	797	0.5	1		166.51351351351352	77.0	0.0	910.0	6161.0	207.01014758026042	0.5807471459321437	0.5910340792719609
retrograde_Set3Cell2.53165	ID3093005	3093005	92	54.43207550048828	14.357996453846006	36.17053881299683	0.0	102.0	102	0.5	1		161.24324324324326	99.0	0.0	799.0	5966.0	186.4561916682077	0.4674319987323301	0.5509284060505015
retrograde_Set3Cell2.53166	ID3590677	3590677	92	53.11162185668945	15.38162611986623	35.80428404761158	0.0	331.0	331	0.5	1		161.8918918918919	115.0	0.0	694.0	5990.0	165.62319748013422	0.4430007076485107	0.6001665756297819
retrograde_Set3Cell2.53167	ID4999791	4999791	92	63.61604309082031	17.638810874298116	35.032989260192224	0.0	981.0	981	0.5	1		165.54054054054055	88.0	0.0	919.0	6125.0	212.8009756915021	0.3611692807384931	0.41281875030303705
retrograde_Set3Cell2.53168	ID4385381	4385381	92	65.09706115722656	16.99594577974596	35.23624635384781	0.0	698.0	698	0.5	1		152.83783783783784	91.0	0.0	789.0	5655.0	187.46696205428267	0.6050718655289721	0.6146793405320249
retrograde_Set3Cell2.53169	ID2980356	2980356	92	49.20720672607422	14.330336223551978	36.17994387556077	0.0	50.0	50	0.5	1		169.0810810810811	126.0	0.0	919.0	6256.0	192.75205408595355	0.43719833975034406	0.5336884377567785
retrograde_Set3Cell2.53170	ID2963972	2963972	92	52.299072265625	14.274185690980877	36.13644151167794	0.0	41.0	41	0.5	1		151.8918918918919	92.0	0.0	835.0	5620.0	186.3561082956475	0.4762112228725856	0.5258623504156421
retrograde_Set3Cell2.53171	ID3908114	3908114	92	71.1311264038086	16.327958508437842	35.52755532504693	0.0	477.0	477	0.5	1		163.35135135135135	133.0	0.0	577.0	6044.0	149.27346571835054	0.5270227264445444	0.7553599493559306
retrograde_Set3Cell2.53172	ID4278890	4278890	92	59.612815856933594	16.879680398284872	35.30357137586076	0.0	648.0	648	0.5	1		169.0810810810811	67.0	0.0	947.0	6256.0	234.84396455452648	0.5825127361307216	0.5300341104632091
retrograde_Set3Cell2.53173	ID4719206	4719206	92	74.53504943847656	17.415809630860327	35.003972296097174	0.0	858.0	858	0.5	1		180.8918918918919	109.0	0.0	966.0	6693.0	202.03090849666543	0.5866534307261494	0.6621110249281473
retrograde_Set3Cell2.53174	ID3621401	3621401	92	52.34237289428711	15.692930779191753	35.66263589505407	0.0	345.0	345	0.5	1		144.27027027027026	59.0	0.0	839.0	5338.0	190.21371732411484	0.5083213447825691	0.5112219322790978
retrograde_Set3Cell2.53175	ID3518981	3518981	92	46.36897659301758	15.264065804710857	36.01378829660837	0.0	296.0	296	0.5	1		145.83783783783784	103.0	0.0	600.0	5396.0	153.53637164339082	0.37308006151143425	0.516172803408246
retrograde_Set3Cell2.53176	ID4762237	4762237	92	72.03959655761719	17.45481522734043	35.04450663111495	0.0	874.0	874	0.5	1		175.0810810810811	114.0	3.0	625.0	6478.0	158.53852990823862	0.6069265721339041	0.8342083030586074
retrograde_Set3Cell2.53177	ID3344901	3344901	92	39.320457458496094	14.417167245734749	36.110037618761865	0.0	217.0	217	0.5	1		136.7027027027027	110.0	0.0	453.0	5058.0	123.45846464496668	0.31938449190483953	0.5360788514890233
retrograde_Set3Cell2.53178	ID5003892	5003892	92	54.73433303833008	17.609987854046043	34.98642694051461	0.0	985.0	985	0.5	1		177.72972972972974	105.0	13.0	936.0	6576.0	217.2114495458603	0.3528977142908011	0.4268656856669895
retrograde_Set3Cell2.53179	ID3238411	3238411	92	52.74544143676758	14.520026559705196	36.06189902383018	0.0	171.0	171	0.5	1		145.40540540540542	116.0	0.0	457.0	5380.0	117.19462906243221	0.525090868453008	0.8543613308270261
retrograde_Set3Cell2.53180	ID3686914	3686914	92	53.664791107177734	15.799646603244994	35.514095818890915	0.0	376.0	376	0.5	1		153.78378378378378	120.0	0.0	612.0	5690.0	158.9722434080056	0.43926781603464393	0.5904824655735786
retrograde_Set3Cell2.53181	ID4495999	4495999	92	63.48162841796875	17.080411166087515	35.20966861407518	0.0	749.0	749	0.5	1		152.1891891891892	71.0	0.0	877.0	5631.0	192.70585498771578	0.535499095414143	0.5508432925273304
retrograde_Set3Cell2.53182	ID4952695	4952695	92	57.634521484375	17.581279406645084	35.01717034601888	0.0	958.0	958	0.5	1		158.21621621621622	64.0	0.0	866.0	5854.0	204.76316063186746	0.5512500382196764	0.549156328218374
retrograde_Set3Cell2.53183	ID4678151	4678151	92	73.28852844238281	17.383935911355703	35.05519247216661	0.0	830.0	830	0.5	1		171.2972972972973	93.0	0.0	889.0	6338.0	210.0752331989747	0.5490614946053859	0.5780401184507901
retrograde_Set3Cell2.53184	ID4831759	4831759	92	61.92549514770508	17.57870083249193	35.03061868787442	0.0	903.0	903	0.5	1		168.02702702702703	106.0	0.0	886.0	6217.0	188.4492985875462	0.5587332315180562	0.6392155356246043
retrograde_Set3Cell2.53185	ID3347066	3347066	92	38.23921203613281	14.412847823039579	36.05675535301003	0.0	219.0	219	0.5	1		147.13513513513513	124.0	0.0	459.0	5444.0	116.21344399235643	0.37010494016123974	0.6840078190190509
retrograde_Set3Cell2.53186	ID4710925	4710925	92	63.06966018676758	17.414475987365662	35.02075233864375	0.0	844.0	844	0.5	1		164.86486486486487	116.0	0.0	814.0	6100.0	189.34568066577802	0.5723773160282603	0.6339110878118918
retrograde_Set3Cell2.53187	ID4567562	4567562	92	66.60372924804688	17.189501930029554	35.15739696035275	0.0	778.0	778	0.5	1		182.97297297297297	126.0	0.0	761.0	6770.0	208.62679151570669	0.6027152009596988	0.6596334188068222
retrograde_Set3Cell2.53188	ID2986620	2986620	92	71.60437774658203	14.308108721275374	36.25132088222425	0.0	54.0	54	0.5	1		195.75675675675674	129.0	0.0	912.0	7243.0	202.59516356591612	0.42414846633190145	0.5755463681884627
retrograde_Set3Cell2.53189	ID4418065	4418065	92	67.42160034179688	17.10101315258801	35.23753847708744	0.0	715.0	715	0.5	1		164.35135135135135	92.0	0.0	855.0	6081.0	191.71538746222168	0.5951572017706481	0.6396972851956372
retrograde_Set3Cell2.53190	ID4991514	4991514	92	55.882171630859375	17.57361740776862	35.0085769663367	0.0	980.0	980	0.5	1		169.24324324324326	114.0	0.0	887.0	6262.0	209.1286692452766	0.33564264348332573	0.40673787693732066
retrograde_Set3Cell2.53191	ID4493854	4493854	92	78.1842041015625	17.087017121065237	35.20925284396561	0.0	744.0	744	0.5	1		181.6216216216216	99.0	0.0	936.0	6720.0	210.2596742854669	0.5937334313909937	0.6436019895798832
retrograde_Set3Cell2.53192	ID4139616	4139616	92	51.25176239013672	16.707882917155484	35.35123858826185	0.0	587.0	587	0.5	1		146.48648648648648	72.0	0.0	842.0	5420.0	184.4092100648901	0.5449658009672481	0.5603963906189476
retrograde_Set3Cell2.53193	ID5001747	5001747	92	61.6748046875	17.56910784042067	34.9880753189344	0.0	984.0	984	0.5	1		179.24324324324326	125.0	0.0	951.0	6632.0	203.6297573491607	0.34017024931167755	0.4468563162269972
retrograde_Set3Cell2.53194	ID2984524	2984524	92	48.38503646850586	14.322662300306039	36.163545621556636	0.0	52.0	52	0.5	1		168.2972972972973	113.0	0.0	918.0	6227.0	193.86935246661818	0.4240482182575415	0.5169975982781906
retrograde_Set3Cell2.53195	ID3760728	3760728	92	44.205989837646484	15.900049074858725	35.54090170420921	0.0	411.0	411	0.5	1		138.0	98.0	0.0	699.0	5106.0	161.85023941903825	0.45579956382816866	0.5339100012989961
retrograde_Set3Cell2.53196	ID4928047	4928047	92	55.088958740234375	17.52460929205582	35.039267523728824	0.0	952.0	952	0.5	1		153.24324324324326	103.0	0.0	711.0	5670.0	171.3794369561629	0.46851683982985853	0.5705568096055559
retrograde_Set3Cell2.53197	ID4639276	4639276	92	71.65979766845703	17.34806471725281	35.084390889154335	0.0	812.0	812	0.5	1		189.1081081081081	97.0	0.0	899.0	6997.0	238.65919259523653	0.5838810186893207	0.5842029979414195
retrograde_Set3Cell2.53198	ID4532782	4532782	92	80.74491119384766	17.131818283918456	35.18291073867744	0.0	763.0	763	0.5	1		182.1891891891892	106.0	0.0	868.0	6741.0	203.47110603471685	0.587726926839874	0.6629024607478322
retrograde_Set3Cell2.53199	ID4760099	4760099	92	57.26449203491211	17.457653142172404	35.040331542317446	0.0	872.0	872	0.5	1		168.13513513513513	121.0	0.0	765.0	6221.0	176.00728554399268	0.5915906829372093	0.7101461963894848
retrograde_Set3Cell2.53200	ID4174416	4174416	92	67.82972717285156	16.701805686621675	35.32525769984264	0.0	599.0	599	0.5	1		164.75675675675674	93.0	0.0	796.0	6096.0	194.01093975532604	0.6012466802969705	0.6377367727765669
retrograde_Set3Cell2.53201	ID3166788	3166788	92	56.05918884277344	14.461910071198922	36.10198554735874	0.0	137.0	137	0.5	1		150.6216216216216	80.0	0.0	630.0	5573.0	168.41126106306803	0.5166689345489182	0.6093513045020845
retrograde_Set3Cell2.53202	ID3654211	3654211	92	48.87188720703125	15.668141635863192	35.6900096464166	0.0	356.0	356	0.5	1		167.7027027027027	129.0	0.0	660.0	6205.0	161.886425356528	0.43825693921307296	0.6313234879182624
retrograde_Set3Cell2.53203	ID3488333	3488333	92	43.393733978271484	14.696542438340234	35.973563774353586	0.0	285.0	285	0.5	1		140.27027027027026	73.0	0.0	707.0	5190.0	176.8958652630048	0.44186114847221647	0.48600453842927205
retrograde_Set3Cell2.53204	ID4311611	4311611	92	67.50072479248047	16.881630854377313	35.253150470452404	0.0	661.0	661	0.5	1		154.94594594594594	71.0	0.0	751.0	5733.0	199.3054531709147	0.6156888461939726	0.59250850810343
retrograde_Set3Cell2.53205	ID3453519	3453519	92	41.525150299072266	14.472855096861068	36.171298869375335	0.0	264.0	264	0.5	1		125.72972972972973	70.0	0.0	554.0	4652.0	152.33655150660633	0.34236366410942937	0.42099926281181843
retrograde_Set3Cell2.53206	ID3797570	3797570	92	63.78902816772461	16.11443305360801	35.51102991795169	0.0	428.0	428	0.5	1		167.75675675675674	135.0	0.0	601.0	6207.0	140.62566649825374	0.5725752817966776	0.8686935034872875
retrograde_Set3Cell2.53207	ID3656375	3656375	92	61.656368255615234	15.722155056080606	35.58623481560266	0.0	361.0	361	0.5	1		151.0	98.0	0.0	733.0	5587.0	162.72830116485576	0.5562382320879992	0.6633284248629511
retrograde_Set3Cell2.53208	ID4176573	4176573	92	58.95526885986328	16.723369379597212	35.366678629629696	0.0	601.0	601	0.5	1		143.40540540540542	54.0	0.0	819.0	5306.0	194.33640069898544	0.5766197291749107	0.5397639847373054
retrograde_Set3Cell2.53209	ID3166898	3166898	92	59.707908630371094	14.52794809669806	36.09581324206786	0.0	140.0	140	0.5	1		140.0810810810811	89.0	0.0	674.0	5183.0	166.77702652516797	0.48351442694056385	0.547508564065151
retrograde_Set3Cell2.53210	ID3887807	3887807	92	56.27364730834961	16.31550206377837	35.46770201294354	0.0	470.0	470	0.5	1		160.32432432432432	133.0	0.0	660.0	5932.0	143.8745699972441	0.4098778382244893	0.647915438394295
retrograde_Set3Cell2.53211	ID4534976	4534976	92	75.19551849365234	17.088762145943512	35.169617774201704	0.0	766.0	766	0.5	1		171.7027027027027	98.0	0.0	945.0	6353.0	216.72920441889698	0.626544167245191	0.6103451822946484
retrograde_Set3Cell2.53212	ID3875506	3875506	92	53.96231460571289	16.33490502664156	35.50343282385	0.0	462.0	462	0.5	1		172.54054054054055	140.0	0.0	711.0	6384.0	155.27763568571024	0.43363250340898424	0.6721964727318716
retrograde_Set3Cell2.53213	ID4928193	4928193	92	58.517696380615234	17.483316340371154	35.01310820241127	0.0	949.0	949	0.5	1		160.45945945945945	114.0	0.0	812.0	5937.0	186.19308893287732	0.4992315032670217	0.573938088818269
retrograde_Set3Cell2.53214	ID3838641	3838641	92	53.87697982788086	16.194816943976885	35.50046673240332	0.0	445.0	445	0.5	1		153.40540540540542	109.0	0.0	597.0	5676.0	149.50500910587493	0.5028297203375807	0.6866352239255606
retrograde_Set3Cell2.53215	ID4604619	4604619	92	53.54595184326172	17.349468907924475	35.11606827288878	0.0	801.0	801	0.5	1		159.1081081081081	100.0	0.0	739.0	5887.0	193.03119836840762	0.5297977337181264	0.5709142505758721
retrograde_Set3Cell2.53216	ID4029107	4029107	92	61.996864318847656	16.471221394118295	35.472360872481744	0.0	533.0	533	0.5	1		158.86486486486487	126.0	0.0	583.0	5878.0	145.38572491482446	0.5271975987019201	0.7544218844142425
retrograde_Set3Cell2.53217	ID4764378	4764378	92	84.22157287597656	17.485400698638088	35.016663461431186	0.0	870.0	870	0.5	1		204.02702702702703	137.0	0.0	993.0	7549.0	197.40757140811303	0.5509800106085915	0.734316917536233
retrograde_Set3Cell2.53218	ID3455649	3455649	92	40.839141845703125	14.429929217742062	36.09222765832072	0.0	269.0	269	0.5	1		140.24324324324326	86.0	0.0	694.0	5189.0	170.52246600202395	0.4499534510066808	0.5104390184299064
retrograde_Set3Cell2.53219	ID3058361	3058361	92	56.189144134521484	14.354389118104658	36.09521358294151	0.0	86.0	86	0.5	1		180.21621621621622	130.0	0.0	984.0	6668.0	200.58153442416366	0.5401521780652154	0.6302101749865552
retrograde_Set3Cell2.53220	ID3844771	3844771	92	69.01702117919922	16.249173976163135	35.51728206268907	0.0	451.0	451	0.5	1		155.05405405405406	102.0	0.0	642.0	5737.0	160.17905709027735	0.48584748253036947	0.6330428568015509
retrograde_Set3Cell2.53221	ID5006038	5006038	92	54.001468658447266	17.577738151190257	35.038725042479115	0.0	983.0	983	0.5	1		158.54054054054055	99.0	0.0	793.0	5866.0	189.20412178306188	0.31462877485141943	0.4010837273075094
retrograde_Set3Cell2.53222	ID3623597	3623597	92	49.440311431884766	15.734156949156471	35.74194475626058	0.0	347.0	347	0.5	1		163.1891891891892	97.0	0.0	932.0	6038.0	205.993910082291	0.4051915503043323	0.4568691670286267
retrograde_Set3Cell2.53223	ID3556012	3556012	92	49.03204345703125	15.365131695466838	35.78034914025675	0.0	315.0	315	0.5	1		141.86486486486487	98.0	0.0	723.0	5249.0	177.47694093758932	0.4732623459830435	0.5135524115820893
retrograde_Set3Cell2.53224	ID3689122	3689122	92	60.24012756347656	15.771459380079058	35.57941726830866	0.0	374.0	374	0.5	1		161.6216216216216	105.0	0.0	701.0	5980.0	168.82162699648921	0.5469992562503575	0.6770145542257769
retrograde_Set3Cell2.53225	ID3312300	3312300	92	44.166656494140625	14.45441457297729	36.11853662501871	0.0	200.0	200	0.5	1		152.45945945945945	136.0	0.0	614.0	5641.0	143.1849221179448	0.32857911215032637	0.5266712543536141
retrograde_Set3Cell2.53226	ID4954858	4954858	92	61.936073303222656	17.52296933568297	35.05600718696764	0.0	957.0	957	0.5	1		167.0810810810811	120.0	0.0	910.0	6182.0	198.339968849557	0.5112942523250799	0.5699921986626219
retrograde_Set3Cell2.53227	ID3988125	3988125	92	60.70368957519531	16.472865380211225	35.476638719612076	0.0	515.0	515	0.5	1		146.48648648648648	105.0	0.0	593.0	5420.0	153.20948288420547	0.5047557521509668	0.6414416795546752
retrograde_Set3Cell2.53228	ID4670182	4670182	92	70.12590789794922	17.366878779614627	35.02188851292465	0.0	828.0	828	0.5	1		151.1891891891892	66.0	0.0	842.0	5594.0	202.3499221422904	0.5889983680548443	0.5539088860118465
retrograde_Set3Cell2.53229	ID3021452	3021452	92	52.33686065673828	14.32940694862043	36.22481247633226	0.0	69.0	69	0.5	1		151.75675675675674	106.0	0.0	809.0	5615.0	171.39872380657485	0.4200291320450063	0.523784457271109
retrograde_Set3Cell2.53230	ID4281059	4281059	92	68.85579681396484	16.877507376518057	35.30849813094778	0.0	649.0	649	0.5	1		174.45945945945945	101.0	0.0	868.0	6455.0	224.29836213235097	0.616172315959136	0.5930795298151688
retrograde_Set3Cell2.53231	ID3095176	3095176	92	55.884857177734375	14.368955204430886	36.0941182757294	0.0	104.0	104	0.5	1		168.75675675675674	118.0	0.0	843.0	6244.0	201.69068801913892	0.5128805784291228	0.5673054091835944
retrograde_Set3Cell2.53232	ID3132036	3132036	92	51.55157470703125	14.536381237503676	36.15461416530406	0.0	119.0	119	0.5	1		161.05405405405406	85.0	0.0	728.0	5959.0	184.46829687659763	0.5111789534773142	0.5906592192412823
retrograde_Set3Cell2.53233	ID3887766	3887766	92	50.42703628540039	16.278885678908203	35.536342375875435	0.0	469.0	469	0.5	1		127.10810810810811	85.0	0.0	499.0	4703.0	130.31346476515424	0.47140074455683834	0.624990262644178
retrograde_Set3Cell2.53234	ID4313840	4313840	92	59.050228118896484	16.915566364962856	35.255738488740214	0.0	664.0	664	0.5	1		167.83783783783784	86.0	0.0	967.0	6210.0	227.16348903543184	0.5327565481650423	0.5136141234438338
retrograde_Set3Cell2.53235	ID4065931	4065931	92	70.2913818359375	16.490117247785005	35.42811070744401	0.0	553.0	553	0.5	1		168.13513513513513	123.0	0.0	504.0	6221.0	141.87869665515174	0.4954257792817156	0.7852085516061915
retrograde_Set3Cell2.53236	ID3420812	3420812	92	41.7471923828125	14.381144587409583	36.162484301882024	0.0	253.0	253	0.5	1		145.8108108108108	113.0	0.0	551.0	5395.0	139.0057628377403	0.35587486165281984	0.5506360202556931
retrograde_Set3Cell2.53237	ID4571900	4571900	92	52.0414924621582	17.284416159633768	35.13494470879752	0.0	785.0	785	0.5	1		158.48648648648648	103.0	0.0	798.0	5864.0	209.17491638732798	0.5850481669527792	0.5593218531731637
retrograde_Set3Cell2.53238	ID3910274	3910274	92	56.8818244934082	16.360386357105092	35.47998013080766	0.0	476.0	476	0.5	1		148.59459459459458	98.0	0.0	641.0	5498.0	148.6809521274515	0.4731382947889386	0.6419811176857568
retrograde_Set3Cell2.53239	ID3240584	3240584	92	66.47200775146484	14.472231014484644	36.05853874670992	0.0	169.0	169	0.5	1		174.54054054054055	156.0	0.0	536.0	6458.0	124.50426021149161	0.4910510121169873	0.9233709534784774
retrograde_Set3Cell2.53240	ID4498173	4498173	92	74.17797088623047	17.065275028693932	35.19986136982747	0.0	746.0	746	0.5	1		169.8918918918919	94.0	0.0	785.0	6286.0	192.13027752945018	0.5491600690996898	0.6269162036739442
retrograde_Set3Cell2.53241	ID3725954	3725954	92	70.07347869873047	15.890121914326603	35.4920020839137	0.0	397.0	397	0.5	1		181.3783783783784	109.0	0.0	886.0	6711.0	189.83887193432568	0.5620948970456581	0.6875948176587452
retrograde_Set3Cell2.53242	ID3521160	3521160	92	51.9409294128418	15.193220167050885	35.948584011368716	0.0	299.0	299	0.5	1		144.83783783783784	71.0	0.0	853.0	5359.0	187.27334649198298	0.5397936207539611	0.5422521581506717
retrograde_Set3Cell2.53243	ID3381901	3381901	92	44.58619689941406	14.37419750045897	36.14971634318173	0.0	236.0	236	0.5	1		145.13513513513513	102.0	0.0	481.0	5370.0	118.50882811985925	0.4286134534929379	0.7348571375963552
retrograde_Set3Cell2.53244	ID3414667	3414667	92	36.241790771484375	14.390925443743011	36.100805550396935	0.0	250.0	250	0.5	1		116.29729729729729	108.0	0.0	536.0	4303.0	122.72481974475001	0.388710628394104	0.5304957036433104
retrograde_Set3Cell2.53245	ID3951357	3951357	92	52.91176223754883	16.46951247921442	35.46434045672335	0.0	499.0	499	0.5	1		159.16216216216216	128.0	0.0	510.0	5889.0	145.91331397509686	0.43801251219463516	0.6645057701985123
retrograde_Set3Cell2.53246	ID4897416	4897416	92	56.35778045654297	17.53869533250283	35.04293716371382	0.0	936.0	936	0.5	1		137.59459459459458	67.0	0.0	815.0	5091.0	187.89321131658497	0.5806004301794304	0.5379916522883795
retrograde_Set3Cell2.53247	ID3912441	3912441	92	66.53124237060547	16.313189945795862	35.48896092078404	0.0	480.0	480	0.5	1		176.8108108108108	115.0	0.0	715.0	6542.0	172.88946980301824	0.5017420718349418	0.6833692613376658
retrograde_Set3Cell2.53248	ID4854409	4854409	92	67.87889862060547	17.517652081115124	35.0149210658608	0.0	914.0	914	0.5	1		182.51351351351352	104.0	0.0	933.0	6753.0	193.40855169270014	0.6012384705618148	0.708663547899178
retrograde_Set3Cell2.53249	ID3097320	3097320	92	55.999202728271484	14.408179304068346	36.12926233075049	0.0	106.0	106	0.5	1		158.51351351351352	119.0	0.0	855.0	5865.0	185.79881915986763	0.4458722381436628	0.5261794125257301
retrograde_Set3Cell2.53250	ID4141815	4141815	92	73.01480865478516	16.661001235176094	35.382776459696274	0.0	585.0	585	0.5	1		167.2972972972973	64.0	0.0	768.0	6190.0	200.56557044529862	0.5965299727571117	0.6233295717998026
retrograde_Set3Cell2.53251	ID3558143	3558143	92	53.947608947753906	15.343156208604812	35.766285338377656	0.0	317.0	317	0.5	1		151.72972972972974	100.0	0.0	651.0	5614.0	150.44704654400437	0.5338979154598035	0.7020673580857999
retrograde_Set3Cell2.53252	ID3242751	3242751	92	61.89554214477539	14.544972053983507	36.071873653869396	0.0	172.0	172	0.5	1		165.0810810810811	128.0	0.0	485.0	6108.0	141.49192720952482	0.4548635962315618	0.7295491261310847
retrograde_Set3Cell2.53253	ID3134207	3134207	92	52.41268539428711	14.475079400165038	36.12876536904408	0.0	120.0	120	0.5	1		175.54054054054055	114.0	0.0	800.0	6495.0	190.75516515427057	0.46159546902808063	0.5812533511866309
retrograde_Set3Cell2.53254	ID4457105	4457105	92	61.3686408996582	17.084215550719065	35.234324628710034	0.0	730.0	730	0.5	1		158.64864864864865	93.0	0.0	900.0	5870.0	199.2746870550821	0.5232525064001157	0.5469575895742088
retrograde_Set3Cell2.53255	ID3762914	3762914	92	67.5616455078125	15.981406716778565	35.489404652283305	0.0	412.0	412	0.5	1		161.78378378378378	91.0	0.0	605.0	5986.0	164.68726847086995	0.44994322912724244	0.60969366190893
retrograde_Set3Cell2.53256	ID4842133	4842133	92	65.26595306396484	17.469676246038887	35.03419712551262	0.0	913.0	913	0.5	1		158.56756756756758	104.0	0.0	971.0	5867.0	204.97093839270383	0.6112364683499012	0.5869512679522118
retrograde_Set3Cell2.53257	ID3965666	3965666	92	66.04578399658203	16.47016963495169	35.43874942603997	0.0	507.0	507	0.5	1		172.97297297297297	121.0	0.0	564.0	6400.0	147.17270400724723	0.5497107679985658	0.8338051435292974
retrograde_Set3Cell2.53258	ID4244132	4244132	92	49.645484924316406	16.878588453093045	35.290079224163726	0.0	633.0	633	0.5	1		155.40540540540542	85.0	0.0	785.0	5750.0	216.8460103211313	0.5569612178665206	0.5127336739772005
retrograde_Set3Cell2.53259	ID3107527	3107527	92	58.72439193725586	14.436682010964548	36.19616284711003	0.0	107.0	107	0.5	1		166.43243243243242	92.0	0.0	754.0	6158.0	197.2010452615611	0.46246400540746674	0.5337667220259552
retrograde_Set3Cell2.53260	ID4903584	4903584	92	70.92982482910156	17.551037263227833	35.02347498891393	0.0	937.0	937	0.5	1		155.2972972972973	96.0	0.0	725.0	5746.0	173.96708897963444	0.5923280560740442	0.6641352832328383
retrograde_Set3Cell2.53261	ID3490527	3490527	92	45.35080337524414	14.6532299482458	36.02250524036106	0.0	284.0	284	0.5	1		136.35135135135135	94.0	0.0	648.0	5045.0	149.47411820115218	0.4158212656526802	0.5358234384025863
retrograde_Set3Cell2.53262	ID4420264	4420264	92	64.77850341796875	17.033168652833815	35.22537794926247	0.0	713.0	713	0.5	1		163.9189189189189	97.0	0.0	949.0	6065.0	205.09000441247719	0.5528444976753861	0.5691013376120199
retrograde_Set3Cell2.53263	ID3728084	3728084	92	59.91535949707031	15.84121872394993	35.487758726127424	0.0	396.0	396	0.5	1		159.75675675675674	109.0	0.0	836.0	5911.0	179.3487300400172	0.589109934651336	0.660439939678611
retrograde_Set3Cell2.53264	ID2882247	2882247	92	66.00292205810547	14.104932066713015	36.241071761151574	0.0	4.0	4	0.5	1		175.97297297297297	118.0	0.0	763.0	6511.0	185.54042483849514	0.47061353024215447	0.6070203796550313
retrograde_Set3Cell2.53265	ID3392221	3392221	92	37.755592346191406	14.406938968879555	36.136207518788495	0.0	239.0	239	0.5	1		131.78378378378378	106.0	0.0	535.0	4876.0	137.8902814912267	0.4098499665681085	0.5556615115779369
retrograde_Set3Cell2.53266	ID4721340	4721340	92	74.32920837402344	17.41951121482733	35.03492386051406	0.0	853.0	853	0.5	1		176.72972972972974	102.0	0.0	867.0	6539.0	195.04908907028286	0.6044676024503867	0.6827123503737005
retrograde_Set3Cell2.53267	ID2935513	2935513	92	47.286014556884766	14.207552537061506	36.218949541944184	0.0	28.0	28	0.5	1		148.1081081081081	71.0	0.0	651.0	5480.0	179.92047375681534	0.352036761583481	0.42867460977001404
retrograde_Set3Cell2.53268	ID4641456	4641456	92	64.3558349609375	17.40982179043196	35.062196590861106	0.0	816.0	816	0.5	1		192.97297297297297	125.0	0.0	747.0	7140.0	188.47627119827263	0.5583369009544437	0.7336767880726867
retrograde_Set3Cell2.53269	ID2951889	2951889	92	55.9904670715332	14.271924589590522	36.18771271337516	0.0	35.0	35	0.5	1		162.97297297297297	99.0	0.0	803.0	6030.0	185.4477294559315	0.36240989611168317	0.46753736191925643
retrograde_Set3Cell2.53270	ID4389565	4389565	92	71.9027328491211	17.017247347564656	35.233197476147254	0.0	700.0	700	0.5	1		160.0810810810811	73.0	0.0	809.0	5923.0	190.7293571731622	0.5453539684251987	0.5923835161482184
retrograde_Set3Cell2.53271	ID3291952	3291952	92	51.321136474609375	14.593297976512238	36.051815735513	0.0	195.0	195	0.5	1		162.86486486486487	135.0	0.0	554.0	6026.0	119.2514062722025	0.3803824826682379	0.7526879425573574
retrograde_Set3Cell2.53272	ID3765052	3765052	92	57.44062423706055	15.945358775701411	35.42925579387823	0.0	409.0	409	0.5	1		161.78378378378378	115.0	0.0	681.0	5986.0	171.45992974309627	0.46752173723434726	0.6012008803532781
retrograde_Set3Cell2.53273	ID2988843	2988843	92	48.187049865722656	14.331903592422375	36.18869850534077	0.0	53.0	53	0.5	1		147.54054054054055	81.0	0.0	792.0	5459.0	170.68271320959423	0.3703119512733777	0.46719707062273974
retrograde_Set3Cell2.53274	ID3840828	3840828	92	53.54164505004883	16.17286955973281	35.507029613294	0.0	446.0	446	0.5	1		137.97297297297297	78.0	0.0	662.0	5105.0	155.37847814762335	0.44407513586143493	0.5461347631231535
retrograde_Set3Cell2.53275	ID4813637	4813637	92	63.21208953857422	17.531248852473432	35.05582971105041	0.0	895.0	895	0.5	1		165.02702702702703	92.0	0.0	867.0	6106.0	192.2464400026531	0.5187111293402705	0.5863773087418128
retrograde_Set3Cell2.53276	ID4283218	4283218	92	59.5856819152832	16.870143894776323	35.259921282300375	0.0	650.0	650	0.5	1		155.0810810810811	78.0	0.0	844.0	5738.0	200.84922183048135	0.5357170429922127	0.538694970836305
retrograde_Set3Cell2.53277	ID3625763	3625763	92	47.166751861572266	15.713395579341208	35.70624828373264	0.0	349.0	349	0.5	1		147.72972972972974	104.0	0.0	656.0	5466.0	158.23464444521213	0.46742800499757353	0.594777113724496
retrograde_Set3Cell2.53278	ID3877679	3877679	92	59.665321350097656	16.29749805197922	35.465735176512425	0.0	465.0	465	0.5	1		154.56756756756758	103.0	0.0	546.0	5719.0	129.09396675388146	0.5332894226344614	0.8328777350956866
retrograde_Set3Cell2.53279	ID4178730	4178730	92	72.91641998291016	16.72541784867665	35.33976635397009	0.0	603.0	603	0.5	1		183.48648648648648	110.0	0.0	675.0	6789.0	183.9398485045257	0.5541094239575801	0.7113317575339659
retrograde_Set3Cell2.53280	ID4315988	4315988	92	59.6391716003418	16.925446257454006	35.26072930035783	0.0	665.0	665	0.5	1		162.72972972972974	78.0	0.0	940.0	6021.0	213.5391778584915	0.5207776516232445	0.5219224158001584
retrograde_Set3Cell2.53281	ID3349267	3349267	92	32.73048400878906	14.53054605750452	36.06051641140828	0.0	220.0	220	0.5	1		132.54054054054055	94.0	0.0	531.0	4904.0	133.22320339160862	0.4365879009292461	0.6046977497828698
retrograde_Set3Cell2.53282	ID4725609	4725609	92	65.20232391357422	17.404424798069172	34.98511405120851	0.0	856.0	856	0.5	1		161.0810810810811	75.0	0.0	980.0	5960.0	213.23974228010994	0.5827749632292859	0.5562731475435991
retrograde_Set3Cell2.53283	ID3457813	3457813	92	50.59104919433594	14.470959330721653	36.10055552997792	0.0	271.0	271	0.5	1		145.2972972972973	82.0	0.0	756.0	5376.0	174.07722821030148	0.47244614983500605	0.5356220681372688
retrograde_Set3Cell2.53284	ID3314455	3314455	92	46.36478042602539	14.589560683467905	36.080702735121044	0.0	199.0	199	0.5	1		157.0810810810811	124.0	0.0	536.0	5812.0	132.46139445521862	0.42992019436286194	0.7130838495967515
retrograde_Set3Cell2.53285	ID3990294	3990294	92	73.96720886230469	16.418046732565035	35.4828512528375	0.0	512.0	512	0.5	1		189.7027027027027	153.0	0.0	576.0	7019.0	140.1796198661768	0.5284926682287119	0.9358241380502167
retrograde_Set3Cell2.53286	ID4500328	4500328	92	82.85652923583984	17.09098944374111	35.235788181229864	0.0	751.0	751	0.5	1		183.21621621621622	87.0	0.0	856.0	6779.0	207.21005648256434	0.5760869443721001	0.6463845063120294
retrograde_Set3Cell2.53287	ID4907876	4907876	92	66.05085754394531	17.513067957424276	35.02973314889132	0.0	944.0	944	0.5	1		159.72972972972974	113.0	0.0	799.0	5910.0	190.49068928087453	0.5647319240800542	0.6052633745895809
retrograde_Set3Cell2.53288	ID3423002	3423002	92	41.94136428833008	14.48181817945043	36.075543125936726	0.0	254.0	254	0.5	1		149.43243243243242	117.0	0.0	547.0	5529.0	133.1583310992637	0.41700406853673144	0.6605043971007648
retrograde_Set3Cell2.53289	ID3523333	3523333	92	50.93505859375	15.156959035960448	35.88604415480637	0.0	301.0	301	0.5	1		140.02702702702703	89.0	0.0	826.0	5181.0	167.32976199483835	0.4446651920369998	0.5151510581408881
retrograde_Set3Cell2.53290	ID4213617	4213617	92	64.77533721923828	16.771749777371	35.29425485712161	0.0	618.0	618	0.5	1		168.13513513513513	86.0	0.0	777.0	6221.0	217.1845301123451	0.5848827353743795	0.5713881809744042
retrograde_Set3Cell2.53291	ID3023645	3023645	92	54.603004455566406	14.269718350892886	36.194803635411475	0.0	70.0	70	0.5	1		167.40540540540542	123.0	0.0	860.0	6194.0	183.92593005812896	0.5126668850511149	0.6169478825625652
retrograde_Set3Cell2.53292	ID3691276	3691276	92	58.296836853027344	15.79612886076775	35.54531320039206	0.0	377.0	377	0.5	1		135.67567567567568	79.0	0.0	651.0	5020.0	166.15990525428845	0.47309820983918316	0.5244756813532206
retrograde_Set3Cell2.53293	ID3384070	3384070	92	23.540283203125	14.434867567076736	36.14038585563942	0.0	235.0	235	0.5	1		117.5945945945946	68.0	0.0	574.0	4351.0	150.9185688191298	0.3318753964317828	0.38831676206421567
retrograde_Set3Cell2.53294	ID4350836	4350836	92	71.48673248291016	16.94628362793933	35.21472350998067	0.0	682.0	682	0.5	1		166.45945945945945	84.0	0.0	894.0	6159.0	210.85521554356183	0.5964548481646162	0.5898954695613846
retrograde_Set3Cell2.53295	ID4424568	4424568	92	64.86797332763672	17.06131633485503	35.208789653647216	0.0	714.0	714	0.5	1		166.9189189189189	99.0	0.0	866.0	6176.0	187.2163600368981	0.5012662399510098	0.5953913206090911
retrograde_Set3Cell2.53296	ID4590461	4590461	92	53.89498519897461	17.31533758055186	35.12900377415723	0.0	795.0	795	0.5	1		177.43243243243242	121.0	0.0	791.0	6565.0	196.4447251265099	0.5481998401369607	0.6396383827443861
retrograde_Set3Cell2.53297	ID4860790	4860790	92	64.66191864013672	17.5432350063766	35.04980263619151	0.0	920.0	920	0.5	1		178.21621621621622	115.0	0.0	985.0	6594.0	216.06662233044065	0.5734870317002883	0.6012429060414932
retrograde_Set3Cell2.53298	ID3205903	3205903	92	56.60788345336914	14.471297249341257	36.077464367831354	0.0	155.0	155	0.5	1		147.86486486486487	83.0	0.0	636.0	5471.0	161.24432154724465	0.44197898807736224	0.5621513374792079
retrograde_Set3Cell2.53299	ID4473605	4473605	92	65.80724334716797	17.11364130721248	35.203299240486665	0.0	736.0	736	0.5	1		158.8918918918919	80.0	0.0	926.0	5879.0	217.39068565651613	0.5788419030305534	0.5359349971937691
retrograde_Set3Cell2.53300	ID2884463	2884463	92	52.6591796875	14.073987548225556	36.152263154575685	0.0	0.0	0	0.5	1		166.1081081081081	116.0	0.0	884.0	6146.0	179.050859283641	0.4787128953377273	0.6006696434226058
retrograde_Set3Cell2.53301	ID3593074	3593074	92	38.607208251953125	15.586579376238682	35.76112311371411	0.0	335.0	335	0.5	1		146.6216216216216	86.0	0.0	652.0	5425.0	159.713867649367	0.5003603311323438	0.6123118798888227
retrograde_Set3Cell2.53302	ID3560304	3560304	92	46.612674713134766	15.352864984688091	35.85661936275533	0.0	316.0	316	0.5	1		145.21621621621622	76.0	0.0	795.0	5373.0	183.90594442920107	0.447188392284832	0.4879943530298003
retrograde_Set3Cell2.53303	ID4723470	4723470	92	69.05133819580078	17.47096530999397	35.028359470781275	0.0	854.0	854	0.5	1		161.51351351351352	84.0	0.0	1024.0	5976.0	204.33695233630672	0.5739398766434144	0.5764613708904293
retrograde_Set3Cell2.53304	ID3210103	3210103	92	62.1860466003418	14.49315962906496	36.09377828737673	0.0	154.0	154	0.5	1		168.67567567567568	122.0	0.0	649.0	6241.0	160.74013777489395	0.49932202215266625	0.6989464744399415
retrograde_Set3Cell2.53305	ID4905731	4905731	92	55.795536041259766	17.53281765647767	35.031027168964954	0.0	938.0	938	0.5	1		154.8918918918919	87.0	0.0	871.0	5731.0	187.33700823557172	0.5540924960692951	0.5895769620741277
retrograde_Set3Cell2.53306	ID4422414	4422414	92	80.21450805664062	17.049249350306514	35.21152376069856	0.0	712.0	712	0.5	1		171.0810810810811	88.0	0.0	770.0	6330.0	196.35050552779595	0.6002955947629165	0.6536795589362118
retrograde_Set3Cell2.53307	ID3550054	3550054	92	47.3300895690918	15.328382701213181	35.83058189388079	0.0	313.0	313	0.5	1		137.45945945945945	72.0	0.0	790.0	5086.0	175.1290943838279	0.36561412024098283	0.4202824806903534
retrograde_Set3Cell2.53308	ID3693418	3693418	92	55.73225402832031	15.801558376965852	35.54564597476474	0.0	379.0	379	0.5	1		170.40540540540542	135.0	0.0	732.0	6305.0	162.76797723881197	0.4481160930988563	0.647935174363954
retrograde_Set3Cell2.53309	ID4143977	4143977	92	62.656009674072266	16.647900716756055	35.37994682021835	0.0	586.0	586	0.5	1		169.64864864864865	101.0	0.0	815.0	6277.0	176.12625146881555	0.5926244436068305	0.7168404302397371
retrograde_Set3Cell2.53310	ID3099509	3099509	92	48.93876266479492	14.429946208486466	36.15955488933024	0.0	109.0	109	0.5	1		163.35135135135135	97.0	0.0	864.0	6044.0	213.1765330289294	0.541502102295788	0.5383557526673848
retrograde_Set3Cell2.53311	ID3492714	3492714	92	39.15925216674805	14.798409041562264	35.99870115044642	0.0	286.0	286	0.5	1		122.1891891891892	64.0	0.0	623.0	4521.0	152.5818246489837	0.3254644710154018	0.39327421217790876
retrograde_Set3Cell2.53312	ID4084577	4084577	92	72.43334197998047	16.611543182545823	35.40691348581171	0.0	558.0	558	0.5	1		174.32432432432432	122.0	0.0	703.0	6450.0	167.83325952564647	0.5025636315986355	0.6948133295651472
retrograde_Set3Cell2.53313	ID4107095	4107095	92	76.56795501708984	16.61923003690791	35.38755468610128	0.0	568.0	568	0.5	1		174.27027027027026	115.0	0.0	677.0	6448.0	176.73750916867405	0.5305514821260449	0.6836033152308435
retrograde_Set3Cell2.53314	ID4893473	4893473	92	63.32744216918945	17.485657877108284	35.02982685994201	0.0	932.0	932	0.5	1		164.13513513513513	107.0	0.0	917.0	6073.0	194.5866219796558	0.5786563754430342	0.6183746940219927
retrograde_Set3Cell2.53315	ID4606760	4606760	92	64.25952911376953	17.290182132370948	35.10182039737725	0.0	800.0	800	0.5	1		162.56756756756758	102.0	0.0	914.0	6015.0	212.18958249386068	0.5859486511222267	0.566122325438552
retrograde_Set3Cell2.53316	ID4537130	4537130	92	65.10380554199219	17.159556115665286	35.20597946905942	0.0	769.0	769	0.5	1		170.1891891891892	86.0	0.0	928.0	6297.0	201.14392826998255	0.597250795408399	0.6327594809617799
retrograde_Set3Cell2.53317	ID4950842	4950842	92	55.30796432495117	17.57917033722342	35.04750613421193	0.0	961.0	961	0.5	1		153.1891891891892	82.0	0.0	852.0	5668.0	196.08513426539983	0.46037054791890414	0.49255860379346755
retrograde_Set3Cell2.53318	ID4459312	4459312	92	55.31159973144531	17.076461365170463	35.206308305597624	0.0	731.0	731	0.5	1		150.54054054054055	84.0	0.0	944.0	5570.0	202.6540010563427	0.5201526240792301	0.5083606009963128
retrograde_Set3Cell2.53319	ID3279686	3279686	92	48.70987319946289	14.585074182262344	36.02497156982792	0.0	187.0	187	0.5	1		152.9189189189189	147.0	0.0	449.0	5658.0	112.59992559164168	0.427380738685154	0.813257776074077
retrograde_Set3Cell2.53320	ID3658562	3658562	92	54.517330169677734	15.754637189026754	35.62338052391983	0.0	364.0	364	0.5	1		138.27027027027026	75.0	0.0	578.0	5116.0	165.93399769664921	0.5140057138304289	0.5658011992050666
retrograde_Set3Cell2.53321	ID3171143	3171143	92	63.06258773803711	14.485174062548456	36.05244126877393	0.0	136.0	136	0.5	1		156.3783783783784	86.0	0.0	672.0	5786.0	182.78164741196156	0.5129155373637924	0.5801032326470081
retrograde_Set3Cell2.53322	ID3136342	3136342	92	60.639007568359375	14.399328100956023	36.09730450766547	0.0	124.0	124	0.5	1		163.32432432432432	117.0	0.0	758.0	6043.0	182.93077835528297	0.4665798580726158	0.5680863499560842
retrograde_Set3Cell2.53323	ID3914561	3914561	92	59.485145568847656	16.357989036287066	35.52825898269783	0.0	482.0	482	0.5	1		147.05405405405406	107.0	0.0	539.0	5441.0	136.6144099170984	0.48369250293007937	0.7018364840807093
retrograde_Set3Cell2.53324	ID2954065	2954065	92	51.70367431640625	14.250327926915235	36.1480498595001	0.0	39.0	39	0.5	1		151.13513513513513	120.0	0.0	748.0	5592.0	160.54873994490862	0.3947394612354531	0.5328512494271346
retrograde_Set3Cell2.53325	ID4766517	4766517	92	74.3730697631836	17.45269392138321	35.033361155974276	0.0	873.0	873	0.5	1		182.35135135135135	127.0	0.0	767.0	6747.0	165.56002876033554	0.5829149639568815	0.8112059138543137
retrograde_Set3Cell2.53326	ID3351479	3351479	92	35.10707092285156	14.484488329492867	36.11171786250207	0.0	221.0	221	0.5	1		128.43243243243242	107.0	0.0	467.0	4752.0	119.26267473767973	0.4199747155499368	0.6370047807328926
retrograde_Set3Cell2.53327	ID4815820	4815820	92	62.25724792480469	17.444493901473344	35.022079896664096	0.0	894.0	894	0.5	1		175.8918918918919	123.0	0.0	961.0	6508.0	226.90805575335082	0.6235149067026791	0.5954104622018702
retrograde_Set3Cell2.53328	ID4318148	4318148	92	63.30375289916992	16.90824258128332	35.26839613737761	0.0	668.0	668	0.5	1		170.97297297297297	82.0	0.0	967.0	6326.0	209.60697169365	0.5380860425209589	0.5707196576536543
retrograde_Set3Cell2.53329	ID4502476	4502476	92	73.31380462646484	17.10558391438175	35.19735563342504	0.0	750.0	750	0.5	1		171.75675675675674	90.0	0.0	789.0	6355.0	208.54794351598085	0.5661685600405689	0.5954498116176239
retrograde_Set3Cell2.53330	ID3505084	3505084	92	29.99422264099121	14.945337635865975	36.0024834575349	0.0	291.0	291	0.5	1		126.64864864864865	80.0	0.0	549.0	4686.0	141.13138406310472	0.3318320944468736	0.4471733025871011
retrograde_Set3Cell2.53331	ID4647884	4647884	92	68.75401306152344	17.33845811835082	35.068001402200444	0.0	819.0	819	0.5	1		174.8108108108108	127.0	0.0	788.0	6468.0	195.40098911353172	0.5822513266343005	0.6584253500488295
retrograde_Set3Cell2.53332	ID4180915	4180915	92	84.82866668701172	16.741993044085223	35.331814053298295	0.0	604.0	604	0.5	1		187.59459459459458	99.0	0.0	1041.0	6941.0	217.05483939157702	0.5662477285671664	0.624923507339847
retrograde_Set3Cell2.53333	ID3627963	3627963	92	45.357295989990234	15.629150229578814	35.68376011185107	0.0	346.0	346	0.5	1		129.75675675675674	63.0	0.0	693.0	4801.0	164.22417020060743	0.47380787224936166	0.5080240842618979
retrograde_Set3Cell2.53334	ID3916726	3916726	92	53.588802337646484	16.312384091223734	35.57083342568303	0.0	481.0	481	0.5	1		147.1081081081081	99.0	0.0	612.0	5443.0	140.50440558213106	0.5355873213513077	0.7303523549141587
retrograde_Set3Cell2.53335	ID3992498	3992498	92	60.78546142578125	16.469611546490533	35.45667524630001	0.0	514.0	514	0.5	1		168.6216216216216	121.0	0.0	589.0	6239.0	144.79666803858117	0.4947292764734068	0.7708852913098798
retrograde_Set3Cell2.53336	ID4285390	4285390	92	65.9222412109375	16.91324919726797	35.291118667351476	0.0	652.0	652	0.5	1		176.94594594594594	123.0	0.0	957.0	6547.0	215.24907354890905	0.5324219062098052	0.5712245785932419
retrograde_Set3Cell2.53337	ID4727768	4727768	92	69.699462890625	17.43212378464652	35.04169204324707	0.0	857.0	857	0.5	1		160.54054054054055	80.0	0.0	1070.0	5940.0	221.12987568829755	0.5657192243890878	0.5246314819541766
retrograde_Set3Cell2.53338	ID3220389	3220389	92	65.49563598632812	14.519209953043992	36.07106590491182	0.0	162.0	162	0.5	1		174.40540540540542	113.0	3.0	600.0	6453.0	155.2665198688764	0.5070449893502712	0.7558443931211799
retrograde_Set3Cell2.53339	ID2991035	2991035	92	62.60882568359375	14.312825102754317	36.190755220365354	0.0	55.0	55	0.5	1		171.6216216216216	110.0	10.0	762.0	6350.0	172.81691522008538	0.49934159742087814	0.6614741917383985
retrograde_Set3Cell2.53340	ID3695534	3695534	92	62.80802917480469	15.809290668682554	35.519308903927495	0.0	380.0	380	0.5	1		174.75675675675674	147.0	0.0	909.0	6466.0	179.34888492132455	0.5693076007561084	0.7069752251364143
retrograde_Set3Cell2.53341	ID3173293	3173293	92	65.99507141113281	14.505725023401414	36.07558723865064	0.0	141.0	141	0.5	1		151.02702702702703	92.0	0.0	642.0	5588.0	173.94579080316413	0.540275215741153	0.6090984062385066
retrograde_Set3Cell2.53342	ID3804068	3804068	92	59.31733322143555	16.152384053267735	35.49610800528228	0.0	429.0	429	0.5	1		145.13513513513513	83.0	0.0	735.0	5370.0	168.68661972923545	0.4882679777751129	0.5645456002031928
retrograde_Set3Cell2.53343	ID3386258	3386258	92	28.978282928466797	14.402279936069098	36.158294921133354	0.0	238.0	238	0.5	1		118.21621621621621	58.0	0.0	548.0	4374.0	140.12536750573975	0.32644590143857516	0.415252220908442
retrograde_Set3Cell2.53344	ID4355041	4355041	92	80.31175231933594	16.934321373262936	35.23794346002573	0.0	684.0	684	0.5	1		191.43243243243242	116.0	0.0	863.0	7083.0	221.2618534854298	0.6535710397448143	0.6839256781857707
retrograde_Set3Cell2.53345	ID3316633	3316633	92	44.18548583984375	14.417962814534901	36.07675297508253	0.0	205.0	205	0.5	1		149.02702702702703	112.0	0.0	533.0	5514.0	113.15610811973345	0.4145244699442903	0.7718923544711647
retrograde_Set3Cell2.53346	ID3879831	3879831	92	54.016353607177734	16.275698552728887	35.48539048174851	0.0	466.0	466	0.5	1		149.2972972972973	100.0	0.0	597.0	5524.0	132.24238370525558	0.4934095857026807	0.7460018774914585
retrograde_Set3Cell2.53347	ID3459994	3459994	92	60.41242218017578	14.492889670793815	36.09211747448721	0.0	270.0	270	0.5	1		186.51351351351352	138.0	0.0	839.0	6901.0	196.41433270026423	0.5081522138845053	0.639905391366693
retrograde_Set3Cell2.53348	ID3425179	3425179	92	32.385276794433594	14.386426278408297	36.162256088283115	0.0	256.0	256	0.5	1		130.67567567567568	92.0	0.0	592.0	4835.0	138.51575402860902	0.38349621412220464	0.5230084256693552
retrograde_Set3Cell2.53349	ID3025820	3025820	92	65.29346466064453	14.32453000626516	36.167264247484546	0.0	71.0	71	0.5	1		175.16216216216216	125.0	0.0	719.0	6481.0	176.06209660759427	0.4553196083300047	0.6225330265080018
retrograde_Set3Cell2.53350	ID3588994	3588994	92	51.29222106933594	15.405350588128734	35.84089726543515	0.0	330.0	330	0.5	1		138.2972972972973	86.0	0.0	608.0	5117.0	156.14929908137148	0.52112321781782	0.6068476536001334
retrograde_Set3Cell2.53351	ID3525505	3525505	92	54.34047317504883	15.289859949770205	35.89934337380218	0.0	304.0	304	0.5	1		156.6216216216216	102.0	0.0	658.0	5795.0	156.202210709806	0.4061546681474516	0.5792324605474415
retrograde_Set3Cell2.53352	ID4463612	4463612	92	74.1510009765625	17.08564335172418	35.19869597444179	0.0	733.0	733	0.5	1		170.97297297297297	93.0	0.0	777.0	6326.0	191.62209430811214	0.5562594175712661	0.6378334054550555
retrograde_Set3Cell2.53353	ID3244936	3244936	92	62.64864730834961	14.500968297600224	36.05254075181414	0.0	173.0	173	0.5	1		159.59459459459458	131.0	0.0	516.0	5905.0	137.92599856836665	0.5367772271095591	0.8083234960852068
retrograde_Set3Cell2.53354	ID4770805	4770805	92	68.69989013671875	17.49635541251976	35.011112867879945	0.0	876.0	876	0.5	1		172.83783783783784	102.0	0.0	1049.0	6395.0	206.08554231374592	0.6118208597848175	0.6366911349757791
retrograde_Set3Cell2.53355	ID4686840	4686840	92	77.4923095703125	17.43649211377751	35.039402786535675	0.0	836.0	836	0.5	1		166.24324324324326	77.0	0.0	825.0	6151.0	205.26654831183734	0.6345123450008048	0.6287929883445265
retrograde_Set3Cell2.53356	ID3562485	3562485	92	59.04548645019531	15.359221592516894	35.75621266926461	0.0	318.0	318	0.5	1		138.24324324324326	75.0	0.0	740.0	5115.0	177.85862135187372	0.5012869141154159	0.5190648933318843
retrograde_Set3Cell2.53357	ID3494899	3494899	92	59.412315368652344	14.805091558207536	35.99760927467908	0.0	288.0	288	0.5	1		153.7027027027027	94.0	0.0	742.0	5687.0	173.60233371205086	0.4198812860478097	0.5236371184410841
retrograde_Set3Cell2.53358	ID4461453	4461453	92	72.96503448486328	17.093704879336443	35.20020318967969	0.0	732.0	732	0.5	1		163.54054054054055	81.0	0.0	961.0	6051.0	215.96766663793227	0.5923643917905066	0.5633952425348151
retrograde_Set3Cell2.53359	ID4072434	4072434	92	53.460472106933594	16.5096937570682	35.45606888579889	0.0	550.0	550	0.5	1		180.1891891891892	154.0	6.0	697.0	6667.0	144.98713311452426	0.4722798777361006	0.7973304130121468
retrograde_Set3Cell2.53360	ID4684693	4684693	92	81.4803466796875	17.42095417132999	35.002628186273924	0.0	835.0	835	0.5	1		188.8918918918919	112.0	0.0	910.0	6989.0	222.21858405430245	0.6426922438039363	0.6651349798639478
retrograde_Set3Cell2.53361	ID4109274	4109274	92	59.412559509277344	16.531325717182504	35.408449938555805	0.0	565.0	565	0.5	1		145.3783783783784	100.0	0.0	597.0	5379.0	145.18271081475066	0.5052105054984084	0.6721869036075446
retrograde_Set3Cell2.53362	ID3275735	3275735	92	52.85486602783203	14.473326463021191	36.11127905308373	0.0	183.0	183	0.5	1		158.43243243243242	152.0	0.0	446.0	5862.0	113.50196780979921	0.4763007725995353	0.9006937177232204
retrograde_Set3Cell2.53363	ID3281882	3281882	92	55.807865142822266	14.54412253935344	36.073319857538415	0.0	190.0	190	0.5	1		157.3783783783784	136.0	0.0	454.0	5823.0	118.78443392019739	0.3745788083724214	0.722086272728576
retrograde_Set3Cell2.53364	ID4608942	4608942	92	63.04561996459961	17.320267266812806	35.083825106562955	0.0	798.0	798	0.5	1		169.48648648648648	107.0	0.0	825.0	6271.0	199.1079581005716	0.5727783538717534	0.6200054790661356
retrograde_Set3Cell2.53365	ID4768673	4768673	92	61.96759796142578	17.471326958417716	34.97812128225436	0.0	871.0	871	0.5	1		166.16216216216216	120.0	0.0	790.0	6148.0	180.06951026903064	0.571283054431607	0.6709943483497326
retrograde_Set3Cell2.53366	ID2890691	2890691	92	43.4803581237793	14.118491573005242	36.148840519894414	0.0	14.0	14	0.5	1		156.1081081081081	100.0	0.0	899.0	5776.0	201.76454701565493	0.44382299285424137	0.4756707466354142
retrograde_Set3Cell2.53367	ID4539317	4539317	92	68.52200317382812	17.139638891651625	35.18572601984042	0.0	771.0	771	0.5	1		170.7027027027027	104.0	0.0	911.0	6316.0	199.64021317037987	0.6125911259664968	0.6496340855306679
retrograde_Set3Cell2.53368	ID4910014	4910014	92	71.0707778930664	17.538854929609126	35.032771694761216	0.0	940.0	940	0.5	1		184.21621621621622	118.0	0.0	944.0	6816.0	211.95362898719344	0.6359752825714434	0.675741350998456
retrograde_Set3Cell2.53369	ID2935770	2935770	92	49.65961456298828	14.202732386011377	36.23447382228963	0.0	30.0	30	0.5	1		174.86486486486487	113.0	0.0	837.0	6470.0	202.4858242174227	0.4516851072184054	0.5374044744235725
retrograde_Set3Cell2.53370	ID4146121	4146121	92	59.603614807128906	16.621735044311027	35.38623427684218	0.0	582.0	582	0.5	1		160.86486486486487	84.0	0.0	722.0	5952.0	159.1355400912069	0.4791552913766839	0.6549173995695814
retrograde_Set3Cell2.53371	ID3843011	3843011	92	54.229156494140625	16.1961013849699	35.53839083363515	0.0	447.0	447	0.5	1		143.75675675675674	98.0	0.0	602.0	5319.0	154.2957847421283	0.47031728016713215	0.5960518971532509
retrograde_Set3Cell2.53372	ID2956247	2956247	92	46.30740737915039	14.275859902810568	36.16650241871181	0.0	38.0	38	0.5	1		157.72972972972974	92.0	0.0	896.0	5836.0	189.91396424121587	0.44700481703951733	0.5131317434462485
retrograde_Set3Cell2.53373	ID4387768	4387768	92	62.63439178466797	16.99614260419986	35.20499040502429	0.0	699.0	699	0.5	1		164.6216216216216	100.0	0.0	893.0	6091.0	213.26956746898608	0.5812446487989597	0.5674765003359771
retrograde_Set3Cell2.53374	ID3101652	3101652	92	58.61708450317383	14.44435141911024	36.173823893793134	0.0	103.0	103	0.5	1		182.78378378378378	127.0	0.0	706.0	6763.0	170.22634199061997	0.4694755887235018	0.6861064968125489
retrograde_Set3Cell2.53375	ID4248508	4248508	92	48.26833724975586	16.801062285463384	35.29719427864783	0.0	636.0	636	0.5	1		157.1081081081081	82.0	0.0	862.0	5813.0	215.05849124053356	0.5110570115637783	0.49415193528773305
retrograde_Set3Cell2.53376	ID3660745	3660745	92	61.30491638183594	15.736136321721903	35.661357837895864	0.0	362.0	362	0.5	1		157.16216216216216	94.0	0.0	738.0	5815.0	179.2833749362403	0.5223030383885879	0.601532933593023
retrograde_Set3Cell2.53377	ID4574139	4574139	92	70.42740631103516	17.235846520683126	35.15427306678246	0.0	782.0	782	0.5	1		188.59459459459458	96.0	0.0	842.0	6978.0	222.86523823695433	0.5987257989366237	0.6338272278374254
retrograde_Set3Cell2.53378	ID3734586	3734586	92	67.05924224853516	15.874389223890708	35.475580426665	0.0	398.0	398	0.5	1		163.1081081081081	124.0	0.0	845.0	6035.0	178.68482242699227	0.52730900728808	0.630312845532007
retrograde_Set3Cell2.53379	ID4148284	4148284	92	68.2210693359375	16.652999982061065	35.3418693250819	0.0	588.0	588	0.5	1		142.0	78.0	0.0	750.0	5254.0	179.49203015423524	0.5571488823281315	0.5661275574635141
retrograde_Set3Cell2.53380	ID3882040	3882040	92	62.534568786621094	16.305660219115058	35.451811413775644	0.0	464.0	464	0.5	1		162.56756756756758	104.0	0.0	616.0	6015.0	155.63660318913497	0.4553677679172789	0.6536446248598864
retrograde_Set3Cell2.53381	ID4650049	4650049	92	58.6264533996582	17.31778056381776	35.07787851396643	0.0	817.0	817	0.5	1		177.8108108108108	118.0	0.0	835.0	6579.0	207.14297770673573	0.5428704792550559	0.6040664273942687
retrograde_Set3Cell2.53382	ID4654159	4654159	92	60.828025817871094	17.372375755060894	35.002900409663354	0.0	826.0	826	0.5	1		160.7027027027027	85.0	0.0	879.0	5946.0	206.919316651693	0.5360524616225346	0.5420675216758378
retrograde_Set3Cell2.53383	ID4611148	4611148	92	59.55033493041992	17.320061684345017	35.07732007212674	0.0	799.0	799	0.5	1		174.54054054054055	116.0	0.0	918.0	6458.0	208.82736019584783	0.5529835587202601	0.5952292640609045
retrograde_Set3Cell2.53384	ID4320330	4320330	92	71.07332611083984	16.929335333693373	35.21761569117137	0.0	667.0	667	0.5	1		179.21621621621622	107.0	0.0	967.0	6631.0	223.4381762784028	0.6339168096136167	0.6223751570953527
retrograde_Set3Cell2.53385	ID3662905	3662905	92	57.19622039794922	15.769661872382205	35.61687597817792	0.0	365.0	365	0.5	1		143.0	71.0	0.0	672.0	5291.0	176.033140819184	0.56432102661197	0.5861003015849909
retrograde_Set3Cell2.53386	ID4688983	4688983	92	60.63691329956055	17.428223725396546	35.03356674345621	0.0	841.0	841	0.5	1		150.2972972972973	65.0	0.0	983.0	5561.0	209.80637434242723	0.5587337565644166	0.5135650464001714
retrograde_Set3Cell2.53387	ID3462182	3462182	92	42.310184478759766	14.469662772340312	36.1842799670454	0.0	272.0	272	0.5	1		137.3783783783784	88.0	0.0	606.0	5083.0	156.86394517956413	0.36412008484592007	0.4675383929427743
retrograde_Set3Cell2.53388	ID3318817	3318817	92	42.25230407714844	14.431262698221934	36.143756854812494	0.0	208.0	208	0.5	1		142.0810810810811	104.0	0.0	587.0	5257.0	139.95860070002811	0.39912223459112256	0.5791844867439722
retrograde_Set3Cell2.53389	ID2878526	2878526	92	43.617916107177734	14.04202853158353	36.24068340710853	0.0	1.0	1	0.5	1		159.1891891891892	97.0	0.0	705.0	5890.0	183.62701293622322	0.31042331619075325	0.4107236577776988
retrograde_Set3Cell2.53390	ID4068393	4068393	92	70.94534301757812	16.585253449915818	35.394548699553084	0.0	555.0	555	0.5	1		165.21621621621622	122.0	0.0	478.0	6113.0	141.81034579386008	0.5329538837321735	0.8100937707441348
retrograde_Set3Cell2.53391	ID3427372	3427372	92	47.55476379394531	14.397335116513801	36.14270046766201	0.0	255.0	255	0.5	1		143.43243243243242	125.0	0.0	625.0	5307.0	145.64693621916675	0.43570667703701194	0.5977292395730869
retrograde_Set3Cell2.53392	ID4772947	4772947	92	69.6791000366211	17.47138480053748	34.9839836500651	0.0	881.0	881	0.5	1		174.72972972972974	116.0	0.0	676.0	6465.0	161.4288024432389	0.570951096448444	0.7867776627298853
retrograde_Set3Cell2.53393	ID3630121	3630121	92	55.697200775146484	15.702855378107405	35.65721172925263	0.0	348.0	348	0.5	1		137.21621621621622	70.0	0.0	730.0	5077.0	184.54149414986068	0.44434566388287844	0.45750011436015253
retrograde_Set3Cell2.53394	ID4287584	4287584	92	54.081478118896484	16.87885081487126	35.26763241478837	0.0	651.0	651	0.5	1		165.94594594594594	98.0	0.0	805.0	6140.0	196.76169257165802	0.5294300803563944	0.5838954327779674
retrograde_Set3Cell2.53395	ID3994654	3994654	92	61.10683059692383	16.445169475737096	35.4289813212584	0.0	517.0	517	0.5	1		166.59459459459458	123.0	0.0	516.0	6164.0	135.5608636286585	0.4694844989805052	0.785258820104326
retrograde_Set3Cell2.53396	ID4465767	4465767	92	64.62987518310547	17.069360093896112	35.20413070187206	0.0	734.0	734	0.5	1		151.1081081081081	82.0	0.0	800.0	5591.0	197.09484233961294	0.5848974318438281	0.5658757160119203
retrograde_Set3Cell2.53397	ID3247122	3247122	92	55.95280456542969	14.53123046758182	36.06485235442679	0.0	168.0	168	0.5	1		147.0810810810811	101.0	0.0	684.0	5442.0	154.66314262838347	0.480889944816723	0.6176221894243246
retrograde_Set3Cell2.53398	ID3027975	3027975	92	51.24244689941406	14.34049166009596	36.15729142657601	0.0	75.0	75	0.5	1		166.97297297297297	109.0	0.0	847.0	6178.0	191.84129530052329	0.48128030948382095	0.5655811432926827
retrograde_Set3Cell2.53399	ID3697682	3697682	92	61.54806900024414	15.834895200974486	35.51520549621914	0.0	381.0	381	0.5	1		150.1891891891892	98.0	0.0	742.0	5557.0	179.47838586022272	0.5795259192045632	0.6140484238823609
retrograde_Set3Cell2.53400	ID3388419	3388419	92	36.78934860229492	14.326452981153965	36.15931627630101	0.0	237.0	237	0.5	1		139.1891891891892	92.0	0.0	671.0	5150.0	157.25860475270906	0.4671781884622707	0.5636646236655948
retrograde_Set3Cell2.53401	ID3527684	3527684	92	46.43190002441406	15.176601392959183	35.91399646884496	0.0	302.0	302	0.5	1		138.67567567567568	72.0	0.0	665.0	5131.0	174.49069603564254	0.4430733700575743	0.4880285702399303
retrograde_Set3Cell2.53402	ID2966556	2966556	92	57.73276901245117	14.265359392588723	36.18779770522462	0.0	43.0	43	0.5	1		144.27027027027026	95.0	0.0	631.0	5338.0	152.86116588602886	0.43120434451386536	0.568710380460845
retrograde_Set3Cell2.53403	ID3054621	3054621	92	61.53795623779297	14.33054672144259	36.17779658943464	0.0	85.0	85	0.5	1		180.78378378378378	107.0	0.0	796.0	6689.0	205.8369277871219	0.5251984999183308	0.6048717252460236
retrograde_Set3Cell2.53404	ID3810317	3810317	92	58.097232818603516	16.164972304426687	35.466646557773316	0.0	432.0	432	0.5	1		172.24324324324326	99.0	0.0	707.0	6373.0	163.9519586486991	0.5361520410232639	0.7333467001528979
retrograde_Set3Cell2.53405	ID3273734	3273734	92	43.886451721191406	14.542802065358558	36.05294835560364	0.0	188.0	188	0.5	1		150.0	121.0	0.0	439.0	5550.0	125.14325124965123	0.3920492571275599	0.6751493490194909
retrograde_Set3Cell2.53406	ID3175433	3175433	92	58.63078308105469	14.469128563118215	36.06309886284964	0.0	139.0	139	0.5	1		149.45945945945945	136.0	0.0	695.0	5530.0	162.6932346122253	0.4731500775483701	0.5901138828013814
retrograde_Set3Cell2.53407	ID4035591	4035591	92	48.50859451293945	16.4590604615856	35.453575468645084	0.0	540.0	540	0.5	1		133.32432432432432	99.0	0.0	454.0	4933.0	126.7773757537322	0.489518854448535	0.6912275641534316
retrograde_Set3Cell2.53408	ID3918855	3918855	92	57.67197799682617	16.392741023027373	35.5025633758279	0.0	485.0	485	0.5	1		158.48648648648648	112.0	0.0	667.0	5864.0	171.81395325914173	0.44923623851030864	0.5718727460250052
retrograde_Set3Cell2.53409	ID3806215	3806215	92	59.71199417114258	16.087757341068354	35.5183744915972	0.0	427.0	427	0.5	1		148.7027027027027	102.0	0.0	637.0	5502.0	154.95642126898935	0.5167732042247455	0.6539109633075975
retrograde_Set3Cell2.53410	ID3064851	3064851	92	57.33157730102539	14.32961451317486	36.15972230081226	0.0	87.0	87	0.5	1		154.40540540540542	109.0	0.0	739.0	5713.0	173.01709283887075	0.5621416899679107	0.6422865939323719
retrograde_Set3Cell2.53411	ID4914292	4914292	92	62.00452423095703	17.50571381751683	35.03429805773577	0.0	939.0	939	0.5	1		154.6216216216216	119.0	0.0	873.0	5721.0	180.7083825380536	0.5650533907990799	0.617848857962947
retrograde_Set3Cell2.53412	ID4750455	4750455	92	73.62517547607422	17.451957137440587	35.029455519559306	0.0	865.0	865	0.5	1		180.16216216216216	105.0	0.0	1066.0	6666.0	210.26616908542815	0.5659816694055264	0.6193553172196689
retrograde_Set3Cell2.53413	ID5012493	5012493	92	64.1148452758789	17.617896792046047	35.00389401410911	0.0	989.0	989	0.5	1		186.59459459459458	117.0	0.0	1005.0	6904.0	213.40499570579925	0.3289467961157861	0.4328550999611417
retrograde_Set3Cell2.53414	ID4215810	4215810	92	65.86843872070312	16.791787469065024	35.29138110752395	0.0	620.0	620	0.5	1		168.75675675675674	105.0	0.0	811.0	6244.0	208.28098080949917	0.550025003252213	0.5750230850454584
retrograde_Set3Cell2.53415	ID4848650	4848650	92	70.49796295166016	17.49356221580859	34.97486658706894	0.0	909.0	909	0.5	1		155.43243243243242	47.0	0.0	919.0	5751.0	216.90557860513877	0.5551487794984867	0.51160922040142
retrograde_Set3Cell2.53416	ID3800176	3800176	92	50.78275680541992	16.141374334614365	35.498737519510925	0.0	425.0	425	0.5	1		143.24324324324326	91.0	0.0	817.0	5300.0	170.88713061963273	0.41419091320762474	0.4910065753779179
retrograde_Set3Cell2.53417	ID3996786	3996786	92	62.53574752807617	16.47157146505313	35.44561142044417	0.0	518.0	518	0.5	1		173.9189189189189	120.0	0.0	690.0	6435.0	173.73197402550517	0.4888989991912993	0.6574322112130488
retrograde_Set3Cell2.53418	ID4426765	4426765	92	70.67862701416016	17.079410793657512	35.1620822077612	0.0	717.0	717	0.5	1		160.35135135135135	89.0	0.0	827.0	5933.0	192.3407301027436	0.6183321028177714	0.6370675810245133
retrograde_Set3Cell2.53419	ID3140704	3140704	92	61.823341369628906	14.478302940361647	36.08812926114418	0.0	123.0	123	0.5	1		146.24324324324326	86.0	0.0	800.0	5411.0	193.01157210635574	0.486132146351576	0.49570051425836253
retrograde_Set3Cell2.53420	ID3564647	3564647	92	50.78470993041992	15.35386513994998	35.790771181367845	0.0	321.0	321	0.5	1		135.72972972972974	68.0	0.0	563.0	5022.0	157.14548260355022	0.44534582692810615	0.532265960703484
retrograde_Set3Cell2.53421	ID4912152	4912152	92	69.77766418457031	17.51571047973036	35.04003417480657	0.0	943.0	943	0.5	1		185.97297297297297	129.0	0.0	874.0	6881.0	206.05156939283248	0.6088705235398462	0.6831369201710672
retrograde_Set3Cell2.53422	ID3497059	3497059	92	45.56700134277344	14.860498431943935	35.894145490121716	0.0	287.0	287	0.5	1		137.0	77.0	0.0	863.0	5069.0	178.44840524177664	0.4431277220702927	0.4714786622532315
retrograde_Set3Cell2.53423	ID4750366	4750366	92	66.18091583251953	17.49269808107	35.02510588006519	0.0	861.0	861	0.5	1		173.43243243243242	107.0	0.0	1035.0	6417.0	204.04527555048776	0.5244891665619682	0.5848519563333419
retrograde_Set3Cell2.53424	ID4576286	4576286	92	55.58663558959961	17.263273072624887	35.13006164478504	0.0	786.0	786	0.5	1		158.9189189189189	76.0	0.0	786.0	5880.0	216.66556132774184	0.5876955670600942	0.5430013308470555
retrograde_Set3Cell2.53425	ID2958449	2958449	92	49.5722541809082	14.294904748790291	36.168858656517756	0.0	42.0	42	0.5	1		168.94594594594594	113.0	0.0	858.0	6251.0	208.0492657929775	0.4114239749544888	0.4734168250659956
retrograde_Set3Cell2.53426	ID4504614	4504614	92	64.44166564941406	17.10017216276342	35.2037188224699	0.0	752.0	752	0.5	1		163.97297297297297	116.0	0.0	763.0	6067.0	177.0347559232503	0.5466209765286526	0.6547057083577066
retrograde_Set3Cell2.53427	ID2993225	2993225	92	54.23898696899414	14.341253684489896	36.16514667307961	0.0	57.0	57	0.5	1		180.16216216216216	124.0	0.0	856.0	6666.0	195.93302618688546	0.431942041857511	0.5547355156569487
retrograde_Set3Cell2.53428	ID4111450	4111450	92	63.77672576904297	16.594198153302834	35.38398526260974	0.0	569.0	569	0.5	1		165.13513513513513	130.0	0.0	569.0	6110.0	146.07250143567637	0.5196896718308309	0.7731970516884883
retrograde_Set3Cell2.53429	ID4250661	4250661	92	60.182273864746094	16.824491773905766	35.323383002689965	0.0	637.0	637	0.5	1		184.1081081081081	111.0	0.0	762.0	6812.0	212.21762726343286	0.5134818726680574	0.5886665373246384
retrograde_Set3Cell2.53430	ID4391974	4391974	92	67.88009643554688	16.982733622667954	35.190337081897965	0.0	697.0	697	0.5	1		166.8108108108108	88.0	0.0	890.0	6172.0	199.3427865425447	0.5857465426175806	0.6182008883857283
retrograde_Set3Cell2.53431	ID3957850	3957850	92	49.80604553222656	16.46698267321338	35.49480347675206	0.0	501.0	501	0.5	1		162.2972972972973	133.0	0.0	509.0	6005.0	127.83602015100458	0.48713473199689966	0.8317385297629505
retrograde_Set3Cell2.53432	ID4817967	4817967	92	63.939430236816406	17.489240664755176	35.00010436875067	0.0	897.0	897	0.5	1		164.2972972972973	95.0	0.0	947.0	6079.0	208.06994882395583	0.5510354285602133	0.5610594208795439
retrograde_Set3Cell2.53433	ID3284057	3284057	92	48.90545654296875	14.61009309449421	36.0646865431478	0.0	189.0	189	0.5	1		146.32432432432432	109.0	0.0	389.0	5414.0	108.93373471316663	0.3992845222962386	0.7665854553862393
retrograde_Set3Cell2.53434	ID2919512	2919512	92	61.23889923095703	14.151658294351611	36.129627201053864	0.0	21.0	21	0.5	1		168.51351351351352	121.0	0.0	785.0	6235.0	190.02845132324873	0.5106541842702703	0.5995258828804487
retrograde_Set3Cell2.53435	ID4183111	4183111	92	73.87342834472656	16.746508465701307	35.283990990844316	0.0	602.0	602	0.5	1		166.35135135135135	90.0	0.0	708.0	6155.0	200.30410438689026	0.5688158273645771	0.6022352755797682
retrograde_Set3Cell2.53436	ID3103827	3103827	92	44.2702522277832	14.406891436820345	36.09746293499092	0.0	105.0	105	0.5	1		162.21621621621622	96.0	0.0	817.0	6002.0	205.29141010539885	0.5226423677980635	0.5424505922009758
retrograde_Set3Cell2.53437	ID4074560	4074560	92	51.643890380859375	16.62056597328656	35.43334610437953	0.0	556.0	556	0.5	1		149.75675675675674	100.0	0.0	491.0	5541.0	135.7928171487328	0.44506564388178455	0.6793226866418405
retrograde_Set3Cell2.53438	ID4185277	4185277	92	66.21748352050781	16.713084165068526	35.31046776927104	0.0	606.0	606	0.5	1		163.0	110.0	0.0	854.0	6031.0	196.78612191355816	0.6197983851703215	0.6338881187474138
retrograde_Set3Cell2.53439	ID4613313	4613313	92	67.9110336303711	17.31366988554231	35.11096724215931	0.0	803.0	803	0.5	1		160.16216216216216	76.0	0.0	811.0	5926.0	209.54666856408454	0.5971783279623604	0.5715573156740662
retrograde_Set3Cell2.53440	ID2921639	2921639	92	50.25859451293945	14.165286647399295	36.13832126996149	0.0	19.0	19	0.5	1		148.0	92.0	0.0	746.0	5476.0	173.55690709389816	0.4245256825543729	0.5082571471143701
retrograde_Set3Cell2.53441	ID3884215	3884215	92	51.13323974609375	16.257487703654295	35.53509294911732	0.0	463.0	463	0.5	1		150.51351351351352	111.0	0.0	665.0	5569.0	142.77733667451523	0.470465696386521	0.6745579703321458
retrograde_Set3Cell2.53442	ID4289740	4289740	92	58.01494216918945	16.877159724051864	35.25564486942734	0.0	653.0	653	0.5	1		162.0	116.0	0.0	845.0	5994.0	205.03807234538445	0.5379980829795974	0.5527585056038972
retrograde_Set3Cell2.53443	ID3286204	3286204	92	49.89200210571289	14.553744304972595	36.08044557678262	0.0	191.0	191	0.5	1		148.0810810810811	120.0	0.0	469.0	5479.0	139.11453681896208	0.39456043700547483	0.6023282789753585
retrograde_Set3Cell2.53444	ID3429562	3429562	92	44.00758361816406	14.429224314895508	36.13214789513231	0.0	259.0	259	0.5	1		140.2972972972973	86.0	0.0	625.0	5191.0	154.87178655349163	0.44924291537644845	0.5616257908598951
retrograde_Set3Cell2.53445	ID3632295	3632295	92	63.31624221801758	15.732742756217196	35.69391290438653	0.0	351.0	351	0.5	1		143.97297297297297	82.0	0.0	702.0	5327.0	173.81751070311364	0.5206464575487753	0.5671946237726873
retrograde_Set3Cell2.53446	ID3699883	3699883	92	57.08561325073242	15.797601237682102	35.540666693014835	0.0	378.0	378	0.5	1		156.13513513513513	94.0	0.0	671.0	5777.0	166.72035171410744	0.5419250195047838	0.658291076177192
retrograde_Set3Cell2.53447	ID4322514	4322514	92	64.01482391357422	16.947478403813864	35.25514035361329	0.0	669.0	669	0.5	1		174.72972972972974	122.0	0.0	878.0	6465.0	185.75591042617796	0.552099059543761	0.6691935267171704
retrograde_Set3Cell2.53448	ID3212452	3212452	92	54.35465621948242	14.512058994861668	36.06082715684873	0.0	157.0	157	0.5	1		142.54054054054055	74.0	0.0	680.0	5274.0	158.1670345261958	0.45913268095305876	0.5671472715393499
retrograde_Set3Cell2.53449	ID4150441	4150441	92	59.044212341308594	16.686223941385734	35.36918793026113	0.0	589.0	589	0.5	1		147.1891891891892	90.0	0.0	650.0	5446.0	154.85115395075326	0.4954250160728406	0.6298030409366107
retrograde_Set3Cell2.53450	ID4916433	4916433	92	74.89990997314453	17.536189802055738	35.010719388292465	0.0	941.0	941	0.5	1		205.8918918918919	162.0	0.0	1058.0	7618.0	211.6260832201435	0.5693464489880002	0.7059238143933674
retrograde_Set3Cell2.53451	ID4809939	4809939	92	57.0888671875	17.476592600123574	34.98081318928971	0.0	896.0	896	0.5	1		173.8918918918919	110.0	0.0	875.0	6434.0	192.72761201351622	0.54585389913794	0.6371964668028002
retrograde_Set3Cell2.53452	ID4431071	4431071	92	75.98274993896484	17.051577668200636	35.21203015004243	0.0	718.0	718	0.5	1		173.56756756756758	123.0	0.0	923.0	6422.0	205.26859646983678	0.6515855902193911	0.6671852650987821
retrograde_Set3Cell2.53453	ID4076703	4076703	92	56.99723434448242	16.52470210043894	35.4478207268837	0.0	552.0	552	0.5	1		138.97297297297297	94.0	0.0	528.0	5142.0	140.6797952969964	0.5472693315356004	0.6988175610219302
retrograde_Set3Cell2.53454	ID3769501	3769501	92	49.10224533081055	16.07209188562124	35.40260914808059	0.0	414.0	414	0.5	1		154.72972972972974	130.0	0.0	613.0	5725.0	141.68051866565625	0.5280575908840097	0.7548057361621662
retrograde_Set3Cell2.53455	ID3921054	3921054	92	58.99822998046875	16.321996268506364	35.480086954517326	0.0	479.0	479	0.5	1		167.86486486486487	124.0	0.0	741.0	6211.0	154.28151796889603	0.47949033323484486	0.7052508556411058
retrograde_Set3Cell2.53456	ID3067017	3067017	92	57.689918518066406	14.34461130642685	36.225437122133215	0.0	89.0	89	0.5	1		170.8918918918919	118.0	0.0	774.0	6323.0	194.95822683387897	0.48280803422947055	0.5708203468425467
retrograde_Set3Cell2.53457	ID3249304	3249304	92	46.099609375	14.533439322663343	36.09897031033408	0.0	174.0	174	0.5	1		145.1081081081081	79.0	0.0	459.0	5369.0	137.53843579640318	0.4188671190601126	0.6229198064113531
retrograde_Set3Cell2.53458	ID4156566	4156566	92	71.0005874633789	16.697997776162108	35.35826270565424	0.0	593.0	593	0.5	1		172.9189189189189	118.0	0.0	841.0	6398.0	182.53879015132622	0.623390374696861	0.7275359620464178
retrograde_Set3Cell2.53459	ID3847312	3847312	92	50.09138870239258	16.22272229194745	35.519260889380256	0.0	449.0	449	0.5	1		137.0810810810811	98.0	0.0	545.0	5072.0	133.97043172497644	0.4405214942985457	0.6258149308484005
retrograde_Set3Cell2.53460	ID4467945	4467945	92	66.5513916015625	17.0815828979063	35.23704172564937	0.0	735.0	735	0.5	1		164.83783783783784	103.0	0.0	894.0	6099.0	201.65861051587953	0.608993985576545	0.6187692417940158
retrograde_Set3Cell2.53461	ID3464346	3464346	92	51.39977264404297	14.458083135395727	36.09805212800243	0.0	274.0	274	0.5	1		154.3783783783784	116.0	0.0	821.0	5712.0	184.6458097956059	0.5033557046979866	0.5598739472767528
retrograde_Set3Cell2.53462	ID3030145	3030145	92	37.95384216308594	14.361852930862506	36.068822128847515	0.0	73.0	73	0.5	1		148.13513513513513	100.0	0.0	907.0	5481.0	201.72012544366765	0.46640152499337567	0.4671387585846212
retrograde_Set3Cell2.53463	ID3320964	3320964	92	29.55544662475586	14.364518807042675	36.08552599459462	0.0	206.0	206	0.5	1		115.83783783783784	89.0	0.0	596.0	4286.0	122.14233807632286	0.30867923641979295	0.44739220655317646
retrograde_Set3Cell2.53464	ID3208327	3208327	92	58.798057556152344	14.522231254041419	36.09319393642801	0.0	156.0	156	0.5	1		150.64864864864865	93.0	0.0	615.0	5574.0	159.85518033106925	0.4169425653999157	0.5546161459994458
retrograde_Set3Cell2.53465	ID3177610	3177610	92	54.14578628540039	14.52580641588927	36.06994874675902	0.0	142.0	142	0.5	1		151.21621621621622	89.0	0.0	716.0	5595.0	170.1682394858974	0.44336059829960867	0.5459238974591817
retrograde_Set3Cell2.53466	ID4521209	4521209	92	67.66517639160156	17.1401617983257	35.204601640964995	0.0	759.0	759	0.5	1		152.51351351351352	69.0	0.0	881.0	5643.0	189.38623404473105	0.5496156801444864	0.5712484383159437
retrograde_Set3Cell2.53467	ID2915474	2915474	92	49.550331115722656	14.202713909501904	36.06169301479368	0.0	20.0	20	0.5	1		157.1081081081081	103.0	0.0	787.0	5813.0	198.0593042196907	0.4897029598061211	0.5215145070954532
retrograde_Set3Cell2.53468	ID4428931	4428931	92	58.49446487426758	17.023048043884014	35.247071451086406	0.0	716.0	716	0.5	1		156.05405405405406	104.0	0.0	895.0	5774.0	186.1950807838599	0.5298247759384093	0.580533680790376
retrograde_Set3Cell2.53469	ID4664455	4664455	92	68.27201843261719	17.398168920071505	35.03445849885993	0.0	827.0	827	0.5	1		161.67567567567568	81.0	0.0	830.0	5982.0	200.69435773141515	0.5522581707581795	0.5732152193586688
retrograde_Set3Cell2.53470	ID3960063	3960063	92	58.47746276855469	16.361275609287716	35.47756943158694	0.0	498.0	498	0.5	1		176.1081081081081	123.0	0.0	656.0	6516.0	146.26778786105217	0.49914552793100514	0.8017593713659795
retrograde_Set3Cell2.53471	ID4578445	4578445	92	66.43392181396484	17.31683877270415	35.09754240417494	0.0	789.0	789	0.5	1		171.8108108108108	79.0	0.0	875.0	6357.0	221.30268837020455	0.5771277261911151	0.5681969073423728
retrograde_Set3Cell2.53472	ID4217992	4217992	92	58.13593673706055	16.808692026600777	35.30311397406846	0.0	619.0	619	0.5	1		154.0	78.0	0.0	707.0	5698.0	188.52085060043387	0.515733686651209	0.5558964782372764
retrograde_Set3Cell2.53473	ID3738865	3738865	92	55.4655876159668	15.929215824190095	35.462048106843625	0.0	399.0	399	0.5	1		169.21621621621622	113.0	0.0	669.0	6261.0	164.27401484091132	0.4885911348968847	0.6761970293303913
retrograde_Set3Cell2.53474	ID3755251	3755251	92	63.15302658081055	15.937353255286224	35.42486906787979	0.0	407.0	407	0.5	1		165.3783783783784	109.0	0.0	625.0	6119.0	168.53904119938622	0.5529642016538082	0.6987853277762569
retrograde_Set3Cell2.53475	ID3499262	3499262	92	40.871829986572266	14.87025032266578	36.008613770065445	0.0	289.0	289	0.5	1		138.32432432432432	112.0	0.0	564.0	5118.0	150.98658035549863	0.44640309567741043	0.5654940752415497
retrograde_Set3Cell2.53476	ID3179774	3179774	92	49.301509857177734	14.477783312576975	36.10729588276517	0.0	135.0	135	0.5	1		149.86486486486487	88.0	0.0	814.0	5545.0	192.71959511773144	0.508808008184004	0.524473929413645
retrograde_Set3Cell2.53477	ID3566820	3566820	92	53.76497268676758	15.3541055735469	35.81786221359377	0.0	320.0	320	0.5	1		146.0	75.0	0.0	697.0	5402.0	180.49284381012635	0.44533815620389317	0.4984749087382162
retrograde_Set3Cell2.53478	ID4820122	4820122	92	55.000370025634766	17.490751587659705	34.945043135906225	0.0	898.0	898	0.5	1		153.9189189189189	105.0	0.0	751.0	5695.0	180.12763659545823	0.5468066491688539	0.6041425243210511
retrograde_Set3Cell2.53479	ID3599589	3599589	92	57.30873489379883	15.594549661651147	35.77625576349417	0.0	334.0	334	0.5	1		162.27027027027026	117.0	0.0	676.0	6004.0	163.75738298006743	0.5106997089485615	0.6699702692240275
retrograde_Set3Cell2.53480	ID3642593	3642593	92	47.31722640991211	15.771189250522694	35.632869129323545	0.0	359.0	359	0.5	1		159.1081081081081	116.0	0.0	698.0	5887.0	155.88489054138344	0.4526438916984897	0.6360859265244927
retrograde_Set3Cell2.53481	ID4252824	4252824	92	56.69425964355469	16.80415082630134	35.27499564010962	0.0	634.0	634	0.5	1		178.64864864864865	124.0	0.0	938.0	6610.0	226.51198352113445	0.5715033570241473	0.5736434256909262
retrograde_Set3Cell2.53482	ID5014672	5014672	92	63.86294937133789	17.583061593896318	34.96987514364003	0.0	986.0	986	0.5	1		180.8108108108108	104.0	0.0	1051.0	6690.0	226.1762879110302	0.3222776106411648	0.3896860042304885
retrograde_Set3Cell2.53483	ID3755236	3755236	92	48.025489807128906	15.917213446391415	35.46413101597612	0.0	406.0	406	0.5	1		141.2972972972973	96.0	0.0	791.0	5228.0	163.19141195827964	0.4756217042145345	0.558152893848637
retrograde_Set3Cell2.53484	ID4039907	4039907	92	49.851688385009766	16.590981434450825	35.43484166665791	0.0	537.0	537	0.5	1		151.40540540540542	125.0	0.0	539.0	5602.0	125.18840456143147	0.43145873617639185	0.7290674431113334
retrograde_Set3Cell2.53485	ID4828310	4828310	92	67.00432586669922	17.477629469368395	34.994027840104415	0.0	901.0	901	0.5	1		158.8918918918919	79.0	0.0	886.0	5879.0	198.34870861745034	0.573205263950124	0.5837503226927288
retrograde_Set3Cell2.53486	ID2995405	2995405	92	51.54899215698242	14.31325511718318	36.19657818089794	0.0	56.0	56	0.5	1		154.16216216216216	98.0	0.0	900.0	5704.0	195.96081148954156	0.4255956243181021	0.46972033258644724
retrograde_Set3Cell2.53487	ID4652196	4652196	92	69.80386352539062	17.360965743811168	35.07775512674772	0.0	822.0	822	0.5	1		177.6216216216216	98.0	0.0	859.0	6572.0	231.9480726550846	0.6544659261177826	0.6058488271400054
retrograde_Set3Cell2.53488	ID3808479	3808479	92	57.400733947753906	16.114145400230527	35.539146807819186	0.0	431.0	431	0.5	1		158.27027027027026	116.0	0.0	650.0	5856.0	149.82316403173604	0.4354260501884364	0.6408906853010454
retrograde_Set3Cell2.53489	ID4113620	4113620	92	55.76433563232422	16.583180752275542	35.41073397522709	0.0	572.0	572	0.5	1		142.72972972972974	89.0	0.0	551.0	5281.0	144.96314639870997	0.4453015935253739	0.6067120213711522
retrograde_Set3Cell2.53490	ID4867232	4867232	92	53.96739196777344	17.505886938026833	35.01817213895127	0.0	915.0	915	0.5	1		173.45945945945945	120.0	14.0	1069.0	6418.0	213.6351503790457	0.5489590210632455	0.5755131768189751
retrograde_Set3Cell2.53491	ID3998931	3998931	92	55.567264556884766	16.426217953504366	35.45929848808636	0.0	520.0	520	0.5	1		163.45945945945945	120.0	0.0	724.0	6048.0	162.95680998940153	0.4708377568152801	0.6422055461111048
retrograde_Set3Cell2.53492	ID3142879	3142879	92	56.30719757080078	14.475939208602039	36.12598786627097	0.0	125.0	125	0.5	1		153.21621621621622	90.0	0.0	733.0	5669.0	191.71291255635558	0.4775026282122769	0.5165720064860639
retrograde_Set3Cell2.53493	ID4359346	4359346	92	66.54903411865234	16.952429553890926	35.21418973230458	0.0	685.0	685	0.5	1		168.9189189189189	104.0	0.0	837.0	6250.0	197.0440416616406	0.5990454928442714	0.6423089407873644
retrograde_Set3Cell2.53494	ID4691124	4691124	92	80.40428924560547	17.417132585189297	35.03013517093494	0.0	840.0	840	0.5	1		196.21621621621622	113.0	0.0	879.0	7260.0	197.29154049769073	0.613193730029773	0.7560797534290897
retrograde_Set3Cell2.53495	ID3736783	3736783	92	68.42955017089844	15.853799334658195	35.503024135040306	0.0	395.0	395	0.5	1		160.94594594594594	111.0	0.0	871.0	5955.0	175.3703930963684	0.5343375284907343	0.6392173166778029
retrograde_Set3Cell2.53496	ID3665101	3665101	92	59.205116271972656	15.768398029540977	35.58135727133422	0.0	363.0	363	0.5	1		169.1081081081081	114.0	0.0	699.0	6257.0	184.0405727888077	0.5245369128460194	0.632293856345791
retrograde_Set3Cell2.53497	ID2960598	2960598	92	70.70968627929688	14.291557996800965	36.11895404771986	0.0	40.0	40	0.5	1		181.27027027027026	119.0	0.0	764.0	6707.0	190.872797760511	0.591761056019753	0.7061241163552001
retrograde_Set3Cell2.53498	ID3947719	3947719	92	61.54332733154297	16.422620026451415	35.524475058944084	0.0	495.0	495	0.5	1		167.45945945945945	111.0	0.0	800.0	6196.0	167.08590514971542	0.5383755935569969	0.701492201597946
retrograde_Set3Cell2.53499	ID4730039	4730039	92	73.83645629882812	17.44628920826094	35.0157206638414	0.0	851.0	851	0.5	1		180.56756756756758	106.0	0.0	903.0	6681.0	205.21960331699697	0.5901609330086599	0.6531008922284828
retrograde_Set3Cell2.53500	ID4394172	4394172	92	68.43059539794922	17.032086292050188	35.17548368385564	0.0	701.0	701	0.5	1		176.21621621621622	107.0	0.0	801.0	6520.0	205.93811572292174	0.6132125073454365	0.6505168591348107
retrograde_Set3Cell2.53501	ID4152638	4152638	92	71.03067779541016	16.708239907199474	35.3256931105154	0.0	590.0	590	0.5	1		175.54054054054055	122.0	0.0	731.0	6495.0	171.43408104616816	0.5421565717677679	0.7199569372201835
retrograde_Set3Cell2.53502	ID4324677	4324677	92	76.0367431640625	16.897823125801544	35.24342949902178	0.0	666.0	666	0.5	1		202.3783783783784	109.0	0.0	986.0	7488.0	239.04071612167658	0.5333174505352568	0.58894663142058
retrograde_Set3Cell2.53503	ID3812671	3812671	92	61.608638763427734	16.22310962810615	35.53389125463152	0.0	435.0	435	0.5	1		155.2972972972973	107.0	0.0	727.0	5746.0	177.46139875490684	0.50479641518485	0.5871222068435722
retrograde_Set3Cell2.53504	ID4615491	4615491	92	70.59054565429688	17.257749503824964	35.09102238251736	0.0	802.0	802	0.5	1		157.86486486486487	101.0	0.0	759.0	5841.0	189.90306915812516	0.6385219790742275	0.6478986481545104
retrograde_Set3Cell2.53505	ID3634495	3634495	92	56.03651428222656	15.687744267744273	35.63905658070745	0.0	352.0	352	0.5	1		157.56756756756758	87.0	0.0	803.0	5830.0	186.06518280498435	0.5027057973582694	0.5665935733330153
retrograde_Set3Cell2.53506	ID3923251	3923251	92	59.45681381225586	16.401893491353473	35.54609872089639	0.0	484.0	484	0.5	1		159.0	139.0	0.0	578.0	5883.0	132.8181714475345	0.4716326258176479	0.7673156498673764
retrograde_Set3Cell2.53507	ID4433224	4433224	92	67.00481414794922	17.089048282122302	35.20368531640814	0.0	719.0	719	0.5	1		163.97297297297297	130.0	0.0	746.0	6067.0	171.82605650393566	0.5644274301922533	0.6885982791347872
retrograde_Set3Cell2.53508	ID3667259	3667259	92	59.19575881958008	15.790940049265174	35.58813328404339	0.0	367.0	367	0.5	1		178.1081081081081	143.0	0.0	654.0	6590.0	161.9811003693853	0.5039834626774619	0.7369237720975761
retrograde_Set3Cell2.53509	ID4470103	4470103	92	63.772708892822266	17.11139044813347	35.21903977529533	0.0	737.0	737	0.5	1		175.86486486486487	98.0	0.0	1024.0	6507.0	211.73268815001435	0.5356187774783719	0.5794200868514513
retrograde_Set3Cell2.53510	ID4545875	4545875	92	71.68191528320312	17.12870631719008	35.200316457546734	0.0	768.0	768	0.5	1		170.27027027027026	81.0	0.0	890.0	6300.0	216.1701552852198	0.628847910801186	0.6081884577162188
retrograde_Set3Cell2.53511	ID4971868	4971868	92	66.69140625	17.616236038578297	35.03206497767065	0.0	969.0	969	0.5	1		171.8918918918919	100.0	0.0	1044.0	6360.0	218.29729776204334	0.417791196036255	0.46407057929220047
retrograde_Set3Cell2.53512	ID4824403	4824403	92	64.25861358642578	17.47963203644913	35.00088519244421	0.0	899.0	899	0.5	1		149.48648648648648	68.0	0.0	848.0	5531.0	178.09542099385652	0.568256668629632	0.6082842541829153
retrograde_Set3Cell2.53513	ID3235116	3235116	92	64.3158187866211	14.496251432459285	36.08406212655181	0.0	167.0	167	0.5	1		157.45945945945945	102.0	0.0	635.0	5826.0	158.85398512026254	0.49613498954885366	0.6574000219544552
retrograde_Set3Cell2.53514	ID3288364	3288364	92	39.14459228515625	14.467455194286712	36.105332661477	0.0	194.0	194	0.5	1		153.43243243243242	147.0	0.0	622.0	5677.0	140.04176768627528	0.39722357640844563	0.6229578945016034
retrograde_Set3Cell2.53515	ID2923827	2923827	92	45.54092788696289	14.200949839878062	36.15935822547384	0.0	24.0	24	0.5	1		144.3783783783784	53.0	0.0	746.0	5342.0	193.58939240788183	0.4818742681557392	0.4850348873959594
retrograde_Set3Cell2.53516	ID3032334	3032334	92	48.76624298095703	14.290378011209715	36.170715532456846	0.0	74.0	74	0.5	1		144.83783783783784	74.0	0.0	890.0	5359.0	200.8832598403463	0.3907983160773686	0.40518821832252194
retrograde_Set3Cell2.53517	ID4871531	4871531	92	67.7574462890625	17.493181572664195	35.03783100290366	0.0	922.0	922	0.5	1		172.6216216216216	103.0	0.0	845.0	6387.0	198.9559347291856	0.5895987163517972	0.643631536317922
retrograde_Set3Cell2.53518	ID3323153	3323153	92	41.96609878540039	14.366805093996582	36.15074382743086	0.0	209.0	209	0.5	1		157.1891891891892	134.0	0.0	588.0	5816.0	116.85029307190887	0.3347397223999824	0.6747354522638287
retrograde_Set3Cell2.53519	ID3214610	3214610	92	53.4360466003418	14.544413820545223	36.04490289487867	0.0	158.0	158	0.5	1		154.75675675675674	107.0	0.0	662.0	5726.0	155.4015239102681	0.3944645631585171	0.563410393133529
retrograde_Set3Cell2.53520	ID4965736	4965736	92	68.5746841430664	17.575168096481374	35.02018754640124	0.0	967.0	967	0.5	1		171.27027027027026	118.0	0.0	802.0	6337.0	189.92405626235754	0.48026494588105284	0.5851583894782352
retrograde_Set3Cell2.53521	ID3357968	3357968	92	42.89402770996094	14.38129923648763	36.14982493349127	0.0	222.0	222	0.5	1		142.05405405405406	94.0	0.0	523.0	5256.0	127.41204939223891	0.4299160033169665	0.6704188424634339
retrograde_Set3Cell2.53522	ID4291941	4291941	92	66.78972625732422	16.904330962853354	35.2568563808476	0.0	655.0	655	0.5	1		177.02702702702703	105.0	0.0	854.0	6550.0	231.75555686571602	0.6432493978330431	0.5980194675532167
retrograde_Set3Cell2.53523	ID4078875	4078875	92	68.50536346435547	16.61193389279766	35.422807890278136	0.0	557.0	557	0.5	1		169.48648648648648	132.0	0.0	684.0	6271.0	167.66792935601768	0.5034243970133634	0.6769673705142795
retrograde_Set3Cell2.53524	ID3466513	3466513	92	56.333736419677734	14.383268348090244	36.15726082223998	0.0	273.0	273	0.5	1		159.0810810810811	103.0	0.0	850.0	5886.0	176.57833929989803	0.45513151936331586	0.5635672743515878
retrograde_Set3Cell2.53525	ID4779361	4779361	92	72.42877197265625	17.45456389870091	35.037413382505356	0.0	879.0	879	0.5	1		158.45945945945945	73.0	0.0	943.0	5863.0	196.22430399284764	0.5924201311538774	0.6008520084039368
retrograde_Set3Cell2.53526	ID4832610	4832610	92	73.00174713134766	17.468466520217454	35.00588056396684	0.0	905.0	905	0.5	1		163.54054054054055	91.0	0.0	742.0	6051.0	187.98752833847996	0.5775944407258944	0.6370214027521018
retrograde_Set3Cell2.53527	ID3532057	3532057	92	40.65985107421875	15.261873402897752	35.886742873561346	0.0	303.0	303	0.5	1		149.32432432432432	103.0	0.0	649.0	5525.0	153.73968873355992	0.40478693494364715	0.5597454649737985
retrograde_Set3Cell2.53528	ID3251457	3251457	92	51.09407424926758	14.527412649861995	36.10299377396373	0.0	176.0	176	0.5	1		144.02702702702703	101.0	0.0	636.0	5329.0	160.95953364579393	0.4794025436340413	0.5799242368876851
retrograde_Set3Cell2.53529	ID3849480	3849480	92	56.9096794128418	16.256569034559057	35.514819868588326	0.0	448.0	448	0.5	1		180.0810810810811	147.0	0.0	861.0	6663.0	174.85396738395704	0.5154027412538477	0.7005534072358806
retrograde_Set3Cell2.53530	ID4670832	4670832	92	64.80425262451172	17.4023881851253	35.06700861550893	0.0	831.0	831	0.5	1		160.97297297297297	91.0	0.0	885.0	5956.0	210.5176802401492	0.5460168023601175	0.5401149303661053
retrograde_Set3Cell2.53531	ID3702016	3702016	92	60.66318893432617	15.867162325123923	35.56625711712799	0.0	383.0	383	0.5	1		160.75675675675674	94.0	0.0	720.0	5948.0	175.91023680107818	0.5651502864798463	0.6599575859225019
retrograde_Set3Cell2.53532	ID3069202	3069202	92	54.83317565917969	14.333251011727443	36.13554293471295	0.0	91.0	91	0.5	1		170.0	121.0	0.0	834.0	6290.0	194.86277222702134	0.4885287307935171	0.5726416451241727
retrograde_Set3Cell2.53533	ID3181939	3181939	92	56.7685546875	14.497546576748707	36.06948282846423	0.0	145.0	145	0.5	1		163.6216216216216	115.0	0.0	638.0	6054.0	162.40079901133345	0.38726550829121253	0.5625119544271185
retrograde_Set3Cell2.53534	ID3071337	3071337	92	58.63072967529297	14.402809979958064	36.10794882561255	0.0	90.0	90	0.5	1		167.64864864864865	111.0	0.0	803.0	6203.0	182.51091538380447	0.497347601700413	0.6102089963255158
retrograde_Set3Cell2.53535	ID4220168	4220168	92	66.31096649169922	16.759924854630107	35.32104501591193	0.0	621.0	621	0.5	1		170.97297297297297	98.0	0.0	815.0	6326.0	206.03026833810483	0.591429217630674	0.6167964699012105
retrograde_Set3Cell2.53536	ID4693261	4693261	92	67.89572143554688	17.44873611050626	35.05391898894362	0.0	842.0	842	0.5	1		159.6216216216216	83.0	0.0	823.0	5906.0	193.6571069573102	0.5684183647413309	0.5974402205856009
retrograde_Set3Cell2.53537	ID3325305	3325305	92	47.4892578125	14.40948038051033	36.131374451179084	0.0	207.0	207	0.5	1		153.9189189189189	138.0	0.0	580.0	5695.0	129.1317970951424	0.46679660171152676	0.7586589673944923
retrograde_Set3Cell2.53538	ID3569016	3569016	92	48.87543487548828	15.334774259567801	35.804137477809896	0.0	319.0	319	0.5	1		150.54054054054055	116.0	0.0	671.0	5570.0	162.41777314392976	0.47295672007262063	0.5952252272261196
retrograde_Set3Cell2.53539	ID4115822	4115822	92	63.682899475097656	16.59399292006139	35.42014932175171	0.0	573.0	573	0.5	1		144.54054054054055	96.0	0.0	649.0	5348.0	148.85649215017548	0.49833583194259795	0.6458993382318289
retrograde_Set3Cell2.53540	ID4254993	4254993	92	55.377376556396484	16.81116487366159	35.281855646206104	0.0	638.0	638	0.5	1		164.78378378378378	97.0	0.0	780.0	6097.0	198.8337014714579	0.5727890684006285	0.6036409698704802
retrograde_Set3Cell2.53541	ID3962221	3962221	92	68.9992904663086	16.42342868678867	35.4792168958605	0.0	503.0	503	0.5	1		184.32432432432432	138.0	0.0	695.0	6820.0	156.94355922044326	0.5172689671990699	0.8007980332506861
retrograde_Set3Cell2.53542	ID4822300	4822300	92	69.52156829833984	17.486698559581374	34.988964749574635	0.0	902.0	902	0.5	1		186.86486486486487	113.0	0.0	1052.0	6914.0	211.7632538370991	0.5876144803892995	0.6532124947079451
retrograde_Set3Cell2.53543	ID2878835	2878835	92	52.461917877197266	14.13474004094046	36.18845022986642	0.0	5.0	5	0.5	1		182.72972972972974	123.0	0.0	819.0	6761.0	173.7615941213466	0.35413745820943815	0.5500403242683078
retrograde_Set3Cell2.53544	ID4869394	4869394	92	76.4957046508789	17.527750445168287	35.026854691947	0.0	916.0	916	0.5	1		182.1891891891892	104.0	0.0	1013.0	6741.0	212.29837988572146	0.6415093014271164	0.6707574863613224
retrograde_Set3Cell2.53545	ID4490524	4490524	92	50.806949615478516	17.06494265968804	35.22753642537855	0.0	743.0	743	0.5	1		143.67567567567568	89.0	0.0	831.0	5316.0	186.50589118697417	0.5268816610372645	0.5316531519481039
retrograde_Set3Cell2.53546	ID4580632	4580632	92	68.46626281738281	17.314431151066803	35.08891547579497	0.0	788.0	788	0.5	1		171.13513513513513	113.0	0.0	892.0	6332.0	203.36941785853674	0.5961625859400659	0.6285952900793637
retrograde_Set3Cell2.53547	ID4570395	4570395	92	63.134830474853516	17.297218852295224	35.08820530481992	0.0	787.0	787	0.5	1		171.6216216216216	97.0	0.0	825.0	6350.0	214.379123070341	0.5937966461247742	0.596519078792375
retrograde_Set3Cell2.53548	ID4734248	4734248	92	54.40586471557617	17.450514092034815	35.03621913558915	0.0	855.0	855	0.5	1		159.94594594594594	104.0	0.0	915.0	5918.0	200.56807460947655	0.5581549896772283	0.5713280986432847
retrograde_Set3Cell2.53549	ID4644134	4644134	92	71.26741790771484	17.315442898182756	35.04584538264052	0.0	814.0	814	0.5	1		164.6216216216216	92.0	0.0	765.0	6091.0	200.3498816447743	0.610623856639974	0.6230277935469918
retrograde_Set3Cell2.53550	ID4523302	4523302	92	78.78632354736328	17.124725901781648	35.170844636129466	0.0	764.0	764	0.5	1		171.72972972972974	86.0	0.0	875.0	6354.0	207.34708537573857	0.5719043178747455	0.6026633976265212
retrograde_Set3Cell2.53551	ID3431760	3431760	92	32.31722640991211	14.388843334676984	36.11331237891349	0.0	258.0	258	0.5	1		121.64864864864865	82.0	0.0	601.0	4501.0	149.56180740494622	0.415274004804211	0.47732127942760016
retrograde_Set3Cell2.53552	ID4396326	4396326	92	62.49825668334961	17.002187257599918	35.24335930180704	0.0	702.0	702	0.5	1		161.78378378378378	92.0	0.0	957.0	5986.0	208.5653554824183	0.5477063866655562	0.5490122621999423
retrograde_Set3Cell2.53553	ID3202389	3202389	92	61.30488967895508	14.4975302851283	36.11697711572009	0.0	151.0	151	0.5	1		159.67567567567568	113.0	0.0	680.0	5908.0	167.97470941484912	0.4888661919698947	0.6242509265153604
retrograde_Set3Cell2.53554	ID3145033	3145033	92	69.40718841552734	14.46978391846358	36.10770367332694	0.0	126.0	126	0.5	1		202.16216216216216	150.0	0.0	855.0	7480.0	190.6206986419648	0.509926165169525	0.7163271277441275
retrograde_Set3Cell2.53555	ID4703521	4703521	92	68.30667114257812	17.435504951053115	35.047249663425475	0.0	849.0	849	0.5	1		171.86486486486487	107.0	0.0	909.0	6359.0	213.43437218787238	0.5933311649982533	0.5997135275700141
retrograde_Set3Cell2.53556	ID3786070	3786070	92	55.57951354980469	16.122303759087202	35.49780771772577	0.0	422.0	422	0.5	1		148.2972972972973	109.0	0.0	695.0	5487.0	151.60454128071805	0.4858361421502193	0.6396905316010086
retrograde_Set3Cell2.53557	ID2876761	2876761	92	51.24628829956055	14.064026331239726	36.21731677242797	0.0	2.0	2	0.5	1		150.05405405405406	91.0	5.0	673.0	5552.0	152.61479212309263	0.41006445814982273	0.5718659815741545
retrograde_Set3Cell2.53558	ID4187468	4187468	92	58.40074920654297	16.75098350114998	35.34798624328771	0.0	605.0	605	0.5	1		152.05405405405406	71.0	0.0	844.0	5626.0	203.98746502147108	0.5502318310680127	0.5291436384451769
retrograde_Set3Cell2.53559	ID3773772	3773772	92	68.01348114013672	16.04195668454852	35.4248756609641	0.0	415.0	415	0.5	1		173.8918918918919	131.0	0.0	731.0	6434.0	170.95236240020265	0.5105400268184876	0.6875935283688055
retrograde_Set3Cell2.53560	ID4103499	4103499	92	61.632877349853516	16.62065481652232	35.40733773268374	0.0	571.0	571	0.5	1		153.0810810810811	95.0	0.0	685.0	5664.0	161.37936298919635	0.5238193786046609	0.6521561410958618
retrograde_Set3Cell2.53561	ID4361528	4361528	92	69.18041229248047	16.968290698710696	35.25252681431498	0.0	686.0	686	0.5	1		172.21621621621622	100.0	0.0	807.0	6372.0	212.1176475364471	0.5499207718169858	0.5761265139931495
retrograde_Set3Cell2.53562	ID4031809	4031809	92	71.23624420166016	16.504666742268142	35.45496848375243	0.0	536.0	536	0.5	1		174.0	135.0	0.0	560.0	6438.0	150.31947460141166	0.550177753030368	0.8216474659195988
retrograde_Set3Cell2.53563	ID2997585	2997585	92	51.18465805053711	14.318740120468096	36.19312148550318	0.0	58.0	58	0.5	1		173.67567567567568	112.0	0.0	932.0	6426.0	195.59766728529115	0.3960489731800606	0.5037946600218505
retrograde_Set3Cell2.53564	ID4001089	4001089	92	49.79363250732422	16.44226448194145	35.48824969322983	0.0	522.0	522	0.5	1		137.8918918918919	90.0	0.0	504.0	5102.0	137.9143824148768	0.44463911112200155	0.6154708089250036
retrograde_Set3Cell2.53565	ID4042048	4042048	92	62.56165313720703	16.467746018592944	35.474072466552826	0.0	534.0	534	0.5	1		141.35135135135135	92.0	0.0	515.0	5230.0	148.25057920370577	0.49118863020759085	0.6281296344389218
retrograde_Set3Cell2.53566	ID4918581	4918581	92	61.994258880615234	17.555506031557623	35.038620248530115	0.0	945.0	945	0.5	1		167.3783783783784	104.0	0.0	854.0	6193.0	189.22434529640435	0.5544115978964694	0.6309843955891756
retrograde_Set3Cell2.53567	ID3669427	3669427	92	49.00634765625	15.753432215753442	35.624004495682605	0.0	366.0	366	0.5	1		163.54054054054055	108.0	0.0	803.0	6051.0	187.96462353246073	0.4733244055701751	0.559036057446498
retrograde_Set3Cell2.53568	ID4189625	4189625	92	80.84126281738281	16.708417451238283	35.32115334801543	0.0	607.0	607	0.5	1		195.27027027027026	124.0	0.0	888.0	7225.0	213.11820515706626	0.5690958695858727	0.6646324285899411
retrograde_Set3Cell2.53569	ID3147192	3147192	92	62.93779373168945	14.411706575962246	36.08163522272407	0.0	129.0	129	0.5	1		169.0	107.0	0.0	810.0	6253.0	193.8078945760466	0.5285472018089316	0.6030456099616749
retrograde_Set3Cell2.53570	ID2928037	2928037	92	51.76642608642578	14.17178350265847	36.21067278705897	0.0	29.0	29	0.5	1		148.97297297297297	90.0	0.0	740.0	5512.0	187.6578574733056	0.43427638533567686	0.48073317474164634
retrograde_Set3Cell2.53571	ID3741104	3741104	92	60.740169525146484	15.941256830221112	35.51897453619085	0.0	400.0	400	0.5	1		149.9189189189189	83.0	0.0	727.0	5547.0	185.61180793053882	0.5758953205671047	0.59033294430153
retrograde_Set3Cell2.53572	ID3110309	3110309	92	45.7099723815918	14.436303567459191	36.12420489618457	0.0	108.0	108	0.5	1		174.9189189189189	129.0	0.0	853.0	6472.0	204.30483466003798	0.45984698552814934	0.5393791353794123
retrograde_Set3Cell2.53573	ID4732354	4732354	92	58.518455505371094	17.452747549672317	35.01184674719277	0.0	852.0	852	0.5	1		148.83783783783784	81.0	0.0	913.0	5507.0	199.50278660174615	0.5581085970634885	0.5344602007447155
retrograde_Set3Cell2.53574	ID4873665	4873665	92	56.69715881347656	17.51216915586432	35.010814985080636	0.0	925.0	925	0.5	1		154.97297297297297	103.0	0.0	788.0	5734.0	185.12540591695114	0.524575034066302	0.576074630966061
retrograde_Set3Cell2.53575	ID5021120	5021120	92	54.62762451171875	17.606227076432777	35.01008824197585	0.0	991.0	991	0.5	1		161.13513513513513	101.0	0.0	991.0	5962.0	226.9045519060287	0.36549335089251206	0.38016044372198976
retrograde_Set3Cell2.53576	ID4435406	4435406	92	78.54450225830078	17.05820585710431	35.202442239006416	0.0	722.0	722	0.5	1		181.02702702702703	110.0	0.0	848.0	6698.0	214.82867676444027	0.6040693999408195	0.6346654309509914
retrograde_Set3Cell2.53577	ID2915746	2915746	92	43.431514739990234	14.101437197992977	36.16611079490977	0.0	16.0	16	0.5	1		150.7027027027027	109.0	0.0	811.0	5576.0	165.03010918295163	0.3766381441744917	0.4996804431359901
retrograde_Set3Cell2.53578	ID3636664	3636664	92	65.97024536132812	15.68523772308204	35.645656795166865	0.0	350.0	350	0.5	1		176.7027027027027	117.0	0.0	815.0	6538.0	191.8606069324615	0.5107090169033611	0.6227017384240311
retrograde_Set3Cell2.53579	ID4922843	4922843	92	64.92710876464844	17.5237078223169	35.0387825283906	0.0	946.0	946	0.5	1		167.0810810810811	108.0	0.0	841.0	6182.0	205.07483435977144	0.5815136509998107	0.5991449072877826
retrograde_Set3Cell2.53580	ID4081070	4081070	92	66.07547760009766	16.565465838214106	35.396888387358416	0.0	551.0	551	0.5	1		171.1081081081081	168.0	0.0	520.0	6331.0	127.78384174147453	0.5180259004880838	0.913896338063231
retrograde_Set3Cell2.53581	ID4044207	4044207	92	65.44092559814453	16.500335217052047	35.40872898026736	0.0	535.0	535	0.5	1		144.13513513513513	77.0	0.0	476.0	5333.0	135.48045413805437	0.4873996679959344	0.6972375374221991
retrograde_Set3Cell2.53582	ID4548051	4548051	92	57.93879699707031	17.15724769735298	35.18507126146835	0.0	772.0	772	0.5	1		164.21621621621622	83.0	0.0	897.0	6076.0	212.32942632919554	0.5570849504096594	0.5534074093550204
retrograde_Set3Cell2.53583	ID4658655	4658655	92	72.06928253173828	17.36089395167909	35.11391453591774	0.0	820.0	820	0.5	1		167.35135135135135	92.0	0.0	821.0	6192.0	216.5816777179527	0.568927837914879	0.560391734884606
retrograde_Set3Cell2.53584	ID4003239	4003239	92	61.079833984375	16.466914564195953	35.46805724309586	0.0	519.0	519	0.5	1		187.0810810810811	138.0	2.0	571.0	6922.0	151.7429072804061	0.46611773738764384	0.7839317383135533
retrograde_Set3Cell2.53585	ID3925409	3925409	92	48.632102966308594	16.324698400013183	35.490062042790846	0.0	483.0	483	0.5	1		160.7027027027027	125.0	7.0	730.0	5946.0	147.75446315215447	0.4737464251668255	0.699255271982495
retrograde_Set3Cell2.53586	ID3468718	3468718	92	47.979984283447266	14.432856084097532	36.064352376465145	0.0	275.0	275	0.5	1		143.51351351351352	85.0	0.0	728.0	5310.0	169.87620028545322	0.41853517697012355	0.4985194529562496
retrograde_Set3Cell2.53587	ID4781523	4781523	92	67.20120239257812	17.45937850124454	35.027591009649484	0.0	878.0	878	0.5	1		163.40540540540542	98.0	0.0	763.0	6046.0	177.70738424278946	0.5993630872969745	0.6891819021453099
retrograde_Set3Cell2.53588	ID3360168	3360168	92	35.18352508544922	14.524664820508889	36.04835627583889	0.0	226.0	226	0.5	1		144.16216216216216	109.0	0.0	589.0	5334.0	146.25843062377132	0.3255783944982628	0.4841841117396663
retrograde_Set3Cell2.53589	ID4806098	4806098	92	60.201377868652344	17.425394992470046	35.01465788352772	0.0	891.0	891	0.5	1		161.13513513513513	101.0	0.0	941.0	5962.0	184.50175581250684	0.5846819125118842	0.6444619747965874
retrograde_Set3Cell2.53590	ID3851674	3851674	92	59.89919662475586	16.23226401673198	35.521850536892444	0.0	452.0	452	0.5	1		151.3783783783784	89.0	0.0	628.0	5601.0	154.35877244468688	0.5141221790732856	0.6659903656482712
retrograde_Set3Cell2.53591	ID3253648	3253648	92	57.79112243652344	14.487236914125951	36.07113531384971	0.0	175.0	175	0.5	1		168.83783783783784	122.0	24.0	496.0	6247.0	128.9232143378189	0.439147438361065	0.7992335704938656
retrograde_Set3Cell2.53592	ID3534230	3534230	92	39.94111633300781	15.353427568147794	35.85876555361826	0.0	305.0	305	0.5	1		131.6216216216216	69.0	0.0	741.0	4870.0	165.75891987920144	0.3649985985640672	0.4246580059893637
retrograde_Set3Cell2.53593	ID3034504	3034504	92	58.60700988769531	14.375821635297093	36.143882784443	0.0	76.0	76	0.5	1		157.02702702702703	83.0	0.0	817.0	5810.0	196.25302354167502	0.4981150834235193	0.5320746448223947
retrograde_Set3Cell2.53594	ID4294122	4294122	92	61.44034194946289	16.905843571494202	35.24809239825451	0.0	654.0	654	0.5	1		169.9189189189189	105.0	0.0	936.0	6287.0	219.00157005758587	0.6401616963314799	0.6056580906255393
retrograde_Set3Cell2.53595	ID4705768	4705768	92	66.94930267333984	17.462854002150433	35.02493325533221	0.0	847.0	847	0.5	1		149.72972972972974	90.0	0.0	914.0	5540.0	198.9758009642614	0.6124234066698291	0.571624009367723
retrograde_Set3Cell2.53596	ID4806137	4806137	92	52.12429428100586	17.482564884122585	34.99610487249991	0.0	893.0	893	0.5	1		150.94594594594594	106.0	0.0	765.0	5585.0	167.43571667723472	0.5381987524181664	0.6308608482696569
retrograde_Set3Cell2.53597	ID3704200	3704200	92	61.353824615478516	15.82882293372651	35.57745483584346	0.0	384.0	384	0.5	1		159.16216216216216	91.0	0.0	660.0	5889.0	164.57344080202438	0.4891116841057212	0.6353175361823438
retrograde_Set3Cell2.53598	ID3501441	3501441	92	41.37797546386719	14.896746842854915	35.95505400963736	0.0	290.0	290	0.5	1		158.75675675675674	100.0	0.0	678.0	5874.0	176.3040942055335	0.48159753590939125	0.5854014922271755
retrograde_Set3Cell2.53599	ID3394950	3394950	92	34.65870666503906	14.444238467567844	36.16585191622492	0.0	240.0	240	0.5	1		111.32432432432432	61.0	0.0	677.0	4119.0	155.51653253558572	0.26811622089667114	0.3026965915251013
retrograde_Set3Cell2.53600	ID4199928	4199928	92	68.10992431640625	16.711215226103786	35.31774814911932	0.0	610.0	610	0.5	1		166.2972972972973	92.0	0.0	808.0	6153.0	193.0467509388543	0.5744897582579812	0.6286300547136772
retrograde_Set3Cell2.53601	ID3216777	3216777	92	50.419456481933594	14.523162199332035	36.113494665734834	0.0	166.0	166	0.5	1		147.0	78.0	0.0	534.0	5439.0	148.51468314988625	0.4337428491043796	0.5988788839319273
retrograde_Set3Cell2.53602	ID3601806	3601806	92	48.690284729003906	15.578328210256736	35.73607242676058	0.0	336.0	336	0.5	1		134.0810810810811	74.0	0.0	708.0	4961.0	160.021765599138	0.47385199891448737	0.5387748106821345
retrograde_Set3Cell2.53603	ID2925971	2925971	92	48.00690460205078	14.209306153172971	36.161461024371704	0.0	27.0	27	0.5	1		152.40540540540542	85.0	0.0	790.0	5639.0	206.6026055901441	0.5072308819182976	0.4965013971410233
retrograde_Set3Cell2.53604	ID4656519	4656519	92	64.00480651855469	17.376383221306757	35.09502436941207	0.0	821.0	821	0.5	1		166.45945945945945	101.0	0.0	837.0	6159.0	200.30901053047938	0.5693911202691213	0.6030002455531248
retrograde_Set3Cell2.53605	ID3184114	3184114	92	65.27516174316406	14.534629751961821	36.08374995722954	0.0	147.0	147	0.5	1		178.7027027027027	98.0	0.0	669.0	6612.0	190.51477995520813	0.4638485929322506	0.5944461613550717
retrograde_Set3Cell2.53606	ID4257156	4257156	92	63.287357330322266	16.80783384563639	35.35135439214989	0.0	635.0	635	0.5	1		166.6216216216216	126.0	0.0	773.0	6165.0	192.46216819465113	0.6084027479012571	0.65495632264636
retrograde_Set3Cell2.53607	ID3397112	3397112	92	40.50117111206055	14.306972868494361	36.169680484745655	0.0	243.0	243	0.5	1		125.45945945945945	79.0	0.0	541.0	4642.0	142.82284959475624	0.3749862933716881	0.4791293094891851
retrograde_Set3Cell2.53608	ID3327485	3327485	92	33.836605072021484	14.487531481766244	36.08695396357322	0.0	211.0	211	0.5	1		138.6216216216216	107.0	0.0	640.0	5129.0	141.14164503775618	0.31002987633187895	0.4648663845419589
retrograde_Set3Cell2.53609	ID3255806	3255806	92	50.86832809448242	14.498712135456575	36.078974732609886	0.0	182.0	182	0.5	1		155.0	117.0	7.0	472.0	5735.0	110.35070356720784	0.48223070203668794	0.9139567394723873
retrograde_Set3Cell2.53610	ID4511120	4511120	92	70.47908782958984	17.115867773980522	35.21116998038644	0.0	753.0	753	0.5	1		163.2972972972973	100.0	0.0	781.0	6042.0	174.90280870384126	0.5678528877882641	0.6763052165330038
retrograde_Set3Cell2.53611	ID3433953	3433953	92	42.488426208496094	14.396564102093924	36.166398605202104	0.0	257.0	257	0.5	1		118.56756756756756	47.0	0.0	563.0	4387.0	154.85989017684852	0.3541630493659521	0.400487760734332
retrograde_Set3Cell2.53612	ID4490641	4490641	92	62.13471221923828	17.052012370274085	35.22236465739708	0.0	748.0	748	0.5	1		176.32432432432432	130.0	0.0	1122.0	6524.0	205.52913473574793	0.5050213887314603	0.5757526292371324
retrograde_Set3Cell2.53613	ID4695440	4695440	92	59.72837448120117	17.45492686281923	34.981234157103295	0.0	838.0	838	0.5	1		161.16216216216216	99.0	0.0	952.0	5963.0	201.43147628818997	0.6073047052679459	0.6046083978847481
retrograde_Set3Cell2.53614	ID4842897	4842897	92	58.81447982788086	17.521975903267542	35.01963274062339	0.0	907.0	907	0.5	1		160.32432432432432	100.0	0.0	1020.0	5932.0	212.11527972282403	0.6035724590027578	0.5689816834384444
retrograde_Set3Cell2.53615	ID4582813	4582813	92	65.83051300048828	17.261547942083077	35.11488757573188	0.0	784.0	784	0.5	1		159.0810810810811	96.0	0.0	821.0	5886.0	217.07811937159838	0.5261383198726522	0.5052874542555177
retrograde_Set3Cell2.53616	ID4357528	4357528	92	69.81671905517578	16.936982098559724	35.24602062065001	0.0	683.0	683	0.5	1		188.72972972972974	98.0	0.0	1028.0	6983.0	231.01607070705043	0.5456315804035662	0.5767951991008125
retrograde_Set3Cell2.53617	ID4398488	4398488	92	70.63343048095703	17.01636129002294	35.2199945021096	0.0	703.0	703	0.5	1		160.35135135135135	80.0	0.0	894.0	5933.0	207.8975731000747	0.6113735659649591	0.5852799174798579
retrograde_Set3Cell2.53618	ID4920726	4920726	92	46.47820281982422	17.52011452679913	35.037987802070624	0.0	942.0	942	0.5	1		143.1081081081081	69.0	0.0	837.0	5295.0	189.5183637809545	0.501898237039623	0.504682331244259
retrograde_Set3Cell2.53619	ID3571176	3571176	92	42.11174011230469	15.380112289696156	35.799483674358285	0.0	322.0	322	0.5	1		131.72972972972974	88.0	0.0	744.0	4874.0	167.08391914255554	0.5071477843057967	0.5305885037157186
retrograde_Set3Cell2.53620	ID4117985	4117985	92	61.90416717529297	16.580917470168256	35.383539625651956	0.0	574.0	574	0.5	1		159.02702702702703	112.0	0.0	599.0	5884.0	154.74180762491767	0.509097455474503	0.6933889389242224
retrograde_Set3Cell2.53621	ID4222367	4222367	92	60.29286575317383	16.815000193960845	35.2929140933244	0.0	626.0	626	0.5	1		164.45945945945945	91.0	0.0	701.0	6085.0	195.15984824334734	0.5390938695500964	0.5903338237679058
retrograde_Set3Cell2.53622	ID4973995	4973995	92	54.381282806396484	17.566148851512633	35.047415893811305	0.0	970.0	970	0.5	1		158.78378378378378	116.0	0.0	779.0	5875.0	183.17252570779868	0.45503039251290417	0.5421808186237268
retrograde_Set3Cell2.53623	ID4736427	4736427	92	66.19637298583984	17.478019288495794	35.02680597838843	0.0	859.0	859	0.5	1		170.02702702702703	107.0	0.0	1010.0	6291.0	195.5092334401635	0.5727972595330388	0.6334449403753498
retrograde_Set3Cell2.53624	ID4857251	4857251	92	64.85359191894531	17.518645781425313	35.01781996488416	0.0	918.0	918	0.5	1		161.35135135135135	90.0	0.0	929.0	5970.0	210.82170142039408	0.5345336809975161	0.5331948414309194
retrograde_Set3Cell2.53625	ID4154838	4154838	92	62.70969009399414	16.71904781890141	35.3986568721559	0.0	591.0	591	0.5	1		164.21621621621622	106.0	0.0	789.0	6076.0	179.30965381694304	0.542807824102954	0.6444313076178392
retrograde_Set3Cell2.53626	ID3073474	3073474	92	50.451053619384766	14.407721866538035	36.146425435417264	0.0	93.0	93	0.5	1		146.67567567567568	103.0	0.0	728.0	5427.0	171.00845561518847	0.5109767801712541	0.5801147169749119
retrograde_Set3Cell2.53627	ID4326831	4326831	92	63.52459716796875	16.89958840344492	35.263926489055784	0.0	670.0	670	0.5	1		174.51351351351352	107.0	0.0	1012.0	6457.0	218.73025264792116	0.549284336615572	0.5657392210096678
retrograde_Set3Cell2.53628	ID3775959	3775959	92	53.94920349121094	15.993663865400901	35.51748603392978	0.0	413.0	413	0.5	1		144.86486486486487	89.0	0.0	669.0	5360.0	168.26635006609183	0.501643230429395	0.5752067585106905
retrograde_Set3Cell2.53629	ID4588982	4588982	92	60.16642761230469	17.233790146015888	35.12632084191763	0.0	792.0	792	0.5	1		158.54054054054055	93.0	0.0	917.0	5866.0	197.1545635330867	0.543174634894095	0.5660931516511313
retrograde_Set3Cell2.53630	ID4554167	4554167	92	58.86753463745117	17.168791216671217	35.117076495800895	0.0	777.0	777	0.5	1		168.40540540540542	91.0	0.0	943.0	6231.0	228.67838398786913	0.5416607686845102	0.5174870298164049
retrograde_Set3Cell2.53631	ID3814849	3814849	92	59.76942443847656	16.202258202079424	35.51807027815919	0.0	437.0	437	0.5	1		161.8918918918919	81.0	0.0	829.0	5990.0	192.96398394285683	0.4470313048043131	0.5183687921064509
retrograde_Set3Cell2.53632	ID4617659	4617659	92	61.3242073059082	17.346810996105777	35.030741453899644	0.0	804.0	804	0.5	1		173.45945945945945	120.0	0.0	722.0	6418.0	198.27836697635678	0.5671925297544276	0.6332290063725654
retrograde_Set3Cell2.53633	ID4363708	4363708	92	64.95008850097656	16.945311642017714	35.25475213510439	0.0	687.0	687	0.5	1		163.83783783783784	102.0	0.0	793.0	6062.0	205.89756265266064	0.531804884686033	0.5525121973047539
retrograde_Set3Cell2.53634	ID3470900	3470900	92	53.97910690307617	14.45998471655516	36.09396046188011	0.0	276.0	276	0.5	1		160.51351351351352	102.0	11.0	759.0	5939.0	164.1573807224203	0.48826315967018297	0.6415867831084445
retrograde_Set3Cell2.53635	ID4437570	4437570	92	76.45011138916016	17.054689015568925	35.19513104478953	0.0	721.0	721	0.5	1		170.05405405405406	85.0	0.0	915.0	6292.0	200.9203747682076	0.5998845992574744	0.6347052062157844
retrograde_Set3Cell2.53636	ID3112492	3112492	92	52.747657775878906	14.432901844040417	36.14624890418798	0.0	111.0	111	0.5	1		145.94594594594594	61.0	0.0	854.0	5400.0	200.6805014535883	0.45698130388930464	0.4562063305282724
retrograde_Set3Cell2.53637	ID4550208	4550208	92	75.13224792480469	17.106321336932364	35.18145805159897	0.0	767.0	767	0.5	1		172.7027027027027	92.0	0.0	955.0	6390.0	228.264328364297	0.6012317167051578	0.5681706302839595
retrograde_Set3Cell2.53638	ID3817020	3817020	92	57.11338806152344	16.17260353356469	35.507533679149866	0.0	438.0	438	0.5	1		156.0810810810811	119.0	0.0	800.0	5775.0	171.33550231739582	0.4981871337006045	0.605841950578014
retrograde_Set3Cell2.53639	ID4877901	4877901	92	75.87248992919922	17.545177547376735	35.0488652936237	0.0	927.0	927	0.5	1		178.43243243243242	100.0	0.0	839.0	6602.0	201.60888160282312	0.5834964051175905	0.652251721646864
retrograde_Set3Cell2.53640	ID4783682	4783682	92	62.721778869628906	17.46484960666904	35.02299031579137	0.0	877.0	877	0.5	1		161.0810810810811	83.0	0.0	963.0	5960.0	199.7008009746328	0.5359739907346948	0.5629302386068021
retrograde_Set3Cell2.53641	ID3954227	3954227	92	56.48815155029297	16.472458168893507	35.46285624571123	0.0	500.0	500	0.5	1		158.86486486486487	110.0	0.0	677.0	5878.0	143.23817813584364	0.5507051346281412	0.7877510045122729
retrograde_Set3Cell2.53642	ID4083249	4083249	92	56.95658493041992	16.599829441824266	35.45723840978156	0.0	559.0	559	0.5	1		167.56756756756758	124.0	0.0	606.0	6200.0	147.47307485709993	0.43674575304372626	0.6908058299725295
retrograde_Set3Cell2.53643	ID4046381	4046381	92	64.63241577148438	16.46807524221227	35.4737633343778	0.0	539.0	539	0.5	1		164.1891891891892	127.0	0.0	532.0	6075.0	148.87762271928764	0.4810629990939682	0.7164296493130716
retrograde_Set3Cell2.53644	ID4005422	4005422	92	60.2473030090332	16.403777061303497	35.47966999589426	0.0	521.0	521	0.5	1		167.56756756756758	135.0	0.0	679.0	6200.0	163.22403495069463	0.41827123997554105	0.6055284588856914
retrograde_Set3Cell2.53645	ID3362342	3362342	92	39.20301055908203	14.378427073397924	36.156077479967934	0.0	225.0	225	0.5	1		136.43243243243242	102.0	0.0	533.0	5048.0	143.28730666828883	0.3795811002392624	0.5239589252345026
retrograde_Set3Cell2.53646	ID4296276	4296276	92	70.26362609863281	16.90136656168714	35.28187749440979	0.0	656.0	656	0.5	1		185.8918918918919	118.0	0.0	1004.0	6878.0	240.25851629995273	0.5998139210327383	0.5801746137392564
retrograde_Set3Cell2.53647	ID3536419	3536419	92	33.309207916259766	15.339183959476806	35.90296367755099	0.0	306.0	306	0.5	1		116.64864864864865	80.0	0.0	564.0	4316.0	144.68897988755364	0.37987174678905855	0.44388710028562794
retrograde_Set3Cell2.53648	ID3638830	3638830	92	57.33966827392578	15.722141373502183	35.614399202909034	0.0	353.0	353	0.5	1		157.05405405405406	96.0	0.0	828.0	5811.0	181.6281222024133	0.5321181391811384	0.6006366980490981
retrograde_Set3Cell2.53649	ID3075637	3075637	92	57.37459945678711	14.413227764280782	36.09822476744048	0.0	94.0	94	0.5	1		177.3783783783784	131.0	0.0	743.0	6563.0	176.0486598376444	0.503062600815886	0.6744393721522596
retrograde_Set3Cell2.53650	ID2930231	2930231	92	39.968894958496094	14.125832198616099	36.085076538724465	0.0	25.0	25	0.5	1		160.05405405405406	110.0	0.0	783.0	5922.0	188.49800263397222	0.41084786530366807	0.4945278692078586
retrograde_Set3Cell2.53651	ID3399215	3399215	92	33.556514739990234	14.374579261866902	36.10721788157729	0.0	241.0	241	0.5	1		128.48648648648648	86.0	0.0	643.0	4754.0	145.963774353171	0.4608243462845324	0.5553666306769389
retrograde_Set3Cell2.53652	ID3706393	3706393	92	66.92500305175781	15.842185313284784	35.52037177143265	0.0	382.0	382	0.5	1		178.54054054054055	119.0	0.0	825.0	6606.0	187.8627741781802	0.4893166399849123	0.6244951252722056
retrograde_Set3Cell2.53653	ID3036682	3036682	92	44.898536682128906	14.376225496528885	36.167959462661116	0.0	77.0	77	0.5	1		148.0	88.0	0.0	863.0	5476.0	190.37827840614824	0.4365579355079566	0.4724904743860637
retrograde_Set3Cell2.53654	ID4699747	4699747	92	79.36371612548828	17.37522130877434	35.024375145437304	0.0	837.0	837	0.5	1		191.72972972972974	149.0	0.0	937.0	7094.0	192.1992092492475	0.5836062019796794	0.7352593631538131
retrograde_Set3Cell2.53655	ID3671583	3671583	92	42.484615325927734	15.77325861953999	35.53611363312541	0.0	368.0	368	0.5	1		148.13513513513513	93.0	0.0	754.0	5481.0	171.20912523742584	0.4379330960423188	0.527023830395488
retrograde_Set3Cell2.53656	ID3149336	3149336	92	68.314208984375	14.454863782932199	36.07023666101391	0.0	128.0	128	0.5	1		170.64864864864865	126.0	0.0	674.0	6314.0	169.4560277633857	0.5633456934880038	0.725764605328253
retrograde_Set3Cell2.53657	ID2909697	2909697	92	57.148048400878906	14.219783581456994	36.121656808424234	0.0	18.0	18	0.5	1		186.45945945945945	144.0	0.0	881.0	6899.0	209.0205458527668	0.5510459079722043	0.633853026614091
retrograde_Set3Cell2.53658	ID3220993	3220993	92	55.60020446777344	14.510144317651433	36.09699441983647	0.0	165.0	165	0.5	1		144.8108108108108	109.0	0.0	540.0	5358.0	140.71559927698092	0.43374826966916585	0.6226637527658688
retrograde_Set3Cell2.53659	ID3927562	3927562	92	55.39226531982422	16.326886161009018	35.49502365059942	0.0	486.0	486	0.5	1		145.45945945945945	98.0	0.0	611.0	5382.0	140.9955859424516	0.5419376699366122	0.7251852624638494
retrograde_Set3Cell2.53660	ID4515441	4515441	92	75.16018676757812	17.09972836815441	35.21348244381763	0.0	757.0	757	0.5	1		171.8918918918919	117.0	0.0	826.0	6360.0	192.7626323550092	0.6146092059381022	0.6788818151073827
retrograde_Set3Cell2.53661	ID3853836	3853836	92	67.9028091430664	16.22568343656661	35.51767000257564	0.0	453.0	453	0.5	1		172.21621621621622	130.0	0.0	617.0	6372.0	149.6199138437749	0.5439750797397073	0.8110606969573559
retrograde_Set3Cell2.53662	ID3730959	3730959	92	64.27943420410156	15.853681294846645	35.54421164524567	0.0	393.0	393	0.5	1		162.59459459459458	91.0	0.0	846.0	6016.0	198.11310734856312	0.5695888153149707	0.5956600131733385
retrograde_Set3Cell2.53663	ID3603977	3603977	92	44.80141830444336	15.60944722648202	35.768306854661525	0.0	337.0	337	0.5	1		152.13513513513513	111.0	0.0	763.0	5629.0	177.01901375623814	0.3888708318999774	0.4812637108019434
retrograde_Set3Cell2.53664	ID3855995	3855995	92	52.67848205566406	16.229908512772298	35.50712592909088	0.0	450.0	450	0.5	1		144.40540540540542	94.0	0.0	565.0	5343.0	147.69553131347598	0.4204149241827794	0.5787739664302826
retrograde_Set3Cell2.53665	ID4120189	4120189	92	70.2403564453125	16.598615824115623	35.40665495813205	0.0	576.0	576	0.5	1		160.2972972972973	102.0	0.0	672.0	5931.0	163.86611487309878	0.5350811373791899	0.6819544141921057
retrograde_Set3Cell2.53666	ID3257972	3257972	92	45.95941162109375	14.577783794970866	36.059089689297195	0.0	179.0	179	0.5	1		128.8108108108108	85.0	0.0	431.0	4766.0	122.02500605245673	0.3743115119772308	0.5750180418873855
retrograde_Set3Cell2.53667	ID4697600	4697600	92	67.49978637695312	17.42985796471835	35.01406900633897	0.0	839.0	839	0.5	1		163.8918918918919	94.0	0.0	856.0	6064.0	178.38625130501134	0.5822649519040187	0.6761881044095494
retrograde_Set3Cell2.53668	ID3929715	3929715	92	52.067176818847656	16.370227063882304	35.51175776372585	0.0	488.0	488	0.5	1		137.3783783783784	94.0	0.0	642.0	5083.0	130.64526851817553	0.5016120189863171	0.7025300309245849
retrograde_Set3Cell2.53669	ID4259336	4259336	92	54.41180419921875	16.851360466654715	35.31368436192244	0.0	639.0	639	0.5	1		155.54054054054055	82.0	0.0	800.0	5755.0	201.5437083274156	0.5473549774820192	0.5459884679792405
retrograde_Set3Cell2.53670	ID4513293	4513293	92	58.640525817871094	17.106382554512567	35.168755304011434	0.0	755.0	755	0.5	1		154.0810810810811	91.0	0.0	854.0	5701.0	196.74424718095014	0.54971928027016	0.5556037946629958
retrograde_Set3Cell2.53671	ID4007537	4007537	92	60.10867691040039	16.452057235284638	35.447413790577166	0.0	523.0	523	0.5	1		167.1081081081081	117.0	0.0	644.0	6183.0	149.39373476818895	0.47555304670478127	0.7210066573810116
retrograde_Set3Cell2.53672	ID4875780	4875780	92	74.65642547607422	17.52488916319631	35.027199018533175	0.0	926.0	926	0.5	1		173.8918918918919	90.0	0.0	877.0	6434.0	203.3987304373937	0.5633598629943354	0.6161522440680092
retrograde_Set3Cell2.53673	ID4584980	4584980	92	60.54803466796875	17.21312407713406	35.146184628239524	0.0	783.0	783	0.5	1		187.16216216216216	117.0	0.0	1007.0	6925.0	230.21988444787993	0.6146805445791506	0.6189678227206359
retrograde_Set3Cell2.53674	ID3038840	3038840	92	51.378177642822266	14.320165904874234	36.161271232064664	0.0	72.0	72	0.5	1		153.9189189189189	72.0	0.0	924.0	5695.0	208.12047504301958	0.4987259260758776	0.4922060151312608
retrograde_Set3Cell2.53675	ID2999924	2999924	92	44.612911224365234	14.27516563918173	36.18237552786224	0.0	62.0	62	0.5	1		138.54054054054055	62.0	0.0	814.0	5126.0	190.0668880208279	0.3919491580742106	0.41049396127725335
retrograde_Set3Cell2.53676	ID4134502	4134502	92	65.9049301147461	16.6382521790216	35.36755172182637	0.0	581.0	581	0.5	1		175.72972972972974	110.0	0.0	769.0	6502.0	168.85408701806037	0.5393535565544112	0.7292875964264939
retrograde_Set3Cell2.53677	ID2891383	2891383	92	41.52212905883789	14.11394492427297	36.17044301219253	0.0	9.0	9	0.5	1		137.0810810810811	68.0	0.0	777.0	5072.0	184.53144543506497	0.39410629806802866	0.42000515316740994
retrograde_Set3Cell2.53678	ID3573357	3573357	92	48.17803955078125	15.355364041820646	35.8251237800889	0.0	323.0	323	0.5	1		151.78378378378378	91.0	0.0	778.0	5616.0	178.51954999307424	0.5148871934732117	0.5779647918506259
retrograde_Set3Cell2.53679	ID4738580	4738580	92	58.86881637573242	17.504042992650003	35.02846579034345	0.0	860.0	860	0.5	1		153.56756756756758	82.0	0.0	1026.0	5682.0	214.06483189036973	0.5511101894894886	0.5097766826600777
retrograde_Set3Cell2.53680	ID4980247	4980247	92	65.71011352539062	17.584389218984484	35.039816614803804	0.0	973.0	973	0.5	1		172.16216216216216	116.0	0.0	949.0	6370.0	211.40988538769807	0.37561138687616735	0.4447187094421569
retrograde_Set3Cell2.53681	ID4191836	4191836	92	59.684471130371094	16.767021919159987	35.35993584262373	0.0	609.0	609	0.5	1		163.1081081081081	92.0	0.0	935.0	6035.0	206.72630641929868	0.48857550790014176	0.5179294712133995
retrograde_Set3Cell2.53682	ID4365862	4365862	92	78.1062240600586	16.992130209623433	35.24905809988085	0.0	688.0	688	0.5	1		181.94594594594594	105.0	0.0	992.0	6732.0	227.85667351136252	0.5957897088102259	0.5962494114864386
retrograde_Set3Cell2.53683	ID3778141	3778141	92	66.798095703125	16.046745290317777	35.50336583010374	0.0	419.0	419	0.5	1		173.3783783783784	98.0	0.0	819.0	6415.0	190.26565512335517	0.5015895701689728	0.6087819758127396
retrograde_Set3Cell2.53684	ID3001925	3001925	92	51.13277816772461	14.378961064343763	36.20145084547804	0.0	59.0	59	0.5	1		155.27027027027026	83.0	0.0	822.0	5745.0	191.435171598442	0.4358910272431892	0.49243965715983135
retrograde_Set3Cell2.53685	ID4924963	4924963	92	60.730533599853516	17.506364734385222	35.020685420128956	0.0	947.0	947	0.5	1		157.35135135135135	92.0	0.0	847.0	5822.0	188.97166398640246	0.5432028912370844	0.5861959721241545
retrograde_Set3Cell2.53686	ID5023271	5023271	92	57.51900863647461	17.62093081023284	34.97588468549319	0.0	993.0	993	0.5	1		174.56756756756758	97.0	0.0	1034.0	6459.0	236.3135323793066	0.3305734212543603	0.36705745801902356
retrograde_Set3Cell2.53687	ID2877017	2877017	92	59.883060455322266	14.114072063111008	36.14239833769289	0.0	3.0	3	0.5	1		159.21621621621622	121.0	0.0	718.0	5891.0	169.70581328600107	0.49226058977837645	0.6189719565829643
retrograde_Set3Cell2.53688	ID4210232	4210232	92	72.55766296386719	16.77872248119782	35.28943546874828	0.0	617.0	617	0.5	1		182.9189189189189	128.0	0.0	850.0	6768.0	196.83896102290464	0.616236950359414	0.7086311870696962
retrograde_Set3Cell2.53689	ID4224569	4224569	92	62.741058349609375	16.772259996651545	35.3160484786309	0.0	622.0	622	0.5	1		169.40540540540542	116.0	0.0	760.0	6268.0	205.74275462596754	0.5595322398514805	0.5908312629537874
retrograde_Set3Cell2.53690	ID4400697	4400697	92	67.67314910888672	17.017563307666656	35.211387932371196	0.0	704.0	704	0.5	1		161.8918918918919	101.0	0.0	964.0	5990.0	201.46915724577133	0.5718571561940953	0.5846837285472911
retrograde_Set3Cell2.53691	ID4619837	4619837	92	65.92549896240234	17.30971176671589	35.07977856967166	0.0	808.0	808	0.5	1		156.78378378378378	50.0	0.0	853.0	5801.0	219.39033392248302	0.5814847193623772	0.5255172236035507
retrograde_Set3Cell2.53692	ID4329022	4329022	92	72.19721984863281	16.88687651087844	35.21651143055133	0.0	671.0	671	0.5	1		184.78378378378378	105.0	0.0	978.0	6837.0	219.01688609875816	0.5927317201013366	0.6279597259992439
retrograde_Set3Cell2.53693	ID3743303	3743303	92	66.79275512695312	15.864851572486872	35.47085530220586	0.0	401.0	401	0.5	1		161.94594594594594	95.0	0.0	797.0	5992.0	175.52998255219754	0.552766755330746	0.6568776086012985
retrograde_Set3Cell2.53694	ID4660792	4660792	92	68.81690216064453	17.368962731779035	35.04553092764989	0.0	824.0	824	0.5	1		189.45945945945945	121.0	0.0	758.0	7010.0	203.40785445811883	0.5742383231502904	0.6795169007228962
retrograde_Set3Cell2.53695	ID3819194	3819194	92	54.50857162475586	16.162198467593207	35.47228372944315	0.0	433.0	433	0.5	1		144.2972972972973	87.0	0.0	703.0	5339.0	160.37523098881172	0.4645240842702186	0.5707719412049849
retrograde_Set3Cell2.53696	ID4439746	4439746	92	74.61921691894531	17.025213970137006	35.24423170197854	0.0	723.0	723	0.5	1		178.67567567567568	92.0	0.0	1146.0	6611.0	245.1437281421808	0.5314676981230418	0.5058755330068585
retrograde_Set3Cell2.53697	ID3364529	3364529	92	27.677631378173828	14.43632328305285	36.130823142492346	0.0	227.0	227	0.5	1		123.29729729729729	91.0	0.0	445.0	4562.0	122.20085125746076	0.3704883748472655	0.5455173284532413
retrograde_Set3Cell2.53698	ID3538609	3538609	92	52.51185989379883	15.23550493029409	35.888475662208194	0.0	308.0	308	0.5	1		150.75675675675674	102.0	0.0	685.0	5578.0	144.89064945779043	0.3972205496278812	0.5916068120273468
retrograde_Set3Cell2.53699	ID4298436	4298436	92	59.235416412353516	16.870163563708907	35.29179979282293	0.0	657.0	657	0.5	1		179.2972972972973	118.0	0.0	994.0	6634.0	232.9296346854876	0.6323355446828243	0.5963718704159231
retrograde_Set3Cell2.53700	ID4402885	4402885	92	74.14959716796875	17.03505865782836	35.198043882638444	0.0	709.0	709	0.5	1		169.2972972972973	87.0	0.0	873.0	6264.0	208.0395081154946	0.5583468686235626	0.5831417751631018
retrograde_Set3Cell2.53701	ID4038325	4038325	92	68.18168640136719	16.53121609487895	35.449577444430425	0.0	538.0	538	0.5	1		168.40540540540542	136.0	0.0	562.0	6231.0	144.23061384453013	0.5686551700765902	0.8465450561648816
retrograde_Set3Cell2.53702	ID3673776	3673776	92	44.813053131103516	15.759589056502543	35.54404439208061	0.0	369.0	369	0.5	1		157.72972972972974	116.0	0.0	666.0	5836.0	162.67446167263157	0.5241787948836106	0.6669107369334386
retrograde_Set3Cell2.53703	ID3294911	3294911	92	33.723209381103516	14.491789210364859	36.09115799014152	0.0	192.0	192	0.5	1		141.86486486486487	100.0	0.0	470.0	5249.0	134.90596769646672	0.39987511555657557	0.60077073354465
retrograde_Set3Cell2.53704	ID3329698	3329698	92	41.38052749633789	14.441163161737787	36.0948349544508	0.0	210.0	210	0.5	1		146.0	122.0	0.0	456.0	5402.0	121.69588690210071	0.452458389133346	0.7474495710336804
retrograde_Set3Cell2.53705	ID2932415	2932415	92	39.2107048034668	14.18318411814682	36.168286402638834	0.0	26.0	26	0.5	1		163.48648648648648	105.0	0.0	730.0	6049.0	183.31312337419058	0.47780575809967674	0.5767031501692261
retrograde_Set3Cell2.53706	ID3202731	3202731	92	58.37060546875	14.503615889136194	36.07979196701674	0.0	152.0	152	0.5	1		155.97297297297297	81.0	0.0	693.0	5771.0	178.79744692536028	0.496820854297988	0.5790926125947647
retrograde_Set3Cell2.53707	ID3290771	3290771	92	48.87147521972656	14.470620789329042	36.0803938970096	0.0	196.0	196	0.5	1		152.9189189189189	124.0	0.0	559.0	5658.0	127.04775532110801	0.4034478481954607	0.6920147364800537
retrograde_Set3Cell2.53708	ID4210402	4210402	92	64.74085235595703	16.73663607174147	35.30506704185302	0.0	616.0	616	0.5	1		174.8918918918919	124.0	0.0	839.0	6471.0	190.50981073946818	0.5635645938294651	0.6617747595791672
retrograde_Set3Cell2.53709	ID3708562	3708562	92	64.35001373291016	15.84597593061883	35.538175677551045	0.0	386.0	386	0.5	1		162.27027027027026	121.0	0.0	578.0	6004.0	152.15044613230108	0.5396428139925387	0.7476221226596225
retrograde_Set3Cell2.53710	ID5027552	5027552	92	57.23457717895508	17.660910108011265	35.04408732047336	0.0	998.0	998	0.5	1		169.32432432432432	89.0	0.0	997.0	6265.0	211.21211745200262	0.29494115168595153	0.3651874597088146
retrograde_Set3Cell2.53711	ID4835066	4835066	92	60.06224060058594	17.492201257180742	35.0133675975695	0.0	900.0	900	0.5	1		162.9189189189189	101.0	0.0	854.0	6028.0	189.9042709686439	0.5835429864710577	0.632280487744222
retrograde_Set3Cell2.53712	ID4478711	4478711	92	77.34077453613281	17.08616192744764	35.21561602787131	0.0	740.0	740	0.5	1		181.21621621621622	104.0	0.0	772.0	6705.0	192.50644074869217	0.586839599080192	0.6962547506838912
retrograde_Set3Cell2.53713	ID3436161	3436161	92	32.61289596557617	14.448108066754788	36.156060413704715	0.0	260.0	260	0.5	1		124.8108108108108	76.0	0.0	520.0	4618.0	127.26434384073652	0.34418333233043147	0.502234782442816
retrograde_Set3Cell2.53714	ID3077787	3077787	92	46.21981430053711	14.375415388319515	36.165422478621146	0.0	96.0	96	0.5	1		155.83783783783784	92.0	0.0	815.0	5766.0	201.99910801694062	0.44043352517847356	0.4717811738623322
retrograde_Set3Cell2.53715	ID3606145	3606145	92	53.59193801879883	15.648421088506883	35.75203344960609	0.0	341.0	341	0.5	1		135.24324324324326	94.0	0.0	560.0	5004.0	140.56777831459206	0.5047687616833577	0.645479561152095
retrograde_Set3Cell2.53716	ID3151496	3151496	92	59.42263412475586	14.394851834858242	36.12635984945739	0.0	130.0	130	0.5	1		173.1891891891892	92.0	0.0	903.0	6408.0	203.26267048627798	0.4934016954583855	0.5630113434769364
retrograde_Set3Cell2.53717	ID3186315	3186315	92	56.09513473510742	14.503476127973588	36.05849698831085	0.0	143.0	143	0.5	1		144.02702702702703	70.0	0.0	768.0	5329.0	186.21873137768904	0.5419174088077611	0.5436540392020678
retrograde_Set3Cell2.53718	ID2909840	2909840	92	48.81879425048828	14.203807981232814	36.15324743730876	0.0	22.0	22	0.5	1		160.48648648648648	108.0	0.0	738.0	5938.0	168.13100408471524	0.4771356267072337	0.6166548207048957
retrograde_Set3Cell2.53719	ID3401359	3401359	92	43.060184478759766	14.45021389609064	36.09026298131403	0.0	244.0	244	0.5	1		131.54054054054055	87.0	0.0	583.0	4867.0	151.92242073480108	0.3910988231802167	0.4868512304232559
retrograde_Set3Cell2.53720	ID3276431	3276431	92	49.531005859375	14.55669545162804	36.072695534854034	0.0	185.0	185	0.5	1		153.43243243243242	133.0	0.0	477.0	5677.0	126.40115605583777	0.38084039745399306	0.6695694734941209
retrograde_Set3Cell2.53721	ID3391219	3391219	92	38.08639144897461	14.432230852311978	36.10076619881796	0.0	242.0	242	0.5	1		128.43243243243242	74.0	0.0	616.0	4752.0	152.23219482468596	0.39907739388543423	0.48129747441629595
retrograde_Set3Cell2.53722	ID2963183	2963183	92	60.906978607177734	14.273745099405184	36.19804636362247	0.0	44.0	44	0.5	1		167.7027027027027	125.0	0.0	776.0	6205.0	182.3665211820636	0.43606610639644927	0.5584738515149704
retrograde_Set3Cell2.53723	ID3610356	3610356	92	70.52752685546875	15.711339640599673	35.69296446238725	0.0	342.0	342	0.5	1		161.0810810810811	107.0	0.0	772.0	5960.0	177.4270395242911	0.5624038999601737	0.653596524952556
retrograde_Set3Cell2.53724	ID4621964	4621964	92	62.612998962402344	17.305015470422564	35.06959030720051	0.0	809.0	809	0.5	1		153.54054054054055	71.0	0.0	807.0	5681.0	208.07338376888345	0.5657250525707669	0.5332445701091868
retrograde_Set3Cell2.53725	ID3403518	3403518	92	31.828716278076172	14.368110604700655	36.123224028934274	0.0	245.0	245	0.5	1		130.64864864864865	104.0	0.0	616.0	4834.0	139.00503912053298	0.3562734960187442	0.49378809357058995
retrograde_Set3Cell2.53726	ID4368015	4368015	92	65.38934326171875	17.028105456541972	35.25850252127499	0.0	690.0	690	0.5	1		176.16216216216216	93.0	0.0	863.0	6518.0	209.81215322197053	0.6028146767992509	0.6315569139988234
retrograde_Set3Cell2.53727	ID3004128	3004128	92	52.960601806640625	14.34715936193516	36.20017886164877	0.0	60.0	60	0.5	1		155.54054054054055	99.0	0.0	729.0	5755.0	177.1561763270217	0.420198655068172	0.5195446325881304
retrograde_Set3Cell2.53728	ID4959877	4959877	92	59.410987854003906	17.534206399648063	35.008721755455426	0.0	962.0	962	0.5	1		163.13513513513513	85.0	0.0	804.0	6036.0	187.51165329152246	0.5117855375349051	0.5890430855287886
retrograde_Set3Cell2.53729	ID5025411	5025411	92	79.68572235107422	17.623938365420617	34.98114125487348	0.0	999.0	999	0.5	1		213.86486486486487	148.0	0.0	1081.0	7913.0	231.51567767434025	0.3812751608574476	0.5099731868174634
retrograde_Set3Cell2.53730	ID4261521	4261521	92	60.45448303222656	16.87368949889897	35.26892840652507	0.0	641.0	641	0.5	1		165.86486486486487	77.0	0.0	791.0	6137.0	218.4586360748315	0.6028609242251873	0.5711319692391211
retrograde_Set3Cell2.53731	ID4009711	4009711	92	50.77162551879883	16.395233555728947	35.4625645421429	0.0	524.0	524	0.5	1		153.35135135135135	133.0	0.0	517.0	5674.0	123.46866813897367	0.4551229255542131	0.7769442715645044
retrograde_Set3Cell2.53732	ID3931881	3931881	92	54.72746276855469	16.42696875300473	35.494494444562626	0.0	489.0	489	0.5	1		164.6216216216216	124.0	0.0	599.0	6091.0	146.67639197895468	0.4757495066965794	0.7236396461543833
retrograde_Set3Cell2.53733	ID3354340	3354340	92	30.13656997680664	14.313284906016044	36.10519678890383	0.0	224.0	224	0.5	1		107.70270270270271	70.0	0.0	417.0	3985.0	115.03474471868267	0.312902520694276	0.4462766289686081
retrograde_Set3Cell2.53734	ID4826768	4826768	92	68.27249145507812	17.538431507590335	35.035999281750605	0.0	906.0	906	0.5	1		156.24324324324326	88.0	0.0	856.0	5781.0	200.5411298081886	0.5661748903630166	0.5632978990267187
retrograde_Set3Cell2.53735	ID4863632	4863632	92	63.58317184448242	17.50426563180791	35.02041988092945	0.0	919.0	919	0.5	1		170.21621621621622	102.0	0.0	1079.0	6298.0	216.13783348378198	0.5279543241052319	0.5442345556013181
retrograde_Set3Cell2.53736	ID4122338	4122338	92	59.52494430541992	16.621224853808172	35.3734692859677	0.0	577.0	577	0.5	1		151.78378378378378	94.0	0.0	744.0	5616.0	173.3950427227977	0.5255010225483001	0.603086706979405
retrograde_Set3Cell2.53737	ID3780324	3780324	92	62.11881637573242	16.007427224334528	35.535385791032255	0.0	418.0	418	0.5	1		149.1891891891892	89.0	0.0	747.0	5520.0	169.30033107499258	0.5249813720528994	0.6067208179146194
retrograde_Set3Cell2.53738	ID2969331	2969331	92	58.69959259033203	14.320231281696358	36.18161449466018	0.0	45.0	45	0.5	1		153.05405405405406	98.0	0.0	845.0	5663.0	184.6323593201043	0.4637148083346588	0.5252444984955099
retrograde_Set3Cell2.53739	ID4331169	4331169	92	64.73587036132812	16.92324189110726	35.22542270271497	0.0	672.0	672	0.5	1		171.05405405405406	87.0	0.0	916.0	6329.0	222.4633485350822	0.5609298001811792	0.5526243772208714
retrograde_Set3Cell2.53740	ID4681378	4681378	92	70.06214904785156	17.39113161044048	35.02413968882834	0.0	833.0	833	0.5	1		173.67567567567568	116.0	0.0	855.0	6426.0	205.8523006178694	0.5580814939587693	0.6043948011152814
retrograde_Set3Cell2.53741	ID4740782	4740782	92	71.11746215820312	17.421213367540744	35.04197279388037	0.0	862.0	862	0.5	1		186.86486486486487	130.0	0.0	948.0	6914.0	194.58904876148065	0.6184201937901621	0.7338911077787312
retrograde_Set3Cell2.53742	ID4476591	4476591	92	62.46892547607422	17.090290666145638	35.23605824289227	0.0	739.0	739	0.5	1		160.43243243243242	104.0	0.0	903.0	5936.0	186.60929781238133	0.5028817584386529	0.5753471343537802
retrograde_Set3Cell2.53743	ID2893505	2893505	92	54.611228942871094	14.146856479142082	36.199213378925684	0.0	11.0	11	0.5	1		147.48648648648648	94.0	0.0	703.0	5457.0	174.2333399690104	0.46931293915402816	0.5407533123913796
retrograde_Set3Cell2.53744	ID3892949	3892949	92	56.552711486816406	16.29182576694147	35.51369059572766	0.0	468.0	468	0.5	1		156.24324324324326	111.0	0.0	588.0	5781.0	145.3320728931209	0.4775918573487723	0.6949798252869995
retrograde_Set3Cell2.53745	ID3968722	3968722	92	54.550628662109375	16.418230257233112	35.46781047057122	0.0	504.0	504	0.5	1		151.45945945945945	99.0	0.0	688.0	5604.0	145.7567598193409	0.4910966474272381	0.6844770142448882
retrograde_Set3Cell2.53746	ID4681384	4681384	92	69.77931213378906	17.421713720867526	35.062582511029426	0.0	834.0	834	0.5	1		166.0810810810811	76.0	0.0	980.0	6145.0	217.57021578975096	0.6247665802690572	0.5870532939754
retrograde_Set3Cell2.53747	ID3473115	3473115	92	51.08028030395508	14.478294640003533	36.145151743135536	0.0	277.0	277	0.5	1		139.78378378378378	97.0	0.0	672.0	5172.0	159.36665187463072	0.4271693577594613	0.5250660258511404
retrograde_Set3Cell2.53748	ID4880059	4880059	92	61.522525787353516	17.50404372410215	34.99013923332677	0.0	923.0	923	0.5	1		154.3783783783784	73.0	0.0	1028.0	5712.0	195.95795344797702	0.5702553176866775	0.5722063146987615
retrograde_Set3Cell2.53749	ID4159179	4159179	92	63.49055480957031	16.658804406962275	35.32396837408552	0.0	594.0	594	0.5	1		158.0	105.0	0.0	738.0	5846.0	188.69522752017045	0.5664442326024786	0.605575627274495
retrograde_Set3Cell2.53750	ID4193994	4193994	92	66.83457946777344	16.752711752149125	35.35100549451613	0.0	608.0	608	0.5	1		169.48648648648648	83.0	0.0	750.0	6271.0	196.98415356763286	0.5438500142032004	0.6061886768397597
retrograde_Set3Cell2.53751	ID3745473	3745473	92	56.387142181396484	15.873329606845891	35.507529088948125	0.0	403.0	403	0.5	1		152.16216216216216	99.0	0.0	559.0	5630.0	156.62437612068945	0.5448791183276298	0.6853035379533143
retrograde_Set3Cell2.53752	ID4662974	4662974	92	84.74346160888672	17.36056543775715	35.07286089213561	0.0	825.0	825	0.5	1		184.45945945945945	115.0	0.0	916.0	6825.0	222.28080271416886	0.6287960494008471	0.6407255875539429
retrograde_Set3Cell2.53753	ID4226747	4226747	92	63.672080993652344	16.762134153549372	35.31704215652348	0.0	623.0	623	0.5	1		162.2972972972973	81.0	0.0	690.0	6005.0	188.34702971802767	0.5884606922618117	0.6384450052344558
retrograde_Set3Cell2.53754	ID4048577	4048577	92	66.99488830566406	16.55095366134923	35.42556116004545	0.0	545.0	545	0.5	1		162.35135135135135	116.0	0.0	533.0	6007.0	150.9060075779726	0.5100060305685774	0.7267348782452789
retrograde_Set3Cell2.53755	ID3260109	3260109	92	49.67279815673828	14.454441009497193	36.08949914144837	0.0	178.0	178	0.5	1		136.78378378378378	117.0	0.0	507.0	5061.0	117.49731323999976	0.44718876219751935	0.7194529087751586
retrograde_Set3Cell2.53756	ID3114706	3114706	92	50.289833068847656	14.480559612602747	36.137125421116295	0.0	112.0	112	0.5	1		167.0810810810811	113.0	0.0	771.0	6182.0	188.39134480861586	0.4392546378067154	0.5413461395401807
retrograde_Set3Cell2.53757	ID4785846	4785846	92	68.91594696044922	17.504596498225304	35.0096279847215	0.0	882.0	882	0.5	1		168.72972972972974	93.0	0.0	908.0	6243.0	199.72601352973646	0.5752930600896012	0.6170420314126807
retrograde_Set3Cell2.53758	ID4441922	4441922	92	65.60006713867188	17.043252617157027	35.230606544001695	0.0	720.0	720	0.5	1		171.05405405405406	121.0	0.0	1034.0	6329.0	218.25137723199748	0.5809749588973316	0.5760216370084118
retrograde_Set3Cell2.53759	ID4050745	4050745	92	61.008419036865234	16.521233464716428	35.442288632892584	0.0	542.0	542	0.5	1		149.6216216216216	115.0	0.0	395.0	5536.0	126.01661075503573	0.5060891629771567	0.7979449163633032
retrograde_Set3Cell2.53760	ID3331898	3331898	92	38.835575103759766	14.485291808261785	36.055041547126834	0.0	212.0	212	0.5	1		131.54054054054055	102.0	0.0	497.0	4867.0	113.58051343885109	0.3457351562967345	0.5950723008485561
retrograde_Set3Cell2.53761	ID4087604	4087604	92	61.353206634521484	16.588659720607097	35.40167771608497	0.0	560.0	560	0.5	1		159.05405405405406	106.0	0.0	552.0	5885.0	145.50695782255494	0.5313039877603766	0.7585297871525781
retrograde_Set3Cell2.53762	ID3225405	3225405	92	55.754886627197266	14.563658605295817	36.0561945444741	0.0	159.0	159	0.5	1		160.8108108108108	123.0	0.0	710.0	5950.0	142.67831686034884	0.3913559649777626	0.6340462864669357
retrograde_Set3Cell2.53763	ID4124464	4124464	92	66.23902130126953	16.670365006681354	35.36490449161908	0.0	575.0	575	0.5	1		164.56756756756758	111.0	0.0	584.0	6089.0	161.9112480720603	0.5191058890133642	0.6946485501202311
retrograde_Set3Cell2.53764	ID3821365	3821365	92	62.36127471923828	16.13232723487942	35.54167018942597	0.0	436.0	436	0.5	1		157.94594594594594	116.0	0.0	619.0	5844.0	152.04914153470727	0.45983844585197836	0.6544176260996856
retrograde_Set3Cell2.53765	ID3188513	3188513	92	63.03249740600586	14.497352682343015	36.08464619274784	0.0	146.0	146	0.5	1		159.13513513513513	89.0	0.0	632.0	5888.0	168.5714754706215	0.4690883093484188	0.602863085031435
retrograde_Set3Cell2.53766	ID2981692	2981692	92	56.938724517822266	14.301611699067863	36.15672810086037	0.0	48.0	48	0.5	1		169.59459459459458	97.0	0.0	811.0	6275.0	194.39771081463374	0.504688606007226	0.5852315392034306
retrograde_Set3Cell2.53767	ID3366690	3366690	92	38.19710922241211	14.40986172421851	36.162468206087915	0.0	228.0	228	0.5	1		124.78378378378379	107.0	0.0	525.0	4617.0	123.21235849250385	0.2781626451903996	0.4408050507444372
retrograde_Set3Cell2.53768	ID3675946	3675946	92	55.138431549072266	15.767680470450637	35.57166602810771	0.0	372.0	372	0.5	1		137.43243243243242	78.0	0.0	701.0	5085.0	160.66364805956513	0.537211631114554	0.5978790696749253
retrograde_Set3Cell2.53769	ID4011822	4011822	92	64.10029602050781	16.49022391098822	35.4641034691587	0.0	525.0	525	0.5	1		151.67567567567568	130.0	0.0	497.0	5612.0	142.8622207377238	0.5063088918081189	0.7137235910768176
retrograde_Set3Cell2.53770	ID4837213	4837213	92	61.75642395019531	17.47816207258577	35.00546335952652	0.0	904.0	904	0.5	1		154.7027027027027	68.0	0.0	886.0	5724.0	191.92806303764277	0.5517957340319458	0.5732356626421652
retrograde_Set3Cell2.53771	ID5009243	5009243	92	57.88603973388672	17.59425796084022	34.996873382699206	0.0	987.0	987	0.5	1		187.0810810810811	125.0	0.0	1040.0	6922.0	230.50504674860503	0.32485417435401015	0.3980153316105121
retrograde_Set3Cell2.53772	ID2899764	2899764	92	54.35089874267578	14.169074159194517	36.1088223506024	0.0	13.0	13	0.5	1		153.27027027027026	105.0	0.0	621.0	5671.0	163.65014319996598	0.4194150830782264	0.5534853853887822
retrograde_Set3Cell2.53773	ID3153706	3153706	92	64.28872680664062	14.452173196341194	36.12237167277639	0.0	127.0	127	0.5	1		181.72972972972974	126.0	0.0	704.0	6724.0	155.76757055316756	0.5271472560110065	0.8054340098838224
retrograde_Set3Cell2.53774	ID4196186	4196186	92	64.18232727050781	16.79520852461252	35.30633396446671	0.0	611.0	611	0.5	1		173.8918918918919	113.0	0.0	828.0	6434.0	185.33075294723216	0.5287356453140297	0.6490348781746483
retrograde_Set3Cell2.53775	ID3262255	3262255	92	55.31428909301758	14.543983738360616	36.089287788258105	0.0	180.0	180	0.5	1		147.13513513513513	137.0	0.0	523.0	5444.0	139.59408658323966	0.5122807907891732	0.7140933724206946
retrograde_Set3Cell2.53776	ID3720984	3720984	92	71.21153259277344	15.858888827180511	35.52323022052105	0.0	392.0	392	0.5	1		159.72972972972974	108.0	0.0	681.0	5910.0	181.77132285873319	0.5997667917731635	0.6588948651777776
retrograde_Set3Cell2.53777	ID4480869	4480869	92	73.66824340820312	17.055365715106113	35.24387406975551	0.0	741.0	741	0.5	1		168.1891891891892	122.0	0.0	663.0	6223.0	169.56821600724552	0.6120115273200973	0.7531389016498415
retrograde_Set3Cell2.53778	ID3575575	3575575	92	48.104068756103516	15.419210201699464	35.782728620328406	0.0	324.0	324	0.5	1		138.75675675675674	70.0	0.0	632.0	5134.0	165.5051871300926	0.5637357262724448	0.6044838837382143
retrograde_Set3Cell2.53779	ID4103967	4103967	92	67.92798614501953	16.607072600600073	35.3498720492131	0.0	570.0	570	0.5	1		194.48648648648648	156.0	0.0	598.0	7196.0	151.73837528632808	0.4447776753524424	0.7891616187740428
retrograde_Set3Cell2.53780	ID4372320	4372320	92	75.55067443847656	16.992210926995206	35.222281244092926	0.0	691.0	691	0.5	1		162.1081081081081	91.0	0.0	829.0	5998.0	209.9184740935532	0.5596515616717839	0.5542098085518153
retrograde_Set3Cell2.53781	ID3438358	3438358	92	43.046531677246094	14.423911081349324	36.137714415291995	0.0	261.0	261	0.5	1		142.0810810810811	100.0	0.0	695.0	5257.0	160.69940509783723	0.414051073415934	0.5177746677433153
retrograde_Set3Cell2.53782	ID4405088	4405088	92	67.77442169189453	17.009418706772767	35.21683225923375	0.0	708.0	708	0.5	1		156.67567567567568	84.0	0.0	905.0	5797.0	208.15659890973834	0.5572284449748098	0.5386694408915662
retrograde_Set3Cell2.53783	ID3710747	3710747	92	65.74964141845703	15.861079432316386	35.55223545524428	0.0	385.0	385	0.5	1		152.02702702702703	93.0	0.0	798.0	5625.0	163.30943472889575	0.5102639863998792	0.6290447963063912
retrograde_Set3Cell2.53784	ID4745070	4745070	92	73.05608367919922	17.422028506152525	35.06251881870711	0.0	866.0	866	0.5	1		176.75675675675674	119.0	0.0	917.0	6540.0	202.72222448537875	0.6120438752002729	0.6620798265163849
retrograde_Set3Cell2.53785	ID3297050	3297050	92	35.56944274902344	14.523765125482596	36.09611936550262	0.0	197.0	197	0.5	1		143.40540540540542	127.0	0.0	472.0	5306.0	116.79860621777306	0.3731115250007155	0.6672532668235938
retrograde_Set3Cell2.53786	ID4556653	4556653	92	63.67913818359375	17.190056710130616	35.15388806098442	0.0	774.0	774	0.5	1		164.78378378378378	66.0	0.0	757.0	6097.0	221.44614784727327	0.632959573120168	0.5768685682147222
retrograde_Set3Cell2.53787	ID4300648	4300648	92	58.705928802490234	16.84915099793274	35.25275560453336	0.0	659.0	659	0.5	1		168.83783783783784	113.0	0.0	776.0	6247.0	189.9195024672754	0.5276029334656325	0.6140827975073018
retrograde_Set3Cell2.53788	ID4790114	4790114	92	59.67087173461914	17.461079849024355	35.02756887932306	0.0	889.0	889	0.5	1		182.27027027027026	119.0	0.0	991.0	6744.0	200.3629551933536	0.5538361504131188	0.6484917917253895
retrograde_Set3Cell2.53789	ID3079941	3079941	92	43.75883102416992	14.38229554419767	36.15926131640052	0.0	97.0	97	0.5	1		149.27027027027026	89.0	0.0	874.0	5523.0	192.3071398467463	0.43217221213099666	0.4684567511865169
retrograde_Set3Cell2.53790	ID4714347	4714347	92	61.13886642456055	17.43704741385296	35.04107089715454	0.0	843.0	843	0.5	1		173.35135135135135	105.0	0.0	933.0	6414.0	194.98250864802893	0.53176656184017	0.617291097393948
retrograde_Set3Cell2.53791	ID4884324	4884324	92	56.52134323120117	17.525808217307688	35.03968322126271	0.0	928.0	928	0.5	1		161.67567567567568	83.0	0.0	1147.0	5982.0	226.72009836581097	0.6254096979371733	0.5487650243090316
retrograde_Set3Cell2.53792	ID4542315	4542315	92	70.26338195800781	17.14972235289009	35.13676348749044	0.0	773.0	773	0.5	1		181.43243243243242	109.0	0.0	926.0	6713.0	218.55275749303144	0.632760354545242	0.6434361283646762
retrograde_Set3Cell2.53793	ID3858184	3858184	92	60.083595275878906	16.296583864726347	35.53755443070456	0.0	454.0	454	0.5	1		182.45945945945945	162.0	0.0	614.0	6751.0	126.80926065784229	0.4750626336052271	0.9267995613418074
retrograde_Set3Cell2.53794	ID3041052	3041052	92	59.673099517822266	14.326126858718757	36.177445488796536	0.0	78.0	78	0.5	1		146.48648648648648	76.0	0.0	726.0	5420.0	190.23006854590307	0.42202668065954907	0.45706772653054123
retrograde_Set3Cell2.53795	ID4265842	4265842	92	54.06561279296875	16.843832989515242	35.26554257795941	0.0	643.0	643	0.5	1		181.32432432432432	134.0	0.0	838.0	6709.0	207.76041945445692	0.5416258375267207	0.6132585943002125
retrograde_Set3Cell2.53796	ID3757837	3757837	92	60.867774963378906	15.916900193297868	35.50645731551011	0.0	405.0	405	0.5	1		164.8108108108108	110.0	0.0	698.0	6098.0	174.44433015814622	0.5459613626668292	0.6673015084607992
retrograde_Set3Cell2.53797	ID3061531	3061531	92	48.02336883544922	14.386318831052197	36.08381269597242	0.0	88.0	88	0.5	1		156.54054054054055	107.0	0.0	625.0	5792.0	166.04343384163653	0.49564120581304977	0.6248490325792242
retrograde_Set3Cell2.53798	ID5031802	5031802	92	71.4066162109375	17.59665940273591	34.99564744896177	0.0	997.0	997	0.5	1		178.67567567567568	129.0	0.0	865.0	6611.0	196.10754618236817	0.37020868686606995	0.49233534127182127
retrograde_Set3Cell2.53799	ID3440502	3440502	92	38.513160705566406	14.51361558344444	36.082139227166245	0.0	262.0	262	0.5	1		136.2972972972973	97.0	0.0	641.0	5043.0	155.625773512556	0.4248355714452597	0.5222661047304542
retrograde_Set3Cell2.53800	ID4263689	4263689	92	56.08883285522461	16.828020392551213	35.30835860771694	0.0	640.0	640	0.5	1		160.2972972972973	85.0	0.0	644.0	5931.0	178.92252588835834	0.5795890616177097	0.6574568248172135
retrograde_Set3Cell2.53801	ID3860339	3860339	92	54.40760803222656	16.22715046200176	35.52749827916572	0.0	455.0	455	0.5	1		123.45945945945945	79.0	0.0	600.0	4568.0	142.4965096248159	0.4533862591683302	0.5405519570589739
retrograde_Set3Cell2.53802	ID4517645	4517645	92	73.26307678222656	17.10197009754629	35.21643822095892	0.0	758.0	758	0.5	1		163.8108108108108	89.0	0.0	704.0	6061.0	191.5245614997138	0.5638748540869909	0.6167779086824591
retrograde_Set3Cell2.53803	ID4742914	4742914	92	67.40491485595703	17.52241305556272	35.02369887624778	0.0	863.0	863	0.5	1		171.75675675675674	87.0	0.0	950.0	6355.0	204.1097751218699	0.5998334616259762	0.6310095546296949
retrograde_Set3Cell2.53804	ID4894465	4894465	92	67.4712142944336	17.512812662304373	35.03825983991814	0.0	934.0	934	0.5	1		177.56756756756758	113.0	0.0	941.0	6570.0	214.77255935582704	0.6192025555380457	0.6323338167142234
retrograde_Set3Cell2.53805	ID4370190	4370190	92	58.62367630004883	16.97469469928571	35.25833743686789	0.0	689.0	689	0.5	1		165.72972972972974	94.0	0.0	767.0	6132.0	199.75591336660082	0.5549619688655518	0.5922079373186491
retrograde_Set3Cell2.53806	ID3895156	3895156	92	59.66263961791992	16.263798919057496	35.491098910138525	0.0	471.0	471	0.5	1		148.48648648648648	104.0	0.0	576.0	5494.0	139.03169535150002	0.48090667226500894	0.6936433402440639
retrograde_Set3Cell2.53807	ID4982552	4982552	92	72.48316192626953	17.56094003869603	35.04196213723983	0.0	971.0	971	0.5	1		171.56756756756758	99.0	0.0	793.0	6348.0	189.16711314786377	0.44694542218793426	0.5603016440167176
retrograde_Set3Cell2.53808	ID4624146	4624146	92	75.67107391357422	17.340097712032343	35.06052895971743	0.0	806.0	806	0.5	1		182.6216216216216	113.0	0.0	708.0	6757.0	195.62156654443115	0.5422590000844948	0.656470044756189
retrograde_Set3Cell2.53809	ID3475296	3475296	92	49.24361038208008	14.44217024102864	36.106891480560485	0.0	278.0	278	0.5	1		137.35135135135135	87.0	0.0	587.0	5082.0	151.58646528122642	0.4499465729166524	0.562356157341836
retrograde_Set3Cell2.53810	ID4882199	4882199	92	60.95325469970703	17.516043742813324	35.0681864066113	0.0	924.0	924	0.5	1		167.1891891891892	91.0	0.0	828.0	6186.0	202.47411876279094	0.5966149016298852	0.6171100056505922
retrograde_Set3Cell2.53811	ID3116879	3116879	92	77.11634063720703	14.496309861116542	36.06425135950658	0.0	117.0	117	0.5	1		193.59459459459458	138.0	0.0	837.0	7163.0	207.28207558508012	0.5791345784922851	0.6850492998375861
retrograde_Set3Cell2.53812	ID3782493	3782493	92	57.44718933105469	16.029343289131994	35.44080975506329	0.0	417.0	417	0.5	1		182.48648648648648	150.0	0.0	718.0	6752.0	159.11170458056986	0.47506265058722447	0.7387525581731016
retrograde_Set3Cell2.53813	ID3540818	3540818	92	46.673606872558594	15.264837334336853	35.92513881193175	0.0	307.0	307	0.5	1		152.67567567567568	93.0	0.0	747.0	5649.0	173.78931274743346	0.4634842621435769	0.5564468856037293
retrograde_Set3Cell2.53814	ID5029674	5029674	92	62.15766143798828	17.580813544972788	35.014643826571614	0.0	996.0	996	0.5	1		176.72972972972974	130.0	0.0	906.0	6539.0	193.79996110661352	0.34018479232295	0.4629521793131702
retrograde_Set3Cell2.53815	ID3934043	3934043	92	60.606056213378906	16.402366198119704	35.48463572251931	0.0	491.0	491	0.5	1		169.2972972972973	123.0	0.0	702.0	6264.0	158.64318188677117	0.4536204622892219	0.6660398553282726
retrograde_Set3Cell2.53816	ID3678047	3678047	92	64.92416381835938	15.776825692022578	35.58230471572347	0.0	371.0	371	0.5	1		155.72972972972974	91.0	0.0	698.0	5762.0	187.18197453705736	0.5546146981300459	0.5936166951393456
retrograde_Set3Cell2.53817	ID4161367	4161367	92	69.97367858886719	16.710979534674973	35.345517587934886	0.0	592.0	592	0.5	1		174.64864864864865	118.0	0.0	711.0	6462.0	167.41419298259038	0.5847049169504155	0.769823726312262
retrograde_Set3Cell2.53818	ID4788000	4788000	92	73.90363311767578	17.48112465406773	34.98940660670307	0.0	884.0	884	0.5	1		169.1891891891892	94.0	0.0	839.0	6260.0	175.57601042122877	0.60913915108913	0.7295588676136573
retrograde_Set3Cell2.53819	ID3405657	3405657	92	51.3745231628418	14.373415752694996	36.13423438977692	0.0	246.0	246	0.5	1		139.9189189189189	108.0	0.0	718.0	5177.0	154.0929334269814	0.48473508737580273	0.5928969264156367
retrograde_Set3Cell2.53820	ID3551066	3551066	92	50.48643493652344	15.370711497373254	35.902887787295505	0.0	311.0	311	0.5	1		141.78378378378378	92.0	0.0	686.0	5246.0	160.4992445698967	0.410749262735191	0.5144113304637661
retrograde_Set3Cell2.53821	ID4333359	4333359	92	63.759525299072266	16.895546489135807	35.244240543214396	0.0	673.0	673	0.5	1		166.43243243243242	100.0	0.0	907.0	6158.0	217.07033429289694	0.5150103672723014	0.5212761414275341
retrograde_Set3Cell2.53822	ID3970893	3970893	92	60.39814376831055	16.409664127374697	35.43215429193977	0.0	502.0	502	0.5	1		187.56756756756758	158.0	0.0	552.0	6940.0	135.35191591233993	0.457704926641145	0.8702405179842948
retrograde_Set3Cell2.53823	ID3508038	3508038	92	48.462554931640625	15.089793839792248	35.95874796836583	0.0	294.0	294	0.5	1		141.7027027027027	89.0	0.0	634.0	5243.0	160.80662383829304	0.4257955958356159	0.5263178405853746
retrograde_Set3Cell2.53824	ID4228919	4228919	92	66.52577209472656	16.804170309155975	35.26089706661448	0.0	624.0	624	0.5	1		170.13513513513513	103.0	0.0	886.0	6295.0	204.8770853954149	0.5937678777919786	0.6187600251881932
retrograde_Set3Cell2.53825	ID2971482	2971482	92	65.83153533935547	14.285272729744097	36.20482712295588	0.0	47.0	47	0.5	1		167.32432432432432	105.0	0.0	685.0	6191.0	174.7034080399715	0.4581194664963658	0.6018293128693631
retrograde_Set3Cell2.53826	ID3747651	3747651	92	59.31067657470703	15.916606139130087	35.48434183653784	0.0	402.0	402	0.5	1		154.94594594594594	86.0	0.0	691.0	5733.0	174.55004789234295	0.5332148725689614	0.6174324803929013
retrograde_Set3Cell2.53827	ID4931376	4931376	92	72.90531158447266	17.599537005881178	35.024613942612135	0.0	951.0	951	0.5	1		185.24324324324326	131.0	0.0	859.0	6854.0	190.94696840941137	0.56971106998028	0.7041976010904273
retrograde_Set3Cell2.53828	ID3006294	3006294	92	52.132389068603516	14.339688845027705	36.189298621781276	0.0	61.0	61	0.5	1		160.40540540540542	83.0	0.0	780.0	5935.0	204.06745337149067	0.40628435313858824	0.45418438868115985
retrograde_Set3Cell2.53829	ID4052925	4052925	92	66.76820373535156	16.531949050999145	35.40910685163441	0.0	544.0	544	0.5	1		171.1891891891892	135.0	0.0	506.0	6334.0	145.17017558672265	0.5187819974108108	0.8055980100674397
retrograde_Set3Cell2.53830	ID3407794	3407794	92	42.54900360107422	14.339590793180827	36.16239022627897	0.0	249.0	249	0.5	1		152.67567567567568	116.0	0.0	668.0	5649.0	150.61375436195397	0.3835301099413497	0.5620126121974679
retrograde_Set3Cell2.53831	ID4839371	4839371	92	67.9541244506836	17.494465216991806	34.987631331755814	0.0	908.0	908	0.5	1		165.24324324324326	93.0	0.0	896.0	6114.0	216.24682469157597	0.5733635540335232	0.55693558093777
retrograde_Set3Cell2.53832	ID4407232	4407232	92	55.83289337158203	17.057305698456986	35.22042911770914	0.0	705.0	705	0.5	1		168.0810810810811	91.0	0.0	967.0	6219.0	218.6700175528794	0.5499975435893074	0.5454931841726259
retrograde_Set3Cell2.53833	ID4935629	4935629	92	63.97383499145508	17.545898225587077	35.02494756324632	0.0	950.0	950	0.5	1		145.78378378378378	79.0	0.0	820.0	5394.0	192.51177960136695	0.5204455827946498	0.5184254945836357
retrograde_Set3Cell2.53834	ID4986827	4986827	92	57.07429504394531	17.58745251549984	35.05403437979665	0.0	972.0	972	0.5	1		158.0810810810811	93.0	0.0	914.0	5849.0	190.25719118813566	0.3544356221360279	0.4348583447398574
retrograde_Set3Cell2.53835	ID3334074	3334074	92	37.561126708984375	14.44094244426644	36.16644940403233	0.0	213.0	213	0.5	1		135.32432432432432	114.0	0.0	486.0	5007.0	122.4547658103582	0.3207496442765943	0.5367546950354029
retrograde_Set3Cell2.53836	ID4198346	4198346	92	66.78272247314453	16.72885741144424	35.321682260623675	0.0	612.0	612	0.5	1		179.86486486486487	127.0	4.0	624.0	6655.0	170.39140597821014	0.4860763543334053	0.6905450489855613
retrograde_Set3Cell2.53837	ID4089777	4089777	92	62.70011901855469	16.58215332731143	35.39901738995054	0.0	561.0	561	0.5	1		140.16216216216216	76.0	0.0	673.0	5186.0	160.023524922208	0.518513200386284	0.5981611423469557
retrograde_Set3Cell2.53838	ID4126636	4126636	92	54.10955047607422	16.602731445901853	35.37034732403001	0.0	578.0	578	0.5	1		160.21621621621622	105.0	0.0	762.0	5928.0	161.17815111359354	0.5137059539169603	0.6746886077221603
retrograde_Set3Cell2.53839	ID3190691	3190691	92	48.69743347167969	14.514879798258962	36.0921021992126	0.0	149.0	149	0.5	1		144.8918918918919	87.0	0.0	619.0	5361.0	151.55578067053284	0.4081136302219214	0.5541724991712944
retrograde_Set3Cell2.53840	ID3368864	3368864	92	44.065032958984375	14.409730903465736	36.105206348256466	0.0	229.0	229	0.5	1		126.02702702702703	88.0	0.0	486.0	4663.0	129.72545507221662	0.37252637775664543	0.5273571202626228
retrograde_Set3Cell2.53841	ID4483024	4483024	92	77.29979705810547	17.087229476848105	35.199161994815334	0.0	742.0	742	0.5	1		183.8918918918919	121.0	0.0	976.0	6804.0	206.01830875808963	0.5771202382119838	0.6532632968181036
retrograde_Set3Cell2.53842	ID3712941	3712941	92	57.40758514404297	15.849908040183074	35.51707883781074	0.0	387.0	387	0.5	1		147.48648648648648	110.0	0.0	746.0	5457.0	155.95594492277863	0.49874428590668896	0.6294057174810936
retrograde_Set3Cell2.53843	ID3155878	3155878	92	67.38028717041016	14.44892677895261	36.04865254131944	0.0	131.0	131	0.5	1		168.72972972972974	99.0	0.0	911.0	6243.0	202.7740462036841	0.5788364059922015	0.6101378192199163
retrograde_Set3Cell2.53844	ID4267999	4267999	92	61.71678161621094	16.889875172962242	35.328923957376496	0.0	644.0	644	0.5	1		166.54054054054055	96.0	0.0	762.0	6162.0	195.05107516217882	0.5640280957285316	0.6158256934374227
retrograde_Set3Cell2.53845	ID3542952	3542952	92	58.57451248168945	15.362003271691353	35.840858921735105	0.0	310.0	310	0.5	1		158.35135135135135	101.0	0.0	733.0	5859.0	175.13490295836016	0.47862095741905747	0.5853477014469622
retrograde_Set3Cell2.53846	ID4013983	4013983	92	59.93208694458008	16.47814259467635	35.468222860617	0.0	528.0	528	0.5	1		166.2972972972973	127.0	0.0	627.0	6153.0	151.45770675979793	0.5549545477740437	0.7837246845378145
retrograde_Set3Cell2.53847	ID3577749	3577749	92	50.09039306640625	15.367654715718198	35.8226030938798	0.0	325.0	325	0.5	1		155.2972972972973	82.0	0.0	919.0	5746.0	201.0236117785483	0.41001144367235703	0.44928318254485744
retrograde_Set3Cell2.53848	ID4231139	4231139	92	71.8665771484375	16.824597232937254	35.27520491207632	0.0	625.0	625	0.5	1		201.02702702702703	135.0	0.0	884.0	7438.0	222.33089534976244	0.6023730512849195	0.6798084063154615
retrograde_Set3Cell2.53849	ID3948440	3948440	92	70.15177154541016	16.399272064595447	35.50001536654366	0.0	496.0	496	0.5	1		156.32432432432432	109.0	0.0	578.0	5784.0	159.92221269765534	0.5501467590600205	0.6938306932928431
retrograde_Set3Cell2.53850	ID3043211	3043211	92	56.615169525146484	14.301341949900005	36.18513803596438	0.0	79.0	79	0.5	1		162.3783783783784	105.0	0.0	803.0	6008.0	190.9942336755152	0.39851806755651253	0.48452687882745993
retrograde_Set3Cell2.53851	ID3106694	3106694	92	51.22528076171875	14.448738225233361	36.169516288549126	0.0	110.0	110	0.5	1		149.72972972972974	77.0	0.0	751.0	5540.0	196.04685503565054	0.43905088979082113	0.46603320975350915
retrograde_Set3Cell2.53852	ID4302826	4302826	92	69.74860382080078	16.869285850894368	35.245622805956856	0.0	658.0	658	0.5	1		180.83783783783784	89.0	0.0	885.0	6691.0	237.79841060041613	0.5981498259720247	0.569249742459999
retrograde_Set3Cell2.53853	ID3299229	3299229	92	47.53301239013672	14.63221830305099	36.100848897505784	0.0	193.0	193	0.5	1		133.97297297297297	112.0	0.0	419.0	4957.0	117.61459813175274	0.34657985986404327	0.5863503228664211
retrograde_Set3Cell2.53854	ID5033976	5033976	92	49.40033721923828	17.574045983760985	34.987176388129065	0.0	995.0	995	0.5	1		157.78378378378378	101.0	0.0	945.0	5838.0	198.230804750301	0.2767807105072513	0.34509663556052284
retrograde_Set3Cell2.53855	ID4888572	4888572	92	58.37363815307617	17.51326920598315	35.035167730716736	0.0	930.0	930	0.5	1		169.97297297297297	128.0	0.0	803.0	6289.0	179.74897411026774	0.6013985329115535	0.7102420544940851
retrograde_Set3Cell2.53856	ID3823501	3823501	92	47.19902420043945	16.184266540047545	35.483016200057534	0.0	434.0	434	0.5	1		159.8918918918919	132.0	0.0	648.0	5916.0	140.5759549108563	0.488048119515177	0.7460897318733187
retrograde_Set3Cell2.53857	ID4628477	4628477	92	69.78424835205078	17.297128332360383	35.111121213033286	0.0	810.0	810	0.5	1		178.27027027027026	119.0	0.0	912.0	6596.0	206.37488120309504	0.6063788308989256	0.6521509651658106
retrograde_Set3Cell2.53858	ID4337657	4337657	92	59.23577117919922	16.8947705004366	35.26168723894746	0.0	677.0	677	0.5	1		168.40540540540542	112.0	0.0	1055.0	6231.0	210.84070599223315	0.6115229571345796	0.6061886909255547
retrograde_Set3Cell2.53859	ID3227532	3227532	92	53.43177032470703	14.526998897657151	36.09684364327512	0.0	163.0	163	0.5	1		141.94594594594594	98.0	0.0	625.0	5252.0	141.05809401053838	0.43565346640049735	0.6107261665993654
retrograde_Set3Cell2.53860	ID3082128	3082128	92	46.47464370727539	14.39392002392382	36.16141647787903	0.0	95.0	95	0.5	1		167.78378378378378	114.0	0.0	757.0	6208.0	204.40865049306598	0.5059227459802649	0.5515212129661368
retrograde_Set3Cell2.53861	ID4626310	4626310	92	75.1077880859375	17.286902691967274	35.11121547326055	0.0	805.0	805	0.5	1		176.8918918918919	84.0	0.0	846.0	6545.0	221.1602967914379	0.5472619795851797	0.5657990078810607
retrograde_Set3Cell2.53862	ID3645427	3645427	92	57.322853088378906	15.720167530453962	35.65995535571382	0.0	360.0	360	0.5	1		140.16216216216216	69.0	0.0	677.0	5186.0	177.1859527780401	0.4792191193974999	0.5125463214895656
retrograde_Set3Cell2.53863	ID3008488	3008488	92	49.595985412597656	14.324199041918737	36.119788582147656	0.0	63.0	63	0.5	1		154.1891891891892	116.0	0.0	719.0	5705.0	186.40738508227946	0.45608933063378126	0.5181824491577927
retrograde_Set3Cell2.53864	ID3897340	3897340	92	57.761817932128906	16.353235344524922	35.560932673823075	0.0	472.0	472	0.5	1		143.0	98.0	0.0	546.0	5291.0	137.08270009985458	0.49317269076305215	0.6890843147438023
retrograde_Set3Cell2.53865	ID4984708	4984708	92	60.38661193847656	17.579985786809686	34.96440020796228	0.0	976.0	976	0.5	1		168.83783783783784	117.0	0.0	982.0	6247.0	213.33261894587594	0.37298008962469004	0.4299955115178224
retrograde_Set3Cell2.53866	ID3784689	3784689	92	66.2154312133789	16.04662479523483	35.5288588926295	0.0	420.0	420	0.5	1		164.8918918918919	103.0	0.0	895.0	6101.0	175.3195152640813	0.45985650011676477	0.5925311643190441
retrograde_Set3Cell2.53867	ID4335500	4335500	92	67.81521606445312	16.89628224032417	35.25109394469057	0.0	674.0	674	0.5	1		180.45945945945945	102.0	0.0	941.0	6677.0	214.6474622096265	0.6196029406276822	0.6432633428481862
retrograde_Set3Cell2.53868	ID3477477	3477477	92	47.881813049316406	14.416669637838492	36.156360126405914	0.0	279.0	279	0.5	1		136.72972972972974	81.0	0.0	640.0	5059.0	166.1213827711948	0.47525382667724686	0.53030568898196
retrograde_Set3Cell2.53869	ID3229670	3229670	92	54.515018463134766	14.530539344161095	36.089096240538794	0.0	164.0	164	0.5	1		151.48648648648648	107.0	0.0	575.0	5605.0	146.81727525162805	0.4988962444024741	0.6868555184968771
retrograde_Set3Cell2.53870	ID4933521	4933521	92	68.70751190185547	17.522619702077495	35.04842260013635	0.0	953.0	953	0.5	1		167.24324324324326	107.0	0.0	787.0	6188.0	181.47059838463662	0.5580995868403883	0.6602201789273108
retrograde_Set3Cell2.53871	ID5009297	5009297	92	50.18134307861328	17.600495819851584	35.004937659715004	0.0	988.0	988	0.5	1		171.2972972972973	106.0	0.0	843.0	6338.0	200.53066610383573	0.28679050063934247	0.3807646535490618
retrograde_Set3Cell2.53872	ID3055601	3055601	92	59.34819793701172	14.334705099791341	36.16555641270477	0.0	82.0	82	0.5	1		191.8918918918919	145.0	0.0	814.0	7100.0	204.8486953533949	0.46661290674971656	0.5960664291407057
retrograde_Set3Cell2.53873	ID4667303	4667303	92	60.295719146728516	17.394912304277334	35.11391922299355	0.0	823.0	823	0.5	1		150.97297297297297	79.0	0.0	790.0	5586.0	182.88224603803377	0.5376597527067141	0.5773044923222626
retrograde_Set3Cell2.53874	ID3119050	3119050	92	43.611228942871094	14.440177466339753	36.123948520342225	0.0	113.0	113	0.5	1		157.6216216216216	96.0	0.0	702.0	5832.0	186.9805918852054	0.4164777922182559	0.49571417214699276
retrograde_Set3Cell2.53875	ID3442642	3442642	92	38.30963134765625	14.426905183578112	36.08667880302898	0.0	263.0	263	0.5	1		134.56756756756758	90.0	0.0	567.0	4979.0	135.03776026244176	0.4336943761490243	0.6028959696569044
retrograde_Set3Cell2.53876	ID2973642	2973642	92	45.9282112121582	14.294988891031226	36.197256468107966	0.0	46.0	46	0.5	1		149.7027027027027	107.0	0.0	834.0	5539.0	179.21710373251284	0.4184606027625282	0.4928530863579549
retrograde_Set3Cell2.53877	ID4444075	4444075	92	61.517578125	17.061241103770463	35.21377917402861	0.0	724.0	724	0.5	1		174.64864864864865	104.0	0.0	959.0	6462.0	204.56881702962673	0.5060624769596742	0.5737423924087334
retrograde_Set3Cell2.53878	ID3973077	3973077	92	67.68995666503906	16.41989507307354	35.48493840540745	0.0	508.0	508	0.5	1		156.67567567567568	88.0	0.0	620.0	5797.0	159.32915860187293	0.5903621449872524	0.7300603823281541
retrograde_Set3Cell2.53879	ID3749843	3749843	92	61.653472900390625	15.95429620463881	35.444584945127396	0.0	404.0	404	0.5	1		185.45945945945945	130.0	0.0	665.0	6862.0	159.65963703985958	0.5625366742277611	0.8363815990828334
retrograde_Set3Cell2.53880	ID3127235	3127235	92	48.75875473022461	14.43540336583367	36.19404599353854	0.0	116.0	116	0.5	1		144.7027027027027	85.0	0.0	718.0	5354.0	164.87535104248113	0.4694157604034444	0.5607430226418848
retrograde_Set3Cell2.53881	ID3936209	3936209	92	51.83468246459961	16.36133416456057	35.52273065132946	0.0	490.0	490	0.5	1		128.21621621621622	91.0	0.0	642.0	4744.0	134.6763889095996	0.4049251657288654	0.5487860530484998
retrograde_Set3Cell2.53882	ID3862484	3862484	92	56.90203094482422	16.282717595250315	35.482323342046946	0.0	456.0	456	0.5	1		168.75675675675674	147.0	0.0	661.0	6244.0	150.67356278565433	0.5192978310484923	0.7656454380894859
retrograde_Set3Cell2.53883	ID3264448	3264448	92	52.81376266479492	14.457793123494904	36.138620466489265	0.0	177.0	177	0.5	1		165.56756756756758	137.0	0.0	444.0	6126.0	127.20467770498863	0.4281336757006968	0.7803918254854992
retrograde_Set3Cell2.53884	ID4708277	4708277	92	59.062889099121094	17.493236548981915	35.03103306479541	0.0	846.0	846	0.5	1		166.97297297297297	97.0	0.0	846.0	6178.0	191.8667776358387	0.5386358003331054	0.6093064506589625
retrograde_Set3Cell2.53885	ID2938841	2938841	92	55.60535430908203	14.233280611499467	36.2347513012755	0.0	31.0	31	0.5	1		161.51351351351352	120.0	0.0	697.0	5976.0	172.40643543377078	0.4296634274206071	0.563092792688208
retrograde_Set3Cell2.53886	ID4747198	4747198	92	62.396690368652344	17.484072613381407	35.03087539040158	0.0	864.0	864	0.5	1		174.9189189189189	100.0	0.0	1070.0	6472.0	218.28452105481992	0.4902223860588329	0.5272127400571783
retrograde_Set3Cell2.53887	ID3510211	3510211	92	41.188568115234375	15.047581747501662	35.928644846476715	0.0	293.0	293	0.5	1		126.75675675675676	68.0	0.0	868.0	4690.0	188.32542835997205	0.4216449938865418	0.39925277069185383
retrograde_Set3Cell2.53888	ID4792244	4792244	92	62.13970947265625	17.44472589884831	34.99285323196219	0.0	888.0	888	0.5	1		145.32432432432432	79.0	0.0	872.0	5377.0	178.30327691480758	0.5397247148163343	0.5713973315291079
retrograde_Set3Cell2.53889	ID4163521	4163521	92	61.460697174072266	16.719065038192575	35.33208559290833	0.0	595.0	595	0.5	1		171.32432432432432	125.0	0.0	792.0	6339.0	185.81278721307606	0.5537771702304424	0.6572335686852407
retrograde_Set3Cell2.53890	ID4886452	4886452	92	68.48493194580078	17.56234348447081	35.052402933195516	0.0	929.0	929	0.5	1		189.78378378378378	149.0	0.0	872.0	7022.0	194.92507608126076	0.5498323976108038	0.6908232972942226
retrograde_Set3Cell3.1.2128	ID2065439	2065439	3	83.90049743652344	10.23991117773318	45.22981943348716	0.0	470.0	470	0.5	1		256.64864864864865	157.0	0.0	1116.0	9496.0	264.30487617062147	0.5557881818990973	0.6937813828921888
retrograde_Set3Cell3.1.2129	ID866317	866317	3	73.63652801513672	9.607397836450394	43.92888903242671	0.0	193.0	193	0.5	1		207.67567567567568	161.0	3.0	750.0	7684.0	176.17826421207806	0.48063825214368827	0.7653016814106997
retrograde_Set3Cell3.1.2130	ID336901	336901	3	51.805442810058594	8.836012823213277	43.0556531086002	0.0	73.0	73	0.5	1		170.64864864864865	128.0	0.0	654.0	6314.0	136.77621954943132	0.40188296577784416	0.715336018668043
retrograde_Set3Cell3.1.2131	ID2126883	2126883	3	95.37938690185547	10.315332165530592	45.25746494853488	0.0	483.0	483	0.5	1		256.13513513513516	160.0	0.0	1110.0	9477.0	280.39081477289693	0.5822524600085566	0.6723120915634105
retrograde_Set3Cell3.1.2132	ID323584	323584	3	53.37095260620117	8.761153015405629	43.09828110147218	0.0	79.0	79	0.5	1		176.54054054054055	131.0	0.0	657.0	6532.0	157.5421627153602	0.3877601049203904	0.6262191876480206
retrograde_Set3Cell3.1.2133	ID796676	796676	3	69.3197250366211	9.616028529129423	43.89999011494405	0.0	181.0	181	0.5	1		203.05405405405406	141.0	0.0	764.0	7513.0	179.5022355085099	0.514642867181465	0.76871881829686
retrograde_Set3Cell3.1.2134	ID859137	859137	3	59.1183967590332	9.641625678092371	43.99471684492641	0.0	197.0	197	0.5	1		199.51351351351352	159.0	0.0	731.0	7382.0	159.97406415166552	0.4643500884071268	0.7909578652873585
retrograde_Set3Cell3.1.2135	ID53261	53261	3	49.11128616333008	8.888223103063838	42.82190223952588	0.0	8.0	8	0.5	1		155.59459459459458	125.0	0.0	521.0	5757.0	129.1750447733315	0.39253480883486774	0.6790753953174127
retrograde_Set3Cell3.1.2136	ID22542	22542	3	51.30828094482422	8.939373731079966	42.845751479488754	0.0	7.0	7	0.5	1		160.83783783783784	132.0	0.0	544.0	5951.0	133.12953456304493	0.4018051890692064	0.6925827747828459
retrograde_Set3Cell3.1.2137	ID568344	568344	3	60.695064544677734	9.191949009238742	43.54448091240623	0.0	132.0	132	0.5	1		198.51351351351352	164.0	35.0	708.0	7345.0	150.63211654403096	0.49846500907262997	0.8767798584480512
retrograde_Set3Cell3.1.2138	ID640027	640027	3	54.33274459838867	9.13983363318727	43.655284879508386	0.0	146.0	146	0.5	1		181.0810810810811	133.0	0.0	633.0	6700.0	168.54481408324125	0.38731684202248023	0.5998993667345403
retrograde_Set3Cell3.1.2139	ID34839	34839	3	44.76676940917969	8.994704736250252	42.89050714300266	0.0	4.0	4	0.5	1		177.3783783783784	137.0	0.0	676.0	6563.0	143.97807536630773	0.4063508645050692	0.7119374121204927
retrograde_Set3Cell3.1.2140	ID1410061	1410061	3	98.21395111083984	9.937815402115527	44.26090004988958	0.0	321.0	321	0.5	1		234.6216216216216	145.0	0.0	913.0	8681.0	223.89039373856218	0.5211592718241717	0.7180560528138576
retrograde_Set3Cell3.1.2141	ID918550	918550	3	66.65601348876953	9.661523899839707	43.9842530608859	0.0	208.0	208	0.5	1		226.45945945945945	163.0	39.0	769.0	8379.0	184.8109536488262	0.5010322206135791	0.818028424835053
retrograde_Set3Cell3.1.2142	ID1350664	1350664	3	67.53844451904297	9.824144089168637	44.18239044786818	0.0	311.0	311	0.5	1		244.51351351351352	180.0	24.0	949.0	9047.0	239.17992084314795	0.5135016882137107	0.6936926773889468
retrograde_Set3Cell3.1.2143	ID1317898	1317898	3	78.49403381347656	9.820727441395729	44.21943546683571	0.0	297.0	297	0.5	1		240.72972972972974	166.0	25.0	866.0	8907.0	212.54837993693062	0.4944172787682361	0.7494172483680531
retrograde_Set3Cell3.1.2144	ID1722372	1722372	3	81.5947036743164	10.14489233585526	44.6248051944662	0.0	392.0	392	0.5	1		228.9189189189189	141.0	0.0	1196.0	8470.0	248.87763374111498	0.5386241149741097	0.6439899228405855
retrograde_Set3Cell3.1.2145	ID1132593	1132593	3	79.66748809814453	9.741412129365179	44.052042946935785	0.0	262.0	262	0.5	1		226.67567567567568	142.0	33.0	953.0	8387.0	198.17753741616718	0.5028251799819264	0.765401028986228
retrograde_Set3Cell3.1.2146	ID1210418	1210418	3	73.38076782226562	9.767378592081588	44.165773532643804	0.0	273.0	273	0.5	1		245.2972972972973	159.0	3.0	928.0	9076.0	197.1751709725341	0.4653481331987891	0.7901466321994436
retrograde_Set3Cell3.1.2147	ID1753150	1753150	3	88.67691802978516	10.17009851207218	44.622699900534855	0.0	398.0	398	0.5	1		237.54054054054055	139.0	41.0	883.0	8789.0	217.28457973033565	0.5323667496787508	0.759603631928202
retrograde_Set3Cell3.1.2148	ID270381	270381	3	41.81134033203125	8.81194131828275	43.09310245539426	0.0	62.0	62	0.5	1		159.59459459459458	107.0	0.0	671.0	5905.0	145.58740396130494	0.31453248497626707	0.5245882450705674
retrograde_Set3Cell3.1.2149	ID349228	349228	3	51.14348220825195	8.732652416870652	43.05856769149088	0.0	78.0	78	0.5	1		177.8918918918919	110.0	0.0	736.0	6582.0	172.7266279066085	0.4127699270838278	0.6018156288895344
retrograde_Set3Cell3.1.2150	ID1112123	1112123	3	81.31790924072266	9.733239345352047	44.097283403009136	0.0	253.0	253	0.5	1		220.94594594594594	152.0	1.0	799.0	8175.0	192.7491095160214	0.45339047518107556	0.7151773227171976
retrograde_Set3Cell3.1.2151	ID1471547	1471547	3	75.21482849121094	10.086772769637731	44.46520444164119	0.0	333.0	333	0.5	1		218.6216216216216	120.0	26.0	895.0	8089.0	213.30928918556933	0.4552550116203338	0.6412523509048235
retrograde_Set3Cell3.1.2152	ID1020962	1020962	3	82.89429473876953	9.69068052890935	44.060995279121556	0.0	232.0	232	0.5	1		225.16216216216216	158.0	0.0	891.0	8331.0	202.79525984947827	0.4961961509935078	0.7364316827755413
retrograde_Set3Cell3.1.2153	ID1183804	1183804	3	77.49258422851562	9.805737436806842	44.17876340139656	0.0	269.0	269	0.5	1		241.8918918918919	164.0	43.0	904.0	8950.0	185.8272471026942	0.5333054939877722	0.9055017200943741
retrograde_Set3Cell3.1.2154	ID1074239	1074239	3	89.01227569580078	9.743428901330217	44.07479523992134	0.0	243.0	243	0.5	1		218.0	184.0	0.0	923.0	8066.0	202.2943400097986	0.5773472014471075	0.7888828647099494
retrograde_Set3Cell3.1.2155	ID2170897	2170897	3	89.35073852539062	10.428932765730384	45.23880541339642	0.0	494.0	494	0.5	1		235.43243243243242	134.0	0.0	1204.0	8711.0	272.8597055611527	0.5967259806548039	0.6449134496022381
retrograde_Set3Cell3.1.2156	ID1486880	1486880	3	75.7647705078125	10.097057977559453	44.47179904788315	0.0	336.0	336	0.5	1		236.97297297297297	153.0	20.0	940.0	8768.0	215.35287404713307	0.5056386818528559	0.7390905803766753
retrograde_Set3Cell3.1.2157	ID412742	412742	3	40.91814422607422	8.743909541996679	43.17306595295199	0.0	88.0	88	0.5	1		161.0	103.0	0.0	702.0	5957.0	165.60780309044753	0.326047358834244	0.4780757636150523
retrograde_Set3Cell3.1.2158	ID45120	45120	3	54.434326171875	8.87613363657703	42.86565343864647	0.0	11.0	11	0.5	1		165.86486486486487	143.0	0.0	589.0	6137.0	129.18745255595798	0.36698493474005256	0.6893639497891418
retrograde_Set3Cell3.1.2159	ID1845342	1845342	3	80.36701965332031	10.250807373186676	44.647564870286196	0.0	421.0	421	0.5	1		228.75675675675674	117.0	0.0	995.0	8464.0	257.0143106051798	0.5299633523914802	0.6166112316071036
retrograde_Set3Cell3.1.2160	ID1064020	1064020	3	64.38848876953125	9.683308230919335	44.005317612043996	0.0	242.0	242	0.5	1		216.94594594594594	177.0	26.0	833.0	8027.0	185.67638304108365	0.46307642695904544	0.7396232039923726
retrograde_Set3Cell3.1.2161	ID1008714	1008714	3	59.51985549926758	9.679621974107475	44.020945591624006	0.0	225.0	225	0.5	1		197.9189189189189	159.0	10.0	735.0	7323.0	176.92251574227794	0.4398348407392843	0.6834569269581314
retrograde_Set3Cell3.1.2162	ID376896	376896	3	46.43242645263672	8.77176210617945	43.1653806875914	0.0	87.0	87	0.5	1		156.1891891891892	113.0	0.0	656.0	5779.0	148.17329153502774	0.3498894400353972	0.5464414976831012
retrograde_Set3Cell3.1.2163	ID639041	639041	3	66.553466796875	9.213483825894516	43.62342487065411	0.0	151.0	151	0.5	1		184.6216216216216	120.0	0.0	747.0	6831.0	156.07251721757623	0.46650166327955583	0.7525870805262596
retrograde_Set3Cell3.1.2164	ID1009733	1009733	3	76.33751678466797	9.683592571960425	44.101024374654095	0.0	231.0	231	0.5	1		202.9189189189189	161.0	0.0	712.0	7508.0	186.5644628507766	0.4492432988236517	0.6743167073793583
retrograde_Set3Cell3.1.2165	ID721990	721990	3	75.34877014160156	9.212180676947012	43.74371058494334	0.0	164.0	164	0.5	1		209.67567567567568	157.0	0.0	746.0	7758.0	179.53335407445945	0.5456522113942309	0.8245880608327627
retrograde_Set3Cell3.1.2166	ID2157679	2157679	3	88.38499450683594	10.433647899765562	45.22507351611614	0.0	491.0	491	0.5	1		245.75675675675674	166.0	0.0	881.0	9093.0	232.82413551450819	0.5376567966133802	0.7381645618815861
retrograde_Set3Cell3.1.2167	ID1933389	1933389	3	89.45394134521484	10.277337428340573	44.75524889940318	0.0	441.0	441	0.5	1		254.05405405405406	181.0	18.0	1226.0	9400.0	265.79084780100084	0.5256906262729045	0.6586881612807196
retrograde_Set3Cell3.1.2168	ID452693	452693	3	45.17087173461914	8.752973887061648	43.19817758347233	0.0	97.0	97	0.5	1		165.64864864864865	106.0	0.0	686.0	6129.0	172.53103041614415	0.3528997257761892	0.5008831119216053
retrograde_Set3Cell3.1.2169	ID609361	609361	3	52.4632568359375	9.146264785465911	43.65329546550245	0.0	139.0	139	0.5	1		173.94594594594594	122.0	0.0	731.0	6436.0	182.16917441792427	0.4493533771091707	0.5920837475881694
retrograde_Set3Cell3.1.2170	ID1784899	1784899	3	87.18710327148438	10.225692222385385	44.63963412275936	0.0	404.0	404	0.5	1		238.83783783783784	151.0	0.0	1126.0	8837.0	253.20781029659256	0.5451482525101043	0.6655803599926059
retrograde_Set3Cell3.1.2171	ID302169	302169	3	59.25894546508789	8.745078474335996	43.020862637533426	0.0	67.0	67	0.5	1		172.16216216216216	112.0	2.0	786.0	6370.0	164.67265736631592	0.4415073073027333	0.640423496966116
retrograde_Set3Cell3.1.2172	ID1434698	1434698	3	69.84876251220703	10.08448521216906	44.34512858915951	0.0	327.0	327	0.5	1		228.1891891891892	124.0	0.0	1058.0	8443.0	253.9030696324264	0.5203512104241138	0.6151906898956851
retrograde_Set3Cell3.1.2173	ID23657	23657	3	50.99226760864258	8.94547996875381	43.00306374499402	0.0	0.0	0	0.5	1		143.21621621621622	100.0	0.0	498.0	5299.0	129.6621968242297	0.3598863915371073	0.5846172325810045
retrograde_Set3Cell3.1.2174	ID1003622	1003622	3	67.00872039794922	9.6504174638297	44.02544593644681	0.0	229.0	229	0.5	1		202.32432432432432	143.0	0.0	769.0	7486.0	174.12161363925023	0.4367991732181744	0.7064983458716454
retrograde_Set3Cell3.1.2175	ID1216632	1216632	3	77.50841522216797	9.751362329055658	44.1175530930722	0.0	274.0	274	0.5	1		233.45945945945945	194.0	15.0	876.0	8638.0	183.18093584010114	0.5209664680421674	0.8730745509741086
retrograde_Set3Cell3.1.2176	ID1990773	1990773	3	95.9270248413086	10.169985383649957	44.9591822692969	0.0	451.0	451	0.5	1		276.6216216216216	169.0	29.0	1098.0	10235.0	269.3885413045369	0.5697563385526312	0.7454077777655352
retrograde_Set3Cell3.1.2177	ID1594484	1594484	3	86.48037719726562	10.134943187218711	44.49785805933554	0.0	364.0	364	0.5	1		234.83783783783784	156.0	7.0	912.0	8689.0	237.37529047592238	0.5636242827776664	0.7132139826345945
retrograde_Set3Cell3.1.2178	ID88173	88173	3	51.34114074707031	8.69723759946096	42.9022609698731	0.0	20.0	20	0.5	1		174.59459459459458	115.0	0.0	724.0	6460.0	159.35311234618047	0.4027000054284056	0.629096220792098
retrograde_Set3Cell3.1.2179	ID2082931	2082931	3	106.56327056884766	10.300901624845672	45.21065578043123	0.0	475.0	475	0.5	1		266.4594594594595	162.0	22.0	1161.0	9859.0	273.9767421794325	0.617413758970747	0.7425105200075078
retrograde_Set3Cell3.1.2180	ID1876077	1876077	3	87.34741973876953	10.253300639964626	44.68184947203856	0.0	426.0	426	0.5	1		247.35135135135135	146.0	13.0	955.0	9152.0	248.7014292297109	0.5286048907557761	0.6878629758074111
retrograde_Set3Cell3.1.2181	ID2034796	2034796	3	90.71611785888672	10.108449184895633	45.094085010188635	0.0	463.0	463	0.5	1		248.94594594594594	166.0	31.0	1088.0	9211.0	254.0193503068818	0.5703330677708819	0.7118771113779293
retrograde_Set3Cell3.1.2182	ID8309	8309	3	49.306270599365234	8.974291526877167	42.87733388111658	0.0	5.0	5	0.5	1		162.86486486486487	124.0	0.0	555.0	6026.0	124.28018572791305	0.3428455416076975	0.6691568837047818
retrograde_Set3Cell3.1.2183	ID734334	734334	3	65.51052856445312	9.252208396704358	43.63514256331507	0.0	167.0	167	0.5	1		196.78378378378378	123.0	6.0	835.0	7281.0	196.252973811175	0.4424770500641017	0.6151554757700038
retrograde_Set3Cell3.1.2184	ID910459	910459	3	70.709228515625	9.631998127278584	44.009352589859695	0.0	206.0	206	0.5	1		214.94594594594594	134.0	23.0	721.0	7953.0	175.94868979745613	0.47090640557908436	0.7822089406409897
retrograde_Set3Cell3.1.2185	ID1351779	1351779	3	80.81761169433594	9.834100718853916	44.13958127670626	0.0	307.0	307	0.5	1		236.1081081081081	159.0	0.0	875.0	8736.0	205.78181322618053	0.5541665383707445	0.8182323609534465
retrograde_Set3Cell3.1.2186	ID1250404	1250404	3	86.8196792602539	9.781057058712562	44.12268210801807	0.0	286.0	286	0.5	1		230.72972972972974	187.0	0.0	874.0	8537.0	208.62521535154968	0.4597421173994714	0.6966343867667069
retrograde_Set3Cell3.1.2187	ID477308	477308	3	50.649497985839844	8.836916721139941	43.19406218032266	0.0	104.0	104	0.5	1		180.64864864864865	124.0	0.0	635.0	6684.0	156.59523481756258	0.4244006393180607	0.6874324673676185
retrograde_Set3Cell3.1.2188	ID993396	993396	3	75.61504364013672	9.768018738025793	44.048220031092114	0.0	227.0	227	0.5	1		218.1891891891892	168.0	30.0	767.0	8073.0	173.3499732137655	0.4346077644869682	0.7626122007575069
retrograde_Set3Cell3.1.2189	ID629897	629897	3	67.40250396728516	9.218156208565913	43.561070773160225	0.0	136.0	136	0.5	1		197.83783783783784	139.0	0.0	790.0	7320.0	168.18483772219076	0.4950070206101549	0.7789698318544017
retrograde_Set3Cell3.1.2190	ID1741978	1741978	3	78.18151092529297	10.140337360435117	44.625393800927554	0.0	394.0	394	0.5	1		210.1081081081081	119.0	0.0	1010.0	7774.0	237.356598085359	0.5195979295023362	0.6053551169171992
retrograde_Set3Cell3.1.2191	ID600207	600207	3	68.43529510498047	9.11900693775839	43.672242020740576	0.0	138.0	138	0.5	1		201.8108108108108	171.0	24.0	761.0	7467.0	171.6070831608969	0.47772193858619233	0.7603642304877793
retrograde_Set3Cell3.1.2192	ID290956	290956	3	58.484275817871094	8.756064909014786	43.02084422059401	0.0	66.0	66	0.5	1		179.1081081081081	128.0	0.0	732.0	6627.0	153.75156436128884	0.4223480646735726	0.6918155528016499
retrograde_Set3Cell3.1.2193	ID2113707	2113707	3	79.2955322265625	10.330049623348346	45.25529333220234	0.0	480.0	480	0.5	1		232.67567567567568	131.0	0.0	1062.0	8609.0	271.6814979646872	0.5642431162006127	0.6178498323989144
retrograde_Set3Cell3.1.2194	ID2150572	2150572	3	88.89070892333984	10.417311696291188	45.21001609491579	0.0	490.0	490	0.5	1		262.7027027027027	144.0	0.0	1125.0	9720.0	286.9259355521778	0.5842862773707755	0.6753311094798995
retrograde_Set3Cell3.1.2195	ID832640	832640	3	66.9525146484375	9.64074437313846	43.98033446840017	0.0	188.0	188	0.5	1		230.86486486486487	177.0	65.0	698.0	8542.0	162.23493974996777	0.4772194217119502	0.9194255073403289
retrograde_Set3Cell3.1.2196	ID881822	881822	3	76.10059356689453	9.618593269916099	43.95521546479794	0.0	200.0	200	0.5	1		213.8918918918919	157.0	2.0	812.0	7914.0	171.0736981835905	0.46676349379608384	0.7957522281489698
retrograde_Set3Cell3.1.2197	ID817304	817304	3	78.45850372314453	9.56143620873101	44.0007033753091	0.0	187.0	187	0.5	1		218.13513513513513	164.0	26.0	721.0	8071.0	194.27116818196873	0.4801340151648739	0.7284650205386765
retrograde_Set3Cell3.1.2198	ID853144	853144	3	71.76122283935547	9.65378658889027	43.97276579424259	0.0	196.0	196	0.5	1		215.24324324324326	179.0	0.0	834.0	7964.0	181.66244726069488	0.47966271259111043	0.7681881294413745
retrograde_Set3Cell3.1.2199	ID1366145	1366145	3	70.64393615722656	9.833852495040604	44.202783704345826	0.0	309.0	309	0.5	1		239.86486486486487	165.0	16.0	844.0	8875.0	215.72541216429153	0.45644472847483575	0.6969305682963967
retrograde_Set3Cell3.1.2200	ID2188474	2188474	3	92.3909912109375	10.400142117426023	45.2965505496905	0.0	498.0	498	0.5	1		256.35135135135135	138.0	31.0	1086.0	9485.0	269.70984576188704	0.545872824833258	0.671253429893298
retrograde_Set3Cell3.1.2201	ID767147	767147	3	62.886024475097656	9.323241721508412	43.713822363457005	0.0	168.0	168	0.5	1		209.86486486486487	143.0	0.0	759.0	7765.0	189.9725363429266	0.46877426935045896	0.7051599209540511
retrograde_Set3Cell3.1.2202	ID2021565	2021565	3	84.31719970703125	10.170278613154737	45.051531976148425	0.0	459.0	459	0.5	1		246.3783783783784	139.0	15.0	1311.0	9116.0	270.20643870847994	0.5761741122565865	0.6666324431029385
retrograde_Set3Cell3.1.2203	ID555179	555179	3	49.20333480834961	9.126344980235022	43.47632509749132	0.0	125.0	125	0.5	1		177.75675675675674	116.0	0.0	768.0	6577.0	181.0729450012105	0.3852022037418248	0.5459817643484235
retrograde_Set3Cell3.1.2204	ID1651901	1651901	3	73.15680694580078	10.088698078805338	44.70106449882197	0.0	376.0	376	0.5	1		223.1891891891892	157.0	0.0	810.0	8258.0	206.78878620975098	0.5104060779796346	0.7294546194107041
retrograde_Set3Cell3.1.2205	ID1302714	1302714	3	75.66812896728516	9.804102020516904	44.130572934792006	0.0	299.0	299	0.5	1		233.56756756756758	166.0	39.0	1018.0	8642.0	217.11588566433318	0.5207541774428661	0.736757689780947
retrograde_Set3Cell3.1.2206	ID653475	653475	3	69.62828826904297	9.083775457771623	43.71122041517663	0.0	145.0	145	0.5	1		194.94594594594594	139.0	25.0	567.0	7213.0	155.20540976144878	0.5065834397769905	0.8446857123169412
retrograde_Set3Cell3.1.2207	ID190633	190633	3	40.95538330078125	8.571394122600486	43.14976703161231	0.0	46.0	46	0.5	1		157.43243243243242	121.0	0.0	667.0	5825.0	142.9418181057012	0.3070160960607208	0.5174222600945682
retrograde_Set3Cell3.1.2208	ID1014945	1014945	3	59.62549591064453	9.678363124417007	44.03285169706374	0.0	230.0	230	0.5	1		192.8918918918919	122.0	0.0	801.0	7137.0	181.79732056816945	0.4976997207380264	0.7051786230892911
retrograde_Set3Cell3.1.2209	ID1308860	1308860	3	88.98328399658203	9.806041725144048	44.16696366463103	0.0	296.0	296	0.5	1		239.3783783783784	175.0	14.0	788.0	8857.0	192.76415517289388	0.551481914104312	0.8828220949523564
retrograde_Set3Cell3.1.2210	ID136365	136365	3	49.101173400878906	8.772285802635977	42.937558158929654	0.0	24.0	24	0.5	1		155.13513513513513	134.0	0.0	545.0	5740.0	132.6706787840064	0.3652648322407052	0.6256856141535178
retrograde_Set3Cell3.1.2211	ID1458338	1458338	3	79.49950408935547	10.118397188914152	44.451186838678154	0.0	332.0	332	0.5	1		217.48648648648648	130.0	0.0	982.0	8047.0	237.90901874708578	0.4733515663717515	0.5873930404448514
retrograde_Set3Cell3.1.2212	ID1729696	1729696	3	85.80975341796875	10.196455779203346	44.63035192263197	0.0	399.0	399	0.5	1		240.94594594594594	163.0	0.0	1043.0	8915.0	246.26994515345532	0.5608622823040209	0.7031206520129234
retrograde_Set3Cell3.1.2213	ID1254611	1254611	3	81.96158599853516	9.813960402854274	44.15736497131406	0.0	282.0	282	0.5	1		224.86486486486487	148.0	24.0	788.0	8320.0	184.795256396875	0.5088706836721526	0.8207600137030467
retrograde_Set3Cell3.1.2214	ID254147	254147	3	51.32064437866211	8.833278072915391	43.01088203150849	0.0	60.0	60	0.5	1		161.0	141.0	0.0	594.0	5957.0	151.4179278978843	0.43178417204668856	0.6413095898146024
retrograde_Set3Cell3.1.2215	ID964815	964815	3	58.584449768066406	9.762386560397356	44.032180069482514	0.0	222.0	222	0.5	1		210.56756756756758	165.0	7.0	779.0	7791.0	186.70052379569154	0.44172010562052066	0.6911020033896854
retrograde_Set3Cell3.1.2216	ID2144482	2144482	3	88.03099060058594	10.386714063283042	45.24832256153427	0.0	488.0	488	0.5	1		273.6216216216216	159.0	9.0	1053.0	10124.0	272.57907632988423	0.5883527396511161	0.7436673526541558
retrograde_Set3Cell3.1.2217	ID1862879	1862879	3	70.30481719970703	10.230282989655365	44.6871312218698	0.0	424.0	424	0.5	1		252.75675675675674	157.0	0.0	1132.0	9352.0	265.89047509217914	0.4908223060498439	0.6259337933114589
retrograde_Set3Cell3.1.2218	ID1028299	1028299	3	71.49852752685547	9.711641371080438	44.01935228590472	0.0	233.0	233	0.5	1		214.3783783783784	150.0	0.0	828.0	7932.0	203.9709063337971	0.4029137234794277	0.6037037143007014
retrograde_Set3Cell3.1.2219	ID1533136	1533136	3	80.0479507446289	10.071410715762575	44.57090943772835	0.0	349.0	349	0.5	1		218.1891891891892	130.0	0.0	917.0	8073.0	217.3319066719327	0.5217222667280486	0.68840451640683
retrograde_Set3Cell3.1.2220	ID2060499	2060499	3	81.46674346923828	10.2383911338128	45.19773836758291	0.0	469.0	469	0.5	1		253.54054054054055	158.0	0.0	1177.0	9381.0	280.3405265223186	0.569293055373482	0.6561805542744353
retrograde_Set3Cell3.1.2221	ID524484	524484	3	69.40790557861328	9.086400585423517	43.40702278428442	0.0	117.0	117	0.5	1		173.83783783783784	100.0	0.0	861.0	6432.0	195.27281677943037	0.4296250623791821	0.5350569031074403
retrograde_Set3Cell3.1.2222	ID1906896	1906896	3	84.01461029052734	10.221556110898952	44.76814461805948	0.0	435.0	435	0.5	1		256.3243243243243	171.0	27.0	1317.0	9484.0	270.6463512546353	0.49352521471575156	0.6259136567552234
retrograde_Set3Cell3.1.2223	ID1526977	1526977	3	84.06367492675781	10.096521183167308	44.511939742022925	0.0	348.0	348	0.5	1		232.67567567567568	168.0	0.0	875.0	8609.0	226.01377220254795	0.5255367618619218	0.7092943474109398
retrograde_Set3Cell3.1.2224	ID1607886	1607886	3	88.8371810913086	10.177104241305404	44.57526827440275	0.0	366.0	366	0.5	1		252.27027027027026	164.0	13.0	908.0	9334.0	231.00091974908872	0.5281489649917787	0.7548716242794413
retrograde_Set3Cell3.1.2225	ID1770700	1770700	3	83.72400665283203	10.250609982794481	44.63975548324822	0.0	403.0	403	0.5	1		251.67567567567568	183.0	5.0	943.0	9312.0	231.21335193737	0.4998606146583821	0.7255316241340545
retrograde_Set3Cell3.1.2226	ID230622	230622	3	43.3228759765625	8.810677860545969	43.04394379467357	0.0	53.0	53	0.5	1		160.35135135135135	98.0	34.0	741.0	5933.0	151.49261372097325	0.41293443476966585	0.6186859481082113
retrograde_Set3Cell3.1.2227	ID1335540	1335540	3	62.68790817260742	9.851958393528204	44.18000183501264	0.0	306.0	306	0.5	1		220.21621621621622	127.0	0.0	1057.0	8148.0	232.4647088072528	0.41506640805363076	0.555728956559532
retrograde_Set3Cell3.1.2228	ID124128	124128	3	45.73866271972656	8.73105474463199	42.91153726675455	0.0	27.0	27	0.5	1		154.48648648648648	128.0	0.0	577.0	5716.0	129.71199328204466	0.3835845038461091	0.660382754455912
retrograde_Set3Cell3.1.2229	ID96482	96482	3	48.441612243652344	8.872972737252605	42.82390843003452	0.0	17.0	17	0.5	1		156.32432432432432	115.0	0.0	570.0	5784.0	125.6770672208149	0.3540925927801808	0.6505324992058364
retrograde_Set3Cell3.1.2230	ID1964286	1964286	3	94.53755187988281	10.30357416221094	44.7546755560871	0.0	447.0	447	0.5	1		241.83783783783784	118.0	0.0	1325.0	8948.0	292.16761870100765	0.5860151325482724	0.6116791403250106
retrograde_Set3Cell3.1.2231	ID585965	585965	3	69.23846435546875	9.1683336643839	43.59841165422972	0.0	129.0	129	0.5	1		196.8108108108108	147.0	7.0	709.0	7282.0	177.20450173580647	0.4409074736820075	0.6796973271875328
retrograde_Set3Cell3.1.2232	ID323810	323810	3	51.53810119628906	8.761756758621916	43.10459549244516	0.0	77.0	77	0.5	1		161.2972972972973	108.0	0.0	653.0	5968.0	159.49257469042684	0.3823629963462723	0.559461716497987
retrograde_Set3Cell3.1.2233	ID2052344	2052344	3	87.14189910888672	10.212657843255318	45.16542863091247	0.0	467.0	467	0.5	1		245.1891891891892	148.0	0.0	1054.0	9072.0	270.83890638756685	0.5736812433490898	0.6600459093949388
retrograde_Set3Cell3.1.2234	ID976099	976099	3	71.22361755371094	9.737900221036028	44.03801305597186	0.0	220.0	220	0.5	1		210.02702702702703	163.0	17.0	719.0	7771.0	172.65564419233874	0.44996169599718694	0.7549938533068491
retrograde_Set3Cell3.1.2235	ID1662196	1662196	3	81.09391784667969	10.140264766445476	44.612887249288804	0.0	380.0	380	0.5	1		216.56756756756758	153.0	0.0	970.0	8013.0	219.93465450504215	0.49689341698983885	0.6537355668331469
retrograde_Set3Cell3.1.2236	ID1728746	1728746	3	84.02954864501953	10.16127389719158	44.61655672621493	0.0	396.0	396	0.5	1		218.8918918918919	110.0	0.0	951.0	8099.0	221.53564847117391	0.5003090405493262	0.6589821852397793
retrograde_Set3Cell3.1.2237	ID1744107	1744107	3	87.76164245605469	10.163928206738417	44.61811334231796	0.0	397.0	397	0.5	1		222.13513513513513	134.0	11.0	1115.0	8219.0	245.63818945782867	0.5277593336151344	0.6247875134376112
retrograde_Set3Cell3.1.2238	ID300278	300278	3	52.247650146484375	8.810113902315104	43.03212751055967	0.0	68.0	68	0.5	1		166.05405405405406	129.0	0.0	694.0	6144.0	152.4033292772004	0.4319383548673727	0.6573285146011628
retrograde_Set3Cell3.1.2239	ID707839	707839	3	88.7798080444336	9.252004821341858	43.61348536750794	0.0	160.0	160	0.5	1		216.97297297297297	170.0	0.0	744.0	8028.0	190.88630800186422	0.5020333558512163	0.7598254803265626
retrograde_Set3Cell3.1.2240	ID1682668	1682668	3	65.51937103271484	10.237381128399457	44.57465780989301	0.0	383.0	383	0.5	1		210.8108108108108	113.0	0.0	957.0	7800.0	242.04589071746955	0.4756737582201686	0.5614925510782721
retrograde_Set3Cell3.1.2241	ID209142	209142	3	43.694759368896484	8.756697418451017	42.992406045570945	0.0	40.0	40	0.5	1		162.1081081081081	123.0	19.0	495.0	5998.0	118.48154656686785	0.3427110497410007	0.6984407384540312
retrograde_Set3Cell3.1.2242	ID184571	184571	3	44.40925216674805	8.629539315437455	43.145749420690045	0.0	47.0	47	0.5	1		173.02702702702703	138.0	0.0	564.0	6402.0	145.01599269783364	0.38040360459728173	0.6576072315504696
retrograde_Set3Cell3.1.2243	ID1170664	1170664	3	75.1744613647461	9.751573990881022	44.12010169850604	0.0	267.0	267	0.5	1		226.72972972972974	176.0	10.0	1020.0	8389.0	210.05259244196816	0.4978068255366196	0.7174893544917147
retrograde_Set3Cell3.1.2244	ID479482	479482	3	64.95466613769531	8.847649526337852	43.212609756178246	0.0	110.0	110	0.5	1		186.64864864864865	125.0	0.0	632.0	6906.0	161.4018821686029	0.4048226328884159	0.6664837121252061
retrograde_Set3Cell3.1.2245	ID678154	678154	3	72.32327270507812	9.268193312149693	43.57200386839633	0.0	152.0	152	0.5	1		182.86486486486487	110.0	0.0	789.0	6766.0	194.81090007180498	0.5005512467559609	0.6262456577353357
retrograde_Set3Cell3.1.2246	ID2175267	2175267	3	87.36370849609375	10.417363528802449	45.268583154770695	0.0	495.0	495	0.5	1		231.75675675675674	140.0	0.0	1219.0	8575.0	268.00211497977705	0.5672628697711406	0.6259889857736066
retrograde_Set3Cell3.1.2247	ID1577244	1577244	3	69.51994323730469	10.161965839985063	44.52630732421034	0.0	359.0	359	0.5	1		239.72972972972974	144.0	12.0	1062.0	8870.0	238.91684381444992	0.5387733416959902	0.7026459826722662
retrograde_Set3Cell3.1.2248	ID1064212	1064212	3	73.33030700683594	9.730119136157368	44.06563952251964	0.0	247.0	247	0.5	1		216.45945945945945	164.0	0.0	780.0	8009.0	184.94707870610426	0.4555761763462055	0.7326307717097713
retrograde_Set3Cell3.1.2249	ID1868059	1868059	3	84.95548248291016	10.213651004201207	44.7314685985475	0.0	427.0	427	0.5	1		247.1081081081081	136.0	29.0	1022.0	9143.0	253.28922683847497	0.5680671506726198	0.7068630697427035
retrograde_Set3Cell3.1.2250	ID1201409	1201409	3	80.69207763671875	9.75274715546479	44.13379911773378	0.0	277.0	277	0.5	1		231.8918918918919	164.0	11.0	845.0	8580.0	188.23976787653083	0.4573926762882152	0.773244437518778
retrograde_Set3Cell3.1.2251	ID620829	620829	3	64.96475982666016	9.094426679758353	43.69709279628185	0.0	142.0	142	0.5	1		184.02702702702703	143.0	0.0	583.0	6809.0	147.28552891247335	0.5062332894454169	0.8398659723292612
retrograde_Set3Cell3.1.2252	ID1519872	1519872	3	74.3096694946289	10.102515460945066	44.475150050905825	0.0	347.0	347	0.5	1		218.78378378378378	139.0	7.0	1185.0	8095.0	250.75354601847775	0.5207782002763802	0.5975647342607646
retrograde_Set3Cell3.1.2253	ID501019	501019	3	65.46569061279297	9.132513020276493	43.41309673720277	0.0	118.0	118	0.5	1		183.97297297297297	135.0	0.0	714.0	6807.0	179.36934063646544	0.4671459554568148	0.6531532360266019
retrograde_Set3Cell3.1.2254	ID367896	367896	3	53.98888397216797	8.813480613180191	43.185374122897215	0.0	80.0	80	0.5	1		178.40540540540542	154.0	1.0	777.0	6601.0	160.00754486715437	0.5047883335196499	0.7480513937217294
retrograde_Set3Cell3.1.2255	ID28957	28957	3	39.87350082397461	8.987305340297945	42.872973620767326	0.0	6.0	6	0.5	1		133.48648648648648	97.0	0.0	487.0	4939.0	132.55200690496744	0.29764524286511873	0.46198083240180365
retrograde_Set3Cell3.1.2256	ID1210636	1210636	3	93.76066589355469	9.748260841282628	44.10668909232541	0.0	278.0	278	0.5	1		245.2972972972973	184.0	8.0	823.0	9076.0	203.02597875160717	0.5096594444080143	0.8157784604346319
retrograde_Set3Cell3.1.2257	ID614678	614678	3	58.695716857910156	9.151957058203312	43.653976338147636	0.0	141.0	141	0.5	1		193.83783783783784	138.0	0.0	612.0	7172.0	154.2500699646003	0.46185905445066705	0.7940487069806691
retrograde_Set3Cell3.1.2258	ID1902908	1902908	3	76.63381958007812	10.21573007440258	44.76585795315452	0.0	432.0	432	0.5	1		230.1081081081081	146.0	0.0	1024.0	8514.0	274.694657127973	0.6029907083470996	0.6302187501669262
retrograde_Set3Cell3.1.2259	ID1092914	1092914	3	88.48346710205078	9.717100312343613	44.067885458327474	0.0	249.0	249	0.5	1		235.86486486486487	183.0	28.0	979.0	8727.0	201.9329044457537	0.5246433682965672	0.8038630641793693
retrograde_Set3Cell3.1.2260	ID1585467	1585467	3	74.38932037353516	10.177220961464126	44.5217756388196	0.0	362.0	362	0.5	1		231.78378378378378	144.0	0.0	1082.0	8576.0	242.18864721708331	0.5145691079552306	0.6503001856406297
retrograde_Set3Cell3.1.2261	ID2008379	2008379	3	91.6993408203125	10.181851695143722	45.032903907724894	0.0	457.0	457	0.5	1		254.16216216216216	132.0	0.0	1204.0	9404.0	276.03235654876016	0.6125533077824209	0.6995370284995734
retrograde_Set3Cell3.1.2262	ID254245	254245	3	62.33535385131836	8.753944628872148	43.033011737936285	0.0	58.0	58	0.5	1		164.2972972972973	106.0	0.0	816.0	6079.0	172.80960378161615	0.45724941338090824	0.5966392338662264
retrograde_Set3Cell3.1.2263	ID120106	120106	3	47.84527587890625	8.779346262697993	42.94832666708533	0.0	31.0	31	0.5	1		160.59459459459458	105.0	0.0	631.0	5942.0	141.31376819362322	0.3899759103351635	0.6376860975100072
retrograde_Set3Cell3.1.2264	ID791869	791869	3	78.2413330078125	9.564371249097897	43.885628987248516	0.0	179.0	179	0.5	1		227.78378378378378	166.0	0.0	769.0	8428.0	185.1990123466488	0.5453791328188017	0.8681156900461063
retrograde_Set3Cell3.1.2265	ID2100498	2100498	3	87.49518585205078	10.319283569936843	45.230942865991246	0.0	478.0	478	0.5	1		257.7567567567568	194.0	6.0	1105.0	9537.0	258.4037974227982	0.5470744581290009	0.7054664835166813
retrograde_Set3Cell3.1.2266	ID695612	695612	3	77.51221466064453	9.222820667755816	43.61584568583742	0.0	159.0	159	0.5	1		186.13513513513513	126.0	0.0	676.0	6887.0	178.1974813019038	0.5046452440998309	0.7006624788919228
retrograde_Set3Cell3.1.2267	ID1893675	1893675	3	90.10291290283203	10.183583302320802	44.773903651205785	0.0	431.0	431	0.5	1		264.05405405405406	174.0	30.0	1011.0	9770.0	233.60709487251188	0.5642913940726338	0.8154973941820705
retrograde_Set3Cell3.1.2268	ID1383714	1383714	3	87.37063598632812	9.871262118367133	44.247814738326696	0.0	318.0	318	0.5	1		221.24324324324326	147.0	0.0	814.0	8186.0	207.96198977022027	0.5206576732264302	0.7285122574334665
retrograde_Set3Cell3.1.2269	ID542015	542015	3	64.5296630859375	9.112909772316172	43.468063322165555	0.0	123.0	123	0.5	1		174.48648648648648	114.0	0.0	687.0	6456.0	181.4963454822808	0.44102967483557204	0.5884625053743645
retrograde_Set3Cell3.1.2270	ID1638688	1638688	3	70.86048126220703	10.07048970876524	44.67295299576086	0.0	375.0	375	0.5	1		225.1081081081081	156.0	0.0	798.0	8329.0	209.7654488793222	0.4640608599973295	0.680303942887942
retrograde_Set3Cell3.1.2271	ID1546539	1546539	3	76.09999084472656	10.17518986522587	44.517157865016294	0.0	353.0	353	0.5	1		217.54054054054055	165.0	0.0	950.0	8049.0	225.57341679898005	0.5299442648748084	0.668092917231032
retrograde_Set3Cell3.1.2272	ID274745	274745	3	50.106685638427734	8.824576652440571	43.04463777812194	0.0	63.0	63	0.5	1		165.67567567567568	117.0	1.0	651.0	6130.0	164.65132419315236	0.41560850937214455	0.5908330551433896
retrograde_Set3Cell3.1.2273	ID1275216	1275216	3	88.35641479492188	9.78997087109665	44.14274885572751	0.0	289.0	289	0.5	1		235.8108108108108	171.0	0.0	924.0	8725.0	209.8949258078429	0.49195938463663286	0.7409075435682734
retrograde_Set3Cell3.1.2274	ID2131300	2131300	3	89.24919891357422	10.328208413567245	45.270059941745664	0.0	485.0	485	0.5	1		233.32432432432432	113.0	0.0	1257.0	8633.0	283.8516880005838	0.5806887493937065	0.6039424840578752
retrograde_Set3Cell3.1.2275	ID801097	801097	3	71.71852111816406	9.688125637030668	43.916282222959126	0.0	183.0	183	0.5	1		219.78378378378378	183.0	0.0	874.0	8132.0	194.81004068566884	0.4692981236970118	0.7206978033832772
retrograde_Set3Cell3.1.2276	ID1757532	1757532	3	76.21088409423828	10.18744635337446	44.620824396918536	0.0	400.0	400	0.5	1		232.83783783783784	160.0	29.0	952.0	8615.0	231.71180777392823	0.49831599155821776	0.6684005483544708
retrograde_Set3Cell3.1.2277	ID251208	251208	3	58.225643157958984	8.721741542204756	43.0449645826058	0.0	56.0	56	0.5	1		170.40540540540542	115.0	0.0	742.0	6305.0	159.34718549609065	0.44428059641661066	0.6579224941231847
retrograde_Set3Cell3.1.2278	ID1322328	1322328	3	73.14653778076172	9.783631127909068	44.15680794160777	0.0	301.0	301	0.5	1		211.83783783783784	157.0	0.0	916.0	7838.0	198.7528495272337	0.5430594203721582	0.7502134885700721
retrograde_Set3Cell3.1.2279	ID1563995	1563995	3	77.28913116455078	10.117218528474647	44.505084263116444	0.0	356.0	356	0.5	1		223.16216216216216	158.0	0.0	946.0	8257.0	227.5133101739463	0.5070757593706536	0.6600571080081559
retrograde_Set3Cell3.1.2280	ID363848	363848	3	60.61860275268555	8.759539579615156	43.195304269736184	0.0	86.0	86	0.5	1		172.9189189189189	121.0	0.0	655.0	6398.0	161.00489612610102	0.4415935281335104	0.6579809200657949
retrograde_Set3Cell3.1.2281	ID1040705	1040705	3	67.64464569091797	9.711535300882526	44.04526859016175	0.0	235.0	235	0.5	1		216.56756756756758	159.0	14.0	831.0	8013.0	194.0411669581341	0.4748875054753973	0.7187227356084099
retrograde_Set3Cell3.1.2282	ID1414471	1414471	3	85.78826904296875	9.925392339778785	44.26166133299498	0.0	322.0	322	0.5	1		213.94594594594594	128.0	0.0	1033.0	7916.0	226.8433069012306	0.5209577298255986	0.646090610137087
retrograde_Set3Cell3.1.2283	ID1045851	1045851	3	80.40187072753906	9.72031907849339	44.06841072773528	0.0	234.0	234	0.5	1		202.64864864864865	132.0	0.0	727.0	7498.0	196.76935401296276	0.4634485981396109	0.6522894399354295
retrograde_Set3Cell3.1.2284	ID1780046	1780046	3	89.95536041259766	10.147510851393461	44.65005116584231	0.0	402.0	402	0.5	1		241.05405405405406	161.0	0.0	1031.0	8919.0	244.08638565815926	0.5655000497881051	0.7134777608780838
retrograde_Set3Cell3.1.2285	ID1669455	1669455	3	94.08631896972656	10.104795693704768	44.599740697423734	0.0	379.0	379	0.5	1		248.3783783783784	164.0	37.0	1107.0	9190.0	234.6669449988112	0.5769405281437422	0.774475344172072
retrograde_Set3Cell3.1.2286	ID288083	288083	3	46.728355407714844	8.825387247578146	43.05294538147996	0.0	71.0	71	0.5	1		163.2972972972973	130.0	0.0	626.0	6042.0	153.22965060922715	0.38117883154321186	0.5882271179270581
retrograde_Set3Cell3.1.2287	ID1049931	1049931	3	81.09793090820312	9.711399877822783	44.04033214283985	0.0	238.0	238	0.5	1		219.0	131.0	0.0	822.0	8103.0	196.55166128922838	0.4861020488059507	0.7289138633044073
retrograde_Set3Cell3.1.2288	ID2069827	2069827	3	91.34297943115234	10.216637065506744	45.26796867613847	0.0	471.0	471	0.5	1		257.7837837837838	145.0	3.0	1377.0	9538.0	300.15673083084954	0.5824518022796704	0.6322182164273805
retrograde_Set3Cell3.1.2289	ID1038673	1038673	3	75.70503234863281	9.710132109402489	44.06371034447537	0.0	236.0	236	0.5	1		222.45945945945945	159.0	6.0	889.0	8231.0	207.05468877604324	0.530762820673302	0.74505509959261
retrograde_Set3Cell3.1.2290	ID855406	855406	3	69.83668518066406	9.610434044765064	44.01358910650934	0.0	194.0	194	0.5	1		210.02702702702703	176.0	0.0	595.0	7771.0	148.84826100698928	0.46292607298302907	0.8929983924368212
retrograde_Set3Cell3.1.2291	ID1475955	1475955	3	93.83211517333984	10.150663001739709	44.51815892673735	0.0	337.0	337	0.5	1		246.24324324324326	181.0	0.0	1000.0	9111.0	240.32910368508863	0.5041598605601405	0.6868505053656063
retrograde_Set3Cell3.1.2292	ID945513	945513	3	67.35099029541016	9.674162453488844	44.0282550125299	0.0	211.0	211	0.5	1		191.13513513513513	158.0	0.0	655.0	7072.0	156.47366874017177	0.5325556172570036	0.8489419292177348
retrograde_Set3Cell3.1.2293	ID1506685	1506685	3	86.09642028808594	10.09837053819389	44.45472570739284	0.0	342.0	342	0.5	1		243.83783783783784	162.0	7.0	1059.0	9022.0	234.6162959095261	0.48593898592829615	0.6797569963706566
retrograde_Set3Cell3.1.2294	ID1511801	1511801	3	83.18216705322266	10.14923970379913	44.50526970517945	0.0	346.0	346	0.5	1		225.64864864864865	129.0	0.0	983.0	8349.0	217.64499843861645	0.532495748685777	0.7204948944936895
retrograde_Set3Cell3.1.2295	ID1116542	1116542	3	79.40538024902344	9.732134776474286	44.14357473710449	0.0	254.0	254	0.5	1		237.2972972972973	174.0	0.0	893.0	8780.0	208.37171178034285	0.49678430369745646	0.7559493071185248
retrograde_Set3Cell3.1.2296	ID2039151	2039151	3	93.04065704345703	10.139324464196413	45.113480033296575	0.0	465.0	465	0.5	1		246.35135135135135	151.0	0.0	1128.0	9115.0	268.9439446155004	0.5856482739874966	0.676633012174773
retrograde_Set3Cell3.1.2297	ID196979	196979	3	38.88811492919922	8.753227420067809	42.9669748655752	0.0	41.0	41	0.5	1		163.8108108108108	116.0	0.0	585.0	6061.0	141.89429513194318	0.37810231744643635	0.6334837761035426
retrograde_Set3Cell3.1.2298	ID1314149	1314149	3	76.03307342529297	9.789149163321008	44.15889171543777	0.0	300.0	300	0.5	1		213.13513513513513	137.0	26.0	901.0	7886.0	211.27958861320363	0.4497540711934065	0.6259047796992925
retrograde_Set3Cell3.1.2299	ID90485	90485	3	50.04435729980469	8.707947346242669	42.95095809672843	0.0	23.0	23	0.5	1		154.48648648648648	105.0	0.0	641.0	5716.0	159.37876298330997	0.3488534618508888	0.5013815009841147
retrograde_Set3Cell3.1.2300	ID534909	534909	3	58.09467315673828	9.105304185277316	43.48437521858535	0.0	120.0	120	0.5	1		196.6216216216216	143.0	29.0	826.0	7275.0	182.0742143180069	0.44326514417390905	0.6633309841695867
retrograde_Set3Cell3.1.2301	ID1995115	1995115	3	102.52574157714844	10.134070119092717	44.98621837124117	0.0	453.0	453	0.5	1		266.81081081081084	169.0	0.0	1198.0	9872.0	270.6996939863884	0.5985289687133382	0.7380916929896568
retrograde_Set3Cell3.1.2302	ID1818989	1818989	3	86.81303405761719	10.225562245036103	44.58985939483437	0.0	411.0	411	0.5	1		226.13513513513513	129.0	0.0	1072.0	8367.0	257.66485145567617	0.5513712276197734	0.6238371413788085
retrograde_Set3Cell3.1.2303	ID726397	726397	3	77.10704803466797	9.197852208406033	43.697660010399524	0.0	165.0	165	0.5	1		218.67567567567568	183.0	0.0	817.0	8091.0	188.63280821833814	0.5343450901591666	0.8074432676843543
retrograde_Set3Cell3.1.2304	ID313726	313726	3	50.77605056762695	8.814109167856378	43.04586807285597	0.0	64.0	64	0.5	1		172.59459459459458	117.0	0.0	702.0	6386.0	168.98840516757676	0.41936131903594115	0.6035255807206921
retrograde_Set3Cell3.1.2305	ID1061228	1061228	3	84.779296875	9.716834356000565	44.09357794499146	0.0	245.0	245	0.5	1		219.97297297297297	144.0	24.0	896.0	8139.0	189.15800075399733	0.5163918567405464	0.7920316678223339
retrograde_Set3Cell3.1.2306	ID82300	82300	3	52.70408630371094	8.721041202867436	42.89578805295217	0.0	18.0	18	0.5	1		152.51351351351352	117.0	0.0	695.0	5643.0	158.05372181311955	0.4459284663655917	0.5951850088821968
retrograde_Set3Cell3.1.2307	ID572791	572791	3	65.2629623413086	9.255807715256218	43.53227390499705	0.0	133.0	133	0.5	1		174.02702702702703	107.0	0.0	651.0	6439.0	170.3445016701427	0.49856779691360237	0.6797769030460823
retrograde_Set3Cell3.1.2308	ID1937821	1937821	3	105.11817932128906	10.288980054984485	44.78514214551337	0.0	442.0	442	0.5	1		258.7567567567568	164.0	0.0	1255.0	9574.0	268.3707432934072	0.6235863678203465	0.7406409868010939
retrograde_Set3Cell3.1.2309	ID1401239	1401239	3	77.28031921386719	9.900206607677713	44.2381014572151	0.0	319.0	319	0.5	1		225.1891891891892	151.0	0.0	924.0	8332.0	203.1121526313641	0.49366484209292477	0.7328594020556171
retrograde_Set3Cell3.1.2310	ID757128	757128	3	76.36284637451172	9.453500492072505	43.78289408518296	0.0	173.0	173	0.5	1		219.51351351351352	148.0	3.0	889.0	8122.0	193.2638699380291	0.5375197835391853	0.794171551096865
retrograde_Set3Cell3.1.2311	ID244096	244096	3	50.11832809448242	8.755907644082349	43.004662734102304	0.0	54.0	54	0.5	1		153.02702702702703	126.0	0.0	553.0	5662.0	135.9621038881559	0.3752379261944187	0.6141990589266756
retrograde_Set3Cell3.1.2312	ID1829276	1829276	3	90.6002197265625	10.236445904604013	44.638088749308935	0.0	417.0	417	0.5	1		247.05405405405406	158.0	0.0	1201.0	9141.0	255.31407085151957	0.5122514183362059	0.6555508718659624
retrograde_Set3Cell3.1.2313	ID932230	932230	3	71.54438018798828	9.672258852171563	44.04043154080957	0.0	213.0	213	0.5	1		196.94594594594594	148.0	19.0	647.0	7287.0	152.60350693981556	0.47337335050669516	0.829284449056765
retrograde_Set3Cell3.1.2314	ID1550750	1550750	3	79.73895263671875	10.115783545063575	44.493247988876746	0.0	352.0	352	0.5	1		232.3783783783784	139.0	0.0	830.0	8598.0	220.81004296696986	0.5297074164615235	0.7288439806614436
retrograde_Set3Cell3.1.2315	ID1625491	1625491	3	70.01560974121094	10.156214091612712	44.561214139451266	0.0	369.0	369	0.5	1		251.51351351351352	170.0	0.0	1045.0	9306.0	259.400015165512	0.46756293244495256	0.6178238401846518
retrograde_Set3Cell3.1.2316	ID1695125	1695125	3	69.71036529541016	10.191180741588449	44.52504151721305	0.0	385.0	385	0.5	1		225.6216216216216	143.0	0.0	956.0	8348.0	241.71658695341617	0.49796749370233623	0.6205872708071388
retrograde_Set3Cell3.1.2317	ID1849744	1849744	3	90.885986328125	10.26353594223662	44.64103540948805	0.0	420.0	420	0.5	1		244.72972972972974	164.0	0.0	1138.0	9055.0	273.06548346185804	0.5683505356377067	0.6495656582086334
retrograde_Set3Cell3.1.2318	ID125325	125325	3	49.21942138671875	8.752505991465709	42.857990375115655	0.0	28.0	28	0.5	1		152.40540540540542	126.0	0.0	464.0	5639.0	112.06284433781379	0.37313097350934454	0.7391252900809444
retrograde_Set3Cell3.1.2319	ID159120	159120	3	47.704345703125	8.752396736157454	42.98347946776866	0.0	32.0	32	0.5	1		162.0	117.0	0.0	544.0	5994.0	132.22644717806395	0.3580525552152184	0.6460362412070344
retrograde_Set3Cell3.1.2320	ID357776	357776	3	50.642539978027344	8.762339169608692	43.103343317870404	0.0	83.0	83	0.5	1		181.51351351351352	130.0	0.0	732.0	6716.0	175.91169211687838	0.384511699082627	0.5731353306192899
retrograde_Set3Cell3.1.2321	ID482719	482719	3	58.14086151123047	8.873941414439185	43.27595585975168	0.0	111.0	111	0.5	1		178.21621621621622	105.0	0.0	726.0	6594.0	182.85363532604964	0.47259878331339883	0.6255784465828285
retrograde_Set3Cell3.1.2322	ID310685	310685	3	50.86321258544922	8.788254447415977	43.0365753374441	0.0	65.0	65	0.5	1		160.40540540540542	104.0	0.0	629.0	5935.0	141.74497041036992	0.3946452437251245	0.6404488649056433
retrograde_Set3Cell3.1.2323	ID301470	301470	3	61.397605895996094	8.849137547444826	43.04887045883507	0.0	69.0	69	0.5	1		157.9189189189189	122.0	0.0	581.0	5843.0	147.6919426032101	0.4057923069982857	0.6172910810974555
retrograde_Set3Cell3.1.2324	ID204191	204191	3	56.87972640991211	8.73984631167834	42.97860836758271	0.0	42.0	42	0.5	1		157.54054054054055	104.0	0.0	706.0	5829.0	158.3790450846384	0.38812726835579264	0.5562492992753733
retrograde_Set3Cell3.1.2325	ID89502	89502	3	37.140567779541016	8.794475508131471	42.840522496411545	0.0	16.0	16	0.5	1		143.97297297297297	97.0	0.0	568.0	5327.0	148.326120889539	0.25639356753925036	0.39616376508083256
retrograde_Set3Cell3.1.2326	ID502168	502168	3	57.50326919555664	9.028315547565585	43.435195901297924	0.0	115.0	115	0.5	1		184.40540540540542	126.0	31.0	834.0	6823.0	184.36112802194918	0.4712729474308415	0.6407867857160752
retrograde_Set3Cell3.1.2327	ID594345	594345	3	74.36941528320312	9.120751013880978	43.54448934279228	0.0	135.0	135	0.5	1		181.1891891891892	129.0	2.0	522.0	6704.0	153.08763609228646	0.49864153798534927	0.7876129493639745
retrograde_Set3Cell3.1.2328	ID1462711	1462711	3	75.0360107421875	10.130642456695313	44.49203520692255	0.0	334.0	334	0.5	1		223.45945945945945	140.0	0.0	875.0	8268.0	207.078701436407	0.4454946386860179	0.6651495525994714
retrograde_Set3Cell3.1.2329	ID618912	618912	3	66.9815673828125	9.140857470231687	43.69949249172763	0.0	140.0	140	0.5	1		186.72972972972974	127.0	22.0	619.0	6909.0	160.18732933812362	0.5239121328929021	0.8015190202539602
retrograde_Set3Cell3.1.2330	ID990628	990628	3	65.93317413330078	9.712995921096455	43.97565054823943	0.0	228.0	228	0.5	1		204.56756756756758	145.0	26.0	718.0	7569.0	190.55628222836606	0.5015708603965778	0.717182975106227
retrograde_Set3Cell3.1.2331	ID1924529	1924529	3	103.46334075927734	10.255001834044364	44.776675668739486	0.0	437.0	437	0.5	1		268.5405405405405	151.0	40.0	1299.0	9936.0	279.6226221370703	0.5579197162002126	0.6878507039009651
retrograde_Set3Cell3.1.2332	ID856482	856482	3	72.64259338378906	9.617761105781629	43.93547829710944	0.0	192.0	192	0.5	1		200.21621621621622	141.0	0.0	723.0	7408.0	185.38760223667347	0.5070473641948322	0.7267251422176282
retrograde_Set3Cell3.1.2333	ID611770	611770	3	63.18964385986328	9.138231605880852	43.609698160917844	0.0	137.0	137	0.5	1		181.72972972972974	122.0	0.0	681.0	6724.0	164.59607944714045	0.37090385484372135	0.5974352444529465
retrograde_Set3Cell3.1.2334	ID985532	985532	3	76.14723205566406	9.69016192133268	44.03161069270326	0.0	226.0	226	0.5	1		204.67567567567568	131.0	0.0	777.0	7573.0	189.3337814041139	0.4614035071442686	0.6826197755598998
retrograde_Set3Cell3.1.2335	ID189873	189873	3	60.24937438964844	8.688653557288072	43.02142492233154	0.0	43.0	43	0.5	1		167.64864864864865	122.0	0.0	577.0	6203.0	136.98138888513614	0.42682856700506494	0.7322344708199892
retrograde_Set3Cell3.1.2336	ID90546	90546	3	48.402976989746094	8.745223500904247	42.91235476030505	0.0	19.0	19	0.5	1		145.97297297297297	99.0	0.0	688.0	5401.0	173.3710674450239	0.3810378485761914	0.46460979468467817
retrograde_Set3Cell3.1.2337	ID1169833	1169833	3	68.7125244140625	9.728075345988554	44.156334554805525	0.0	271.0	271	0.5	1		222.8918918918919	161.0	22.0	760.0	8247.0	177.28755420749894	0.42867279986807455	0.7544651236528752
retrograde_Set3Cell3.1.2338	ID1291691	1291691	3	72.46692657470703	9.779260609190464	44.1074148327251	0.0	292.0	292	0.5	1		211.13513513513513	154.0	12.0	950.0	7812.0	190.1387157609708	0.45196156925540426	0.6912996488735531
retrograde_Set3Cell3.1.2339	ID665009	665009	3	67.40190124511719	9.097277568058598	43.70753271769463	0.0	147.0	147	0.5	1		198.7027027027027	128.0	0.0	740.0	7352.0	175.03330871339648	0.48152281746031744	0.7379409217232912
retrograde_Set3Cell3.1.2340	ID1260975	1260975	3	82.05811309814453	9.768105087488141	44.137698322347234	0.0	281.0	281	0.5	1		225.21621621621622	164.0	9.0	953.0	8333.0	209.32897223895839	0.4820378379395201	0.6998776910223211
retrograde_Set3Cell3.1.2341	ID1880481	1880481	3	79.48078155517578	10.198404403800717	44.727354900490084	0.0	428.0	428	0.5	1		255.0810810810811	142.0	0.0	1108.0	9438.0	283.3387625340987	0.5267533206875393	0.6212131789330831
retrograde_Set3Cell3.1.2342	ID1950112	1950112	3	102.96783447265625	10.27987166209314	44.761476540517805	0.0	445.0	445	0.5	1		254.67567567567568	148.0	0.0	1213.0	9423.0	286.79261322949554	0.6272571112131384	0.6846031876595924
retrograde_Set3Cell3.1.2343	ID742838	742838	3	81.50911712646484	9.42318609909433	43.771216852016174	0.0	172.0	172	0.5	1		196.83783783783784	137.0	7.0	871.0	7283.0	196.286145080978	0.5596975047747501	0.7197172785030185
retrograde_Set3Cell3.1.2344	ID2162078	2162078	3	84.38219451904297	10.385579098406534	45.26182127262913	0.0	492.0	492	0.5	1		253.54054054054055	154.0	22.0	1056.0	9381.0	258.28371508377654	0.5296467600068985	0.6797912211462945
retrograde_Set3Cell3.1.2345	ID645558	645558	3	68.42382049560547	9.23650443998059	43.590733224515375	0.0	149.0	149	0.5	1		200.2972972972973	152.0	33.0	745.0	7411.0	158.10384506970672	0.4894697581658169	0.8326391498284598
retrograde_Set3Cell3.1.2346	ID813516	813516	3	81.47664642333984	9.625060325318548	43.923766333756916	0.0	185.0	185	0.5	1		230.51351351351352	168.0	0.0	661.0	8529.0	169.83302610728208	0.47827007190395926	0.8782611233019108
retrograde_Set3Cell3.1.2347	ID1329621	1329621	3	74.12598419189453	9.798107161473265	44.18009615734484	0.0	303.0	303	0.5	1		217.43243243243242	131.0	0.0	952.0	8045.0	221.42110967070823	0.5515983217042583	0.698198533106464
retrograde_Set3Cell3.1.2348	ID499139	499139	3	53.27039337158203	9.060872230341994	43.43551429552134	0.0	116.0	116	0.5	1		168.02702702702703	109.0	0.0	862.0	6217.0	184.6996791320209	0.38541577386564274	0.5061652837076187
retrograde_Set3Cell3.1.2349	ID2118117	2118117	3	85.75090026855469	10.301536547191931	45.28610311133514	0.0	482.0	482	0.5	1		264.5135135135135	173.0	0.0	1026.0	9787.0	265.7525605209165	0.5272649247544645	0.6872502494633108
retrograde_Set3Cell3.1.2350	ID65991	65991	3	49.303306579589844	8.84052209645304	42.822162124419926	0.0	13.0	13	0.5	1		159.6216216216216	110.0	0.0	623.0	5906.0	154.64122480247113	0.40056481007491657	0.590426738057334
retrograde_Set3Cell3.1.2351	ID1687006	1687006	3	71.63956451416016	10.187224784913147	44.55916078548074	0.0	384.0	384	0.5	1		230.48648648648648	155.0	10.0	954.0	8528.0	235.1970357926427	0.48256765408448626	0.6379509770967631
retrograde_Set3Cell3.1.2352	ID472512	472512	3	55.486507415771484	8.843057948671438	43.211604528289655	0.0	105.0	105	0.5	1		170.32432432432432	127.0	0.0	585.0	6302.0	161.85059194860585	0.4282542017378987	0.6310859341748106
retrograde_Set3Cell3.1.2353	ID2192873	2192873	3	83.81385040283203	10.398859735127274	45.306468427050035	0.0	499.0	499	0.5	1		244.2972972972973	139.0	18.0	1154.0	9039.0	272.04358973281234	0.5444034727293487	0.6330970333619893
retrograde_Set3Cell3.1.2354	ID2139627	2139627	3	82.91065979003906	10.364184173731688	45.24574384918404	0.0	486.0	486	0.5	1		235.0	115.0	0.0	985.0	8695.0	265.65265542307935	0.58809577958998	0.6551716061180993
retrograde_Set3Cell3.1.2355	ID1208772	1208772	3	84.47071838378906	9.755001079444543	44.0973782815945	0.0	272.0	272	0.5	1		239.6216216216216	167.0	15.0	927.0	8866.0	217.12596847495277	0.5515936385710848	0.7846671810759263
retrograde_Set3Cell3.1.2356	ID1025492	1025492	3	69.13282775878906	9.689984277682035	44.09068222928633	0.0	239.0	239	0.5	1		196.6216216216216	133.0	19.0	889.0	7275.0	184.32992030465243	0.46440174079160146	0.6765486573045107
retrograde_Set3Cell3.1.2357	ID1434059	1434059	3	86.05052947998047	9.961566665701978	44.27874757646157	0.0	323.0	323	0.5	1		250.94594594594594	155.0	0.0	1119.0	9285.0	240.34037737549843	0.5475161199595829	0.738831102310021
retrograde_Set3Cell3.1.2358	ID460263	460263	3	49.94587326049805	8.799903926680681	43.21621477067426	0.0	108.0	108	0.5	1		174.6216216216216	134.0	0.0	793.0	6461.0	167.16979913172634	0.42634197700680965	0.6244599977570983
retrograde_Set3Cell3.1.2359	ID713193	713193	3	54.81156539916992	9.20929796342234	43.61764455434004	0.0	162.0	162	0.5	1		187.1081081081081	126.0	0.0	796.0	6923.0	193.71596959692525	0.4611650485436892	0.6096973231162185
retrograde_Set3Cell3.1.2360	ID1147382	1147382	3	88.0622787475586	9.73025883881758	44.0737852779905	0.0	256.0	256	0.5	1		218.8918918918919	139.0	29.0	1003.0	8099.0	200.74580164196928	0.5146838534258129	0.7410231013079195
retrograde_Set3Cell3.1.2361	ID559586	559586	3	68.38289642333984	9.110205911990052	43.482487629144785	0.0	126.0	126	0.5	1		199.48648648648648	154.0	0.0	700.0	7381.0	165.69778742263506	0.47796218568292953	0.7786763482595702
retrograde_Set3Cell3.1.2362	ID1441278	1441278	3	74.55455017089844	10.113092273112745	44.4212009825914	0.0	328.0	328	0.5	1		214.0810810810811	124.0	19.0	1020.0	7921.0	240.0343006019462	0.5195266097555578	0.6098660608990751
retrograde_Set3Cell3.1.2363	ID2004458	2004458	3	94.95293426513672	10.215047313180747	44.97082765822151	0.0	456.0	456	0.5	1		237.40540540540542	137.0	0.0	1073.0	8784.0	265.5715492061372	0.550200067198143	0.6345588995679046
retrograde_Set3Cell3.1.2364	ID875003	875003	3	74.98120880126953	9.617488076756432	43.969023933521534	0.0	198.0	198	0.5	1		213.21621621621622	171.0	0.0	771.0	7889.0	172.75514707481466	0.5064451954123026	0.8298476161949735
retrograde_Set3Cell3.1.2365	ID1806819	1806819	3	82.47386932373047	10.208324462310449	44.66657413076409	0.0	414.0	414	0.5	1		258.1081081081081	145.0	3.0	1112.0	9550.0	267.65325659473257	0.5481316660107007	0.6828669748760555
retrograde_Set3Cell3.1.2366	ID14843	14843	3	50.207340240478516	9.017681059135215	42.87268140749171	0.0	3.0	3	0.5	1		154.05405405405406	92.0	0.0	656.0	5700.0	159.49311130124883	0.40616883039867546	0.5579950194730756
retrograde_Set3Cell3.1.2367	ID2025957	2025957	3	83.8664779663086	10.108946684923682	45.02859496238929	0.0	461.0	461	0.5	1		262.3783783783784	189.0	0.0	1110.0	9708.0	258.21022349922464	0.5840172454097746	0.7492907507789411
retrograde_Set3Cell3.1.2368	ID1836570	1836570	3	78.76852416992188	10.226171367663847	44.66826372535478	0.0	418.0	418	0.5	1		246.67567567567568	150.0	0.0	1026.0	9127.0	260.07435411756705	0.5280281005412124	0.6555177982151239
retrograde_Set3Cell3.1.2369	ID980489	980489	3	67.09349822998047	9.703509670978374	44.05091939971561	0.0	223.0	223	0.5	1		213.75675675675674	173.0	0.0	746.0	7909.0	179.5949772567592	0.45518878147205577	0.7446082994388287
retrograde_Set3Cell3.1.2370	ID1646099	1646099	3	89.41417694091797	10.135993257178505	44.56501570233819	0.0	374.0	374	0.5	1		234.94594594594594	152.0	0.0	1109.0	8693.0	241.72998549184146	0.5340336612125706	0.6767077778858439
retrograde_Set3Cell3.1.2371	ID2104876	2104876	3	85.90741729736328	10.322915981700849	45.19192634914516	0.0	479.0	479	0.5	1		280.1081081081081	166.0	42.0	1141.0	10364.0	268.4980636991824	0.5443080776096991	0.7354029270597798
retrograde_Set3Cell3.1.2372	ID261647	261647	3	49.03247833251953	8.772460706937558	43.02073629337615	0.0	59.0	59	0.5	1		166.67567567567568	113.0	0.0	644.0	6167.0	151.69139982471248	0.40795841332248883	0.6367476160530599
retrograde_Set3Cell3.1.2373	ID1446426	1446426	3	86.14990234375	10.080660908207884	44.449225436240745	0.0	330.0	330	0.5	1		241.86486486486487	161.0	24.0	1076.0	8949.0	228.88147856747	0.5131582904993508	0.7167358328830395
retrograde_Set3Cell3.1.2374	ID1175068	1175068	3	75.60154724121094	9.730716791451872	44.09741849260561	0.0	264.0	264	0.5	1		230.56756756756758	153.0	65.0	786.0	8531.0	183.2694647143836	0.45720320470917497	0.7894547649191502
retrograde_Set3Cell3.1.2375	ID651780	651780	3	76.56692504882812	9.140631972174669	43.70527238890827	0.0	148.0	148	0.5	1		205.32432432432432	149.0	0.0	611.0	7597.0	166.35638685499106	0.5160224768472548	0.8402217074063233
retrograde_Set3Cell3.1.2376	ID682500	682500	3	63.4289436340332	9.235051432901487	43.66458214915003	0.0	158.0	158	0.5	1		193.56756756756758	145.0	0.0	843.0	7162.0	182.5899383470666	0.4486386824616713	0.6566325161718136
retrograde_Set3Cell3.1.2377	ID448023	448023	3	48.84950256347656	8.802255086662246	43.153745315846756	0.0	101.0	101	0.5	1		174.2972972972973	108.0	32.0	662.0	6449.0	162.11841777349474	0.4286709361610124	0.6451788492440792
retrograde_Set3Cell3.1.2378	ID1493509	1493509	3	83.22830200195312	10.160260359118666	44.50120899006539	0.0	340.0	340	0.5	1		256.5135135135135	177.0	22.0	881.0	9491.0	215.525020669375	0.4624004480255541	0.7526524581073225
retrograde_Set3Cell3.1.2379	ID1038875	1038875	3	74.1341781616211	9.697482118259414	44.08010179917612	0.0	237.0	237	0.5	1		218.40540540540542	158.0	9.0	815.0	8081.0	191.89138412993768	0.4652803506529848	0.7228228768966531
retrograde_Set3Cell3.1.2380	ID1339905	1339905	3	65.1187515258789	9.800662227299782	44.162469634534645	0.0	310.0	310	0.5	1		230.86486486486487	187.0	2.0	778.0	8542.0	198.10815819229236	0.48296754430992533	0.759052436919434
retrograde_Set3Cell3.1.2381	ID1246725	1246725	3	86.94573211669922	9.789414990411219	44.120986759519035	0.0	283.0	283	0.5	1		205.6216216216216	110.0	7.0	938.0	7608.0	216.85650034467895	0.4860435502834112	0.6202545775314473
retrograde_Set3Cell3.1.2382	ID1612288	1612288	3	77.38380432128906	10.160558240704493	44.53789088382372	0.0	367.0	367	0.5	1		229.13513513513513	138.0	0.0	886.0	8478.0	237.32117971715533	0.4886780458855083	0.6338802640265893
retrograde_Set3Cell3.1.2383	ID388638	388638	3	64.45209503173828	8.751846534420043	43.20451286828683	0.0	90.0	90	0.5	1		180.32432432432432	134.0	0.0	650.0	6672.0	152.31747803228006	0.43356699701877366	0.7160985445229642
retrograde_Set3Cell3.1.2384	ID1151536	1151536	3	85.55936431884766	9.755926553370804	44.103295355082594	0.0	261.0	261	0.5	1		202.40540540540542	133.0	0.0	811.0	7489.0	189.11055841307038	0.4861650425228643	0.7002498289142784
retrograde_Set3Cell3.1.2385	ID1978941	1978941	3	83.99607849121094	10.205119840744956	44.90570002005096	0.0	452.0	452	0.5	1		268.6216216216216	185.0	0.0	1037.0	9939.0	258.77557322378266	0.5008145427090441	0.6927835789989143
retrograde_Set3Cell3.1.2386	ID898602	898602	3	60.3187141418457	9.615006693013962	43.995062662163306	0.0	201.0	201	0.5	1		194.97297297297297	137.0	0.0	808.0	7214.0	179.9262945527181	0.493210202111674	0.7158480997459652
retrograde_Set3Cell3.1.2387	ID2012729	2012729	3	92.31307983398438	10.162968491983532	45.01002812687051	0.0	458.0	458	0.5	1		253.43243243243242	144.0	0.0	1283.0	9377.0	278.57699320141484	0.5277645269209107	0.6285368075758406
retrograde_Set3Cell3.1.2388	ID529955	529955	3	54.444461822509766	9.168419058238738	43.497447532306765	0.0	124.0	124	0.5	1		177.94594594594594	120.0	0.0	727.0	6584.0	171.64885764353437	0.4152189526442245	0.6083180583056618
retrograde_Set3Cell3.1.2389	ID166447	166447	3	49.615840911865234	8.705848789621129	42.96466720555653	0.0	37.0	37	0.5	1		163.67567567567568	134.0	0.0	511.0	6056.0	122.35082846154015	0.41602852633424914	0.7860647687065528
retrograde_Set3Cell3.1.2390	ID1131070	1131070	3	83.31629180908203	9.711135974553235	44.09146864541134	0.0	258.0	258	0.5	1		222.86486486486487	149.0	0.0	841.0	8246.0	201.41832672907978	0.5057484987884959	0.7432839957626566
retrograde_Set3Cell3.1.2391	ID753210	753210	3	69.99385833740234	9.419328222080333	43.808301955919596	0.0	171.0	171	0.5	1		205.27027027027026	140.0	2.0	893.0	7595.0	210.64459914070227	0.48477033316540974	0.6363301104623524
retrograde_Set3Cell3.1.2392	ID1645099	1645099	3	85.02154541015625	10.184464561240276	44.599060705005314	0.0	373.0	373	0.5	1		245.8108108108108	167.0	7.0	935.0	9095.0	225.90519617232724	0.5448437158041556	0.7675243280170879
retrograde_Set3Cell3.1.2393	ID1537570	1537570	3	79.68034362792969	10.104782725770455	44.53193773992455	0.0	350.0	350	0.5	1		206.75675675675674	136.0	0.0	1046.0	7650.0	239.92642453299965	0.552390243902439	0.6132770595309488
retrograde_Set3Cell3.1.2394	ID1918504	1918504	3	89.31874084472656	10.268247989464955	44.77973974545561	0.0	436.0	436	0.5	1		253.21621621621622	147.0	5.0	1239.0	9369.0	278.33664021340286	0.5739706908583393	0.663505007950663
retrograde_Set3Cell3.1.2395	ID1101351	1101351	3	90.70165252685547	9.74682516948938	44.108064633068054	0.0	250.0	250	0.5	1		239.16216216216216	163.0	0.0	923.0	8849.0	218.74281112168558	0.5100608260329514	0.7386117399128145
retrograde_Set3Cell3.1.2396	ID406078	406078	3	47.264522552490234	8.768611685944594	43.167240568718384	0.0	91.0	91	0.5	1		159.48648648648648	122.0	0.0	693.0	5901.0	152.42258902684225	0.38016927597245975	0.5764335000963257
retrograde_Set3Cell3.1.2397	ID1953317	1953317	3	76.20536041259766	10.30899590834958	44.80592391991556	0.0	446.0	446	0.5	1		225.1081081081081	134.0	26.0	1042.0	8329.0	242.042556380276	0.5192613951269478	0.6357449746794952
retrograde_Set3Cell3.1.2398	ID937527	937527	3	78.75584411621094	9.69368381952712	44.019108605326046	0.0	215.0	215	0.5	1		212.24324324324326	153.0	9.0	771.0	7853.0	188.73296912207374	0.4872036266330639	0.7368111230508204
retrograde_Set3Cell3.1.2399	ID933428	933428	3	65.2821273803711	9.708411251585002	44.020886005414106	0.0	209.0	209	0.5	1		193.94594594594594	156.0	0.0	767.0	7176.0	185.25911972543062	0.48708644801850726	0.6858054565141859
retrograde_Set3Cell3.1.2400	ID1808934	1808934	3	95.1610336303711	10.225297850936014	44.64196480207276	0.0	412.0	412	0.5	1		246.32432432432432	151.0	0.0	1124.0	9114.0	269.2592775719317	0.538106786466823	0.6401011398098508
retrograde_Set3Cell3.1.2401	ID156220	156220	3	56.19734573364258	8.708156451243097	42.90810514996102	0.0	38.0	38	0.5	1		168.35135135135135	145.0	0.0	540.0	6229.0	133.1075622311637	0.39119305064908577	0.7112914761660923
retrograde_Set3Cell3.1.2402	ID1556051	1556051	3	86.46873474121094	10.164077463916579	44.526575643292475	0.0	354.0	354	0.5	1		243.21621621621622	164.0	0.0	1109.0	8999.0	247.2041593428322	0.5421828101660255	0.6917937529607824
retrograde_Set3Cell3.1.2403	ID159302	159302	3	49.66586685180664	8.743967034958	42.90967929807752	0.0	39.0	39	0.5	1		143.16216216216216	111.0	0.0	621.0	5297.0	147.5700424117897	0.4150314080113226	0.5690821015021986
retrograde_Set3Cell3.1.2404	ID1816149	1816149	3	93.42451477050781	10.169530403348277	44.671831140769164	0.0	413.0	413	0.5	1		254.72972972972974	132.0	0.0	1013.0	9425.0	272.4637232375724	0.5184257447675346	0.6384015681955634
retrograde_Set3Cell3.1.2405	ID1084993	1084993	3	71.62999725341797	9.719028540878883	44.10023253818483	0.0	246.0	246	0.5	1		207.21621621621622	126.0	0.0	940.0	7667.0	211.97643149064356	0.4687928852604568	0.624002902557339
retrograde_Set3Cell3.1.2406	ID960092	960092	3	71.69938659667969	9.712397774076898	44.0976035738318	0.0	219.0	219	0.5	1		214.35135135135135	165.0	0.0	772.0	7931.0	184.73557923213988	0.5061234700454854	0.7798329396626921
retrograde_Set3Cell3.1.2407	ID1968716	1968716	3	76.4481201171875	10.202007429297833	44.91153760032252	0.0	450.0	450	0.5	1		242.0	141.0	19.0	950.0	8954.0	252.39695367064598	0.5649794801641587	0.6922855711593741
retrograde_Set3Cell3.1.2408	ID1951305	1951305	3	104.45684814453125	10.261058716492789	44.77485750830033	0.0	443.0	443	0.5	1		250.8918918918919	146.0	0.0	1275.0	9283.0	282.453514738245	0.5789028673292912	0.651358261637943
retrograde_Set3Cell3.1.2409	ID1709647	1709647	3	70.8604965209961	10.220049434070155	44.58018374637507	0.0	389.0	389	0.5	1		234.94594594594594	146.0	0.0	1047.0	8693.0	256.08472403852187	0.48838648870011153	0.602091089736914
retrograde_Set3Cell3.1.2410	ID1500736	1500736	3	80.94308471679688	10.13060966502042	44.50242458597184	0.0	341.0	341	0.5	1		215.94594594594594	146.0	3.0	951.0	7990.0	207.49577585338216	0.5020127216298437	0.6956758107779051
retrograde_Set3Cell3.1.2411	ID1083974	1083974	3	64.65374755859375	9.705862322263215	44.04171621464333	0.0	244.0	244	0.5	1		211.13513513513513	166.0	0.0	853.0	7812.0	188.10549081745506	0.4393979122522305	0.6852769972007875
retrograde_Set3Cell3.1.2412	ID1216068	1216068	3	85.2039566040039	9.764451195098463	44.12996841372849	0.0	275.0	275	0.5	1		216.51351351351352	155.0	0.0	946.0	8011.0	204.58326498595213	0.5261689065231987	0.7297388653837886
retrograde_Set3Cell3.1.2413	ID279132	279132	3	48.01543426513672	8.74426531841847	43.07445223975288	0.0	57.0	57	0.5	1		167.7027027027027	144.0	0.0	719.0	6205.0	154.28020411375329	0.3628995724307035	0.5788718808514368
retrograde_Set3Cell3.1.2414	ID1328716	1328716	3	72.58230590820312	9.812786114719508	44.13754463303471	0.0	302.0	302	0.5	1		243.8918918918919	175.0	25.0	824.0	9024.0	195.07801627152259	0.48789779834578667	0.8199262390332887
retrograde_Set3Cell3.1.2415	ID1250892	1250892	3	75.64097595214844	9.755930267911749	44.0857038726255	0.0	285.0	285	0.5	1		218.21621621621622	158.0	0.0	853.0	8074.0	198.3526790474111	0.4686855577690984	0.7021528985278725
retrograde_Set3Cell3.1.2416	ID26207	26207	3	45.56462097167969	8.97842356582025	42.875042469251895	0.0	2.0	2	0.5	1		157.02702702702703	130.0	0.0	700.0	5810.0	149.7046140620638	0.4275302314208325	0.6282763812602328
retrograde_Set3Cell3.1.2417	ID1712763	1712763	3	86.05457305908203	10.151159689321036	44.655772589441845	0.0	391.0	391	0.5	1		246.43243243243242	169.0	12.0	1213.0	9118.0	257.7313998613178	0.49758922550414636	0.6353876772386773
retrograde_Set3Cell3.1.2418	ID826990	826990	3	79.03914642333984	9.621486453657711	43.935462442841974	0.0	189.0	189	0.5	1		212.83783783783784	142.0	0.0	775.0	7875.0	190.3576332289528	0.5005785197406691	0.7459711332169547
retrograde_Set3Cell3.1.2419	ID700009	700009	3	60.75162887573242	9.2537127072006	43.58951525386029	0.0	155.0	155	0.5	1		187.3783783783784	129.0	23.0	858.0	6933.0	177.3144337283584	0.4329803376397019	0.6386064869519855
retrograde_Set3Cell3.1.2420	ID100965	100965	3	53.364253997802734	8.703051574124933	42.90728295280831	0.0	22.0	22	0.5	1		167.54054054054055	132.0	0.0	588.0	6199.0	145.00068861801898	0.4080051716719919	0.6696398049806683
retrograde_Set3Cell3.1.2421	ID1060468	1060468	3	85.84174346923828	9.678154535215853	44.08121675609737	0.0	240.0	240	0.5	1		244.86486486486487	186.0	38.0	847.0	9060.0	195.46542208593118	0.516193553474047	0.8529910185697752
retrograde_Set3Cell3.1.2422	ID536174	536174	3	51.29574203491211	9.04741129597128	43.53373604242343	0.0	122.0	122	0.5	1		184.0810810810811	149.0	0.0	853.0	6811.0	171.11665585181916	0.435575871744543	0.6528065928182615
retrograde_Set3Cell3.1.2423	ID949858	949858	3	74.76313018798828	9.705883712827656	44.037084917344856	0.0	216.0	216	0.5	1		206.40540540540542	164.0	13.0	655.0	7637.0	156.7674249502285	0.5254975285629363	0.907098412655754
retrograde_Set3Cell3.1.2424	ID805472	805472	3	85.27613830566406	9.6253539029881	43.87611754987933	0.0	182.0	182	0.5	1		238.59459459459458	169.0	22.0	907.0	8828.0	199.54273553127237	0.5382303294309828	0.836761078523087
retrograde_Set3Cell3.1.2425	ID916064	916064	3	57.04960250854492	9.665679545849136	44.01961169123235	0.0	212.0	212	0.5	1		202.97297297297297	154.0	30.0	651.0	7510.0	166.71307461998668	0.3551864023292049	0.6381985944328233
retrograde_Set3Cell3.1.2426	ID1898098	1898098	3	72.53448486328125	10.239976691410455	44.741655895966716	0.0	433.0	433	0.5	1		248.40540540540542	153.0	5.0	1047.0	9191.0	269.90373381175283	0.5438975067999303	0.6484563497845499
retrograde_Set3Cell3.1.2427	ID155245	155245	3	47.230499267578125	8.790529125834286	42.92586047867313	0.0	33.0	33	0.5	1		155.83783783783784	123.0	0.0	508.0	5766.0	126.63629318149971	0.37074829931972797	0.6656810159355769
retrograde_Set3Cell3.1.2428	ID2179664	2179664	3	92.48407745361328	10.361624331771152	45.29293956286138	0.0	496.0	496	0.5	1		253.0	175.0	0.0	1059.0	9361.0	249.51107746506523	0.520617216170139	0.6943194120895915
retrograde_Set3Cell3.1.2429	ID1761897	1761897	3	87.34297180175781	10.194389306787086	44.64805628542907	0.0	401.0	401	0.5	1		236.56756756756758	141.0	13.0	1167.0	8753.0	262.27641700869503	0.5284218408820169	0.6236823913404308
retrograde_Set3Cell3.1.2430	ID1673826	1673826	3	72.17572784423828	10.193308906544562	44.53169572008515	0.0	381.0	381	0.5	1		244.1891891891892	144.0	17.0	1015.0	9035.0	242.45650673400718	0.48718512814871856	0.659859651808743
retrograde_Set3Cell3.1.2431	ID1388137	1388137	3	82.77735900878906	9.851641265179696	44.197141774801544	0.0	317.0	317	0.5	1		230.78378378378378	151.0	20.0	801.0	8539.0	203.2456279610592	0.5090776854111299	0.7661018948791033
retrograde_Set3Cell3.1.2432	ID546420	546420	3	55.27566909790039	9.152224977519623	43.4831559429821	0.0	121.0	121	0.5	1		197.51351351351352	140.0	11.0	782.0	7308.0	173.98046212492136	0.4435075757216047	0.6976029449625052
retrograde_Set3Cell3.1.2433	ID465529	465529	3	68.96220397949219	8.818017917274778	43.259011626533365	0.0	109.0	109	0.5	1		178.1081081081081	124.0	0.0	654.0	6590.0	170.80345816558082	0.4363978555470325	0.633614177873251
retrograde_Set3Cell3.1.2434	ID577160	577160	3	53.70729064941406	9.200941779377017	43.58062155881869	0.0	131.0	131	0.5	1		175.83783783783784	124.0	0.0	779.0	6506.0	192.16927051047608	0.4404913591680106	0.5596095599941324
retrograde_Set3Cell3.1.2435	ID1146515	1146515	3	76.03585052490234	9.757635439527565	44.09770204908108	0.0	259.0	259	0.5	1		229.72972972972974	150.0	32.0	1047.0	8500.0	215.24090491155982	0.4682422034927223	0.6807618965968079
retrograde_Set3Cell3.1.2436	ID39557	39557	3	44.45151901245117	8.800079420691079	42.872935574509874	0.0	14.0	14	0.5	1		170.21621621621622	129.0	0.0	698.0	6298.0	147.91234925814362	0.4078371273753512	0.6667466432971462
retrograde_Set3Cell3.1.2437	ID893578	893578	3	62.8695068359375	9.615630023014242	44.01531566443834	0.0	203.0	203	0.5	1		195.59459459459458	148.0	14.0	642.0	7237.0	164.79725919030523	0.4634501076226383	0.7517300757411138
retrograde_Set3Cell3.1.2438	ID1802908	1802908	3	91.44606018066406	10.254402190864907	44.62304446011317	0.0	410.0	410	0.5	1		219.32432432432432	125.0	4.0	1000.0	8115.0	239.42338765993298	0.5053577400726852	0.6150485884911727
retrograde_Set3Cell3.1.2439	ID690818	690818	3	65.43132781982422	9.245366837058674	43.59126194824988	0.0	157.0	157	0.5	1		197.9189189189189	149.0	0.0	750.0	7323.0	168.12088547272205	0.472855069422755	0.7558988289887386
retrograde_Set3Cell3.1.2440	ID1559199	1559199	3	79.93403625488281	10.142825579873538	44.50513429105078	0.0	355.0	355	0.5	1		237.8918918918919	135.0	0.0	980.0	8802.0	244.33092129138936	0.5344648110432224	0.678255597338736
retrograde_Set3Cell3.1.2441	ID1617552	1617552	3	74.54340362548828	10.145010936667285	44.58539533990781	0.0	372.0	372	0.5	1		225.16216216216216	146.0	0.0	974.0	8331.0	222.91646585829128	0.5063986264751266	0.6791033377702609
retrograde_Set3Cell3.1.2442	ID515727	515727	3	52.577579498291016	8.985109191298877	43.47625752111442	0.0	114.0	114	0.5	1		185.43243243243242	154.0	5.0	732.0	6861.0	165.9276181787543	0.42936497841060806	0.6713986948126432
retrograde_Set3Cell3.1.2443	ID2043541	2043541	3	85.8572769165039	10.133848243823001	45.10654242442877	0.0	464.0	464	0.5	1		245.67567567567568	147.0	6.0	1098.0	9090.0	258.008188291041	0.5471758018928912	0.6735128472969613
retrograde_Set3Cell3.1.2444	ID1737367	1737367	3	90.43692016601562	10.148141806091001	44.62786934778261	0.0	393.0	393	0.5	1		240.2972972972973	177.0	0.0	927.0	8891.0	226.41111388907677	0.49480991233189403	0.7026411208492974
retrograde_Set3Cell3.1.2445	ID1568388	1568388	3	70.26485443115234	10.175492525854139	44.492806255327814	0.0	358.0	358	0.5	1		224.72972972972974	161.0	0.0	865.0	8315.0	223.2240589194643	0.5428573977350277	0.7084504781146679
retrograde_Set3Cell3.1.2446	ID690846	690846	3	68.52517700195312	9.267389727937232	43.62514428252398	0.0	154.0	154	0.5	1		173.8918918918919	107.0	0.0	796.0	6434.0	175.97471153293336	0.44754734940671276	0.6110338601486152
retrograde_Set3Cell3.1.2447	ID1487491	1487491	3	75.64749908447266	10.135208032736148	44.49333900153855	0.0	338.0	338	0.5	1		226.24324324324326	146.0	29.0	1009.0	8371.0	208.06067563272197	0.4496384579199986	0.6745580924756913
retrograde_Set3Cell3.1.2448	ID1357443	1357443	3	68.7564697265625	9.856470952765193	44.211821255582294	0.0	308.0	308	0.5	1		235.64864864864865	167.0	0.0	817.0	8719.0	205.3627165415995	0.45971315265658574	0.7227577493231516
retrograde_Set3Cell3.1.2449	ID1792642	1792642	3	93.0400390625	10.213769712653743	44.59387126723167	0.0	408.0	408	0.5	1		244.94594594594594	170.0	0.0	1073.0	9063.0	249.14308092896093	0.53499972721669	0.6853251642886591
retrograde_Set3Cell3.1.2450	ID1418895	1418895	3	79.48441314697266	9.969263114169944	44.30222247830683	0.0	325.0	325	0.5	1		240.86486486486487	183.0	0.0	1020.0	8912.0	234.89443990417885	0.5167561950505055	0.6987159011359827
retrograde_Set3Cell3.1.2451	ID790166	790166	3	70.58658599853516	9.59841139766821	43.85902928035267	0.0	180.0	180	0.5	1		218.3783783783784	152.0	9.0	829.0	8080.0	194.5358223726062	0.5255135755313666	0.773406664234443
retrograde_Set3Cell3.1.2452	ID955029	955029	3	66.66943359375	9.714812126739094	44.03352399498679	0.0	221.0	221	0.5	1		205.0810810810811	151.0	54.0	659.0	7588.0	157.68382189586757	0.46047979272214123	0.8201314766575609
retrograde_Set3Cell3.1.2453	ID1480329	1480329	3	81.09561920166016	10.122468923158149	44.49734857135073	0.0	339.0	339	0.5	1		232.8918918918919	162.0	29.0	1002.0	8617.0	229.060494651981	0.4979862047293056	0.675995287638203
retrograde_Set3Cell3.1.2454	ID1405621	1405621	3	81.88893127441406	9.88334957273976	44.24322036670062	0.0	320.0	320	0.5	1		220.1081081081081	169.0	0.0	783.0	8144.0	206.76164266342266	0.49443848455761946	0.704417742915985
retrograde_Set3Cell3.1.2455	ID1767098	1767098	3	82.0151138305664	10.192636737733961	44.63562103791777	0.0	405.0	405	0.5	1		247.0	173.0	0.0	1193.0	9139.0	267.0467083572543	0.5666280417149477	0.669070508384805
retrograde_Set3Cell3.1.2456	ID15009	15009	3	50.271575927734375	9.024781556194386	43.00649781710608	0.0	1.0	1	0.5	1		160.83783783783784	121.0	0.0	560.0	5951.0	139.82181389053585	0.39928397096544094	0.656476685294768
retrograde_Set3Cell3.1.2457	ID1285808	1285808	3	75.24644470214844	9.791393875010915	44.12139639313153	0.0	291.0	291	0.5	1		222.97297297297297	148.0	6.0	906.0	8250.0	214.21231504261354	0.5060756460722232	0.6995301504638681
retrograde_Set3Cell3.1.2458	ID761519	761519	3	70.72962188720703	9.492264180061149	43.747734686256386	0.0	174.0	174	0.5	1		215.72972972972974	151.0	0.0	824.0	7982.0	200.7677830298046	0.4995804531828204	0.71594826094686
retrograde_Set3Cell3.1.2459	ID823977	823977	3	73.69450378417969	9.662038746423695	43.894747231422265	0.0	184.0	184	0.5	1		213.45945945945945	145.0	0.0	705.0	7898.0	186.10788307899304	0.5004525696916223	0.765105429234901
retrograde_Set3Cell3.1.2460	ID1120951	1120951	3	78.71916961669922	9.719168805143001	44.06462088229843	0.0	255.0	255	0.5	1		203.6216216216216	126.0	5.0	930.0	7534.0	199.70663920296127	0.46618937393689774	0.648386086480625
retrograde_Set3Cell3.1.2461	ID195242	195242	3	37.210391998291016	8.59748456342684	43.099410220254065	0.0	45.0	45	0.5	1		138.27027027027026	112.0	0.0	547.0	5116.0	137.56991124690197	0.3356897555881348	0.5052052361675462
retrograde_Set3Cell3.1.2462	ID669350	669350	3	70.27156829833984	9.229254884325918	43.566217572643296	0.0	153.0	153	0.5	1		176.75675675675674	119.0	0.0	709.0	6540.0	168.61830752807842	0.5226479783208023	0.7196329805296441
retrograde_Set3Cell3.1.2463	ID433835	433835	3	67.55613708496094	8.755871757247425	43.14293185544056	0.0	96.0	96	0.5	1		183.32432432432432	127.0	24.0	618.0	6783.0	153.09674756216774	0.4705123942478766	0.7662782574271942
retrograde_Set3Cell3.1.2464	ID2090673	2090673	3	104.35214233398438	10.29846393731828	45.167687894785196	0.0	474.0	474	0.5	1		252.40540540540542	156.0	0.0	1124.0	9339.0	238.91984470150692	0.5764366179009055	0.7725942478478997
retrograde_Set3Cell3.1.2465	ID1101473	1101473	3	73.70221710205078	9.708659849579295	44.07172723776464	0.0	251.0	251	0.5	1		211.2972972972973	158.0	7.0	837.0	7818.0	181.1040009474091	0.4573716219486184	0.7323097208257326
retrograde_Set3Cell3.1.2466	ID119477	119477	3	49.361228942871094	8.791549535809315	42.89279188227643	0.0	30.0	30	0.5	1		153.02702702702703	110.0	0.0	518.0	5662.0	133.13662291180577	0.3922616141399502	0.6476726554876723
retrograde_Set3Cell3.1.2467	ID1871529	1871529	3	75.40050506591797	10.2305769760342	44.70701265623719	0.0	425.0	425	0.5	1		246.67567567567568	151.0	4.0	1049.0	9127.0	250.56326037040515	0.5538968644845395	0.7018521698807653
retrograde_Set3Cell3.1.2468	ID1999527	1999527	3	91.17999267578125	10.200231741520982	44.95785822392093	0.0	455.0	455	0.5	1		257.4054054054054	144.0	36.0	1214.0	9524.0	274.6591280781264	0.5756347503233206	0.6847705504802435
retrograde_Set3Cell3.1.2469	ID1664675	1664675	3	86.98918914794922	10.154952899964139	44.592905267832506	0.0	378.0	378	0.5	1		245.21621621621622	126.0	9.0	1050.0	9073.0	258.76696242148233	0.4797137460393878	0.6144333916595178
retrograde_Set3Cell3.1.2470	ID1373864	1373864	3	68.95426940917969	9.804997427352799	44.21002352454904	0.0	313.0	313	0.5	1		228.16216216216216	176.0	1.0	863.0	8442.0	210.45816600844842	0.5018333126638415	0.7245120146506878
retrograde_Set3Cell3.1.2471	ID779959	779959	3	72.68839263916016	9.622063636353458	43.807461377042706	0.0	177.0	177	0.5	1		198.21621621621622	134.0	0.0	779.0	7334.0	202.8638206525001	0.5304858717157409	0.6773436656499771
retrograde_Set3Cell3.1.2472	ID1823398	1823398	3	75.39867401123047	10.15915018321933	44.67417399883286	0.0	415.0	415	0.5	1		244.45945945945945	164.0	0.0	955.0	9045.0	236.51434001563845	0.4754769482215317	0.666156704473799
retrograde_Set3Cell3.1.2473	ID1211052	1211052	3	80.93331909179688	9.76606406499802	44.11841589349079	0.0	276.0	276	0.5	1		237.8108108108108	188.0	0.0	888.0	8799.0	198.11414188091976	0.5155388541740848	0.8166584096698555
retrograde_Set3Cell3.1.2474	ID1186517	1186517	3	83.33087921142578	9.752930585960394	44.09624436858625	0.0	265.0	265	0.5	1		220.59459459459458	161.0	0.0	771.0	8162.0	189.43577912953617	0.4730934427794215	0.747961916654933
retrograde_Set3Cell3.1.2475	ID1942228	1942228	3	97.73845672607422	10.306701971243013	44.78114637513657	0.0	440.0	440	0.5	1		251.56756756756758	135.0	7.0	1286.0	9308.0	289.2254542106614	0.5494362671344699	0.616867287495973
retrograde_Set3Cell3.1.2476	ID1629909	1629909	3	90.76701354980469	10.13068655937769	44.60571630816422	0.0	371.0	371	0.5	1		225.02702702702703	148.0	8.0	966.0	8326.0	227.53271882992595	0.5384536116359785	0.6922846632890248
retrograde_Set3Cell3.1.2477	ID1699540	1699540	3	91.12127685546875	10.155426379573003	44.622339420610956	0.0	390.0	390	0.5	1		231.8918918918919	151.0	0.0	1189.0	8580.0	242.97322483761045	0.524603608529251	0.6567974709594304
retrograde_Set3Cell3.1.2478	ID1090269	1090269	3	96.12462615966797	9.710920907693195	44.09661563153536	0.0	252.0	252	0.5	1		235.83783783783784	163.0	29.0	771.0	8726.0	201.03282118896703	0.5209147906007043	0.803597021341719
retrograde_Set3Cell3.1.2479	ID619206	619206	3	70.73497772216797	9.117148393632007	43.72348739622644	0.0	143.0	143	0.5	1		195.67567567567568	129.0	1.0	702.0	7240.0	170.21523205995763	0.51883158732384	0.7853897059764955
retrograde_Set3Cell3.1.2480	ID840412	840412	3	76.79862213134766	9.621287494246477	43.92233007996886	0.0	191.0	191	0.5	1		206.13513513513513	130.0	40.0	715.0	7627.0	171.8106454731426	0.4895785016103135	0.7886619561748933
retrograde_Set3Cell3.1.2481	ID1429188	1429188	3	74.17496490478516	10.051798117793233	44.34932745516896	0.0	326.0	326	0.5	1		245.05405405405406	155.0	13.0	962.0	9067.0	257.16271826153894	0.5191886645024608	0.6513244333341315
retrograde_Set3Cell3.1.2482	ID1284800	1284800	3	84.06195831298828	9.821405137948473	44.11284509855188	0.0	294.0	294	0.5	1		227.27027027027026	138.0	13.0	890.0	8409.0	211.65572788645989	0.5050959469925136	0.7206963050928108
retrograde_Set3Cell3.1.2483	ID234198	234198	3	48.194889068603516	8.784095823734768	43.01309896982929	0.0	55.0	55	0.5	1		151.3783783783784	129.0	0.0	600.0	5601.0	120.9403781831158	0.4236843230824692	0.744991321989357
retrograde_Set3Cell3.1.2484	ID931544	931544	3	69.38241577148438	9.67751296752064	44.005270505308864	0.0	210.0	210	0.5	1		227.24324324324326	181.0	16.0	751.0	8408.0	171.88342389948897	0.44886012483203014	0.8191652944571938
retrograde_Set3Cell3.1.2485	ID1620673	1620673	3	87.30127716064453	10.172897336541682	44.55780297618283	0.0	368.0	368	0.5	1		241.7027027027027	128.0	0.0	919.0	8943.0	255.30688123041963	0.5677810535684487	0.6857162896447152
retrograde_Set3Cell3.1.2486	ID1854150	1854150	3	85.63446044921875	10.247141716195618	44.67991083836003	0.0	422.0	422	0.5	1		245.2972972972973	144.0	0.0	1106.0	9076.0	244.88884835379508	0.5415887491772731	0.7038090577157904
retrograde_Set3Cell3.1.2487	ID228057	228057	3	64.51887512207031	8.821508325566796	43.03061403117764	0.0	52.0	52	0.5	1		179.2972972972973	129.0	0.0	660.0	6634.0	156.50467952976587	0.4902680787366538	0.753781769176667
retrograde_Set3Cell3.1.2488	ID1717959	1717959	3	70.33734130859375	10.16589062106899	44.605451624683845	0.0	386.0	386	0.5	1		229.21621621621622	133.0	0.0	1072.0	8481.0	251.00964292401366	0.5309301970368109	0.6333838219656586
retrograde_Set3Cell3.1.2489	ID381665	381665	3	50.805206298828125	8.748445488455328	43.16645882181852	0.0	81.0	81	0.5	1		150.8108108108108	81.0	0.0	649.0	5580.0	169.66533035456692	0.43142212300975535	0.5358016541563743
retrograde_Set3Cell3.1.2490	ID161509	161509	3	57.95139694213867	8.723707621863381	43.00079434918061	0.0	34.0	34	0.5	1		153.40540540540542	117.0	0.0	601.0	5676.0	145.85675230236066	0.46213111038730237	0.66484898070875
retrograde_Set3Cell3.1.2491	ID2166473	2166473	3	86.97796630859375	10.392524111966367	45.25212861434839	0.0	493.0	493	0.5	1		254.78378378378378	143.0	15.0	1172.0	9427.0	279.2570634872241	0.5703387156451165	0.6627307578585645
retrograde_Set3Cell3.1.2492	ID1981168	1981168	3	101.44541931152344	10.166037702238194	44.96058741350239	0.0	454.0	454	0.5	1		263.2432432432432	178.0	0.0	1230.0	9740.0	282.85591202406744	0.6028253879845059	0.7000471462502988
retrograde_Set3Cell3.1.2493	ID137970	137970	3	50.281429290771484	8.794467763909543	42.97149817528234	0.0	29.0	29	0.5	1		157.72972972972974	151.0	7.0	462.0	5836.0	115.27253904663617	0.38816678750397393	0.7652342846791236
retrograde_Set3Cell3.1.2494	ID1884909	1884909	3	88.69525909423828	10.218049149993783	44.7567929368224	0.0	430.0	430	0.5	1		245.27027027027026	143.0	0.0	950.0	9075.0	268.36921588743377	0.5473006260190125	0.6465371011794181
retrograde_Set3Cell3.1.2495	ID344823	344823	3	53.69554138183594	8.785923702010521	43.11848420900141	0.0	75.0	75	0.5	1		163.0	111.0	0.0	585.0	6031.0	158.14585391691782	0.4682776839461262	0.6574383790091346
retrograde_Set3Cell3.1.2496	ID436980	436980	3	51.3577766418457	8.795721894820083	43.14700804472787	0.0	98.0	98	0.5	1		175.24324324324326	127.0	0.0	731.0	6484.0	174.28192444768675	0.4227233264166608	0.5975230899159161
retrograde_Set3Cell3.1.2497	ID2076392	2076392	3	83.75354766845703	10.287127288707383	45.22525360313538	0.0	473.0	473	0.5	1		248.54054054054055	138.0	16.0	1186.0	9196.0	277.3890763885624	0.5820329397207907	0.6592800314382518
retrograde_Set3Cell3.1.2498	ID1394402	1394402	3	81.7880630493164	9.836729813069054	44.21869813226086	0.0	315.0	315	0.5	1		215.54054054054055	114.0	22.0	761.0	7975.0	200.4662058794442	0.5657490969191895	0.7769972684591333
retrograde_Set3Cell3.1.2499	ID2077415	2077415	3	97.22461700439453	10.263119591668392	45.24018096487626	0.0	472.0	472	0.5	1		254.9189189189189	131.0	0.0	1083.0	9432.0	273.3028822853236	0.5368771841591325	0.6516638600271919
retrograde_Set3Cell3.1.2500	ID1265385	1265385	3	75.27936553955078	9.746589130351987	44.138922055977986	0.0	290.0	290	0.5	1		219.2972972972973	179.0	15.0	984.0	8114.0	197.76836406722342	0.5001631083563922	0.7394003095221265
retrograde_Set3Cell3.1.2501	ID1304339	1304339	3	72.09539794921875	9.83213793355511	44.17729329767116	0.0	298.0	298	0.5	1		235.8918918918919	156.0	0.0	908.0	8728.0	222.60275826680135	0.5029215269096718	0.7092125108954952
retrograde_Set3Cell3.1.2502	ID1344277	1344277	3	75.07611083984375	9.778213497234225	44.16679999255952	0.0	304.0	304	0.5	1		225.94594594594594	162.0	19.0	850.0	8360.0	220.7524941278437	0.4789840490046151	0.6629587252365855
retrograde_Set3Cell3.1.2503	ID46850	46850	3	49.195865631103516	8.86746536651974	42.87363130751088	0.0	12.0	12	0.5	1		155.86486486486487	117.0	0.0	603.0	5767.0	143.43236155882792	0.3821609227188404	0.6009228810364173
retrograde_Set3Cell3.1.2504	ID884495	884495	3	67.9712905883789	9.645799476204408	43.940113517266035	0.0	202.0	202	0.5	1		209.72972972972974	169.0	0.0	637.0	7760.0	150.5013194199544	0.4421137086931738	0.854445096167472
retrograde_Set3Cell3.1.2505	ID2056986	2056986	3	88.42327117919922	10.226945760501184	45.15878201973661	0.0	468.0	468	0.5	1		246.86486486486487	133.0	0.0	1086.0	9134.0	271.71453179170743	0.5417497441740249	0.6385005016877779
retrograde_Set3Cell3.1.2506	ID2152232	2152232	3	87.42192840576172	10.38570400994328	45.21649494888348	0.0	489.0	489	0.5	1		256.56756756756755	149.0	9.0	1054.0	9493.0	275.9998531139445	0.5417464720988756	0.6532900295005352
retrograde_Set3Cell3.1.2507	ID156424	156424	3	54.615562438964844	8.682629278728275	42.892966067099415	0.0	36.0	36	0.5	1		171.02702702702703	134.0	0.0	605.0	6328.0	137.82305211282215	0.43715483035505664	0.7549263798851689
retrograde_Set3Cell3.1.2508	ID563970	563970	3	60.09865951538086	9.166366841743512	43.516983953701434	0.0	128.0	128	0.5	1		188.2972972972973	133.0	0.0	642.0	6967.0	175.05028878469068	0.47512174465382173	0.6929282901469029
retrograde_Set3Cell3.1.2509	ID965380	965380	3	67.47998809814453	9.713429785107538	44.07241724339099	0.0	218.0	218	0.5	1		208.64864864864865	192.0	0.0	646.0	7720.0	155.81385194024458	0.42410791491324146	0.797577667846298
retrograde_Set3Cell3.1.2510	ID1657619	1657619	3	77.4952621459961	10.075976692188192	44.705360426454305	0.0	377.0	377	0.5	1		216.45945945945945	151.0	0.0	905.0	8009.0	223.71318376123608	0.47334291463064093	0.6217088198427371
retrograde_Set3Cell3.1.2511	ID1928979	1928979	3	99.74474334716797	10.321252567557284	44.81766312938133	0.0	439.0	439	0.5	1		264.7027027027027	165.0	0.0	1395.0	9794.0	288.98316606728196	0.5473129501266166	0.6479975894748018
retrograde_Set3Cell3.1.2512	ID591640	591640	3	63.818748474121094	9.175430509152827	43.56733406745877	0.0	130.0	130	0.5	1		203.05405405405406	148.0	13.0	674.0	7513.0	162.00873535192582	0.4273185532669683	0.7504712628228966
retrograde_Set3Cell3.1.2513	ID1296134	1296134	3	77.14777374267578	9.834297438424658	44.14039491406145	0.0	295.0	295	0.5	1		228.35135135135135	151.0	0.0	915.0	8449.0	214.9064675382986	0.5217794526799253	0.7286506439776163
retrograde_Set3Cell3.1.2514	ID717586	717586	3	58.40061950683594	9.234504741830053	43.69803784655013	0.0	163.0	163	0.5	1		214.94594594594594	162.0	40.0	799.0	7953.0	192.74565075737993	0.49106832206320045	0.7345460754846134
retrograde_Set3Cell3.1.2515	ID61213	61213	3	41.9394645690918	8.803519666232477	42.90119949057437	0.0	15.0	15	0.5	1		151.2972972972973	117.0	0.0	581.0	5598.0	130.13088813978044	0.36410699788070805	0.6206708668328882
retrograde_Set3Cell3.1.2516	ID1277710	1277710	3	84.12397003173828	9.740646650155284	44.113980735010585	0.0	288.0	288	0.5	1		224.51351351351352	140.0	0.0	1028.0	8307.0	212.13552031420616	0.5448651751395457	0.7465476904090029
retrograde_Set3Cell3.1.2517	ID748309	748309	3	78.8563232421875	9.369721838052492	43.785752854778494	0.0	169.0	169	0.5	1		191.21621621621622	149.0	0.0	861.0	7075.0	186.48951938605245	0.5099558997658523	0.6925779225220294
retrograde_Set3Cell3.1.2518	ID1232653	1232653	3	80.61402893066406	9.783258078181401	44.106634551856295	0.0	280.0	280	0.5	1		226.05405405405406	167.0	0.0	883.0	8364.0	206.34692280853756	0.5176495219484961	0.7473234788724453
retrograde_Set3Cell3.1.2519	ID224035	224035	3	49.82008743286133	8.727762627184303	43.067806157876504	0.0	51.0	51	0.5	1		142.1081081081081	111.0	0.0	558.0	5258.0	122.86640978987974	0.3799323448770991	0.63688960238329
retrograde_Set3Cell3.1.2520	ID2030396	2030396	3	85.7277603149414	10.152841929688092	45.08749600779176	0.0	462.0	462	0.5	1		262.05405405405406	174.0	0.0	1139.0	9696.0	277.67876583742765	0.5487378676563757	0.6687521973934638
retrograde_Set3Cell3.1.2521	ID375590	375590	3	36.24467468261719	8.817816555360185	43.123364243462476	0.0	84.0	84	0.5	1		151.0	102.0	0.0	708.0	5587.0	163.74794315926198	0.3587713605883625	0.48697029762278454
retrograde_Set3Cell3.1.2522	ID1076020	1076020	3	74.9673080444336	9.729148787086773	44.06637195285679	0.0	241.0	241	0.5	1		204.72972972972974	143.0	0.0	1066.0	7575.0	208.92644221892607	0.5275656966682665	0.6768526785577547
retrograde_Set3Cell3.1.2523	ID266018	266018	3	52.11435317993164	8.848957911843572	42.977071304478436	0.0	61.0	61	0.5	1		160.8108108108108	115.0	0.0	660.0	5950.0	163.90170459384723	0.44266468653866553	0.6021036270205784
retrograde_Set3Cell3.1.2524	ID1165110	1165110	3	87.59925079345703	9.750885580013538	44.10055878326333	0.0	268.0	268	0.5	1		224.35135135135135	168.0	0.0	854.0	8301.0	214.46085063819098	0.5567200297169318	0.7482332345937278
retrograde_Set3Cell3.1.2525	ID199471	199471	3	38.591617584228516	8.670822196101767	43.16182683794458	0.0	44.0	44	0.5	1		147.32432432432432	110.0	0.0	467.0	5451.0	128.96900016284147	0.3053251086228215	0.5343956926351013
retrograde_Set3Cell3.1.2526	ID853792	853792	3	68.36526489257812	9.651015635603954	43.96175762676307	0.0	195.0	195	0.5	1		225.0810810810811	199.0	35.0	723.0	8328.0	155.77733011120898	0.5016748618152312	0.9654085949567328
retrograde_Set3Cell3.1.2527	ID417587	417587	3	49.034542083740234	8.83264019707985	43.18883812952321	0.0	93.0	93	0.5	1		176.75675675675674	124.0	13.0	727.0	6540.0	175.97496750728266	0.4012967186466658	0.5752950400933377
retrograde_Set3Cell3.1.2528	ID1783597	1783597	3	71.55328369140625	10.218535297745094	44.59727720438273	0.0	407.0	407	0.5	1		225.97297297297297	116.0	0.0	1253.0	8361.0	259.7657584233327	0.4411192927851556	0.5325503962801424
retrograde_Set3Cell3.1.2529	ID1467168	1467168	3	72.29483032226562	10.162146664332521	44.467782007344454	0.0	335.0	335	0.5	1		213.24324324324326	129.0	0.0	965.0	7890.0	217.2280426706518	0.4361070954779498	0.5962051327269615
retrograde_Set3Cell3.1.2530	ID1107752	1107752	3	74.6419677734375	9.732087217996616	44.085609990914215	0.0	248.0	248	0.5	1		228.75675675675674	164.0	34.0	985.0	8464.0	194.128451948332	0.4443247571409702	0.7250206755349892
retrograde_Set3Cell3.1.2531	ID2122526	2122526	3	90.74497985839844	10.317079623208272	45.26496912161574	0.0	484.0	484	0.5	1		263.8378378378378	141.0	0.0	1214.0	9762.0	305.6648049301276	0.5804981478440031	0.6340572697870621
retrograde_Set3Cell3.1.2532	ID781109	781109	3	72.37761688232422	9.578322152816718	43.84816384581869	0.0	178.0	178	0.5	1		232.16216216216216	179.0	19.0	820.0	8590.0	174.24607655610268	0.456094756340954	0.8346874213215362
retrograde_Set3Cell3.1.2533	ID401221	401221	3	50.29916763305664	8.716295951006332	43.12820040203665	0.0	89.0	89	0.5	1		162.02702702702703	124.0	0.0	700.0	5995.0	152.11901161161182	0.4283488811099097	0.6388476506078942
retrograde_Set3Cell3.1.2534	ID55108	55108	3	45.446807861328125	8.892366987104012	42.87893051509856	0.0	9.0	9	0.5	1		149.51351351351352	104.0	26.0	683.0	5532.0	129.78735206774485	0.4468328025017194	0.7115489337269798
retrograde_Set3Cell3.1.2535	ID871240	871240	3	61.5007209777832	9.672817041705843	43.94477053796734	0.0	199.0	199	0.5	1		207.97297297297297	147.0	69.0	641.0	7695.0	157.53015346037483	0.4140334354909529	0.7731236083377258
retrograde_Set3Cell3.1.2536	ID906052	906052	3	68.94413757324219	9.650885221568414	43.97940051136903	0.0	205.0	205	0.5	1		207.54054054054055	156.0	0.0	740.0	7679.0	172.08922017285016	0.5081088022237832	0.8126495820468372
retrograde_Set3Cell3.1.2537	ID1155904	1155904	3	70.89484405517578	9.732862904027613	44.08974921317843	0.0	263.0	263	0.5	1		201.54054054054055	140.0	27.0	810.0	7457.0	163.74448160245052	0.4685624419484309	0.7854179082815794
retrograde_Set3Cell3.1.2538	ID1840974	1840974	3	69.41048431396484	10.20177843365763	44.68378303393365	0.0	419.0	419	0.5	1		244.56756756756758	145.0	0.0	1176.0	9049.0	264.2334343110421	0.5302473512022843	0.6414428398607905
retrograde_Set3Cell3.1.2539	ID1223488	1223488	3	81.35530853271484	9.781015959196166	44.11747866472621	0.0	279.0	279	0.5	1		233.54054054054055	168.0	14.0	938.0	8641.0	204.0179178670609	0.49020186601906807	0.7531020381818938
retrograde_Set3Cell3.1.2540	ID1781582	1781582	3	101.73219299316406	10.18277807806822	44.58903025693013	0.0	406.0	406	0.5	1		243.05405405405406	141.0	0.0	1046.0	8993.0	267.93354751857015	0.5922599514970126	0.6748452036456445
retrograde_Set3Cell3.1.2541	ID2184054	2184054	3	95.23693084716797	10.400616201456742	45.26352826697212	0.0	497.0	497	0.5	1		259.7567567567568	150.0	24.0	1064.0	9611.0	257.9228357264808	0.5295510173476656	0.6973501414906303
retrograde_Set3Cell3.1.2542	ID1986369	1986369	3	87.81610870361328	10.259174572150208	44.845118261174804	0.0	449.0	449	0.5	1		239.51351351351352	144.0	19.0	1047.0	8862.0	247.88321865364358	0.5909739028962642	0.7178242698438312
retrograde_Set3Cell3.1.2543	ID741218	741218	3	68.69178771972656	9.385814952604676	43.7625830527233	0.0	170.0	170	0.5	1		204.67567567567568	134.0	17.0	871.0	7573.0	186.86716227399702	0.5190226929946035	0.748488828459329
retrograde_Set3Cell3.1.2544	ID1526648	1526648	3	73.92416381835938	10.127554948659018	44.492733475227126	0.0	344.0	344	0.5	1		222.83783783783784	177.0	0.0	904.0	8245.0	210.9782128711548	0.4720850962285417	0.6774366620815998
retrograde_Set3Cell3.1.2545	ID79728	79728	3	53.493160247802734	8.724482400753429	42.884164701276	0.0	21.0	21	0.5	1		164.02702702702703	120.0	0.0	734.0	6069.0	169.6063230095058	0.36635483064414004	0.5186110858012618
retrograde_Set3Cell3.1.2546	ID769913	769913	3	68.57247161865234	9.514283720688605	43.82119549372018	0.0	175.0	175	0.5	1		220.97297297297297	151.0	0.0	778.0	8176.0	198.56240083919974	0.4528418104821796	0.6937457370812796
retrograde_Set3Cell3.1.2547	ID162673	162673	3	46.477073669433594	8.762427202738872	42.959408978795146	0.0	35.0	35	0.5	1		172.16216216216216	146.0	0.0	565.0	6370.0	141.71989461091385	0.3785769950692275	0.667206204118297
retrograde_Set3Cell3.1.2548	ID336755	336755	3	65.68885803222656	8.765264573463618	43.089612374201565	0.0	76.0	76	0.5	1		169.67567567567568	110.0	0.0	707.0	6278.0	168.6829791278523	0.48273841695772834	0.6549763856116613
retrograde_Set3Cell3.1.2549	ID1170280	1170280	3	76.18000030517578	9.755714266184162	44.15640551210472	0.0	270.0	270	0.5	1		233.94594594594594	192.0	0.0	809.0	8656.0	170.0512906197464	0.5076742458689537	0.926495262708816
retrograde_Set3Cell3.1.2550	ID1361775	1361775	3	79.88240051269531	9.816541204855891	44.20341381809965	0.0	305.0	305	0.5	1		234.0	147.0	16.0	1025.0	8658.0	245.3269926716857	0.5335559896653854	0.6637138510674602
retrograde_Set3Cell3.1.2551	ID397179	397179	3	55.907440185546875	8.771331450768594	43.128856036893225	0.0	94.0	94	0.5	1		175.3783783783784	146.0	0.0	605.0	6489.0	158.71118971812206	0.45071358093162134	0.6866216075758471
retrograde_Set3Cell3.1.2552	ID361338	361338	3	51.76949691772461	8.824958439359218	43.139375244017735	0.0	85.0	85	0.5	1		163.67567567567568	109.0	0.0	706.0	6056.0	163.93309171292586	0.45662103624762074	0.6259747943245317
retrograde_Set3Cell3.1.2553	ID1541992	1541992	3	90.02802276611328	10.129138017718583	44.488430687616265	0.0	351.0	351	0.5	1		228.3783783783784	120.0	0.0	988.0	8450.0	239.5468350577527	0.5137721745316617	0.6471494775133828
retrograde_Set3Cell3.1.2554	ID1703782	1703782	3	82.37604522705078	10.17308784784694	44.574541877921426	0.0	387.0	387	0.5	1		234.1891891891892	154.0	4.0	1071.0	8665.0	258.3252512539869	0.4984569132944901	0.6031333485528515
retrograde_Set3Cell3.1.2555	ID1831780	1831780	3	99.75895690917969	10.23129648279359	44.638341830227525	0.0	416.0	416	0.5	1		262.5405405405405	149.0	0.0	1130.0	9714.0	283.32996023429354	0.5612126157283992	0.666191739292218
retrograde_Set3Cell3.1.2556	ID1515412	1515412	3	80.20662689208984	10.114879669093376	44.48697540384287	0.0	345.0	345	0.5	1		232.27027027027026	157.0	0.0	970.0	8594.0	234.73195690316987	0.5192946937998432	0.6764306307060888
retrograde_Set3Cell3.1.2557	ID1593245	1593245	3	72.94165802001953	10.18583306303855	44.51319276999389	0.0	363.0	363	0.5	1		233.83783783783784	162.0	0.0	866.0	8652.0	229.54695882608925	0.5275294069714342	0.7036072949381988
retrograde_Set3Cell3.1.2558	ID335744	335744	3	57.00897216796875	8.791105082569256	43.086676048802424	0.0	74.0	74	0.5	1		160.51351351351352	107.0	0.0	641.0	5939.0	160.1451809421032	0.429817180094101	0.6026025732475015
retrograde_Set3Cell3.1.2559	ID375680	375680	3	51.39080047607422	8.805516703656862	43.13290628691193	0.0	82.0	82	0.5	1		178.43243243243242	157.0	0.0	586.0	6602.0	135.35130023193156	0.3423749358488722	0.672464695485046
retrograde_Set3Cell3.1.2560	ID510849	510849	3	57.0991325378418	8.865557584459316	43.378527696416555	0.0	112.0	112	0.5	1		173.59459459459458	120.0	0.0	674.0	6423.0	184.1274406882755	0.44657306418378623	0.5821029861463659
retrograde_Set3Cell3.1.2561	ID1131419	1131419	3	71.0086898803711	9.689715617797747	44.07923109821085	0.0	260.0	260	0.5	1		228.48648648648648	182.0	4.0	818.0	8454.0	174.9445343247113	0.4769193554889602	0.8434868235981574
retrograde_Set3Cell3.1.2562	ID1500061	1500061	3	77.63013458251953	10.125162019382634	44.491381098227684	0.0	343.0	343	0.5	1		220.78378378378378	143.0	0.0	944.0	8169.0	206.65499095179214	0.5245416690219131	0.7351770884084569
retrograde_Set3Cell3.1.2563	ID230286	230286	3	57.451053619384766	8.598191800718174	43.06412853597635	0.0	48.0	48	0.5	1		178.35135135135135	130.0	0.0	583.0	6599.0	134.05434557509713	0.37986665701578715	0.7325201191817764
retrograde_Set3Cell3.1.2564	ID887683	887683	3	73.26050567626953	9.639536794800893	43.96794820445579	0.0	207.0	207	0.5	1		217.8918918918919	175.0	0.0	701.0	8062.0	175.18161746912574	0.5115355250906123	0.8418601933471827
retrograde_Set3Cell3.1.2565	ID1232770	1232770	3	81.37130737304688	9.860510664738513	44.11131417850165	0.0	284.0	284	0.5	1		231.64864864864865	141.0	0.0	1002.0	8571.0	223.63924524110703	0.48770294808801534	0.6791268577019012
retrograde_Set3Cell3.1.2566	ID550810	550810	3	57.18439483642578	9.150884825480754	43.492094457178524	0.0	127.0	127	0.5	1		184.54054054054055	148.0	13.0	657.0	6828.0	159.59438074809017	0.4671144447692706	0.7363147363701941
retrograde_Set3Cell3.1.2567	ID812958	812958	3	67.66694641113281	9.587631546564099	43.94640242338285	0.0	186.0	186	0.5	1		188.9189189189189	135.0	13.0	750.0	6990.0	178.92617633140372	0.4944202841199343	0.6986426466126711
retrograde_Set3Cell3.1.2568	ID658328	658328	3	61.48776626586914	9.248079428433657	43.65401820895261	0.0	150.0	150	0.5	1		180.64864864864865	126.0	0.0	684.0	6684.0	161.51285057511956	0.45585842190690606	0.7004360177941471
retrograde_Set3Cell3.1.2569	ID447381	447381	3	49.39701843261719	8.73239574990364	43.15027826195856	0.0	100.0	100	0.5	1		161.40540540540542	115.0	0.0	662.0	5972.0	169.67967524778032	0.46564597275842223	0.6044286176849765
retrograde_Set3Cell3.1.2570	ID424860	424860	3	52.80262756347656	8.753608051791039	43.2061269149192	0.0	99.0	99	0.5	1		174.75675675675674	138.0	0.0	658.0	6466.0	154.72850872225004	0.3746478873239436	0.6156380459127295
retrograde_Set3Cell3.1.2571	ID2017154	2017154	3	86.25150299072266	10.15106135706193	45.011724110079456	0.0	460.0	460	0.5	1		257.81081081081084	167.0	0.0	1145.0	9539.0	264.82833410824185	0.593632256380394	0.7252638840258019
retrograde_Set3Cell3.1.2572	ID1973121	1973121	3	92.29006958007812	10.322303697037022	44.77492124226542	0.0	448.0	448	0.5	1		245.48648648648648	155.0	7.0	1117.0	9083.0	257.55469986669516	0.5447998868340769	0.6722841715354708
retrograde_Set3Cell3.1.2573	ID1453961	1453961	3	71.27587127685547	10.13860011533536	44.47241434429902	0.0	331.0	331	0.5	1		216.1081081081081	154.0	0.0	947.0	7996.0	207.8163965009851	0.480180665257537	0.6747007440205166
retrograde_Set3Cell3.1.2574	ID1911740	1911740	3	79.99321746826172	10.235630360901574	44.755220648717405	0.0	434.0	434	0.5	1		237.94594594594594	151.0	0.0	1024.0	8804.0	254.9759189006272	0.5219933841985406	0.6401199666968833
retrograde_Set3Cell3.1.2575	ID222114	222114	3	55.77828598022461	8.777114232308783	43.094468074034	0.0	50.0	50	0.5	1		165.0	141.0	0.0	639.0	6105.0	155.11859262441035	0.39116335630320226	0.598177561880869
retrograde_Set3Cell3.1.2576	ID1678266	1678266	3	70.95138549804688	10.213290096796621	44.54159960537919	0.0	382.0	382	0.5	1		222.43243243243242	124.0	0.0	1031.0	8230.0	257.70930442183413	0.5254199529677628	0.5945866397772446
retrograde_Set3Cell3.1.2577	ID431009	431009	3	53.219879150390625	8.852749251995522	43.14751095621626	0.0	103.0	103	0.5	1		171.1081081081081	138.0	0.0	620.0	6331.0	157.75539853128882	0.4441117961472747	0.6671259714249963
retrograde_Set3Cell3.1.2578	ID118697	118697	3	51.412288665771484	8.792549879378713	42.86744133569312	0.0	25.0	25	0.5	1		167.54054054054055	120.0	1.0	591.0	6199.0	138.72426580062307	0.4085742876244828	0.7006300313319097
retrograde_Set3Cell3.1.2579	ID997285	997285	3	72.87837219238281	9.75484249135679	44.03500002340314	0.0	224.0	224	0.5	1		199.45945945945945	129.0	19.0	734.0	7380.0	181.15855464736387	0.46600298732107587	0.6999703301477985
retrograde_Set3Cell3.1.2580	ID225192	225192	3	54.987510681152344	8.638557117657898	43.10070419909284	0.0	49.0	49	0.5	1		174.48648648648648	148.0	0.0	573.0	6456.0	149.19461965679102	0.3980107064553138	0.6659212733704557
retrograde_Set3Cell3.1.2581	ID2047923	2047923	3	92.6252212524414	10.174257319399834	45.14425104537833	0.0	466.0	466	0.5	1		260.9189189189189	163.0	0.0	1234.0	9654.0	282.3126102566265	0.5607456949987758	0.664108579637299
retrograde_Set3Cell3.1.2582	ID1699766	1699766	3	78.56014251708984	10.186720619376187	44.56489783741398	0.0	388.0	388	0.5	1		242.27027027027026	158.0	19.0	910.0	8964.0	225.26017656733546	0.49155113119565713	0.7088857615318376
retrograde_Set3Cell3.1.2583	ID778148	778148	3	67.32929992675781	9.595204734666254	43.82928946816015	0.0	176.0	176	0.5	1		202.0	143.0	0.0	776.0	7474.0	196.15909076280124	0.4657596371882086	0.6544432863182117
retrograde_Set3Cell3.1.2584	ID520104	520104	3	68.59668731689453	8.883597800281867	43.36534823431034	0.0	113.0	113	0.5	1		191.94594594594594	114.0	14.0	936.0	7102.0	194.46592759914782	0.41520049893612027	0.5791690073635902
retrograde_Set3Cell3.1.2585	ID1372069	1372069	3	77.10472106933594	9.884363138491656	44.222042053431316	0.0	316.0	316	0.5	1		227.16216216216216	122.0	0.0	1074.0	8405.0	252.50891222044174	0.4983805484108461	0.5984505018466902
retrograde_Set3Cell3.1.2586	ID1136547	1136547	3	76.98344421386719	9.769886206811742	44.089663972477226	0.0	257.0	257	0.5	1		216.0	136.0	0.0	1042.0	7992.0	226.15456857841474	0.48995158187968435	0.6281442519629514
retrograde_Set3Cell3.1.2587	ID581563	581563	3	68.11494445800781	9.137956382197796	43.56162271173838	0.0	134.0	134	0.5	1		194.45945945945945	135.0	54.0	657.0	7195.0	156.12790244514886	0.4357984455814391	0.756085210089017
retrograde_Set3Cell3.1.2588	ID286643	286643	3	56.11525344848633	8.84443600915747	43.017794503326215	0.0	70.0	70	0.5	1		159.9189189189189	102.0	0.0	641.0	5917.0	152.77768495765676	0.42475483982250994	0.62412001630368
retrograde_Set3Cell3.1.2589	ID1572768	1572768	3	80.7568588256836	10.137099209370039	44.49301094570125	0.0	357.0	357	0.5	1		238.21621621621622	158.0	10.0	960.0	8814.0	237.87942033437574	0.5088689606131238	0.6754588288970003
retrograde_Set3Cell3.1.2590	ID653246	653246	3	60.411582946777344	9.10996083572524	43.7312208592721	0.0	144.0	144	0.5	1		179.59459459459458	113.0	0.0	771.0	6645.0	165.63052245878467	0.49220730427572623	0.7153223223617629
retrograde_Set3Cell3.1.2591	ID121785	121785	3	51.42150115966797	8.784619828227845	42.87617209009644	0.0	26.0	26	0.5	1		162.8918918918919	117.0	0.0	656.0	6027.0	133.9261371436144	0.3908235221024511	0.6835539350139688
retrograde_Set3Cell3.1.2592	ID1959845	1959845	3	101.02425384521484	10.272015569496693	44.814473044356255	0.0	444.0	444	0.5	1		242.1081081081081	169.0	0.0	1137.0	8958.0	253.09372262549783	0.5656667593777547	0.6912247556155778
retrograde_Set3Cell3.1.2593	ID2109338	2109338	3	85.83056640625	10.346127796339905	45.23151904622612	0.0	481.0	481	0.5	1		250.51351351351352	136.0	0.0	1131.0	9269.0	278.2739079897141	0.5776362852286852	0.6592289127875639
retrograde_Set3Cell3.1.2594	ID1603494	1603494	3	58.21611404418945	10.158181203819494	44.5688698938753	0.0	365.0	365	0.5	1		210.8108108108108	146.0	0.0	930.0	7800.0	228.10448846451413	0.4634106741304459	0.5853139269046178
retrograde_Set3Cell3.1.2595	ID2136991	2136991	3	83.1177978515625	10.346989529691923	45.23945400372152	0.0	487.0	487	0.5	1		255.6216216216216	143.0	0.0	1039.0	9458.0	265.9469821172959	0.5688486180513799	0.697024723295651
retrograde_Set3Cell3.1.2596	ID1634266	1634266	3	75.90050506591797	10.180765470787831	44.55299525050131	0.0	370.0	370	0.5	1		221.45945945945945	129.0	0.0	889.0	8194.0	223.3404967252412	0.556265551451621	0.7088514219836801
retrograde_Set3Cell3.1.2597	ID502725	502725	3	59.9387092590332	9.07678327936629	43.43692492099359	0.0	119.0	119	0.5	1		193.48648648648648	130.0	0.0	733.0	7159.0	159.38625718354447	0.3892696470921912	0.6802894810054471
retrograde_Set3Cell3.1.2598	ID931788	931788	3	69.30194854736328	9.633090114041176	44.029344767443334	0.0	214.0	214	0.5	1		215.1081081081081	152.0	1.0	728.0	7959.0	169.99833067542878	0.4944427994713618	0.8372957356307188
retrograde_Set3Cell3.1.2599	ID1747933	1747933	3	78.52854919433594	10.121718154161675	44.615247112178764	0.0	395.0	395	0.5	1		240.21621621621622	193.0	21.0	1090.0	8888.0	228.77902185480391	0.5131048989396748	0.7121200972549675
retrograde_Set3Cell3.1.2600	ID1858523	1858523	3	77.53160095214844	10.247693628037528	44.68387846525294	0.0	423.0	423	0.5	1		237.7027027027027	128.0	0.0	997.0	8795.0	257.1432658250244	0.5210594934014475	0.6333300167672529
retrograde_Set3Cell3.1.2601	ID1190875	1190875	3	80.77049255371094	9.749502001154903	44.097302509305955	0.0	266.0	266	0.5	1		210.1081081081081	145.0	25.0	742.0	7774.0	179.42079400482353	0.4606815463608344	0.738661233589358
retrograde_Set3Cell3.1.2602	ID322505	322505	3	50.194480895996094	8.80626875483701	43.06231554252015	0.0	72.0	72	0.5	1		157.0810810810811	101.0	0.0	761.0	5812.0	154.46671313090556	0.37805343750748077	0.5579639040989351
retrograde_Set3Cell3.1.2603	ID1917907	1917907	3	83.58032989501953	10.271195916328482	44.77840617931077	0.0	438.0	438	0.5	1		237.75675675675674	158.0	0.0	1328.0	8797.0	277.8374230258293	0.5773251152967545	0.6264282773708209
retrograde_Set3Cell3.1.2604	ID1797076	1797076	3	75.68885040283203	10.220553468169012	44.55799895652027	0.0	409.0	409	0.5	1		234.72972972972974	140.0	14.0	1291.0	8685.0	259.70684847948684	0.48392025431873625	0.5894920185641801
retrograde_Set3Cell3.1.2605	ID835548	835548	3	62.816226959228516	9.540551131550854	43.967756297173096	0.0	190.0	190	0.5	1		201.94594594594594	151.0	0.0	724.0	7472.0	172.87647258888288	0.4617275776254977	0.7379868377691876
retrograde_Set3Cell3.1.2606	ID1584076	1584076	3	73.32403564453125	10.113574512220596	44.523660375968205	0.0	360.0	360	0.5	1		205.1891891891892	135.0	0.0	905.0	7592.0	216.90087826237814	0.551881850933899	0.6728381662551461
retrograde_Set3Cell3.1.2607	ID444371	444371	3	44.16339111328125	8.847273613647893	43.152289038629256	0.0	102.0	102	0.5	1		159.78378378378378	97.0	0.0	686.0	5912.0	179.65586472400432	0.4048996276666846	0.5126528522605229
retrograde_Set3Cell3.1.2608	ID1395660	1395660	3	82.0960693359375	9.785133180222504	44.207099350357886	0.0	312.0	312	0.5	1		244.8108108108108	159.0	23.0	823.0	9058.0	218.91510757443012	0.5167899888820816	0.7620324976370487
retrograde_Set3Cell3.1.2609	ID1598401	1598401	3	83.92203521728516	10.15860378831775	44.50792154602179	0.0	361.0	361	0.5	1		243.48648648648648	142.0	0.0	1168.0	9009.0	252.9726183713282	0.5379839871306102	0.6733624248108041
retrograde_Set3Cell3.1.2610	ID1423310	1423310	3	97.13402557373047	9.949642531636485	44.29440556438776	0.0	324.0	324	0.5	1		220.1891891891892	157.0	0.0	1067.0	8147.0	243.22941135180702	0.5604189783374387	0.6502517197913205
retrograde_Set3Cell3.1.2611	ID705494	705494	3	74.73396301269531	9.277949566917142	43.64811888174439	0.0	161.0	161	0.5	1		213.16216216216216	154.0	23.0	838.0	7887.0	177.38666389705998	0.49130305933773427	0.7917766793456874
retrograde_Set3Cell3.1.2612	ID69598	69598	3	46.07640838623047	8.886982972532309	42.76834284828013	0.0	10.0	10	0.5	1		164.02702702702703	127.0	21.0	501.0	6069.0	117.00130257738502	0.38291448478341844	0.7763564792335622
retrograde_Set3Cell3.1.2613	ID394215	394215	3	52.74894714355469	8.735235546204462	43.15292890310466	0.0	92.0	92	0.5	1		161.72972972972974	95.0	0.0	774.0	5984.0	176.86178669116626	0.4622247179923357	0.578129184443366
retrograde_Set3Cell3.1.2614	ID1889275	1889275	3	75.75188446044922	10.200686257538422	44.74799650724597	0.0	429.0	429	0.5	1		237.0810810810811	133.0	0.0	1016.0	8772.0	257.82480899271917	0.5264101032511306	0.6342422570281302
retrograde_Set3Cell3.1.2615	ID483311	483311	3	55.2740592956543	8.782926021445993	43.16577361728218	0.0	106.0	106	0.5	1		167.51351351351352	97.0	0.0	826.0	6198.0	173.277815086644	0.44717661229396954	0.5974401792079632
retrograde_Set3Cell3.1.2616	ID414700	414700	3	48.517173767089844	8.78568145130023	43.18611636959337	0.0	95.0	95	0.5	1		163.35135135135135	104.0	0.0	685.0	6044.0	165.82541291239883	0.42889682498187104	0.5913622531710133
retrograde_Set3Cell3.1.2617	ID1239033	1239033	3	87.3301010131836	9.756464091208773	44.14374906162454	0.0	287.0	287	0.5	1		246.32432432432432	181.0	29.0	1003.0	9114.0	214.19332571483355	0.4587550527455463	0.7233189598137145
retrograde_Set3Cell3.1.2618	ID673766	673766	3	65.05120086669922	9.28326754733414	43.598664450630444	0.0	156.0	156	0.5	1		198.24324324324326	142.0	0.0	922.0	7335.0	194.59393695667987	0.4698662391663745	0.6513216456042954
retrograde_Set3Cell3.1.2619	ID1379322	1379322	3	77.5195083618164	9.804900432091193	44.2227389299892	0.0	314.0	314	0.5	1		199.1891891891892	107.0	0.0	915.0	7370.0	220.62396840650712	0.5049158923461299	0.6058287501613122
retrograde_Set3Cell3.1.2620	ID901117	901117	3	61.46198654174805	9.60984602336957	43.9973293525794	0.0	204.0	204	0.5	1		200.40540540540542	136.0	0.0	709.0	7415.0	169.5008127577137	0.39921779813167885	0.6746712692510336
retrograde_Set3Cell3.1.2621	ID2096105	2096105	3	89.70602416992188	10.268962806651402	45.20470789880771	0.0	477.0	477	0.5	1		258.02702702702703	156.0	15.0	1150.0	9547.0	268.2383358224637	0.5723302012508799	0.7002889208336777
retrograde_Set3Cell3.1.2622	ID732156	732156	3	70.0013427734375	9.236994799321238	43.68479320025644	0.0	166.0	166	0.5	1		204.8918918918919	148.0	18.0	773.0	7581.0	184.46270080422218	0.5434553436403412	0.7821967369666751
retrograde_Set3Cell3.1.2623	ID971767	971767	3	79.23845672607422	9.750252340611292	44.063951909927184	0.0	217.0	217	0.5	1		208.9189189189189	139.0	3.0	772.0	7730.0	177.45286985850927	0.48171630787378344	0.7655102785900753
retrograde_Set3Cell3.1.2624	ID1448940	1448940	3	85.7348861694336	10.113606565491592	44.44104852468088	0.0	329.0	329	0.5	1		234.56756756756758	143.0	4.0	1002.0	8679.0	228.7538148486442	0.5157826856889041	0.69784574025792
retrograde_Set3Cell3.1.2625	ID1270767	1270767	3	81.2579574584961	9.753624499185886	44.163817543937064	0.0	293.0	293	0.5	1		223.24324324324326	162.0	14.0	913.0	8260.0	201.8766682635445	0.561650982712656	0.7954350697681872
retrograde_Set3Cell3.1.2626	ID479226	479226	3	53.891517639160156	8.797523305447578	43.231040742143094	0.0	107.0	107	0.5	1		168.1891891891892	111.0	0.0	847.0	6223.0	178.94642864367069	0.44209650267221196	0.5762723641846144
retrograde_Set3Cell3.1.2627	ID2088929	2088929	3	108.15525817871094	10.28329408543171	45.209593957257994	0.0	476.0	476	0.5	1		280.64864864864865	200.0	0.0	1172.0	10384.0	293.3730291527056	0.6082813527341286	0.7236277991572886
retrograde_Set3Cell3.1.12802	ID291328	291328	34	70.3664779663086	65.0009175810688	0.9286500836789331	0.0	67.0	67	0.5	1		264.6216216216216	229.0	70.0	599.0	9791.0	140.52922814832493	0.36404085435405364	1.0051049413901247
retrograde_Set3Cell3.1.12803	ID1090580	1090580	34	77.62385559082031	65.80547971293636	1.8110677841431775	0.0	249.0	249	0.5	1		212.32432432432432	132.0	30.0	754.0	7856.0	192.50758340821193	0.5373111580674478	0.7709850985753265
retrograde_Set3Cell3.1.12804	ID527885	527885	34	74.49164581298828	65.20707289232381	0.9360968541799733	0.0	122.0	122	0.5	1		234.32432432432432	158.0	44.0	970.0	8670.0	199.52137925741386	0.3824157780113284	0.6497631105956518
retrograde_Set3Cell3.1.12805	ID1381395	1381395	34	43.982513427734375	66.11291792415571	2.1490471525825674	0.0	318.0	318	0.5	1		164.75675675675674	109.0	0.0	603.0	6096.0	148.6151639872828	0.24522276104672058	0.43664031583563684
retrograde_Set3Cell3.1.12806	ID1205269	1205269	34	84.28450012207031	66.07539812990272	1.8540339190212116	0.0	279.0	279	0.5	1		217.54054054054055	162.0	0.0	852.0	8049.0	189.79368836751172	0.5107377311754701	0.774992143989524
retrograde_Set3Cell3.1.12807	ID211979	211979	34	83.69131469726562	64.87934818661616	0.9089178768072521	0.0	53.0	53	0.5	1		280.8378378378378	224.0	32.0	834.0	10391.0	187.9041590092486	0.4008844779499504	0.8553938851303308
retrograde_Set3Cell3.1.12808	ID36872	36872	34	69.49083709716797	64.73297545180432	0.7380746284547783	0.0	14.0	14	0.5	1		229.16216216216216	211.0	0.0	492.0	8479.0	128.4080980298347	0.35904865238083494	0.9429719849686257
retrograde_Set3Cell3.1.12809	ID982534	982534	34	82.56831359863281	65.7361885242021	1.6760985230090701	0.0	226.0	226	0.5	1		224.8918918918919	143.0	8.0	882.0	8321.0	222.60712574496003	0.5390500716274412	0.7076867918487528
retrograde_Set3Cell3.1.12810	ID2057	2057	34	71.87004852294922	64.68989578950915	0.7230583172712306	0.0	1.0	1	0.5	1		231.24324324324326	190.0	19.0	726.0	8556.0	175.79855981672216	0.4370531031547939	0.8001015760785849
retrograde_Set3Cell3.1.12811	ID468494	468494	34	78.78514099121094	65.16901246068217	0.9393323425314843	0.0	111.0	111	0.5	1		234.83783783783784	150.0	0.0	993.0	8689.0	212.89610318357344	0.38014477181905587	0.6076517233391316
retrograde_Set3Cell3.1.12812	ID1341976	1341976	34	69.99089813232422	66.09063619250927	2.140945659317836	0.0	304.0	304	0.5	1		195.45945945945945	135.0	0.0	627.0	7232.0	166.10883222798282	0.3880460118000742	0.657920359023342
retrograde_Set3Cell3.1.12813	ID1495578	1495578	34	42.21142578125	66.07903500523929	2.2951080643370068	0.0	343.0	343	0.5	1		155.05405405405406	128.0	0.0	641.0	5737.0	133.62778859910046	0.2856465639841063	0.5156128723114387
retrograde_Set3Cell3.1.12814	ID903680	903680	34	93.28241729736328	65.72480992918037	1.5854330728722752	0.0	205.0	205	0.5	1		236.67567567567568	178.0	1.0	921.0	8757.0	216.49686346894703	0.5065532306277305	0.7351443450785758
retrograde_Set3Cell3.1.12815	ID847361	847361	34	76.00575256347656	65.7556222638452	1.5755469960704578	0.0	197.0	197	0.5	1		219.78378378378378	146.0	4.0	841.0	8132.0	196.6327845298234	0.45684307716688966	0.7010096328599241
retrograde_Set3Cell3.1.12816	ID843266	843266	34	76.03555297851562	65.70966139603239	1.4678686399867231	0.0	194.0	194	0.5	1		211.05405405405406	162.0	0.0	781.0	7809.0	188.21691769898928	0.5101415427640632	0.7575966992539976
retrograde_Set3Cell3.1.12817	ID830494	830494	34	67.7409896850586	65.76044856472507	1.480258469071257	0.0	190.0	190	0.5	1		208.59459459459458	155.0	13.0	737.0	7718.0	185.54161849081783	0.4535313696303299	0.7015758444403117
retrograde_Set3Cell3.1.12818	ID539675	539675	34	78.86103057861328	65.17010838792669	0.9311042413993141	0.0	123.0	123	0.5	1		256.43243243243245	180.0	11.0	861.0	9488.0	206.2460155225281	0.4035572832989468	0.7149775873860289
retrograde_Set3Cell3.1.12819	ID246294	246294	34	77.46492767333984	64.91241833389142	0.949181237935666	0.0	56.0	56	0.5	1		266.2162162162162	220.0	37.0	708.0	9850.0	159.65973108373234	0.4091791985121357	0.9683144932754042
retrograde_Set3Cell3.1.12820	ID247316	247316	34	75.14070892333984	65.00559743399485	0.9757450950250356	0.0	58.0	58	0.5	1		269.18918918918916	201.0	32.0	710.0	9960.0	177.97266298161853	0.4075366478060234	0.8758732620503447
retrograde_Set3Cell3.1.12821	ID1138696	1138696	34	84.1319580078125	65.92714242243275	1.7630367668083042	0.0	259.0	259	0.5	1		219.1081081081081	139.0	0.0	973.0	8107.0	216.97949004249017	0.5230972529700856	0.6936247239214482
retrograde_Set3Cell3.1.12822	ID457753	457753	34	73.95960998535156	65.14794657096239	0.9148137233091591	0.0	109.0	109	0.5	1		221.83783783783784	167.0	0.0	762.0	8208.0	198.4170010515891	0.3813340798557874	0.6172962395254772
retrograde_Set3Cell3.1.12823	ID811027	811027	34	70.10167694091797	65.79810876749703	1.4823210906351527	0.0	187.0	187	0.5	1		227.48648648648648	165.0	0.0	817.0	8417.0	190.09874942917045	0.4683563838263539	0.7633985089690084
retrograde_Set3Cell3.1.12824	ID1302066	1302066	34	76.02725982666016	66.09306210469893	2.032131004023491	0.0	296.0	296	0.5	1		207.24324324324326	174.0	0.0	670.0	7668.0	155.4345888514246	0.44656413084291857	0.8232066147586364
retrograde_Set3Cell3.1.12825	ID459814	459814	34	65.14496612548828	65.16033394380689	0.9277338320287598	0.0	105.0	105	0.5	1		243.51351351351352	210.0	47.0	694.0	9010.0	158.9852581603474	0.3620420746925362	0.8142630499442676
retrograde_Set3Cell3.1.12826	ID176163	176163	34	97.27017974853516	64.6780948912157	0.8370855948643552	0.0	40.0	40	0.5	1		279.4594594594595	201.0	27.0	790.0	10340.0	188.74830309680118	0.4518903359427107	0.9216478061275226
retrograde_Set3Cell3.1.12827	ID351270	351270	34	83.74597930908203	65.13842791729098	1.0060824426187638	0.0	85.0	85	0.5	1		283.64864864864865	255.0	36.0	700.0	10495.0	166.84627259450144	0.4167631528392895	1.0001986576289719
retrograde_Set3Cell3.1.12828	ID1018923	1018923	34	78.2418441772461	65.70664076734043	1.779493693088271	0.0	239.0	239	0.5	1		201.40540540540542	127.0	15.0	927.0	7452.0	195.32429721128167	0.4763730365631914	0.6654200985406441
retrograde_Set3Cell3.1.12829	ID1313328	1313328	34	72.03514099121094	66.12039602704944	2.035938427230896	0.0	297.0	297	0.5	1		216.7027027027027	171.0	0.0	592.0	8018.0	162.89820694478445	0.4340177491235929	0.8052504629060705
retrograde_Set3Cell3.1.12830	ID1023019	1023019	34	77.75421142578125	65.69661723416247	1.7701107465448203	0.0	233.0	233	0.5	1		225.02702702702703	159.0	0.0	1054.0	8326.0	223.1265817231812	0.47230034176117525	0.6470460836992312
retrograde_Set3Cell3.1.12831	ID272417	272417	34	84.73793029785156	65.0175656422488	0.9479945310785602	0.0	63.0	63	0.5	1		267.2432432432432	225.0	40.0	689.0	9888.0	168.04867109220427	0.39167244640071996	0.8951331454945005
retrograde_Set3Cell3.1.12832	ID263713	263713	34	71.83401489257812	65.02701581298713	0.9716997018170368	0.0	61.0	61	0.5	1		269.81081081081084	229.0	50.0	694.0	9983.0	156.069578115702	0.4037769115426063	0.9945221793935317
retrograde_Set3Cell3.1.12833	ID1054261	1054261	34	79.46975708007812	65.74114395174217	1.8039539571388001	0.0	247.0	247	0.5	1		224.1891891891892	161.0	39.0	856.0	8295.0	187.85526902938363	0.48736392382147764	0.7820912300148352
retrograde_Set3Cell3.1.12834	ID1561661	1561661	34	42.82095718383789	66.03970618296351	2.4922471740014633	0.0	356.0	356	0.5	1		164.86486486486487	114.0	34.0	680.0	6100.0	140.3955052624474	0.26384698367099335	0.49030072994388646
retrograde_Set3Cell3.1.12835	ID1539643	1539643	34	47.0345344543457	65.95999334183237	2.4404478066938227	0.0	351.0	351	0.5	1		160.3783783783784	124.0	0.0	644.0	5934.0	140.76504288102674	0.369104111066002	0.6143182316764516
retrograde_Set3Cell3.1.12836	ID323626	323626	34	86.23503875732422	65.20375827372227	0.9489207776042565	0.0	74.0	74	0.5	1		273.97297297297297	220.0	34.0	656.0	10137.0	169.31208634525353	0.406508842978349	0.9353567554490382
retrograde_Set3Cell3.1.12837	ID1412132	1412132	34	42.31767272949219	66.10792939731866	2.1173744879189287	0.0	322.0	322	0.5	1		150.8918918918919	100.0	0.0	531.0	5583.0	143.76365322287825	0.3100355693636435	0.49679273199195745
retrograde_Set3Cell3.1.12838	ID1161251	1161251	34	79.94965362548828	66.02061522578109	1.7875623446994509	0.0	267.0	267	0.5	1		225.64864864864865	150.0	0.0	845.0	8349.0	211.44623905856548	0.512884756783881	0.7235636026253777
retrograde_Set3Cell3.1.12839	ID2613	2613	34	76.76993560791016	64.69953861827013	0.7093893718407441	0.0	3.0	3	0.5	1		230.7027027027027	198.0	24.0	694.0	8536.0	163.63982550862275	0.43550454020288826	0.8554247013003125
retrograde_Set3Cell3.1.12840	ID38455	38455	34	73.42344665527344	64.75739362226277	0.733119482969445	0.0	11.0	11	0.5	1		226.83783783783784	157.0	28.0	745.0	8393.0	182.227195420307	0.395465431186911	0.7055401734744564
[truncated: 6,725 more rows]
