# Supplementary material for: Hundreds of myosin 10s are pushed to the tips of filopodia and could cause traffic jams on actin
Source: eLife. 2024 Oct 31;12:RP90603. doi: 10.7554/eLife.90603 (PMC11527427; doi:10.7554/eLife.90603)
Supplement: Figure 4—source data 8. [file elife-90603-fig4-data8.zip › Figure 4source data 8_240219Set3_growth_another_Cells.csv]

	LABEL	ID	TRACK_ID	QUALITY	POSITION_X	POSITION_Y	POSITION_Z	POSITION_T	FRAME	RADIUS	VISIBILITY	MANUAL_SPOT_COLOR	MEAN_INTENSITY_CH1	MEDIAN_INTENSITY_CH1	MIN_INTENSITY_CH1	MAX_INTENSITY_CH1	TOTAL_INTENSITY_CH1	STD_INTENSITY_CH1	CONTRAST_CH1	SNR_CH1
growth_another_Set3Cell2.23011	ID4599875	4599875	36	166.5464324951172	6.24515090912666	20.877945992012563	0.0	793.0	793	0.5	1		505.94594594594594	299.0	60.0	1830.0	18720.0	478.0114448854143	0.3474723991643357	0.5458788348130044
growth_another_Set3Cell2.23012	ID3309621	3309621	36	317.9397277832031	6.842907937280382	19.304379642635926	0.0	202.0	202	0.5	1		657.5675675675676	307.0	0.0	3046.0	24330.0	754.033691427517	0.7943928414907605	0.7721424391782379
growth_another_Set3Cell2.23013	ID2875424	2875424	36	219.1998291015625	6.941473747617235	19.207783822351526	0.0	4.0	4	0.5	1		472.56756756756755	229.0	0.0	2092.0	17485.0	527.8207050663101	0.7051018781587856	0.7404726540382638
growth_another_Set3Cell2.23014	ID3590205	3590205	36	237.955810546875	6.173643408498383	19.342600395027098	0.0	331.0	331	0.5	1		518.5405405405405	264.0	23.0	2312.0	19186.0	616.1201449660878	0.7740065275741553	0.7344068392013924
growth_another_Set3Cell2.23015	ID4950084	4950084	36	154.59091186523438	6.701743384110389	20.831611563298676	0.0	961.0	961	0.5	1		433.0810810810811	202.0	0.0	1973.0	16024.0	514.2606547472021	0.6364226428804642	0.6550373319936741
growth_another_Set3Cell2.23016	ID2986045	2986045	36	233.19639587402344	6.754694777425765	19.330000520057272	0.0	54.0	54	0.5	1		493.81081081081084	212.0	0.0	2595.0	18271.0	646.6645978419587	0.7622386053324813	0.6605987280522394
growth_another_Set3Cell2.23017	ID3201057	3201057	36	281.9004821777344	6.802911123428418	19.245269772154014	0.0	151.0	151	0.5	1		634.918918918919	243.0	55.0	2894.0	23492.0	769.3765289136672	0.7493296368188876	0.7069856295930568
growth_another_Set3Cell2.23018	ID3418157	3418157	36	183.73744201660156	6.141682750067293	19.36727520651193	0.0	252.0	252	0.5	1		466.7837837837838	251.0	0.0	2426.0	17271.0	584.743254919776	0.6549367991309708	0.6318274859922043
growth_another_Set3Cell2.23019	ID3518487	3518487	36	238.6486053466797	6.186038629110352	19.32263853769443	0.0	296.0	296	0.5	1		557.6216216216217	218.0	0.0	3112.0	20632.0	720.568230686779	0.7147277504650971	0.6451191865749294
growth_another_Set3Cell2.23020	ID4589668	4589668	36	167.60409545898438	6.2513303292234506	20.882035953014615	0.0	795.0	795	0.5	1		497.3783783783784	290.0	0.0	2002.0	18403.0	487.2528633603428	0.3338434787456835	0.5109760269185031
growth_another_Set3Cell2.23021	ID4677731	4677731	36	129.77450561523438	6.322166823879627	20.799454061909074	0.0	830.0	830	0.5	1		408.18918918918916	253.0	29.0	1820.0	15103.0	399.783541281879	0.36400401200126786	0.5449505635317187
growth_another_Set3Cell2.23022	ID4136985	4136985	36	297.69195556640625	6.455664307983663	19.59149372411058	0.0	584.0	584	0.5	1		639.8648648648649	364.0	32.0	2492.0	23675.0	614.1503689453225	0.7470037452519167	0.8909892934951903
growth_another_Set3Cell2.23023	ID3379221	3379221	36	269.1592102050781	6.755952312050759	19.275213547801574	0.0	234.0	234	0.5	1		581.7297297297297	385.0	0.0	2027.0	21524.0	596.3632677715381	0.7290650287186743	0.8226125083274229
growth_another_Set3Cell2.23024	ID3344404	3344404	36	307.5492248535156	6.8587006734219305	19.300287609724986	0.0	217.0	217	0.5	1		646.6486486486486	332.0	27.0	2713.0	23926.0	729.5796817428593	0.7644943157321474	0.7680325677414477
growth_another_Set3Cell2.23025	ID3237919	3237919	36	316.3682861328125	6.745335526391847	19.3157125746231	0.0	171.0	171	0.5	1		678.6756756756756	308.0	8.0	2925.0	25111.0	780.0567662411233	0.7595799987333123	0.7511567514097877
growth_another_Set3Cell2.23026	ID2914307	2914307	36	253.40855407714844	6.9573421366928185	19.181191855188484	0.0	20.0	20	0.5	1		500.7027027027027	247.0	26.0	2294.0	18526.0	549.4842463046024	0.7235014549588916	0.765037000519843
growth_another_Set3Cell2.23027	ID2947075	2947075	36	221.9274139404297	6.832397319162141	19.289852542704637	0.0	36.0	36	0.5	1		508.35135135135135	280.0	35.0	2156.0	18809.0	525.3383680076117	0.6890222052986367	0.7895010582954186
growth_another_Set3Cell2.23028	ID3129375	3129375	36	247.17520141601562	6.7966662387233905	19.330184833593744	0.0	121.0	121	0.5	1		550.081081081081	257.0	14.0	2944.0	20353.0	682.6276591385827	0.7374472466907469	0.6840567838554028
growth_another_Set3Cell2.23029	ID5001341	5001341	36	183.4114532470703	6.839274828244607	20.92397779743457	0.0	984.0	984	0.5	1		399.94594594594594	196.0	0.0	1617.0	14798.0	443.78222549316195	0.7039062724891333	0.744612846038913
growth_another_Set3Cell2.23030	ID3983373	3983373	36	268.0418395996094	6.045341505246627	19.725315481792894	0.0	511.0	511	0.5	1		612.1621621621622	330.0	51.0	2477.0	22650.0	630.8053280227283	0.7772097520197879	0.8487908293753124
growth_another_Set3Cell2.23031	ID2979868	2979868	36	218.77981567382812	6.749244074051451	19.319048006266176	0.0	50.0	50	0.5	1		505.1081081081081	215.0	7.0	2474.0	18689.0	647.9924032383826	0.7588023548957472	0.6725987452333473
growth_another_Set3Cell2.23032	ID3944461	3944461	36	277.02459716796875	5.927246640330191	19.82251532982104	0.0	494.0	494	0.5	1		616.8648648648649	280.0	14.0	2966.0	22824.0	709.5439130628664	0.7803986308526194	0.7621492009831573
growth_another_Set3Cell2.23033	ID2963487	2963487	36	214.44386291503906	6.779215636869707	19.30448677243862	0.0	41.0	41	0.5	1		477.35135135135135	273.0	0.0	2322.0	17662.0	581.4048702265256	0.7295175969673972	0.6926283659106727
growth_another_Set3Cell2.23034	ID3485696	3485696	36	260.92559814453125	6.107443147077779	19.352545906227018	0.0	283.0	283	0.5	1		543.6756756756756	272.0	1.0	2922.0	20116.0	679.732711114125	0.7384176894376906	0.6794847089394188
growth_another_Set3Cell2.23035	ID4567155	4567155	36	210.17369079589844	6.178008443067082	20.845698325917876	0.0	778.0	778	0.5	1		590.5405405405405	329.0	10.0	2379.0	21850.0	581.2182891992471	0.45198494597547656	0.6325608329745612
growth_another_Set3Cell2.23036	ID3092504	3092504	36	255.42398071289062	6.8076283563610405	19.31751239086614	0.0	102.0	102	0.5	1		571.4054054054054	247.0	43.0	2868.0	21142.0	680.3751603776102	0.7527214289813852	0.7213520560004437
growth_another_Set3Cell2.23037	ID2934811	2934811	36	229.7678985595703	6.962266988073665	19.19250337850228	0.0	30.0	30	0.5	1		483.7027027027027	268.0	32.0	1860.0	17897.0	501.8296448920614	0.7386724706860435	0.8190045841436526
growth_another_Set3Cell2.23038	ID4024325	4024325	36	273.7669677734375	6.1454756583120185	19.67319270519569	0.0	530.0	530	0.5	1		599.2162162162163	362.0	0.0	2180.0	22171.0	586.555488288057	0.7168221519098086	0.8530815715578842
growth_another_Set3Cell2.23039	ID3794947	3794947	36	240.6599884033203	5.611317325646206	20.004389554665305	0.0	426.0	426	0.5	1		499.97297297297297	193.0	0.0	2871.0	18499.0	660.979092226343	0.7937429112324306	0.6694350752717401
growth_another_Set3Cell2.23040	ID4417663	4417663	36	298.1200256347656	5.898575882050111	20.895844730205308	0.0	715.0	715	0.5	1		647.3783783783783	351.0	63.0	2729.0	23953.0	686.9221349756605	0.7463276891606366	0.8055351380684844
growth_another_Set3Cell2.23041	ID3414026	3414026	36	223.4427032470703	6.244829287598527	19.32971498394433	0.0	250.0	250	0.5	1		521.8108108108108	323.0	0.0	2300.0	19307.0	541.5465424667187	0.6649451390026141	0.7696498135279118
growth_another_Set3Cell2.23042	ID4802569	4802569	36	169.83111572265625	6.472356482121324	20.823956536531384	0.0	890.0	890	0.5	1		466.2162162162162	267.0	26.0	2219.0	17250.0	496.61107827258854	0.5969336026341393	0.7018432623482975
growth_another_Set3Cell2.23043	ID4026488	4026488	36	285.1713562011719	6.108268250174154	19.70187153908757	0.0	527.0	527	0.5	1		596.0	305.0	45.0	2010.0	22052.0	571.8715862071756	0.7238368050727257	0.8752301090684097
growth_another_Set3Cell2.23044	ID3872882	3872882	36	237.53221130371094	5.747989627525452	19.95085051854719	0.0	459.0	459	0.5	1		540.081081081081	191.0	22.0	2731.0	19983.0	677.9166770488989	0.75232201013923	0.6840730702161089
growth_another_Set3Cell2.23045	ID4896768	4896768	36	157.64312744140625	6.60511475892891	20.855557486136725	0.0	936.0	936	0.5	1		430.2162162162162	210.0	0.0	2229.0	15918.0	528.6202761873559	0.5927273042141361	0.6057402927127066
growth_another_Set3Cell2.23046	ID4352008	4352008	36	246.6967010498047	5.695854256483605	20.82986284060842	0.0	681.0	681	0.5	1		612.7567567567568	372.0	16.0	2183.0	22672.0	596.6319545491921	0.7065530261633229	0.850426076365204
growth_another_Set3Cell2.23047	ID3836022	3836022	36	200.41505432128906	5.687234511035181	19.97720617979816	0.0	443.0	443	0.5	1		513.1621621621622	177.0	0.0	2584.0	18987.0	699.0434938587916	0.750606283181565	0.6295121788520435
growth_another_Set3Cell2.23048	ID3653753	3653753	36	141.32382202148438	5.5246277199463965	20.031562372793367	0.0	356.0	356	0.5	1		358.27027027027026	185.0	0.0	1925.0	13256.0	463.99046018980516	0.6332085485475999	0.5987380251203618
growth_another_Set3Cell2.23049	ID4452369	4452369	36	315.4272766113281	5.933522962689714	20.88296066666314	0.0	728.0	728	0.5	1		677.7567567567568	381.0	6.0	3001.0	25077.0	696.0526562698403	0.644604980716309	0.763297451003836
growth_another_Set3Cell2.23050	ID3487847	3487847	36	239.6577911376953	6.139933597916481	19.333205115834225	0.0	285.0	285	0.5	1		565.2702702702703	258.0	0.0	3114.0	20915.0	711.4673276112251	0.7187216654017543	0.6644868099185445
growth_another_Set3Cell2.23051	ID3588194	3588194	36	247.1297149658203	6.2027571996664035	19.33033128389238	0.0	330.0	330	0.5	1		533.972972972973	341.0	0.0	2300.0	19757.0	602.1013889558657	0.7574019509316319	0.7644251332978937
growth_another_Set3Cell2.23052	ID4415509	4415509	36	289.529296875	5.873053719737604	20.877627133851444	0.0	711.0	711	0.5	1		648.3783783783783	360.0	36.0	2572.0	23990.0	661.7915646750682	0.7356098592568272	0.8304867830689246
growth_another_Set3Cell2.23053	ID4063334	4063334	36	265.4150695800781	6.303225372830997	19.662128531243162	0.0	547.0	547	0.5	1		589.0	318.0	0.0	1888.0	21793.0	533.0190740802184	0.7123768257739884	0.919417956173466
growth_another_Set3Cell2.23054	ID3754086	3754086	36	207.92758178710938	5.471450731304606	20.051115185291035	0.0	406.0	406	0.5	1		483.6756756756757	198.0	0.0	2378.0	17896.0	624.6120597820901	0.7382992782708387	0.6577816767205954
growth_another_Set3Cell2.23055	ID2889805	2889805	36	223.6302947998047	6.925369493690629	19.195605720513974	0.0	9.0	9	0.5	1		484.8918918918919	234.0	0.0	2250.0	17941.0	542.6487396600628	0.7148917866688234	0.745005890052859
growth_another_Set3Cell2.23056	ID4958255	4958255	36	150.7772216796875	6.704282062948006	20.849089446059235	0.0	962.0	962	0.5	1		394.3783783783784	143.0	0.0	2012.0	14592.0	510.22164853192055	0.6444505126554708	0.6058330698012495
growth_another_Set3Cell2.23057	ID4239397	4239397	36	280.07354736328125	6.317571297201898	19.776194520033528	0.0	630.0	630	0.5	1		651.5405405405405	335.0	23.0	2510.0	24107.0	661.2070861771	0.7352342187051744	0.83502898039752
growth_another_Set3Cell2.23058	ID4100187	4100187	36	269.94232177734375	6.3780857675109255	19.59823161978271	0.0	566.0	566	0.5	1		627.2972972972973	408.0	0.0	1997.0	23210.0	537.6032130807206	0.7214816135502562	0.9780576080801126
growth_another_Set3Cell2.23059	ID3453019	3453019	36	225.15768432617188	6.067604296963524	19.388840560085402	0.0	264.0	264	0.5	1		522.0540540540541	234.0	0.0	2766.0	19316.0	670.6971474992746	0.7478094349816985	0.6660638600339569
growth_another_Set3Cell2.23060	ID4636713	4636713	36	126.80946350097656	6.229158218282554	20.835141530197138	0.0	813.0	813	0.5	1		396.64864864864865	206.0	0.0	1832.0	14676.0	437.35805419309196	0.38722246307460334	0.5063062359641525
growth_another_Set3Cell2.23061	ID3907668	3907668	36	273.4472351074219	5.848753549282727	19.85541404156992	0.0	477.0	477	0.5	1		593.5135135135135	283.0	26.0	2961.0	21960.0	732.8667311630714	0.7873184627514815	0.7134837635263931
growth_another_Set3Cell2.23062	ID3553351	3553351	36	242.70538330078125	6.227845811823248	19.29880219188864	0.0	314.0	314	0.5	1		584.6486486486486	297.0	12.0	2745.0	21632.0	703.419474038398	0.7551831950146771	0.715221273072273
growth_another_Set3Cell2.23063	ID4382771	4382771	36	267.2838134765625	5.7924951585660756	20.790356322145108	0.0	695.0	695	0.5	1		613.6756756756756	287.0	0.0	2667.0	22706.0	681.7646243411306	0.7787881629758354	0.7881875192669032
growth_another_Set3Cell2.23064	ID3723337	3723337	36	192.54656982421875	5.368845144164249	20.218604848587233	0.0	388.0	388	0.5	1		454.97297297297297	222.0	3.0	2585.0	16834.0	588.6257293469673	0.7633563413349341	0.6692117945681678
growth_another_Set3Cell2.23065	ID2984026	2984026	36	222.44232177734375	6.75745743772428	19.32081973758051	0.0	52.0	52	0.5	1		512.6216216216217	241.0	11.0	2905.0	18967.0	652.1152910742492	0.7292837198700781	0.6630294175579948
growth_another_Set3Cell2.23066	ID4757553	4757553	36	163.35427856445312	6.430132691430214	20.866359266825103	0.0	868.0	868	0.5	1		412.5405405405405	271.0	0.0	1712.0	15264.0	428.4215599535498	0.515963900437326	0.6554744507368715
growth_another_Set3Cell2.23067	ID3620941	3620941	36	133.609375	5.798938577939908	19.755611417247827	0.0	345.0	345	0.5	1		407.1621621621622	230.0	39.0	1802.0	15065.0	425.4386960351445	0.5526333653255852	0.6812846531616651
growth_another_Set3Cell2.23068	ID3686467	3686467	36	167.8112030029297	5.351797009271634	20.184041091247487	0.0	376.0	376	0.5	1		429.7837837837838	174.0	0.0	2205.0	15902.0	550.5246051184643	0.6968311539073201	0.6411980844513993
growth_another_Set3Cell2.23069	ID4948016	4948016	36	162.397216796875	6.656060809137022	20.828064283917413	0.0	954.0	954	0.5	1		432.2162162162162	217.0	0.0	1917.0	15992.0	504.9562211571269	0.6556810104706516	0.6779431294996912
growth_another_Set3Cell2.23070	ID4345918	4345918	36	227.95193481445312	5.650874187185052	20.87740598944751	0.0	678.0	678	0.5	1		580.4864864864865	335.0	53.0	2229.0	21478.0	574.9516705110294	0.7150348636912784	0.8418700009678084
growth_another_Set3Cell2.23071	ID4276287	4276287	36	235.82078552246094	5.895905628581066	20.362891946825744	0.0	647.0	647	0.5	1		537.8108108108108	258.0	35.0	2703.0	19899.0	653.7388553474476	0.6820910801857905	0.6671877867956422
growth_another_Set3Cell2.23072	ID4530234	4530234	36	276.2372741699219	6.129693099681102	20.839081143078126	0.0	765.0	765	0.5	1		657.1621621621622	418.0	8.0	2675.0	24315.0	636.8270964325802	0.5261364353033869	0.7115182249269377
growth_another_Set3Cell2.23073	ID4602055	4602055	36	147.13636779785156	6.2335827726408075	20.88434111119529	0.0	797.0	797	0.5	1		469.5945945945946	315.0	12.0	2101.0	17375.0	492.6607723744977	0.3383375951028842	0.4819363472187491
growth_another_Set3Cell2.23074	ID4278464	4278464	36	205.18698120117188	5.85292193606598	20.37692746927809	0.0	648.0	648	0.5	1		527.3513513513514	310.0	0.0	2728.0	19512.0	685.8765768552522	0.6768815302793414	0.6207180433073957
growth_another_Set3Cell2.23075	ID4749513	4749513	36	156.77565002441406	6.430659332566825	20.816893510076262	0.0	861.0	861	0.5	1		422.64864864864865	253.0	0.0	1646.0	15638.0	418.9055327222897	0.540284739470251	0.7078073568342752
growth_another_Set3Cell2.23076	ID3725501	3725501	36	194.7323760986328	5.425700988056239	20.116279200965952	0.0	397.0	397	0.5	1		496.0	222.0	42.0	2432.0	18352.0	624.5158569288337	0.7294397693365073	0.669965128205744
growth_another_Set3Cell2.23077	ID3311801	3311801	36	314.4240417480469	6.841026667960085	19.296744396437536	0.0	200.0	200	0.5	1		640.6756756756756	261.0	0.0	3056.0	23705.0	779.6848029119792	0.7710155078437183	0.7154675006242404
growth_another_Set3Cell2.23078	ID3909814	3909814	36	251.6789093017578	5.828242684057161	19.848395193479423	0.0	476.0	476	0.5	1		581.5135135135135	238.0	0.0	2986.0	21516.0	718.2691240297988	0.7512828429513781	0.6946240042350422
growth_another_Set3Cell2.23079	ID3520696	3520696	36	273.982177734375	6.215771490832115	19.333842800950997	0.0	299.0	299	0.5	1		561.027027027027	228.0	0.0	2672.0	20758.0	694.6988350871703	0.7544005643124392	0.6945291126449393
growth_another_Set3Cell2.23080	ID4718790	4718790	36	153.76925659179688	6.400536672669935	20.798745541404863	0.0	858.0	858	0.5	1		450.3783783783784	263.0	18.0	1915.0	16664.0	447.47553324495055	0.49337910698298043	0.665041761460988
growth_another_Set3Cell2.23081	ID3420324	3420324	36	205.18846130371094	6.103603662349344	19.357707446686735	0.0	253.0	253	0.5	1		511.86486486486484	259.0	36.0	2588.0	18939.0	604.2635169343736	0.6556718977944196	0.6709207662324778
growth_another_Set3Cell2.23082	ID4384977	4384977	36	287.9573059082031	5.789274459545065	20.855623789600205	0.0	698.0	698	0.5	1		643.1891891891892	281.0	55.0	2853.0	23798.0	703.2983339568966	0.7434082226441636	0.7799332106541651
growth_another_Set3Cell2.23083	ID3381412	3381412	36	262.5058898925781	6.7228597674802595	19.277588066527805	0.0	236.0	236	0.5	1		606.9459459459459	372.0	0.0	1899.0	22457.0	570.7664898063708	0.6696970596025732	0.8530259693746368
growth_another_Set3Cell2.23084	ID3240109	3240109	36	300.50311279296875	6.732489892744611	19.31621959803077	0.0	169.0	169	0.5	1		650.1351351351351	268.0	20.0	2802.0	24055.0	739.7451574007754	0.7929993528138979	0.7773994017724678
growth_another_Set3Cell2.23085	ID4958421	4958421	36	162.63914489746094	6.748563290808223	20.84761932776396	0.0	966.0	966	0.5	1		413.72972972972974	201.0	0.0	1720.0	15308.0	481.91295022191673	0.6718985959274546	0.6900362853587799
growth_another_Set3Cell2.23086	ID4139167	4139167	36	291.8645935058594	6.4526415022948225	19.61052798511628	0.0	587.0	587	0.5	1		646.8378378378378	314.0	8.0	2524.0	23933.0	630.7769245371366	0.7507779572222003	0.8794882837034625
growth_another_Set3Cell2.23087	ID4712678	4712678	36	151.71292114257812	6.3614712971574425	20.85912006301053	0.0	843.0	843	0.5	1		417.94594594594594	243.0	0.0	1743.0	15464.0	443.3769994752363	0.4734770538814627	0.6058045239552262
growth_another_Set3Cell2.23088	ID5003502	5003502	36	178.87547302246094	6.858150273044263	20.936085593941815	0.0	985.0	985	0.5	1		405.6756756756757	232.0	0.0	1546.0	15010.0	433.72726031036643	0.6650569395416358	0.7471744022107547
growth_another_Set3Cell2.23089	ID3094669	3094669	36	259.91058349609375	6.806981003796822	19.305397969169455	0.0	104.0	104	0.5	1		569.1891891891892	262.0	17.0	2832.0	21060.0	705.4276416881165	0.7424925892511921	0.6876308439133509
growth_another_Set3Cell2.23090	ID3020940	3020940	36	244.28489685058594	6.797041100642574	19.30656368385569	0.0	69.0	69	0.5	1		540.4864864864865	219.0	6.0	3175.0	19998.0	696.156895694802	0.7724613769311535	0.6767179554138958
growth_another_Set3Cell2.23091	ID4761835	4761835	36	159.1857452392578	6.441873475400079	20.871383542136275	0.0	874.0	874	0.5	1		429.4054054054054	257.0	5.0	2057.0	15888.0	460.25539163113075	0.5530799087712933	0.6644965018860878
growth_another_Set3Cell2.23092	ID4495591	4495591	36	282.1365966796875	6.045742491827892	20.84998685305413	0.0	749.0	749	0.5	1		694.7837837837837	522.0	69.0	2889.0	25707.0	723.3660182759461	0.5950971635788271	0.7166750802090283
growth_another_Set3Cell2.23093	ID3131529	3131529	36	286.5185852050781	6.809788953866002	19.329916352127434	0.0	119.0	119	0.5	1		596.1891891891892	281.0	23.0	3051.0	22059.0	724.909413414985	0.7975811664779606	0.7298216356609909
growth_another_Set3Cell2.23094	ID4569325	4569325	36	182.34580993652344	6.221937142078853	20.824119200645164	0.0	785.0	785	0.5	1		575.4864864864865	418.0	9.0	2053.0	21293.0	541.7499741896944	0.4102967933731453	0.6180930079465445
growth_another_Set3Cell2.23095	ID3219611	3219611	36	327.6506652832031	6.69056898031323	19.30087888168554	0.0	162.0	162	0.5	1		667.9459459459459	310.0	29.0	2863.0	24714.0	739.569241967014	0.7762616939978702	0.7893937408870358
growth_another_Set3Cell2.23096	ID3291295	3291295	36	318.7222900390625	6.849047713505253	19.30682295160858	0.0	195.0	195	0.5	1		664.5405405405405	331.0	0.0	3391.0	24588.0	793.0268523754972	0.7817428548136597	0.7353303266338576
growth_another_Set3Cell2.23097	ID4847864	4847864	36	160.96527099609375	6.5468760869158045	20.846873291333786	0.0	909.0	909	0.5	1		444.4594594594595	239.0	2.0	2037.0	16445.0	494.96748459955506	0.6397871885513654	0.7007022781616389
growth_another_Set3Cell2.23098	ID3760266	3760266	36	220.25570678710938	5.474931791802365	20.036727291495083	0.0	411.0	411	0.5	1		503.0	249.0	0.0	2429.0	18611.0	620.1940556524761	0.7464694688345075	0.6933003715722611
growth_another_Set3Cell2.23099	ID3985551	3985551	36	298.65411376953125	6.075819765880143	19.69926353751091	0.0	516.0	516	0.5	1		632.1351351351351	354.0	0.0	2368.0	23389.0	640.4270780833228	0.7659764774212282	0.8562503415799653
growth_another_Set3Cell2.23100	ID4173962	4173962	36	277.04010009765625	6.394585242750905	19.6270918463947	0.0	599.0	599	0.5	1		641.5135135135135	401.0	0.0	2822.0	23736.0	713.395426488378	0.7255824130041656	0.7562345688139505
growth_another_Set3Cell2.23101	ID4243702	4243702	36	305.78076171875	6.263002627396967	19.83010515640732	0.0	633.0	633	0.5	1		635.4324324324324	376.0	61.0	2004.0	23511.0	589.0187009170677	0.7383926467122319	0.9164521119482009
growth_another_Set3Cell2.23102	ID4854012	4854012	36	169.4249725341797	6.535801539806424	20.83389269593925	0.0	914.0	914	0.5	1		432.1081081081081	198.0	11.0	1873.0	15988.0	508.94426587374556	0.6064577058429967	0.6410374588212233
growth_another_Set3Cell2.23103	ID3797121	3797121	36	224.97781372070312	5.604409720321966	19.977548750412097	0.0	428.0	428	0.5	1		521.3783783783783	213.0	0.0	2997.0	19291.0	667.1585831532673	0.7402049372468047	0.6648222043707775
growth_another_Set3Cell2.23104	ID3346575	3346575	36	302.2362060546875	6.86385855765209	19.28124066978836	0.0	219.0	219	0.5	1		649.7567567567568	323.0	25.0	2694.0	24041.0	710.3830502468919	0.7716913614364775	0.796789826741033
growth_another_Set3Cell2.23105	ID3655925	3655925	36	137.50941467285156	5.431396871707192	20.086840168532316	0.0	361.0	361	0.5	1		378.8918918918919	216.0	0.0	1792.0	14019.0	458.74071493987054	0.6494676476145115	0.650416785355035
growth_another_Set3Cell2.23106	ID2951397	2951397	36	224.90798950195312	6.879113544572232	19.2643182566304	0.0	35.0	35	0.5	1		518.2162162162163	242.0	42.0	2087.0	19174.0	546.4677552312739	0.6940630366699417	0.7770443428541683
growth_another_Set3Cell2.23107	ID4241545	4241545	36	294.0498962402344	6.291984515286404	19.813770184335883	0.0	631.0	631	0.5	1		603.972972972973	424.0	0.0	2316.0	22347.0	616.5859175278769	0.7517890334922748	0.8407523350103311
growth_another_Set3Cell2.23108	ID4532366	4532366	36	262.29278564453125	6.10606807556976	20.817397882972035	0.0	763.0	763	0.5	1		740.6216216216217	556.0	96.0	2785.0	27403.0	614.6153427303288	0.5774906717605506	0.8822692817874539
growth_another_Set3Cell2.23109	ID4493448	4493448	36	274.8111877441406	6.025024835463496	20.859537503603367	0.0	744.0	744	0.5	1		701.7567567567568	424.0	49.0	2898.0	25965.0	770.2507313785487	0.6034392154883456	0.6857495136729379
growth_another_Set3Cell2.23110	ID3623140	3623140	36	133.4176483154297	5.707984628384138	19.831542591258103	0.0	347.0	347	0.5	1		364.4864864864865	224.0	0.0	2036.0	13486.0	462.29245322881087	0.5340404098958635	0.5489489310337986
growth_another_Set3Cell2.23111	ID3490022	3490022	36	255.57577514648438	6.105366129516974	19.366510595737104	0.0	284.0	284	0.5	1		581.8108108108108	249.0	49.0	3129.0	21527.0	707.6235203457743	0.7170274088378893	0.6867015884219786
growth_another_Set3Cell2.23112	ID4311188	4311188	36	213.80026245117188	5.6634480342252145	20.56091850180245	0.0	661.0	661	0.5	1		535.7297297297297	304.0	26.0	2392.0	19822.0	592.3057416500296	0.7030454661675223	0.7467701848695155
growth_another_Set3Cell2.23113	ID3838191	3838191	36	203.2540740966797	5.687582520270545	19.960911393653912	0.0	445.0	445	0.5	1		541.9459459459459	218.0	17.0	2396.0	20052.0	674.2299288796048	0.7345905337334727	0.6808105801319825
growth_another_Set3Cell2.23114	ID4759698	4759698	36	161.91790771484375	6.427941005847675	20.880094274149357	0.0	872.0	872	0.5	1		430.56756756756755	236.0	28.0	2016.0	15931.0	445.3126579869063	0.5437310361566796	0.6811123527323367
growth_another_Set3Cell2.23115	ID3096819	3096819	36	265.3395690917969	6.818172710345189	19.306806144422385	0.0	106.0	106	0.5	1		564.3243243243244	280.0	25.0	2834.0	20880.0	689.6863640675962	0.7692889625983987	0.7115376081506647
growth_another_Set3Cell2.23116	ID4702362	4702362	36	139.15225219726562	6.378204697922939	20.82655520750577	0.0	849.0	849	0.5	1		400.6756756756757	266.0	0.0	1738.0	14825.0	420.40648676502855	0.4698956448454503	0.6093523381309197
growth_another_Set3Cell2.23117	ID4638873	4638873	36	128.628662109375	6.225183469656532	20.851015913808975	0.0	812.0	812	0.5	1		382.2432432432432	234.0	0.0	1655.0	14143.0	419.10164541455714	0.337857522601618	0.4606532879263306
growth_another_Set3Cell2.23118	ID3688664	3688664	36	178.28506469726562	5.356939860537501	20.175540417188195	0.0	374.0	374	0.5	1		411.1081081081081	159.0	14.0	2181.0	15211.0	552.9623647924666	0.750103577274178	0.6373059135108541
growth_another_Set3Cell2.23119	ID4454564	4454564	36	300.9746398925781	5.93701071587307	20.879582316791698	0.0	729.0	729	0.5	1		647.2432432432432	363.0	0.0	2917.0	23948.0	692.5767268126489	0.6393427732205592	0.7289430801369979
growth_another_Set3Cell2.23120	ID4028634	4028634	36	282.870361328125	6.14883963507586	19.68840299349088	0.0	533.0	533	0.5	1		594.1891891891892	346.0	0.0	2256.0	21985.0	579.1839008389227	0.7255896988685826	0.8627636297383483
growth_another_Set3Cell2.23121	ID3987664	3987664	36	307.2112731933594	6.0628971588766145	19.70276913815583	0.0	515.0	515	0.5	1		649.5945945945946	366.0	48.0	2417.0	24035.0	661.0275863910446	0.7808174773224759	0.8617532509160482
growth_another_Set3Cell2.23122	ID3455172	3455172	36	228.83718872070312	6.057315570364632	19.384248470554095	0.0	269.0	269	0.5	1		562.5135135135135	255.0	0.0	2958.0	20813.0	716.1195051425744	0.7245248309277275	0.6600263515914727
growth_another_Set3Cell2.23123	ID3057882	3057882	36	247.30462646484375	6.819382776750487	19.29717170230731	0.0	86.0	86	0.5	1		544.8648648648649	214.0	4.0	3005.0	20160.0	724.4533250114324	0.7545824054710194	0.6469061707956558
growth_another_Set3Cell2.23124	ID4706483	4706483	36	143.7483673095703	6.377051193483393	20.852475297399597	0.0	846.0	846	0.5	1		424.64864864864865	237.0	12.0	1694.0	15712.0	426.72663746609857	0.47932803905166455	0.6448791475056969
growth_another_Set3Cell2.23125	ID3875023	3875023	36	257.095947265625	5.7510772595706285	19.92631778566987	0.0	462.0	462	0.5	1		560.3513513513514	271.0	17.0	2938.0	20733.0	701.5784669909314	0.7519786860111103	0.68563168755384
growth_another_Set3Cell2.23126	ID4348087	4348087	36	236.84478759765625	5.696555472963952	20.826313937284418	0.0	680.0	680	0.5	1		560.6216216216217	300.0	41.0	2270.0	20743.0	605.9716876110518	0.731735980888284	0.7818442304511836
growth_another_Set3Cell2.23127	ID4102340	4102340	36	285.2895812988281	6.421046872319881	19.581052123119825	0.0	571.0	571	0.5	1		634.6216216216217	427.0	0.0	2087.0	23481.0	573.0487351463686	0.7387890329202504	0.9410806622273384
growth_another_Set3Cell2.23128	ID4065477	4065477	36	238.78602600097656	6.388777261533997	19.64408783014609	0.0	553.0	553	0.5	1		609.3513513513514	421.0	0.0	1906.0	22546.0	522.7699842726785	0.6893816365672061	0.9513034504167129
growth_another_Set3Cell2.23129	ID4901047	4901047	36	186.92469787597656	6.580750438056748	20.846691239313586	0.0	933.0	933	0.5	1		465.13513513513516	225.0	32.0	2088.0	17210.0	553.6027036182658	0.6761030024591284	0.6778336111762778
growth_another_Set3Cell2.23130	ID3555529	3555529	36	226.17422485351562	6.236365996011662	19.30356271274633	0.0	315.0	315	0.5	1		558.5945945945946	279.0	4.0	2726.0	20668.0	695.1254666708842	0.7297854096594826	0.6780574181338959
growth_another_Set3Cell2.23131	ID3023148	3023148	36	226.29701232910156	6.7862262809594025	19.311582266431177	0.0	70.0	70	0.5	1		509.97297297297297	208.0	33.0	2859.0	18869.0	644.4833196051309	0.7686376618800026	0.6877779781531301
growth_another_Set3Cell2.23132	ID3313974	3313974	36	312.1484375	6.833243306044855	19.30311306139395	0.0	199.0	199	0.5	1		653.081081081081	325.0	0.0	3316.0	24164.0	777.3484267537798	0.7548134094643295	0.7227532233226446
growth_another_Set3Cell2.23133	ID4763983	4763983	36	163.70468139648438	6.427486043617923	20.857067040577213	0.0	870.0	870	0.5	1		431.3243243243243	260.0	37.0	1967.0	15959.0	445.4218383893117	0.5478929918722693	0.6855154569827713
growth_another_Set3Cell2.23134	ID5005636	5005636	36	184.92257690429688	6.828603610014601	20.925708921202187	0.0	983.0	983	0.5	1		439.7837837837838	246.0	18.0	1845.0	16272.0	454.99719993858423	0.6521425872718806	0.7630544319492373
growth_another_Set3Cell2.23135	ID3911986	3911986	36	268.43048095703125	5.86195693554752	19.84444822745061	0.0	480.0	480	0.5	1		582.2702702702703	259.0	0.0	2898.0	21544.0	727.5484958501486	0.7962213690582605	0.7095232563973318
growth_another_Set3Cell2.23136	ID3205409	3205409	36	287.4210510253906	6.773066363247358	19.258990039493455	0.0	155.0	155	0.5	1		651.0	283.0	46.0	2896.0	24087.0	781.077105313198	0.7770545158665583	0.7288997708473777
growth_another_Set3Cell2.23137	ID3950894	3950894	36	277.2058410644531	5.9554265493246765	19.78073779063953	0.0	499.0	499	0.5	1		575.918918918919	244.0	24.0	2872.0	21309.0	710.8316873126068	0.7750630164767962	0.7075347915194579
growth_another_Set3Cell2.23138	ID3422502	3422502	36	199.34249877929688	6.0497365279741615	19.35053317439053	0.0	254.0	254	0.5	1		491.7567567567568	250.0	22.0	2454.0	18195.0	597.8921960337651	0.6586812805368704	0.653235569313891
growth_another_Set3Cell2.23139	ID4141355	4141355	36	287.653076171875	6.4709786346158005	19.58237244521566	0.0	585.0	585	0.5	1		675.5405405405405	420.0	72.0	2517.0	24995.0	614.9217020887291	0.7353380497240427	0.931031857295036
growth_another_Set3Cell2.23140	ID4954450	4954450	36	147.95326232910156	6.699623462409146	20.828409074415717	0.0	957.0	957	0.5	1		419.27027027027026	224.0	0.0	2066.0	15513.0	497.0099847336319	0.6093607852525736	0.6388222555955316
growth_another_Set3Cell2.23141	ID3727651	3727651	36	215.00155639648438	5.420359354678574	20.143829721598472	0.0	396.0	396	0.5	1		493.6756756756757	192.0	12.0	2445.0	18266.0	621.2887168375663	0.7310777956383704	0.6711587651323576
growth_another_Set3Cell2.23142	ID3348776	3348776	36	307.7819519042969	6.85338627999739	19.295642271833625	0.0	220.0	220	0.5	1		660.081081081081	356.0	47.0	2584.0	24423.0	737.2604461555397	0.76459529851975	0.7758769533293383
growth_another_Set3Cell2.23143	ID3641641	3641641	36	150.13839721679688	5.451895228055829	20.06319409587672	0.0	359.0	359	0.5	1		376.18918918918916	160.0	0.0	1937.0	13919.0	483.53828056191037	0.6715706454117939	0.6251329828518621
growth_another_Set3Cell2.23144	ID4497754	4497754	36	260.6830139160156	6.037841551593819	20.828655833118138	0.0	746.0	746	0.5	1		691.0540540540541	456.0	0.0	2926.0	25569.0	749.5362990967573	0.6117405008914294	0.6998765781457932
growth_another_Set3Cell2.23145	ID3557673	3557673	36	233.80104064941406	6.228132709617156	19.300219950155068	0.0	317.0	317	0.5	1		559.4054054054054	232.0	0.0	2743.0	20698.0	717.4189253249558	0.694299957378666	0.6390585708204551
growth_another_Set3Cell2.23146	ID3133710	3133710	36	251.37660217285156	6.820502727104719	19.326328860979636	0.0	120.0	120	0.5	1		561.027027027027	219.0	5.0	3023.0	20758.0	738.0513564819217	0.766725043782837	0.6597780759746243
growth_another_Set3Cell2.23147	ID3242263	3242263	36	315.5831298828125	6.753347132089532	19.32756910726299	0.0	172.0	172	0.5	1		647.9459459459459	278.0	0.0	2948.0	23974.0	776.7711641413072	0.7969131068996732	0.7398770748016938
growth_another_Set3Cell2.23148	ID3457308	3457308	36	234.64833068847656	6.058827342587638	19.379951050178533	0.0	271.0	271	0.5	1		538.3243243243244	226.0	8.0	2627.0	19918.0	675.2746788469799	0.7366450900024397	0.6763021378492956
growth_another_Set3Cell2.23149	ID3383579	3383579	36	256.2508544921875	6.745551129894049	19.280691203092683	0.0	235.0	235	0.5	1		594.6216216216217	434.0	0.0	2142.0	22001.0	608.5513011950482	0.7140665429118929	0.8141126523867588
growth_another_Set3Cell2.23150	ID3762443	3762443	36	230.18081665039062	5.520584311079639	20.048605088033987	0.0	412.0	412	0.5	1		496.27027027027026	242.0	22.0	2499.0	18362.0	638.7887691495457	0.7730298448498613	0.6774405641047139
growth_another_Set3Cell2.23151	ID2875673	2875673	36	232.20761108398438	6.944181549144493	19.20392327369075	0.0	6.0	6	0.5	1		479.97297297297297	231.0	32.0	2235.0	17759.0	535.3368869997495	0.7153617500082428	0.7478071321543914
growth_another_Set3Cell2.23152	ID3522829	3522829	36	238.7577667236328	6.213188848863557	19.33139029055246	0.0	301.0	301	0.5	1		550.6756756756756	279.0	0.0	2688.0	20375.0	683.3834149962171	0.7700793110807883	0.7011390955756247
growth_another_Set3Cell2.23153	ID4905328	4905328	36	186.3664093017578	6.619336828138936	20.855133787206288	0.0	938.0	938	0.5	1		423.6756756756757	192.0	0.0	2245.0	15676.0	531.241316480878	0.6567793337533789	0.632304819835179
growth_another_Set3Cell2.23154	ID4176130	4176130	36	288.47381591796875	6.385593989670598	19.62225980493703	0.0	601.0	601	0.5	1		661.2972972972973	334.0	34.0	2920.0	24468.0	742.0773718594482	0.7720489232109486	0.7765093121773956
growth_another_Set3Cell2.23155	ID2953580	2953580	36	217.22476196289062	6.77740518117894	19.283179901561127	0.0	39.0	39	0.5	1		496.94594594594594	260.0	5.0	2205.0	18387.0	593.6126190045504	0.7698420815160174	0.7282879981071155
growth_another_Set3Cell2.23156	ID3914105	3914105	36	269.91473388671875	5.847307123636981	19.836984493119765	0.0	482.0	482	0.5	1		599.9459459459459	253.0	32.0	3015.0	22198.0	735.9387786262428	0.7572322620618893	0.7025874238160342
growth_another_Set3Cell2.23157	ID4456710	4456710	36	292.52044677734375	5.946747251568568	20.85349933884331	0.0	730.0	730	0.5	1		659.5945945945946	392.0	0.0	3104.0	24405.0	717.1480731751699	0.6628803749100382	0.7332843249792731
growth_another_Set3Cell2.23158	ID3492210	3492210	36	251.56654357910156	6.136617955625967	19.347430497883266	0.0	286.0	286	0.5	1		554.7837837837837	253.0	10.0	2864.0	20527.0	677.6206794994418	0.7455395817278307	0.6993717844234919
growth_another_Set3Cell2.23159	ID3754366	3754366	36	197.5013885498047	5.485504805204712	20.04876780391346	0.0	407.0	407	0.5	1		466.6216216216216	227.0	0.0	2581.0	17265.0	631.4355052555227	0.7366812940865826	0.6269391225655333
growth_another_Set3Cell2.23160	ID3877235	3877235	36	278.9053039550781	5.761946973384506	19.922434936750328	0.0	465.0	465	0.5	1		589.2972972972973	275.0	23.0	2997.0	21804.0	720.9994168923849	0.7416271764425773	0.6960813124334735
growth_another_Set3Cell2.23161	ID4503822	4503822	36	300.6358642578125	6.079360743775713	20.827814736988078	0.0	752.0	752	0.5	1		732.1891891891892	431.0	23.0	3073.0	27091.0	725.9579050329846	0.582640000831353	0.742608692584119
growth_another_Set3Cell2.23162	ID3737970	3737970	36	209.55319213867188	5.426367362753915	20.06445740117565	0.0	399.0	399	0.5	1		478.5945945945946	211.0	0.0	2395.0	17708.0	654.0449126380754	0.735433860349757	0.620191439907306
growth_another_Set3Cell2.23163	ID3135843	3135843	36	267.0506286621094	6.8093513166783515	19.31172611460751	0.0	124.0	124	0.5	1		583.1081081081081	267.0	14.0	3098.0	21575.0	725.989928908712	0.767631808234243	0.6976050793370508
growth_another_Set3Cell2.23164	ID4419855	4419855	36	278.0171813964844	5.881737573317821	20.892974923785346	0.0	713.0	713	0.5	1		599.0	333.0	10.0	2459.0	22163.0	657.1700270435684	0.7450104343198083	0.7782934899619893
growth_another_Set3Cell2.23165	ID4358414	4358414	36	269.09332275390625	5.743974009068193	20.80393772709128	0.0	685.0	685	0.5	1		579.3243243243244	318.0	72.0	2662.0	21435.0	630.9785633818692	0.7431673671036627	0.7828610728802281
growth_another_Set3Cell2.23166	ID4808966	4808966	36	180.5851593017578	6.526455542981767	20.844561993569133	0.0	896.0	896	0.5	1		429.72972972972974	218.0	0.0	1989.0	15900.0	510.5160052256849	0.6149738626403006	0.641072568348031
growth_another_Set3Cell2.23167	ID3799400	3799400	36	217.98709106445312	5.590990413027527	19.995937393162592	0.0	425.0	425	0.5	1		506.4594594594595	245.0	20.0	2999.0	18739.0	658.6529011126756	0.7132438524373991	0.6402313388096506
growth_another_Set3Cell2.23168	ID2873721	2873721	36	239.15512084960938	6.935222534884196	19.19708372977925	0.0	1.0	1	0.5	1		496.81081081081084	223.0	0.0	2354.0	18382.0	578.3752548609211	0.7596907216494847	0.7416718702251671
growth_another_Set3Cell2.23169	ID3099004	3099004	36	246.37576293945312	6.805650504056336	19.322058519753178	0.0	109.0	109	0.5	1		557.3513513513514	260.0	2.0	2926.0	20622.0	692.544912952551	0.7904508752362571	0.7105973532063172
growth_another_Set3Cell2.23170	ID4552979	4552979	36	207.96749877929688	6.185444236461752	20.83457491595489	0.0	777.0	777	0.5	1		588.2972972972973	396.0	12.0	2260.0	21767.0	587.0044891397938	0.48189451875223993	0.6518086523499927
growth_another_Set3Cell2.23171	ID4903187	4903187	36	160.06219482421875	6.610783724131546	20.848295685543555	0.0	937.0	937	0.5	1		423.9189189189189	236.0	0.0	2152.0	15685.0	497.6276150328107	0.6312848603336592	0.6593315992019014
growth_another_Set3Cell2.23172	ID3279208	3279208	36	300.96075439453125	6.79736341645824	19.302125666797487	0.0	187.0	187	0.5	1		675.1621621621622	336.0	13.0	3060.0	24981.0	785.0466197591039	0.7471691984582282	0.7355744544985572
growth_another_Set3Cell2.23173	ID3809639	3809639	36	230.25570678710938	5.616414598517095	19.991905690328323	0.0	432.0	432	0.5	1		519.3243243243244	194.0	8.0	2796.0	19215.0	653.1140811550483	0.721762325873133	0.6666542032461307
growth_another_Set3Cell2.23174	ID4641049	4641049	36	129.12020874023438	6.229663020138129	20.84640086868625	0.0	816.0	816	0.5	1		403.4864864864865	232.0	25.0	1684.0	14929.0	428.94117840857217	0.38219913931704436	0.5202119634869575
growth_another_Set3Cell2.23175	ID4702502	4702502	36	137.94642639160156	6.403657643528998	20.824181483944376	0.0	850.0	850	0.5	1		409.4594594594595	253.0	40.0	1577.0	15150.0	414.03244603094373	0.44949335349891745	0.6133573503943808
growth_another_Set3Cell2.23176	ID4178266	4178266	36	292.00537109375	6.406256563700839	19.642634513348366	0.0	603.0	603	0.5	1		640.6756756756756	318.0	0.0	2808.0	23705.0	724.0971794070359	0.7735139037311974	0.7718002277553653
growth_another_Set3Cell2.23177	ID4084056	4084056	36	250.4246063232422	6.352604013505836	19.61708382869898	0.0	558.0	558	0.5	1		586.8378378378378	317.0	45.0	1949.0	21713.0	554.5046094144411	0.6520545038866027	0.8354153890278188
growth_another_Set3Cell2.23178	ID4534572	4534572	36	254.15872192382812	6.129537810731373	20.849147603372256	0.0	766.0	766	0.5	1		634.6486486486486	398.0	19.0	2681.0	23482.0	647.8303625785678	0.5438961610397803	0.6902397446353611
growth_another_Set3Cell2.23179	ID2988353	2988353	36	237.56320190429688	6.748291177136807	19.334903825623066	0.0	53.0	53	0.5	1		507.1621621621622	261.0	0.0	2619.0	18765.0	655.8535368981874	0.7764039098799702	0.6759521734033802
growth_another_Set3Cell2.23180	ID3625307	3625307	36	122.50676727294922	5.644127007146268	19.858086061972088	0.0	349.0	349	0.5	1		335.56756756756755	140.0	0.0	1831.0	12416.0	456.56480254058016	0.49630230483099064	0.4875672147027662
growth_another_Set3Cell2.23181	ID3946833	3946833	36	269.59136962890625	5.934449770181671	19.841990928880776	0.0	495.0	495	0.5	1		585.2702702702703	337.0	3.0	2875.0	21655.0	696.0452032195358	0.7775574804386355	0.7356273461644547
growth_another_Set3Cell2.23182	ID4280624	4280624	36	208.2681884765625	5.840555632600953	20.365998288118913	0.0	649.0	649	0.5	1		526.7027027027027	268.0	0.0	2665.0	19488.0	634.5553064445502	0.6489167439224858	0.6533055002821848
growth_another_Set3Cell2.23183	ID3690827	3690827	36	180.56906127929688	5.3653373896279675	20.170315987028562	0.0	377.0	377	0.5	1		447.35135135135135	212.0	0.0	2225.0	16552.0	562.3298861886152	0.7173576120719284	0.6646033947873741
growth_another_Set3Cell2.23184	ID4604211	4604211	36	139.744384765625	6.239592167262919	20.862262030829427	0.0	801.0	801	0.5	1		452.6756756756757	282.0	54.0	1843.0	16749.0	465.9942211166509	0.33462104115084607	0.48711544710585775
growth_another_Set3Cell2.23185	ID4313399	4313399	36	214.81105041503906	5.630736630735001	20.621352586070532	0.0	664.0	664	0.5	1		531.4594594594595	292.0	4.0	2271.0	19664.0	558.111030102364	0.6915674569530617	0.7786185720535048
growth_another_Set3Cell2.23186	ID3989825	3989825	36	264.74066162109375	6.0646877733684725	19.72371497295409	0.0	512.0	512	0.5	1		625.2702702702703	357.0	83.0	2358.0	23135.0	597.0833111723024	0.7601779169379558	0.9045269771777467
growth_another_Set3Cell2.23187	ID4720951	4720951	36	133.63546752929688	6.386450726946304	20.818343203201472	0.0	853.0	853	0.5	1		433.8378378378378	302.0	46.0	1602.0	16052.0	400.82439446120935	0.45803963867970054	0.6800439948761696
growth_another_Set3Cell2.23188	ID3424693	3424693	36	205.00502014160156	5.937142307117761	19.374464189418152	0.0	256.0	256	0.5	1		489.5135135135135	236.0	55.0	2658.0	18112.0	591.5518020719188	0.6761841708923922	0.6676443287602217
growth_another_Set3Cell2.23189	ID3692985	3692985	36	179.5296630859375	5.370728377542509	20.168000850276012	0.0	379.0	379	0.5	1		432.1081081081081	172.0	0.0	2174.0	15988.0	557.7956507431624	0.7200227370646739	0.6485736652205412
growth_another_Set3Cell2.23190	ID3459504	3459504	36	216.24147033691406	6.060683602388265	19.37714030264164	0.0	270.0	270	0.5	1		551.1081081081081	276.0	24.0	2645.0	20391.0	695.4099823439001	0.732933194687608	0.6703605464925275
growth_another_Set3Cell2.23191	ID4350405	4350405	36	265.3835144042969	5.69805958476225	20.824976087142975	0.0	682.0	682	0.5	1		616.2162162162163	362.0	96.0	2360.0	22800.0	589.311374738683	0.7269915627809721	0.8803542183583446
growth_another_Set3Cell2.23192	ID3207610	3207610	36	277.2674560546875	6.784791794640169	19.256152736269023	0.0	156.0	156	0.5	1		643.8378378378378	281.0	49.0	2881.0	23822.0	764.0843290251814	0.76194027011333	0.7287774818427162
growth_another_Set3Cell2.23193	ID3025314	3025314	36	228.2351531982422	6.8021863432243315	19.325472768309762	0.0	71.0	71	0.5	1		544.1891891891892	260.0	11.0	3080.0	20135.0	680.124695994861	0.7640208123522904	0.6930951265878957
growth_another_Set3Cell2.23194	ID4499913	4499913	36	300.0585632324219	6.062972236210737	20.85495081727016	0.0	751.0	751	0.5	1		699.7837837837837	479.0	13.0	2946.0	25892.0	711.3285354077153	0.5851434596014078	0.7263023023790666
growth_another_Set3Cell2.23195	ID4907474	4907474	36	188.81202697753906	6.636706602736263	20.827880307310526	0.0	944.0	944	0.5	1		440.35135135135135	267.0	9.0	2027.0	16293.0	484.6990599110738	0.6553801966559694	0.7193706430795335
growth_another_Set3Cell2.23196	ID4143527	4143527	36	290.6399230957031	6.449238441619697	19.59616420644361	0.0	586.0	586	0.5	1		640.1891891891892	334.0	50.0	2324.0	23687.0	598.2677233218993	0.7121391035527203	0.8901609648061051
growth_another_Set3Cell2.23197	ID3316136	3316136	36	313.2993469238281	6.838161043395237	19.305025622465383	0.0	205.0	205	0.5	1		649.2162162162163	323.0	0.0	3210.0	24021.0	774.7061498520704	0.764232433568088	0.7260257336785071
growth_another_Set3Cell2.23198	ID4725204	4725204	36	149.51429748535156	6.403027117017599	20.814400750275883	0.0	856.0	856	0.5	1		440.43243243243245	317.0	0.0	1726.0	16296.0	419.9379941359426	0.4812596769393538	0.6815102510691177
growth_another_Set3Cell2.23199	ID4522457	4522457	36	266.0832214355469	6.108198220102046	20.798450738843627	0.0	764.0	764	0.5	1		728.5405405405405	492.0	120.0	2973.0	26956.0	642.0009776123828	0.6000684906096521	0.8511581847221271
growth_another_Set3Cell2.23200	ID3559830	3559830	36	244.36358642578125	6.2355351442243725	19.310279998046223	0.0	316.0	316	0.5	1		559.6486486486486	228.0	36.0	2519.0	20707.0	681.7591712383248	0.722468260525636	0.6886237714599891
growth_another_Set3Cell2.23201	ID3848603	3848603	36	203.19029235839844	5.707821092906093	19.972042774065077	0.0	448.0	448	0.5	1		498.18918918918916	186.0	0.0	2450.0	18433.0	665.8578359211955	0.7341753487063556	0.6335043034977927
growth_another_Set3Cell2.23202	ID4424160	4424160	36	279.0802917480469	5.88031010789297	20.87237463668441	0.0	714.0	714	0.5	1		634.0	424.0	76.0	2630.0	23458.0	666.1298672180974	0.7302176679743363	0.803363213548897
growth_another_Set3Cell2.23203	ID3525008	3525008	36	225.32276916503906	6.204192353859033	19.30290090335296	0.0	304.0	304	0.5	1		570.6756756756756	248.0	1.0	2765.0	21115.0	691.3937635937544	0.7337336151886042	0.6986343677671093
growth_another_Set3Cell2.23204	ID3244436	3244436	36	323.20831298828125	6.751502694443288	19.31730328007428	0.0	173.0	173	0.5	1		669.027027027027	285.0	32.0	3014.0	24754.0	774.5436106539158	0.7477324391965123	0.7390929464273995
growth_another_Set3Cell2.23205	ID4860396	4860396	36	154.24876403808594	6.560677860183804	20.829291328452676	0.0	920.0	920	0.5	1		452.02702702702703	236.0	5.0	2052.0	16725.0	536.5454566269544	0.6070475790115558	0.6364757666946668
growth_another_Set3Cell2.23206	ID3385755	3385755	36	263.3392028808594	6.660258004245226	19.26654576793732	0.0	238.0	238	0.5	1		581.8648648648649	352.0	14.0	2008.0	21529.0	578.6033549352634	0.6916580472557786	0.822337389679339
growth_another_Set3Cell2.23207	ID4489711	4489711	36	271.3531188964844	6.017369076738636	20.878641152567287	0.0	743.0	743	0.5	1		685.6216216216217	408.0	14.0	2786.0	25368.0	767.5452339674753	0.6391939451759202	0.6966470983335145
growth_another_Set3Cell2.23208	ID4573672	4573672	36	181.06971740722656	6.205692827625103	20.809477439321046	0.0	782.0	782	0.5	1		613.8648648648649	433.0	68.0	2258.0	22713.0	544.4982482454303	0.44786104860810183	0.6974654413351425
growth_another_Set3Cell2.23209	ID4067726	4067726	36	242.75555419921875	6.355540454214003	19.685798933617548	0.0	555.0	555	0.5	1		574.1351351351351	443.0	0.0	1725.0	21243.0	514.1216437425725	0.6867472271159525	0.909337587369155
growth_another_Set3Cell2.23210	ID3658118	3658118	36	151.77041625976562	5.390297090510619	20.119579324002995	0.0	364.0	364	0.5	1		373.86486486486484	157.0	0.0	2028.0	13833.0	513.2998453450296	0.7053505279166996	0.6025108205727725
growth_another_Set3Cell2.23211	ID4248051	4248051	36	258.5476379394531	6.187640367995996	19.936884861633274	0.0	636.0	636	0.5	1		631.3513513513514	372.0	41.0	2434.0	23360.0	591.210397603285	0.7080297307862123	0.8853502518734561
growth_another_Set3Cell2.23212	ID4106637	4106637	36	260.80255126953125	6.41411794274531	19.57093370141968	0.0	568.0	568	0.5	1		621.4054054054054	418.0	0.0	2181.0	22992.0	553.2738150449688	0.7132410760633475	0.9351532206141678
growth_another_Set3Cell2.23213	ID3840384	3840384	36	199.25811767578125	5.714238509716103	19.967197228544432	0.0	446.0	446	0.5	1		543.1891891891892	213.0	0.0	2601.0	20098.0	683.8469548500291	0.7147873284754891	0.66219938852012
growth_another_Set3Cell2.23214	ID3764612	3764612	36	203.99044799804688	5.473399216046946	20.04296545262829	0.0	409.0	409	0.5	1		498.5135135135135	297.0	55.0	2537.0	18445.0	604.0217813227536	0.7174915033288327	0.6895670427668787
growth_another_Set3Cell2.23215	ID3592584	3592584	36	238.50067138671875	6.138985812775207	19.36396450776316	0.0	335.0	335	0.5	1		508.9189189189189	301.0	34.0	1675.0	18830.0	492.68523749270514	0.7270468400339531	0.8696956880458
growth_another_Set3Cell2.23216	ID4145662	4145662	36	294.39935302734375	6.475637582573638	19.581640191165864	0.0	582.0	582	0.5	1		640.8378378378378	389.0	0.0	2104.0	23711.0	588.4843769055061	0.7142384430524147	0.9074343104382221
growth_another_Set3Cell2.23217	ID4422017	4422017	36	280.6127014160156	5.858253267979572	20.88572422324208	0.0	712.0	712	0.5	1		618.2972972972973	392.0	0.0	2457.0	22877.0	651.1478695719184	0.7541564491132662	0.8164711519258558
growth_another_Set3Cell2.23218	ID3281402	3281402	36	302.5824279785156	6.8138260449010035	19.317138067258995	0.0	190.0	190	0.5	1		650.5675675675676	302.0	35.0	3248.0	24071.0	759.175010584975	0.7606922967637209	0.7404675902218326
growth_another_Set3Cell2.23219	ID4723072	4723072	36	152.22238159179688	6.403147253959401	20.80057970977546	0.0	854.0	854	0.5	1		451.2162162162162	284.0	9.0	1546.0	16695.0	412.6812150865184	0.4835954983213978	0.7127984341299705
growth_another_Set3Cell2.23220	ID4749696	4749696	36	166.18528747558594	6.432594965108353	20.845726272574062	0.0	865.0	865	0.5	1		432.94594594594594	220.0	9.0	2099.0	16019.0	496.32605467832593	0.5405120750700685	0.6121204552886789
growth_another_Set3Cell2.23221	ID3959285	3959285	36	284.5203552246094	5.9377906499247	19.81019534010391	0.0	498.0	498	0.5	1		571.7297297297297	285.0	26.0	2749.0	21154.0	691.366024968309	0.794828890824208	0.7324252887928239
growth_another_Set3Cell2.23222	ID2955748	2955748	36	216.92295837402344	6.8146788990756075	19.270921166127824	0.0	38.0	38	0.5	1		481.1081081081081	251.0	0.0	2085.0	17801.0	553.0444920711265	0.7526018455625321	0.7471273152404998
growth_another_Set3Cell2.23223	ID3842551	3842551	36	198.9064178466797	5.71209295010421	19.971976650753724	0.0	447.0	447	0.5	1		523.8918918918919	223.0	7.0	2493.0	19384.0	672.7187287328843	0.7518156329308346	0.6684379649912918
growth_another_Set3Cell2.23224	ID4387218	4387218	36	297.7877502441406	5.810317103881763	20.87071168975537	0.0	699.0	699	0.5	1		626.8378378378378	376.0	12.0	2736.0	23193.0	699.4656100478704	0.7553014050724659	0.7712362333529207
growth_another_Set3Cell2.23225	ID4536721	4536721	36	238.04843139648438	6.133394768122737	20.84144093835422	0.0	769.0	769	0.5	1		639.2162162162163	431.0	54.0	2649.0	23651.0	620.0348617051542	0.5010922370461053	0.6882908034649071
growth_another_Set3Cell2.23226	ID4606354	4606354	36	164.1872100830078	6.254296756729284	20.82531341438804	0.0	800.0	800	0.5	1		492.4054054054054	307.0	21.0	1979.0	18219.0	482.90414619716654	0.4000232010161159	0.5826957106334029
growth_another_Set3Cell2.23227	ID3916269	3916269	36	261.7665100097656	5.852235166575155	19.833032977796375	0.0	481.0	481	0.5	1		596.5135135135135	238.0	0.0	2851.0	22071.0	717.3304918477498	0.7624411754091902	0.719486587040565
growth_another_Set3Cell2.23228	ID4458898	4458898	36	317.38861083984375	5.9328366810138675	20.87395953589902	0.0	731.0	731	0.5	1		665.7837837837837	385.0	57.0	3081.0	24634.0	727.5358767455747	0.6625907731045537	0.7294051278160929
growth_another_Set3Cell2.23229	ID3101170	3101170	36	238.09024047851562	6.812096094918668	19.308025016933623	0.0	103.0	103	0.5	1		547.7837837837837	277.0	0.0	2818.0	20268.0	666.6508387760724	0.7800605071538204	0.7201687353420657
growth_another_Set3Cell2.23230	ID4813225	4813225	36	167.23895263671875	6.508202862281524	20.847207136901435	0.0	895.0	895	0.5	1		436.35135135135135	199.0	41.0	2197.0	16145.0	504.1283024641102	0.6431645312580277	0.6775888881800175
growth_another_Set3Cell2.23231	ID3992028	3992028	36	287.1611633300781	6.041532248879667	19.69857404434061	0.0	514.0	514	0.5	1		620.0540540540541	349.0	49.0	2448.0	22942.0	652.2662606442055	0.7750057097030733	0.8301179025772906
growth_another_Set3Cell2.23232	ID4180446	4180446	36	299.3818359375	6.405385326861468	19.649473715037157	0.0	604.0	604	0.5	1		621.918918918919	316.0	0.0	2798.0	23011.0	730.800108647227	0.7850132059160713	0.74851531395862
growth_another_Set3Cell2.23233	ID2990543	2990543	36	230.43414306640625	6.77875786122061	19.325128089298996	0.0	55.0	55	0.5	1		516.972972972973	295.0	0.0	2712.0	19128.0	663.7876788420998	0.7407289438958912	0.6628218434853363
growth_another_Set3Cell2.23234	ID3803608	3803608	36	234.4777374267578	5.605711459890129	19.984877812561876	0.0	429.0	429	0.5	1		496.7027027027027	198.0	0.0	2943.0	18378.0	665.0253489264261	0.7689545019762133	0.6493402144742564
growth_another_Set3Cell2.23235	ID4282793	4282793	36	217.8269500732422	5.784113014306709	20.421870878397772	0.0	650.0	650	0.5	1		510.43243243243245	219.0	5.0	2608.0	18886.0	646.8276664073901	0.6795328778233687	0.6385598871447449
growth_another_Set3Cell2.23236	ID4213160	4213160	36	311.1600646972656	6.413811710871455	19.66259921994989	0.0	618.0	618	0.5	1		662.5135135135135	335.0	0.0	2906.0	24513.0	759.686398077143	0.7643410777604336	0.7556053792078546
growth_another_Set3Cell2.23237	ID3060165	3060165	36	237.1770782470703	6.809173836750622	19.278789574041255	0.0	88.0	88	0.5	1		561.1891891891892	247.0	42.0	2689.0	20764.0	652.3153990822843	0.7193935540736205	0.7199012186257068
growth_another_Set3Cell2.23238	ID3627484	3627484	36	145.45086669921875	5.763043076324558	19.803790988786684	0.0	346.0	346	0.5	1		353.4864864864865	163.0	0.0	1902.0	13079.0	469.47338237301244	0.5659118289881384	0.5442185041027557
growth_another_Set3Cell2.23239	ID4766115	4766115	36	162.30999755859375	6.445931497301976	20.882146577852865	0.0	873.0	873	0.5	1		423.43243243243245	199.0	0.0	2036.0	15667.0	472.920920130096	0.5442907084361878	0.6311425370512267
growth_another_Set3Cell2.23240	ID4315565	4315565	36	201.78048706054688	5.652139208047241	20.639208393875524	0.0	665.0	665	0.5	1		555.4324324324324	339.0	57.0	2020.0	20551.0	537.3637574379276	0.7087707754613204	0.8574619417782294
growth_another_Set3Cell2.23241	ID3879381	3879381	36	257.1719055175781	5.749931339653679	19.895359784111903	0.0	466.0	466	0.5	1		571.1621621621622	266.0	12.0	3222.0	21133.0	720.077291897409	0.7895905937530534	0.6999364119374607
growth_another_Set3Cell2.23242	ID3275230	3275230	36	329.6275329589844	6.768384044987328	19.323303854412	0.0	183.0	183	0.5	1		657.3783783783783	319.0	42.0	2952.0	24323.0	755.7015265945262	0.7778683645119597	0.7612049767664578
growth_another_Set3Cell2.23243	ID4893093	4893093	36	168.13685607910156	6.577646852296327	20.8548805376614	0.0	932.0	932	0.5	1		445.64864864864865	233.0	25.0	2041.0	16489.0	516.6578610118551	0.6337804614888466	0.6692135046629714
growth_another_Set3Cell2.23244	ID3922376	3922376	36	278.1552429199219	5.873023443751545	19.83687624027411	0.0	484.0	484	0.5	1		599.918918918919	305.0	0.0	2810.0	22197.0	722.9709298896225	0.7697082783450898	0.7218154833781262
growth_another_Set3Cell2.23245	ID3172806	3172806	36	257.7596435546875	6.825930084994179	19.214578900652416	0.0	141.0	141	0.5	1		582.8918918918919	264.0	20.0	3017.0	21567.0	712.0309287829733	0.7509884091969188	0.7022134024111474
growth_another_Set3Cell2.23246	ID3350981	3350981	36	321.085693359375	6.851514545503031	19.29642556791519	0.0	221.0	221	0.5	1		655.1351351351351	356.0	2.0	2651.0	24240.0	726.7516831827835	0.7776329887660415	0.7886919635988681
growth_another_Set3Cell2.23247	ID3027500	3027500	36	243.73171997070312	6.800043946924498	19.301364156993735	0.0	75.0	75	0.5	1		559.972972972973	286.0	65.0	2743.0	20719.0	647.8285304035358	0.757090966023461	0.7448877114657526
growth_another_Set3Cell2.23248	ID4035131	4035131	36	285.9006042480469	6.216708217343877	19.664816859832968	0.0	540.0	540	0.5	1		619.4324324324324	429.0	0.0	2169.0	22919.0	555.4936513558879	0.7521417752485797	0.9573600546727392
growth_another_Set3Cell2.23249	ID3353147	3353147	36	300.4669189453125	6.846816335903531	19.284048735147376	0.0	224.0	224	0.5	1		645.081081081081	350.0	40.0	2647.0	23868.0	688.1024785749729	0.758717877866814	0.808863648091682
growth_another_Set3Cell2.23250	ID3318328	3318328	36	321.1253356933594	6.852995772405576	19.330985369750234	0.0	208.0	208	0.5	1		672.027027027027	341.0	16.0	3163.0	24865.0	749.5307601161944	0.726470385000172	0.7545465820418085
growth_another_Set3Cell2.23251	ID4031030	4031030	36	285.91680908203125	6.164729093588232	19.679620320528386	0.0	536.0	536	0.5	1		600.7567567567568	387.0	45.0	2433.0	22228.0	598.9913005028355	0.7490576458927584	0.8590516233415867
growth_another_Set3Cell2.23252	ID3064354	3064354	36	253.05360412597656	6.825878978216371	19.291376095697885	0.0	87.0	87	0.5	1		521.5945945945946	203.0	0.0	2765.0	19299.0	684.7970283010652	0.8000691473308996	0.6770793141979834
growth_another_Set3Cell2.23253	ID4727365	4727365	36	143.24453735351562	6.418474600694305	20.84129087807481	0.0	857.0	857	0.5	1		387.9189189189189	205.0	0.0	1630.0	14353.0	417.3313617084935	0.4838858469821501	0.6062229326837888
growth_another_Set3Cell2.23254	ID3426874	3426874	36	190.80247497558594	6.00352665041358	19.368387578008655	0.0	255.0	255	0.5	1		473.1081081081081	230.0	17.0	2531.0	17505.0	586.1298104128936	0.6702493373664755	0.64781598753147
growth_another_Set3Cell2.23255	ID3246624	3246624	36	299.305908203125	6.726574887774044	19.305887510092848	0.0	168.0	168	0.5	1		678.8648648648649	332.0	43.0	3181.0	25118.0	779.7995526687242	0.7562684928522878	0.7497482197860401
growth_another_Set3Cell2.23256	ID2908728	2908728	36	234.87765502929688	6.968566198989103	19.180805079814995	0.0	18.0	18	0.5	1		498.81081081081084	224.0	57.0	2310.0	18456.0	549.7301781499436	0.6789724753950159	0.7338796865191749
growth_another_Set3Cell2.23257	ID3174949	3174949	36	249.9427490234375	6.811176047786774	19.211394491031577	0.0	139.0	139	0.5	1		580.8648648648649	260.0	49.0	2854.0	21492.0	691.9911753677114	0.7394682530047347	0.7136866515710033
growth_another_Set3Cell2.23258	ID4489811	4489811	36	288.83343505859375	6.031190633257463	20.834220761836917	0.0	748.0	748	0.5	1		710.4864864864865	566.0	0.0	2640.0	26288.0	722.2540958547614	0.612793083391243	0.7475340970833818
growth_another_Set3Cell2.23259	ID3461677	3461677	36	254.03762817382812	6.069291320760015	19.366631078708593	0.0	272.0	272	0.5	1		569.5675675675676	257.0	0.0	2624.0	21074.0	674.6358087697944	0.7465981637455702	0.7217715778693689
growth_another_Set3Cell2.23260	ID4071975	4071975	36	255.31137084960938	6.325051916238895	19.675093204110002	0.0	550.0	550	0.5	1		596.7297297297297	405.0	12.0	1959.0	22079.0	554.8771459946311	0.7280646367830917	0.9061931766437337
growth_another_Set3Cell2.23261	ID4188708	4188708	36	277.22406005859375	6.408279638268828	19.62536979665233	0.0	607.0	607	0.5	1		646.1081081081081	304.0	21.0	2749.0	23906.0	746.3497386831674	0.7269569952822063	0.7288195248972623
growth_another_Set3Cell2.23262	ID3998241	3998241	36	283.7070007324219	6.076254890622434	19.703210591599692	0.0	520.0	520	0.5	1		645.7567567567568	427.0	61.0	2299.0	23893.0	609.2122146859193	0.7426007534594335	0.9034161300522955
growth_another_Set3Cell2.23263	ID4831828	4831828	36	167.16232299804688	6.531147396153363	20.842764313240565	0.0	905.0	905	0.5	1		424.97297297297297	155.0	14.0	1837.0	15724.0	505.5459912305202	0.6144446402488659	0.6398677745821268
growth_another_Set3Cell2.23264	ID3594775	3594775	36	230.06353759765625	6.163087775364244	19.363126279240948	0.0	333.0	333	0.5	1		500.6756756756757	247.0	12.0	1939.0	18525.0	547.5064207667165	0.7381882189164428	0.7767255287009892
growth_another_Set3Cell2.23265	ID3273232	3273232	36	319.7402648925781	6.789497562512	19.302368910992257	0.0	188.0	188	0.5	1		694.2432432432432	355.0	10.0	3376.0	25687.0	831.9471272397799	0.7840630614957771	0.7334773774794512
growth_another_Set3Cell2.23266	ID4842092	4842092	36	169.23965454101562	6.537463995327616	20.829731023247607	0.0	907.0	907	0.5	1		439.5405405405405	221.0	16.0	2126.0	16263.0	514.0898426990815	0.619644662054529	0.6542035238989319
growth_another_Set3Cell2.23267	ID4670050	4670050	36	136.8319549560547	6.30606024025573	20.811700043623464	0.0	831.0	831	0.5	1		416.43243243243245	229.0	52.0	1813.0	15408.0	403.16088190286604	0.3477412496131125	0.5330228713651478
growth_another_Set3Cell2.23268	ID4463203	4463203	36	283.958984375	5.947661368078255	20.85002093402478	0.0	733.0	733	0.5	1		644.1891891891892	299.0	0.0	3256.0	23835.0	740.2537792255151	0.6232782251885652	0.6682697246162714
growth_another_Set3Cell2.23269	ID4770415	4770415	36	179.8672332763672	6.4535117609408905	20.82852985510316	0.0	876.0	876	0.5	1		443.18918918918916	246.0	0.0	2017.0	16398.0	463.5568308583484	0.5678327097919215	0.692527229199272
growth_another_Set3Cell2.23270	ID4686446	4686446	36	129.91531372070312	6.35795933346687	20.82612356784762	0.0	836.0	836	0.5	1		374.5135135135135	190.0	1.0	1759.0	13857.0	417.59227999606543	0.4092342113291975	0.520875322492942
growth_another_Set3Cell2.23271	ID4108820	4108820	36	255.46202087402344	6.385698741959555	19.598415306597353	0.0	565.0	565	0.5	1		624.081081081081	392.0	68.0	2084.0	23091.0	542.1817744784275	0.718971350405913	0.9628730796593872
growth_another_Set3Cell2.23272	ID4856417	4856417	36	149.45530700683594	6.51983840109624	20.839915517451963	0.0	918.0	918	0.5	1		407.5135135135135	231.0	0.0	1953.0	15078.0	503.79044484022546	0.6581013029651777	0.6421016330753531
growth_another_Set3Cell2.23273	ID4250219	4250219	36	230.24948120117188	6.1517930391364635	19.97029815729557	0.0	637.0	637	0.5	1		580.5405405405405	336.0	0.0	2114.0	21480.0	608.933794731715	0.660118969544941	0.7581854961969734
growth_another_Set3Cell2.23274	ID3527192	3527192	36	236.84373474121094	6.202423672265081	19.32930562295658	0.0	302.0	302	0.5	1		565.4324324324324	230.0	0.0	2980.0	20921.0	712.1927618489464	0.7121352154526099	0.6604463706131958
growth_another_Set3Cell2.23275	ID3562011	3562011	36	231.93991088867188	6.218183089409342	19.306730091043583	0.0	318.0	318	0.5	1		550.7837837837837	224.0	0.0	2619.0	20379.0	701.8976712034603	0.7307027568627594	0.6626063595701068
growth_another_Set3Cell2.23276	ID3387907	3387907	36	255.67535400390625	6.697683139119986	19.279894243497427	0.0	237.0	237	0.5	1		562.6756756756756	328.0	0.0	1786.0	20819.0	544.7271515811101	0.6871525400880443	0.8414104857519485
growth_another_Set3Cell2.23277	ID4426354	4426354	36	275.32781982421875	5.884425864807911	20.871587113029662	0.0	717.0	717	0.5	1		621.6216216216217	435.0	0.0	2656.0	23000.0	672.7477796879564	0.7433112637804127	0.7879517279323476
growth_another_Set3Cell2.23278	ID3695115	3695115	36	172.39683532714844	5.366004234645399	20.181198954667643	0.0	380.0	380	0.5	1		433.7837837837838	196.0	0.0	2266.0	16050.0	568.5486461711637	0.7491785661702871	0.6535621238556157
growth_another_Set3Cell2.23279	ID4155915	4155915	36	279.47186279296875	6.41947413450616	19.62708636637569	0.0	593.0	593	0.5	1		660.4594594594595	368.0	21.0	2794.0	24437.0	664.6484699362428	0.7346323377848397	0.8416795091315881
growth_another_Set3Cell2.23280	ID3660290	3660290	36	179.36488342285156	5.404457532393092	20.088017831283175	0.0	362.0	362	0.5	1		402.2162162162162	210.0	13.0	1980.0	14882.0	479.80123981679094	0.6829304228453373	0.6803595801190887
growth_another_Set3Cell2.23281	ID2892310	2892310	36	244.7878875732422	6.93184572556325	19.186846676264107	0.0	8.0	8	0.5	1		492.3783783783784	263.0	3.0	1964.0	18218.0	528.0649871281287	0.7234177059749729	0.7827808275212363
growth_another_Set3Cell2.23282	ID3494409	3494409	36	249.9562530517578	6.154061307740726	19.335200625948556	0.0	288.0	288	0.5	1		575.9459459459459	244.0	61.0	3106.0	21310.0	711.3399697420022	0.7159570205509282	0.6756395365477931
growth_another_Set3Cell2.23283	ID4575864	4575864	36	181.580078125	6.208274602080642	20.833953667688313	0.0	786.0	786	0.5	1		550.0540540540541	325.0	44.0	2064.0	20352.0	525.2640577179542	0.38539871461980874	0.5826304289968223
growth_another_Set3Cell2.23284	ID4827656	4827656	36	164.95394897460938	6.517530959573425	20.84309209898789	0.0	901.0	901	0.5	1		422.81081081081084	187.0	0.0	2029.0	15644.0	494.1375673184902	0.6401364549142319	0.6679143660997058
growth_another_Set3Cell2.23285	ID4182650	4182650	36	300.7519836425781	6.401683152930262	19.627304132584094	0.0	602.0	602	0.5	1		667.1891891891892	306.0	3.0	2883.0	24686.0	752.7785877016576	0.7488868263524042	0.7590427273053187
growth_another_Set3Cell2.23286	ID4461057	4461057	36	280.14892578125	5.942135824494322	20.86726894303234	0.0	732.0	732	0.5	1		663.3243243243244	302.0	41.0	3183.0	24543.0	727.0159731568663	0.6037835254910129	0.686985352131403
growth_another_Set3Cell2.23287	ID4684290	4684290	36	133.1929473876953	6.3630625895520465	20.830769462695592	0.0	835.0	835	0.5	1		395.94594594594594	218.0	0.0	1875.0	14650.0	415.4242106266494	0.45149205209023524	0.5929383498722461
growth_another_Set3Cell2.23288	ID3496563	3496563	36	232.89236450195312	6.1551600185286315	19.342435166884197	0.0	287.0	287	0.5	1		578.7837837837837	249.0	59.0	2950.0	21415.0	682.1493456199528	0.690270826139257	0.6929950083679509
growth_another_Set3Cell2.23289	ID3140199	3140199	36	260.30816650390625	6.814016128196196	19.32141537288402	0.0	123.0	123	0.5	1		559.1351351351351	207.0	41.0	3280.0	20688.0	708.984687272431	0.7348630507291046	0.6681148698437218
growth_another_Set3Cell2.23290	ID4680206	4680206	36	138.2213592529297	6.329250200764057	20.86689944044164	0.0	834.0	834	0.5	1		394.81081081081084	188.0	8.0	1927.0	14608.0	413.6098428496378	0.4250544280157248	0.5694312003062515
growth_another_Set3Cell2.23291	ID4147830	4147830	36	268.4194030761719	6.397554457087978	19.61572732393056	0.0	588.0	588	0.5	1		643.2972972972973	335.0	0.0	2743.0	23802.0	645.7126925973977	0.7060342997659501	0.8245945132491412
growth_another_Set3Cell2.23292	ID2919015	2919015	36	240.89268493652344	6.95597528950215	19.18330099177141	0.0	21.0	21	0.5	1		503.02702702702703	224.0	11.0	2418.0	18612.0	562.7797322461312	0.740380759541017	0.7604903676619703
growth_another_Set3Cell2.23293	ID4768262	4768262	36	151.5975341796875	6.428175368962871	20.85845653423082	0.0	871.0	871	0.5	1		414.5405405405405	253.0	14.0	1865.0	15338.0	443.24457724292046	0.5352747494949476	0.6521450823105094
growth_another_Set3Cell2.23294	ID2912867	2912867	36	245.0179901123047	6.961511139232279	19.188754963369423	0.0	17.0	17	0.5	1		477.18918918918916	224.0	0.0	2282.0	17656.0	564.5006071169769	0.7366094755672492	0.7171191387315954
growth_another_Set3Cell2.23295	ID4538901	4538901	36	252.35643005371094	6.144497735487125	20.83281455611001	0.0	771.0	771	0.5	1		642.4324324324324	415.0	87.0	2641.0	23770.0	632.5279326524526	0.5213642601744096	0.6961226929071975
growth_another_Set3Cell2.23296	ID2908797	2908797	36	242.60398864746094	6.9732561233163715	19.1807301655217	0.0	22.0	22	0.5	1		497.5945945945946	246.0	76.0	2176.0	18411.0	556.6786655123732	0.7500542680756106	0.7662001677569348
growth_another_Set3Cell2.23297	ID4608532	4608532	36	157.4716033935547	6.257267423876293	20.83797520828102	0.0	798.0	798	0.5	1		464.0	299.0	24.0	1907.0	17168.0	469.961405034735	0.33888241496032406	0.49979554250259123
growth_another_Set3Cell2.23298	ID3881570	3881570	36	272.7038269042969	5.761984612276551	19.90335650822378	0.0	464.0	464	0.5	1		572.7027027027027	217.0	83.0	2656.0	21190.0	675.0687152211027	0.7740746778403682	0.740324650108134
growth_another_Set3Cell2.23299	ID4663837	4663837	36	146.03253173828125	6.293152292536738	20.798164882704583	0.0	827.0	827	0.5	1		423.13513513513516	279.0	0.0	1827.0	15656.0	406.9670449504181	0.3700503432648318	0.5616608166769156
growth_another_Set3Cell2.23300	ID3283565	3283565	36	319.6862487792969	6.798314383140036	19.315220563136812	0.0	189.0	189	0.5	1		668.8918918918919	300.0	29.0	3005.0	24749.0	767.3244925563611	0.7818212277895039	0.7649802025509183
growth_another_Set3Cell2.23301	ID3629655	3629655	36	128.89886474609375	5.6968021407735465	19.85954945576695	0.0	348.0	348	0.5	1		349.97297297297297	177.0	20.0	1713.0	12949.0	422.0748674035138	0.49995043588575533	0.5527452925237922
growth_another_Set3Cell2.23302	ID4284960	4284960	36	215.6075897216797	5.765391482871812	20.455653399861596	0.0	652.0	652	0.5	1		495.6756756756757	229.0	0.0	2324.0	18340.0	588.1957371702257	0.7003113826262224	0.6941741758018297
growth_another_Set3Cell2.23303	ID4909614	4909614	36	170.63734436035156	6.626953917004946	20.84042410448891	0.0	940.0	940	0.5	1		408.8918918918919	185.0	0.0	2074.0	15129.0	484.9173345234436	0.597931464528801	0.6310503970908931
growth_another_Set3Cell2.23304	ID4317733	4317733	36	252.5913848876953	5.611149882816756	20.720073983010206	0.0	668.0	668	0.5	1		542.027027027027	356.0	23.0	2170.0	20055.0	549.6950410346979	0.7298077341743019	0.8320314562555708
growth_another_Set3Cell2.23305	ID3994202	3994202	36	271.86627197265625	6.073090013289448	19.702482989179085	0.0	517.0	517	0.5	1		616.8648648648649	363.0	0.0	2394.0	22824.0	641.2418144230494	0.7839384394777367	0.8454740695460156
growth_another_Set3Cell2.23306	ID4960812	4960812	36	150.03533935546875	6.703194216334398	20.8268900374014	0.0	965.0	965	0.5	1		410.7567567567568	186.0	0.0	1976.0	15198.0	514.4565852218028	0.6651964696307652	0.6378968171896002
growth_another_Set3Cell2.23307	ID3805777	3805777	36	241.42507934570312	5.614222416007254	19.984459434232033	0.0	427.0	427	0.5	1		509.94594594594594	205.0	0.0	2893.0	18868.0	656.5158856479469	0.7648600494488049	0.6732565775120639
growth_another_Set3Cell2.23308	ID3697238	3697238	36	186.08346557617188	5.3631900336958305	20.208331729758896	0.0	381.0	381	0.5	1		434.35135135135135	183.0	0.0	2564.0	16071.0	583.9630989205575	0.7270253011525322	0.626233927920255
growth_another_Set3Cell2.23309	ID2992706	2992706	36	245.63194274902344	6.770908160845172	19.317407451724936	0.0	57.0	57	0.5	1		546.5135135135135	226.0	0.0	2800.0	20221.0	648.7131116304041	0.7322824786902099	0.7122593435651463
growth_another_Set3Cell2.23310	ID3103327	3103327	36	270.86566162109375	6.818271392463447	19.301917268072607	0.0	105.0	105	0.5	1		561.2162162162163	222.0	8.0	2989.0	20765.0	708.9954605376984	0.7862875326053557	0.696861987060233
growth_another_Set3Cell2.23311	ID4653622	4653622	36	133.68008422851562	6.262680833955961	20.884687600561158	0.0	826.0	826	0.5	1		372.13513513513516	235.0	0.0	1863.0	13769.0	430.3221120511007	0.38649816687733984	0.48213110083461475
growth_another_Set3Cell2.23312	ID4215350	4215350	36	294.9471435546875	6.408999552479387	19.666622568536315	0.0	620.0	620	0.5	1		666.918918918919	394.0	43.0	2929.0	24676.0	734.4364951889751	0.7505633574638255	0.7786787237716474
growth_another_Set3Cell2.23313	ID4502067	4502067	36	308.4045715332031	6.0506990015128626	20.849209802816656	0.0	750.0	750	0.5	1		692.027027027027	451.0	55.0	2792.0	25605.0	693.935615268548	0.5891137366390041	0.7393976089853393
growth_another_Set3Cell2.23314	ID4354619	4354619	36	239.74664306640625	5.742418315147918	20.82365921640637	0.0	684.0	684	0.5	1		548.9459459459459	317.0	87.0	2271.0	20311.0	570.4201154483493	0.7207460728452734	0.8061767021013253
growth_another_Set3Cell2.23315	ID4815411	4815411	36	166.11781311035156	6.515809565977779	20.857531015720696	0.0	894.0	894	0.5	1		437.1621621621622	213.0	18.0	2157.0	16175.0	509.53183923597476	0.613148377142238	0.6522175811406299
growth_another_Set3Cell2.23316	ID3918406	3918406	36	283.2601013183594	5.868460903650759	19.826792336356245	0.0	485.0	485	0.5	1		569.7027027027027	226.0	0.0	2686.0	21079.0	727.205299793702	0.8157832506358136	0.7039341241391475
growth_another_Set3Cell2.23317	ID4647483	4647483	36	115.63050842285156	6.225264096403361	20.869551311371076	0.0	819.0	819	0.5	1		364.3243243243243	191.0	0.0	1820.0	13480.0	435.99152986510427	0.3580127323380463	0.44059010768624063
growth_another_Set3Cell2.23318	ID4643385	4643385	36	116.20240783691406	6.233217289287371	20.88050638187312	0.0	814.0	814	0.5	1		373.4054054054054	213.0	0.0	1469.0	13816.0	404.231607116752	0.312493434628078	0.4398697391020587
growth_another_Set3Cell2.23319	ID4217537	4217537	36	302.8973083496094	6.423802440119349	19.65698176204659	0.0	619.0	619	0.5	1		631.3243243243244	300.0	0.0	2854.0	23359.0	770.2168905954728	0.8007973856838989	0.7289995749491893
growth_another_Set3Cell2.23320	ID4588226	4588226	36	176.71690368652344	6.231370857726175	20.863440086425737	0.0	792.0	792	0.5	1		526.1621621621622	347.0	22.0	2208.0	19468.0	524.9989689679567	0.37105740209910726	0.5424711178131097
growth_another_Set3Cell2.23321	ID4688590	4688590	36	147.3803253173828	6.353019477758968	20.85337032327838	0.0	841.0	841	0.5	1		390.7837837837838	202.0	16.0	1745.0	14459.0	440.47456321658444	0.431353866333387	0.5347273224219538
growth_another_Set3Cell2.23322	ID3211964	3211964	36	275.5008544921875	6.76063163276705	19.26125847053719	0.0	157.0	157	0.5	1		617.7297297297297	248.0	0.0	2551.0	22856.0	726.2090550190018	0.7676641933003451	0.7388195153024952
growth_another_Set3Cell2.23323	ID2921148	2921148	36	252.5092010498047	6.969882371821653	19.17351724430168	0.0	19.0	19	0.5	1		496.5405405405405	237.0	34.0	2305.0	18372.0	553.8747649561724	0.7645961984335843	0.7768907037301206
growth_another_Set3Cell2.23324	ID3164832	3164832	36	265.2966003417969	6.821567496069915	19.22950851933705	0.0	138.0	138	0.5	1		596.8648648648649	300.0	0.0	2606.0	22084.0	726.2797961821203	0.7804099832248581	0.7204516537566898
growth_another_Set3Cell2.23325	ID3248801	3248801	36	309.20953369140625	6.749335618696924	19.324212719348402	0.0	174.0	174	0.5	1		673.7567567567568	310.0	77.0	3214.0	24929.0	803.9010582225972	0.7567809217723686	0.7220763110902367
growth_another_Set3Cell2.23326	ID4913880	4913880	36	190.52972412109375	6.6085159390827295	20.846450710051187	0.0	939.0	939	0.5	1		420.7567567567568	202.0	0.0	2227.0	15568.0	529.5087033911407	0.6994759045186834	0.6541023941339535
growth_another_Set3Cell2.23327	ID4465366	4465366	36	297.2392883300781	5.9681800266572	20.835307817810516	0.0	734.0	734	0.5	1		670.2972972972973	352.0	0.0	3158.0	24801.0	756.4790099483874	0.6213742214282189	0.6791575765975373
growth_another_Set3Cell2.23328	ID3996324	3996324	36	289.3958435058594	6.088386961394497	19.69937106535311	0.0	518.0	518	0.5	1		635.6486486486486	317.0	0.0	2307.0	23519.0	626.6602045861952	0.7646664992886433	0.879071965712554
growth_another_Set3Cell2.23329	ID4805331	4805331	36	173.83059692382812	6.520379316148984	20.858083743694493	0.0	893.0	893	0.5	1		442.02702702702703	210.0	0.0	2301.0	16355.0	525.718528750387	0.5982672877744656	0.629464703446624
growth_another_Set3Cell2.23330	ID3463848	3463848	36	237.14598083496094	6.0718886837996635	19.363656522963005	0.0	274.0	274	0.5	1		553.2702702702703	251.0	45.0	2761.0	20471.0	680.4725338831607	0.719794220914842	0.6805947579664688
growth_another_Set3Cell2.23331	ID3785382	3785382	36	223.84304809570312	5.595465786124657	20.010599436809173	0.0	422.0	422	0.5	1		499.81081081081084	176.0	0.0	2861.0	18493.0	661.1066831809724	0.7530028346686355	0.6494984014103404
growth_another_Set3Cell2.23332	ID4252385	4252385	36	274.9578552246094	6.23936241007264	19.85966785453282	0.0	634.0	634	0.5	1		630.4594594594595	293.0	44.0	2293.0	23327.0	578.8426957009705	0.7277234967840308	0.917526806804621
growth_another_Set3Cell2.23333	ID5014253	5014253	36	174.99197387695312	6.856299050886661	20.94341465679892	0.0	986.0	986	0.5	1		399.02702702702703	243.0	0.0	1593.0	14764.0	440.1128319020076	0.6602243502584477	0.7210959156019959
growth_another_Set3Cell2.23334	ID4111005	4111005	36	274.8917236328125	6.398927003119441	19.596015619303742	0.0	569.0	569	0.5	1		646.8918918918919	443.0	18.0	2359.0	23935.0	576.7377019728092	0.6997931628332253	0.9235426955267851
growth_another_Set3Cell2.23335	ID4428516	4428516	36	267.44586181640625	5.88543956371938	20.86255733405597	0.0	716.0	716	0.5	1		633.1081081081081	390.0	0.0	2577.0	23425.0	673.7649105249209	0.7277327992647102	0.7915800734166469
growth_another_Set3Cell2.23336	ID4223724	4223724	36	309.86444091796875	6.405522167952726	19.66735587612076	0.0	622.0	622	0.5	1		647.7027027027027	343.0	0.0	2933.0	23965.0	754.1321305118025	0.7799418388742565	0.7526874358748675
growth_another_Set3Cell2.23337	ID3957392	3957392	36	251.39956665039062	5.971814164459563	19.773819904751374	0.0	501.0	501	0.5	1		593.6756756756756	298.0	0.0	2584.0	21966.0	684.9316289501721	0.7980147149104164	0.7693955800976818
growth_another_Set3Cell2.23338	ID2957952	2957952	36	190.77508544921875	6.7661772162933635	19.306663890212484	0.0	42.0	42	0.5	1		487.94594594594594	261.0	21.0	2322.0	18054.0	595.9056108118106	0.7188941716380302	0.6849203323775446
growth_another_Set3Cell2.23339	ID3320476	3320476	36	315.5901184082031	6.855659462641632	19.32780673501268	0.0	206.0	206	0.5	1		670.8108108108108	308.0	27.0	3321.0	24820.0	767.1786637427439	0.7252740605678616	0.7351527483402819
growth_another_Set3Cell2.23340	ID3177118	3177118	36	285.3746032714844	6.80846862372697	19.203999817825025	0.0	142.0	142	0.5	1		621.8918918918919	259.0	40.0	2785.0	23010.0	747.1806186437634	0.7259618037261543	0.7001673949012487
growth_another_Set3Cell2.23341	ID3564166	3564166	36	246.36265563964844	6.227452187196161	19.322363665315322	0.0	321.0	321	0.5	1		549.918918918919	241.0	1.0	2627.0	20347.0	686.9440126943218	0.7168311827184923	0.6684926098138065
growth_another_Set3Cell2.23342	ID3662471	3662471	36	161.0730743408203	5.372535821678329	20.175972719323436	0.0	365.0	365	0.5	1		403.13513513513516	182.0	0.0	2241.0	14916.0	528.9796867640656	0.6898153392998754	0.6222075126335339
growth_another_Set3Cell2.23343	ID4074123	4074123	36	258.69342041015625	6.377072529539957	19.62933434619961	0.0	556.0	556	0.5	1		623.0540540540541	416.0	44.0	1920.0	23053.0	531.2093616323849	0.7137100045496182	0.9769547622386575
growth_another_Set3Cell2.23344	ID3029657	3029657	36	237.03895568847656	6.810786313404193	19.319204220808345	0.0	73.0	73	0.5	1		564.0	280.0	57.0	3236.0	20868.0	697.0627661839355	0.7664011564001024	0.7021081677016714
growth_another_Set3Cell2.23345	ID4578044	4578044	36	165.6824493408203	6.238148317891652	20.84230682892939	0.0	789.0	789	0.5	1		519.3783783783783	308.0	51.0	2209.0	19217.0	515.4942262502047	0.3389964333725382	0.5101592495460915
growth_another_Set3Cell2.23346	ID3734146	3734146	36	203.91798400878906	5.429017302613372	20.070647773104746	0.0	398.0	398	0.5	1		488.9189189189189	209.0	0.0	2541.0	18090.0	639.2925507664434	0.7413381302754831	0.6511790547533004
growth_another_Set3Cell2.23347	ID4805365	4805365	36	179.35592651367188	6.482908086038415	20.85797374145103	0.0	891.0	891	0.5	1		449.3783783783784	220.0	0.0	2385.0	16627.0	516.6545886411578	0.6003516833369196	0.6525776252543783
growth_another_Set3Cell2.23348	ID3066514	3066514	36	246.81683349609375	6.81023199768224	19.275314306520883	0.0	89.0	89	0.5	1		543.6756756756756	224.0	6.0	2874.0	20116.0	686.8418083297418	0.7690392094023417	0.6882151038452411
growth_another_Set3Cell2.23349	ID3664630	3664630	36	150.5861053466797	5.411596745146774	20.117970030567385	0.0	363.0	363	0.5	1		386.7837837837838	173.0	0.0	2165.0	14311.0	524.1322529845103	0.6839032635621597	0.5994250740419509
growth_another_Set3Cell2.23350	ID3883763	3883763	36	270.6629333496094	5.752431660880327	19.906054215431933	0.0	463.0	463	0.5	1		569.3783783783783	260.0	0.0	2890.0	21067.0	703.6681411381738	0.757227213759667	0.6973669662608172
growth_another_Set3Cell2.23351	ID4391562	4391562	36	266.6082763671875	5.786046856272371	20.826242765000394	0.0	697.0	697	0.5	1		642.7567567567568	403.0	45.0	2857.0	23782.0	679.2639973368808	0.7184528888135425	0.7912226565167368
growth_another_Set3Cell2.23352	ID3730163	3730163	36	210.93997192382812	5.392867252434695	20.178508491123793	0.0	393.0	393	0.5	1		482.2162162162162	238.0	0.0	2687.0	17842.0	636.3779072538902	0.7367987540060502	0.6429187570398517
growth_another_Set3Cell2.23353	ID3566331	3566331	36	245.3130645751953	6.220190443316342	19.30998405599421	0.0	320.0	320	0.5	1		543.5405405405405	255.0	0.0	2498.0	20111.0	650.897653441196	0.7412527098533764	0.7109740023254176
growth_another_Set3Cell2.23354	ID5012097	5012097	36	180.13363647460938	6.893597514157219	21.015034207317793	0.0	989.0	989	0.5	1		428.8378378378378	298.0	32.0	1504.0	15867.0	392.76664781984687	0.6206630194003077	0.8362798614929653
growth_another_Set3Cell2.23355	ID4209300	4209300	36	317.9485778808594	6.414016567142956	19.660868693165327	0.0	617.0	617	0.5	1		691.081081081081	369.0	28.0	3114.0	25570.0	769.3033059701334	0.7529982903639082	0.7717451315673021
growth_another_Set3Cell2.23356	ID3142391	3142391	36	257.2315673828125	6.82084324545005	19.301504267197867	0.0	125.0	125	0.5	1		569.918918918919	259.0	0.0	3294.0	21087.0	741.8689379000991	0.7874803314224096	0.6768841204697061
growth_another_Set3Cell2.23357	ID4817552	4817552	36	180.19342041015625	6.486098272977397	20.86812339188395	0.0	897.0	897	0.5	1		438.13513513513516	206.0	0.0	2106.0	16211.0	514.2214807174348	0.6171636060876817	0.650330633450807
growth_another_Set3Cell2.23358	ID4911766	4911766	36	180.97471618652344	6.640274080662177	20.856111335369754	0.0	943.0	943	0.5	1		452.3243243243243	242.0	63.0	2162.0	16736.0	494.72950263834156	0.6510872663647259	0.7210764346179881
growth_another_Set3Cell2.23359	ID2960112	2960112	36	202.7610626220703	6.789464269930238	19.283236947002187	0.0	40.0	40	0.5	1		480.27027027027026	260.0	0.0	2219.0	17770.0	568.7436763335214	0.7791555153358878	0.7396212092707404
growth_another_Set3Cell2.23360	ID3920603	3920603	36	270.2793884277344	5.851714523638677	19.83783490358079	0.0	479.0	479	0.5	1		581.8918918918919	288.0	0.0	3003.0	21530.0	700.6368842300151	0.7516018984187928	0.7127410394208135
growth_another_Set3Cell2.23361	ID3631830	3631830	36	121.0703125	5.632002083392926	19.948430755820937	0.0	351.0	351	0.5	1		376.5405405405405	144.0	0.0	1987.0	13932.0	480.2547121982132	0.5331330320878785	0.5452878906766369
growth_another_Set3Cell2.23362	ID3846872	3846872	36	212.599609375	5.723901943528519	19.97479509482769	0.0	449.0	449	0.5	1		507.4054054054054	215.0	0.0	2537.0	18774.0	667.2539687846441	0.7468021824112541	0.6502131853521514
growth_another_Set3Cell2.23363	ID4772525	4772525	36	167.69281005859375	6.473556331299115	20.811221382031356	0.0	881.0	881	0.5	1		456.3783783783784	227.0	0.0	1957.0	16886.0	467.275813825396	0.5992139360612752	0.7319090101808107
growth_another_Set3Cell2.23364	ID3699422	3699422	36	183.85989379882812	5.349509325692399	20.163138479433442	0.0	378.0	378	0.5	1		426.94594594594594	159.0	0.0	2107.0	15797.0	560.0247487559985	0.7514564038325715	0.6541843164935366
growth_another_Set3Cell2.23365	ID4149975	4149975	36	290.3616027832031	6.44267994823981	19.60195039537465	0.0	589.0	589	0.5	1		662.6216216216217	342.0	41.0	2709.0	24517.0	645.4557972364848	0.7405557724811527	0.8735724324834041
growth_another_Set3Cell2.23366	ID4649647	4649647	36	122.0840072631836	6.2229070740884485	20.845760280192753	0.0	817.0	817	0.5	1		371.7837837837838	253.0	10.0	1579.0	13756.0	408.05140846706064	0.3716643783605501	0.4937517364122892
growth_another_Set3Cell2.23367	ID4610732	4610732	36	151.291748046875	6.2711234542762675	20.802583487071338	0.0	799.0	799	0.5	1		504.81081081081084	331.0	34.0	2028.0	18678.0	458.4168916461811	0.358294091055138	0.5809568343763818
growth_another_Set3Cell2.23368	ID2874053	2874053	36	229.6907958984375	6.927095858368207	19.196709563562074	0.0	3.0	3	0.5	1		480.2972972972973	229.0	0.0	2017.0	17771.0	531.099586019675	0.7259593272603918	0.7607569136717686
growth_another_Set3Cell2.23369	ID4076238	4076238	36	240.7191162109375	6.374040888498819	19.65117240535662	0.0	552.0	552	0.5	1		610.8108108108108	398.0	9.0	1792.0	22600.0	534.9597512294131	0.6931845073329427	0.9348892460671171
growth_another_Set3Cell2.23370	ID4319920	4319920	36	227.84140014648438	5.63007985193794	20.68944185926558	0.0	667.0	667	0.5	1		564.081081081081	351.0	27.0	2182.0	20871.0	546.6016921945173	0.6943669261134733	0.8458281188718911
growth_another_Set3Cell2.23371	ID2994910	2994910	36	224.34353637695312	6.763374442529481	19.33549277877784	0.0	56.0	56	0.5	1		516.3783783783783	246.0	2.0	2857.0	19106.0	669.2779422362312	0.7555177323260946	0.6640961681104329
growth_another_Set3Cell2.23372	ID3285706	3285706	36	317.1100158691406	6.809643357549682	19.312873756065688	0.0	191.0	191	0.5	1		666.6756756756756	344.0	3.0	3313.0	24667.0	781.5058844611776	0.7637086331293842	0.7387767379146957
growth_another_Set3Cell2.23373	ID3429069	3429069	36	203.09457397460938	5.88572294697269	19.39791490005396	0.0	259.0	259	0.5	1		514.9459459459459	257.0	0.0	2454.0	19053.0	621.2012084996628	0.6647982783325905	0.662045160265455
growth_another_Set3Cell2.23374	ID4958897	4958897	36	155.25640869140625	6.75156993239134	20.853400309112814	0.0	968.0	968	0.5	1		430.2432432432432	255.0	0.0	1872.0	15919.0	483.84572870822075	0.6322567637447605	0.6888777375909236
growth_another_Set3Cell2.23375	ID2927319	2927319	36	232.9912567138672	6.958332656868488	19.182839724376556	0.0	29.0	29	0.5	1		472.7027027027027	233.0	7.0	1805.0	17490.0	486.99565734231174	0.7322413972895873	0.8206138781428378
growth_another_Set3Cell2.23376	ID4287162	4287162	36	212.12649536132812	5.766060818143504	20.474393008726548	0.0	651.0	651	0.5	1		501.86486486486484	254.0	0.0	2404.0	18569.0	614.2963527557437	0.6604574999021959	0.6499141059097423
growth_another_Set3Cell2.23377	ID4219713	4219713	36	307.2026062011719	6.407056243734427	19.6693353264868	0.0	621.0	621	0.5	1		646.8918918918919	388.0	0.0	2863.0	23935.0	758.8561854595443	0.7548148774779349	0.733350122421773
growth_another_Set3Cell2.23378	ID3214131	3214131	36	304.4761047363281	6.743063957283237	19.276547495320088	0.0	158.0	158	0.5	1		681.6216216216217	365.0	0.0	2840.0	25220.0	767.754024243274	0.7512093946033176	0.76168286286284
growth_another_Set3Cell2.23379	ID3531569	3531569	36	247.9225311279297	6.218748705709211	19.32687582237597	0.0	303.0	303	0.5	1		609.081081081081	286.0	71.0	2783.0	22536.0	682.5010939502173	0.7111923399716207	0.7418054104905701
growth_another_Set3Cell2.23380	ID4209479	4209479	36	303.4210510253906	6.429273815013352	19.660158281899978	0.0	616.0	616	0.5	1		661.6486486486486	376.0	8.0	2941.0	24481.0	771.2547574575477	0.7832240541069624	0.7535978880142575
growth_another_Set3Cell2.23381	ID4467534	4467534	36	312.3589782714844	5.962992847154982	20.872349474442682	0.0	735.0	735	0.5	1		669.6486486486486	326.0	9.0	3261.0	24777.0	762.9063658950049	0.6425061526860514	0.6867142182435928
growth_another_Set3Cell2.23382	ID3068709	3068709	36	240.9056396484375	6.804290711013853	19.29523733911678	0.0	91.0	91	0.5	1		542.6486486486486	222.0	31.0	3004.0	20078.0	664.0865997835011	0.7600478761289453	0.7057330769370589
growth_another_Set3Cell2.23383	ID3234593	3234593	36	271.0758972167969	6.721196990125621	19.29228576898587	0.0	167.0	167	0.5	1		660.6216216216217	279.0	36.0	2999.0	24443.0	788.9195266435731	0.7542213637684191	0.7200530727522171
growth_another_Set3Cell2.23384	ID3179296	3179296	36	259.17681884765625	6.8264674146638615	19.26703319239919	0.0	135.0	135	0.5	1		578.081081081081	226.0	21.0	2794.0	21389.0	714.142429708465	0.7789627989888221	0.7088980250211804
growth_another_Set3Cell2.23385	ID3808041	3808041	36	237.419677734375	5.625201506153606	19.991318676150733	0.0	431.0	431	0.5	1		512.972972972973	218.0	0.0	2803.0	18980.0	657.3146332062196	0.7661730159163334	0.6770874843659274
growth_another_Set3Cell2.23386	ID3466023	3466023	36	267.2561340332031	6.0707906142868575	19.381551094376373	0.0	273.0	273	0.5	1		557.8378378378378	220.0	0.0	2924.0	20640.0	701.8096257182219	0.7461254222328876	0.6792897263544766
growth_another_Set3Cell2.23387	ID4916051	4916051	36	178.5687255859375	6.6288108113970114	20.83416192447907	0.0	941.0	941	0.5	1		439.5945945945946	255.0	36.0	2133.0	16265.0	504.33258754403215	0.6389600360820022	0.6796270250990487
growth_another_Set3Cell2.23388	ID2882355	2882355	36	230.48214721679688	6.936535452751432	19.193130463327453	0.0	7.0	7	0.5	1		487.27027027027026	223.0	6.0	2212.0	18029.0	521.0278116189966	0.7209228473274526	0.7835494198140319
growth_another_Set3Cell2.23389	ID3322667	3322667	36	313.7134094238281	6.8383360549650165	19.32596540951256	0.0	209.0	209	0.5	1		673.2162162162163	335.0	3.0	3197.0	24909.0	762.512299905718	0.7760823547761759	0.7715825912433971
growth_another_Set3Cell2.23390	ID3357486	3357486	36	292.3235168457031	6.863770028291241	19.284296428681813	0.0	222.0	222	0.5	1		648.972972972973	316.0	20.0	2646.0	24012.0	725.4920355825374	0.7365123350016429	0.7587978807855431
growth_another_Set3Cell2.23391	ID4520804	4520804	36	288.38848876953125	6.099004142209351	20.84299780639542	0.0	759.0	759	0.5	1		691.7297297297297	412.0	59.0	2737.0	25594.0	665.599088901981	0.5758340723760628	0.7595224069062235
growth_another_Set3Cell2.23392	ID3390231	3390231	36	239.4642791748047	6.5630698211814735	19.267407515125754	0.0	242.0	242	0.5	1		537.972972972973	336.0	0.0	1848.0	19905.0	541.5516537632341	0.6879317430187276	0.809731502921698
growth_another_Set3Cell2.23393	ID3736348	3736348	36	200.94192504882812	5.411272628672762	20.159804460864247	0.0	395.0	395	0.5	1		446.5405405405405	175.0	0.0	2630.0	16522.0	619.5519256596566	0.7378624132921159	0.6120306557130643
growth_another_Set3Cell2.23394	ID3250967	3250967	36	330.88958740234375	6.750766632805391	19.337137654954496	0.0	176.0	176	0.5	1		650.918918918919	277.0	0.0	3081.0	24084.0	799.661677710517	0.7982244162154478	0.7226561850943846
growth_another_Set3Cell2.23395	ID3031816	3031816	36	244.1429443359375	6.799581767740686	19.309041868296173	0.0	74.0	74	0.5	1		544.1081081081081	253.0	29.0	3044.0	20132.0	699.1971103337735	0.7606692421411309	0.6724092000639666
growth_another_Set3Cell2.23396	ID4254567	4254567	36	213.20396423339844	6.1107506667091664	20.028870961919353	0.0	638.0	638	0.5	1		576.2162162162163	377.0	47.0	2344.0	21320.0	589.7566887725412	0.6890814332297185	0.7971913120687585
growth_another_Set3Cell2.23397	ID3769107	3769107	36	227.2923126220703	5.523337095096492	20.04782711525773	0.0	416.0	416	0.5	1		487.64864864864865	237.0	0.0	2430.0	18043.0	620.8431192166654	0.7168849669907584	0.6559389554385442
growth_another_Set3Cell2.23398	ID3498778	3498778	36	249.53334045410156	6.1686854555893795	19.32599572826789	0.0	289.0	289	0.5	1		546.0540540540541	265.0	0.0	2933.0	20204.0	693.3149815658562	0.7546718240865539	0.6774812497878844
growth_another_Set3Cell2.23399	ID4113161	4113161	36	279.1700439453125	6.434068933098655	19.57457981699525	0.0	572.0	572	0.5	1		632.2432432432432	465.0	30.0	2170.0	23393.0	546.019301928126	0.718135403678896	0.9679549560441367
growth_another_Set3Cell2.23400	ID4868976	4868976	36	161.11184692382812	6.524826032771813	20.854434100678972	0.0	916.0	916	0.5	1		437.2162162162162	220.0	0.0	1920.0	16177.0	509.0162153679463	0.6304828285990212	0.6642807587382223
growth_another_Set3Cell2.23401	ID4692859	4692859	36	145.05685424804688	6.362452240444768	20.834089576153225	0.0	842.0	842	0.5	1		412.6756756756757	267.0	0.0	1679.0	15269.0	406.29088198085464	0.4580378535485349	0.6381670286134131
growth_another_Set3Cell2.23402	ID4184834	4184834	36	299.28143310546875	6.404806426273467	19.63387476728881	0.0	606.0	606	0.5	1		668.9459459459459	363.0	0.0	2778.0	24751.0	737.6996131347903	0.7196260933029816	0.7589520562095494
growth_another_Set3Cell2.23403	ID3599112	3599112	36	243.88128662109375	6.151531502593296	19.371413685925784	0.0	334.0	334	0.5	1		520.8108108108108	266.0	87.0	1891.0	19270.0	509.1034514951989	0.6976930847605514	0.8408319074212034
growth_another_Set3Cell2.23404	ID4152189	4152189	36	301.4911804199219	6.4319091598221005	19.60448535026408	0.0	590.0	590	0.5	1		673.3783783783783	402.0	0.0	2654.0	24915.0	648.7450428563062	0.7318342407468551	0.877246236986203
growth_another_Set3Cell2.23405	ID3812220	3812220	36	230.2441864013672	5.657125290351846	19.990124463578557	0.0	435.0	435	0.5	1		524.5135135135135	249.0	0.0	2646.0	19407.0	661.4822422081766	0.7581438133499653	0.6838576132438401
growth_another_Set3Cell2.23406	ID2898794	2898794	36	226.28993225097656	6.9648414463304755	19.17159334486734	0.0	13.0	13	0.5	1		472.86486486486484	221.0	15.0	2306.0	17496.0	544.8344377556953	0.7525076460993697	0.745338382764102
growth_another_Set3Cell2.23407	ID3144549	3144549	36	243.51185607910156	6.823462529710818	19.291861042737064	0.0	126.0	126	0.5	1		553.6216216216217	273.0	28.0	3013.0	20484.0	713.5704960638807	0.7638108201420266	0.671954640616309
growth_another_Set3Cell2.23408	ID3181434	3181434	36	277.45562744140625	6.807966409511224	19.2038062244182	0.0	145.0	145	0.5	1		628.3783783783783	280.0	23.0	3087.0	23250.0	767.6399022455253	0.7450212227922287	0.6989749609374195
growth_another_Set3Cell2.23409	ID3666810	3666810	36	183.64181518554688	5.38085119878984	20.18263016216735	0.0	367.0	367	0.5	1		408.56756756756755	164.0	0.0	2264.0	15117.0	538.7272831271733	0.7393672897811474	0.6447537086021652
growth_another_Set3Cell2.23410	ID3634040	3634040	36	153.32957458496094	5.60741180117536	19.942537949619144	0.0	352.0	352	0.5	1		371.1081081081081	167.0	0.0	1755.0	13731.0	461.4461437086061	0.5574139510535271	0.5756827167556093
growth_another_Set3Cell2.23411	ID3220350	3220350	36	273.9913635253906	6.721993271652369	19.306053116253608	0.0	165.0	165	0.5	1		655.081081081081	298.0	0.0	3267.0	24238.0	790.7698913217555	0.7579391383577029	0.7143407509610339
growth_another_Set3Cell2.23412	ID4651798	4651798	36	124.46319580078125	6.257918216349403	20.847826633716043	0.0	822.0	822	0.5	1		365.7837837837838	203.0	0.0	1681.0	13534.0	402.04851387302443	0.367747540182326	0.4892375883383232
growth_another_Set3Cell2.23413	ID4393746	4393746	36	269.3041687011719	5.823111132225682	20.860272851253207	0.0	701.0	701	0.5	1		607.3783783783783	297.0	0.0	2561.0	22473.0	680.0926550989354	0.7512834759334448	0.7662467151890562
growth_another_Set3Cell2.23414	ID4866834	4866834	36	160.07675170898438	6.560505294610423	20.825302978696698	0.0	915.0	915	0.5	1		426.8918918918919	248.0	0.0	1822.0	15795.0	483.18019319825095	0.6433274710235831	0.691746165184603
growth_another_Set3Cell2.23415	ID4000615	4000615	36	275.7496032714844	6.096229271695803	19.710488758120658	0.0	522.0	522	0.5	1		627.2162162162163	343.0	26.0	2296.0	23207.0	636.5160439251899	0.7605953639287483	0.851396849851357
growth_another_Set3Cell2.23416	ID3431272	3431272	36	178.65036010742188	5.903996530195289	19.379946994512338	0.0	258.0	258	0.5	1		483.0810810810811	224.0	4.0	2536.0	17874.0	580.9865832443206	0.6809444922702973	0.6736623265948705
growth_another_Set3Cell2.23417	ID4819734	4819734	36	167.93777465820312	6.510655163833615	20.840829276626373	0.0	898.0	898	0.5	1		444.1081081081081	208.0	0.0	2053.0	16432.0	505.086174373783	0.6000224705425232	0.659469401932944
growth_another_Set3Cell2.23418	ID3953502	3953502	36	268.4397888183594	5.962436281847533	19.789667764510718	0.0	500.0	500	0.5	1		598.4864864864865	258.0	19.0	2661.0	22144.0	681.7974048067367	0.7622579787386676	0.759384090084448
growth_another_Set3Cell2.23419	ID4690721	4690721	36	137.63107299804688	6.360163259519701	20.848667616497583	0.0	840.0	840	0.5	1		395.0810810810811	215.0	37.0	1810.0	14618.0	425.4629751732144	0.42372960720053526	0.5527334533560251
growth_another_Set3Cell2.23420	ID4121430	4121430	36	294.9581298828125	6.442302906114145	19.589286200537128	0.0	577.0	577	0.5	1		646.2432432432432	416.0	0.0	2284.0	23911.0	591.2777785537111	0.7057050630428192	0.9043858278443111
growth_another_Set3Cell2.23421	ID2962247	2962247	36	214.74058532714844	6.772070886854187	19.31190071372241	0.0	44.0	44	0.5	1		483.3783783783784	225.0	0.0	2600.0	17885.0	598.0300229991873	0.7251856853477381	0.6795283894616954
growth_another_Set3Cell2.23422	ID4612909	4612909	36	144.39877319335938	6.260440055091029	20.850653041876363	0.0	803.0	803	0.5	1		426.27027027027026	213.0	8.0	1802.0	15772.0	445.13865808860606	0.35152462700555964	0.49814011901048116
growth_another_Set3Cell2.23423	ID4729636	4729636	36	143.52671813964844	6.418110297343959	20.828714168214375	0.0	851.0	851	0.5	1		416.4594594594595	233.0	33.0	1893.0	15409.0	447.0754096591781	0.4858045114594445	0.6091465859575457
growth_another_Set3Cell2.23424	ID2923329	2923329	36	215.15834045410156	6.9644015460153685	19.1933697218043	0.0	24.0	24	0.5	1		481.35135135135135	238.0	17.0	1840.0	17810.0	520.315727665863	0.7073114527135084	0.7665194407466442
growth_another_Set3Cell2.23425	ID4289326	4289326	36	218.25184631347656	5.772804921919356	20.457607721414266	0.0	653.0	653	0.5	1		520.6756756756756	269.0	0.0	2402.0	19265.0	597.7170946402865	0.663493655499826	0.6948918749742543
growth_another_Set3Cell2.23426	ID2997084	2997084	36	239.438232421875	6.778313724171416	19.30516082692366	0.0	58.0	58	0.5	1		529.1351351351351	266.0	0.0	2801.0	19578.0	667.5887024775627	0.7585123596495432	0.6837618310534775
growth_another_Set3Cell2.23427	ID4078410	4078410	36	267.3236389160156	6.36146412056803	19.622412028767297	0.0	557.0	557	0.5	1		615.3243243243244	392.0	0.0	1872.0	22767.0	566.5652876988011	0.711182859032198	0.9027530740031208
growth_another_Set3Cell2.23428	ID3287883	3287883	36	310.52655029296875	6.830684631933779	19.312465063680005	0.0	194.0	194	0.5	1		641.2162162162163	279.0	0.0	3305.0	23725.0	815.8378493281593	0.7830257022641911	0.6903177764137244
growth_another_Set3Cell2.23429	ID4356920	4356920	36	256.63427734375	5.731464478199059	20.795931811012746	0.0	683.0	683	0.5	1		597.3783783783783	346.0	65.0	2514.0	22103.0	630.5367357062355	0.7368963689481997	0.8038992259431983
growth_another_Set3Cell2.23430	ID3701571	3701571	36	190.77780151367188	5.366919924838918	20.21416719126498	0.0	383.0	383	0.5	1		455.27027027027026	205.0	0.0	2630.0	16845.0	602.5869991889898	0.7340736645753085	0.6396635889867127
growth_another_Set3Cell2.23431	ID4322106	4322106	36	250.6730499267578	5.6158907281350885	20.748120753032804	0.0	669.0	669	0.5	1		590.1351351351351	339.0	118.0	2326.0	21835.0	582.5271172592246	0.7258796830420184	0.8521566656672326
growth_another_Set3Cell2.23432	ID4963127	4963127	36	154.8446807861328	6.727928449973582	20.840973490636237	0.0	967.0	967	0.5	1		418.5945945945946	223.0	25.0	1818.0	15488.0	485.09165568417524	0.6483584744145303	0.6788336055937234
growth_another_Set3Cell2.23433	ID4430655	4430655	36	293.3775634765625	5.88960646407608	20.888420889141695	0.0	718.0	718	0.5	1		654.4054054054054	431.0	19.0	2764.0	24213.0	702.3401146429246	0.7413714650840827	0.7933664703124487
growth_another_Set3Cell2.23434	ID3359665	3359665	36	290.52569580078125	6.833201410299631	19.276865065917328	0.0	226.0	226	0.5	1		649.0	377.0	0.0	2501.0	24013.0	695.0209029630372	0.7586471944657954	0.8056343196594057
growth_another_Set3Cell2.23435	ID4778955	4778955	36	160.64443969726562	6.46242604580729	20.858294517117407	0.0	879.0	879	0.5	1		440.5945945945946	245.0	0.0	2193.0	16302.0	481.65216007332856	0.5841373971551254	0.6746178258738926
growth_another_Set3Cell2.23436	ID4824010	4824010	36	167.70538330078125	6.512444492156834	20.847215408551588	0.0	899.0	899	0.5	1		446.7837837837838	226.0	0.0	2186.0	16531.0	516.8999008584809	0.6150257675304692	0.6583165971179944
growth_another_Set3Cell2.23437	ID4971471	4971471	36	150.67984008789062	6.744223370416395	20.86876811939824	0.0	969.0	969	0.5	1		397.5405405405405	239.0	0.0	1807.0	14709.0	462.9309760521417	0.6440615758954025	0.6728286698472093
growth_another_Set3Cell2.23438	ID2925476	2925476	36	239.66574096679688	6.953205769069744	19.194998663600625	0.0	27.0	27	0.5	1		484.72972972972974	229.0	0.0	1968.0	17935.0	512.2423281052658	0.7255514347062267	0.7957826862754052
growth_another_Set3Cell2.23439	ID4256719	4256719	36	263.4237976074219	6.1990828304381145	19.898314338955334	0.0	635.0	635	0.5	1		624.4864864864865	365.0	0.0	2335.0	23106.0	576.0723151760657	0.71871871979264	0.90663020883053
growth_another_Set3Cell2.23440	ID3253152	3253152	36	310.2522888183594	6.75865982645108	19.318953882838276	0.0	175.0	175	0.5	1		635.6216216216217	269.0	15.0	3137.0	23518.0	774.5532530057192	0.783078530275648	0.7207957572680626
growth_another_Set3Cell2.23441	ID3394466	3394466	36	244.04644775390625	6.619551024482656	19.271525314158307	0.0	240.0	240	0.5	1		540.0	290.0	18.0	2042.0	19980.0	554.8073239122449	0.7119863431288869	0.8095672619939852
growth_another_Set3Cell2.23442	ID4871134	4871134	36	161.4690704345703	6.562667863111272	20.86220308794459	0.0	922.0	922	0.5	1		434.0	228.0	0.0	1999.0	16058.0	521.6067058191982	0.620158656089594	0.6369741728649595
growth_another_Set3Cell2.23443	ID3109818	3109818	36	237.73788452148438	6.823077371746325	19.317384628770522	0.0	108.0	108	0.5	1		573.027027027027	231.0	54.0	2857.0	21202.0	683.9774803995331	0.7258647881811955	0.7047129621522628
growth_another_Set3Cell2.23444	ID3105719	3105719	36	242.98060607910156	6.802608020801526	19.326981941663565	0.0	110.0	110	0.5	1		536.5945945945946	213.0	0.0	2698.0	19854.0	678.8036231922005	0.776270609048432	0.6909333422933991
growth_another_Set3Cell2.23445	ID3961767	3961767	36	274.4561767578125	5.986017820134789	19.779238405707094	0.0	503.0	503	0.5	1		602.7297297297297	266.0	1.0	2608.0	22301.0	652.9444696760058	0.7475323767243224	0.789734549568474
growth_another_Set3Cell2.23446	ID3533737	3533737	36	224.19961547851562	6.209674698057658	19.30280923696217	0.0	305.0	305	0.5	1		554.4594594594595	250.0	0.0	2797.0	20515.0	712.6993909930903	0.7423508376074238	0.6629289723199097
growth_another_Set3Cell2.23447	ID3216301	3216301	36	270.0110778808594	6.722059476496818	19.290730570721145	0.0	166.0	166	0.5	1		662.7567567567568	325.0	0.0	2887.0	24522.0	762.1724216345672	0.7750042891092817	0.7593388647295202
growth_another_Set3Cell2.23448	ID3773337	3773337	36	225.41744995117188	5.538527140454621	20.04522839522893	0.0	415.0	415	0.5	1		479.5405405405405	174.0	11.0	2628.0	17743.0	636.5439495429201	0.7230226793862088	0.632248570374426
growth_another_Set3Cell2.23449	ID3033997	3033997	36	246.25169372558594	6.78794472034048	19.314532123638145	0.0	76.0	76	0.5	1		524.3243243243244	225.0	0.0	2740.0	19400.0	665.9049003696672	0.7797278099671285	0.6899334924552257
growth_another_Set3Cell2.23450	ID4774893	4774893	36	156.20936584472656	6.44649670343237	20.843977789222613	0.0	875.0	875	0.5	1		421.3243243243243	249.0	40.0	1804.0	15589.0	423.2223643307022	0.5294485562389242	0.6892341920201388
growth_another_Set3Cell2.23451	ID4115353	4115353	36	280.95086669921875	6.42895221623582	19.58565571061565	0.0	573.0	573	0.5	1		637.1891891891892	446.0	30.0	2207.0	23576.0	524.0342884157824	0.7077388603461372	1.0078369372789426
growth_another_Set3Cell2.23452	ID3601297	3601297	36	222.83480834960938	6.128913704517958	19.397004313261153	0.0	336.0	336	0.5	1		525.4864864864865	324.0	0.0	1690.0	19443.0	492.80267752821607	0.6822142542199446	0.8648842125920715
growth_another_Set3Cell2.23453	ID3500957	3500957	36	231.07456970214844	6.178535868412519	19.33230452549511	0.0	290.0	290	0.5	1		538.7297297297297	283.0	30.0	2928.0	19933.0	698.8713380495348	0.7393783559394491	0.6553546424751404
growth_another_Set3Cell2.23454	ID3070854	3070854	36	257.1764831542969	6.829499403069153	19.267002211773278	0.0	90.0	90	0.5	1		588.1081081081081	269.0	83.0	2740.0	21760.0	685.587897913729	0.7374380573590104	0.7281824980098017
growth_another_Set3Cell2.23455	ID4656107	4656107	36	125.13605499267578	6.245127338688223	20.850342694682592	0.0	821.0	821	0.5	1		387.05405405405406	219.0	0.0	1774.0	14321.0	426.5419704466989	0.3386277435242941	0.4590949974236008
growth_another_Set3Cell2.23456	ID3324829	3324829	36	307.88531494140625	6.841324815389745	19.32346384199567	0.0	207.0	207	0.5	1		646.972972972973	305.0	20.0	3216.0	23938.0	754.5975927784472	0.7604893485370811	0.740730884318966
growth_another_Set3Cell2.23457	ID4510708	4510708	36	300.33935546875	6.066843956718386	20.844954947765146	0.0	753.0	753	0.5	1		710.6216216216217	447.0	37.0	2854.0	26293.0	706.1825917231696	0.6056515756186255	0.7591418731515956
growth_another_Set3Cell2.23458	ID4695028	4695028	36	140.66610717773438	6.3477623117357735	20.838998483821143	0.0	838.0	838	0.5	1		382.35135135135135	196.0	14.0	1678.0	14147.0	408.97760168336686	0.41774337700881936	0.5509409421691297
growth_another_Set3Cell2.23459	ID4187018	4187018	36	292.2578430175781	6.408296980117894	19.633356330275543	0.0	605.0	605	0.5	1		636.9459459459459	295.0	0.0	2740.0	23567.0	735.1386470117935	0.7329962985091513	0.7329383821018005
growth_another_Set3Cell2.23460	ID3568526	3568526	36	242.4191436767578	6.227508046874877	19.311139021914318	0.0	319.0	319	0.5	1		545.1621621621622	309.0	0.0	2547.0	20171.0	666.4520285109097	0.7453818124636253	0.6986749174561087
growth_another_Set3Cell2.23461	ID4582397	4582397	36	194.16651916503906	6.1932593874229696	20.82212300525889	0.0	784.0	784	0.5	1		628.7837837837837	433.0	56.0	2274.0	23265.0	544.7488786962675	0.43953736040790337	0.7048680713121445
growth_another_Set3Cell2.23462	ID4920311	4920311	36	180.58578491210938	6.629634121170358	20.83813964902604	0.0	942.0	942	0.5	1		437.2162162162162	222.0	51.0	2153.0	16177.0	509.1304752623249	0.5984145141124204	0.6429983634379534
growth_another_Set3Cell2.23463	ID4041600	4041600	36	283.97503662109375	6.17454067703466	19.670577686016756	0.0	534.0	534	0.5	1		583.5405405405405	357.0	9.0	2259.0	21591.0	569.7316422177587	0.73951009404583	0.8708589946392481
growth_another_Set3Cell2.23464	ID3550088	3550088	36	226.03919982910156	6.235205172009209	19.296134438797072	0.0	311.0	311	0.5	1		542.7027027027027	220.0	0.0	2547.0	20080.0	669.5039567082841	0.7402876951429829	0.6896334419850114
growth_another_Set3Cell2.23465	ID4398076	4398076	36	279.6950988769531	5.846365839322382	20.885506537918676	0.0	703.0	703	0.5	1		645.8648648648649	323.0	2.0	2670.0	23897.0	700.8708932528223	0.7528246475714379	0.7915693847879847
growth_another_Set3Cell2.23466	ID2888684	2888684	36	247.4115447998047	6.972563542919527	19.170603733968157	0.0	14.0	14	0.5	1		489.1081081081081	234.0	0.0	2159.0	18097.0	537.2847260781539	0.740352797957909	0.7745184891063192
growth_another_Set3Cell2.23467	ID4580228	4580228	36	171.97891235351562	6.23490083080879	20.85935814553372	0.0	788.0	788	0.5	1		532.7027027027027	278.0	10.0	2157.0	19710.0	542.1331767945782	0.37178788362449294	0.5326196440015907
growth_another_Set3Cell2.23468	ID3668979	3668979	36	148.12014770507812	5.34162252938591	20.18482938285128	0.0	366.0	366	0.5	1		390.05405405405406	162.0	41.0	2064.0	14432.0	494.7627908596393	0.6390275437540881	0.6147394539750123
growth_another_Set3Cell2.23469	ID3073002	3073002	36	243.23019409179688	6.812744371392172	19.296808302025497	0.0	93.0	93	0.5	1		538.4864864864865	230.0	0.0	2925.0	19924.0	680.8066547862185	0.7565420105201142	0.6813268757596475
growth_another_Set3Cell2.23470	ID3636208	3636208	36	136.36224365234375	5.632156665171154	19.90626244740141	0.0	350.0	350	0.5	1		358.43243243243245	177.0	0.0	1854.0	13262.0	475.073183867528	0.5698220410504647	0.5477288287836455
growth_another_Set3Cell2.23471	ID4821902	4821902	36	157.90972900390625	6.5267766395259015	20.84819630335848	0.0	902.0	902	0.5	1		421.9189189189189	184.0	0.0	2141.0	15611.0	499.96401972644094	0.5810301005950004	0.6202670879814637
growth_another_Set3Cell2.23472	ID3740657	3740657	36	204.02627563476562	5.453521805853676	20.080950966610292	0.0	400.0	400	0.5	1		478.35135135135135	164.0	27.0	2406.0	17699.0	620.5394703274194	0.7311806466994681	0.6511632611932029
growth_another_Set3Cell2.23473	ID4395915	4395915	36	275.14312744140625	5.832636888989745	20.87998938242248	0.0	702.0	702	0.5	1		620.2162162162163	290.0	32.0	2487.0	22948.0	674.7795168767325	0.75453743457037	0.7905500568779634
growth_another_Set3Cell2.23474	ID4569998	4569998	36	176.89698791503906	6.211022136597822	20.860048092800632	0.0	787.0	787	0.5	1		526.8918918918919	340.0	46.0	2099.0	19495.0	535.0728810059317	0.38742199737362365	0.5499386849022806
growth_another_Set3Cell2.23475	ID4361102	4361102	36	285.4306335449219	5.763087876213811	20.78670365730313	0.0	686.0	686	0.5	1		618.2432432432432	320.0	96.0	2815.0	22875.0	668.4559075214312	0.7572777632712695	0.7971341213061669
growth_another_Set3Cell2.23476	ID3814388	3814388	36	209.15232849121094	5.643052143785094	19.979964744437638	0.0	437.0	437	0.5	1		516.5135135135135	207.0	0.0	2796.0	19111.0	679.1533381768485	0.7292381819518513	0.6414435283244905
growth_another_Set3Cell2.23477	ID4862878	4862878	36	162.8724822998047	6.548746210635542	20.82170703746296	0.0	919.0	919	0.5	1		446.5135135135135	260.0	11.0	2079.0	16521.0	522.6973110500751	0.6431794316623407	0.6687464573899204
growth_another_Set3Cell2.23478	ID4002793	4002793	36	267.85662841796875	6.078528982073056	19.716644128995284	0.0	519.0	519	0.5	1		604.3783783783783	381.0	32.0	2309.0	22362.0	604.7102314034086	0.7632878847730011	0.8652801553885097
growth_another_Set3Cell2.23479	ID3767279	3767279	36	225.7919921875	5.536617666690936	20.045097402837637	0.0	414.0	414	0.5	1		500.13513513513516	246.0	8.0	2649.0	18505.0	616.9802879149995	0.7260903764174289	0.6819824859262269
growth_another_Set3Cell2.23480	ID4733840	4733840	36	159.17654418945312	6.409789229346888	20.83550693039879	0.0	855.0	855	0.5	1		432.13513513513516	232.0	33.0	1816.0	15989.0	447.1731681824641	0.5266147897073566	0.6667106981103221
growth_another_Set3Cell2.23481	ID4080608	4080608	36	258.6763000488281	6.324982717215071	19.66107804552775	0.0	551.0	551	0.5	1		595.8108108108108	389.0	3.0	1926.0	22045.0	546.699076165197	0.6935620884616351	0.8926357109037034
growth_another_Set3Cell2.23482	ID3433450	3433450	36	190.31044006347656	5.925471471334832	19.36602796577717	0.0	257.0	257	0.5	1		486.9189189189189	255.0	61.0	2532.0	18016.0	586.3195174788032	0.6693289546425066	0.6659628141342099
growth_another_Set3Cell2.23483	ID3924955	3924955	36	272.77911376953125	5.869367670240418	19.844104646843654	0.0	483.0	483	0.5	1		590.7027027027027	329.0	43.0	2647.0	21856.0	680.7276280595665	0.7495054793655973	0.7435070338903469
growth_another_Set3Cell2.23484	ID3290066	3290066	36	296.7411804199219	6.851944008773978	19.31981949002374	0.0	196.0	196	0.5	1		634.7027027027027	308.0	0.0	3272.0	23484.0	759.9029493905736	0.7628492733036535	0.7228792673572713
growth_another_Set3Cell2.23485	ID4043737	4043737	36	271.49359130859375	6.18342987452153	19.683683707666123	0.0	535.0	535	0.5	1		551.2432432432432	304.0	7.0	2401.0	20396.0	591.1351323891557	0.7205594699416917	0.7810640440592888
growth_another_Set3Cell2.23486	ID4324262	4324262	36	215.70681762695312	5.652540196137453	20.668501084407875	0.0	666.0	666	0.5	1		519.5405405405405	306.0	0.0	2011.0	19223.0	535.6155645918377	0.7176745830485494	0.8105558136686115
growth_another_Set3Cell2.23487	ID4918182	4918182	36	192.03514099121094	6.654530172995615	20.81686195912903	0.0	945.0	945	0.5	1		423.1621621621622	166.0	5.0	2275.0	15657.0	519.292869279065	0.6850056940271441	0.6625478863382949
growth_another_Set3Cell2.23488	ID4615092	4615092	36	134.92283630371094	6.242753566211759	20.893578835616072	0.0	802.0	802	0.5	1		432.0810810810811	232.0	9.0	1936.0	15987.0	477.817630155782	0.3469056938053119	0.4658083997945014
growth_another_Set3Cell2.23489	ID3468230	3468230	36	235.8706817626953	6.07449743965001	19.376760439785883	0.0	275.0	275	0.5	1		525.5675675675676	196.0	0.0	3051.0	19446.0	704.3974785643456	0.7378546210894417	0.6335751262530301
growth_another_Set3Cell2.23490	ID4469686	4469686	36	282.3086242675781	5.983650747415757	20.879486249877857	0.0	737.0	737	0.5	1		690.7567567567568	341.0	4.0	3375.0	25558.0	775.5910078201084	0.6303874055622654	0.6887142804967858
growth_another_Set3Cell2.23491	ID3703754	3703754	36	202.1873016357422	5.366828478253921	20.211314761607504	0.0	384.0	384	0.5	1		471.8918918918919	197.0	0.0	2541.0	17460.0	605.7530567531342	0.715707857991878	0.6499341271339729
growth_another_Set3Cell2.23492	ID3146692	3146692	36	233.72665405273438	6.80776280795975	19.26208223342396	0.0	129.0	129	0.5	1		560.5405405405405	272.0	33.0	2838.0	20740.0	706.2148553534695	0.7432501347669683	0.6768235539220026
growth_another_Set3Cell2.23493	ID3851215	3851215	36	208.17361450195312	5.715141873643685	19.962204567561074	0.0	452.0	452	0.5	1		514.081081081081	166.0	0.0	2506.0	19021.0	682.1730954326271	0.7682249673740101	0.6548139595173794
growth_another_Set3Cell2.23494	ID4432821	4432821	36	280.5051574707031	5.885371577719161	20.866437556102596	0.0	719.0	719	0.5	1		640.1621621621622	373.0	12.0	2694.0	23686.0	673.2478292869868	0.7372138149508581	0.807021723747763
growth_another_Set3Cell2.23495	ID4291513	4291513	36	233.693359375	5.747403830809352	20.480712249663103	0.0	655.0	655	0.5	1		539.1621621621622	275.0	0.0	2317.0	19949.0	615.2819368889858	0.6785301526391777	0.7084598468493574
growth_another_Set3Cell2.23496	ID4221886	4221886	36	303.97418212890625	6.3646926430516455	19.696595057663856	0.0	626.0	626	0.5	1		644.6486486486486	359.0	0.0	2589.0	23852.0	696.0815811150067	0.7834630101215476	0.8136681579365631
growth_another_Set3Cell2.23497	ID4545466	4545466	36	258.3026123046875	6.1382141158420325	20.83406690154973	0.0	768.0	768	0.5	1		642.0540540540541	388.0	50.0	2701.0	23756.0	616.0565876761802	0.5180546035974952	0.7113267260813015
growth_another_Set3Cell2.23498	ID3853370	3853370	36	230.35226440429688	5.716457207629291	19.950851105278183	0.0	453.0	453	0.5	1		561.6756756756756	263.0	34.0	2515.0	20782.0	668.9020047001592	0.7587701381576484	0.7245264788142722
growth_another_Set3Cell2.23499	ID4293699	4293699	36	224.68804931640625	5.755855729251865	20.478250429374565	0.0	654.0	654	0.5	1		544.0	304.0	44.0	2530.0	20128.0	614.9568638892035	0.689642814478557	0.7221269476828414
growth_another_Set3Cell2.23500	ID4258884	4258884	36	215.66610717773438	6.0619200207741235	20.110736783641958	0.0	639.0	639	0.5	1		580.4864864864865	349.0	2.0	2520.0	21478.0	592.61930920756	0.6813840613746672	0.7939101530721512
growth_another_Set3Cell2.23501	ID3361847	3361847	36	275.5867004394531	6.851233890989788	19.280619162464184	0.0	225.0	225	0.5	1		646.1081081081081	386.0	48.0	2720.0	23906.0	683.3068199646556	0.7442834436742273	0.8069390472210933
growth_another_Set3Cell2.23502	ID5008458	5008458	36	177.73626708984375	6.8815599759911565	20.97149933342224	0.0	988.0	988	0.5	1		415.4594594594595	256.0	0.0	1586.0	15372.0	425.303133371076	0.673527304283925	0.7862894869495575
growth_another_Set3Cell2.23503	ID4922445	4922445	36	172.27365112304688	6.625881400231929	20.83373000961325	0.0	946.0	946	0.5	1		416.2162162162162	196.0	9.0	2049.0	15400.0	483.6775863191383	0.6578671832664724	0.6829383762865406
growth_another_Set3Cell2.23504	ID3054632	3054632	36	247.7648468017578	6.8175535334178266	19.301017454937096	0.0	82.0	82	0.5	1		553.7297297297297	251.0	19.0	2811.0	20488.0	697.1702983668516	0.7354403754721399	0.6731730673131939
growth_another_Set3Cell2.23505	ID3535933	3535933	36	217.2652130126953	6.211184167229219	19.30109407021201	0.0	306.0	306	0.5	1		558.2162162162163	274.0	35.0	2721.0	20654.0	697.9176620942209	0.723056091555524	0.6712755498467586
growth_another_Set3Cell2.23506	ID3148856	3148856	36	254.3443603515625	6.8231239480978685	19.2647878593149	0.0	128.0	128	0.5	1		570.1621621621622	297.0	0.0	2617.0	21096.0	715.2740544525385	0.747189266414063	0.6817836591813924
growth_another_Set3Cell2.23507	ID4781126	4781126	36	169.18942260742188	6.462846610462696	20.839587577059085	0.0	878.0	878	0.5	1		445.13513513513516	215.0	43.0	2042.0	16470.0	468.9232442617971	0.5867970716772083	0.7020800901327704
growth_another_Set3Cell2.23508	ID3255331	3255331	36	326.2143249511719	6.767621905125556	19.324528419555325	0.0	182.0	182	0.5	1		669.2432432432432	314.0	0.0	2950.0	24762.0	776.8357972286394	0.7725296069974795	0.750942000793165
growth_another_Set3Cell2.23509	ID3603490	3603490	36	224.49600219726562	6.117368297948065	19.3920841306358	0.0	337.0	337	0.5	1		506.0	319.0	57.0	1631.0	18722.0	461.20337764976915	0.692062828571888	0.8974640724612845
growth_another_Set3Cell2.23510	ID2999348	2999348	36	231.33859252929688	6.773267725347569	19.32358469310846	0.0	62.0	62	0.5	1		524.4054054054054	244.0	69.0	2768.0	19403.0	647.853183790701	0.7297732852381671	0.6829978451186856
growth_another_Set3Cell2.23511	ID3947558	3947558	36	300.5458068847656	5.935169207252612	19.81896048922956	0.0	496.0	496	0.5	1		579.4054054054054	260.0	0.0	2685.0	21438.0	696.3175943434089	0.8182042074196824	0.748900670231426
growth_another_Set3Cell2.23512	ID4117541	4117541	36	260.3225402832031	6.413680799330427	19.594488610593885	0.0	574.0	574	0.5	1		616.972972972973	378.0	0.0	2233.0	22828.0	547.8955439014146	0.6944617126102972	0.9230280819074705
growth_another_Set3Cell2.23513	ID4875369	4875369	36	161.14675903320312	6.555558248323438	20.857706026537187	0.0	926.0	926	0.5	1		437.64864864864865	259.0	0.0	1965.0	16193.0	503.4289763553884	0.6141819567285459	0.6615488878470369
growth_another_Set3Cell2.23514	ID3218453	3218453	36	297.6294860839844	6.720827708745503	19.294325770851444	0.0	160.0	160	0.5	1		665.6486486486486	341.0	0.0	2822.0	24629.0	728.5969475725326	0.7444576833400701	0.7797713607734741
growth_another_Set3Cell2.23515	ID3036169	3036169	36	250.8712921142578	6.810763533100951	19.302238795517955	0.0	77.0	77	0.5	1		551.2162162162163	262.0	46.0	2935.0	20395.0	676.8615948763961	0.7525545762588626	0.6993886146336021
growth_another_Set3Cell2.23516	ID3327002	3327002	36	337.7051086425781	6.850799750050207	19.329141288598336	0.0	211.0	211	0.5	1		679.2432432432432	361.0	0.0	3134.0	25132.0	762.0891390486128	0.7812330904952398	0.7818247706088352
growth_another_Set3Cell2.23517	ID5008484	5008484	36	158.47727966308594	6.872248731117273	20.99095391834583	0.0	987.0	987	0.5	1		395.3243243243243	273.0	0.0	1461.0	14627.0	393.96171937935327	0.6221399829490653	0.769713834990126
growth_another_Set3Cell2.23518	ID3757073	3757073	36	198.45468139648438	5.46325968192913	20.052368004430665	0.0	405.0	405	0.5	1		475.2162162162162	218.0	10.0	2530.0	17583.0	627.9000334065543	0.7715585829135652	0.6592408791836342
growth_another_Set3Cell2.23519	ID4512879	4512879	36	304.3722229003906	6.077396719604874	20.852710533492623	0.0	755.0	755	0.5	1		728.6216216216217	507.0	57.0	3381.0	26959.0	750.9089437087174	0.6194420658494569	0.7423010105892243
growth_another_Set3Cell2.23520	ID4697196	4697196	36	150.86968994140625	6.332276280178757	20.858850455242433	0.0	839.0	839	0.5	1		421.4864864864865	205.0	25.0	1936.0	15595.0	427.1471657417397	0.43690314715703354	0.6000587856373157
growth_another_Set3Cell2.23521	ID4975716	4975716	36	162.7603759765625	6.782078785810954	20.877100376719707	0.0	974.0	974	0.5	1		414.35135135135135	199.0	0.0	2006.0	15331.0	472.22359441595376	0.6511962552459953	0.6920927057906103
growth_another_Set3Cell2.23522	ID3396608	3396608	36	221.00836181640625	6.531867128510027	19.26898497002386	0.0	243.0	243	0.5	1		534.5405405405405	312.0	0.0	1894.0	19778.0	547.4713383971497	0.6775664214639818	0.7887173732041421
growth_another_Set3Cell2.23523	ID3183622	3183622	36	268.2694396972656	6.805743942235178	19.2097498180275	0.0	147.0	147	0.5	1		622.4594594594595	247.0	32.0	2964.0	23031.0	747.655988725749	0.7273519898748418	0.7011372440858586
growth_another_Set3Cell2.23524	ID4154377	4154377	36	298.01177978515625	6.426096804395515	19.62078666026837	0.0	591.0	591	0.5	1		642.6756756756756	348.0	10.0	2622.0	23779.0	671.2443276836292	0.7652131768420946	0.830092536301511
growth_another_Set3Cell2.23525	ID3775492	3775492	36	222.7239532470703	5.524038445079357	20.05380555190626	0.0	413.0	413	0.5	1		497.97297297297297	247.0	69.0	2470.0	18425.0	622.6567400389367	0.7524117152408697	0.6867623463217687
growth_another_Set3Cell2.23526	ID3570697	3570697	36	216.37005615234375	6.231962152301956	19.311277939161382	0.0	322.0	322	0.5	1		540.1351351351351	228.0	12.0	2549.0	19985.0	658.6783974226203	0.7180959954436283	0.685478887575294
growth_another_Set3Cell2.23527	ID4736014	4736014	36	158.41273498535156	6.425508084924236	20.824690659239696	0.0	859.0	859	0.5	1		435.7837837837838	254.0	0.0	1659.0	16124.0	426.66289940622886	0.5172790070932894	0.6964269764914439
growth_another_Set3Cell2.23528	ID3572863	3572863	36	226.5049285888672	6.2324908047139065	19.320096050635897	0.0	323.0	323	0.5	1		535.1081081081081	278.0	40.0	2405.0	19799.0	624.5781146672699	0.7531196454759659	0.7361006222932767
growth_another_Set3Cell2.23529	ID3816560	3816560	36	197.1570281982422	5.653734187271596	19.9706257169409	0.0	438.0	438	0.5	1		504.1081081081081	181.0	0.0	2644.0	18652.0	664.2744071451104	0.7367132760698407	0.6438378877535224
growth_another_Set3Cell2.23530	ID3165306	3165306	36	247.37747192382812	6.813476106274012	19.22072125967989	0.0	140.0	140	0.5	1		600.1081081081081	256.0	23.0	3076.0	22204.0	744.2130363972022	0.7236569758285133	0.6770864591219408
growth_another_Set3Cell2.23531	ID4326409	4326409	36	236.53411865234375	5.598944048887233	20.797957058125935	0.0	670.0	670	0.5	1		565.4324324324324	329.0	48.0	2431.0	20921.0	600.9224640565601	0.7101435492066811	0.7814583778427271
growth_another_Set3Cell2.23532	ID5026816	5026816	36	105.65291595458984	6.968435100680859	21.2878690734451	0.0	998.0	998	0.5	1		369.86486486486484	235.0	11.0	1256.0	13685.0	313.4056797828019	0.5144685569324998	0.8017976635333817
growth_another_Set3Cell2.23533	ID3257471	3257471	36	343.54156494140625	6.753162898251152	19.33966654965535	0.0	179.0	179	0.5	1		675.2432432432432	337.0	7.0	3175.0	24984.0	794.5954038728488	0.8083853548079745	0.7597516464074208
growth_another_Set3Cell2.23534	ID4555786	4555786	36	238.0046844482422	6.180675614498074	20.8132383546075	0.0	774.0	774	0.5	1		701.4324324324324	534.0	53.0	2720.0	25953.0	603.0730810947717	0.5363343070446457	0.8120742578181217
growth_another_Set3Cell2.23535	ID4731929	4731929	36	152.176513671875	6.385485029126007	20.84582727436025	0.0	852.0	852	0.5	1		407.2972972972973	218.0	7.0	1626.0	15070.0	444.7011396472957	0.48842121157874085	0.6010933835112743
growth_another_Set3Cell2.23536	ID4082797	4082797	36	269.5841979980469	6.390567658028207	19.602593650321037	0.0	559.0	559	0.5	1		623.7567567567568	429.0	33.0	1885.0	23079.0	521.4937629010963	0.7402642788522541	1.0175780434237816
growth_another_Set3Cell2.23537	ID3202147	3202147	36	297.4432678222656	6.805424958329065	19.235287054890993	0.0	152.0	152	0.5	1		654.5675675675676	283.0	11.0	3255.0	24219.0	816.2416424802884	0.7864172694322071	0.7060506621932973
growth_another_Set3Cell2.23538	ID3671138	3671138	36	182.96176147460938	5.363685547568657	20.192552750883916	0.0	368.0	368	0.5	1		425.4594594594595	206.0	29.0	2328.0	15742.0	524.8233879969418	0.7079871241209906	0.672071944412146
growth_another_Set3Cell2.23539	ID4363292	4363292	36	270.54083251953125	5.775965408789442	20.756457593466124	0.0	687.0	687	0.5	1		625.2162162162163	321.0	80.0	2931.0	23133.0	686.4746549960545	0.720206038730934	0.7626267112904809
growth_another_Set3Cell2.23540	ID4045922	4045922	36	256.331298828125	6.224880567211733	19.656691658954507	0.0	539.0	539	0.5	1		584.972972972973	352.0	8.0	2373.0	21644.0	564.2770934019369	0.7384987351147664	0.8807420931467541
growth_another_Set3Cell2.23541	ID3398739	3398739	36	247.97682189941406	6.598976533015927	19.268706747010725	0.0	241.0	241	0.5	1		588.3243243243244	446.0	20.0	2140.0	21768.0	533.7447399716904	0.6958179319664397	0.9045437678619287
growth_another_Set3Cell2.23542	ID2929740	2929740	36	236.39718627929688	6.9697652261208205	19.191470548409313	0.0	25.0	25	0.5	1		503.0	251.0	28.0	2272.0	18611.0	563.6776068325266	0.7531712385005949	0.76671964092428
growth_another_Set3Cell2.23543	ID3001421	3001421	36	237.5695037841797	6.781643032597558	19.32858928499478	0.0	59.0	59	0.5	1		529.2702702702703	225.0	18.0	2992.0	19583.0	694.0850751828566	0.739779511227535	0.6484893924757397
growth_another_Set3Cell2.23544	ID3705946	3705946	36	203.6941680908203	5.370996550484349	20.195575512805014	0.0	382.0	382	0.5	1		455.5135135135135	196.0	0.0	2453.0	16854.0	582.9348935259324	0.754947383597379	0.6723010556329133
growth_another_Set3Cell2.23545	ID3112010	3112010	36	231.6427459716797	6.780856494057353	19.32160064404439	0.0	111.0	111	0.5	1		539.1081081081081	267.0	15.0	2811.0	19947.0	660.4844511494651	0.7574218569647722	0.7035663682330774
growth_another_Set3Cell2.23546	ID3638367	3638367	36	142.86471557617188	5.57533746341424	19.960301012500928	0.0	353.0	353	0.5	1		364.64864864864865	168.0	0.0	2030.0	13492.0	466.504925317349	0.5823376775687918	0.5753393674591223
growth_another_Set3Cell2.23547	ID4680749	4680749	36	138.32608032226562	6.335801950137957	20.849180112650235	0.0	833.0	833	0.5	1		383.1621621621622	230.0	0.0	1789.0	14177.0	386.3484691824722	0.4154679159786491	0.5821982248495929
growth_another_Set3Cell2.23548	ID4973607	4973607	36	172.4324188232422	6.753338788761424	20.87274644852958	0.0	970.0	970	0.5	1		422.5945945945946	247.0	9.0	1836.0	15636.0	487.4475732185325	0.6143832182550122	0.659870526749107
growth_another_Set3Cell2.23549	ID3075138	3075138	36	258.5502624511719	6.810320806210933	19.28790402684516	0.0	94.0	94	0.5	1		571.2432432432432	253.0	53.0	2788.0	21136.0	681.5753567779332	0.7479929814488705	0.7172904201284971
growth_another_Set3Cell2.23550	ID4004944	4004944	36	269.8084716796875	6.074735466390934	19.715721477793515	0.0	521.0	521	0.5	1		585.918918918919	376.0	0.0	2294.0	21679.0	584.8568855511378	0.7813102800688787	0.8788239299377891
growth_another_Set3Cell2.23551	ID4617256	4617256	36	144.8753204345703	6.248607701056084	20.879491854870952	0.0	804.0	804	0.5	1		410.2432432432432	257.0	0.0	1839.0	15179.0	454.613230327923	0.3563420548983892	0.47416251124073555
growth_another_Set3Cell2.23552	ID4199474	4199474	36	282.5544128417969	6.422148614924556	19.627214162178607	0.0	610.0	610	0.5	1		635.7297297297297	289.0	5.0	3035.0	23522.0	765.9427614474948	0.7634221644576025	0.718645433963019
growth_another_Set3Cell2.23553	ID3927113	3927113	36	275.29803466796875	5.884888439340563	19.83133162425311	0.0	486.0	486	0.5	1		589.8648648648649	307.0	0.0	2767.0	21825.0	712.1240591888998	0.7868199006298898	0.7294934894582233
growth_another_Set3Cell2.23554	ID4434992	4434992	36	279.60089111328125	5.897441570152599	20.88180664233729	0.0	722.0	722	0.5	1		665.7567567567568	401.0	78.0	3003.0	24633.0	680.164130739592	0.6931944584892306	0.801456761295822
growth_another_Set3Cell2.23555	ID4873277	4873277	36	144.69029235839844	6.565369411056508	20.853543599911657	0.0	925.0	925	0.5	1		425.18918918918916	216.0	0.0	1831.0	15732.0	495.74555737561343	0.6131304063617045	0.6519837253894774
growth_another_Set3Cell2.23556	ID4992053	4992053	36	183.57713317871094	6.8075175414962725	20.892520614169264	0.0	979.0	979	0.5	1		423.02702702702703	204.0	0.0	2133.0	15652.0	484.3065768295536	0.690164068044396	0.7133476327444912
growth_another_Set3Cell2.23557	ID3470413	3470413	36	258.6994323730469	6.095361590497279	19.370225993878826	0.0	276.0	276	0.5	1		561.8648648648649	338.0	16.0	3021.0	20789.0	707.9970637950007	0.7535370936078255	0.6820560927616108
growth_another_Set3Cell2.23558	ID5020727	5020727	36	183.34109497070312	6.880361182281623	21.03182874451517	0.0	991.0	991	0.5	1		402.35135135135135	244.0	0.0	1249.0	14887.0	395.78860913765965	0.6283968802473336	0.784595707126671
growth_another_Set3Cell2.23559	ID4658235	4658235	36	127.08187866210938	6.241392197470031	20.863847036865895	0.0	820.0	820	0.5	1		398.6756756756757	212.0	0.0	1788.0	14751.0	429.60440808661104	0.38446918591691404	0.5154176063087202
growth_another_Set3Cell2.23560	ID4547640	4547640	36	226.23915100097656	6.151010125646141	20.837472416550668	0.0	772.0	772	0.5	1		611.5405405405405	411.0	55.0	2409.0	22627.0	583.1791984265878	0.5162364063025529	0.7140603729499735
growth_another_Set3Cell2.23561	ID3329200	3329200	36	313.7156066894531	6.843366046880573	19.321611455104968	0.0	210.0	210	0.5	1		672.9459459459459	325.0	0.0	3162.0	24899.0	767.8537529281771	0.7253454943893703	0.7368863455940825
growth_another_Set3Cell2.23562	ID3364022	3364022	36	294.412109375	6.844405135928741	19.292540719422504	0.0	227.0	227	0.5	1		648.2972972972973	393.0	0.0	2441.0	23987.0	679.222262136174	0.7548245138907451	0.8211161578631525
growth_another_Set3Cell2.23563	ID3077288	3077288	36	253.8046417236328	6.8057401296983375	19.320960725781898	0.0	96.0	96	0.5	1		568.0	265.0	13.0	2812.0	21016.0	672.6732738360677	0.7357015881410962	0.715814993865745
growth_another_Set3Cell2.23564	ID4877516	4877516	36	147.62550354003906	6.564355803119253	20.856179666527982	0.0	927.0	927	0.5	1		423.1081081081081	230.0	0.0	1896.0	15655.0	498.3567878417911	0.5934473816979435	0.632390674151377
growth_another_Set3Cell2.23565	ID4007094	4007094	36	293.0547180175781	6.08314909936095	19.71025122526233	0.0	523.0	523	0.5	1		650.1351351351351	388.0	20.0	2417.0	24055.0	643.0649769382287	0.7741801653959268	0.8823138492731766
growth_another_Set3Cell2.23566	ID3855540	3855540	36	228.6695556640625	5.712807024859756	19.96138365830566	0.0	450.0	450	0.5	1		563.8378378378378	218.0	62.0	2671.0	20862.0	694.5201586352629	0.7440150282925936	0.6926771188305674
growth_another_Set3Cell2.23567	ID4103344	4103344	36	271.8421325683594	6.4127398718945905	19.585062308092287	0.0	570.0	570	0.5	1		608.4864864864865	398.0	50.0	2088.0	22514.0	525.7219703323136	0.6844904185837714	0.9406404155560496
growth_another_Set3Cell2.23568	ID2876580	2876580	36	225.00411987304688	6.9245350048317205	19.211773506474618	0.0	5.0	5	0.5	1		500.56756756756755	244.0	29.0	2278.0	18521.0	556.0688676644158	0.7150341415898789	0.750616542151728
growth_another_Set3Cell2.23569	ID4699351	4699351	36	134.05783081054688	6.336877356684754	20.859193546620084	0.0	837.0	837	0.5	1		386.5945945945946	185.0	24.0	1884.0	14304.0	411.76729265849093	0.39946575151095237	0.5359832307234925
growth_another_Set3Cell2.23570	ID4119722	4119722	36	260.59661865234375	6.428351664365075	19.581866984762428	0.0	576.0	576	0.5	1		632.4864864864865	422.0	38.0	2337.0	23402.0	552.0973958773349	0.6678439805544477	0.9174557819096975
growth_another_Set3Cell2.23571	ID3605666	3605666	36	154.42715454101562	5.94120359279878	19.56562588361535	0.0	341.0	341	0.5	1		474.05405405405406	343.0	62.0	1678.0	17540.0	421.98544906100636	0.6147624497975971	0.855379968695832
growth_another_Set3Cell2.23572	ID3126458	3126458	36	261.57073974609375	6.813703236250942	19.3139796839848	0.0	116.0	116	0.5	1		584.4324324324324	286.0	34.0	3295.0	21624.0	718.6795198502961	0.7771961517854179	0.7112533299539119
growth_another_Set3Cell2.23573	ID3275942	3275942	36	295.3262939453125	6.782784747662004	19.318735780598644	0.0	185.0	185	0.5	1		656.2432432432432	289.0	67.0	3135.0	24281.0	785.0077637763777	0.7624707298773359	0.7233061400812882
growth_another_Set3Cell2.23574	ID4541661	4541661	36	240.3021697998047	6.1364349051034335	20.854681064178056	0.0	770.0	770	0.5	1		652.2702702702703	423.0	70.0	2580.0	24134.0	633.3212125440441	0.528354748098185	0.7120901681474081
growth_another_Set3Cell2.23575	ID4834512	4834512	36	167.96043395996094	6.501230957656218	20.853640374541982	0.0	900.0	900	0.5	1		422.86486486486484	186.0	0.0	2101.0	15646.0	501.34492241492904	0.6286334838005825	0.6511321314861434
growth_another_Set3Cell2.23576	ID4134053	4134053	36	297.51934814453125	6.441685687737897	19.59192930968688	0.0	581.0	581	0.5	1		668.2432432432432	420.0	73.0	2476.0	24725.0	589.9849529816373	0.7087195932936378	0.9395659650357805
growth_another_Set3Cell2.23577	ID3400878	3400878	36	231.67788696289062	6.4647620069783	19.29679637119656	0.0	244.0	244	0.5	1		523.2432432432432	231.0	8.0	1987.0	19360.0	520.2048958185934	0.6701311757708879	0.8071763506499495
growth_another_Set3Cell2.23578	ID3777703	3777703	36	231.02630615234375	5.539390899195935	20.053861940559234	0.0	419.0	419	0.5	1		486.18918918918916	215.0	22.0	2587.0	17989.0	616.2853252366975	0.7566079739802954	0.6795939923004759
growth_another_Set3Cell2.23579	ID3929252	3929252	36	266.5032043457031	5.894173963720087	19.812710210440173	0.0	488.0	488	0.5	1		571.027027027027	256.0	4.0	2629.0	21128.0	698.7141955241979	0.7845181530869932	0.7185700636487441
growth_another_Set3Cell2.23580	ID3038350	3038350	36	224.7199249267578	6.794681058470766	19.316502339632596	0.0	72.0	72	0.5	1		552.7027027027027	275.0	9.0	3309.0	20450.0	704.6402496177616	0.7604940111086278	0.6776655112582979
growth_another_Set3Cell2.23581	ID4261089	4261089	36	195.44818115234375	6.00424204708651	20.201436967642437	0.0	641.0	641	0.5	1		520.1351351351351	305.0	23.0	2491.0	19245.0	593.555303150345	0.6139275721093757	0.6666810255283424
growth_another_Set3Cell2.23582	ID4191389	4191389	36	287.4988098144531	6.4236455316471455	19.623866893243232	0.0	609.0	609	0.5	1		661.8648648648649	315.0	0.0	2749.0	24489.0	758.9852568529378	0.7560364148217301	0.7508880266673863
growth_another_Set3Cell2.23583	ID2874511	2874511	36	233.52867126464844	6.926199725597771	19.19361803187781	0.0	0.0	0	0.5	1		528.8918918918919	256.0	12.0	2284.0	19569.0	572.5175777885574	0.7112579685382789	0.767926652967989
growth_another_Set3Cell2.23584	ID3151005	3151005	36	233.5364990234375	6.835396235194013	19.255135696732996	0.0	130.0	130	0.5	1		563.6486486486486	278.0	0.0	2503.0	20855.0	675.6006881211636	0.7830347318217673	0.7327732474101992
growth_another_Set3Cell2.23585	ID4715754	4715754	36	147.54269409179688	6.372821927791519	20.849527708111847	0.0	848.0	848	0.5	1		430.2972972972973	260.0	0.0	1874.0	15921.0	451.81687937979086	0.5100464016809665	0.643362224715756
growth_another_Set3Cell2.23586	ID4037779	4037779	36	260.2784423828125	6.193236011811252	19.67143233890935	0.0	538.0	538	0.5	1		589.8648648648649	420.0	11.0	2199.0	21825.0	558.5889047990163	0.7353887651582746	0.8949740191356511
growth_another_Set3Cell2.23587	ID3435652	3435652	36	211.07821655273438	5.945892984968436	19.41321562455792	0.0	260.0	260	0.5	1		500.02702702702703	218.0	5.0	2369.0	18501.0	589.9436171969924	0.6462886710402758	0.6654777224045136
growth_another_Set3Cell2.23588	ID4621559	4621559	36	128.72152709960938	6.229954071169208	20.87067308555045	0.0	809.0	809	0.5	1		405.3783783783784	231.0	20.0	1931.0	14999.0	451.7375314242744	0.35379199855585897	0.4690298317927032
growth_another_Set3Cell2.23589	ID4367603	4367603	36	267.89959716796875	5.787730739190622	20.7439972307923	0.0	690.0	690	0.5	1		606.7297297297297	316.0	27.0	2717.0	22449.0	676.6331128236109	0.7415300083805728	0.7636068099749423
growth_another_Set3Cell2.23590	ID3742859	3742859	36	194.71905517578125	5.438940726359373	20.052023042665425	0.0	401.0	401	0.5	1		455.97297297297297	229.0	0.0	2384.0	16871.0	598.6075270755217	0.7395827085131369	0.6476920854679509
growth_another_Set3Cell2.23591	ID5025019	5025019	36	96.24723052978516	6.999550809067319	21.23804482314162	0.0	999.0	999	0.5	1		374.5945945945946	269.0	23.0	1077.0	13860.0	291.1223930716216	0.5192138755373198	0.8795150210534488
growth_another_Set3Cell2.23592	ID3185800	3185800	36	261.055908203125	6.818500053637066	19.22473394084638	0.0	143.0	143	0.5	1		594.027027027027	263.0	34.0	3104.0	21979.0	748.0061454919295	0.7510799578665134	0.681257396621506
growth_another_Set3Cell2.23593	ID4846837	4846837	36	155.22999572753906	6.543195626946166	20.82557908311443	0.0	912.0	912	0.5	1		435.81081081081084	232.0	20.0	1987.0	16125.0	501.55446352303545	0.6523534952646327	0.6861039590821993
growth_another_Set3Cell2.23594	ID4330750	4330750	36	232.15859985351562	5.597124832259243	20.82615366295955	0.0	672.0	672	0.5	1		588.1351351351351	360.0	88.0	2251.0	21761.0	580.7525846387294	0.6888289913862515	0.8261172885148713
growth_another_Set3Cell2.23595	ID4226302	4226302	36	323.41448974609375	6.399181563103	19.674348201383477	0.0	623.0	623	0.5	1		656.7297297297297	355.0	0.0	2654.0	24299.0	720.8740700877823	0.7840115013894924	0.8007225371205612
growth_another_Set3Cell2.23596	ID3472628	3472628	36	238.30755615234375	6.0841586931796074	19.36631354157071	0.0	277.0	277	0.5	1		552.7027027027027	239.0	29.0	3000.0	20450.0	692.6793736749455	0.7374525259968417	0.6773458107237451
growth_another_Set3Cell2.23597	ID3003631	3003631	36	239.104736328125	6.767516026728275	19.32762313945211	0.0	60.0	60	0.5	1		514.0540540540541	207.0	30.0	2995.0	19020.0	689.9516869537534	0.7963161570196524	0.6605760970422004
growth_another_Set3Cell2.23598	ID4738190	4738190	36	163.48939514160156	6.425985064367152	20.823716877319644	0.0	860.0	860	0.5	1		453.6756756756757	267.0	35.0	1983.0	16786.0	455.26000227306344	0.5288077141673652	0.6893835413428373
growth_another_Set3Cell2.23599	ID4584578	4584578	36	186.15281677246094	6.177698887721408	20.84660381272791	0.0	783.0	783	0.5	1		558.8648648648649	308.0	40.0	2335.0	20678.0	563.5010678370126	0.439126076243477	0.6052467191700517
growth_another_Set3Cell2.23600	ID4979843	4979843	36	176.60658264160156	6.786414607490062	20.84729060880255	0.0	973.0	973	0.5	1		407.8378378378378	204.0	0.0	1922.0	15090.0	475.5452726148229	0.6536716207480278	0.6780098444181782
growth_another_Set3Cell2.23601	ID4365454	4365454	36	286.69281005859375	5.779619170306418	20.74480641729726	0.0	688.0	688	0.5	1		636.3513513513514	301.0	50.0	3178.0	23545.0	734.0404627136714	0.7842859573500657	0.7621087493944766
growth_another_Set3Cell2.23602	ID3673334	3673334	36	176.95042419433594	5.384312499664099	20.167560730731235	0.0	369.0	369	0.5	1		415.02702702702703	196.0	0.0	2371.0	15356.0	540.2513039979372	0.7003002363562806	0.6328039901861787
growth_another_Set3Cell2.23603	ID3818740	3818740	36	204.52484130859375	5.638940512993526	19.970636353003144	0.0	433.0	433	0.5	1		478.2162162162162	144.0	0.0	2851.0	17694.0	658.0802102047006	0.7246915182816217	0.610684946185618
growth_another_Set3Cell2.23604	ID3259619	3259619	36	323.91015625	6.7484525052742965	19.33657948257934	0.0	178.0	178	0.5	1		677.5945945945946	311.0	46.0	2981.0	25071.0	768.9639660485276	0.7150361258915543	0.7347653220169224
growth_another_Set3Cell2.23605	ID4048111	4048111	36	261.5827331542969	6.282580150867708	19.684716031086744	0.0	545.0	545	0.5	1		547.8108108108108	389.0	0.0	1791.0	20269.0	536.8823499218964	0.7481180357995099	0.8733349467929595
growth_another_Set3Cell2.23606	ID3720427	3720427	36	204.7084197998047	5.395954772739392	20.1772293512267	0.0	392.0	392	0.5	1		486.1621621621622	209.0	26.0	2842.0	17988.0	635.0338360851121	0.7386558808003152	0.6504932739204061
growth_another_Set3Cell2.23607	ID4924574	4924574	36	172.07293701171875	6.658304815963525	20.839963818497704	0.0	947.0	947	0.5	1		439.0810810810811	281.0	46.0	2257.0	16246.0	501.58921763056594	0.6481358554394804	0.6884930623051178
growth_another_Set3Cell2.23608	ID2968820	2968820	36	230.54891967773438	6.758027751954077	19.313031249335506	0.0	45.0	45	0.5	1		524.4054054054054	230.0	13.0	2401.0	19403.0	620.5192028302437	0.7696519518103988	0.7351034229726787
growth_another_Set3Cell2.23609	ID4660378	4660378	36	137.46731567382812	6.246903087040871	20.83819072339687	0.0	824.0	824	0.5	1		390.2432432432432	202.0	37.0	1888.0	14439.0	432.9734021472531	0.37028474597614774	0.48711238088933684
growth_another_Set3Cell2.23610	ID4328604	4328604	36	229.85977172851562	5.596416290606108	20.82614659162846	0.0	671.0	671	0.5	1		537.027027027027	277.0	24.0	2246.0	19870.0	586.750064455163	0.7247004279451746	0.7691620342640116
growth_another_Set3Cell2.23611	ID4826262	4826262	36	183.13934326171875	6.527223120060435	20.841237593363054	0.0	906.0	906	0.5	1		436.1081081081081	171.0	0.0	1882.0	16136.0	500.87283725422674	0.6320928676464868	0.6744235076755806
growth_another_Set3Cell2.23612	ID4514977	4514977	36	280.9185485839844	6.085964713235632	20.852207434513648	0.0	757.0	757	0.5	1		701.2702702702703	391.0	10.0	3176.0	25947.0	703.7366398435271	0.5848758067940584	0.7354847661160026
growth_another_Set3Cell2.23613	ID4783278	4783278	36	159.33180236816406	6.462294433743582	20.86425039352149	0.0	877.0	877	0.5	1		446.27027027027026	242.0	65.0	1966.0	16512.0	442.6656406017632	0.5292265386232002	0.6977854763377461
growth_another_Set3Cell2.23614	ID3294420	3294420	36	288.1117858886719	6.810377330726614	19.316379938167277	0.0	192.0	192	0.5	1		658.2702702702703	360.0	27.0	3578.0	24356.0	789.7816733703002	0.760033240897143	0.7198448500889836
growth_another_Set3Cell2.23615	ID2981066	2981066	36	225.80174255371094	6.751482796511066	19.318579397258272	0.0	48.0	48	0.5	1		509.7567567567568	244.0	0.0	2501.0	18861.0	661.8757186715395	0.753459238685905	0.6618820837134863
growth_another_Set3Cell2.23616	ID4400299	4400299	36	265.6725158691406	5.845339974817393	20.875680389371638	0.0	704.0	704	0.5	1		645.3243243243244	368.0	21.0	2521.0	23877.0	669.8795519450598	0.7701398920682919	0.8382495715398417
growth_another_Set3Cell2.23617	ID3708114	3708114	36	202.4720916748047	5.354813260011374	20.226065838681833	0.0	386.0	386	0.5	1		461.13513513513516	231.0	22.0	2553.0	17062.0	589.1509503873709	0.7633889064730541	0.6776873310186783
growth_another_Set3Cell2.23618	ID4295850	4295850	36	225.20281982421875	5.74145929096341	20.492296355011387	0.0	656.0	656	0.5	1		540.7567567567568	299.0	8.0	2557.0	20008.0	620.1720820960996	0.7123053597180764	0.7254454054193824
growth_another_Set3Cell2.23619	ID4437160	4437160	36	270.49658203125	5.896797813000211	20.879756164042	0.0	721.0	721	0.5	1		636.3783783783783	346.0	0.0	3056.0	23546.0	699.7193227506516	0.6822493981254557	0.7376907261504871
growth_another_Set3Cell2.23620	ID5022880	5022880	36	172.77093505859375	6.916787963300515	21.073440073316384	0.0	993.0	993	0.5	1		428.6756756756757	234.0	53.0	1349.0	15861.0	357.01128631817585	0.6152039562873528	0.914678858036569
growth_another_Set3Cell2.23621	ID4549801	4549801	36	262.0400695800781	6.128913040237486	20.851734917387994	0.0	767.0	767	0.5	1		668.5405405405405	434.0	0.0	2952.0	24736.0	696.6605898696132	0.5280554497930255	0.6632494761850247
growth_another_Set3Cell2.23622	ID4619434	4619434	36	139.75975036621094	6.246062532367959	20.863787589459143	0.0	808.0	808	0.5	1		438.1621621621622	265.0	0.0	1769.0	16212.0	438.96415403598564	0.36987697051314083	0.5390282624755915
growth_another_Set3Cell2.23623	ID2913501	2913501	36	226.04537963867188	6.951362815957891	19.18295268050751	0.0	16.0	16	0.5	1		490.43243243243245	203.0	32.0	2141.0	18146.0	531.5521580209196	0.7185550792375168	0.7715425825135761
growth_another_Set3Cell2.23624	ID3538118	3538118	36	232.89093017578125	6.220130453434008	19.314946120717213	0.0	308.0	308	0.5	1		554.4864864864865	242.0	35.0	2554.0	20516.0	686.746056155873	0.7346050895994699	0.6838771680085921
growth_another_Set3Cell2.23625	ID3011797	3011797	36	221.18038940429688	6.78432558215942	19.328841972067572	0.0	64.0	64	0.5	1		505.4594594594595	277.0	0.0	2843.0	18702.0	637.6907381148619	0.7536102132723854	0.6812710342548156
growth_another_Set3Cell2.23626	ID2931922	2931922	36	224.32540893554688	6.959287381428567	19.20175543440069	0.0	26.0	26	0.5	1		491.05405405405406	256.0	0.0	2266.0	18169.0	535.7631081999843	0.6896309831611505	0.7481891247120077
growth_another_Set3Cell2.23627	ID3114192	3114192	36	266.9079284667969	6.80321896675761	19.325000555761825	0.0	112.0	112	0.5	1		576.081081081081	271.0	0.0	2967.0	21315.0	692.349397116577	0.771340491378463	0.724656796922462
growth_another_Set3Cell2.23628	ID4506950	4506950	36	322.7092590332031	6.098093800386858	20.881842498693004	0.0	756.0	756	0.5	1		714.8108108108108	465.0	43.0	3079.0	26448.0	725.4891774151745	0.5991237525158978	0.7382860003878262
growth_another_Set3Cell2.23629	ID3296561	3296561	36	316.1546630859375	6.844370893180272	19.32037108245021	0.0	197.0	197	0.5	1		655.3243243243244	326.0	0.0	3200.0	24247.0	780.1870521460455	0.7942574523016762	0.7436422995731644
growth_another_Set3Cell2.23630	ID3857726	3857726	36	233.8618927001953	5.729234834442797	19.950415139852822	0.0	454.0	454	0.5	1		542.4594594594595	247.0	0.0	2635.0	20071.0	677.5249316689631	0.7509341280849084	0.6867584883921886
growth_another_Set3Cell2.23631	ID3575089	3575089	36	224.9735870361328	6.2355271980031	19.317910537480838	0.0	324.0	324	0.5	1		508.1081081081081	262.0	0.0	2473.0	18800.0	624.160181710138	0.7479460382452596	0.6966783368773402
growth_another_Set3Cell2.23632	ID3153207	3153207	36	258.3562927246094	6.826029363748658	19.27552874012272	0.0	127.0	127	0.5	1		587.1351351351351	262.0	0.0	3089.0	21724.0	752.9668416102827	0.7613616917771402	0.6741160834208061
growth_another_Set3Cell2.23633	ID3040550	3040550	36	247.09426879882812	6.813255890582693	19.299045689950816	0.0	78.0	78	0.5	1		529.8108108108108	218.0	26.0	2904.0	19603.0	682.6711359650999	0.7821345277681623	0.681208792260047
growth_another_Set3Cell2.23634	ID3165497	3165497	36	263.9236755371094	6.809415291208186	19.245111818449093	0.0	137.0	137	0.5	1		611.972972972973	229.0	16.0	2824.0	22643.0	750.9576658613427	0.7661511300044137	0.7070227137373157
growth_another_Set3Cell2.23635	ID4810053	4810053	36	172.38632202148438	6.483605128533236	20.84193391407939	0.0	892.0	892	0.5	1		434.13513513513516	180.0	19.0	2207.0	16063.0	528.7841484723948	0.6099130163270263	0.6220739188062101
growth_another_Set3Cell2.23636	ID3261757	3261757	36	327.49169921875	6.761012081220376	19.346189650299927	0.0	180.0	180	0.5	1		656.5135135135135	297.0	0.0	3108.0	24291.0	772.020279728656	0.7513222799888666	0.7296341488145125
growth_another_Set3Cell2.23637	ID3779880	3779880	36	236.4622344970703	5.5515265983785795	20.042868551847175	0.0	418.0	418	0.5	1		498.56756756756755	220.0	5.0	2562.0	18447.0	629.7708375336285	0.7364121617493659	0.671490088229584
growth_another_Set3Cell2.23638	ID4263253	4263253	36	197.6480712890625	6.02854691049418	20.139197731319545	0.0	640.0	640	0.5	1		529.2702702702703	274.0	2.0	2431.0	19583.0	563.5015354730459	0.6166119628675638	0.7165038852327178
growth_another_Set3Cell2.23639	ID3437858	3437858	36	195.27825927734375	5.9832198073291725	19.40616916273605	0.0	261.0	261	0.5	1		491.64864864864865	214.0	21.0	2831.0	18191.0	663.7956603343221	0.7145992946254959	0.6173769047852881
growth_another_Set3Cell2.23640	ID3931431	3931431	36	259.83984375	5.898929140891961	19.82119367930551	0.0	489.0	489	0.5	1		594.8648648648649	380.0	0.0	2724.0	22010.0	696.0028800292489	0.7847847613701046	0.7516263375406026
growth_another_Set3Cell2.23641	ID3188012	3188012	36	276.5223083496094	6.8138501623876655	19.20322860484345	0.0	146.0	146	0.5	1		621.7567567567568	243.0	55.0	2972.0	23005.0	731.4169811402387	0.7314329342205721	0.7182147292308045
growth_another_Set3Cell2.23642	ID4009248	4009248	36	273.7866516113281	6.102628393448199	19.69922401936206	0.0	524.0	524	0.5	1		620.081081081081	390.0	15.0	2376.0	22943.0	611.9227156348339	0.7531073367458871	0.8706232738091063
growth_another_Set3Cell2.23643	ID3964189	3964189	36	259.7287902832031	6.015299843217569	19.75847957982941	0.0	505.0	505	0.5	1		610.7837837837837	295.0	0.0	2559.0	22599.0	671.3635020999815	0.7821467310635687	0.7985544650079616
growth_another_Set3Cell2.23644	ID4517222	4517222	36	280.41357421875	6.10208555424068	20.834379977068764	0.0	758.0	758	0.5	1		674.5135135135135	434.0	2.0	3060.0	24957.0	686.6165686264148	0.5709826207193758	0.7140981048818338
growth_another_Set3Cell2.23645	ID3677466	3677466	36	177.54234313964844	5.365376545111643	20.182460909120902	0.0	371.0	371	0.5	1		420.97297297297297	191.0	0.0	2195.0	15576.0	537.2457789755327	0.6835943752143593	0.63631507540082
growth_another_Set3Cell2.23646	ID3896606	3896606	36	275.939697265625	5.797803088165626	19.85081331631659	0.0	472.0	472	0.5	1		587.9459459459459	249.0	31.0	3274.0	21754.0	741.6544548038058	0.8095897017925401	0.7093337846527578
growth_another_Set3Cell2.23647	ID3403029	3403029	36	207.06063842773438	6.462779291012848	19.29113655932425	0.0	245.0	245	0.5	1		537.2972972972973	279.0	22.0	2446.0	19880.0	543.1599858883848	0.6939442998813635	0.8104801267721443
growth_another_Set3Cell2.23648	ID3953947	3953947	36	257.40869140625	5.930595626759722	19.807676507428592	0.0	497.0	497	0.5	1		581.4594594594595	251.0	4.0	3085.0	21514.0	717.4730964601697	0.7796081921648773	0.7100612505031066
growth_another_Set3Cell2.23649	ID4623727	4623727	36	129.73135375976562	6.254380859939481	20.851764906372946	0.0	806.0	806	0.5	1		389.1081081081081	238.0	0.0	1965.0	14397.0	441.06851217518624	0.35595356956075835	0.46317248857397236
growth_another_Set3Cell2.23650	ID4478317	4478317	36	273.7770690917969	6.003323068705419	20.87531021738281	0.0	740.0	740	0.5	1		688.7027027027027	418.0	41.0	3133.0	25482.0	792.7712247014991	0.6308434838180449	0.6720835158138964
growth_another_Set3Cell2.23651	ID3892503	3892503	36	271.4120788574219	5.7606690477947184	19.868511056119388	0.0	468.0	468	0.5	1		568.8378378378378	271.0	49.0	2895.0	21047.0	688.493585603684	0.7310359226126457	0.6978325325020307
growth_another_Set3Cell2.23652	ID3366175	3366175	36	282.61468505859375	6.8545306793932586	19.270566337920528	0.0	228.0	228	0.5	1		660.1081081081081	464.0	48.0	2360.0	24424.0	657.8462663952803	0.7294411937323063	0.8464574563752095
growth_another_Set3Cell2.23653	ID4894074	4894074	36	170.74855041503906	6.584408749058482	20.86485101881669	0.0	934.0	934	0.5	1		432.3783783783784	261.0	25.0	1868.0	15998.0	489.85889982906485	0.651713022665249	0.6965379246439419
growth_another_Set3Cell2.23654	ID4228464	4228464	36	299.6695861816406	6.390324388851447	19.66917301273691	0.0	624.0	624	0.5	1		645.4594594594595	395.0	0.0	2626.0	23882.0	714.7602004477754	0.7885769858241192	0.7962969708999191
growth_another_Set3Cell2.23655	ID4369776	4369776	36	280.23590087890625	5.788675499522377	20.741487159707567	0.0	689.0	689	0.5	1		624.3783783783783	328.0	66.0	2623.0	23102.0	684.4570172102908	0.7842482284566816	0.8019179650104199
growth_another_Set3Cell2.23656	ID4193543	4193543	36	289.4180908203125	6.412939284088728	19.636961521640355	0.0	608.0	608	0.5	1		641.8918918918919	310.0	4.0	2778.0	23750.0	747.2889439606115	0.7723638957275983	0.7486389150018951
growth_another_Set3Cell2.23657	ID4158726	4158726	36	291.69482421875	6.4079624933869885	19.634043120359426	0.0	594.0	594	0.5	1		637.5945945945946	340.0	0.0	2831.0	23591.0	708.7000407420248	0.7769614491121399	0.7867443437098783
growth_another_Set3Cell2.23658	ID3079444	3079444	36	238.5703125	6.815818049956818	19.323207995042836	0.0	97.0	97	0.5	1		545.6756756756756	247.0	30.0	2733.0	20190.0	663.1113135169043	0.7314509485725029	0.6952694832574399
growth_another_Set3Cell2.23659	ID3745029	3745029	36	196.1858673095703	5.464440485297625	20.058463836264764	0.0	403.0	403	0.5	1		473.6756756756757	185.0	0.0	2614.0	17526.0	628.9516433476183	0.7359234507724352	0.6385514492503062
growth_another_Set3Cell2.23660	ID3968259	3968259	36	272.0301818847656	6.013537446970086	19.759469079670765	0.0	504.0	504	0.5	1		587.1081081081081	273.0	26.0	2731.0	21723.0	670.2295951464768	0.7875991987741863	0.7718974161539789
growth_another_Set3Cell2.23661	ID3800441	3800441	36	215.67662048339844	5.615664961756352	19.993645974440636	0.0	430.0	430	0.5	1		492.56756756756755	214.0	9.0	2639.0	18225.0	637.6838532507286	0.7482723888444098	0.6612124307289082
growth_another_Set3Cell2.23662	ID4011389	4011389	36	287.25830078125	6.09346337463695	19.706621739040532	0.0	525.0	525	0.5	1		625.1351351351351	356.0	0.0	2512.0	23130.0	629.3327225527652	0.7660610741497209	0.8617499510077874
growth_another_Set3Cell2.23663	ID3005804	3005804	36	212.998046875	6.7737476795011355	19.3267334623714	0.0	61.0	61	0.5	1		495.05405405405406	222.0	47.0	2934.0	18317.0	646.3558937933818	0.7674547203895332	0.6651435266510766
growth_another_Set3Cell2.23664	ID3970421	3970421	36	296.9221496582031	5.957119168134638	19.77438950674047	0.0	502.0	502	0.5	1		646.3783783783783	367.0	72.0	2688.0	23916.0	691.8025710398143	0.7859942505275016	0.822382684190274
growth_another_Set3Cell2.23665	ID4050294	4050294	36	286.0605163574219	6.267323289602713	19.647384476964355	0.0	542.0	542	0.5	1		605.081081081081	370.0	0.0	2162.0	22388.0	596.4423870090228	0.7111409078332023	0.8432278812944962
growth_another_Set3Cell2.23666	ID4124016	4124016	36	277.6304931640625	6.429764457809466	19.592064021689193	0.0	575.0	575	0.5	1		639.1891891891892	460.0	11.0	2173.0	23650.0	544.7774692394969	0.6910051738735713	0.9589073369634106
growth_another_Set3Cell2.23667	ID3820916	3820916	36	209.91119384765625	5.626690514247581	19.976138210827553	0.0	436.0	436	0.5	1		508.3783783783784	156.0	0.0	2509.0	18810.0	688.6075463229057	0.7534837923488108	0.6344792863006871
growth_another_Set3Cell2.23668	ID5035293	5035293	36	148.86904907226562	6.896817141474034	21.09258905076495	0.0	994.0	994	0.5	1		404.1081081081081	266.0	59.0	1255.0	14952.0	328.7991436681015	0.5764085340540508	0.8987905696764128
growth_another_Set3Cell2.23669	ID4476183	4476183	36	293.38104248046875	5.996046206273741	20.899378339090088	0.0	739.0	739	0.5	1		693.7567567567568	439.0	0.0	3120.0	25669.0	814.151719596859	0.6454223490008173	0.668495494950566
growth_another_Set3Cell2.23670	ID3675501	3675501	36	169.139404296875	5.349187510741249	20.197151422550487	0.0	372.0	372	0.5	1		429.7027027027027	217.0	14.0	2246.0	15899.0	539.5135084739081	0.696235189963926	0.6538312277362361
growth_another_Set3Cell2.23671	ID4785438	4785438	36	179.1449432373047	6.471915397875236	20.838212693263714	0.0	882.0	882	0.5	1		445.5945945945946	271.0	16.0	2145.0	16487.0	476.20125644168206	0.5702487134367162	0.6796342242690121
growth_another_Set3Cell2.23672	ID4402458	4402458	36	264.6248474121094	5.864476210281374	20.879403226038505	0.0	709.0	709	0.5	1		624.9459459459459	404.0	5.0	2578.0	23123.0	668.1457735964323	0.7318815477806593	0.7905399791767334
growth_another_Set3Cell2.23673	ID3474799	3474799	36	243.265380859375	6.087503245177449	19.36879794460288	0.0	278.0	278	0.5	1		552.2972972972973	221.0	10.0	3112.0	20435.0	709.9501885838683	0.7403644853422583	0.6618817405561624
growth_another_Set3Cell2.23674	ID4740370	4740370	36	163.228271484375	6.423856777681321	20.843194592383995	0.0	862.0	862	0.5	1		421.2432432432432	293.0	4.0	1654.0	15586.0	424.3294321243425	0.5370254826957761	0.6937030655285092
growth_another_Set3Cell2.23675	ID2970998	2970998	36	212.47109985351562	6.770450144089615	19.311211643226997	0.0	47.0	47	0.5	1		466.7567567567568	241.0	0.0	2389.0	17270.0	566.5823175166364	0.7678988090345842	0.7156557803994734
growth_another_Set3Cell2.23676	ID3507561	3507561	36	260.0517578125	6.178470470854509	19.334918840743473	0.0	294.0	294	0.5	1		570.4054054054054	271.0	22.0	3055.0	21105.0	698.0480904899293	0.7519017207175316	0.7014223889759684
growth_another_Set3Cell2.23677	ID4087139	4087139	36	259.3190002441406	6.3869516938527156	19.591632119333003	0.0	560.0	560	0.5	1		606.1621621621622	368.0	22.0	2005.0	22428.0	564.3025446175676	0.7165452028603789	0.8967990896779907
growth_another_Set3Cell2.23678	ID3540328	3540328	36	226.2949676513672	6.198496787499836	19.284195672791654	0.0	307.0	307	0.5	1		554.6216216216217	265.0	50.0	2829.0	20521.0	701.9795561818715	0.7329934230693183	0.6683523678332653
growth_another_Set3Cell2.23679	ID3405164	3405164	36	202.88906860351562	6.391902419699302	19.28993799567921	0.0	246.0	246	0.5	1		538.3783783783783	319.0	38.0	2325.0	19920.0	508.3652640983073	0.6464569679451594	0.8316315826524561
growth_another_Set3Cell2.23680	ID4031837	4031837	36	281.6363220214844	6.218538020888859	19.654435513090032	0.0	541.0	541	0.5	1		603.5675675675676	406.0	0.0	2211.0	22332.0	593.1377271455285	0.7660332595752447	0.8827730982918247
growth_another_Set3Cell2.23681	ID4879656	4879656	36	156.9305419921875	6.567789754931388	20.854669133085498	0.0	923.0	923	0.5	1		438.6216216216216	219.0	0.0	2201.0	16229.0	529.0759949273908	0.6406904482547779	0.6474758495912143
growth_another_Set3Cell2.23682	ID3730780	3730780	36	207.771728515625	5.399700077245567	20.156841098424035	0.0	394.0	394	0.5	1		484.43243243243245	199.0	0.0	2713.0	17924.0	615.0837585484029	0.7347931896122508	0.6671851344168542
growth_another_Set3Cell2.23683	ID4298020	4298020	36	228.45550537109375	5.708590097011945	20.511074566733864	0.0	657.0	657	0.5	1		544.4594594594595	318.0	32.0	2391.0	20145.0	611.0054825447147	0.7002662701964849	0.7340010900734751
growth_another_Set3Cell2.23684	ID3224919	3224919	36	280.9512939453125	6.736905466400428	19.27429045178575	0.0	159.0	159	0.5	1		641.7027027027027	271.0	17.0	2669.0	23743.0	715.938849998334	0.7708230766831097	0.7803105331983671
growth_another_Set3Cell2.23685	ID4662560	4662560	36	123.17408752441406	6.254609192829591	20.850071273335182	0.0	825.0	825	0.5	1		368.6756756756757	195.0	0.0	1806.0	13641.0	417.2374792778258	0.3693601864855864	0.4766762911171294
growth_another_Set3Cell2.23686	ID3710288	3710288	36	189.0574188232422	5.357049071062196	20.222585038156346	0.0	385.0	385	0.5	1		455.8378378378378	224.0	5.0	2689.0	16866.0	606.9978269004444	0.7583226574764078	0.6477518934321969
growth_another_Set3Cell2.23687	ID4439336	4439336	36	298.06658935546875	5.896988641146564	20.904722483174943	0.0	723.0	723	0.5	1		670.027027027027	338.0	64.0	3378.0	24791.0	747.8965869722931	0.7172176064051387	0.7483527780642527
growth_another_Set3Cell2.23688	ID4857125	4857125	36	168.66073608398438	6.533508955312403	20.83250581750406	0.0	917.0	917	0.5	1		422.4054054054054	177.0	0.0	2060.0	15629.0	529.9762814115919	0.6047207192442664	0.6007010872908948
growth_another_Set3Cell2.23689	ID4541745	4541745	36	220.54779052734375	6.142434855789272	20.84193455208794	0.0	773.0	773	0.5	1		606.8918918918919	407.0	0.0	2340.0	22455.0	591.8857708762441	0.47416090076248174	0.6596055216585917
growth_another_Set3Cell2.23690	ID3331399	3331399	36	321.2193908691406	6.854454519720906	19.319847402151712	0.0	212.0	212	0.5	1		671.3243243243244	381.0	28.0	3101.0	24839.0	755.4189806566528	0.7590377525770108	0.7669423203520397
growth_another_Set3Cell2.23691	ID3116374	3116374	36	243.0701141357422	6.808096633735977	19.335920203580827	0.0	117.0	117	0.5	1		562.7567567567568	274.0	0.0	3141.0	20822.0	721.5528164777455	0.7741627060821634	0.6806461428139805
growth_another_Set3Cell2.23692	ID4404673	4404673	36	261.07196044921875	5.8447989136633085	20.864338286102928	0.0	708.0	708	0.5	1		620.2972972972973	417.0	12.0	2629.0	22951.0	656.4841482754454	0.7582717416245772	0.814975430174393
growth_another_Set3Cell2.23693	ID3595701	3595701	36	227.7279510498047	6.151842979013995	19.35846306110457	0.0	332.0	332	0.5	1		502.94594594594594	261.0	0.0	2274.0	18609.0	575.8467169667997	0.722633792474243	0.7327734348088765
growth_another_Set3Cell2.23694	ID4265413	4265413	36	195.7245635986328	6.026809071259279	20.17052573112923	0.0	643.0	643	0.5	1		555.8378378378378	385.0	33.0	2317.0	20566.0	619.0276655778405	0.6508981333399199	0.7080448914835482
growth_another_Set3Cell2.23695	ID4480449	4480449	36	270.0721740722656	6.0237302792367435	20.904377495065685	0.0	741.0	741	0.5	1		690.2702702702703	478.0	37.0	3012.0	25540.0	756.9878044169774	0.6176123993240055	0.6963086991251558
growth_another_Set3Cell2.23696	ID4836812	4836812	36	156.00888061523438	6.533047419892443	20.843816065754528	0.0	904.0	904	0.5	1		421.5945945945946	225.0	0.0	2117.0	15599.0	495.46400583804376	0.6105334688105422	0.6451380276898573
growth_another_Set3Cell2.23697	ID3368374	3368374	36	276.81927490234375	6.807066882448257	19.268904414846787	0.0	229.0	229	0.5	1		611.0	384.0	0.0	2304.0	22607.0	666.5409881536835	0.7212200010834824	0.7682025121317843
growth_another_Set3Cell2.23698	ID3190199	3190199	36	269.0592346191406	6.81741636358948	19.220859809942514	0.0	149.0	149	0.5	1		629.5405405405405	270.0	5.0	3111.0	23293.0	774.9787306971934	0.7249454562026124	0.6828005778686095
growth_another_Set3Cell2.23699	ID3859890	3859890	36	240.10507202148438	5.728836365848746	19.93382577201519	0.0	455.0	455	0.5	1		559.2702702702703	264.0	24.0	2780.0	20693.0	694.986156882465	0.7345823197811533	0.6815867373793713
growth_another_Set3Cell2.23700	ID4371913	4371913	36	275.1562805175781	5.807247890370805	20.743887764540972	0.0	691.0	691	0.5	1		625.8108108108108	322.0	3.0	2948.0	23155.0	713.4852189482677	0.7514778266901592	0.7526613300823977
growth_another_Set3Cell2.23701	ID3577274	3577274	36	248.32899475097656	6.229732131339847	19.315971776816227	0.0	325.0	325	0.5	1		556.4864864864865	266.0	18.0	2550.0	20590.0	665.0447613014741	0.7215975121832191	0.7014506827452966
growth_another_Set3Cell2.23702	ID3298722	3298722	36	305.68731689453125	6.840609914206076	19.31735566058824	0.0	193.0	193	0.5	1		667.4054054054054	384.0	72.0	3259.0	24694.0	755.848142429691	0.7610945467412383	0.7632048178521574
growth_another_Set3Cell2.23703	ID4883931	4883931	36	157.34230041503906	6.584065277379885	20.842152876223235	0.0	928.0	928	0.5	1		417.5945945945946	191.0	35.0	1986.0	15451.0	501.108629798828	0.6234895694414135	0.6400776631550058
growth_another_Set3Cell2.23704	ID3894702	3894702	36	277.1697998046875	5.794214833547222	19.84520688808588	0.0	471.0	471	0.5	1		578.6756756756756	257.0	0.0	2907.0	21411.0	724.2583583705953	0.7869834546594109	0.7037473583205801
growth_another_Set3Cell2.23705	ID3227051	3227051	36	298.14013671875	6.6737840037722735	19.2922517943215	0.0	163.0	163	0.5	1		675.7027027027027	354.0	79.0	3034.0	25001.0	736.3868950213326	0.7513741000991508	0.7873301788767303
growth_another_Set3Cell2.23706	ID4625884	4625884	36	139.6076202392578	6.2430244366424885	20.861121821896084	0.0	805.0	805	0.5	1		425.9189189189189	271.0	0.0	1855.0	15759.0	454.26096136584425	0.3705615465956857	0.5070062569225806
growth_another_Set3Cell2.23707	ID3782055	3782055	36	215.58888244628906	5.547324618875014	20.061844539646753	0.0	417.0	417	0.5	1		492.56756756756755	238.0	0.0	2523.0	18225.0	617.7249720880168	0.7440167316662702	0.6803504951789586
growth_another_Set3Cell2.23708	ID4984301	4984301	36	167.07276916503906	6.811147389818231	20.87270769398703	0.0	976.0	976	0.5	1		398.6216216216216	195.0	0.0	2070.0	14749.0	479.863542603019	0.6537133178767857	0.6567501795738316
growth_another_Set3Cell2.23709	ID3886490	3886490	36	270.8265075683594	5.7620047290519025	19.867400019347567	0.0	469.0	469	0.5	1		580.4594594594595	261.0	4.0	3132.0	21477.0	751.920193556123	0.7741719739657718	0.6737082584244143
growth_another_Set3Cell2.23710	ID3933598	3933598	36	277.82958984375	5.895349768940277	19.836105991910703	0.0	491.0	491	0.5	1		609.4324324324324	322.0	0.0	2706.0	22549.0	677.9458574145767	0.7406384207377631	0.7649943346546497
growth_another_Set3Cell2.23711	ID5031407	5031407	36	133.03273010253906	6.96912260795061	21.20254789305885	0.0	997.0	997	0.5	1		386.02702702702703	270.0	30.0	1076.0	14283.0	309.8234700318596	0.5464036011876258	0.8804893243504301
growth_another_Set3Cell2.23712	ID4552175	4552175	36	179.588134765625	6.188540239031849	20.845143193318552	0.0	780.0	780	0.5	1		563.6756756756756	350.0	36.0	2127.0	20856.0	567.2723260409341	0.40555248650111053	0.5734132090959302
growth_another_Set3Cell2.23713	ID4744674	4744674	36	159.84515380859375	6.428301919479875	20.834092564347717	0.0	866.0	866	0.5	1		447.13513513513516	293.0	0.0	1910.0	16544.0	443.61145174591707	0.5299734389491535	0.6982906985394379
growth_another_Set3Cell2.23714	ID4789732	4789732	36	177.42340087890625	6.461890803146435	20.826643544158816	0.0	889.0	889	0.5	1		439.5135135135135	191.0	32.0	2083.0	16262.0	510.11979103069626	0.6157326932492626	0.6566784375937098
growth_another_Set3Cell2.23715	ID3440007	3440007	36	192.10252380371094	6.012910804566779	19.390096179115297	0.0	262.0	262	0.5	1		543.8918918918919	238.0	29.0	2707.0	20124.0	668.5361198495887	0.6790833819045505	0.658064621719989
growth_another_Set3Cell2.23716	ID4160908	4160908	36	288.6695861816406	6.440286111450947	19.598197228730868	0.0	592.0	592	0.5	1		657.0	404.0	0.0	2445.0	24309.0	652.6997352875551	0.7468490348970983	0.860715013605695
growth_another_Set3Cell2.23717	ID4335089	4335089	36	245.23703002929688	5.589520903657633	20.851339086880788	0.0	674.0	674	0.5	1		570.8108108108108	320.0	90.0	2407.0	21120.0	565.3473778639622	0.6881812784256308	0.8231719766021468
growth_another_Set3Cell2.23718	ID4644348	4644348	36	131.84437561035156	6.236497540009347	20.86198167090426	0.0	815.0	815	0.5	1		416.5135135135135	233.0	2.0	1692.0	15411.0	427.82951054139556	0.3802295956263071	0.5363927959744214
growth_another_Set3Cell2.23719	ID3081621	3081621	36	242.0717010498047	6.811723315311788	19.30938625751993	0.0	95.0	95	0.5	1		547.3783783783783	259.0	26.0	2672.0	20253.0	650.04582536547	0.7137926447201891	0.7014350358816062
growth_another_Set3Cell2.23720	ID4197883	4197883	36	295.5355529785156	6.412001934151269	19.627385202664893	0.0	612.0	612	0.5	1		675.7567567567568	277.0	0.0	2957.0	25003.0	791.0296526751773	0.7475808150747053	0.7308840895796296
growth_another_Set3Cell2.23721	ID3042709	3042709	36	228.3793182373047	6.818799111426167	19.2992306154773	0.0	79.0	79	0.5	1		529.3783783783783	244.0	61.0	2745.0	19587.0	657.6233450570045	0.7287900409782329	0.678702033329751
growth_another_Set3Cell2.23722	ID5017072	5017072	36	157.1186065673828	6.871911463531342	21.02725369455747	0.0	990.0	990	0.5	1		388.64864864864865	216.0	0.0	1385.0	14380.0	381.34077908058794	0.6540792056101898	0.8060239537871365
growth_another_Set3Cell2.23723	ID3061138	3061138	36	246.78948974609375	6.821189100339545	19.278627210738392	0.0	92.0	92	0.5	1		542.7297297297297	294.0	21.0	2635.0	20081.0	651.4931844381562	0.7462753897488191	0.7120165975320257
growth_another_Set3Cell2.23724	ID3747206	3747206	36	207.8189697265625	5.457656549267228	20.04862103218931	0.0	402.0	402	0.5	1		474.27027027027026	190.0	0.0	2334.0	17548.0	596.2579907989424	0.7141273832345396	0.6627569316003828
growth_another_Set3Cell2.23725	ID4052477	4052477	36	271.34332275390625	6.290074032729205	19.665834603228983	0.0	544.0	544	0.5	1		607.6216216216217	326.0	0.0	1950.0	22482.0	570.4964383641551	0.7051754126874734	0.8809238682628487
growth_another_Set3Cell2.23726	ID3862011	3862011	36	244.2005157470703	5.7430392968307675	19.92711845753355	0.0	456.0	456	0.5	1		533.1621621621622	207.0	0.0	2599.0	19727.0	659.4905236246772	0.7487931064610732	0.692315669967785
growth_another_Set3Cell2.23727	ID4775309	4775309	36	171.45689392089844	6.466453307289615	20.833700229251303	0.0	880.0	880	0.5	1		434.7027027027027	227.0	0.0	2126.0	16084.0	466.7404027975333	0.5715309766356413	0.6774289734472135
growth_another_Set3Cell2.23728	ID4930958	4930958	36	159.9318084716797	6.66945879411494	20.809910190169443	0.0	951.0	951	0.5	1		434.6216216216216	273.0	0.0	2061.0	16081.0	480.8719713737253	0.6185677758271281	0.6908253432811658
growth_another_Set3Cell2.23729	ID4472193	4472193	36	280.676513671875	5.996922396318825	20.890406201551535	0.0	738.0	738	0.5	1		696.027027027027	415.0	20.0	3103.0	25753.0	792.4538011941308	0.6150594285297343	0.6689762803319902
growth_another_Set3Cell2.23730	ID3476989	3476989	36	234.74960327148438	6.08304850352862	19.37598053404508	0.0	279.0	279	0.5	1		557.0	236.0	15.0	2948.0	20609.0	683.1892124441076	0.7269773127030975	0.6864018037033515
growth_another_Set3Cell2.23731	ID2891237	2891237	36	234.10110473632812	6.9441847913347745	19.178428596276117	0.0	11.0	11	0.5	1		502.4864864864865	272.0	68.0	2146.0	18592.0	531.0234155551598	0.7275113141981068	0.7970022765557475
growth_another_Set3Cell2.23732	ID2938341	2938341	36	219.26296997070312	6.934565344577787	19.21424354953552	0.0	31.0	31	0.5	1		474.94594594594594	274.0	25.0	1816.0	17573.0	498.0935848003056	0.7034782762692955	0.7875485270105176
growth_another_Set3Cell2.23733	ID3712497	3712497	36	194.93345642089844	5.347781423851774	20.217183504083817	0.0	387.0	387	0.5	1		469.6216216216216	249.0	10.0	2511.0	17376.0	562.3350301965779	0.7195701417207747	0.6989340198541217
growth_another_Set3Cell2.23734	ID3007975	3007975	36	244.62213134765625	6.787026051122409	19.326892392634903	0.0	63.0	63	0.5	1		554.2162162162163	304.0	8.0	2930.0	20506.0	676.1499724804294	0.7400432680559279	0.6972094335281278
growth_another_Set3Cell2.23735	ID4332936	4332936	36	228.09292602539062	5.6026833476295215	20.86285078064748	0.0	673.0	673	0.5	1		551.1081081081081	292.0	56.0	2142.0	20391.0	563.8935470746517	0.7300040095789372	0.8247983952579621
growth_another_Set3Cell2.23736	ID3229178	3229178	36	290.6954345703125	6.714836317213057	19.295044190529516	0.0	164.0	164	0.5	1		638.8108108108108	275.0	34.0	3079.0	23636.0	762.1633624040131	0.780721164311889	0.7349439462762083
growth_another_Set3Cell2.23737	ID4881793	4881793	36	161.5977325439453	6.539621112173531	20.860092541230777	0.0	924.0	924	0.5	1		434.97297297297297	242.0	17.0	1902.0	16094.0	485.0620513848653	0.627085164130122	0.6912119064425467
growth_another_Set3Cell2.23738	ID4163059	4163059	36	286.76788330078125	6.420206948554055	19.611781941865658	0.0	595.0	595	0.5	1		652.1081081081081	328.0	70.0	3013.0	24128.0	700.7725413104131	0.7172419008304901	0.7773322668857455
growth_another_Set3Cell2.23739	ID3118561	3118561	36	260.2142028808594	6.802127427914895	19.337271214795077	0.0	113.0	113	0.5	1		580.1351351351351	278.0	58.0	3089.0	21465.0	721.2498473776909	0.7924807441770833	0.7112260411031324
growth_another_Set3Cell2.23740	ID4195726	4195726	36	291.7109375	6.424497973110322	19.636822201284552	0.0	611.0	611	0.5	1		653.2702702702703	348.0	0.0	2840.0	24171.0	734.2049989481687	0.7607425732865255	0.768860250624486
growth_another_Set3Cell2.23741	ID4742535	4742535	36	150.5269317626953	6.429390943243245	20.854849247650794	0.0	863.0	863	0.5	1		426.4054054054054	262.0	0.0	1803.0	15777.0	449.28402668761396	0.5231075773025775	0.6519167667281431
growth_another_Set3Cell2.23742	ID3886580	3886580	36	259.9725341796875	5.79061437261874	19.84830175751287	0.0	470.0	470	0.5	1		573.7567567567568	234.0	18.0	3361.0	21229.0	752.432957715075	0.7361097677681031	0.6466293286417408
growth_another_Set3Cell2.23743	ID4089325	4089325	36	250.2652130126953	6.351749188769422	19.618468509541028	0.0	561.0	561	0.5	1		574.9459459459459	356.0	0.0	1920.0	21273.0	534.8841487205922	0.6632562923023372	0.8572736748488479
growth_another_Set3Cell2.23744	ID4126189	4126189	36	272.4896240234375	6.432117143882782	19.588438347011547	0.0	578.0	578	0.5	1		628.9459459459459	378.0	34.0	2158.0	23271.0	539.2637957822141	0.6946488877436485	0.9561536059009971
growth_another_Set3Cell2.23745	ID3509742	3509742	36	251.64356994628906	6.187261610300773	19.33381481363708	0.0	293.0	293	0.5	1		558.6216216216217	245.0	18.0	2828.0	20669.0	698.5577344847084	0.720779306549257	0.669919417895494
growth_another_Set3Cell2.23746	ID4982160	4982160	36	166.61044311523438	6.754307934951848	20.86076896651658	0.0	971.0	971	0.5	1		422.13513513513516	246.0	23.0	1965.0	15619.0	470.68927956550897	0.6321663298925772	0.6947269333441636
growth_another_Set3Cell2.23747	ID4787604	4787604	36	188.1703338623047	6.477102983190249	20.850976750916033	0.0	884.0	884	0.5	1		428.43243243243245	205.0	0.0	2133.0	15852.0	490.239087959501	0.577685514235801	0.6399933172008904
growth_another_Set3Cell2.23748	ID3442155	3442155	36	208.87899780273438	6.078329714357733	19.389175071575924	0.0	263.0	263	0.5	1		547.4054054054054	297.0	0.0	2536.0	20254.0	670.5949870351229	0.7040070638419389	0.6745037998922238
growth_another_Set3Cell2.23749	ID2973135	2973135	36	194.4187469482422	6.758971564519277	19.318732908387034	0.0	46.0	46	0.5	1		484.0810810810811	216.0	0.0	2415.0	17911.0	614.1953353045836	0.740954647179252	0.670881413846778
growth_another_Set3Cell2.23750	ID4013528	4013528	36	280.5018310546875	6.1175480962870985	19.680221507910716	0.0	528.0	528	0.5	1		603.0540540540541	422.0	0.0	2459.0	22313.0	589.2704974960304	0.7633749046332293	0.8860633263495334
growth_another_Set3Cell2.23751	ID4441509	4441509	36	290.47882080078125	5.895629261549042	20.873660810001844	0.0	720.0	720	0.5	1		648.5945945945946	351.0	49.0	2688.0	23998.0	689.7456237813515	0.723556720342392	0.7895167865731543
growth_another_Set3Cell2.23752	ID3888604	3888604	36	266.18011474609375	5.7507473879294215	19.87468160132253	0.0	467.0	467	0.5	1		552.7027027027027	254.0	9.0	2988.0	20450.0	693.569585744841	0.7800386757509905	0.6984225314024001
growth_another_Set3Cell2.23753	ID3823059	3823059	36	209.218017578125	5.643119692308794	20.000177998856437	0.0	434.0	434	0.5	1		518.5135135135135	199.0	0.0	2671.0	19185.0	665.9144765584317	0.7222674916443388	0.653084058400055
growth_another_Set3Cell2.23754	ID4507055	4507055	36	304.8190612792969	6.075501212154282	20.844676496038954	0.0	754.0	754	0.5	1		698.7297297297297	470.0	0.0	2939.0	25853.0	709.7187881536307	0.5885099846390168	0.7294857320554099
growth_another_Set3Cell2.23755	ID4898214	4898214	36	165.2385711669922	6.574277398495979	20.86706865792441	0.0	935.0	935	0.5	1		430.3243243243243	184.0	38.0	1938.0	15922.0	494.4207640177462	0.6086101435752516	0.6585937018529296
growth_another_Set3Cell2.23756	ID5017021	5017021	36	169.97230529785156	6.905184706113085	21.07013321483039	0.0	992.0	992	0.5	1		401.2432432432432	260.0	47.0	1309.0	14846.0	349.63770180362775	0.6241410450677513	0.8820200808483699
growth_another_Set3Cell2.23757	ID3155396	3155396	36	238.58155822753906	6.8225280268358794	19.251034034753438	0.0	131.0	131	0.5	1		594.1621621621622	233.0	63.0	2866.0	21984.0	712.4842108782136	0.7449236937032853	0.7120247511254785
growth_another_Set3Cell2.23758	ID4300212	4300212	36	240.2345428466797	5.684035829422913	20.54772600890264	0.0	659.0	659	0.5	1		554.972972972973	337.0	42.0	2394.0	20534.0	606.1518184638458	0.7142992463391638	0.7629814417279908
growth_another_Set3Cell2.23759	ID3333578	3333578	36	306.7818603515625	6.862695945740949	19.321704744188303	0.0	213.0	213	0.5	1		650.027027027027	292.0	9.0	2873.0	24051.0	721.6761926425362	0.7583877944335266	0.7769547132788021
growth_another_Set3Cell2.23760	ID3542478	3542478	36	229.0548553466797	6.213663773905474	19.304762770514067	0.0	310.0	310	0.5	1		554.972972972973	253.0	9.0	2609.0	20534.0	685.6108179526441	0.7398008896420251	0.6883977915960666
growth_another_Set3Cell2.23761	ID3263944	3263944	36	332.8930969238281	6.743577133467651	19.3315273369849	0.0	177.0	177	0.5	1		689.1891891891892	384.0	20.0	3055.0	25500.0	776.0601293226732	0.7313660262505643	0.7502724014306423
growth_another_Set3Cell2.23762	ID3407306	3407306	36	219.35162353515625	6.270550048382758	19.322886545391892	0.0	249.0	249	0.5	1		507.13513513513516	219.0	62.0	2352.0	18764.0	545.8688875016989	0.648522653019762	0.7309633215428373
growth_another_Set3Cell2.23763	ID4863415	4863415	36	158.67689514160156	6.557050567364931	20.836569339047646	0.0	921.0	921	0.5	1		434.5135135135135	182.0	13.0	2006.0	16077.0	518.3590358912345	0.5876988115580501	0.6205678936394029
growth_another_Set3Cell2.23764	ID5029299	5029299	36	136.1299591064453	6.938678760856267	21.155205160949762	0.0	996.0	996	0.5	1		385.2432432432432	280.0	8.0	1221.0	14254.0	304.85400926831676	0.6069088530248181	0.9545646433396022
growth_another_Set3Cell2.23765	ID3083823	3083823	36	245.08438110351562	6.812268278324607	19.318280213163813	0.0	101.0	101	0.5	1		560.1351351351351	223.0	0.0	2954.0	20725.0	707.301804283251	0.7729827016146779	0.6905312249046485
growth_another_Set3Cell2.23766	ID3300913	3300913	36	309.5669250488281	6.848149053034132	19.32079694567863	0.0	198.0	198	0.5	1		655.7567567567568	339.0	21.0	3313.0	24263.0	780.1455848965843	0.7690123901225342	0.7308017475127199
growth_another_Set3Cell2.23767	ID4587075	4587075	36	180.44454956054688	6.245503916819843	20.842451937491482	0.0	791.0	791	0.5	1		497.02702702702703	305.0	0.0	2108.0	18390.0	518.1157360242169	0.38396095652038637	0.5322877172731771
growth_another_Set3Cell2.23768	ID3767870	3767870	36	194.82972717285156	5.493482529741201	20.043578375500473	0.0	410.0	410	0.5	1		472.02702702702703	233.0	0.0	2349.0	17465.0	612.6294188208765	0.7514976628022747	0.6611760074475062
growth_another_Set3Cell2.23769	ID4838977	4838977	36	151.27894592285156	6.531145243120412	20.866134288154	0.0	908.0	908	0.5	1		417.8918918918919	233.0	0.0	2043.0	15462.0	507.2747876745011	0.6262284206284154	0.6344565564636929
growth_another_Set3Cell2.23770	ID3044899	3044899	36	250.96844482421875	6.8136642076116445	19.293085089599614	0.0	80.0	80	0.5	1		537.4324324324324	198.0	53.0	2706.0	19885.0	674.3866159761831	0.7405370648110273	0.6781229594170928
growth_another_Set3Cell2.23771	ID4302412	4302412	36	214.53233337402344	5.7156458000113135	20.50678891402549	0.0	658.0	658	0.5	1		548.2432432432432	300.0	0.0	2347.0	20285.0	632.6625573016088	0.6925282584121376	0.7091412068237921
growth_another_Set3Cell2.23772	ID3939890	3939890	36	268.1404113769531	5.92793323975457	19.80853578018412	0.0	493.0	493	0.5	1		590.8108108108108	363.0	0.0	2761.0	21860.0	691.7734792159545	0.7810381607387255	0.7490547281654806
growth_another_Set3Cell2.23773	ID4943429	4943429	36	166.9374542236328	6.676917574220184	20.82071836973368	0.0	955.0	955	0.5	1		417.6756756756757	174.0	0.0	2033.0	15454.0	496.574882685496	0.6490346953569034	0.6620984193328149
growth_another_Set3Cell2.23774	ID3544633	3544633	36	251.7473907470703	6.2328813681083926	19.31047844165172	0.0	312.0	312	0.5	1		571.4594594594595	327.0	0.0	2608.0	21144.0	674.4968739979697	0.729408003573677	0.7146749177112552
growth_another_Set3Cell2.23775	ID3644966	3644966	36	159.78724670410156	5.428571982888099	20.058440646508053	0.0	360.0	360	0.5	1		383.13513513513516	184.0	10.0	2083.0	14176.0	481.157929845756	0.6493918981660173	0.6270141438582144
growth_another_Set3Cell2.23776	ID3503650	3503650	36	253.80316162109375	6.183385938549117	19.330563382325	0.0	292.0	292	0.5	1		548.1891891891892	230.0	0.0	2899.0	20283.0	702.6106807961069	0.7034510632679455	0.6443917083191678
growth_another_Set3Cell2.23777	ID3120695	3120695	36	236.7779541015625	6.802701099075403	19.326482301197604	0.0	114.0	114	0.5	1		545.8378378378378	218.0	8.0	3065.0	20196.0	710.4976547585625	0.7628960597663582	0.6649203880340928
growth_another_Set3Cell2.23778	ID3579437	3579437	36	252.9251708984375	6.206915491358612	19.330325014743067	0.0	327.0	327	0.5	1		535.5135135135135	217.0	5.0	2527.0	19814.0	631.5596488773567	0.7538632286003178	0.7289250796468555
growth_another_Set3Cell2.23779	ID4337250	4337250	36	255.5013885498047	5.61765325139747	20.86349842264804	0.0	677.0	677	0.5	1		594.0540540540541	324.0	10.0	2187.0	21980.0	584.5984826236601	0.7102978723404255	0.8440477844546561
growth_another_Set3Cell2.23780	ID3749403	3749403	36	197.73841857910156	5.478813827630274	20.047847365670602	0.0	404.0	404	0.5	1		496.7027027027027	246.0	67.0	2526.0	18378.0	627.3218146686429	0.7528974029987904	0.6801668010841454
growth_another_Set3Cell2.23781	ID4628065	4628065	36	136.19198608398438	6.226137396569247	20.835742013171068	0.0	810.0	810	0.5	1		418.56756756756755	262.0	7.0	1794.0	15487.0	409.7257579121634	0.37304467803334646	0.555109272911093
growth_another_Set3Cell2.23782	ID3784209	3784209	36	239.0083770751953	5.574099396103744	20.031109787517973	0.0	420.0	420	0.5	1		528.1621621621622	266.0	88.0	2910.0	19542.0	646.0563921685645	0.736912274464492	0.6936889218878449
growth_another_Set3Cell2.23783	ID4374121	4374121	36	298.80718994140625	5.803155303603145	20.745094280202117	0.0	693.0	693	0.5	1		624.8918918918919	291.0	11.0	2594.0	23121.0	688.812899276872	0.7519839824202983	0.778775127459877
growth_another_Set3Cell2.23784	ID3335710	3335710	36	315.8905944824219	6.872872784312648	19.319011202746836	0.0	214.0	214	0.5	1		684.4594594594595	345.0	26.0	2972.0	25325.0	768.5125819325202	0.7514448522297373	0.7642358210947476
growth_another_Set3Cell2.23785	ID5033569	5033569	36	142.62796020507812	6.93840506900488	21.17506749425118	0.0	995.0	995	0.5	1		379.0	219.0	0.0	1298.0	14023.0	345.6231891654391	0.5852319572080676	0.8096578795457772
growth_another_Set3Cell2.23786	ID3612186	3612186	36	193.92079162597656	6.0367755291214396	19.467133355893683	0.0	339.0	339	0.5	1		480.4864864864865	326.0	0.0	1657.0	17778.0	444.49413329596894	0.7048527915411671	0.8938336063802381
growth_another_Set3Cell2.23787	ID4888167	4888167	36	162.7154541015625	6.587423978231137	20.855550449498008	0.0	930.0	930	0.5	1		424.9189189189189	207.0	0.0	1850.0	15722.0	506.4190391792584	0.6447790380924406	0.6578537976961059
growth_another_Set3Cell2.23788	ID3157535	3157535	36	250.04318237304688	6.812988135618836	19.254381489376804	0.0	132.0	132	0.5	1		592.7297297297297	276.0	22.0	2747.0	21931.0	717.7911584487142	0.7497831781537174	0.7076851091937886
growth_another_Set3Cell2.23789	ID4937336	4937336	36	170.90859985351562	6.655826696686631	20.810501921572293	0.0	948.0	948	0.5	1		429.3783783783784	205.0	16.0	1954.0	15887.0	488.96514027935405	0.6523000474514947	0.6933471963950637
growth_another_Set3Cell2.23790	ID3935754	3935754	36	258.2872619628906	5.906179408357171	19.81724082496475	0.0	490.0	490	0.5	1		588.2972972972973	268.0	0.0	2674.0	21767.0	701.1343533028327	0.7975436082001481	0.7445615515108049
growth_another_Set3Cell2.23791	ID4558450	4558450	36	197.01925659179688	6.190403908405837	20.822103635954853	0.0	779.0	779	0.5	1		642.5945945945946	468.0	104.0	2185.0	23776.0	537.44604170814	0.4449876214660988	0.7364037618444564
growth_another_Set3Cell2.23792	ID4445818	4445818	36	308.8006591796875	5.924464803168215	20.888525525970948	0.0	725.0	725	0.5	1		676.027027027027	371.0	7.0	3235.0	25013.0	752.9237266404468	0.6987078898581728	0.7386182174848015
growth_another_Set3Cell2.23793	ID2948630	2948630	36	220.983154296875	6.919508694249681	19.231789405171373	0.0	34.0	34	0.5	1		491.35135135135135	227.0	37.0	1958.0	18180.0	541.7809221148043	0.7180827500664482	0.7581041239844871
growth_another_Set3Cell2.23794	ID3972608	3972608	36	274.0617980957031	6.014979578895135	19.752472731727945	0.0	508.0	508	0.5	1		611.8378378378378	277.0	28.0	2631.0	22638.0	637.9633180639738	0.7853319072024034	0.8437327271088544
growth_another_Set3Cell2.23795	ID2897424	2897424	36	232.21910095214844	6.931793703600628	19.207532871244887	0.0	10.0	10	0.5	1		482.18918918918916	212.0	9.0	2141.0	17841.0	533.0369925581483	0.7380801499527182	0.7682876298797461
growth_another_Set3Cell2.23796	ID3937916	3937916	36	268.31982421875	5.88894550216316	19.826680164304424	0.0	487.0	487	0.5	1		572.1351351351351	314.0	0.0	2741.0	21169.0	712.686668029357	0.7922830691879605	0.7097473062406252
growth_another_Set3Cell2.23797	ID4443650	4443650	36	306.19219970703125	5.924898705702407	20.902482693825945	0.0	724.0	724	0.5	1		694.6216216216217	374.0	50.0	3062.0	25701.0	725.6582204129247	0.7010277491310797	0.7889872491684734
growth_another_Set3Cell2.23798	ID3974781	3974781	36	280.16162109375	6.034892858470211	19.73002946320407	0.0	509.0	509	0.5	1		602.7567567567568	284.0	71.0	2410.0	22302.0	626.8043468174014	0.7845553476462477	0.8455390085894222
growth_another_Set3Cell2.23799	ID4593157	4593157	36	175.69342041015625	6.250817483137578	20.89296516211907	0.0	794.0	794	0.5	1		474.7567567567568	268.0	16.0	1922.0	17566.0	476.9302537761334	0.3530707252428691	0.519502317539435
growth_another_Set3Cell2.23800	ID3864191	3864191	36	247.06898498535156	5.74696731961904	19.925212463881053	0.0	458.0	458	0.5	1		550.0	219.0	20.0	2684.0	20350.0	692.5669642713259	0.7714736988804409	0.6916992892190581
growth_another_Set3Cell2.23801	ID3511922	3511922	36	259.1394958496094	6.176250199683787	19.33259169214424	0.0	295.0	295	0.5	1		594.0	305.0	29.0	2709.0	21978.0	708.0510417884983	0.7091869907452238	0.6961824264287094
growth_another_Set3Cell2.23802	ID3354235	3354235	36	306.02984619140625	6.839890316370183	19.270246132540684	0.0	223.0	223	0.5	1		669.5675675675676	344.0	0.0	2737.0	24774.0	707.1272689371232	0.7439487962571885	0.807860056250597
growth_another_Set3Cell2.23803	ID4933122	4933122	36	147.0436248779297	6.680055057997458	20.819410831911068	0.0	953.0	953	0.5	1		431.7027027027027	203.0	0.0	2086.0	15973.0	518.0725959889354	0.6021488109446618	0.6263615990078542
growth_another_Set3Cell2.23804	ID4666891	4666891	36	131.5915985107422	6.248268524214304	20.835218890123514	0.0	823.0	823	0.5	1		374.27027027027026	211.0	0.0	1696.0	13848.0	415.62306966292914	0.3617896826034704	0.4784778291486684
growth_another_Set3Cell2.23805	ID3231359	3231359	36	314.0704345703125	6.681302052073853	19.309190454930494	0.0	161.0	161	0.5	1		644.3783783783783	332.0	6.0	2772.0	23842.0	715.6249153848121	0.7901467020907935	0.7948855673003437
growth_another_Set3Cell2.23806	ID3751542	3751542	36	208.4300079345703	5.482756100031674	20.05362657997746	0.0	408.0	408	0.5	1		500.64864864864865	231.0	0.0	2322.0	18524.0	606.7851173839704	0.7119159013458095	0.6862374120905701
growth_another_Set3Cell2.23807	ID4830745	4830745	36	159.95050048828125	6.518374396955028	20.85469732643291	0.0	903.0	903	0.5	1		434.56756756756755	205.0	0.0	2247.0	16079.0	514.467607259115	0.6260705567065045	0.6504488728506753
growth_another_Set3Cell2.23808	ID3010175	3010175	36	237.0359344482422	6.798208477358519	19.32520629491302	0.0	68.0	68	0.5	1		546.3513513513514	242.0	76.0	2876.0	20215.0	663.2627774962289	0.750949656741043	0.7065673346827871
growth_another_Set3Cell2.23809	ID2940538	2940538	36	247.03150939941406	6.9265266661594165	19.22281549418234	0.0	32.0	32	0.5	1		490.02702702702703	267.0	9.0	1744.0	18131.0	513.2016328071413	0.7354414960905665	0.8092825069131865
growth_another_Set3Cell2.23810	ID3444323	3444323	36	223.54171752929688	6.082120660706581	19.38014665990685	0.0	266.0	266	0.5	1		547.5675675675676	239.0	19.0	2711.0	20260.0	676.2772089634275	0.7085040858987437	0.6715359982936383
growth_another_Set3Cell2.23811	ID4230679	4230679	36	297.84576416015625	6.382329621384969	19.67153017930634	0.0	625.0	625	0.5	1		653.2702702702703	367.0	34.0	2666.0	24171.0	729.2358880914189	0.7545131645161447	0.7704865233483779
growth_another_Set3Cell2.23812	ID4791827	4791827	36	169.13375854492188	6.474881165824864	20.81963349429499	0.0	888.0	888	0.5	1		432.94594594594594	198.0	32.0	2094.0	16019.0	492.56629254604155	0.6084474637864807	0.6649901142922767
growth_another_Set3Cell2.23813	ID4054625	4054625	36	250.4193115234375	6.3564703506932165	19.663798842228566	0.0	549.0	549	0.5	1		580.1351351351351	388.0	9.0	1922.0	21465.0	535.2336022794243	0.718819656984466	0.906578523685381
growth_another_Set3Cell2.23814	ID3266130	3266130	36	351.7186279296875	6.7570475475757075	19.341016472561346	0.0	181.0	181	0.5	1		685.972972972973	267.0	0.0	3285.0	25381.0	822.386989415786	0.7763313868293856	0.7290946728120301
growth_another_Set3Cell2.23815	ID3714655	3714655	36	198.5535125732422	5.383932225917603	20.192916513925567	0.0	391.0	391	0.5	1		478.72972972972974	202.0	9.0	2751.0	17713.0	622.7723254684407	0.7455994056733932	0.6566773798962318
growth_another_Set3Cell2.23816	ID4068953	4068953	36	246.93350219726562	6.40769710909465	19.65533646788121	0.0	554.0	554	0.5	1		602.7567567567568	519.0	0.0	1747.0	22302.0	512.4490438302354	0.7169099576584846	0.9822872096896702
growth_another_Set3Cell2.23817	ID4406826	4406826	36	280.90869140625	5.841592299550473	20.867312735535286	0.0	705.0	705	0.5	1		627.7027027027027	373.0	0.0	2566.0	23225.0	691.538617258038	0.764446984957202	0.786513742263905
growth_another_Set3Cell2.23818	ID3825235	3825235	36	205.53736877441406	5.652027085257242	19.988142147378216	0.0	439.0	439	0.5	1		512.4864864864865	233.0	59.0	2481.0	18962.0	623.8303108672717	0.7453034160916244	0.7016299421865557
growth_another_Set3Cell2.23819	ID4519465	4519465	36	301.1240234375	6.10031951569743	20.859490270284997	0.0	760.0	760	0.5	1		674.918918918919	442.0	44.0	2994.0	24972.0	673.4516966254429	0.5598547708496627	0.7193932596120033
growth_another_Set3Cell2.23820	ID2872900	2872900	36	231.20347595214844	6.920308791188427	19.199068902721166	0.0	2.0	2	0.5	1		496.94594594594594	249.0	6.0	2331.0	18387.0	546.1925762314336	0.7348209247428498	0.7707618627647317
growth_another_Set3Cell2.23821	ID4091470	4091470	36	247.90798950195312	6.369648125650707	19.598217063497927	0.0	562.0	562	0.5	1		617.027027027027	367.0	73.0	1872.0	22830.0	494.852923519621	0.7156408651907687	1.0402238155866648
growth_another_Set3Cell2.23822	ID4986430	4986430	36	176.35340881347656	6.753670636709189	20.877171408176878	0.0	972.0	972	0.5	1		427.9189189189189	226.0	7.0	2047.0	15833.0	480.612362765715	0.6587065543624817	0.7071620880495733
growth_another_Set3Cell2.23823	ID4267571	4267571	36	209.21524047851562	5.9779281510087126	20.2360844639665	0.0	644.0	644	0.5	1		517.2162162162163	245.0	0.0	2481.0	19137.0	622.8035687801454	0.6321046647365403	0.6432681150806046
growth_another_Set3Cell2.23824	ID2975321	2975321	36	201.43759155273438	6.767477840455732	19.31310132175166	0.0	49.0	49	0.5	1		492.0810810810811	203.0	0.0	2463.0	18207.0	625.0820558747281	0.7637791168287283	0.6817940635503454
growth_another_Set3Cell2.23825	ID4128328	4128328	36	271.96533203125	6.440507381679711	19.60293087154312	0.0	579.0	579	0.5	1		630.0	450.0	34.0	2336.0	23310.0	566.364036836929	0.704407996566211	0.9194446517537613
growth_another_Set3Cell2.23826	ID4015690	4015690	36	278.3881530761719	6.100780796220133	19.71232847151188	0.0	526.0	526	0.5	1		626.1351351351351	367.0	99.0	2219.0	23167.0	607.9101341738195	0.7478997936792133	0.8814254158727907
growth_another_Set3Cell2.23827	ID4935219	4935219	36	164.89364624023438	6.659916445589061	20.811226484918457	0.0	950.0	950	0.5	1		415.4594594594595	204.0	0.0	2313.0	15372.0	509.65454501579325	0.6500405623824671	0.6422861878607029
growth_another_Set3Cell2.23828	ID4746801	4746801	36	172.08641052246094	6.428340869656601	20.824936936818077	0.0	864.0	864	0.5	1		448.5405405405405	292.0	2.0	1973.0	16596.0	436.83855361211187	0.5284670776563228	0.7100232751341589
growth_another_Set3Cell2.23829	ID3370570	3370570	36	298.8070373535156	6.816764481699883	19.28060234632951	0.0	231.0	231	0.5	1		624.8648648648649	288.0	50.0	2201.0	23120.0	616.7554513636558	0.7141272492537836	0.844181150328147
growth_another_Set3Cell2.23830	ID3415630	3415630	36	207.98550415039062	6.185551101814664	19.347344814669544	0.0	251.0	251	0.5	1		490.2972972972973	241.0	14.0	2360.0	18141.0	568.9176793050343	0.6638165683734774	0.6876741641829439
growth_another_Set3Cell2.23831	ID3192396	3192396	36	288.0325622558594	6.820399633433243	19.20268027391999	0.0	148.0	148	0.5	1		612.4864864864865	275.0	12.0	3285.0	22662.0	757.3778457290662	0.7599069287456812	0.6983684526309816
growth_another_Set3Cell2.23832	ID3409481	3409481	36	203.65513610839844	6.356676629379632	19.304817847644888	0.0	247.0	247	0.5	1		502.2432432432432	329.0	0.0	2273.0	18583.0	540.144960245005	0.6619115880426212	0.7406718487916615
growth_another_Set3Cell2.23833	ID4482618	4482618	36	257.7710876464844	6.00867955804294	20.902862301930607	0.0	742.0	742	0.5	1		698.3243243243244	462.0	12.0	2805.0	25838.0	766.9657045082863	0.6203553846784677	0.6971745106278905
growth_another_Set3Cell2.23834	ID4886068	4886068	36	148.81292724609375	6.575540883986789	20.840041842542508	0.0	929.0	929	0.5	1		442.2432432432432	224.0	43.0	1998.0	16363.0	516.1132738182689	0.6020711340400294	0.6440390244916105
growth_another_Set3Cell2.23835	ID3546806	3546806	36	231.4641876220703	6.200804392206333	19.291087517600168	0.0	309.0	309	0.5	1		570.4324324324324	218.0	0.0	2768.0	21106.0	719.2271137416477	0.7336605269164638	0.6712731038964167
growth_another_Set3Cell2.23836	ID3169968	3169968	36	259.2257385253906	6.81377759451403	19.26340549501595	0.0	136.0	136	0.5	1		573.8648648648649	178.0	46.0	2641.0	21233.0	733.4378396050784	0.7738740938769214	0.6826904635580678
growth_another_Set3Cell2.23837	ID4339393	4339393	36	248.4322052001953	5.601528084305198	20.87398896371272	0.0	676.0	676	0.5	1		568.1621621621622	374.0	79.0	2364.0	21022.0	551.450134419016	0.7380901652637637	0.8750506118838252
growth_another_Set3Cell2.23838	ID3303089	3303089	36	308.27117919921875	6.851356586680272	19.30061525333938	0.0	201.0	201	0.5	1		654.8108108108108	332.0	0.0	3314.0	24228.0	796.8145203746477	0.7720309901757078	0.716064293014081
growth_another_Set3Cell2.23839	ID3647153	3647153	36	151.8478546142578	5.5334498814038495	20.0312464686985	0.0	357.0	357	0.5	1		361.0	164.0	0.0	1870.0	13357.0	474.85600156491887	0.6359041394335513	0.5910293757032303
growth_another_Set3Cell2.23840	ID3827388	3827388	36	207.24464416503906	5.6622696906315735	19.98462914890078	0.0	440.0	440	0.5	1		495.2972972972973	190.0	0.0	2635.0	18326.0	667.2101062078016	0.7147180784113676	0.6188357270098904
growth_another_Set3Cell2.23841	ID4130487	4130487	36	284.5182800292969	6.471594182565739	19.584359442355805	0.0	580.0	580	0.5	1		657.8648648648649	377.0	5.0	2356.0	24341.0	584.7243017089413	0.7148011151276873	0.9379658100808789
growth_another_Set3Cell2.23842	ID3614399	3614399	36	219.47862243652344	6.065846045717865	19.453794883939427	0.0	338.0	338	0.5	1		491.5945945945946	251.0	0.0	1495.0	18189.0	463.844829146047	0.6763713607397225	0.8552229614612038
growth_another_Set3Cell2.23843	ID3899056	3899056	36	262.5799560546875	5.809277233853695	19.857731983646	0.0	474.0	474	0.5	1		567.1891891891892	238.0	3.0	2857.0	20986.0	739.6916338672577	0.7778972522367859	0.6710004510440226
growth_another_Set3Cell2.23844	ID4017833	4017833	36	291.7721862792969	6.154794658070107	19.66539986743079	0.0	532.0	532	0.5	1		607.8108108108108	307.0	46.0	2390.0	22489.0	611.9815646205656	0.7503230139738857	0.8515107608788514
growth_another_Set3Cell2.23845	ID4304596	4304596	36	229.67105102539062	5.669291424297621	20.555549294766696	0.0	660.0	660	0.5	1		533.972972972973	300.0	66.0	2445.0	19757.0	609.5593347514109	0.7229426557289347	0.7351336659298878
growth_another_Set3Cell2.23846	ID3122873	3122873	36	248.97235107421875	6.804199423225503	19.32899299843809	0.0	118.0	118	0.5	1		541.972972972973	220.0	0.0	3059.0	20053.0	721.0376583818662	0.7644948120935943	0.6513341280473205
growth_another_Set3Cell2.23847	ID4951772	4951772	36	163.6438751220703	6.699223304202736	20.85217356273858	0.0	958.0	958	0.5	1		416.02702702702703	204.0	9.0	2154.0	15393.0	496.90807815745774	0.6326232571041618	0.6488355826436741
growth_another_Set3Cell2.23848	ID2934459	2934459	36	229.49893188476562	6.956983872338411	19.199199386777828	0.0	28.0	28	0.5	1		468.81081081081084	236.0	38.0	2026.0	17346.0	495.2058964510417	0.7567211735468944	0.815595566979813
growth_another_Set3Cell2.23849	ID3194537	3194537	36	263.9606018066406	6.814926669159146	19.219464945034655	0.0	144.0	144	0.5	1		596.4864864864865	248.0	17.0	2729.0	22070.0	709.0620416994403	0.741722987521451	0.7164881682171766
growth_another_Set3Cell2.23850	ID4890321	4890321	36	152.4650421142578	6.589238267661864	20.849432465299554	0.0	931.0	931	0.5	1		424.8918918918919	211.0	0.0	2239.0	15721.0	526.5170031961501	0.6241162262719016	0.6202180583875609
growth_another_Set3Cell2.23851	ID3086001	3086001	36	225.9241943359375	6.788839251375825	19.321858617907967	0.0	100.0	100	0.5	1		557.1081081081081	260.0	15.0	2955.0	20613.0	695.1526924106428	0.7297299041881816	0.6761968072869894
growth_another_Set3Cell2.23852	ID3641001	3641001	36	148.26129150390625	5.561703478758627	19.993640525747857	0.0	355.0	355	0.5	1		371.7567567567568	184.0	0.0	1895.0	13755.0	441.9098956301566	0.6308662052879	0.6508397499843154
growth_another_Set3Cell2.23853	ID3159727	3159727	36	252.7767791748047	6.800938659948223	19.25755596216447	0.0	133.0	133	0.5	1		590.6216216216217	234.0	34.0	2760.0	21853.0	708.878980086452	0.7427991152237419	0.7102173632257518
growth_another_Set3Cell2.23854	ID4796137	4796137	36	182.64817810058594	6.481371722394944	20.8521398058864	0.0	885.0	885	0.5	1		451.4864864864865	260.0	0.0	2137.0	16705.0	487.0207400113482	0.5952882927223443	0.6918555972383715
growth_another_Set3Cell2.23855	ID4376294	4376294	36	287.09979248046875	5.794181458889724	20.754374726508818	0.0	692.0	692	0.5	1		613.0	291.0	0.0	2701.0	22681.0	673.2715318172569	0.7736232246936249	0.79427035024223
growth_another_Set3Cell2.23856	ID4447978	4447978	36	294.19708251953125	5.935362029732828	20.881252967570468	0.0	726.0	726	0.5	1		636.081081081081	400.0	0.0	3009.0	23535.0	698.233142310662	0.6600894260556394	0.7244581584765778
growth_another_Set3Cell2.23857	ID3411615	3411615	36	200.12637329101562	6.307818586914522	19.316246798322155	0.0	248.0	248	0.5	1		492.27027027027026	261.0	0.0	2265.0	18214.0	532.9184661761981	0.6374604467138735	0.7192092411527777
growth_another_Set3Cell2.23858	ID3679893	3679893	36	165.01658630371094	5.369964223699033	20.190037509547814	0.0	370.0	370	0.5	1		410.8378378378378	178.0	0.0	2401.0	15201.0	524.905468394787	0.7082949727045215	0.6490387549701798
growth_another_Set3Cell2.23859	ID4202222	4202222	36	293.3545227050781	6.412727498635799	19.644063636703716	0.0	613.0	613	0.5	1		658.918918918919	291.0	0.0	2800.0	24380.0	757.6740129567002	0.7567214591308264	0.7492258005572646
growth_another_Set3Cell2.23860	ID4703991	4703991	36	146.4978790283203	6.387894546631979	20.854605053772755	0.0	847.0	847	0.5	1		424.27027027027026	237.0	35.0	1747.0	15698.0	437.75130234266885	0.46837813395620836	0.6183065580639361
growth_another_Set3Cell2.23861	ID3106462	3106462	36	271.90380859375	6.829371353560341	19.319847130018676	0.0	107.0	107	0.5	1		577.4054054054054	263.0	53.0	2862.0	21364.0	666.7553882405059	0.7743442107469779	0.755858478215889
growth_another_Set3Cell2.23862	ID3479174	3479174	36	249.47808837890625	6.0953248929512505	19.360110801400687	0.0	280.0	280	0.5	1		545.027027027027	271.0	2.0	2765.0	20166.0	676.3153228457239	0.7539135070718476	0.6928068274563649
growth_another_Set3Cell2.23863	ID3047067	3047067	36	248.03428649902344	6.811753552753858	19.305348246407206	0.0	83.0	83	0.5	1		555.6216216216217	262.0	0.0	2789.0	20558.0	667.1547942715539	0.7448728804049546	0.7110512299086444
growth_another_Set3Cell2.23864	ID4165258	4165258	36	297.8382873535156	6.408025859367899	19.612396321532678	0.0	596.0	596	0.5	1		655.6756756756756	390.0	29.0	2892.0	24260.0	708.7501539899521	0.7531374269798221	0.7948481554851826
growth_another_Set3Cell2.23865	ID4630257	4630257	36	139.77780151367188	6.2680069994863095	20.83459931823198	0.0	807.0	807	0.5	1		426.27027027027026	218.0	0.0	1974.0	15772.0	458.55859001929133	0.37174435174716164	0.5038385629844625
growth_another_Set3Cell2.23866	ID4927228	4927228	36	162.45323181152344	6.651937650116963	20.79381290633121	0.0	952.0	952	0.5	1		440.18918918918916	230.0	45.0	2070.0	16287.0	479.6247860937083	0.6246983990872481	0.705773568623203
growth_another_Set3Cell2.23867	ID4939506	4939506	36	154.0192413330078	6.687212581887046	20.8312611048736	0.0	960.0	960	0.5	1		429.97297297297297	212.0	20.0	2062.0	15909.0	503.28733158916106	0.6334989833430169	0.6626469577006168
growth_another_Set3Cell2.23868	ID4411129	4411129	36	274.6756591796875	5.8628627687155745	20.86929223586476	0.0	707.0	707	0.5	1		668.6216216216217	316.0	82.0	2760.0	24739.0	693.4691514148009	0.7352786448286747	0.8170826639737505
growth_another_Set3Cell2.23869	ID3337865	3337865	36	310.7952880859375	6.871100096925583	19.299321274195012	0.0	215.0	215	0.5	1		703.8108108108108	337.0	33.0	2879.0	26041.0	763.2841992133525	0.7365403191703891	0.7821882927384991
growth_another_Set3Cell2.23870	ID4093694	4093694	36	286.8411560058594	6.374949666308253	19.60166004086534	0.0	563.0	563	0.5	1		660.3243243243244	457.0	56.0	1968.0	24432.0	561.3267544178036	0.7207206780143093	0.9854353868718843
growth_another_Set3Cell2.23871	ID3514103	3514103	36	251.3529052734375	6.19637778364225	19.32375341639406	0.0	297.0	297	0.5	1		566.0	255.0	12.0	2952.0	20942.0	709.3807941515693	0.7255844631733236	0.6709941804735167
growth_another_Set3Cell2.23872	ID3446525	3446525	36	213.9812469482422	6.06749596670181	19.383138977329036	0.0	265.0	265	0.5	1		535.5405405405405	261.0	0.0	3115.0	19815.0	695.7350467349299	0.7308998241600778	0.6500763865187906
growth_another_Set3Cell2.23873	ID4988549	4988549	36	175.25250244140625	6.803842099260505	20.886830603695586	0.0	977.0	977	0.5	1		418.4054054054054	200.0	0.0	2062.0	15481.0	478.83153262565804	0.6681628102632964	0.6999844691445368
growth_another_Set3Cell2.23874	ID4056809	4056809	36	269.52105712890625	6.2551290935572865	19.646939183302187	0.0	543.0	543	0.5	1		603.3783783783783	380.0	9.0	1867.0	22325.0	561.7450663063447	0.7370050988708119	0.9114857252139714
growth_another_Set3Cell2.23875	ID4794003	4794003	36	161.24484252929688	6.47493350163509	20.829120151011956	0.0	883.0	883	0.5	1		434.5405405405405	215.0	0.0	2197.0	16078.0	486.68684858807165	0.5578630010891267	0.6394535179376225
growth_another_Set3Cell2.23876	ID2977527	2977527	36	215.7024688720703	6.7636221253571245	19.3268605940313	0.0	51.0	51	0.5	1		507.0	260.0	0.0	2592.0	18759.0	635.8869571096911	0.7473199343860288	0.6820122467661837
growth_another_Set3Cell2.23877	ID4408984	4408984	36	266.7503356933594	5.864819266041087	20.86698449062252	0.0	710.0	710	0.5	1		604.8378378378378	324.0	26.0	2369.0	22379.0	644.5369790922917	0.7551309740706331	0.8074838827497256
growth_another_Set3Cell2.23878	ID2942704	2942704	36	239.73329162597656	6.907323356621018	19.22953744362898	0.0	33.0	33	0.5	1		495.35135135135135	247.0	13.0	1804.0	18328.0	526.4606251086494	0.7322731886949007	0.7954890433776117
growth_another_Set3Cell2.23879	ID4232874	4232874	36	292.5057373046875	6.342040038938712	19.70691788387013	0.0	627.0	627	0.5	1		637.6216216216217	323.0	3.0	2586.0	23592.0	688.167064315351	0.7489669369940274	0.7935607778551587
growth_another_Set3Cell2.23880	ID4484777	4484777	36	298.0662536621094	6.044715934515634	20.851102340017196	0.0	747.0	747	0.5	1		716.3513513513514	547.0	46.0	2920.0	26505.0	743.6767598379845	0.619673082832765	0.737067288494035
growth_another_Set3Cell2.23881	ID3137216	3137216	36	262.7036437988281	6.800208840053355	19.32729106653389	0.0	122.0	122	0.5	1		586.1081081081081	257.0	5.0	3042.0	21686.0	719.910981525717	0.7706359499681256	0.7086779397416458
growth_another_Set3Cell2.23882	ID4968100	4968100	36	151.06044006347656	6.707964079515456	20.84886630270926	0.0	963.0	963	0.5	1		421.6756756756757	189.0	0.0	2013.0	15602.0	485.3067789240839	0.64376656320153	0.6805820042804871
growth_another_Set3Cell2.23883	ID4269742	4269742	36	182.1337432861328	6.0332841396398385	20.157505156795505	0.0	642.0	642	0.5	1		538.1081081081081	269.0	14.0	2265.0	19910.0	569.3199053736438	0.6427347125130951	0.7396180213967897
growth_another_Set3Cell2.23884	ID3268289	3268289	36	317.6726379394531	6.774451098030783	19.305487896100388	0.0	184.0	184	0.5	1		680.2162162162163	277.0	0.0	2949.0	25168.0	774.7346189049058	0.740507648507453	0.747098090822245
growth_another_Set3Cell2.23885	ID3716811	3716811	36	188.79075622558594	5.3808570654348085	20.201841039691537	0.0	389.0	389	0.5	1		456.7567567567568	194.0	4.0	2662.0	16900.0	600.7297601623752	0.7521656582110585	0.6527910110862336
growth_another_Set3Cell2.23886	ID3976911	3976911	36	270.45947265625	6.030917560918899	19.743715113098872	0.0	506.0	506	0.5	1		628.081081081081	291.0	72.0	2790.0	23239.0	670.6430735735158	0.7404757823965985	0.7968877275948649
growth_another_Set3Cell2.23887	ID3372736	3372736	36	274.01171875	6.815882943755842	19.27467944125551	0.0	230.0	230	0.5	1		613.0	423.0	0.0	2093.0	22681.0	612.9136698317852	0.7349607434924006	0.8473555001201181
growth_another_Set3Cell2.23888	ID3391175	3391175	36	256.3126220703125	6.63984305242444	19.27666795180062	0.0	239.0	239	0.5	1		562.1891891891892	364.0	0.0	1972.0	20801.0	543.8761520500497	0.7030657961756864	0.8534478974125779
growth_another_Set3Cell2.23889	ID3788492	3788492	36	217.71875	5.573256409158888	20.030738480472092	0.0	421.0	421	0.5	1		492.2162162162162	223.0	0.0	3062.0	18212.0	663.0687552389827	0.7585042508488234	0.6403861726481458
growth_another_Set3Cell2.23890	ID2901722	2901722	36	246.2994842529297	6.961390075380482	19.1841735234899	0.0	12.0	12	0.5	1		514.3243243243244	253.0	2.0	2179.0	19030.0	546.4748674740503	0.7201280587676234	0.7880355669551105
growth_another_Set3Cell2.23891	ID3608257	3608257	36	148.72247314453125	5.940752335933975	19.580757387576952	0.0	342.0	342	0.5	1		434.81081081081084	198.0	0.0	1833.0	16088.0	442.79395997573295	0.6622881160177659	0.7824728963517494
growth_another_Set3Cell2.23892	ID3581646	3581646	36	232.32139587402344	6.233423689898828	19.32514038755974	0.0	326.0	326	0.5	1		515.1891891891892	261.0	0.0	2366.0	19062.0	604.1253474531883	0.7258803526547043	0.7173383271190188
growth_another_Set3Cell2.23893	ID4341573	4341573	36	253.72645568847656	5.601264197824677	20.859344397682094	0.0	675.0	675	0.5	1		575.1081081081081	351.0	34.0	2398.0	21279.0	560.2692697753953	0.7406915364303733	0.8735710801722882
growth_another_Set3Cell2.23894	ID3829559	3829559	36	183.62388610839844	5.690016640619045	19.97812351045037	0.0	444.0	444	0.5	1		502.0	211.0	0.0	2649.0	18574.0	701.7359427400975	0.7499790503963666	0.6131634706834576
growth_another_Set3Cell2.23895	ID4132656	4132656	36	293.5876159667969	6.473104547839912	19.570959722017683	0.0	583.0	583	0.5	1		651.5405405405405	470.0	28.0	2169.0	24107.0	591.1908694695345	0.7397786284624216	0.9372415002971742
growth_another_Set3Cell2.23896	ID3340066	3340066	36	317.0699157714844	6.863393312761498	19.312101725147702	0.0	216.0	216	0.5	1		658.1621621621622	337.0	0.0	2820.0	24352.0	740.9610693594545	0.7517782471275002	0.7623916695999877
growth_another_Set3Cell2.23897	ID4306768	4306768	36	220.6830291748047	5.647012796848054	20.583702372250222	0.0	662.0	662	0.5	1		536.3243243243244	316.0	64.0	2424.0	19844.0	583.4659874907521	0.6999774300207083	0.7569772491279598
growth_another_Set3Cell2.23898	ID3125054	3125054	36	244.46607971191406	6.800006634370756	19.33518417745605	0.0	115.0	115	0.5	1		554.2972972972973	242.0	9.0	3124.0	20509.0	700.5292786674017	0.756405658711	0.6815165501797228
growth_another_Set3Cell2.23899	ID3790637	3790637	36	223.96865844726562	5.590339579081365	20.010681094946097	0.0	424.0	424	0.5	1		511.13513513513516	221.0	24.0	2976.0	18912.0	659.7902512735966	0.7318414454553259	0.6547397502949309
growth_another_Set3Cell2.23900	ID4167467	4167467	36	283.43048095703125	6.406892360093195	19.617943434291696	0.0	598.0	598	0.5	1		662.8108108108108	345.0	15.0	2849.0	24524.0	721.3884697750057	0.7474596535221593	0.7860152650474137
growth_another_Set3Cell2.23901	ID4632403	4632403	36	133.01028442382812	6.2403599379823795	20.84504599883559	0.0	811.0	811	0.5	1		402.97297297297297	234.0	0.0	1838.0	14910.0	426.55034133580733	0.36636215240986286	0.506617747148506
growth_another_Set3Cell2.23902	ID4378455	4378455	36	272.7726135253906	5.795085099169811	20.783628477237606	0.0	694.0	694	0.5	1		627.972972972973	327.0	0.0	2757.0	23235.0	723.0472355280842	0.7680953485462332	0.7545946676071569
growth_another_Set3Cell2.23903	ID3161896	3161896	36	265.83673095703125	6.819415373151429	19.271876769081633	0.0	134.0	134	0.5	1		566.6486486486486	234.0	0.0	2560.0	20966.0	711.9523320582095	0.7749514841297752	0.6949938535520375
growth_another_Set3Cell2.23904	ID3196712	3196712	36	274.8332824707031	6.815126552955629	19.221310347773617	0.0	150.0	150	0.5	1		628.1621621621622	307.0	0.0	2937.0	23242.0	751.9036401588199	0.7425476481927642	0.7119987738606909
growth_another_Set3Cell2.23905	ID4941648	4941648	36	172.57716369628906	6.680925680312051	20.824935446642957	0.0	959.0	959	0.5	1		403.2432432432432	136.0	0.0	1956.0	14920.0	502.88160774819687	0.6835764281072025	0.6511568064122659
growth_another_Set3Cell2.23906	ID4976464	4976464	36	165.079833984375	6.805830346307206	20.864093655013203	0.0	975.0	975	0.5	1		413.7837837837838	216.0	66.0	2044.0	15310.0	449.9538948686938	0.6301649730147005	0.710981252595091
growth_another_Set3Cell2.23907	ID3305263	3305263	36	305.2406311035156	6.8430517927815995	19.302760824114877	0.0	203.0	203	0.5	1		678.1891891891892	335.0	53.0	3028.0	25093.0	772.637360597448	0.7267564097347043	0.7388613476514392
growth_another_Set3Cell2.23908	ID4994925	4994925	36	163.00534057617188	6.803219535275177	20.903412792657754	0.0	978.0	978	0.5	1		392.27027027027026	213.0	4.0	1931.0	14514.0	463.2500313994502	0.688716649810706	0.6906908932007849
growth_another_Set3Cell2.23909	ID3233552	3233552	36	309.31756591796875	6.723582423050511	19.324993074417858	0.0	170.0	170	0.5	1		640.1351351351351	272.0	0.0	2870.0	23685.0	752.4083614250591	0.7590764284586979	0.7342582652400311
growth_another_Set3Cell2.23910	ID4388705	4388705	36	259.7130432128906	5.81973882255147	20.849405466415266	0.0	700.0	700	0.5	1		605.1891891891892	329.0	66.0	2524.0	22392.0	633.527024672974	0.7476040280695118	0.81730584942706
growth_another_Set3Cell2.23911	ID3481361	3481361	36	253.28680419921875	6.106482681333531	19.363404487293337	0.0	281.0	281	0.5	1		571.2162162162163	276.0	35.0	3121.0	21135.0	702.1343308930411	0.690722616926379	0.6647244139268983
growth_another_Set3Cell2.23912	ID3374868	3374868	36	261.23162841796875	6.780124793316743	19.279273295573294	0.0	232.0	232	0.5	1		592.5675675675676	377.0	24.0	2190.0	21925.0	608.0014409952105	0.7330915831961107	0.8245177040409372
growth_another_Set3Cell2.23913	ID4562797	4562797	36	234.8314208984375	6.143438168683079	20.854515998247457	0.0	775.0	775	0.5	1		594.2702702702703	367.0	0.0	2216.0	21988.0	581.1000893252502	0.4818799948805765	0.6651030196281715
growth_another_Set3Cell2.23914	ID4798310	4798310	36	171.82423400878906	6.468712764612039	20.84895937442609	0.0	887.0	887	0.5	1		431.3243243243243	199.0	39.0	2393.0	15959.0	506.522460511874	0.6105537159006829	0.6456302985474051
growth_another_Set3Cell2.23915	ID4450163	4450163	36	299.0693054199219	5.922128532046338	20.8916138515529	0.0	727.0	727	0.5	1		669.1891891891892	345.0	72.0	3071.0	24760.0	707.9685663862422	0.6631246429585204	0.753763849982821
growth_another_Set3Cell2.23916	ID3901194	3901194	36	245.33480834960938	5.804454751250086	19.84738062274892	0.0	473.0	473	0.5	1		578.6216216216217	244.0	0.0	3314.0	21409.0	749.2732164256593	0.7431479890316154	0.6584540797955458
growth_another_Set3Cell2.23917	ID3528454	3528454	36	251.55638122558594	6.205432778503466	19.327470257426434	0.0	300.0	300	0.5	1		535.081081081081	188.0	0.0	2765.0	19798.0	698.8413974563891	0.7493062007156126	0.6559405187526757
growth_another_Set3Cell2.23918	ID4019979	4019979	36	287.6402893066406	6.153593742713086	19.6792023056967	0.0	531.0	531	0.5	1		603.2972972972973	311.0	0.0	2498.0	22322.0	622.8932432548073	0.7481051428743546	0.8289776949440684
growth_another_Set3Cell2.23919	ID3088153	3088153	36	267.98291015625	6.820034117721416	19.326178153190344	0.0	99.0	99	0.5	1		590.7567567567568	300.0	45.0	2921.0	21858.0	676.0717173251422	0.7545467491134576	0.7515660143244243
growth_another_Set3Cell2.23920	ID4204407	4204407	36	292.3914794921875	6.427021196801577	19.645538380975342	0.0	615.0	615	0.5	1		655.0	362.0	25.0	3130.0	24235.0	775.7200955671232	0.7605934119897134	0.7295578592610046
growth_another_Set3Cell2.23921	ID4413300	4413300	36	259.6181945800781	5.8554976498847475	20.880006910465685	0.0	706.0	706	0.5	1		635.4054054054054	363.0	51.0	2795.0	23510.0	695.2982757005744	0.7303488312021023	0.7714475835506973
growth_another_Set3Cell2.23922	ID4708222	4708222	36	123.3828353881836	6.360832632149191	20.84594697767179	0.0	845.0	845	0.5	1		389.81081081081084	187.0	0.0	1698.0	14423.0	434.862164486751	0.4488434786724273	0.5553997772085039
growth_another_Set3Cell2.23923	ID3049236	3049236	36	242.66822814941406	6.820979232101254	19.28725068344401	0.0	81.0	81	0.5	1		557.2432432432432	242.0	10.0	3052.0	20618.0	721.560515880739	0.7672918575186298	0.670585810328926
growth_another_Set3Cell2.23924	ID3018515	3018515	36	238.96128845214844	6.794542964607079	19.326146002337662	0.0	67.0	67	0.5	1		530.8648648648649	196.0	5.0	3006.0	19642.0	688.2850734560079	0.7618992377605036	0.667055698221277
growth_another_Set3Cell2.23925	ID3866372	3866372	36	250.13768005371094	5.751847503458953	19.935273289838	0.0	460.0	460	0.5	1		548.3243243243244	242.0	20.0	2706.0	20288.0	685.4667936707258	0.7408521706486472	0.6808489173124124
growth_another_Set3Cell2.23926	ID3682055	3682055	36	171.78953552246094	5.365377446814103	20.179022464445392	0.0	373.0	373	0.5	1		438.3243243243243	202.0	0.0	2535.0	16218.0	580.9323470868978	0.7225976349762472	0.6330130999019381
growth_another_Set3Cell2.23927	ID4753271	4753271	36	160.12924194335938	6.432520775157668	20.837108103385184	0.0	867.0	867	0.5	1		435.94594594594594	245.0	35.0	1874.0	16130.0	439.332444735188	0.5148042697556567	0.6744581105088544
growth_another_Set3Cell2.23928	ID3448688	3448688	36	250.39669799804688	6.062949216498485	19.38051331217514	0.0	267.0	267	0.5	1		544.8918918918919	225.0	47.0	2819.0	20161.0	665.0961410780226	0.730561510732731	0.6917125585553265
growth_another_Set3Cell2.23929	ID3516284	3516284	36	246.97593688964844	6.193198779457204	19.315836248885205	0.0	298.0	298	0.5	1		585.2972972972973	254.0	28.0	3071.0	21656.0	746.9349170244154	0.7377064864322694	0.665320541488221
growth_another_Set3Cell2.23930	ID4560649	4560649	36	209.41058349609375	6.188492756311138	20.816983813960245	0.0	776.0	776	0.5	1		642.4594594594595	390.0	94.0	2465.0	23771.0	581.4956097376352	0.48055449586140353	0.7172119725784077
growth_another_Set3Cell2.23931	ID3014499	3014499	36	231.04579162597656	6.784202392315375	19.327227982269093	0.0	65.0	65	0.5	1		510.2162162162162	241.0	21.0	2988.0	18878.0	669.4211485859811	0.7668799994960288	0.6616147539698205
growth_another_Set3Cell2.23932	ID3903342	3903342	36	264.01605224609375	5.825888151500478	19.8500369177265	0.0	475.0	475	0.5	1		587.3243243243244	254.0	0.0	3031.0	21731.0	735.097954699238	0.7589946129416266	0.6895042589059402
growth_another_Set3Cell2.23933	ID4095848	4095848	36	255.55398559570312	6.4006821652252714	19.59087051240128	0.0	564.0	564	0.5	1		639.918918918919	381.0	110.0	2166.0	23677.0	560.2286923102812	0.6976451661496557	0.9388090476120605
growth_another_Set3Cell2.23934	ID4245272	4245272	36	304.0198669433594	6.272773416471064	19.826012521794542	0.0	632.0	632	0.5	1		619.2972972972973	348.0	32.0	2095.0	22914.0	606.9739086862185	0.731812939528955	0.8622997523506811
growth_another_Set3Cell2.23935	ID3051380	3051380	36	273.5533752441406	6.818714646499464	19.294548471145976	0.0	84.0	84	0.5	1		553.918918918919	193.0	35.0	2827.0	20495.0	702.1881822155962	0.7711354152298301	0.6869127223418581
growth_another_Set3Cell2.23936	ID3942243	3942243	36	272.62554931640625	5.928723642368939	19.828070390934187	0.0	492.0	492	0.5	1		592.8108108108108	286.0	0.0	2931.0	21934.0	712.664321707938	0.7590241969002613	0.7178685066248265
growth_another_Set3Cell2.23937	ID3868516	3868516	36	270.58770751953125	5.756464161987487	19.92693271581067	0.0	461.0	461	0.5	1		577.3243243243244	285.0	50.0	2668.0	21361.0	691.728433147883	0.7814493966928165	0.7322200114609404
growth_another_Set3Cell2.23938	ID4851498	4851498	36	148.7851104736328	6.547676833677762	20.825133615647605	0.0	910.0	910	0.5	1		450.72972972972974	235.0	6.0	2150.0	16677.0	504.42005470797017	0.6153547402861691	0.68078737839164
growth_another_Set3Cell2.23939	ID4525863	4525863	36	274.33056640625	6.104950405558473	20.8293928740497	0.0	761.0	761	0.5	1		672.0540540540541	419.0	50.0	2729.0	24866.0	655.6467098278678	0.571833155194625	0.745808282161782
growth_another_Set3Cell2.23940	ID4998959	4998959	36	171.64418029785156	6.8246938852191725	20.892872215681862	0.0	981.0	981	0.5	1		398.0810810810811	186.0	30.0	1894.0	14729.0	459.03312506823505	0.6692904118695139	0.695408847494928
growth_another_Set3Cell2.23941	ID3583827	3583827	36	252.47589111328125	6.22030553427042	19.33619644501483	0.0	328.0	328	0.5	1		531.3243243243244	209.0	0.0	2419.0	19659.0	645.520937523161	0.7644156128830708	0.7131945532215961
growth_another_Set3Cell2.23942	ID4595489	4595489	36	146.30857849121094	6.246964486779879	20.860926558721097	0.0	796.0	796	0.5	1		451.64864864864865	248.0	5.0	1865.0	16711.0	447.12359813815686	0.31272187829512876	0.4812698571114546
growth_another_Set3Cell2.23943	ID4038485	4038485	36	275.10467529296875	6.1936804380797925	19.67071461787776	0.0	537.0	537	0.5	1		615.8648648648649	426.0	0.0	2296.0	22787.0	573.1847269696142	0.7559489363972286	0.9251270769585977
growth_another_Set3Cell2.23944	ID4271913	4271913	36	229.5709228515625	5.952601323681162	20.273739340833977	0.0	645.0	645	0.5	1		527.3243243243244	250.0	0.0	2611.0	19511.0	612.6563317070843	0.6447815732690491	0.6748313655515727
growth_another_Set3Cell2.23945	ID4235054	4235054	36	312.0101318359375	6.328756049977727	19.736579611234376	0.0	629.0	629	0.5	1		650.5945945945946	354.0	23.0	2289.0	24072.0	670.8869941047142	0.7638681140294945	0.8399304885920745
growth_another_Set3Cell2.23946	ID4845350	4845350	36	153.78848266601562	6.529970086794221	20.855940838124447	0.0	911.0	911	0.5	1		393.3783783783784	157.0	0.0	1938.0	14555.0	510.54694807254134	0.636049905509828	0.5991001692371364
growth_another_Set3Cell2.23947	ID3979085	3979085	36	283.0890197753906	6.051498712339032	19.733339715467515	0.0	513.0	513	0.5	1		628.8378378378378	324.0	1.0	2384.0	23267.0	652.919406014824	0.7776785186257226	0.8426669539917386
growth_another_Set3Cell2.23948	ID3649348	3649348	36	157.855224609375	5.563857277941372	19.989975410028674	0.0	354.0	354	0.5	1		383.72972972972974	205.0	0.0	2150.0	14198.0	499.0008711108321	0.5942147591444357	0.5732588245183992
growth_another_Set3Cell2.23949	ID3616578	3616578	36	141.8922576904297	5.849882013554746	19.66304727758953	0.0	343.0	343	0.5	1		415.8378378378378	256.0	0.0	1673.0	15386.0	428.4448307226649	0.6193748864642056	0.742446705882559
growth_another_Set3Cell2.23950	ID4486963	4486963	36	282.3691711425781	6.033789580648689	20.825713453083967	0.0	745.0	745	0.5	1		783.0540540540541	623.0	72.0	2985.0	28973.0	728.3414929346881	0.6312380865762477	0.8320751037304526
growth_another_Set3Cell2.23951	ID3270472	3270472	36	327.0810852050781	6.785440342964424	19.310402403031382	0.0	186.0	186	0.5	1		681.0540540540541	275.0	44.0	3278.0	25199.0	807.7290506223106	0.7740086720570024	0.735759643919663
growth_another_Set3Cell2.23952	ID3718978	3718978	36	207.33163452148438	5.365981464557001	20.18795616406775	0.0	390.0	390	0.5	1		474.5945945945946	213.0	0.0	2829.0	17560.0	617.9445525044864	0.714771292153558	0.6402715021901814
growth_another_Set3Cell2.23953	ID2903895	2903895	36	216.3951873779297	6.965446436590542	19.19258881767779	0.0	15.0	15	0.5	1		474.2162162162162	265.0	0.0	2269.0	17546.0	538.227757198213	0.7091393581773267	0.7311296897576646
growth_another_Set3Cell2.23954	ID2965334	2965334	36	223.83248901367188	6.772677431828238	19.30045189691509	0.0	43.0	43	0.5	1		497.43243243243245	224.0	0.0	2231.0	18405.0	609.4772140732371	0.7526509014278082	0.7009786411870219
growth_another_Set3Cell2.23955	ID3307440	3307440	36	298.6846008300781	6.83288210709876	19.29979280297869	0.0	204.0	204	0.5	1		670.027027027027	336.0	90.0	3249.0	24791.0	771.7602710142029	0.7599155763884196	0.7497447103785059
growth_another_Set3Cell2.23956	ID3377073	3377073	36	265.77423095703125	6.749435210970726	19.283462807259298	0.0	233.0	233	0.5	1		596.3783783783783	371.0	67.0	2147.0	22066.0	599.1493669895378	0.7178520860414187	0.8318901475367136
growth_another_Set3Cell2.23957	ID4380619	4380619	36	273.7012939453125	5.795808632824287	20.786606383806273	0.0	696.0	696	0.5	1		642.7567567567568	320.0	37.0	2635.0	23782.0	699.9296157235863	0.7506996030126726	0.7875476308186388
growth_another_Set3Cell2.23958	ID4597711	4597711	36	173.3310089111328	6.238095649083572	20.86670254185832	0.0	790.0	790	0.5	1		516.7837837837837	299.0	0.0	2071.0	19121.0	502.66380056295714	0.36370970977217715	0.5483959327786492
growth_another_Set3Cell2.23959	ID4472783	4472783	36	299.6412658691406	5.96366976367719	20.876980887227237	0.0	736.0	736	0.5	1		686.1621621621622	350.0	0.0	3123.0	25388.0	733.5323788018841	0.6347698919245395	0.7264356702419046
growth_another_Set3Cell2.23960	ID4755398	4755398	36	180.93780517578125	6.435368871491602	20.861138325541848	0.0	869.0	869	0.5	1		443.3783783783784	272.0	0.0	1937.0	16405.0	450.18368790178624	0.5684306133180363	0.7138827705558525
growth_another_Set3Cell2.23961	ID4997080	4997080	36	172.734619140625	6.830753875620236	20.91330165042911	0.0	982.0	982	0.5	1		410.35135135135135	218.0	0.0	1661.0	15183.0	433.55021599555204	0.6586122140291171	0.7516772010861051
growth_another_Set3Cell2.23962	ID3608481	3608481	36	186.53746032714844	6.043082697083041	19.476387930523064	0.0	340.0	340	0.5	1		494.94594594594594	298.0	0.0	1476.0	18313.0	429.87588298807225	0.7144302566849252	0.95958776609267
growth_another_Set3Cell2.23963	ID4673488	4673488	36	136.8527374267578	6.311200530832725	20.83845877317111	0.0	832.0	832	0.5	1		381.4054054054054	214.0	9.0	1939.0	14112.0	426.2598620207748	0.41353981614759433	0.5235421879321688
growth_another_Set3Cell2.23964	ID4634577	4634577	36	124.57159423828125	6.236862482238871	20.858039586927607	0.0	818.0	818	0.5	1		385.35135135135135	235.0	0.0	1635.0	14258.0	405.6222391596656	0.3909056543953565	0.5339977211310899
growth_another_Set3Cell2.23965	ID3549102	3549102	36	238.0870819091797	6.233917829653332	19.285659026380316	0.0	313.0	313	0.5	1		561.1891891891892	236.0	0.0	2613.0	20764.0	684.9835293168993	0.7563635417208892	0.7056272372345213
growth_another_Set3Cell2.23966	ID3981222	3981222	36	267.65179443359375	6.045735515830219	19.74024681218944	0.0	510.0	510	0.5	1		620.1081081081081	306.0	6.0	2611.0	22944.0	652.2316725325861	0.761159770283765	0.8218122131061868
growth_another_Set3Cell2.23967	ID3016629	3016629	36	220.9285125732422	6.795311428899673	19.34105454416258	0.0	66.0	66	0.5	1		522.6756756756756	236.0	0.0	3152.0	19339.0	688.3948339778905	0.7616681425657169	0.6565478340423646
growth_another_Set3Cell2.23968	ID3792793	3792793	36	237.65048217773438	5.593159693778456	20.010672358980205	0.0	423.0	423	0.5	1		505.7567567567568	211.0	23.0	2549.0	18713.0	626.9313450541546	0.7142424274454674	0.6722411756468478
growth_another_Set3Cell2.23969	ID3483536	3483536	36	242.39361572265625	6.10254206506582	19.349669516261564	0.0	282.0	282	0.5	1		538.3243243243244	247.0	6.0	2855.0	19918.0	673.0016944858169	0.7191801769165301	0.669228080266184
growth_another_Set3Cell2.23970	ID3964826	3964826	36	281.1505126953125	6.024608868355385	19.726508140601258	0.0	507.0	507	0.5	1		618.972972972973	352.0	0.0	2345.0	22902.0	643.3877561819193	0.7995867870064197	0.8549125708101845
growth_another_Set3Cell2.23971	ID3342234	3342234	36	317.9207763671875	6.85435254423641	19.3001208381039	0.0	218.0	218	0.5	1		664.7027027027027	369.0	15.0	2622.0	24594.0	715.6404227785869	0.7403643041658431	0.7902561442357404
growth_another_Set3Cell2.23972	ID2944902	2944902	36	219.13385009765625	6.836478781748051	19.265431812593892	0.0	37.0	37	0.5	1		488.1081081081081	199.0	0.0	2204.0	18060.0	566.5690986486499	0.7683461297657099	0.7486567859551428
growth_another_Set3Cell2.23973	ID3198875	3198875	36	276.5751953125	6.7881701993183166	19.23069538653326	0.0	153.0	153	0.5	1		624.2432432432432	298.0	52.0	2997.0	23097.0	751.3407425472224	0.7508606382024962	0.7126145167519233
growth_another_Set3Cell2.23974	ID4564974	4564974	36	203.82240295410156	6.211169771808692	20.79565737674691	0.0	781.0	781	0.5	1		627.8108108108108	440.0	36.0	2116.0	23229.0	567.9183156169672	0.4535840555677232	0.6899069814030576
growth_another_Set3Cell2.23975	ID3684246	3684246	36	168.51998901367188	5.351623167289267	20.160332460950745	0.0	375.0	375	0.5	1		420.72972972972974	209.0	0.0	2080.0	15567.0	547.7497222804027	0.674838086301902	0.6189816692384799
growth_another_Set3Cell2.23976	ID4675560	4675560	36	130.78453063964844	6.298566999929682	20.804469269487992	0.0	829.0	829	0.5	1		388.2972972972973	230.0	0.0	1689.0	14367.0	400.2630291352081	0.3533621698097399	0.5065880093436167
growth_another_Set3Cell2.23977	ID3831701	3831701	36	199.8224334716797	5.68481647919401	19.973075772230818	0.0	442.0	442	0.5	1		505.3783783783784	170.0	0.0	2564.0	18699.0	666.1236685043865	0.768295283278359	0.6592728126869322
growth_another_Set3Cell2.23978	ID4206578	4206578	36	290.078125	6.435174723256333	19.650382953138294	0.0	614.0	614	0.5	1		663.3243243243244	363.0	10.0	2945.0	24543.0	756.1054105691162	0.7555914740252149	0.7551568372568562
growth_another_Set3Cell2.23979	ID3090327	3090327	36	261.7769470214844	6.802887559387288	19.315546879014214	0.0	98.0	98	0.5	1		561.4594594594595	262.0	0.0	2687.0	20774.0	665.46460773218	0.780650340368172	0.739777881800027
growth_another_Set3Cell2.23980	ID4169605	4169605	36	292.4911804199219	6.401197787832798	19.63819613935985	0.0	600.0	600	0.5	1		654.8918918918919	299.0	0.0	2895.0	24231.0	721.0073117129559	0.7586493143601072	0.783649323263498
growth_another_Set3Cell2.23981	ID4059008	4059008	36	269.822998046875	6.332524158081871	19.657351072611046	0.0	548.0	548	0.5	1		592.4324324324324	351.0	0.0	1978.0	21920.0	569.3165756970047	0.7237056404843385	0.8738036361612143
growth_another_Set3Cell2.23982	ID3209102	3209102	36	281.23223876953125	6.7912640285541865	19.24324791771581	0.0	154.0	154	0.5	1		641.5945945945946	297.0	78.0	2958.0	23739.0	742.3364189226195	0.7527872113616202	0.742391449390356
growth_another_Set3Cell2.23983	ID4308991	4308991	36	216.13629150390625	5.643128569094732	20.596188890627005	0.0	663.0	663	0.5	1		554.972972972973	289.0	21.0	2258.0	20534.0	570.6475603541455	0.6760422994394711	0.7845538530400376
growth_another_Set3Cell2.23984	ID4022146	4022146	36	290.8479919433594	6.133489983939053	19.69395005814185	0.0	529.0	529	0.5	1		605.918918918919	406.0	19.0	2160.0	22419.0	613.0505860212687	0.7607630353764768	0.8540763320040783
growth_another_Set3Cell2.23985	ID4945908	4945908	36	157.9967498779297	6.697570110600434	20.82942395846246	0.0	956.0	956	0.5	1		414.3783783783784	175.0	0.0	1973.0	15332.0	493.57068340767523	0.6326052522993784	0.6506228776824161
growth_another_Set3Cell2.23986	ID4960140	4960140	36	149.09249877929688	6.709084371572218	20.84351872821944	0.0	964.0	964	0.5	1		419.35135135135135	193.0	12.0	1934.0	15516.0	506.45517604754065	0.6560506155038204	0.6560406788576467
growth_another_Set3Cell2.23987	ID3844083	3844083	36	214.6138458251953	5.717219713552385	19.95673868549949	0.0	451.0	451	0.5	1		534.1621621621622	203.0	14.0	2621.0	19764.0	700.0498201919281	0.7497278095628863	0.653893912697264
growth_another_Set3Cell2.23988	ID4171756	4171756	36	310.1286315917969	6.401156233099272	19.634289614572012	0.0	597.0	597	0.5	1		665.9459459459459	353.0	18.0	2957.0	24640.0	719.6020484324015	0.7563919174278662	0.7970802231317478
growth_another_Set3Cell2.23989	ID4841370	4841370	36	146.3928985595703	6.521219743211133	20.84615252327671	0.0	913.0	913	0.5	1		417.4864864864865	219.0	0.0	1897.0	15447.0	518.9194232902329	0.6437535364242748	0.6301666551279238
growth_another_Set3Cell2.23990	ID4061159	4061159	36	280.86572265625	6.298767657196625	19.6794652714735	0.0	546.0	546	0.5	1		599.2702702702703	342.0	0.0	1967.0	22173.0	586.1089512221279	0.7341610609552959	0.8657176871243273
growth_another_Set3Cell2.23991	ID3833828	3833828	36	191.74661254882812	5.678324195226663	19.99220347573473	0.0	441.0	441	0.5	1		511.4864864864865	232.0	11.0	2535.0	18925.0	684.7856769993247	0.7351930691018026	0.6329407999274226
growth_another_Set3Cell2.23992	ID3053552	3053552	36	253.3411865234375	6.815483155934675	19.295198977885192	0.0	85.0	85	0.5	1		561.8918918918919	211.0	0.0	2931.0	20790.0	711.8615964023011	0.7722942544865563	0.687914036484749
growth_another_Set3Cell2.23993	ID4927402	4927402	36	195.60134887695312	6.659950677564021	20.809076077459494	0.0	949.0	949	0.5	1		442.6756756756757	248.0	0.0	1882.0	16379.0	497.7883337576577	0.6423683473450122	0.6956399365418392
growth_another_Set3Cell2.23994	ID3618772	3618772	36	141.17044067382812	5.807732661403705	19.72835443042433	0.0	344.0	344	0.5	1		377.9189189189189	238.0	0.0	1654.0	13983.0	425.28986052510754	0.5478852491122899	0.6290634420580297
growth_another_Set3Cell2.23995	ID3870684	3870684	36	240.03355407714844	5.734231350580279	19.942651200569294	0.0	457.0	457	0.5	1		563.5405405405405	234.0	27.0	2735.0	20851.0	707.022143083801	0.7300752503558277	0.6727051879068097
growth_another_Set3Cell2.23996	ID2906053	2906053	36	233.87362670898438	6.948334460171523	19.18478774437813	0.0	23.0	23	0.5	1		499.5135135135135	246.0	44.0	2359.0	18482.0	548.8123349369791	0.7134442035600183	0.7579549975363052
growth_another_Set3Cell2.23997	ID4990886	4990886	36	178.16171264648438	6.820174092172547	20.8978403343449	0.0	980.0	980	0.5	1		403.6216216216216	190.0	9.0	1805.0	14934.0	458.00766316680716	0.690335458130041	0.7198117857893661
growth_another_Set3Cell2.23998	ID4237226	4237226	36	291.650390625	6.337428866486962	19.7158238135609	0.0	628.0	628	0.5	1		637.1081081081081	374.0	0.0	2414.0	23573.0	670.5968644831668	0.736620853189677	0.8059732109315212
growth_another_Set3Cell2.23999	ID3504095	3504095	36	257.5128173828125	6.175504739960674	19.35370661427112	0.0	291.0	291	0.5	1		554.4594594594595	243.0	43.0	3180.0	20515.0	717.2913012234366	0.730767202741893	0.6527466019187259
growth_another_Set3Cell2.24000	ID4098005	4098005	36	263.6836853027344	6.406546517362692	19.59008538962517	0.0	567.0	567	0.5	1		624.2972972972973	454.0	45.0	2134.0	23099.0	548.6590149762553	0.6852771437721354	0.9253666575727939
growth_another_Set3Cell2.24001	ID4800423	4800423	36	186.09364318847656	6.481697170519989	20.82529481339252	0.0	886.0	886	0.5	1		456.0	293.0	24.0	1949.0	16872.0	462.0414844289778	0.5780646878743512	0.7230452986051631
growth_another_Set3Cell2.24002	ID3905481	3905481	36	273.7745361328125	5.849329974787702	19.834283183594128	0.0	478.0	478	0.5	1		610.3783783783783	234.0	46.0	2976.0	22584.0	757.832191603544	0.7860539815458365	0.7089471781690426
growth_another_Set3Cell2.24003	ID4528055	4528055	36	269.6160888671875	6.097600203609475	20.819934876248865	0.0	762.0	762	0.5	1		745.2972972972973	536.0	103.0	2662.0	27576.0	606.5758111849785	0.5998964606963465	0.9214226344120381
growth_another_Set3Cell2.24004	ID4343732	4343732	36	213.31210327148438	5.670468594194535	20.8322973878501	0.0	679.0	679	0.5	1		570.2432432432432	335.0	46.0	2092.0	21099.0	562.8584983716504	0.6722841432605142	0.8145799425071562
growth_another_Set3Cell2.24005	ID4669361	4669361	36	141.282958984375	6.2766350044735955	20.846701415921533	0.0	828.0	828	0.5	1		378.27027027027026	221.0	14.0	1661.0	13996.0	397.736487908532	0.39025454851092317	0.5339374952324271
growth_another_Set3Cell2.24006	ID3450828	3450828	36	228.39146423339844	6.053176287545259	19.37621674531956	0.0	268.0	268	0.5	1		535.4864864864865	212.0	0.0	2708.0	19813.0	672.7382527824301	0.7462904447144161	0.6803365315862755
growth_another_Set3Cell2.24007	ID3585995	3585995	36	273.2373352050781	6.210468266637519	19.33104857611602	0.0	329.0	329	0.5	1		548.972972972973	287.0	45.0	2298.0	20312.0	613.2071195538025	0.7459106460193703	0.764959713033119
growth_another_Set3Cell2.24008	ID4708280	4708280	36	159.18345642089844	6.361650438887849	20.850859031361384	0.0	844.0	844	0.5	1		444.0	296.0	11.0	1712.0	16428.0	431.00786277952955	0.4907265419444399	0.6782180394742235
growth_another_Set3Cell2.24009	ID3651528	3651528	36	147.80299377441406	5.509167205240474	20.03931911031433	0.0	358.0	358	0.5	1		395.56756756756755	205.0	6.0	1946.0	14636.0	494.5817279131788	0.6133259564040436	0.6081095565921757
growth_another_Set3Cell2.24010	ID4274110	4274110	36	218.0935516357422	5.947004925213242	20.2924739139549	0.0	646.0	646	0.5	1		541.9459459459459	245.0	0.0	2783.0	20052.0	658.0694807096295	0.6844860112026695	0.6692854530898256
growth_another_Set3Cell2.100977	ID3135534	3135534	837	146.21527099609375	8.657498555113596	9.136832744122627	0.0	124.0	124	0.5	1		380.81081081081084	162.0	8.0	1921.0	14090.0	487.8892655464305	0.7469416658867961	0.6674615989093916
growth_another_Set3Cell2.100978	ID3625012	3625012	837	236.19129943847656	8.441640838496388	10.201976898669354	0.0	349.0	349	0.5	1		622.0540540540541	403.0	50.0	2226.0	23016.0	573.0354335537271	0.5045444374325878	0.7280664960289639
growth_another_Set3Cell2.100979	ID4083771	4083771	837	305.0297546386719	9.023462442235935	10.671947840846993	0.0	558.0	558	0.5	1		722.5945945945946	556.0	45.0	3201.0	26736.0	722.3705750843868	0.6935205667676897	0.8192822136425301
growth_another_Set3Cell2.100980	ID3278907	3278907	837	199.0720977783203	7.798158531042798	9.563480324107385	0.0	187.0	187	0.5	1		467.18918918918916	220.0	0.0	2182.0	17286.0	554.7575465331098	0.7157369223236942	0.7026228763741194
growth_another_Set3Cell2.100981	ID3557433	3557433	837	119.31710052490234	8.38244987443826	11.317202769698495	0.0	317.0	317	0.5	1		354.86486486486484	184.0	0.0	1713.0	13130.0	425.2236119033374	0.3550441536481462	0.4373252413680444
growth_another_Set3Cell2.100982	ID4208720	4208720	837	188.33929443359375	9.259531684201493	10.765644585361832	0.0	617.0	617	0.5	1		487.43243243243245	366.0	0.0	1622.0	18035.0	396.17368108644666	0.6815828201773083	0.9973765910591513
growth_another_Set3Cell2.100983	ID3989549	3989549	837	356.142578125	8.908256305391054	10.595738673372132	0.0	512.0	512	0.5	1		874.3513513513514	761.0	109.0	2826.0	32351.0	726.905779322198	0.7037572499481581	0.9936948167767128
growth_another_Set3Cell2.100984	ID3809324	3809324	837	429.9720458984375	8.672868300923414	10.407930577031642	0.0	432.0	432	0.5	1		1001.6216216216217	618.0	141.0	3363.0	37060.0	866.1464897704901	0.7759907363013816	1.0105508635057965
growth_another_Set3Cell2.100985	ID2988087	2988087	837	63.025978088378906	8.839797347780374	10.670075567275234	0.0	53.0	53	0.5	1		171.6216216216216	106.0	0.0	920.0	6350.0	214.76296382437693	0.2829379356432951	0.35247485576911397
growth_another_Set3Cell2.100986	ID3690531	3690531	837	319.1987609863281	8.443045631210433	10.439972663014473	0.0	377.0	377	0.5	1		801.0	683.0	25.0	2353.0	29637.0	584.5076275521703	0.6450561819941152	1.0747046699010085
growth_another_Set3Cell2.100987	ID3383341	3383341	837	69.12361145019531	8.323370846391311	11.59794561871967	0.0	235.0	235	0.5	1		226.67567567567568	132.0	0.0	1180.0	8387.0	301.71841674482357	0.6123420002883645	0.5706502027063604
growth_another_Set3Cell2.100988	ID3557397	3557397	837	250.5730438232422	8.217348021435788	10.170789461596023	0.0	317.0	317	0.5	1		582.4324324324324	330.0	15.0	2370.0	21550.0	616.9893543355212	0.6447761916958323	0.7401164504463169
growth_another_Set3Cell2.100989	ID3313688	3313688	837	208.3279571533203	7.710823458111788	9.691722863407259	0.0	199.0	199	0.5	1		492.56756756756755	204.0	21.0	2331.0	18225.0	616.3102817277701	0.729823855305902	0.6743922462151377
growth_another_Set3Cell2.100990	ID3457055	3457055	837	97.52330780029297	8.22702127890776	11.172796546602822	0.0	271.0	271	0.5	1		294.9189189189189	138.0	0.0	1802.0	10912.0	383.71751606114117	0.254805526085483	0.3121428736930616
growth_another_Set3Cell2.100991	ID3422234	3422234	837	92.26834869384766	8.212678013929237	11.162339042603577	0.0	254.0	254	0.5	1		270.56756756756755	151.0	0.0	1527.0	10011.0	332.3826894593824	0.31956243734212747	0.39426943987812896
growth_another_Set3Cell2.100992	ID3522587	3522587	837	92.18921661376953	8.363946299997158	11.247691728093546	0.0	301.0	301	0.5	1		335.5405405405405	171.0	0.0	1686.0	12415.0	398.8424636505131	0.30814495408382436	0.39634446300461945
growth_another_Set3Cell2.100993	ID3059743	3059743	837	127.01893615722656	8.689288327050486	9.57362594059442	0.0	88.0	88	0.5	1		301.3243243243243	180.0	7.0	1425.0	11149.0	322.4375093680129	0.6701551110595763	0.7499583699603466
growth_another_Set3Cell2.100994	ID4141069	4141069	837	279.8208923339844	9.170977465438776	10.707391348152258	0.0	585.0	585	0.5	1		664.8918918918919	388.0	0.0	2872.0	24601.0	696.4425390584712	0.7289402933686441	0.8050219161432306
growth_another_Set3Cell2.100995	ID3911689	3911689	837	418.6465148925781	8.78272212895428	10.492971131721795	0.0	480.0	480	0.5	1		935.5135135135135	533.0	32.0	3703.0	34614.0	907.5267250923009	0.7487741695722984	0.8827500729114112
growth_another_Set3Cell2.100996	ID3348480	3348480	837	221.31475830078125	7.682783912585809	9.908154322358824	0.0	220.0	220	0.5	1		514.0540540540541	233.0	0.0	2689.0	19020.0	606.6709224184955	0.7298242699046361	0.7149932137613991
growth_another_Set3Cell2.100997	ID3950602	3950602	837	385.58221435546875	8.820546026712384	10.545059442225789	0.0	499.0	499	0.5	1		936.918918918919	736.0	159.0	3043.0	34666.0	746.7353159802556	0.7277657503309711	1.0569928889499431
growth_another_Set3Cell2.100998	ID3022866	3022866	837	85.75932312011719	8.554861845647268	10.207104522736481	0.0	70.0	70	0.5	1		248.54054054054055	137.0	0.0	1145.0	9196.0	276.2619122212546	0.5537884788003591	0.6412955702654044
growth_another_Set3Cell2.100999	ID4313093	4313093	837	30.58238983154297	9.582515403456622	11.195475158642942	0.0	664.0	664	0.5	1		127.10810810810811	98.0	0.0	302.0	4703.0	86.40916353919614	0.3371515897934998	0.7418020276798183
growth_another_Set3Cell2.101000	ID3491952	3491952	837	83.71945190429688	8.35727231873364	11.177113804417896	0.0	286.0	286	0.5	1		320.1081081081081	209.0	0.0	1589.0	11844.0	367.23802331153803	0.223869801084991	0.3188888423156611
growth_another_Set3Cell2.101001	ID3657842	3657842	837	117.26762390136719	8.505314534097963	11.25929891689018	0.0	364.0	364	0.5	1		370.97297297297297	217.0	0.0	1701.0	13726.0	427.69488647389267	0.29671181148996995	0.3969443060115077
growth_another_Set3Cell2.101002	ID4280326	4280326	837	53.380062103271484	9.495723457768646	10.955295206001617	0.0	649.0	649	0.5	1		195.43243243243242	172.0	44.0	506.0	7231.0	123.72337885167248	0.3604867203004553	0.8370855110674809
growth_another_Set3Cell2.101003	ID4155512	4155512	837	272.53961181640625	9.230492021996403	10.713731750286481	0.0	593.0	593	0.5	1		620.3783783783783	356.0	22.0	2577.0	22954.0	654.1028780513622	0.7287830454099422	0.7996470782389428
growth_another_Set3Cell2.101004	ID4067444	4067444	837	304.9349365234375	9.010703111184814	10.667164343055196	0.0	555.0	555	0.5	1		734.4324324324324	519.0	83.0	2899.0	27174.0	672.3752895742304	0.7090147465546471	0.9063158104683431
growth_another_Set3Cell2.101005	ID4106355	4106355	837	278.3889465332031	9.057535273602847	10.667331791604765	0.0	568.0	568	0.5	1		680.027027027027	475.0	46.0	3211.0	25161.0	718.1343299939892	0.7317084872936613	0.8002280823993859
growth_another_Set3Cell2.101006	ID3592295	3592295	837	253.17861938476562	8.366755095823926	10.1784205290532	0.0	335.0	335	0.5	1		597.2702702702703	345.0	23.0	2315.0	22099.0	589.882080902081	0.6312194207929558	0.7836166567554288
growth_another_Set3Cell2.101007	ID4071530	4071530	837	325.6357727050781	8.995889836377946	10.656614688045984	0.0	550.0	550	0.5	1		733.081081081081	551.0	22.0	2871.0	27124.0	671.1779602716066	0.6939601877656858	0.8949024088122799
growth_another_Set3Cell2.101008	ID3244132	3244132	837	190.41859436035156	8.016586209683284	9.352883556129807	0.0	173.0	173	0.5	1		461.3783783783784	229.0	0.0	2307.0	17071.0	576.6015064993303	0.7252331962191068	0.6727308284409758
growth_another_Set3Cell2.101009	ID3098703	3098703	837	141.97703552246094	8.774553424852586	9.237119066469289	0.0	109.0	109	0.5	1		360.0810810810811	176.0	0.0	1741.0	13323.0	466.4793301588673	0.7128902036726724	0.6425264582425022
growth_another_Set3Cell2.101010	ID3657813	3657813	837	246.91098022460938	8.496492774657828	10.266619167222505	0.0	364.0	364	0.5	1		624.8918918918919	389.0	72.0	2044.0	23121.0	523.883192228095	0.5328484741853621	0.829287120955062
growth_another_Set3Cell2.101011	ID3913823	3913823	837	422.19451904296875	8.783533047943795	10.49613568488292	0.0	482.0	482	0.5	1		931.6216216216217	607.0	131.0	3313.0	34470.0	862.0977758207447	0.742152760566255	0.9207041573461239
growth_another_Set3Cell2.101012	ID3625051	3625051	837	121.95703887939453	8.504001923934714	11.345904038521311	0.0	349.0	349	0.5	1		413.7567567567568	199.0	28.0	1942.0	15309.0	468.215548973227	0.33311339957581815	0.4416256315695556
growth_another_Set3Cell2.101013	ID3491928	3491928	837	258.8287353515625	7.920093943179112	10.276038968268821	0.0	286.0	286	0.5	1		582.1351351351351	298.0	47.0	2405.0	21539.0	625.9386357109422	0.5996515132039362	0.697261364841483
growth_another_Set3Cell2.101014	ID3840087	3840087	837	463.3471374511719	8.72477156552609	10.431275903020818	0.0	446.0	446	0.5	1		987.2432432432432	687.0	121.0	3072.0	36528.0	840.8498480507486	0.7719202668716464	1.022972558252048
growth_another_Set3Cell2.101015	ID3764310	3764310	837	431.7622375488281	8.52834205781897	10.29439103352594	0.0	409.0	409	0.5	1		959.1621621621622	692.0	209.0	3026.0	35489.0	740.1410343649045	0.7568949870369793	1.1165993640997836
growth_another_Set3Cell2.101016	ID4178000	4178000	837	256.9629211425781	9.233060309779058	10.755773441961491	0.0	603.0	603	0.5	1		577.0540540540541	363.0	36.0	2048.0	21351.0	510.98716802468317	0.703513927476698	0.9327462440766
growth_another_Set3Cell2.101017	ID3876939	3876939	837	476.41546630859375	8.757030222032784	10.461807239564468	0.0	465.0	465	0.5	1		979.6756756756756	646.0	16.0	3538.0	36248.0	909.4439709714592	0.7866122280686579	0.94856427424503
growth_another_Set3Cell2.101018	ID3348545	3348545	837	47.49479675292969	8.432831962977243	11.95350830428969	0.0	220.0	220	0.5	1		172.64864864864865	87.0	0.0	957.0	6388.0	232.98774600778856	0.4462446406821613	0.4572896267871435
growth_another_Set3Cell2.101019	ID3459252	3459252	837	102.69007110595703	8.20598760248978	11.098721985369627	0.0	270.0	270	0.5	1		301.05405405405406	141.0	0.0	1503.0	11139.0	386.696977687378	0.26295270697512163	0.3241859998789389
growth_another_Set3Cell2.101020	ID3991741	3991741	837	386.89813232421875	8.904657743283463	10.603969250194892	0.0	514.0	514	0.5	1		874.4324324324324	779.0	72.0	2969.0	32354.0	754.3231160208226	0.7364596476832607	0.9832933370563964
growth_another_Set3Cell2.101021	ID3424435	3424435	837	103.16675567626953	8.207974635811581	11.15499369462166	0.0	256.0	256	0.5	1		289.4864864864865	141.0	0.0	1509.0	10711.0	353.4373763186047	0.28447693850171035	0.36279940858966064
growth_another_Set3Cell2.101022	ID3385530	3385530	837	85.92118072509766	8.26264704861514	11.508892728345163	0.0	238.0	238	0.5	1		237.21621621621622	122.0	0.0	1274.0	8777.0	333.24991749062366	0.6265100279487141	0.5483724159517732
growth_another_Set3Cell2.101023	ID3274943	3274943	837	206.2874755859375	7.835808607877307	9.537686729267135	0.0	183.0	183	0.5	1		473.3783783783784	250.0	50.0	2202.0	17515.0	562.1403221098285	0.7457198209582023	0.7194403948529425
growth_another_Set3Cell2.101024	ID3694761	3694761	837	371.0666809082031	8.454640734719364	10.406597350360814	0.0	380.0	380	0.5	1		883.081081081081	672.0	108.0	2620.0	32674.0	656.2376508204587	0.709892996329218	1.1173606956068576
growth_another_Set3Cell2.101025	ID3524768	3524768	837	115.86223602294922	8.369124076830552	11.284795249655925	0.0	304.0	304	0.5	1		348.0810810810811	177.0	12.0	1798.0	12879.0	435.0411460986177	0.34465544996077213	0.4101608592935281
growth_another_Set3Cell2.101026	ID3803308	3803308	837	441.4896240234375	8.649576915989364	10.393923588971319	0.0	429.0	429	0.5	1		989.3243243243244	684.0	101.0	3003.0	36605.0	819.5877030574599	0.7910105096465844	1.0662458860375925
growth_another_Set3Cell2.101027	ID3627182	3627182	837	245.97071838378906	8.40093813630774	10.203229444666858	0.0	346.0	346	0.5	1		640.7027027027027	422.0	95.0	2361.0	23706.0	587.0996917458295	0.5617540581201995	0.7850698061067671
growth_another_Set3Cell2.101028	ID3559596	3559596	837	117.59583282470703	8.387163017446515	11.322444528556291	0.0	316.0	316	0.5	1		338.56756756756755	173.0	0.0	1765.0	12527.0	418.77788733279476	0.32529157151067867	0.39687430492265996
growth_another_Set3Cell2.101029	ID4247772	4247772	837	107.3677978515625	9.435016910443055	10.936233326189699	0.0	636.0	636	0.5	1		300.02702702702703	231.0	7.0	893.0	11101.0	210.0521742708604	0.49004115183847463	0.9395015091101173
growth_another_Set3Cell2.101030	ID4223200	4223200	837	162.9982452392578	9.342719151152622	10.799317770014763	0.0	622.0	622	0.5	1		416.86486486486484	316.0	26.0	1304.0	15424.0	320.6600105132262	0.5838519957167465	0.958448227513989
growth_another_Set3Cell2.101031	ID3424406	3424406	837	220.29652404785156	7.79749333551974	10.097652182051242	0.0	256.0	256	0.5	1		511.4864864864865	328.0	17.0	2141.0	18925.0	541.706338117579	0.5974210115809372	0.7062546871098261
growth_another_Set3Cell2.101032	ID3025032	3025032	837	84.36502838134766	8.572792248991526	10.104462165544494	0.0	71.0	71	0.5	1		237.24324324324326	152.0	0.0	1057.0	8778.0	251.40774820171288	0.5688347486572111	0.6843119251371905
growth_another_Set3Cell2.101033	ID4143256	4143256	837	269.73095703125	9.17720742661369	10.705959216493364	0.0	586.0	586	0.5	1		637.5135135135135	332.0	24.0	2616.0	23588.0	676.5552298068347	0.7274447056537037	0.7936188376007006
growth_another_Set3Cell2.101034	ID3172508	3172508	837	182.8134765625	8.366952968297792	9.008234371379006	0.0	141.0	141	0.5	1		415.6756756756757	177.0	33.0	2043.0	15380.0	505.9595424127888	0.7394292524951988	0.6984875573670218
growth_another_Set3Cell2.101035	ID3692692	3692692	837	358.21893310546875	8.465503633989591	10.417788615181736	0.0	379.0	379	0.5	1		859.9459459459459	634.0	27.0	2674.0	31818.0	628.5951685193626	0.7127546722532275	1.1386100752025519
growth_another_Set3Cell2.101036	ID3459224	3459224	837	233.455078125	7.8900628840011064	10.146561044516043	0.0	270.0	270	0.5	1		525.0	332.0	45.0	2313.0	19425.0	527.6474517453233	0.5712682379349046	0.723494444514549
growth_another_Set3Cell2.101037	ID3729557	3729557	837	423.84295654296875	8.449131674901881	10.314203548312895	0.0	393.0	393	0.5	1		901.972972972973	647.0	129.0	3004.0	33373.0	778.1771251701879	0.7277077007317437	0.9764089719971579
growth_another_Set3Cell2.101038	ID3350686	3350686	837	231.48231506347656	7.689200184338846	9.91508919274933	0.0	221.0	221	0.5	1		503.8378378378378	230.0	0.0	2866.0	18642.0	660.2357959898162	0.7633860335665545	0.660721625904993
growth_another_Set3Cell2.101039	ID3315842	3315842	837	232.56922912597656	7.6710753366298015	9.790992539729245	0.0	205.0	205	0.5	1		495.72972972972974	265.0	0.0	2626.0	18342.0	588.3729282544385	0.7892687099715227	0.7433127755259109
growth_another_Set3Cell2.101040	ID3207297	3207297	837	163.6992950439453	8.245582509527893	9.171326162304084	0.0	156.0	156	0.5	1		436.13513513513516	207.0	9.0	2101.0	16137.0	542.4189218554112	0.6674819030926821	0.6437164472334825
growth_another_Set3Cell2.101041	ID3524743	3524743	837	222.6831817626953	8.07555630557772	10.23414720356975	0.0	304.0	304	0.5	1		553.7027027027027	274.0	0.0	2490.0	20487.0	622.4781060346561	0.5424076538065613	0.625617942475539
growth_another_Set3Cell2.101042	ID4284665	4284665	837	50.59762954711914	9.476961169097656	10.930863172374343	0.0	652.0	652	0.5	1		181.40540540540542	145.0	13.0	430.0	6712.0	116.13174019655901	0.3737749053380671	0.8500096316994878
growth_another_Set3Cell2.101043	ID3592333	3592333	837	108.60769653320312	8.481889126542217	11.339263544030757	0.0	335.0	335	0.5	1		364.43243243243245	195.0	0.0	1681.0	13484.0	461.0965517438078	0.37297560321308965	0.42941058521459463
growth_another_Set3Cell2.101044	ID3559563	3559563	837	259.0595397949219	8.205995287271461	10.176487144703339	0.0	316.0	316	0.5	1		599.3243243243244	297.0	0.0	2517.0	22175.0	650.705815679066	0.6558618961492703	0.7296179326769554
growth_another_Set3Cell2.101045	ID3385486	3385486	837	213.8582000732422	7.690707187242474	10.035928475045994	0.0	238.0	238	0.5	1		538.1351351351351	246.0	0.0	2712.0	19911.0	667.0624309513967	0.7601033582945882	0.6967698370092239
growth_another_Set3Cell2.101046	ID4108540	4108540	837	283.82080078125	9.057057552915328	10.679912643710667	0.0	565.0	565	0.5	1		673.8918918918919	550.0	68.0	2695.0	24934.0	676.0551745967922	0.7098481229417207	0.827648605744105
growth_another_Set3Cell2.101047	ID3660020	3660020	837	128.3904266357422	8.525029188901726	11.314973025127797	0.0	362.0	362	0.5	1		402.13513513513516	216.0	0.0	1932.0	14879.0	448.53658107735714	0.34322614862920564	0.4581792072377074
growth_another_Set3Cell2.101048	ID3494130	3494130	837	232.5139923095703	7.939849262177946	10.248829590369862	0.0	288.0	288	0.5	1		590.5945945945946	312.0	65.0	2470.0	21852.0	601.7970061712144	0.5753463257702973	0.7168408401735019
growth_another_Set3Cell2.101049	ID3561726	3561726	837	252.72113037109375	8.224975272287931	10.175962850910084	0.0	318.0	318	0.5	1		606.5675675675676	342.0	47.0	2293.0	22443.0	617.948556854791	0.605002171224519	0.7400109869035225
growth_another_Set3Cell2.101050	ID4315272	4315272	837	35.30306625366211	9.582339994197556	11.011537955675418	0.0	665.0	665	0.5	1		126.86486486486487	95.0	0.0	379.0	4694.0	94.30540286223801	0.3327254510659325	0.671707369599702
growth_another_Set3Cell2.101051	ID3526908	3526908	837	230.88450622558594	8.069736195267723	10.249876820599733	0.0	302.0	302	0.5	1		579.4324324324324	296.0	69.0	2361.0	21439.0	580.6001942693315	0.5335927545477526	0.6944732064613038
growth_another_Set3Cell2.101052	ID3164410	3164410	837	180.05160522460938	8.371357853740482	9.022458671441878	0.0	140.0	140	0.5	1		386.72972972972974	166.0	0.0	2322.0	14309.0	524.3755359498598	0.7513601811456474	0.6328019917535063
growth_another_Set3Cell2.101053	ID3174650	3174650	837	168.90176391601562	8.369363498657334	9.044663447568384	0.0	139.0	139	0.5	1		425.7837837837838	203.0	0.0	2524.0	15754.0	562.7051297643047	0.703249334284887	0.6248407431852692
growth_another_Set3Cell2.101054	ID4282511	4282511	837	54.80799865722656	9.47993997178128	10.986092864645583	0.0	650.0	650	0.5	1		175.02702702702703	146.0	0.0	437.0	6476.0	122.60222185916862	0.3241387988058246	0.6989309595377479
growth_another_Set3Cell2.101055	ID3594489	3594489	837	250.654052734375	8.337255113803005	10.194391192188874	0.0	333.0	333	0.5	1		603.5675675675676	351.0	37.0	2177.0	22332.0	587.1245154962418	0.6400001271028908	0.8023463005185965
growth_another_Set3Cell2.101056	ID3246304	3246304	837	191.96688842773438	8.04017617089423	9.302506375049473	0.0	168.0	168	0.5	1		435.8918918918919	215.0	0.0	2288.0	16128.0	540.6844830492274	0.7317862008405397	0.6813257788160653
growth_another_Set3Cell2.101057	ID3064060	3064060	837	103.21217346191406	8.682214600913932	9.565686856647899	0.0	87.0	87	0.5	1		264.5405405405405	139.0	0.0	1450.0	9788.0	316.6304009579794	0.6522257812937472	0.659626642296316
growth_another_Set3Cell2.101058	ID4145386	4145386	837	293.01739501953125	9.144837460691209	10.704138411458585	0.0	582.0	582	0.5	1		653.8108108108108	382.0	0.0	3089.0	24191.0	716.4133210281244	0.6971010113002276	0.7497327134393378
growth_another_Set3Cell2.101059	ID3387630	3387630	837	247.3024139404297	7.675756139218088	10.054823268315307	0.0	237.0	237	0.5	1		533.5945945945946	236.0	14.0	2636.0	19743.0	643.6613783426577	0.7540847760826814	0.7127768073769121
growth_another_Set3Cell2.101060	ID4212895	4212895	837	159.73956298828125	9.300010799032782	10.767824018118015	0.0	618.0	618	0.5	1		471.3783783783784	380.0	0.0	1660.0	17441.0	406.78600375732304	0.6382249847138716	0.9028880569630774
growth_another_Set3Cell2.101061	ID2990281	2990281	837	61.6464729309082	8.823368844269256	10.60919736431305	0.0	55.0	55	0.5	1		209.59459459459458	164.0	0.0	754.0	7755.0	201.21277564081532	0.3112728461068843	0.4945414415965705
growth_another_Set3Cell2.101062	ID3627217	3627217	837	125.07013702392578	8.484875941456412	11.334310746774213	0.0	346.0	346	0.5	1		358.27027027027026	173.0	0.0	1905.0	13256.0	452.6617358990565	0.3126202055824901	0.37700311760599453
growth_another_Set3Cell2.101063	ID3659984	3659984	837	240.69166564941406	8.49695939263817	10.243307093218805	0.0	362.0	362	0.5	1		624.3243243243244	334.0	78.0	2286.0	23100.0	552.3593865337059	0.5199666447546156	0.7733212430439651
growth_another_Set3Cell2.101064	ID3350747	3350747	837	59.31464385986328	8.383332639865344	11.940573883760782	0.0	221.0	221	0.5	1		180.51351351351352	80.0	0.0	964.0	6679.0	245.36295355855776	0.5491266570322396	0.5215744680237954
growth_another_Set3Cell2.101065	ID3842257	3842257	837	445.36822509765625	8.718108636361398	10.445270224531502	0.0	447.0	447	0.5	1		970.5945945945946	725.0	147.0	2987.0	35912.0	826.727163762812	0.7702287076899305	1.021635507317315
growth_another_Set3Cell2.101066	ID4180179	4180179	837	261.84405517578125	9.234773070183078	10.727992179401195	0.0	604.0	604	0.5	1		593.4324324324324	394.0	110.0	1906.0	21957.0	486.07815675514007	0.6915254023851438	0.9982165868660949
growth_another_Set3Cell2.101067	ID3100865	3100865	837	133.60557556152344	8.724623321236356	9.329649098603717	0.0	103.0	103	0.5	1		347.56756756756755	181.0	0.0	1828.0	12860.0	442.1978906264417	0.69073197124805	0.642225235602838
growth_another_Set3Cell2.101068	ID3272926	3272926	837	204.32899475097656	7.82010935287644	9.56330900959528	0.0	188.0	188	0.5	1		474.0	256.0	24.0	2193.0	17538.0	532.5686705852015	0.6774193548387095	0.7188672090408015
growth_another_Set3Cell2.101069	ID3281088	3281088	837	215.96527099609375	7.797934415721746	9.58628888164685	0.0	190.0	190	0.5	1		471.8378378378378	219.0	0.0	1972.0	17458.0	529.4172117376654	0.7218807583501115	0.7472864323352193
growth_another_Set3Cell2.101070	ID3915981	3915981	837	416.58892822265625	8.765649716906276	10.500511913834917	0.0	481.0	481	0.5	1		900.972972972973	539.0	32.0	3621.0	33336.0	877.3300559236684	0.75169930714045	0.8813803075483735
growth_another_Set3Cell2.101071	ID4030667	4030667	837	348.21307373046875	8.941091194136806	10.626097503829937	0.0	536.0	536	0.5	1		790.5135135135135	540.0	36.0	2602.0	29249.0	695.1593590929598	0.6879626171750798	0.9269513381358777
growth_another_Set3Cell2.101072	ID3879106	3879106	837	448.0543518066406	8.744178036627149	10.466360364128661	0.0	466.0	466	0.5	1		979.2702702702703	683.0	96.0	3574.0	36233.0	883.7640977548705	0.7467457969199278	0.9474128935160026
growth_another_Set3Cell2.101073	ID3461428	3461428	837	99.21019744873047	8.21302985302194	11.185622303333858	0.0	272.0	272	0.5	1		314.97297297297297	154.0	0.0	1699.0	11654.0	393.90364631795757	0.2591608717807801	0.32915578845900734
growth_another_Set3Cell2.101074	ID3629363	3629363	837	244.51075744628906	8.398920974094942	10.229507839624723	0.0	348.0	348	0.5	1		636.6486486486486	366.0	65.0	2531.0	23556.0	622.9436043770208	0.551374283902259	0.7264588258682713
growth_another_Set3Cell2.101075	ID3283255	3283255	837	208.5753631591797	7.810434306570372	9.569778567237384	0.0	189.0	189	0.5	1		461.9189189189189	270.0	16.0	2286.0	17091.0	540.955912065668	0.7356097703871148	0.7238178298271424
growth_another_Set3Cell2.101076	ID3918132	3918132	837	400.2581481933594	8.80618010362819	10.51656294203346	0.0	485.0	485	0.5	1		914.7297297297297	650.0	120.0	3327.0	33845.0	828.7642289259034	0.749618127854721	0.9457766831849621
growth_another_Set3Cell2.101077	ID4249936	4249936	837	87.73950958251953	9.482001971393714	10.96965554293959	0.0	637.0	637	0.5	1		279.4864864864865	239.0	0.0	872.0	10341.0	195.2766729002186	0.3931927528233987	0.8078574614814664
growth_another_Set3Cell2.101078	ID3805480	3805480	837	430.31170654296875	8.628979101211378	10.383571313488563	0.0	427.0	427	0.5	1		964.5135135135135	645.0	23.0	3103.0	35687.0	808.0640314844976	0.7724168626229941	1.0403474562813624
growth_another_Set3Cell2.101079	ID3696939	3696939	837	388.74755859375	8.46056536230388	10.409212349967724	0.0	381.0	381	0.5	1		899.4864864864865	621.0	59.0	2658.0	33281.0	698.838942724193	0.7296922361534255	1.0859715055886594
growth_another_Set3Cell2.101080	ID3594528	3594528	837	107.91219329833984	8.46693232020434	11.357589191941301	0.0	333.0	333	0.5	1		358.0	199.0	8.0	1696.0	13246.0	422.6641692881004	0.3690248565965583	0.4566273037174473
growth_another_Set3Cell2.101081	ID2992443	2992443	837	75.84115600585938	8.76572140151515	10.486968021981005	0.0	57.0	57	0.5	1		225.24324324324326	142.0	0.0	1004.0	8334.0	247.3873936208604	0.4158408482604112	0.5348314196572471
growth_another_Set3Cell2.101082	ID3352868	3352868	837	235.23171997070312	7.692956737584894	9.928170507402124	0.0	224.0	224	0.5	1		518.7297297297297	238.0	0.0	2888.0	19193.0	650.6467572367534	0.7905668518467022	0.704002052898848
growth_another_Set3Cell2.101083	ID3000634	3000634	837	57.92391586303711	8.741184246129185	10.446753807342319	0.0	59.0	59	0.5	1		205.1891891891892	140.0	0.0	890.0	7592.0	229.21555088773704	0.38633797747285065	0.4989289150293182
growth_another_Set3Cell2.101084	ID3139895	3139895	837	131.10304260253906	8.639663361799705	9.185850203931087	0.0	123.0	123	0.5	1		360.6756756756757	162.0	0.0	1818.0	13345.0	478.1815702367816	0.7383462488930862	0.640734050008452
growth_another_Set3Cell2.101085	ID3103024	3103024	837	133.0546417236328	8.762216737049387	9.261853129742045	0.0	105.0	105	0.5	1		332.86486486486484	128.0	0.0	1858.0	12316.0	437.87277212058365	0.6777972806580913	0.6142007566246329
growth_another_Set3Cell2.101086	ID3318032	3318032	837	232.002685546875	7.68687142091322	9.791183673917685	0.0	208.0	208	0.5	1		515.4054054054054	236.0	0.0	2700.0	19070.0	609.0405231664465	0.7638335329186879	0.7329492423590231
growth_another_Set3Cell2.101087	ID3461399	3461399	837	247.4357452392578	7.888194983770849	10.150805321802387	0.0	272.0	272	0.5	1		553.6216216216217	357.0	0.0	2310.0	20484.0	572.0365834916967	0.6255486792210958	0.7448697998769871
growth_another_Set3Cell2.101088	ID4034843	4034843	837	334.760986328125	8.939268730869335	10.653921867197175	0.0	540.0	540	0.5	1		752.5675675675676	522.0	0.0	2951.0	27845.0	707.2848137828266	0.6772639077929977	0.8592859105928569
growth_another_Set3Cell2.101089	ID3387675	3387675	837	95.06200408935547	8.306233783526656	11.521169225502984	0.0	237.0	237	0.5	1		244.86486486486487	107.0	0.0	1413.0	9060.0	342.6760830549718	0.6521874071210076	0.5641385480374369
growth_another_Set3Cell2.101090	ID3426589	3426589	837	224.673828125	7.78860761290059	10.090222094753937	0.0	255.0	255	0.5	1		521.7567567567568	353.0	72.0	2179.0	19305.0	541.8171793657486	0.6115631332418008	0.730868559457077
growth_another_Set3Cell2.101091	ID3997975	3997975	837	372.92425537109375	8.893585862441148	10.615147678439063	0.0	520.0	520	0.5	1		865.027027027027	672.0	99.0	2762.0	32006.0	771.025921400488	0.7349283551057818	0.950504444983374
growth_another_Set3Cell2.101092	ID3561757	3561757	837	128.7935791015625	8.410417029452649	11.326465584451737	0.0	318.0	318	0.5	1		377.7027027027027	188.0	0.0	1847.0	13975.0	437.61530955756007	0.3576547900674671	0.45473907169055483
growth_another_Set3Cell2.101093	ID3526937	3526937	837	100.24156951904297	8.348235451672487	11.273611981442782	0.0	302.0	302	0.5	1		350.18918918918916	171.0	37.0	1750.0	12957.0	428.9805640402888	0.3372213663190956	0.41172467077154945
growth_another_Set3Cell2.101094	ID3766540	3766540	837	429.6070861816406	8.557262278042883	10.296910464059614	0.0	414.0	414	0.5	1		954.4054054054054	761.0	150.0	2961.0	35313.0	731.6149738557638	0.7364184801482543	1.1064978634034937
growth_another_Set3Cell2.101095	ID3027220	3027220	837	77.61207580566406	8.55057013517396	10.012031017982205	0.0	75.0	75	0.5	1		223.75675675675674	139.0	0.0	1054.0	8279.0	244.3298550690809	0.5679110477402742	0.6634199294738891
growth_another_Set3Cell2.101096	ID3494158	3494158	837	103.35811614990234	8.365315054010992	11.203488900997435	0.0	288.0	288	0.5	1		331.81081081081084	201.0	30.0	1543.0	12277.0	369.6765731944192	0.24746939112483068	0.35611493618534956
growth_another_Set3Cell2.101097	ID3785080	3785080	837	439.5849914550781	8.620173035173178	10.3587674472842	0.0	422.0	422	0.5	1		954.4054054054054	649.0	85.0	3117.0	35313.0	897.9190900032097	0.7646026913353589	0.9211165091836294
growth_another_Set3Cell2.101098	ID3662197	3662197	837	123.49971771240234	8.4529980477462	11.25928841620249	0.0	365.0	365	0.5	1		383.94594594594594	182.0	8.0	1667.0	14206.0	422.0188217199393	0.2958859316122966	0.4154567339342851
growth_another_Set3Cell2.101099	ID3248498	3248498	837	212.91900634765625	8.001672298057203	9.345974307988465	0.0	174.0	174	0.5	1		456.64864864864865	240.0	35.0	1972.0	16896.0	512.0351667727638	0.7406512940094978	0.7589521429934294
growth_another_Set3Cell2.101100	ID4073851	4073851	837	309.84039306640625	9.007597003640957	10.660248061674297	0.0	556.0	556	0.5	1		710.1891891891892	481.0	13.0	2736.0	26277.0	680.5475262135889	0.6928319357558285	0.8542001582287096
growth_another_Set3Cell2.101101	ID4317454	4317454	837	35.45535659790039	9.591445597975142	11.157610688114476	0.0	668.0	668	0.5	1		134.40540540540542	129.0	0.0	302.0	4973.0	78.12328556677419	0.3213021107437933	0.83671524299977
growth_another_Set3Cell2.101102	ID3957101	3957101	837	352.2604064941406	8.840656516499061	10.551456235824567	0.0	501.0	501	0.5	1		887.5135135135135	701.0	231.0	2687.0	32838.0	684.578037984049	0.6947324699762848	1.0629148008325142
growth_another_Set3Cell2.101103	ID3496294	3496294	837	244.52719116210938	7.925887616678658	10.263992290711741	0.0	287.0	287	0.5	1		585.2972972972973	327.0	4.0	2552.0	21656.0	621.3602848618534	0.5820918273626194	0.693142993782236
growth_another_Set3Cell2.101104	ID3318113	3318113	837	44.866085052490234	8.58231193581457	12.346483390216074	0.0	208.0	208	0.5	1		162.35135135135135	115.0	0.0	700.0	6007.0	174.81930611288274	0.25851225418108703	0.38152253707286704
growth_another_Set3Cell2.101105	ID3066228	3066228	837	117.42585754394531	8.682715386217389	9.565147505917954	0.0	89.0	89	0.5	1		269.6756756756757	127.0	0.0	1429.0	9978.0	341.94704382518177	0.6586460541079666	0.6263416500982287
growth_another_Set3Cell2.101106	ID3176810	3176810	837	180.8205108642578	8.363272408812358	9.013361352752263	0.0	142.0	142	0.5	1		417.4054054054054	187.0	0.0	2277.0	15444.0	534.9621720510016	0.7502981773720835	0.6689395011059053
growth_another_Set3Cell2.101107	ID4215068	4215068	837	158.60504150390625	9.316681298314199	10.817052214367848	0.0	620.0	620	0.5	1		425.64864864864865	334.0	32.0	1330.0	15749.0	354.3222964897775	0.591253959564233	0.8927242607105762
growth_another_Set3Cell2.101108	ID3563882	3563882	837	228.40374755859375	8.23918361580726	10.17709796989864	0.0	321.0	321	0.5	1		579.6756756756756	295.0	0.0	2323.0	21448.0	611.6389664052032	0.6453840232830125	0.7434826888820582
growth_another_Set3Cell2.101109	ID4182370	4182370	837	258.5695495605469	9.238330533548712	10.735084468220347	0.0	602.0	602	0.5	1		590.4324324324324	430.0	45.0	2060.0	21846.0	519.9587345026388	0.6891314554252392	0.9265523183388813
growth_another_Set3Cell2.101110	ID4208933	4208933	837	173.8644256591797	9.279453224669723	10.780258261426658	0.0	616.0	616	0.5	1		475.5945945945946	397.0	1.0	1500.0	17597.0	398.12361700157203	0.6095137919025122	0.9047691818005283
growth_another_Set3Cell2.101111	ID3168597	3168597	837	171.08815002441406	8.436412454276798	9.02959947410472	0.0	136.0	136	0.5	1		400.6756756756757	177.0	0.0	2193.0	14825.0	530.281060384965	0.734011732527172	0.6396874460646962
growth_another_Set3Cell2.101112	ID4147542	4147542	837	288.60491943359375	9.214021498312954	10.712451757087925	0.0	588.0	588	0.5	1		658.972972972973	397.0	58.0	2688.0	24382.0	674.8241534934402	0.7363320228417888	0.8282241564521864
growth_another_Set3Cell2.101113	ID3733843	3733843	837	428.1700439453125	8.459916380966106	10.301857427285688	0.0	398.0	398	0.5	1		935.1891891891892	573.0	137.0	2973.0	34602.0	776.5985248304099	0.7754810392851319	1.0519329456400541
growth_another_Set3Cell2.101114	ID3352926	3352926	837	77.05155181884766	8.39721190992885	11.883679662349188	0.0	224.0	224	0.5	1		194.48648648648648	86.0	0.0	1307.0	7196.0	274.74772485375075	0.6172481342578036	0.5403416549187618
growth_another_Set3Cell2.101115	ID3662170	3662170	837	265.2055969238281	8.492184345897348	10.256807716901442	0.0	365.0	365	0.5	1		638.4594594594595	384.0	116.0	2220.0	23623.0	564.3157899711923	0.5556169046618005	0.8081908253854215
growth_another_Set3Cell2.101116	ID4120913	4120913	837	288.16973876953125	9.132534652317132	10.697776813827545	0.0	577.0	577	0.5	1		672.2972972972973	404.0	0.0	3183.0	24875.0	716.5046276063968	0.7096779203390542	0.778967524080584
growth_another_Set3Cell2.101117	ID3993932	3993932	837	378.73919677734375	8.890006389829361	10.601496484223455	0.0	517.0	517	0.5	1		871.3513513513514	645.0	73.0	2845.0	32240.0	751.135407833302	0.7461523519176919	0.9914035028335922
growth_another_Set3Cell2.101118	ID3549508	3549508	837	233.91766357421875	8.183426324806083	10.166093588388584	0.0	311.0	311	0.5	1		548.1621621621622	327.0	3.0	2150.0	20282.0	560.6230419766879	0.6081742626916605	0.7395423284648193
growth_another_Set3Cell2.101119	ID3426625	3426625	837	89.30455017089844	8.214906323713043	11.186662024734014	0.0	255.0	255	0.5	1		265.86486486486484	117.0	2.0	1520.0	9837.0	337.3017246523555	0.30828651281274155	0.37147025352952684
growth_another_Set3Cell2.101120	ID3629390	3629390	837	108.59439849853516	8.521935366951999	11.353614844821022	0.0	348.0	348	0.5	1		368.4864864864865	198.0	0.0	2010.0	13634.0	482.2453053525089	0.31890840056070086	0.3695173866291281
growth_another_Set3Cell2.101121	ID3881281	3881281	837	453.2509460449219	8.74996018520017	10.46345888130919	0.0	464.0	464	0.5	1		965.1081081081081	607.0	65.0	3515.0	35709.0	894.0375888128027	0.7799752923400263	0.9460564541902392
growth_another_Set3Cell2.101122	ID3463605	3463605	837	107.40560150146484	8.252559715165903	11.16990768094148	0.0	274.0	274	0.5	1		338.5945945945946	214.0	0.0	1692.0	12528.0	388.2166104594658	0.2500289022748129	0.3489040916231129
growth_another_Set3Cell2.101123	ID3920314	3920314	837	426.2706298828125	8.782183811814276	10.48664012566121	0.0	479.0	479	0.5	1		919.1081081081081	590.0	94.0	3596.0	34007.0	888.5249569365506	0.7254444324646578	0.8698214969366334
growth_another_Set3Cell2.101124	ID4075967	4075967	837	303.6627197265625	9.024941894080179	10.662555702897384	0.0	552.0	552	0.5	1		736.4054054054054	483.0	107.0	2799.0	27247.0	645.3274560450109	0.6856544765478468	0.9283325491836771
growth_another_Set3Cell2.101125	ID3846590	3846590	837	483.1244812011719	8.738582207783523	10.45234405574227	0.0	449.0	449	0.5	1		1013.972972972973	757.0	130.0	3224.0	37517.0	870.6477628909565	0.7614696460237719	1.0069115410741345
growth_another_Set3Cell2.101126	ID3428784	3428784	837	224.37103271484375	7.807365439455265	10.11719893495003	0.0	259.0	259	0.5	1		549.3513513513514	304.0	107.0	2134.0	20326.0	534.8289039089572	0.5843185809137152	0.7576567627611152
growth_another_Set3Cell2.101127	ID3389878	3389878	837	76.07062530517578	8.246885868952631	11.409043794387385	0.0	242.0	242	0.5	1		252.16216216216216	132.0	0.0	1303.0	9330.0	340.9507551207614	0.4895470583855719	0.48613677528003735
growth_another_Set3Cell2.101128	ID4252106	4252106	837	109.53588104248047	9.441306914591847	10.939993796666986	0.0	634.0	634	0.5	1		320.94594594594594	251.0	2.0	898.0	11875.0	228.65426909370132	0.5093306576831957	0.9473228221059021
growth_another_Set3Cell2.101129	ID3105188	3105188	837	149.8904266357422	8.742963176196207	9.23909673221128	0.0	110.0	110	0.5	1		367.1081081081081	194.0	0.0	2066.0	13583.0	468.0383877765075	0.7031666897753236	0.6476548650579596
growth_another_Set3Cell2.101130	ID3142079	3142079	837	159.096435546875	8.599054862900399	9.134635350598344	0.0	125.0	125	0.5	1		417.0810810810811	194.0	52.0	2136.0	15432.0	515.9740184231059	0.7351116953936935	0.6849337205739005
growth_another_Set3Cell2.101131	ID3631526	3631526	837	240.3453826904297	8.42318312914713	10.22303252731866	0.0	351.0	351	0.5	1		604.4054054054054	366.0	0.0	2390.0	22363.0	591.6872043130119	0.5480749838087106	0.7232928050387557
growth_another_Set3Cell2.101132	ID3699117	3699117	837	331.28289794921875	8.459288149861228	10.387287806519213	0.0	378.0	378	0.5	1		856.6756756756756	705.0	101.0	2304.0	31697.0	581.9074026210917	0.6751723962700409	1.1867185190458016
growth_another_Set3Cell2.101133	ID3953066	3953066	837	368.78668212890625	8.838691195175969	10.547296722176242	0.0	500.0	500	0.5	1		878.5135135135135	679.0	166.0	2774.0	32505.0	718.5733018211087	0.7286472041387061	1.0306668303466202
growth_another_Set3Cell2.101134	ID3463572	3463572	837	219.4150390625	7.906549692774107	10.1539936798019	0.0	274.0	274	0.5	1		559.3513513513514	379.0	29.0	2359.0	20696.0	593.6874044766607	0.5702247457411971	0.6842914207743958
growth_another_Set3Cell2.101135	ID3211666	3211666	837	185.8411865234375	8.246231765818386	9.230016184795321	0.0	157.0	157	0.5	1		439.13513513513516	238.0	27.0	2316.0	16248.0	532.6701169142619	0.7214477017881828	0.6910044906586871
growth_another_Set3Cell2.101136	ID3285399	3285399	837	221.7410430908203	7.7766146248134955	9.588836791148763	0.0	191.0	191	0.5	1		479.7837837837838	254.0	40.0	2037.0	17752.0	531.2447194579462	0.7452628683273786	0.771311078720989
growth_another_Set3Cell2.101137	ID3029384	3029384	837	93.68910217285156	8.566583520090704	10.04867570785174	0.0	73.0	73	0.5	1		225.8918918918919	127.0	0.0	986.0	8358.0	240.15154749816992	0.5536634955248023	0.6704002651654286
growth_another_Set3Cell2.101138	ID3996052	3996052	837	367.3118896484375	8.905862949571203	10.60893354489938	0.0	518.0	518	0.5	1		861.1081081081081	641.0	114.0	2733.0	31861.0	733.6507943074744	0.7317199746425418	0.9918946010835773
growth_another_Set3Cell2.101139	ID4110734	4110734	837	282.5904846191406	9.063705743519382	10.678932869061144	0.0	569.0	569	0.5	1		669.4864864864865	401.0	0.0	2962.0	24771.0	706.2872260246859	0.6962941648619587	0.7781835514208941
growth_another_Set3Cell2.101140	ID3320195	3320195	837	227.7063751220703	7.662604911660023	9.782057986648615	0.0	206.0	206	0.5	1		513.4594594594595	266.0	0.0	2778.0	18998.0	600.1778715326627	0.7171512451526217	0.7145923845664407
growth_another_Set3Cell2.101141	ID3549573	3549573	837	125.86759948730469	8.403620176700317	11.269945965537202	0.0	311.0	311	0.5	1		319.7027027027027	125.0	0.0	1712.0	11829.0	419.3448504555691	0.37426739553352156	0.41525583257125326
growth_another_Set3Cell2.101142	ID3496321	3496321	837	103.48746490478516	8.358565443324476	11.203850662678589	0.0	287.0	287	0.5	1		330.8378378378378	196.0	0.0	1615.0	12241.0	373.71777181848466	0.2678783774362855	0.37407741039213155
growth_another_Set3Cell2.101143	ID3563914	3563914	837	102.9599838256836	8.410461121712366	11.327032467461786	0.0	321.0	321	0.5	1		318.2162162162162	185.0	0.0	1687.0	11774.0	412.4955309613221	0.3270310441747265	0.380225249594092
growth_another_Set3Cell2.101144	ID3389836	3389836	837	228.15390014648438	7.694780474668331	10.086570990118338	0.0	242.0	242	0.5	1		534.6216216216217	258.0	38.0	2767.0	19781.0	618.5793019919538	0.7297459097477006	0.7292400085408016
growth_another_Set3Cell2.101145	ID3234288	3234288	837	187.00013732910156	8.038768686453677	9.284754978207019	0.0	167.0	167	0.5	1		414.7837837837838	171.0	16.0	2262.0	15347.0	512.1170729397687	0.7090420041374527	0.6720502349057159
growth_another_Set3Cell2.101146	ID4112895	4112895	837	286.7519226074219	9.091602383008164	10.679659952145423	0.0	572.0	572	0.5	1		668.5405405405405	407.0	5.0	2972.0	24736.0	707.6083581958233	0.6861003476355019	0.7688984955833914
growth_another_Set3Cell2.101147	ID3213811	3213811	837	194.36509704589844	8.21943495303036	9.227605241633919	0.0	158.0	158	0.5	1		435.9189189189189	172.0	8.0	2239.0	16129.0	536.3418467512828	0.7623303639249982	0.7031531469431354
growth_another_Set3Cell2.101148	ID3031533	3031533	837	96.06309509277344	8.560672099068325	10.046392152120974	0.0	74.0	74	0.5	1		238.1081081081081	133.0	4.0	1029.0	8810.0	257.2127074560603	0.5845817004541508	0.6830340262836488
growth_another_Set3Cell2.101149	ID3498486	3498486	837	271.5521240234375	7.97073442073688	10.25248704350849	0.0	289.0	289	0.5	1		621.918918918919	316.0	118.0	2427.0	23011.0	628.4512435069768	0.5988113522805241	0.7412845967358721
growth_another_Set3Cell2.101150	ID3598834	3598834	837	249.14341735839844	8.350781162376244	10.162186728060236	0.0	334.0	334	0.5	1		617.2702702702703	361.0	129.0	2335.0	22839.0	584.84359963672	0.6080362002713396	0.7981770375852512
growth_another_Set3Cell2.101151	ID3250679	3250679	837	208.8863983154297	7.897586493102766	9.429759126421374	0.0	176.0	176	0.5	1		454.3243243243243	177.0	0.0	2424.0	16810.0	560.0917114412828	0.7301975004651493	0.6846703185293832
growth_another_Set3Cell2.101152	ID3322357	3322357	837	226.8463592529297	7.6957859516475216	9.795187009624243	0.0	209.0	209	0.5	1		526.918918918919	294.0	20.0	2748.0	19496.0	620.4044101488415	0.7196453818302714	0.7108509635823972
growth_another_Set3Cell2.101153	ID4319624	4319624	837	45.67292785644531	9.603048487063718	11.14117605891115	0.0	667.0	667	0.5	1		166.05405405405406	156.0	30.0	330.0	6144.0	80.86372141721799	0.3352823475939461	1.0312485135990352
growth_another_Set3Cell2.101154	ID3566077	3566077	837	117.8457260131836	8.404655123778701	11.303505975210964	0.0	320.0	320	0.5	1		330.94594594594594	155.0	0.0	1706.0	12245.0	439.27781300333965	0.33189352005584943	0.3754715710171244
growth_another_Set3Cell2.101155	ID4286867	4286867	837	50.18427276611328	9.531219109959883	11.062254191872066	0.0	651.0	651	0.5	1		180.8108108108108	174.0	0.0	403.0	6690.0	113.9612111977477	0.3482061800534237	0.8195538489871294
growth_another_Set3Cell2.101156	ID3178979	3178979	837	162.9739532470703	8.471432165062703	9.02697071943131	0.0	135.0	135	0.5	1		431.2162162162162	184.0	29.0	2108.0	15955.0	554.3472705772045	0.7219677704402728	0.6522828476087121
growth_another_Set3Cell2.101157	ID4184554	4184554	837	221.22903442382812	9.240062293931661	10.75491869430831	0.0	606.0	606	0.5	1		542.1081081081081	389.0	15.0	2010.0	20058.0	477.54079428904316	0.6488716152607603	0.893464611857957
growth_another_Set3Cell2.101158	ID3664354	3664354	837	122.22247314453125	8.478024157942762	11.296111073250596	0.0	363.0	363	0.5	1		366.97297297297297	186.0	58.0	1598.0	13578.0	384.4468960934864	0.26282409280842056	0.3973287876140748
growth_another_Set3Cell2.101159	ID3068411	3068411	837	123.82178497314453	8.720590820019012	9.53598971694826	0.0	91.0	91	0.5	1		294.72972972972974	148.0	18.0	1434.0	10905.0	338.55548114572565	0.6925913682496592	0.7124412304878993
growth_another_Set3Cell2.101160	ID3736038	3736038	837	417.5165710449219	8.457584738815402	10.307266304810955	0.0	395.0	395	0.5	1		911.027027027027	523.0	130.0	2744.0	33708.0	748.0883224179737	0.7498587387315437	1.0437220237211635
growth_another_Set3Cell2.101161	ID3414480	3414480	837	225.84835815429688	7.765498465061991	10.091000085584188	0.0	251.0	251	0.5	1		525.918918918919	344.0	1.0	2281.0	19459.0	553.0573296774123	0.6574523010797777	0.7544002924072474
growth_another_Set3Cell2.101162	ID4217260	4217260	837	159.75161743164062	9.309195997570026	10.800718703216864	0.0	619.0	619	0.5	1		441.94594594594594	320.0	38.0	1426.0	16352.0	350.82901390420517	0.5957946139604628	0.9406395285874123
growth_another_Set3Cell2.101163	ID3566041	3566041	837	235.393798828125	8.232032817963374	10.16339287852667	0.0	320.0	320	0.5	1		590.4594594594595	332.0	70.0	2360.0	21847.0	594.7149921785408	0.6049962048819805	0.7484966036193597
growth_another_Set3Cell2.101164	ID4149709	4149709	837	297.1016845703125	9.220582753290586	10.712014823377322	0.0	589.0	589	0.5	1		628.7567567567568	344.0	0.0	2357.0	23264.0	652.5276241664412	0.745131826748788	0.8228461352356145
growth_another_Set3Cell2.101165	ID3883465	3883465	837	451.6835021972656	8.747908356260023	10.473674926850336	0.0	463.0	463	0.5	1		983.8378378378378	593.0	125.0	3394.0	36402.0	868.1394381573066	0.7522329838255046	0.9730262399038595
growth_another_Set3Cell2.101166	ID3631555	3631555	837	141.4283905029297	8.528080976652316	11.340734641102976	0.0	351.0	351	0.5	1		384.2162162162162	234.0	7.0	1924.0	14216.0	461.0821892952332	0.3498921703434662	0.43197885171448286
growth_another_Set3Cell2.101167	ID3664323	3664323	837	254.7078094482422	8.500149541419523	10.25257810029499	0.0	363.0	363	0.5	1		630.6756756756756	370.0	104.0	2253.0	23335.0	564.4573625298142	0.5468806818706953	0.7900247576923705
growth_another_Set3Cell2.101168	ID3946954	3946954	837	350.15350341796875	8.82395684939007	10.535617798307298	0.0	496.0	496	0.5	1		876.4324324324324	666.0	15.0	3271.0	32428.0	781.9709976342735	0.7025420920167087	0.9249798708912246
growth_another_Set3Cell2.101169	ID2994641	2994641	837	50.26533126831055	8.783184812388424	10.492220697143283	0.0	56.0	56	0.5	1		202.45945945945945	140.0	0.0	833.0	7491.0	211.6423338500062	0.3870382223155938	0.5338643907290399
growth_another_Set3Cell2.101170	ID3428809	3428809	837	90.72481536865234	8.207696110297404	11.114054300470082	0.0	259.0	259	0.5	1		286.1081081081081	147.0	0.0	1467.0	10586.0	349.15459675111316	0.28559459438945456	0.364072891136348
growth_another_Set3Cell2.101171	ID3054032	3054032	837	90.66217803955078	8.62615695888882	9.699543850166451	0.0	82.0	82	0.5	1		253.59459459459458	120.0	0.0	1214.0	9383.0	303.9498733763933	0.6125443174879637	0.633860774958512
growth_another_Set3Cell2.101172	ID3144233	3144233	837	156.85743713378906	8.582352771699307	9.126562500602077	0.0	126.0	126	0.5	1		406.4594594594595	164.0	20.0	2024.0	15039.0	519.5012348715188	0.7286674981804879	0.6595968585543946
growth_another_Set3Cell2.101173	ID3633725	3633725	837	245.1162109375	8.416119257423471	10.24382583580796	0.0	352.0	352	0.5	1		597.5135135135135	374.0	38.0	2386.0	22108.0	584.4800453594831	0.5272022471984744	0.705811511544448
growth_another_Set3Cell2.101174	ID3531327	3531327	837	111.32221221923828	8.385529513281242	11.27380736969956	0.0	303.0	303	0.5	1		330.5945945945946	177.0	0.0	1569.0	12232.0	392.71755891617715	0.30057282832836973	0.3890993147284979
growth_another_Set3Cell2.101175	ID3183136	3183136	837	172.6280517578125	8.341889825338486	9.049570156230274	0.0	147.0	147	0.5	1		411.1621621621622	192.0	22.0	2113.0	15213.0	500.6235841158235	0.7178603943641785	0.6864105625691288
growth_another_Set3Cell2.101176	ID3953197	3953197	837	367.04180908203125	8.798504198190676	10.54205984743477	0.0	497.0	497	0.5	1		871.4324324324324	511.0	35.0	3250.0	32243.0	821.4832297111711	0.6849453077853433	0.8624523290502544
growth_another_Set3Cell2.101177	ID4254289	4254289	837	104.36343383789062	9.410032746768698	10.918758676336704	0.0	638.0	638	0.5	1		288.94594594594594	252.0	11.0	771.0	10691.0	200.7835963233863	0.4638948447350942	0.9120697188762742
growth_another_Set3Cell2.101178	ID4078122	4078122	837	319.4273986816406	9.011598421863889	10.668773733319505	0.0	557.0	557	0.5	1		734.918918918919	536.0	0.0	2914.0	27192.0	669.3283274372226	0.7092940287966113	0.9112546254225891
growth_another_Set3Cell2.101179	ID3531299	3531299	837	240.47682189941406	8.07329637260347	10.265934490330537	0.0	303.0	303	0.5	1		579.7027027027027	315.0	22.0	2484.0	21449.0	607.2767474949522	0.5563275849739153	0.682461643768984
growth_another_Set3Cell2.101180	ID3701282	3701282	837	395.0198059082031	8.43152180288596	10.390027742153729	0.0	383.0	383	0.5	1		874.6756756756756	676.0	42.0	2658.0	32363.0	719.3017468371692	0.7255213986058442	1.0225764966167492
growth_another_Set3Cell2.101181	ID3465768	3465768	837	97.2613525390625	8.23972772525963	11.186046584499515	0.0	273.0	273	0.5	1		312.2162162162162	160.0	0.0	1696.0	11552.0	390.40620833627565	0.23882356883782438	0.30834468096108997
growth_another_Set3Cell2.101182	ID3756581	3756581	837	468.48931884765625	8.507162587201174	10.309269521900031	0.0	405.0	405	0.5	1		985.3783783783783	552.0	113.0	3145.0	36459.0	821.569816853056	0.7534570411265636	1.0307466073899882
growth_another_Set3Cell2.101183	ID3498514	3498514	837	90.82996368408203	8.385098058152272	11.208483644297022	0.0	289.0	289	0.5	1		325.1081081081081	204.0	0.0	1519.0	12029.0	362.0210079680601	0.20315624914344746	0.3032719041141583
growth_another_Set3Cell2.101184	ID3357209	3357209	837	224.46844482421875	7.673641559420092	9.91638466027643	0.0	222.0	222	0.5	1		515.4324324324324	240.0	3.0	2870.0	19071.0	641.3899637393663	0.7734437311110715	0.7009562107351144
growth_another_Set3Cell2.101185	ID3598872	3598872	837	134.8453826904297	8.448818819900561	11.33261027844442	0.0	334.0	334	0.5	1		398.7837837837838	197.0	0.0	1672.0	14755.0	438.84622307535875	0.36478751793789477	0.4857692816839114
growth_another_Set3Cell2.101186	ID3287580	3287580	837	223.1216583251953	7.791321806827783	9.600270222933808	0.0	194.0	194	0.5	1		488.2162162162162	284.0	19.0	1927.0	18064.0	513.6084833549521	0.7160648606777916	0.7932839570735677
growth_another_Set3Cell2.101187	ID3807744	3807744	837	436.5013122558594	8.656051997667896	10.40357971434874	0.0	431.0	431	0.5	1		982.3243243243244	610.0	69.0	2999.0	36346.0	833.8996427113482	0.7880960079168523	1.0383873771314174
growth_another_Set3Cell2.101188	ID3465739	3465739	837	235.28172302246094	7.882579106999508	10.153695150245136	0.0	273.0	273	0.5	1		553.7027027027027	387.0	22.0	2323.0	20487.0	591.1365636948344	0.6254326493589123	0.7208259055965284
growth_another_Set3Cell2.101189	ID3033706	3033706	837	103.88235473632812	8.594319681285036	9.94472535504994	0.0	76.0	76	0.5	1		239.8918918918919	126.0	0.0	1091.0	8876.0	278.9801649444498	0.5274706909247354	0.5938786130667874
growth_another_Set3Cell2.101190	ID3414641	3414641	837	81.78511047363281	8.244211700712416	11.229574264405107	0.0	251.0	251	0.5	1		250.21621621621622	126.0	0.0	1573.0	9258.0	328.515104940662	0.29812285377997627	0.34984009243201614
growth_another_Set3Cell2.101191	ID3252854	3252854	837	200.46640014648438	7.918846647114525	9.421895906888684	0.0	175.0	175	0.5	1		461.6216216216216	197.0	6.0	2035.0	17080.0	538.4412353859648	0.7277175768457521	0.7222173861607593
growth_another_Set3Cell2.101192	ID4186744	4186744	837	240.26072692871094	9.24972408506882	10.752388353890963	0.0	605.0	605	0.5	1		547.2972972972973	350.0	17.0	1918.0	20250.0	486.82131474750827	0.6993786293857747	0.9253497658347863
growth_another_Set3Cell2.101193	ID3773040	3773040	837	433.5997009277344	8.546097514850805	10.279429394154537	0.0	415.0	415	0.5	1		957.7837837837837	647.0	165.0	2758.0	35438.0	738.2928933671219	0.751537534080956	1.1132687400252324
growth_another_Set3Cell2.101194	ID3324537	3324537	837	225.02108764648438	7.684317081622829	9.782476943321416	0.0	207.0	207	0.5	1		527.4324324324324	278.0	35.0	2794.0	19515.0	627.3335343845117	0.7581933981551426	0.7251229943259379
growth_another_Set3Cell2.101195	ID3215996	3215996	837	194.76744079589844	8.034757055891447	9.286129620844676	0.0	166.0	166	0.5	1		427.7027027027027	184.0	0.0	2321.0	15825.0	532.4486341874191	0.7641043670640493	0.6958612929411278
growth_another_Set3Cell2.101196	ID4289036	4289036	837	48.48357391357422	9.525936705542968	10.948171711768707	0.0	653.0	653	0.5	1		158.40540540540542	142.0	0.0	442.0	5861.0	103.36570983633774	0.45408396341077956	0.9571283524865003
growth_another_Set3Cell2.101197	ID3431015	3431015	837	86.22681427001953	8.219872134471348	11.11502039148335	0.0	258.0	258	0.5	1		257.86486486486484	139.0	0.0	1308.0	9541.0	308.4404464544315	0.22959029724747904	0.31220794250401274
growth_another_Set3Cell2.101198	ID4041326	4041326	837	340.3834533691406	8.937265839855014	10.633804627747228	0.0	534.0	534	0.5	1		799.7297297297297	624.0	0.0	2755.0	29590.0	722.3340120227795	0.7135084058997484	0.9220363158632322
growth_another_Set3Cell2.101199	ID4321813	4321813	837	36.080142974853516	9.534604126737294	11.058199565915158	0.0	669.0	669	0.5	1		120.32432432432432	101.0	0.0	354.0	4452.0	92.16050433107752	0.31690688662139577	0.6283696384497173
growth_another_Set3Cell2.101200	ID3887725	3887725	837	444.1436767578125	8.75533980324974	10.478829705077795	0.0	467.0	467	0.5	1		975.5945945945946	686.0	144.0	3687.0	36097.0	842.1318338155409	0.7550483924315897	0.9967930190369702
growth_another_Set3Cell2.101201	ID3633761	3633761	837	116.86080932617188	8.498534580680523	11.316547753004645	0.0	352.0	352	0.5	1		370.1621621621622	196.0	0.0	1839.0	13696.0	439.50417224119434	0.31243342854510275	0.40099524957949084
growth_another_Set3Cell2.101202	ID4151913	4151913	837	290.6982727050781	9.22112931437497	10.731916049240791	0.0	590.0	590	0.5	1		656.1351351351351	407.0	41.0	2553.0	24277.0	664.1968066001958	0.7655370332946169	0.8566745791251926
growth_another_Set3Cell2.101203	ID3568238	3568238	837	237.072265625	8.223853713954576	10.189133784883888	0.0	319.0	319	0.5	1		584.8648648648649	335.0	11.0	2260.0	21640.0	594.5339053111811	0.650928673053315	0.775736083688968
growth_another_Set3Cell2.101204	ID3666537	3666537	837	108.6332015991211	8.447853124335802	11.151493296090242	0.0	367.0	367	0.5	1		387.4864864864865	317.0	0.0	1587.0	14337.0	374.1652651511704	0.228099089827491	0.3846920678360016
growth_another_Set3Cell2.101205	ID4037218	4037218	837	331.7477722167969	8.931135383026477	10.642605639644465	0.0	537.0	537	0.5	1		773.6216216216217	506.0	136.0	2660.0	28624.0	675.040712819578	0.6861981530472286	0.9327592481725738
growth_another_Set3Cell2.101206	ID3811930	3811930	837	440.9476623535156	8.689814178464559	10.40423102131587	0.0	435.0	435	0.5	1		998.5675675675676	582.0	65.0	3041.0	36947.0	838.2771863418097	0.7784837736280465	1.0428442784927625
growth_another_Set3Cell2.101207	ID3357265	3357265	837	58.55034637451172	8.425372100545495	11.927692843994853	0.0	222.0	222	0.5	1		198.72972972972974	128.0	0.0	1029.0	7353.0	245.7377383228633	0.5399728137743545	0.5671263439856391
growth_another_Set3Cell2.101208	ID3181139	3181139	837	170.50697326660156	8.313668589383747	9.04108419206451	0.0	145.0	145	0.5	1		427.7567567567568	189.0	0.0	2151.0	15827.0	523.5528417247663	0.7242673208933881	0.6863737181123425
growth_another_Set3Cell2.101209	ID2996814	2996814	837	70.30656433105469	8.80663312827983	10.442752536241047	0.0	58.0	58	0.5	1		205.1081081081081	139.0	0.0	836.0	7589.0	211.8011100306375	0.33909290188599855	0.49044756593727384
growth_another_Set3Cell2.101210	ID3666512	3666512	837	255.40557861328125	8.526645303420764	10.286074727674615	0.0	367.0	367	0.5	1		635.9459459459459	449.0	42.0	2042.0	23530.0	539.7047518960892	0.5509898563138893	0.8371988112533253
growth_another_Set3Cell2.101211	ID4000337	4000337	837	363.6771240234375	8.897761281465113	10.603507092705808	0.0	522.0	522	0.5	1		859.972972972973	666.0	83.0	2996.0	31819.0	764.7304349495568	0.7175151799194798	0.939586856286243
growth_another_Set3Cell2.101212	ID3164767	3164767	837	174.44480895996094	8.39146131168282	9.035683876008765	0.0	137.0	137	0.5	1		387.0810810810811	178.0	0.0	2143.0	14322.0	516.9561220569228	0.746315063803445	0.6399968928385791
growth_another_Set3Cell2.101213	ID3430980	3430980	837	243.55252075195312	7.799762041664458	10.116225512093385	0.0	258.0	258	0.5	1		538.5405405405405	350.0	50.0	2311.0	19926.0	554.0473603199257	0.6166736358586772	0.7415399156689334
growth_another_Set3Cell2.101214	ID3070554	3070554	837	127.69467163085938	8.703901598467649	9.545031580285395	0.0	90.0	90	0.5	1		287.2972972972973	150.0	0.0	1316.0	10630.0	341.92501329197125	0.6370252731102547	0.6539310244303336
growth_another_Set3Cell2.101215	ID3322436	3322436	837	44.236122131347656	8.521838705958475	12.263305996859089	0.0	209.0	209	0.5	1		152.75675675675674	83.0	0.0	755.0	5652.0	181.78488590844054	0.3064882327642251	0.3942584001802898
growth_another_Set3Cell2.101216	ID4219448	4219448	837	162.4841766357422	9.340349553050656	10.826023202858291	0.0	621.0	621	0.5	1		399.0810810810811	295.0	0.0	1314.0	14766.0	350.50648895391197	0.5997258203383599	0.8536940720936466
growth_another_Set3Cell2.101217	ID3924666	3924666	837	426.5089111328125	8.79788719596277	10.51347639240393	0.0	483.0	483	0.5	1		924.9459459459459	563.0	54.0	3397.0	34223.0	874.2010938866141	0.7308559615507128	0.8935232732279511
growth_another_Set3Cell2.101218	ID3533494	3533494	837	104.40973663330078	8.355251800176925	11.25953484942692	0.0	305.0	305	0.5	1		322.18918918918916	142.0	0.0	1617.0	11921.0	407.0045616614305	0.3318451309893788	0.39447856099984496
growth_another_Set3Cell2.101219	ID3740350	3740350	837	452.49755859375	8.478826587259471	10.304516280280371	0.0	400.0	400	0.5	1		953.3783783783783	572.0	120.0	3120.0	35275.0	803.1246392598014	0.7402094835392576	1.0098699699326366
growth_another_Set3Cell2.101220	ID3895986	3895986	837	460.6351013183594	8.77169806533152	10.468490696489356	0.0	472.0	472	0.5	1		944.5945945945946	627.0	33.0	3284.0	34950.0	861.8869950244011	0.7580010983879427	0.9450957644600345
growth_another_Set3Cell2.101221	ID3500708	3500708	837	109.87425994873047	8.374958220368566	11.227086503739796	0.0	290.0	290	0.5	1		335.94594594594594	201.0	15.0	1714.0	12430.0	392.99773436906634	0.24164910964657202	0.33273284348111054
growth_another_Set3Cell2.101222	ID3072703	3072703	837	134.94650268554688	8.722447533347296	9.465287124713283	0.0	93.0	93	0.5	1		299.4864864864865	148.0	0.0	1439.0	11081.0	346.9543375032402	0.6904256193013131	0.7051081545797017
growth_another_Set3Cell2.101223	ID3467941	3467941	837	247.11241149902344	7.886558730462219	10.1662077118329	0.0	275.0	275	0.5	1		574.5675675675676	315.0	0.0	2169.0	21259.0	598.1017444354235	0.5963402245338096	0.717735920389804
growth_another_Set3Cell2.101224	ID3289761	3289761	837	184.03536987304688	7.755164551233136	9.617166925917005	0.0	196.0	196	0.5	1		459.43243243243245	222.0	37.0	2276.0	16999.0	542.5702484236253	0.7150393449095598	0.70607611656543
growth_another_Set3Cell2.101225	ID3850924	3850924	837	447.4601135253906	8.747718999922604	10.455123661548972	0.0	452.0	452	0.5	1		962.2162162162163	704.0	95.0	3283.0	35602.0	836.8945617624167	0.754614644077146	0.988952427628353
growth_another_Set3Cell2.101226	ID4326101	4326101	837	29.91153907775879	9.458446193377418	11.002032073582464	0.0	670.0	670	0.5	1		116.4054054054054	133.0	0.0	285.0	4307.0	87.08025017172362	0.23185573970664466	0.5032009767709147
growth_another_Set3Cell2.101227	ID3394219	3394219	837	87.81794738769531	8.311218278529129	11.493715401154752	0.0	240.0	240	0.5	1		251.67567567567568	147.0	0.0	1322.0	9312.0	331.829277897038	0.6101659549245708	0.5748226454784626
growth_another_Set3Cell2.101228	ID3703459	3703459	837	404.83160400390625	8.430921068259886	10.391044763899727	0.0	384.0	384	0.5	1		890.6486486486486	651.0	84.0	2623.0	32954.0	762.8527313903974	0.7387406263840686	0.9920941414109122
growth_another_Set3Cell2.101229	ID3601065	3601065	837	122.18758392333984	8.455627936447478	11.345753633870338	0.0	336.0	336	0.5	1		364.5135135135135	178.0	0.0	1650.0	13487.0	439.62235192527726	0.3863021117997689	0.4620969066028245
growth_another_Set3Cell2.101230	ID3568272	3568272	837	115.14006805419922	8.375568346435148	11.326577350068527	0.0	319.0	319	0.5	1		331.5135135135135	136.0	0.0	1784.0	12266.0	436.3753876869994	0.3422800148573557	0.38744441275060215
growth_another_Set3Cell2.101231	ID3359380	3359380	837	246.70323181152344	7.734582485302061	9.933614634251185	0.0	226.0	226	0.5	1		534.918918918919	232.0	2.0	2878.0	19792.0	659.6697144269488	0.7480579898209538	0.6940181655458795
growth_another_Set3Cell2.101232	ID3533466	3533466	837	233.01951599121094	8.092515391665062	10.22314306532736	0.0	305.0	305	0.5	1		569.1081081081081	330.0	0.0	2376.0	21057.0	611.1051366074319	0.5943713201755759	0.6943480281073557
growth_another_Set3Cell2.101233	ID3394179	3394179	837	236.90142822265625	7.690890407866011	10.081467558063133	0.0	240.0	240	0.5	1		536.1351351351351	270.0	30.0	2700.0	19837.0	632.8607518492763	0.7237725091001457	0.7114071654484578
growth_another_Set3Cell2.101234	ID3961484	3961484	837	352.00311279296875	8.843084497580096	10.551831707190614	0.0	503.0	503	0.5	1		887.5945945945946	693.0	118.0	2889.0	32841.0	732.2042618566769	0.7169956206221617	1.0124176494026205
growth_another_Set3Cell2.101235	ID3601028	3601028	837	254.98007202148438	8.354241446292686	10.180562973580285	0.0	336.0	336	0.5	1		597.7567567567568	385.0	99.0	2436.0	22117.0	610.8261893809348	0.6227764735762499	0.7511217456881262
growth_another_Set3Cell2.101236	ID3146371	3146371	837	164.1591033935547	8.548936561228548	9.093792135170975	0.0	129.0	129	0.5	1		407.7567567567568	162.0	0.0	2350.0	15087.0	534.8562841967408	0.7355007441188068	0.6461783028436782
growth_another_Set3Cell2.101237	ID3109525	3109525	837	144.09487915039062	8.774968316720507	9.254126683732098	0.0	108.0	108	0.5	1		357.0810810810811	168.0	0.0	2000.0	13212.0	485.86134158136434	0.7107086120089042	0.610660779741785
growth_another_Set3Cell2.101238	ID4115077	4115077	837	277.01971435546875	9.080131698850126	10.682434730756656	0.0	573.0	573	0.5	1		664.9459459459459	433.0	64.0	2802.0	24603.0	702.7788867514901	0.7249916319387913	0.7953231679240477
growth_another_Set3Cell2.101239	ID3500683	3500683	837	270.10382080078125	7.962239566289841	10.255535285619551	0.0	290.0	290	0.5	1		602.972972972973	332.0	60.0	2460.0	22310.0	625.3510341527517	0.5838215709202212	0.710849812350485
growth_another_Set3Cell2.101240	ID4323970	4323970	837	30.15909767150879	9.580953878978237	11.082911886671297	0.0	666.0	666	0.5	1		110.75675675675676	87.0	0.0	432.0	4098.0	101.8232142832221	0.30718304740084373	0.5112275628526393
growth_another_Set3Cell2.101241	ID3255028	3255028	837	200.689453125	7.850009367419323	9.51762927263881	0.0	182.0	182	0.5	1		466.2972972972973	248.0	11.0	2093.0	17253.0	557.2928546337426	0.7052882780866268	0.692115026468895
growth_another_Set3Cell2.101242	ID3570417	3570417	837	223.70419311523438	8.264356051458575	10.158688201544045	0.0	322.0	322	0.5	1		582.2972972972973	323.0	3.0	2284.0	21545.0	594.1625228871336	0.6045727904075667	0.738513925727104
growth_another_Set3Cell2.101243	ID3148540	3148540	837	170.2278289794922	8.562572168486405	9.116402095644453	0.0	128.0	128	0.5	1		401.56756756756755	171.0	7.0	2215.0	14858.0	525.0296044849143	0.7439400129562624	0.6525461158369275
growth_another_Set3Cell2.101244	ID3011297	3011297	837	84.40509033203125	8.659188031084216	10.283491602045512	0.0	64.0	64	0.5	1		224.21621621621622	138.0	0.0	1026.0	8296.0	256.89320469529474	0.5683944836136277	0.6326142154365432
growth_another_Set3Cell2.101245	ID3326717	3326717	837	218.27195739746094	7.676576778099005	9.815520306855152	0.0	211.0	211	0.5	1		504.35135135135135	216.0	66.0	2616.0	18661.0	628.0029731093908	0.7380896940343687	0.6820849099335992
growth_another_Set3Cell2.101246	ID4291214	4291214	837	41.68487548828125	9.53902452533621	11.064232152436855	0.0	655.0	655	0.5	1		154.35135135135135	122.0	0.0	505.0	5711.0	125.24381027424873	0.338127616241084	0.622826767521589
growth_another_Set3Cell2.101247	ID3433189	3433189	837	102.98576354980469	8.208345496764432	11.146197741476364	0.0	257.0	257	0.5	1		304.4054054054054	195.0	0.0	1458.0	11263.0	353.9108848487348	0.2921128687095991	0.38890065417174663
growth_another_Set3Cell2.101248	ID4154093	4154093	837	287.36669921875	9.221781575616594	10.71420698261901	0.0	591.0	591	0.5	1		601.2432432432432	391.0	33.0	2460.0	22246.0	632.3087064878201	0.7316746485973271	0.8035312126681409
growth_another_Set3Cell2.101249	ID3035892	3035892	837	102.23763275146484	8.560705437969096	9.879906696089845	0.0	77.0	77	0.5	1		246.1081081081081	159.0	0.0	1145.0	9106.0	273.49535683482856	0.5971451122189467	0.6728859574107015
growth_another_Set3Cell2.101250	ID3775202	3775202	837	447.8768310546875	8.546404492292998	10.295039214652638	0.0	413.0	413	0.5	1		946.7567567567568	615.0	155.0	2814.0	35030.0	758.4533020637537	0.7497683182292908	1.0697593692054688
growth_another_Set3Cell2.101251	ID3635947	3635947	837	127.71269226074219	8.496371225414906	11.327369685172659	0.0	350.0	350	0.5	1		368.5945945945946	177.0	0.0	1917.0	13638.0	459.73431091950994	0.3508094988435731	0.4164369708287508
growth_another_Set3Cell2.101252	ID3396332	3396332	837	228.04615783691406	7.686431644738645	10.082514145987739	0.0	243.0	243	0.5	1		528.5675675675676	284.0	29.0	2626.0	19557.0	613.902025323827	0.7478578530492778	0.7367911310098296
growth_another_Set3Cell2.101253	ID2998985	2998985	837	80.36184692382812	8.681807474770167	10.32795338294751	0.0	62.0	62	0.5	1		211.13513513513513	133.0	0.0	1137.0	7812.0	244.35642934976065	0.5057783889827422	0.5804515092542915
growth_another_Set3Cell2.101254	ID4256423	4256423	837	111.9287338256836	9.395373286384299	10.884413335150487	0.0	635.0	635	0.5	1		340.3243243243243	310.0	50.0	897.0	12592.0	208.7276340718335	0.4043812919744233	0.9389642475195056
growth_another_Set3Cell2.101255	ID3668701	3668701	837	120.95767974853516	8.486054740706274	11.20893370564246	0.0	366.0	366	0.5	1		405.02702702702703	275.0	0.0	1473.0	14986.0	386.81545172561766	0.2540878408009199	0.42429323891021664
growth_another_Set3Cell2.101256	ID3218141	3218141	837	182.08685302734375	8.211431086701399	9.261270905576676	0.0	160.0	160	0.5	1		450.0810810810811	236.0	0.0	2484.0	16653.0	526.8631162296742	0.7330540826404601	0.7226813687944265
growth_another_Set3Cell2.101257	ID4002512	4002512	837	363.5401611328125	8.887995344121803	10.627203494762135	0.0	519.0	519	0.5	1		899.3513513513514	736.0	97.0	2877.0	33276.0	769.0248593083544	0.7034171422917965	0.965852799034144
growth_another_Set3Cell2.101258	ID4221614	4221614	837	141.69224548339844	9.352031795450845	10.836303116718893	0.0	626.0	626	0.5	1		374.86486486486484	323.0	4.0	1076.0	13870.0	310.1618002629311	0.5151368736384586	0.8218398467742938
growth_another_Set3Cell2.101259	ID3467972	3467972	837	100.78374481201172	8.266409189937306	11.166873567744329	0.0	275.0	275	0.5	1		338.0	197.0	0.0	1618.0	12506.0	392.2602594083565	0.22964984083674397	0.3218526398529946
growth_another_Set3Cell2.101260	ID4080332	4080332	837	302.2539367675781	8.997366755996541	10.662399473701775	0.0	551.0	551	0.5	1		732.1081081081081	561.0	84.0	3121.0	27088.0	676.8305542003103	0.694030263597813	0.8863035735526252
growth_another_Set3Cell2.101261	ID3730124	3730124	837	439.4336853027344	8.46304281420573	10.321311975005221	0.0	394.0	394	0.5	1		944.3513513513514	654.0	81.0	2955.0	34941.0	791.1930589031077	0.7433888833449757	1.017894864330423
growth_another_Set3Cell2.101262	ID3668675	3668675	837	248.85948181152344	8.521687968357705	10.277799393852542	0.0	366.0	366	0.5	1		627.2972972972973	453.0	96.0	2296.0	23210.0	558.4810185208161	0.5562919884978917	0.8029836799805731
growth_another_Set3Cell2.101263	ID3324612	3324612	837	32.29779052734375	8.519584741590073	12.383849882218488	0.0	207.0	207	0.5	1		134.51351351351352	63.0	0.0	804.0	4977.0	180.30908980932676	0.2497567406384381	0.29817417175344485
growth_another_Set3Cell2.101264	ID3125976	3125976	837	167.31065368652344	8.700080377312489	9.189676825164012	0.0	116.0	116	0.5	1		380.64864864864865	178.0	0.0	2114.0	14084.0	475.9344735603034	0.7346008662725115	0.6774215400314203
growth_another_Set3Cell2.101265	ID3359435	3359435	837	78.20500946044922	8.396251901152196	11.822342334989662	0.0	226.0	226	0.5	1		196.45945945945945	86.0	0.0	1153.0	7269.0	289.86937619427005	0.5677692900330464	0.4908969681075635
growth_another_Set3Cell2.101266	ID4043463	4043463	837	359.44439697265625	8.929368776885749	10.62879127710244	0.0	535.0	535	0.5	1		789.972972972973	550.0	50.0	2692.0	29229.0	701.3801666272993	0.7015725665269782	0.9287757582059651
growth_another_Set3Cell2.101267	ID3635916	3635916	837	246.48007202148438	8.405740310038995	10.227341233643035	0.0	350.0	350	0.5	1		580.1351351351351	334.0	59.0	2257.0	21465.0	576.4897205483355	0.5466492073142216	0.711351900294074
growth_another_Set3Cell2.101268	ID3814084	3814084	837	443.26971435546875	8.702645172435982	10.402280475064076	0.0	437.0	437	0.5	1		1012.5675675675676	612.0	155.0	3070.0	37465.0	862.3411783092628	0.7777684497156108	1.027424720952964
growth_another_Set3Cell2.101269	ID4031170	4031170	837	330.08349609375	8.945828643748035	10.642112448312433	0.0	541.0	541	0.5	1		776.3513513513514	512.0	33.0	2942.0	28725.0	713.0618726549852	0.6674601903228813	0.8716276274319222
growth_another_Set3Cell2.101270	ID3433163	3433163	837	223.5166015625	7.814879046453644	10.107452292310581	0.0	257.0	257	0.5	1		543.4054054054054	316.0	29.0	2320.0	20106.0	548.4948323193948	0.5595671747321692	0.7109344408860322
growth_another_Set3Cell2.101271	ID3470133	3470133	837	239.98477172851562	7.9024699209513845	10.164180064006008	0.0	276.0	276	0.5	1		545.3783783783783	303.0	0.0	2334.0	20179.0	599.332886139588	0.6455809752027751	0.7139885859978917
growth_another_Set3Cell2.101272	ID3638069	3638069	837	260.3086853027344	8.427807835466307	10.219225044618046	0.0	353.0	353	0.5	1		619.5945945945946	407.0	0.0	2253.0	22925.0	579.4250243636867	0.5589201460449642	0.766772030211863
growth_another_Set3Cell2.101273	ID4037435	4037435	837	325.99725341796875	8.936245354125786	10.658233847695623	0.0	538.0	538	0.5	1		777.4324324324324	533.0	30.0	2913.0	28765.0	721.887054128912	0.6628036369174467	0.858553402133609
growth_another_Set3Cell2.101274	ID4004666	4004666	837	381.9352722167969	8.903144469041742	10.621129749181629	0.0	521.0	521	0.5	1		866.7297297297297	628.0	101.0	2998.0	32069.0	779.170486573476	0.7401373722912227	0.9462589383543214
growth_another_Set3Cell2.101275	ID3398459	3398459	837	232.82730102539062	7.682788680486661	10.079066057300091	0.0	241.0	241	0.5	1		537.3783783783783	293.0	0.0	2869.0	19883.0	671.2331666149729	0.7540068486469383	0.6883047750648615
growth_another_Set3Cell2.101276	ID3535676	3535676	837	112.06307220458984	8.365075558653695	11.283168936506264	0.0	306.0	306	0.5	1		346.1081081081081	147.0	0.0	1790.0	12806.0	438.8256287324527	0.35676887413541675	0.41479247730434243
growth_another_Set3Cell2.101277	ID3926839	3926839	837	398.2706604003906	8.79650112630912	10.519237757583905	0.0	486.0	486	0.5	1		888.7027027027027	557.0	0.0	3347.0	32882.0	834.2476938623893	0.7264569780157089	0.8964903540007592
growth_another_Set3Cell2.101278	ID3705653	3705653	837	377.50347900390625	8.437454557783653	10.393728530152652	0.0	382.0	382	0.5	1		866.9459459459459	600.0	1.0	2834.0	32077.0	730.9597931618532	0.721799916594065	0.9944035631903428
growth_another_Set3Cell2.101279	ID3603239	3603239	837	114.56187438964844	8.48102930457942	11.3558690222967	0.0	337.0	337	0.5	1		363.86486486486484	199.0	22.0	1834.0	13463.0	449.66389683865003	0.36448637294088465	0.43230891424770984
growth_another_Set3Cell2.101280	ID3670829	3670829	837	277.88739013671875	8.506638039439004	10.283976390260516	0.0	368.0	368	0.5	1		651.918918918919	447.0	88.0	2197.0	24121.0	552.5542898605016	0.5593175036464182	0.8463938166539343
growth_another_Set3Cell2.101281	ID3201838	3201838	837	182.32200622558594	8.239806354746209	9.096103826285566	0.0	152.0	152	0.5	1		423.13513513513516	203.0	0.0	2097.0	15656.0	544.3232374120976	0.7255566088575218	0.6537238055531703
growth_another_Set3Cell2.101282	ID3570454	3570454	837	121.08033752441406	8.38665048911336	11.315424014474836	0.0	322.0	322	0.5	1		343.4594594594595	154.0	0.0	1740.0	12708.0	427.400904342788	0.34056139720929385	0.40829940837602036
growth_another_Set3Cell2.101283	ID3853087	3853087	837	461.15277099609375	8.745445969025416	10.461184201762949	0.0	453.0	453	0.5	1		971.5405405405405	781.0	120.0	3380.0	35947.0	826.6173908228709	0.7716684730144905	1.0238461124517462
growth_another_Set3Cell2.101284	ID4328297	4328297	837	22.394878387451172	9.716922397457868	11.149284944882229	0.0	671.0	671	0.5	1		110.54054054054055	101.0	0.0	280.0	4090.0	76.23960570121987	0.27720010449163923	0.6293690502662252
growth_another_Set3Cell2.101285	ID3535646	3535646	837	226.8340301513672	8.125701813308602	10.217626692824876	0.0	306.0	306	0.5	1		578.3783783783783	273.0	35.0	2261.0	21400.0	604.6892843689482	0.5594492739304799	0.6862766685905864
growth_another_Set3Cell2.101286	ID3111683	3111683	837	143.668212890625	8.734172772703655	9.236834493784064	0.0	111.0	111	0.5	1		349.27027027027026	161.0	10.0	1905.0	12923.0	452.136449945555	0.688939266940702	0.6302153857041591
growth_another_Set3Cell2.101287	ID3603206	3603206	837	243.2103271484375	8.367372828957325	10.1725493474869	0.0	337.0	337	0.5	1		600.5405405405405	356.0	47.0	2454.0	22220.0	593.2629918320184	0.6265864616775052	0.7798820460659405
growth_another_Set3Cell2.101288	ID4117262	4117262	837	285.2652587890625	9.09644600940865	10.687291538054637	0.0	574.0	574	0.5	1		672.0540540540541	419.0	0.0	2994.0	24866.0	697.6776136243391	0.7148732394552991	0.8031125816520285
growth_another_Set3Cell2.101289	ID3074836	3074836	837	124.32137298583984	8.732887619083485	9.474978254212122	0.0	94.0	94	0.5	1		294.6756756756757	149.0	0.0	1584.0	10903.0	371.8262029836322	0.6826466197546766	0.6430390076873569
growth_another_Set3Cell2.101290	ID3361551	3361551	837	245.275146484375	7.72780947328233	9.927061688246765	0.0	225.0	225	0.5	1		525.6216216216217	234.0	0.0	2649.0	19448.0	653.3193600270745	0.7571224291579574	0.6933328524796875
growth_another_Set3Cell2.101291	ID3396366	3396366	837	76.0401611328125	8.274862987754863	11.403357485436409	0.0	243.0	243	0.5	1		247.94594594594594	177.0	0.0	1232.0	9174.0	293.83025579272675	0.4869588594895133	0.5526928075692364
growth_another_Set3Cell2.101292	ID3777401	3777401	837	471.50555419921875	8.597936144830264	10.320078344905099	0.0	419.0	419	0.5	1		973.8918918918919	744.0	0.0	3195.0	36034.0	828.567498215504	0.7700355113653136	1.0226843890968713
growth_another_Set3Cell2.101293	ID3572594	3572594	837	248.1748046875	8.281539833833802	10.160700103663478	0.0	323.0	323	0.5	1		602.7567567567568	337.0	100.0	2155.0	22302.0	581.3830925476766	0.6307525945779106	0.8020116056053872
growth_another_Set3Cell2.101294	ID3435387	3435387	837	72.10456848144531	8.202989217856661	11.05187610483796	0.0	260.0	260	0.5	1		309.35135135135135	199.0	0.0	1435.0	11446.0	334.13738161090237	0.16941004611785326	0.2682435502220175
growth_another_Set3Cell2.101295	ID3398503	3398503	837	79.79491424560547	8.316168766274325	11.45944687511963	0.0	241.0	241	0.5	1		239.75675675675674	106.0	0.0	1186.0	8871.0	333.3953613459056	0.6371181181865044	0.5597334205076449
growth_another_Set3Cell2.101296	ID3076986	3076986	837	134.15032958984375	8.689877638813195	9.46696773765323	0.0	96.0	96	0.5	1		328.27027027027026	161.0	0.0	1599.0	12146.0	411.1799855057156	0.699819075704942	0.657374205827825
growth_another_Set3Cell2.101297	ID3435361	3435361	837	227.47328186035156	7.825250217733243	10.12052816203065	0.0	260.0	260	0.5	1		565.8378378378378	344.0	107.0	2247.0	20936.0	566.8827290794177	0.5758094650150662	0.7294639771740122
growth_another_Set3Cell2.101298	ID4293399	4293399	837	49.06904220581055	9.60603259537552	11.078689157366854	0.0	654.0	654	0.5	1		169.6216216216216	158.0	0.0	481.0	6276.0	108.73907387037187	0.3865900757553226	0.869817598372347
growth_another_Set3Cell2.101299	ID3150700	3150700	837	169.4874725341797	8.579895577030625	9.064841066888954	0.0	130.0	130	0.5	1		378.1081081081081	181.0	0.0	2253.0	13990.0	520.9224608425042	0.7276496253984539	0.6114198615322041
growth_another_Set3Cell2.101300	ID4199198	4199198	837	212.67938232421875	9.274322872409613	10.753958407760734	0.0	610.0	610	0.5	1		522.1891891891892	370.0	19.0	1787.0	19321.0	455.82622406630645	0.6951898793979303	0.9396014002863879
growth_another_Set3Cell2.101301	ID3638101	3638101	837	123.73413848876953	8.509801384418106	11.33681488696689	0.0	353.0	353	0.5	1		362.6216216216216	137.0	0.0	1910.0	13417.0	451.82397945262755	0.30544075540293564	0.37556423968356617
growth_another_Set3Cell2.101302	ID3257173	3257173	837	202.19834899902344	7.896041633523979	9.451504679489975	0.0	179.0	179	0.5	1		446.5135135135135	229.0	0.0	2073.0	16521.0	511.5790707658452	0.7030498475299253	0.7206271040972326
growth_another_Set3Cell2.101303	ID3470163	3470163	837	88.87042999267578	8.25570939084977	11.203892706584437	0.0	276.0	276	0.5	1		310.02702702702703	159.0	0.0	1779.0	11471.0	388.85347758124396	0.24701921302938273	0.31586474348668225
growth_another_Set3Cell2.101304	ID3185498	3185498	837	192.44979858398438	8.348795750789963	9.030975214823483	0.0	143.0	143	0.5	1		419.7837837837838	226.0	0.0	2252.0	15532.0	534.5570926339724	0.7588051699461088	0.6776011039469957
growth_another_Set3Cell2.101305	ID3742547	3742547	837	462.06146240234375	8.495385583488682	10.294861676850847	0.0	401.0	401	0.5	1		988.9459459459459	550.0	164.0	2974.0	36591.0	808.5157851116915	0.7754499902023907	1.0684627793008206
growth_another_Set3Cell2.101306	ID4082517	4082517	837	303.6938171386719	9.025911464295234	10.67222068660191	0.0	559.0	559	0.5	1		718.4054054054054	510.0	17.0	3205.0	26581.0	700.2386283522472	0.6996877517975715	0.844673071649197
growth_another_Set3Cell2.101307	ID4045648	4045648	837	339.1614074707031	8.94002636050028	10.644890428296717	0.0	539.0	539	0.5	1		768.3243243243244	559.0	80.0	2438.0	28428.0	658.6295980651397	0.6768998832725874	0.9417825506294896
growth_another_Set3Cell2.101308	ID3326786	3326786	837	34.29484176635742	8.56768383894011	12.214617199396848	0.0	211.0	211	0.5	1		141.02702702702703	71.0	0.0	825.0	5218.0	190.7605372779773	0.33755299221137736	0.37314254927447615
growth_another_Set3Cell2.101309	ID4258609	4258609	837	80.61105346679688	9.479080793862819	10.966144763933528	0.0	639.0	639	0.5	1		256.05405405405406	211.0	16.0	794.0	9474.0	186.22446818974285	0.408914246493072	0.7981280793860991
growth_another_Set3Cell2.101310	ID3885898	3885898	837	453.6877746582031	8.762380541459	10.481233806479313	0.0	470.0	470	0.5	1		947.4864864864865	610.0	0.0	3314.0	35057.0	845.7766851842164	0.7492690444273212	0.9596845224008563
growth_another_Set3Cell2.101311	ID3816256	3816256	837	447.92022705078125	8.7055833926311	10.41636988845145	0.0	438.0	438	0.5	1		1006.1621621621622	674.0	73.0	3180.0	37228.0	847.2882401295687	0.7849969802169633	1.044473194074455
growth_another_Set3Cell2.101312	ID4102980	4102980	837	291.70538330078125	9.097659741298664	10.692378125453418	0.0	570.0	570	0.5	1		671.8108108108108	422.0	0.0	2942.0	24857.0	699.6991352573475	0.7080564073390592	0.796033408743646
growth_another_Set3Cell2.101313	ID3670853	3670853	837	114.92061614990234	8.41885052227688	11.212350013888514	0.0	368.0	368	0.5	1		392.7027027027027	287.0	0.0	1291.0	14530.0	355.1835100702534	0.19182994860000677	0.3559124722294599
growth_another_Set3Cell2.101314	ID3361614	3361614	837	94.30401611328125	8.411417105615827	11.846261140511626	0.0	225.0	225	0.5	1		215.3783783783784	137.0	0.0	1003.0	7969.0	250.31828087804882	0.5545199708519065	0.6138473945779611
growth_another_Set3Cell2.101315	ID3259321	3259321	837	201.73541259765625	7.881087658553586	9.436418772140051	0.0	178.0	178	0.5	1		475.3243243243243	256.0	41.0	2398.0	17587.0	531.9123807365089	0.7103105455317321	0.7422551593798802
growth_another_Set3Cell2.101316	ID4330441	4330441	837	30.960180282592773	9.598870399322598	11.0393848578608	0.0	672.0	672	0.5	1		114.45945945945945	97.0	0.0	333.0	4235.0	90.66562333792922	0.3455328638856217	0.6483866803327842
growth_another_Set3Cell2.101317	ID3400636	3400636	837	80.34766387939453	8.303248982274004	11.355090687083981	0.0	244.0	244	0.5	1		263.3243243243243	129.0	0.0	1437.0	9743.0	350.16409280777475	0.5679572664517816	0.5447921015743747
growth_another_Set3Cell2.101318	ID4260814	4260814	837	87.64581298828125	9.46222042216363	10.912349093996331	0.0	641.0	641	0.5	1		237.48648648648648	204.0	0.0	627.0	8787.0	181.27689403868416	0.44687547993115917	0.8092483365073536
growth_another_Set3Cell2.101319	ID3537850	3537850	837	201.65130615234375	8.141184367648927	10.206843325709636	0.0	308.0	308	0.5	1		544.1621621621622	296.0	9.0	2106.0	20134.0	549.8974911297112	0.5294156745064398	0.6850903594422947
growth_another_Set3Cell2.101320	ID3294116	3294116	837	215.54080200195312	7.80199990000149	9.609089322945387	0.0	192.0	192	0.5	1		460.3783783783784	240.0	0.0	2161.0	17034.0	544.9634213693895	0.741151170916339	0.7191970237217203
growth_another_Set3Cell2.101321	ID4006821	4006821	837	371.2073669433594	8.880257141247819	10.611066349492695	0.0	523.0	523	0.5	1		866.0	622.0	0.0	2748.0	32042.0	747.6923386884029	0.7054668711772614	0.9582046927872582
growth_another_Set3Cell2.101322	ID3605422	3605422	837	113.62882232666016	8.477525476185814	11.331323653361148	0.0	341.0	341	0.5	1		354.5405405405405	162.0	0.0	1913.0	13118.0	465.9815562989707	0.3720860299405112	0.41265697738725127
growth_another_Set3Cell2.101323	ID3707812	3707812	837	395.5303955078125	8.446810038529762	10.365231365154063	0.0	386.0	386	0.5	1		859.6216216216217	589.0	36.0	2731.0	31806.0	757.3460001637059	0.7294930062388976	0.9575143968383643
growth_another_Set3Cell2.101324	ID3572628	3572628	837	114.7669677734375	8.386635262659176	11.333073654203499	0.0	323.0	323	0.5	1		357.0	221.0	0.0	1901.0	13209.0	448.5820252008916	0.36910227335582724	0.42910855496089106
growth_another_Set3Cell2.101325	ID3855260	3855260	837	453.6514892578125	8.742068905371108	10.446290844763773	0.0	450.0	450	0.5	1		966.6216216216217	734.0	134.0	3157.0	35765.0	813.6541154074744	0.7593909138468147	1.0255332064675118
growth_another_Set3Cell2.101326	ID3363737	3363737	837	239.40338134765625	7.716482044771461	9.923961872756234	0.0	227.0	227	0.5	1		517.2432432432432	221.0	27.0	2703.0	19138.0	639.0058426704461	0.7849497948343361	0.711927661959664
growth_another_Set3Cell2.101327	ID3400600	3400600	837	230.9247589111328	7.70041490854145	10.102374530663141	0.0	244.0	244	0.5	1		526.5135135135135	245.0	0.0	2685.0	19481.0	604.6077526252327	0.7283605593816194	0.7339692744373082
growth_another_Set3Cell2.101328	ID4133778	4133778	837	297.926513671875	9.128938679921912	10.69509027592246	0.0	581.0	581	0.5	1		623.027027027027	347.0	0.0	2763.0	23052.0	681.8845000962197	0.7387622511289698	0.7764089926102618
growth_another_Set3Cell2.101329	ID4119440	4119440	837	303.2889709472656	9.113869733750343	10.707282976170152	0.0	576.0	576	0.5	1		674.1351351351351	379.0	0.0	3013.0	24943.0	702.54913478474	0.7184246577157378	0.8023262271133611
growth_another_Set3Cell2.101330	ID3038081	3038081	837	96.8926010131836	8.546271900127081	10.131457675523018	0.0	72.0	72	0.5	1		250.97297297297297	189.0	5.0	1111.0	9286.0	250.8922396486506	0.6025195763315141	0.7522072952007626
growth_another_Set3Cell2.101331	ID4226033	4226033	837	156.46107482910156	9.373682134621669	10.840544669039271	0.0	623.0	623	0.5	1		401.97297297297297	347.0	0.0	1239.0	14873.0	322.91360097353237	0.5310679323349204	0.8635671817999545
growth_another_Set3Cell2.101332	ID3113884	3113884	837	154.9351348876953	8.750107350102931	9.223460315501313	0.0	112.0	112	0.5	1		354.81081081081084	184.0	0.0	1924.0	13128.0	443.36427447402644	0.7493974606859914	0.6856300907295948
growth_another_Set3Cell2.101333	ID3060634	3060634	837	118.21500396728516	8.720406162339216	9.504440366562136	0.0	92.0	92	0.5	1		295.4054054054054	155.0	0.0	1394.0	10930.0	369.10300124155793	0.6586776630376892	0.6356408457199181
growth_another_Set3Cell2.101334	ID3677069	3677069	837	279.23162841796875	8.501028972597517	10.314132374686622	0.0	371.0	371	0.5	1		671.2162162162163	479.0	111.0	2286.0	24835.0	563.0190511447654	0.5653699089750404	0.8611623898250027
growth_another_Set3Cell2.101335	ID3928973	3928973	837	425.73529052734375	8.812224384105077	10.524806902359469	0.0	488.0	488	0.5	1		922.8378378378378	753.0	71.0	2983.0	34145.0	801.9938179837075	0.7346397955799189	0.9746518531526143
growth_another_Set3Cell2.101336	ID3328907	3328907	837	228.4126739501953	7.687923375193959	9.820102668306339	0.0	210.0	210	0.5	1		500.7567567567568	237.0	0.0	2608.0	18528.0	612.7110704531589	0.7538842984233434	0.7025946596152391
growth_another_Set3Cell2.101337	ID3799938	3799938	837	457.4263000488281	8.651457605492215	10.403374520940025	0.0	430.0	430	0.5	1		1023.6486486486486	656.0	59.0	3292.0	37875.0	864.3524942025875	0.8015203844158196	1.053817520750177
growth_another_Set3Cell2.101338	ID3720070	3720070	837	426.4551086425781	8.464635816261179	10.324299311672338	0.0	392.0	392	0.5	1		927.3783783783783	621.0	120.0	3050.0	34313.0	781.4423754738325	0.7378159256809026	1.0077069551832691
growth_another_Set3Cell2.101339	ID4191105	4191105	837	220.72958374023438	9.268661662822685	10.763166436382697	0.0	609.0	609	0.5	1		536.7837837837837	416.0	0.0	1862.0	19861.0	471.85238600029794	0.7146872640591191	0.9483187737683572
growth_another_Set3Cell2.101340	ID3885956	3885956	837	443.5096435546875	8.727113905301533	10.479843389168634	0.0	469.0	469	0.5	1		981.6756756756756	610.0	155.0	3781.0	36322.0	902.5912097355546	0.7567587175504358	0.9370272938957508
growth_another_Set3Cell2.101341	ID3605384	3605384	837	256.1041564941406	8.377794358367725	10.180010027528265	0.0	341.0	341	0.5	1		579.5675675675676	347.0	0.0	2169.0	21444.0	577.3496216207175	0.645149975306256	0.7873183512391185
growth_another_Set3Cell2.101342	ID3939324	3939324	837	383.30755615234375	8.794953124393912	10.514727663194467	0.0	493.0	493	0.5	1		860.5405405405405	594.0	37.0	3182.0	31840.0	817.742067273409	0.6989100401542552	0.8658364947723762
growth_another_Set3Cell2.101343	ID3079150	3079150	837	133.13877868652344	8.667861919845043	9.461180670181609	0.0	97.0	97	0.5	1		340.05405405405406	178.0	0.0	1534.0	12582.0	396.4253429746294	0.6561350040722204	0.6796949024536232
growth_another_Set3Cell2.101344	ID3402743	3402743	837	222.4569854736328	7.710175578293894	10.097765898039937	0.0	245.0	245	0.5	1		522.8648648648649	256.0	0.0	2533.0	19346.0	590.0873834612295	0.7093009820912768	0.735385639659756
growth_another_Set3Cell2.101345	ID3187700	3187700	837	180.6927032470703	8.33978760493267	9.047027084350708	0.0	146.0	146	0.5	1		407.86486486486484	210.0	0.0	2262.0	15091.0	505.6527224050867	0.7396187160443743	0.6858794041337076
growth_another_Set3Cell2.101346	ID3437565	3437565	837	226.06243896484375	7.828229155131896	10.141788142922216	0.0	261.0	261	0.5	1		529.5135135135135	283.0	12.0	2227.0	19592.0	538.0057631672743	0.5669110197270397	0.7121814867317967
growth_another_Set3Cell2.101347	ID4158453	4158453	837	281.5231628417969	9.228860336274945	10.724903342834972	0.0	594.0	594	0.5	1		620.2162162162163	373.0	47.0	2233.0	22948.0	600.7860191789094	0.7415809501083475	0.8791605550079885
growth_another_Set3Cell2.101348	ID4295564	4295564	837	43.725582122802734	9.516943636294089	11.038953207123377	0.0	656.0	656	0.5	1		151.7027027027027	151.0	0.0	468.0	5613.0	120.85249615057947	0.30935125932804436	0.5931484596243337
growth_another_Set3Cell2.101349	ID3003363	3003363	837	64.85169982910156	8.758766861827187	10.375096271942043	0.0	60.0	60	0.5	1		193.83783783783784	139.0	0.0	928.0	7172.0	214.44236644965596	0.38203419288015816	0.49973688823248313
growth_another_Set3Cell2.101350	ID3779575	3779575	837	451.4057312011719	8.589290296432354	10.304838905673774	0.0	418.0	418	0.5	1		969.3243243243244	740.0	118.0	2796.0	35865.0	757.5968604759415	0.7661171757920979	1.1100348794748542
growth_another_Set3Cell2.101351	ID3892200	3892200	837	446.24114990234375	8.757724409852221	10.475506424795993	0.0	468.0	468	0.5	1		989.6216216216217	667.0	131.0	3694.0	36616.0	891.1527288777081	0.7545637819060425	0.9551549377915185
growth_another_Set3Cell2.101352	ID4193260	4193260	837	231.88815307617188	9.273525828516506	10.775864732480334	0.0	608.0	608	0.5	1		540.8918918918919	445.0	49.0	1731.0	20013.0	463.8515557436083	0.7111948796158889	0.9692830061390296
growth_another_Set3Cell2.101353	ID3673057	3673057	837	119.52986145019531	8.42499226907629	11.109053689212018	0.0	369.0	369	0.5	1		401.9189189189189	327.0	2.0	1177.0	14871.0	330.6472926429795	0.24003843790102122	0.4705969614413991
growth_another_Set3Cell2.101354	ID3967975	3967975	837	361.39569091796875	8.872086592000668	10.550181276287368	0.0	504.0	504	0.5	1		864.081081081081	648.0	31.0	2653.0	31971.0	747.9568606981726	0.7142923431601855	0.9627179099932615
growth_another_Set3Cell2.101355	ID3152876	3152876	837	163.6862030029297	8.587251250757022	9.102603212156064	0.0	127.0	127	0.5	1		390.64864864864865	128.0	33.0	2298.0	14454.0	535.9063048402842	0.7655876165877962	0.6321688343156018
growth_another_Set3Cell2.101356	ID3472362	3472362	837	102.68569946289062	8.241265770344754	11.158680058798398	0.0	277.0	277	0.5	1		313.4594594594595	156.0	0.0	1661.0	11598.0	399.73571787387743	0.23160304992763192	0.2949252380903038
growth_another_Set3Cell2.101357	ID3328982	3328982	837	51.14466094970703	8.528269000661576	12.207964041851925	0.0	210.0	210	0.5	1		174.40540540540542	108.0	0.0	904.0	6453.0	185.66419200317597	0.35333351482318354	0.49050312804694796
growth_another_Set3Cell2.101358	ID3744732	3744732	837	449.3783874511719	8.496775703107584	10.298095113146882	0.0	403.0	403	0.5	1		953.2162162162163	574.0	188.0	3105.0	35269.0	776.841294214202	0.7676468866103487	1.065749394965677
growth_another_Set3Cell2.101359	ID3589072	3589072	837	233.00111389160156	8.33081918529408	10.162483266659915	0.0	331.0	331	0.5	1		598.7297297297297	380.0	59.0	2043.0	22153.0	562.857276593111	0.6239937321597933	0.8174447570699862
growth_another_Set3Cell2.101360	ID3963863	3963863	837	367.71234130859375	8.88093302321207	10.561527187910306	0.0	505.0	505	0.5	1		868.8108108108108	652.0	167.0	2626.0	32146.0	690.6319906770511	0.7168000669633288	1.0504776971122871
growth_another_Set3Cell2.101361	ID3537880	3537880	837	116.37291717529297	8.382475388180003	11.267833520998417	0.0	308.0	308	0.5	1		339.7027027027027	153.0	5.0	1877.0	12569.0	434.7076198029139	0.3749109899183264	0.4261724123777441
growth_another_Set3Cell2.101362	ID4047827	4047827	837	321.4935302734375	8.97210639247614	10.649190443181963	0.0	545.0	545	0.5	1		719.1621621621622	536.0	0.0	2802.0	26609.0	690.5457388308305	0.6650632776584604	0.8319488026910279
growth_another_Set3Cell2.101363	ID3818443	3818443	837	433.9217529296875	8.689765388688329	10.389212234949007	0.0	433.0	433	0.5	1		996.9459459459459	668.0	52.0	3388.0	36887.0	840.6792540012559	0.7706627624753614	1.0322854308768865
growth_another_Set3Cell2.101364	ID3472332	3472332	837	210.347900390625	7.899656558570667	10.167175882992966	0.0	277.0	277	0.5	1		537.6756756756756	303.0	4.0	2146.0	19894.0	587.1305010176402	0.601250057561312	0.6877200966507331
growth_another_Set3Cell2.101365	ID3363791	3363791	837	90.12147521972656	8.345828034353277	11.78377891402249	0.0	227.0	227	0.5	1		209.35135135135135	94.0	0.0	1276.0	7746.0	281.8625764659296	0.6187437206124663	0.5678074083134071
growth_another_Set3Cell2.101366	ID3673029	3673029	837	262.49951171875	8.501186597223269	10.29193153650589	0.0	369.0	369	0.5	1		640.2972972972973	468.0	81.0	2111.0	23691.0	531.5537427028253	0.5421361579850478	0.8469351109775098
growth_another_Set3Cell2.101367	ID4068415	4068415	837	297.31524658203125	9.02132033317015	10.666381636608653	0.0	554.0	554	0.5	1		724.0540540540541	568.0	56.0	3053.0	26790.0	668.7888284032539	0.7012390366142279	0.892509238417332
growth_another_Set3Cell2.101368	ID3574837	3574837	837	118.16057586669922	8.404496869618965	11.321425331820205	0.0	324.0	324	0.5	1		356.0	218.0	0.0	1660.0	13172.0	423.43745438704144	0.37004144464179994	0.4541584366599611
growth_another_Set3Cell2.101369	ID4262983	4262983	837	84.05096435546875	9.45371522372211	10.908906797643612	0.0	640.0	640	0.5	1		225.83783783783784	205.0	0.0	592.0	8356.0	182.25539368844076	0.42010031939118764	0.7331288325002719
growth_another_Set3Cell2.101370	ID3503155	3503155	837	248.1017608642578	7.955677008938467	10.27373638258888	0.0	291.0	291	0.5	1		592.0540540540541	303.0	75.0	2378.0	21906.0	617.1204612258969	0.5925388711141993	0.7139178045532557
growth_another_Set3Cell2.101371	ID3116068	3116068	837	155.02296447753906	8.709831915914178	9.19496508786691	0.0	117.0	117	0.5	1		362.6216216216216	179.0	6.0	1916.0	13417.0	444.3620490440544	0.7037314699385964	0.6741438202438172
growth_another_Set3Cell2.101372	ID3595325	3595325	837	229.51983642578125	8.34311727548628	10.181555560421705	0.0	332.0	332	0.5	1		602.081081081081	400.0	88.0	2179.0	22277.0	565.7186863911534	0.6299903683999091	0.8226845167992353
growth_another_Set3Cell2.101373	ID3224610	3224610	837	195.42495727539062	8.209890954191916	9.225161528984044	0.0	159.0	159	0.5	1		449.72972972972974	210.0	0.0	2342.0	16640.0	558.8751425183669	0.7501211035746539	0.6898109469156102
growth_another_Set3Cell2.101374	ID4332630	4332630	837	34.768760681152344	9.659557888740352	11.16058030089923	0.0	673.0	673	0.5	1		135.67567567567568	146.0	0.0	316.0	5020.0	89.10077130669211	0.3197485783910382	0.7378497672224482
growth_another_Set3Cell2.101375	ID3331111	3331111	837	215.50611877441406	7.694969455103581	9.85351869613821	0.0	212.0	212	0.5	1		514.7837837837837	248.0	9.0	2460.0	19047.0	617.224888564179	0.714640359601447	0.6952258646907884
growth_another_Set3Cell2.101376	ID3709985	3709985	837	410.8603820800781	8.430029272485346	10.366171742339926	0.0	385.0	385	0.5	1		884.6216216216217	626.0	32.0	2807.0	32731.0	754.256121816255	0.7254006687654502	0.9861811373728113
growth_another_Set3Cell2.101377	ID3857440	3857440	837	467.83203125	8.74332536327118	10.454760186676058	0.0	454.0	454	0.5	1		995.7027027027027	702.0	149.0	3443.0	36841.0	852.4903018302992	0.7571162385848282	1.006542931310553
growth_another_Set3Cell2.101378	ID3296272	3296272	837	186.0355224609375	7.731508665423941	9.651799343004601	0.0	197.0	197	0.5	1		471.3243243243243	198.0	62.0	2308.0	17439.0	553.3204342901164	0.700270885588221	0.701650909316003
growth_another_Set3Cell2.101379	ID3261458	3261458	837	192.92733764648438	7.864728157338772	9.501573940150731	0.0	180.0	180	0.5	1		449.97297297297297	201.0	19.0	2228.0	16649.0	543.813054402097	0.7009060550529012	0.6819401814116196
growth_another_Set3Cell2.101380	ID3574800	3574800	837	230.27442932128906	8.277513820407483	10.15741647148772	0.0	324.0	324	0.5	1		575.7837837837837	302.0	24.0	2180.0	21304.0	591.8479128559566	0.601270252876155	0.7306079389503956
growth_another_Set3Cell2.101381	ID4228199	4228199	837	144.06234741210938	9.386269184280156	10.866251380955905	0.0	624.0	624	0.5	1		393.2162162162162	281.0	1.0	1093.0	14549.0	311.62398416602576	0.47872452709226737	0.8170129532301544
growth_another_Set3Cell2.101382	ID3437592	3437592	837	83.89507293701172	8.200777791568202	11.000490963285177	0.0	261.0	261	0.5	1		320.18918918918916	191.0	0.0	1583.0	11847.0	359.2850027669026	0.2091237177898757	0.3082691902766495
growth_another_Set3Cell2.101383	ID4008976	4008976	837	362.1984558105469	8.89234887175169	10.60121032913995	0.0	524.0	524	0.5	1		814.1621621621622	602.0	110.0	2539.0	30124.0	699.1255853450682	0.7082530773976657	0.9656549544040338
growth_another_Set3Cell2.101384	ID3402781	3402781	837	91.95690155029297	8.274231186634283	11.36880655034893	0.0	245.0	245	0.5	1		262.8918918918919	132.0	0.0	1425.0	9727.0	322.4738390581116	0.43439122867341834	0.4937716213461163
growth_another_Set3Cell2.101385	ID3040256	3040256	837	97.82610321044922	8.569048670940196	9.863269995968029	0.0	78.0	78	0.5	1		240.05405405405406	138.0	0.0	1075.0	8882.0	254.27805711529717	0.6006362843213617	0.7085150222110338
growth_another_Set3Cell2.101386	ID3105821	3105821	837	142.45648193359375	8.767863767851305	9.23648882236159	0.0	107.0	107	0.5	1		325.0810810810811	123.0	0.0	1919.0	12028.0	457.71560665611634	0.7253851527818105	0.59718456720891
growth_another_Set3Cell2.101387	ID4195446	4195446	837	217.17166137695312	9.253984632800115	10.72892432008448	0.0	611.0	611	0.5	1		529.7297297297297	345.0	56.0	1771.0	19600.0	449.11602365391366	0.6614237759490488	0.9391288318357268
growth_another_Set3Cell2.101388	ID3365901	3365901	837	239.1327667236328	7.720642457850979	9.958134017405872	0.0	228.0	228	0.5	1		530.4864864864865	259.0	0.0	2755.0	19628.0	645.4439308474965	0.7543269218373873	0.7067972958534394
growth_another_Set3Cell2.101389	ID3931140	3931140	837	384.5693054199219	8.804050149631726	10.523425447526874	0.0	489.0	489	0.5	1		879.081081081081	606.0	62.0	3428.0	32526.0	824.5814890792371	0.7382321202840612	0.9055459958605896
growth_another_Set3Cell2.101390	ID4160636	4160636	837	277.82305908203125	9.219474403737525	10.711746112596927	0.0	592.0	592	0.5	1		590.0540540540541	337.0	9.0	2242.0	21832.0	598.8797387134093	0.7345793935578798	0.834500752336777
growth_another_Set3Cell2.101391	ID3298417	3298417	837	199.511962890625	7.759820713767248	9.624899234415308	0.0	193.0	193	0.5	1		450.1081081081081	200.0	0.0	2102.0	16654.0	553.9660932154895	0.7223553090714184	0.6815406582177782
growth_another_Set3Cell2.101392	ID3595378	3595378	837	101.83650207519531	8.432057332422037	11.352008164806184	0.0	332.0	332	0.5	1		349.6756756756757	191.0	0.0	1663.0	12938.0	437.2827113775134	0.3450489516920672	0.4102756414523792
growth_another_Set3Cell2.101393	ID4297733	4297733	837	41.992950439453125	9.542191250835316	10.936139839806714	0.0	657.0	657	0.5	1		145.8108108108108	131.0	0.0	357.0	5395.0	100.28371913887281	0.2902884567843743	0.6542326939733117
growth_another_Set3Cell2.101394	ID3439729	3439729	837	232.1835479736328	7.8128185613082595	10.145028734609012	0.0	262.0	262	0.5	1		540.1891891891892	300.0	0.0	2115.0	19987.0	533.581392200011	0.5962022536448566	0.7562770159047811
growth_another_Set3Cell2.101395	ID3404916	3404916	837	97.95811462402344	8.268417945403625	11.341679486446843	0.0	246.0	246	0.5	1		277.5405405405405	150.0	0.0	1385.0	10269.0	324.27599652444513	0.5069071658009046	0.5758157706691588
growth_another_Set3Cell2.101396	ID3933303	3933303	837	398.3626708984375	8.78561910981682	10.514833855882612	0.0	491.0	491	0.5	1		859.5675675675676	499.0	0.0	3141.0	31804.0	819.2346543688927	0.6940336766693521	0.8597262869820211
growth_another_Set3Cell2.101397	ID3767410	3767410	837	454.387939453125	8.534586505404317	10.301882311492175	0.0	410.0	410	0.5	1		937.1351351351351	689.0	190.0	2755.0	34674.0	762.374695065147	0.788999434689244	1.084252001452715
growth_another_Set3Cell2.101398	ID3081314	3081314	837	134.4883575439453	8.699647471293195	9.48669125011102	0.0	95.0	95	0.5	1		316.27027027027026	141.0	0.0	1653.0	11702.0	415.3579880756578	0.678549533091828	0.6156206692030348
growth_another_Set3Cell2.101399	ID3226750	3226750	837	175.80572509765625	8.112660878882	9.257644618285841	0.0	163.0	163	0.5	1		430.18918918918916	212.0	12.0	2000.0	15917.0	513.3805085378159	0.7357888323936292	0.7104056618689397
growth_another_Set3Cell2.101400	ID3503205	3503205	837	100.53004455566406	8.4153267697388	11.251296025928283	0.0	291.0	291	0.5	1		332.64864864864865	190.0	10.0	1774.0	12308.0	394.1335938356305	0.3638123568965095	0.4502929323999368
growth_another_Set3Cell2.101401	ID4011113	4011113	837	347.0480041503906	8.906439165199277	10.631887339680123	0.0	525.0	525	0.5	1		827.972972972973	603.0	80.0	2711.0	30635.0	727.1652909485988	0.7115007809362909	0.9466976406184473
growth_another_Set3Cell2.101402	ID3781743	3781743	837	436.0859375	8.582195414453311	10.306964978176676	0.0	417.0	417	0.5	1		931.7027027027027	663.0	51.0	2622.0	34473.0	710.4670163923033	0.7637520400746296	1.1357383343100504
growth_another_Set3Cell2.101403	ID3540079	3540079	837	110.06401062011719	8.362911327268412	11.291648800358939	0.0	307.0	307	0.5	1		322.1081081081081	138.0	0.0	1740.0	11918.0	427.54679950359326	0.32441465854012974	0.36908337516180983
growth_another_Set3Cell2.101404	ID3331179	3331179	837	57.66819763183594	8.498653936336076	12.170582890440842	0.0	212.0	212	0.5	1		166.24324324324326	105.0	0.0	856.0	6151.0	206.15196732904016	0.35877831788246867	0.4258572998539278
growth_another_Set3Cell2.101405	ID3474543	3474543	837	104.42554473876953	8.26609240866551	11.172527358682402	0.0	278.0	278	0.5	1		332.5405405405405	164.0	0.0	1577.0	12304.0	394.1423596870802	0.20581869033293404	0.28802108421291545
growth_another_Set3Cell2.101406	ID3507310	3507310	837	105.27037811279297	8.36758093188633	11.217470561285607	0.0	294.0	294	0.5	1		348.5405405405405	212.0	37.0	1802.0	12896.0	385.33359245915415	0.24397136939582448	0.35479288631735184
growth_another_Set3Cell2.101407	ID3970145	3970145	837	364.56304931640625	8.842948760844871	10.562708460858833	0.0	502.0	502	0.5	1		908.0540540540541	677.0	142.0	2878.0	33598.0	717.0908026318698	0.7032264228336786	1.0456596256092816
growth_another_Set3Cell2.101408	ID3042419	3042419	837	96.791015625	8.564815338160942	9.820934469270107	0.0	79.0	79	0.5	1		251.27027027027026	140.0	51.0	1150.0	9297.0	259.4577303026715	0.6134861010523084	0.7364512221511372
growth_another_Set3Cell2.101409	ID4086878	4086878	837	310.0200500488281	9.045518600511764	10.673651412629585	0.0	560.0	560	0.5	1		710.7567567567568	530.0	36.0	2659.0	26298.0	651.9394316364999	0.7135263724070698	0.9079521884325512
growth_another_Set3Cell2.101410	ID4123743	4123743	837	275.3698425292969	9.115389449827275	10.695957961853921	0.0	575.0	575	0.5	1		671.5135135135135	381.0	52.0	3135.0	24846.0	701.9139952706149	0.7379750917840149	0.8124544213971209
growth_another_Set3Cell2.101411	ID3474513	3474513	837	212.45742797851562	7.9240160468404515	10.164310212289749	0.0	278.0	278	0.5	1		572.8648648648649	280.0	0.0	2620.0	21196.0	636.6881829768338	0.5818915021512201	0.6619431844264936
growth_another_Set3Cell2.101412	ID3746897	3746897	837	456.1677551269531	8.496517131147371	10.2968350732584	0.0	402.0	402	0.5	1		936.8918918918919	547.0	62.0	2994.0	34665.0	801.107767191565	0.7833188192628467	1.0273965465541919
growth_another_Set3Cell2.101413	ID4050001	4050001	837	319.87109375	8.940920546483103	10.641801539878841	0.0	542.0	542	0.5	1		761.9459459459459	514.0	58.0	3108.0	28192.0	692.2651204538598	0.6693609984163102	0.882656754404847
growth_another_Set3Cell2.101414	ID3640411	3640411	837	231.30950927734375	8.438997673483316	10.193945295940525	0.0	355.0	355	0.5	1		602.2702702702703	343.0	26.0	2229.0	22284.0	599.9037260098327	0.6189410718096616	0.7676409312352013
growth_another_Set3Cell2.101415	ID3589211	3589211	837	115.55043029785156	8.445275037803054	11.352080193391929	0.0	331.0	331	0.5	1		366.5135135135135	185.0	13.0	1859.0	13561.0	461.46660055027104	0.35575780151644415	0.41682334484377875
growth_another_Set3Cell2.101416	ID3005533	3005533	837	74.38353729248047	8.709306539647164	10.386311199508928	0.0	61.0	61	0.5	1		226.1891891891892	162.0	0.0	1027.0	8369.0	234.02621384957877	0.4101792017135187	0.5622593204152578
growth_another_Set3Cell2.101417	ID3820619	3820619	837	454.17523193359375	8.703535015510534	10.397485652757727	0.0	436.0	436	0.5	1		1038.2162162162163	666.0	201.0	3083.0	38414.0	835.1100438177506	0.7572758778888529	1.0714903702650815
growth_another_Set3Cell2.101418	ID3365953	3365953	837	89.91831970214844	8.342970795598898	11.767419937025634	0.0	228.0	228	0.5	1		235.7027027027027	112.0	0.0	1295.0	8721.0	320.76374698737607	0.592892098536252	0.5470141801723734
growth_another_Set3Cell2.101419	ID3675201	3675201	837	261.218017578125	8.4941076416815	10.362662277275472	0.0	372.0	372	0.5	1		687.2972972972973	494.0	42.0	2551.0	25430.0	577.7729208331315	0.57950640723389	0.8728795090014259
growth_another_Set3Cell2.101420	ID3404874	3404874	837	220.52471923828125	7.719787154574065	10.090817660566465	0.0	246.0	246	0.5	1		495.7837837837838	244.0	0.0	2152.0	18344.0	539.1491308397755	0.6961159895482806	0.7548131628682905
growth_another_Set3Cell2.101421	ID3540047	3540047	837	223.79446411132812	8.128930137627796	10.23659331932656	0.0	307.0	307	0.5	1		583.3783783783783	315.0	88.0	2293.0	21585.0	589.1615205504321	0.5622179369320027	0.7127037230050498
growth_another_Set3Cell2.101422	ID3507278	3507278	837	225.0990447998047	8.023141447001139	10.254615314027552	0.0	294.0	294	0.5	1		587.4324324324324	345.0	0.0	2639.0	21735.0	592.5887903719362	0.5504655464104278	0.7038862893075043
growth_another_Set3Cell2.101423	ID4334785	4334785	837	30.80583953857422	9.731415909541271	11.14509574196347	0.0	674.0	674	0.5	1		110.64864864864865	110.0	0.0	316.0	4094.0	82.79332240123134	0.34069107105464924	0.6792237040284634
growth_another_Set3Cell2.101424	ID3822771	3822771	837	451.8963623046875	8.692479707884676	10.405195492186149	0.0	434.0	434	0.5	1		1016.4054054054054	675.0	139.0	3089.0	37607.0	840.0488894324167	0.7785595321600197	1.059292309860162
growth_another_Set3Cell2.101425	ID3542202	3542202	837	218.5675811767578	8.196464000085804	10.197687966467845	0.0	310.0	310	0.5	1		599.7837837837837	345.0	136.0	2515.0	22192.0	598.5328885020593	0.5538340612823686	0.7143511044275036
growth_another_Set3Cell2.101426	ID3607736	3607736	837	267.9266052246094	8.392755388307076	10.169340554319112	0.0	342.0	342	0.5	1		614.4594594594595	369.0	46.0	2302.0	22735.0	601.5312218088192	0.6375973354517481	0.7954345059428388
growth_another_Set3Cell2.101427	ID3333282	3333282	837	238.47799682617188	7.679270125995681	9.859682789332016	0.0	213.0	213	0.5	1		522.2702702702703	226.0	7.0	2389.0	19324.0	627.878688240927	0.7657714491312803	0.721463289963752
growth_another_Set3Cell2.101428	ID3390626	3390626	837	237.39401245117188	7.69153662178418	10.058329704697156	0.0	239.0	239	0.5	1		520.4594594594595	285.0	0.0	2835.0	19257.0	654.5984178017761	0.7602879424115178	0.6868095724539339
growth_another_Set3Cell2.101429	ID3503271	3503271	837	254.6136016845703	7.972913074778288	10.245461749699379	0.0	292.0	292	0.5	1		605.5405405405405	310.0	66.0	2448.0	22405.0	604.5758657749063	0.5803273618573384	0.7356113159806972
growth_another_Set3Cell2.101430	ID3118265	3118265	837	161.33810424804688	8.739177258947501	9.191844139796883	0.0	113.0	113	0.5	1		365.2972972972973	158.0	0.0	1707.0	13516.0	448.0486620933084	0.6961398165655698	0.6692464791749413
growth_another_Set3Cell2.101431	ID3640481	3640481	837	138.41217041015625	8.519574279166486	11.309701924342752	0.0	355.0	355	0.5	1		388.9189189189189	232.0	0.0	1763.0	14390.0	455.56225201992476	0.36256904756918873	0.45433222421061953
growth_another_Set3Cell2.101432	ID3576993	3576993	837	235.774658203125	8.279655864725456	10.147649938497123	0.0	325.0	325	0.5	1		577.081081081081	326.0	48.0	2140.0	21352.0	575.5984025525271	0.6149635587251244	0.7635437149765819
growth_another_Set3Cell2.101433	ID3407020	3407020	837	219.90235900878906	7.766121139462271	10.078278590583619	0.0	249.0	249	0.5	1		525.1081081081081	262.0	34.0	2453.0	19429.0	577.3475644793266	0.6468951430996773	0.7145116651156169
growth_another_Set3Cell2.101434	ID3120271	3120271	837	163.65455627441406	8.71739542056507	9.21537232445502	0.0	114.0	114	0.5	1		344.7567567567568	154.0	0.0	1977.0	12756.0	438.4169378701186	0.7156713512898342	0.6560470559587498
growth_another_Set3Cell2.101435	ID3155093	3155093	837	159.5294647216797	8.544122159909142	9.061831355210382	0.0	131.0	131	0.5	1		396.5945945945946	171.0	0.0	2357.0	14674.0	532.3963884310397	0.7487854669714051	0.637914621752607
growth_another_Set3Cell2.101436	ID3368085	3368085	837	234.52825927734375	7.732793736766984	9.96380903956401	0.0	229.0	229	0.5	1		511.7027027027027	259.0	0.0	2834.0	18933.0	662.7491927512946	0.7783164520950647	0.6758427562994059
growth_another_Set3Cell2.101437	ID3859600	3859600	837	444.8889465332031	8.737637804992849	10.453731342072969	0.0	455.0	455	0.5	1		969.2162162162163	732.0	74.0	3101.0	35861.0	831.6549142501332	0.7485395799616306	0.9978076081950694
growth_another_Set3Cell2.101438	ID3263645	3263645	837	205.76268005371094	7.907995884237044	9.441250151241888	0.0	177.0	177	0.5	1		460.4864864864865	226.0	41.0	2152.0	17038.0	516.1916968218958	0.7080421855435182	0.7395991651463425
growth_another_Set3Cell2.101439	ID3189890	3189890	837	202.84152221679688	8.221594531747202	9.08028741417273	0.0	149.0	149	0.5	1		443.05405405405406	218.0	0.0	2194.0	16393.0	526.1900768705136	0.7424728210044551	0.7175606333530291
growth_another_Set3Cell2.101440	ID4197618	4197618	837	216.33238220214844	9.256910201796472	10.743078382446118	0.0	612.0	612	0.5	1		537.7567567567568	368.0	39.0	1790.0	19897.0	450.5820560000023	0.6931143855009724	0.977148550519732
growth_another_Set3Cell2.101441	ID4230387	4230387	837	142.20086669921875	9.351007051362322	10.79892226523497	0.0	625.0	625	0.5	1		376.72972972972974	288.0	39.0	1165.0	13939.0	303.1764840492753	0.5480037758898328	0.8797837027702259
growth_another_Set3Cell2.101442	ID3894414	3894414	837	452.31890869140625	8.747254158833238	10.478116402420053	0.0	471.0	471	0.5	1		975.5405405405405	603.0	126.0	3710.0	36095.0	897.7566669387832	0.7474341595662278	0.9295843420313432
growth_another_Set3Cell2.101443	ID3439758	3439758	837	88.17453002929688	8.198417867282997	11.005854242504045	0.0	262.0	262	0.5	1		300.56756756756755	176.0	0.0	1385.0	11121.0	345.145021093432	0.19420874058073664	0.28324289584177803
growth_another_Set3Cell2.101444	ID3390704	3390704	837	86.02606201171875	8.306144912261786	11.510134181910516	0.0	239.0	239	0.5	1		230.86486486486487	134.0	0.0	1224.0	8542.0	315.9975529232045	0.6258669299675236	0.5624722825244796
growth_another_Set3Cell2.101445	ID3753201	3753201	837	435.5995788574219	8.50074386039094	10.320413922950738	0.0	406.0	406	0.5	1		948.7567567567568	557.0	134.0	2890.0	35104.0	776.8704813189551	0.7809840249730838	1.0710713044740545
growth_another_Set3Cell2.101446	ID3157241	3157241	837	162.60592651367188	8.53081605059785	9.042048756802227	0.0	132.0	132	0.5	1		380.02702702702703	164.0	1.0	2311.0	14061.0	498.01123852147515	0.676442467528001	0.6158111493454751
growth_another_Set3Cell2.101447	ID3476732	3476732	837	87.93878936767578	8.279926180793039	11.178203214175001	0.0	279.0	279	0.5	1		329.5405405405405	162.0	11.0	1675.0	12193.0	389.9654966642416	0.3237827344896288	0.4133801668556281
growth_another_Set3Cell2.101448	ID3441912	3441912	837	85.55404663085938	8.16050207616272	11.001282515987041	0.0	263.0	263	0.5	1		316.05405405405406	171.0	0.0	1786.0	11694.0	384.743272697374	0.2195926889180038	0.2958171786623841
growth_another_Set3Cell2.101449	ID3083518	3083518	837	156.05030822753906	8.682102806342257	9.388072276519592	0.0	101.0	101	0.5	1		347.72972972972974	197.0	0.0	1769.0	12866.0	414.2482916647299	0.6997148858304799	0.6911242440409403
growth_another_Set3Cell2.101450	ID3017981	3017981	837	81.25746154785156	8.574740554035754	10.239836850547293	0.0	67.0	67	0.5	1		231.1891891891892	127.0	11.0	1148.0	8554.0	280.81833172967083	0.5660227065687802	0.5951245435706135
growth_another_Set3Cell2.101451	ID4299925	4299925	837	34.164649963378906	9.624503451231824	11.07587248429413	0.0	659.0	659	0.5	1		126.48648648648648	107.0	0.0	522.0	4680.0	100.55585004851274	0.3169347823440043	0.6054418238853893
growth_another_Set3Cell2.101452	ID3972328	3972328	837	362.39288330078125	8.896162290133216	10.579448964113285	0.0	508.0	508	0.5	1		872.5135135135135	788.0	0.0	2628.0	32283.0	708.1529818094715	0.7128549112358417	1.0255471648069383
growth_another_Set3Cell2.101453	ID3044601	3044601	837	105.27751922607422	8.543161176767441	9.82201971420191	0.0	80.0	80	0.5	1		258.2162162162162	167.0	0.0	1214.0	9554.0	276.8298851014559	0.6377939257878336	0.7264766479664637
growth_another_Set3Cell2.101454	ID3869932	3869932	837	442.59356689453125	8.7440319580055	10.464626173196983	0.0	457.0	457	0.5	1		977.7297297297297	730.0	84.0	3285.0	36176.0	826.6794571809106	0.747673035031231	1.0119596669839515
growth_another_Set3Cell2.101455	ID3749089	3749089	837	423.7679748535156	8.504862165093959	10.302897297888745	0.0	404.0	404	0.5	1		964.1891891891892	586.0	184.0	3088.0	35675.0	792.961496817743	0.7598448763763759	1.0500033979627597
growth_another_Set3Cell2.101456	ID4052199	4052199	837	329.0372314453125	8.939786926825679	10.639829585791292	0.0	544.0	544	0.5	1		734.918918918919	472.0	18.0	2858.0	27192.0	713.9846862028149	0.6715749541094878	0.8270831287576712
growth_another_Set3Cell2.101457	ID3935463	3935463	837	385.86163330078125	8.797134748172525	10.528983357174601	0.0	490.0	490	0.5	1		868.0	585.0	54.0	3054.0	32116.0	797.4571740503966	0.7162140324527799	0.9084765645363292
growth_another_Set3Cell2.101458	ID3509481	3509481	837	105.36729431152344	8.388129777037289	11.24842983551105	0.0	293.0	293	0.5	1		310.5945945945946	168.0	0.0	1466.0	11492.0	376.60238828087495	0.3331935257175366	0.412234350018658
growth_another_Set3Cell2.101459	ID3861732	3861732	837	441.2851867675781	8.73552162061512	10.468127996307935	0.0	456.0	456	0.5	1		972.5945945945946	682.0	116.0	3149.0	35986.0	797.9294893472543	0.7458464620143496	1.0414555010529336
growth_another_Set3Cell2.101460	ID3333356	3333356	837	51.560726165771484	8.473655451558496	12.195591306426573	0.0	213.0	213	0.5	1		162.6216216216216	81.0	0.0	987.0	6017.0	218.438696123109	0.3760385961401661	0.40689327753606797
growth_another_Set3Cell2.101461	ID3644648	3644648	837	238.7517852783203	8.487128643782476	10.25936614232734	0.0	360.0	360	0.5	1		615.4324324324324	363.0	97.0	2097.0	22771.0	549.7272323889639	0.5349839610528082	0.780369062081664
growth_another_Set3Cell2.101462	ID4162782	4162782	837	286.98419189453125	9.240673690853347	10.735610834566035	0.0	595.0	595	0.5	1		628.6756756756756	412.0	33.0	2562.0	23261.0	609.4508025926135	0.7543981536040438	0.8871365137121129
growth_another_Set3Cell2.101463	ID3783899	3783899	837	460.48681640625	8.597066121681278	10.331455296130652	0.0	420.0	420	0.5	1		973.5405405405405	578.0	143.0	3229.0	36021.0	876.0879456930044	0.7739003695602094	0.9695990068748929
growth_another_Set3Cell2.101464	ID4125916	4125916	837	294.99188232421875	9.135813512562205	10.708004950895178	0.0	578.0	578	0.5	1		657.7297297297297	380.0	17.0	2926.0	24336.0	717.4599736666944	0.6987181810493759	0.7541548008742959
growth_another_Set3Cell2.101465	ID4265123	4265123	837	71.8866195678711	9.478706062135464	10.96154005837204	0.0	643.0	643	0.5	1		234.51351351351352	199.0	29.0	697.0	8677.0	144.11388660469993	0.4397776533300147	0.9940992980536362
growth_another_Set3Cell2.101466	ID3407061	3407061	837	93.4482421875	8.209206108738073	11.290096736112751	0.0	249.0	249	0.5	1		263.94594594594594	126.0	0.0	1291.0	9766.0	328.21257897435464	0.4997183406387577	0.5359266533066457
growth_another_Set3Cell2.101467	ID3476700	3476700	837	236.51327514648438	7.922010832097831	10.1868047892725	0.0	279.0	279	0.5	1		562.4594594594595	289.0	0.0	2116.0	20811.0	590.4212994217016	0.6264012236648853	0.7338108174737226
growth_another_Set3Cell2.101468	ID3607773	3607773	837	125.56301879882812	8.504291424907889	11.344037769428569	0.0	342.0	342	0.5	1		376.8378378378378	238.0	5.0	1818.0	13943.0	443.1570773384931	0.38362018172233076	0.4715322140240297
growth_another_Set3Cell2.101469	ID3441880	3441880	837	238.93919372558594	7.8447255083297724	10.128151493124372	0.0	263.0	263	0.5	1		533.918918918919	336.0	0.0	2166.0	19755.0	519.9983108080672	0.568917335394148	0.7446504878838321
growth_another_Set3Cell2.101470	ID3542233	3542233	837	117.17536163330078	8.393779450518265	11.289741704551762	0.0	310.0	310	0.5	1		369.2972972972973	194.0	44.0	1669.0	13664.0	411.4242784971944	0.3401833083493148	0.4556852850050464
growth_another_Set3Cell2.101471	ID3368131	3368131	837	78.72968292236328	8.354265663074367	11.707915083730756	0.0	229.0	229	0.5	1		223.0	130.0	0.0	1275.0	8251.0	297.65537492580614	0.5926383738497458	0.5575627132649836
growth_another_Set3Cell2.101472	ID4089036	4089036	837	296.56134033203125	9.035798437738988	10.674264658915439	0.0	561.0	561	0.5	1		692.2432432432432	548.0	39.0	2823.0	25613.0	663.28900209509	0.7084253284807996	0.865533742698343
growth_another_Set3Cell2.101473	ID4013257	4013257	837	350.8694152832031	8.90288137452734	10.631031452537979	0.0	528.0	528	0.5	1		822.1351351351351	559.0	90.0	2946.0	30419.0	745.868217514259	0.6773980091219415	0.8902641712402181
growth_another_Set3Cell2.101474	ID3577024	3577024	837	106.94327545166016	8.401865976611028	11.304817557878929	0.0	325.0	325	0.5	1		353.64864864864865	177.0	0.0	1810.0	13085.0	436.2728005003938	0.37602721234262554	0.4430330376121845
growth_another_Set3Cell2.101475	ID3509449	3509449	837	263.0798645019531	7.976177312783396	10.249531943814556	0.0	293.0	293	0.5	1		597.3783783783783	321.0	0.0	2550.0	22103.0	630.4833838391756	0.5858654708520179	0.7000634587555848
growth_another_Set3Cell2.101476	ID3503305	3503305	837	114.73856353759766	8.366640596542906	11.240462513397572	0.0	292.0	292	0.5	1		344.13513513513516	175.0	6.0	1845.0	12733.0	424.4004373598491	0.2576214510351954	0.33221196764780475
growth_another_Set3Cell2.101477	ID3712196	3712196	837	409.20843505859375	8.46419572679079	10.35053663154015	0.0	387.0	387	0.5	1		876.5675675675676	518.0	75.0	2783.0	32433.0	749.7788022158618	0.7472544976613276	0.999987580908738
growth_another_Set3Cell2.101478	ID3228878	3228878	837	180.05902099609375	8.101678623387528	9.273958960955362	0.0	164.0	164	0.5	1		433.1081081081081	224.0	0.0	2140.0	16025.0	532.4390306141364	0.7492439028102204	0.6968339064448724
growth_another_Set3Cell2.101479	ID3007698	3007698	837	76.7780990600586	8.697965851204632	10.288290584283486	0.0	63.0	63	0.5	1		214.59459459459458	145.0	0.0	902.0	7940.0	226.35167567544332	0.5330903068835524	0.6593228210857736
growth_another_Set3Cell2.101480	ID4015423	4015423	837	370.5105895996094	8.911123909747838	10.622186352266022	0.0	526.0	526	0.5	1		829.6216216216217	621.0	50.0	2760.0	30696.0	737.4964162380478	0.7543376440958417	0.9673925581060168
growth_another_Set3Cell2.101481	ID3353905	3353905	837	237.10247802734375	7.704860671878808	9.932217612498592	0.0	223.0	223	0.5	1		536.3243243243244	249.0	0.0	2873.0	19844.0	655.6326484165273	0.7469648059274584	0.6995405630337894
growth_another_Set3Cell2.101482	ID3409206	3409206	837	225.18263244628906	7.744411926913958	10.096671299334925	0.0	247.0	247	0.5	1		509.35135135135135	246.0	0.0	2473.0	18846.0	576.4140205816676	0.7316227823341228	0.7467012048470156
growth_another_Set3Cell2.101483	ID3579189	3579189	837	105.75160217285156	8.399423125361187	11.32268241811378	0.0	327.0	327	0.5	1		341.7837837837838	186.0	0.0	1692.0	12646.0	422.7794365292049	0.3464588734838461	0.41603147603041685
growth_another_Set3Cell2.101484	ID3714363	3714363	837	398.868408203125	8.45728528432382	10.339029152872222	0.0	391.0	391	0.5	1		901.1351351351351	722.0	107.0	2968.0	33342.0	740.7055256143806	0.742569600282223	1.03686297533437
growth_another_Set3Cell2.101485	ID4091194	4091194	837	283.8328857421875	9.029827150261196	10.672015619086926	0.0	562.0	562	0.5	1		722.5405405405405	523.0	142.0	3077.0	26734.0	697.2726469209474	0.7027686550825023	0.8553548503217832
growth_another_Set3Cell2.101486	ID3824936	3824936	837	448.1297607421875	8.703727243558138	10.407234883604659	0.0	439.0	439	0.5	1		969.2972972972973	664.0	84.0	2979.0	35864.0	833.155709898778	0.7873104682934217	1.0249598404059332
growth_another_Set3Cell2.101487	ID4136235	4136235	837	291.4319763183594	9.15659220296411	10.69896749292955	0.0	584.0	584	0.5	1		680.4594594594595	409.0	11.0	2983.0	25177.0	713.0831958082761	0.73977534614839	0.8115190719782449
growth_another_Set3Cell2.101488	ID3370283	3370283	837	253.09947204589844	7.724343952423648	9.971913857698123	0.0	231.0	231	0.5	1		529.4864864864865	195.0	40.0	2944.0	19591.0	670.5828154018803	0.777442783869171	0.6907251407655305
growth_another_Set3Cell2.101489	ID3611950	3611950	837	109.28752136230469	8.469179933818198	11.350148894528694	0.0	339.0	339	0.5	1		359.9189189189189	187.0	13.0	1729.0	13317.0	436.3572299528588	0.3711054384644057	0.446497427070084
growth_another_Set3Cell2.101490	ID3579153	3579153	837	206.7279052734375	8.288450822292518	10.174640376981213	0.0	327.0	327	0.5	1		572.4864864864865	330.0	42.0	2066.0	21182.0	584.5407799490326	0.6209447922595333	0.7503522449275993
growth_another_Set3Cell2.101491	ID3544350	3544350	837	249.91319274902344	8.192085095932125	10.166799958803077	0.0	312.0	312	0.5	1		585.1621621621622	280.0	34.0	2388.0	21651.0	620.7928404473998	0.6353467252815571	0.7324204844303748
growth_another_Set3Cell2.101492	ID3208472	3208472	837	181.22027587890625	8.226620430986959	9.113090303134095	0.0	154.0	154	0.5	1		415.6756756756757	196.0	0.0	2141.0	15380.0	534.1723636749791	0.7437090446076512	0.6637923373461309
growth_another_Set3Cell2.101493	ID3192091	3192091	837	187.31503295898438	8.218968988708678	9.073900266505996	0.0	148.0	148	0.5	1		418.8378378378378	199.0	0.0	1961.0	15497.0	502.4507446016482	0.7349697451835042	0.7062524484631932
growth_another_Set3Cell2.101494	ID3265821	3265821	837	206.44119262695312	7.852710058135141	9.497625837606511	0.0	181.0	181	0.5	1		458.97297297297297	196.0	19.0	2241.0	16982.0	543.6617865347336	0.7331309204063828	0.7142306221757749
growth_another_Set3Cell2.101495	ID3300618	3300618	837	207.053466796875	7.713616740891638	9.677490362740786	0.0	198.0	198	0.5	1		510.4864864864865	206.0	13.0	2432.0	18888.0	620.2003986894354	0.7430012937069762	0.7017364978109121
growth_another_Set3Cell2.101496	ID3611914	3611914	837	245.0634765625	8.389825003918613	10.18134152341574	0.0	339.0	339	0.5	1		603.7837837837837	392.0	50.0	2544.0	22340.0	587.8282125821348	0.6504084358818355	0.8095724955495546
growth_another_Set3Cell2.101497	ID3335437	3335437	837	234.2037811279297	7.696168433294977	9.862424279312025	0.0	214.0	214	0.5	1		520.2702702702703	223.0	0.0	2455.0	19250.0	636.0499914248813	0.7423566287226881	0.6970168759367666
growth_another_Set3Cell2.101498	ID3644680	3644680	837	115.6744155883789	8.510433168972513	11.275686735322676	0.0	360.0	360	0.5	1		358.8378378378378	149.0	0.0	1838.0	13277.0	446.2736152178836	0.29335277847247	0.3647541328444245
growth_another_Set3Cell2.101499	ID3009901	3009901	837	85.00175476074219	8.565658044877933	10.24517135488405	0.0	68.0	68	0.5	1		253.54054054054055	170.0	21.0	1120.0	9381.0	261.4605976894877	0.5249581490877204	0.6676331839380235
growth_another_Set3Cell2.101500	ID3337589	3337589	837	234.24261474609375	7.684502695193027	9.863040983879316	0.0	215.0	215	0.5	1		541.6216216216217	255.0	0.0	2627.0	20040.0	663.0023609540395	0.7341590203252962	0.6916910142037427
growth_another_Set3Cell2.101501	ID3159416	3159416	837	186.94834899902344	8.5200169882203	9.01949680334853	0.0	133.0	133	0.5	1		396.6216216216216	175.0	0.0	2277.0	14675.0	532.7705547080881	0.7773595694369152	0.6511976426775719
growth_another_Set3Cell2.101502	ID4164981	4164981	837	275.5562438964844	9.224864534914778	10.731209981877626	0.0	596.0	596	0.5	1		625.5675675675676	451.0	0.0	2705.0	23146.0	600.5990315482508	0.7289131986004559	0.8782582078866581
growth_another_Set3Cell2.101503	ID3194237	3194237	837	184.39505004882812	8.334494577382522	9.03098281438189	0.0	144.0	144	0.5	1		424.5135135135135	197.0	19.0	2325.0	15707.0	535.0327415537619	0.7489967665260499	0.6795667037769535
growth_another_Set3Cell2.101504	ID3370338	3370338	837	86.03250885009766	8.317492711324233	11.652236497522292	0.0	231.0	231	0.5	1		226.0	103.0	0.0	1270.0	8362.0	292.9223446581022	0.6175073979767395	0.5890902331438763
growth_another_Set3Cell2.101505	ID3046780	3046780	837	91.22074890136719	8.636893303630904	9.697258302252145	0.0	83.0	83	0.5	1		259.13513513513516	134.0	11.0	1027.0	9588.0	293.71501325095556	0.5877230554153484	0.6531728544388579
growth_another_Set3Cell2.101506	ID3511649	3511649	837	236.7568817138672	8.025676359710612	10.248760928135514	0.0	295.0	295	0.5	1		578.1351351351351	376.0	32.0	2388.0	21391.0	569.034570428144	0.5650479399099663	0.7336321550691692
growth_another_Set3Cell2.101507	ID4267286	4267286	837	57.01723098754883	9.464458979685023	10.91473180216495	0.0	644.0	644	0.5	1		198.24324324324326	171.0	0.0	679.0	7335.0	154.35734251790288	0.3562094262990918	0.6746518974333587
growth_another_Set3Cell2.101508	ID3974500	3974500	837	371.532470703125	8.887969456148605	10.58091789948073	0.0	509.0	509	0.5	1		872.7297297297297	595.0	58.0	2842.0	32291.0	766.4582560441621	0.715019643551129	0.9494457046054303
growth_another_Set3Cell2.101509	ID3863905	3863905	837	459.0828857421875	8.747926910368301	10.465602361697885	0.0	458.0	458	0.5	1		941.6486486486486	644.0	54.0	3275.0	34841.0	854.5904222431877	0.7621105270311704	0.9531158171778136
growth_another_Set3Cell2.101510	ID3478889	3478889	837	224.0211639404297	7.913254656387491	10.200745504458935	0.0	280.0	280	0.5	1		556.3783783783783	267.0	0.0	2311.0	20586.0	599.7867839375808	0.5903438865054567	0.6886798471522465
growth_another_Set3Cell2.101511	ID3640682	3640682	837	242.02886962890625	8.47919290412524	10.249162795788637	0.0	359.0	359	0.5	1		608.8648648648649	360.0	122.0	2110.0	22528.0	552.2051833916126	0.5511540907349987	0.7835532616692648
growth_another_Set3Cell2.101512	ID3353966	3353966	837	69.38882446289062	8.378919351226624	11.872032595212907	0.0	223.0	223	0.5	1		191.35135135135135	103.0	0.0	1137.0	7080.0	254.59239931661313	0.5529377523613483	0.5352273408616292
growth_another_Set3Cell2.101513	ID3679576	3679576	837	254.688720703125	8.511400837657488	10.309107002226678	0.0	370.0	370	0.5	1		661.5135135135135	471.0	98.0	2234.0	24476.0	553.56153033594	0.5235258840386451	0.8212797913413482
growth_another_Set3Cell2.101514	ID3409239	3409239	837	76.23834991455078	8.264920647751408	11.340788199288951	0.0	247.0	247	0.5	1		234.40540540540542	98.0	0.0	1546.0	8673.0	339.2921110733886	0.45254390683023776	0.4304823094683127
growth_another_Set3Cell2.101515	ID4054366	4054366	837	319.8125	8.98996143161959	10.664403324423303	0.0	549.0	549	0.5	1		743.2972972972973	515.0	24.0	3009.0	27502.0	692.528935009813	0.7023152780017937	0.885618632032808
growth_another_Set3Cell2.101516	ID4302119	4302119	837	28.481721878051758	9.568381568259841	10.986599152192777	0.0	658.0	658	0.5	1		145.72972972972974	129.0	0.0	417.0	5392.0	88.50726544208695	0.28543839320200853	0.7312406955727576
growth_another_Set3Cell2.101517	ID3937621	3937621	837	411.9249572753906	8.79084942533646	10.518064303745815	0.0	487.0	487	0.5	1		895.8648648648649	527.0	77.0	3336.0	33147.0	848.9509265415026	0.7276097281309245	0.8888792523486034
growth_another_Set3Cell2.101518	ID3444062	3444062	837	81.84315490722656	8.18216542559435	11.002521025137577	0.0	266.0	266	0.5	1		339.1621621621622	214.0	0.0	1613.0	12549.0	344.86450749320164	0.2010060101097943	0.32919463821537154
growth_another_Set3Cell2.101519	ID3444036	3444036	837	231.9127197265625	7.855596512731713	10.116516738327729	0.0	266.0	266	0.5	1		578.8648648648649	332.0	22.0	2380.0	21418.0	537.5270102857966	0.5509180993546985	0.7650768656831289
growth_another_Set3Cell2.101520	ID3231042	3231042	837	200.05894470214844	8.186551603884658	9.265734333220863	0.0	161.0	161	0.5	1		434.72972972972974	200.0	24.0	2258.0	16085.0	525.7084980527944	0.7451311868496536	0.7061695720906215
growth_another_Set3Cell2.101521	ID3544384	3544384	837	133.40130615234375	8.412572032617739	11.296289862746518	0.0	312.0	312	0.5	1		353.27027027027026	176.0	0.0	1840.0	13071.0	447.72993153416894	0.400073640167364	0.4509309207415864
growth_another_Set3Cell2.101522	ID3335499	3335499	837	52.74840545654297	8.450664453902611	12.087993577065077	0.0	214.0	214	0.5	1		170.64864864864865	70.0	0.0	912.0	6314.0	237.26956261886048	0.54235476771525	0.5058130168040921
growth_another_Set3Cell2.101523	ID4128066	4128066	837	286.92144775390625	9.144883115417759	10.697167594847448	0.0	579.0	579	0.5	1		677.7567567567568	351.0	23.0	3037.0	25077.0	708.459769319857	0.69366510797569	0.7836298436934517
growth_another_Set3Cell2.101524	ID3751239	3751239	837	440.9158935546875	8.535981499854142	10.302019462558391	0.0	408.0	408	0.5	1		947.2162162162163	649.0	77.0	2774.0	35047.0	740.6595084838293	0.7471124424831233	1.0937690500237924
growth_another_Set3Cell2.101525	ID3976639	3976639	837	372.1028747558594	8.890104953294784	10.571613974322315	0.0	506.0	506	0.5	1		890.3243243243244	726.0	106.0	2690.0	32942.0	696.5202818317662	0.7055749822769889	1.0575887534742872
growth_another_Set3Cell2.101526	ID3646896	3646896	837	120.89997863769531	8.498556667152622	11.314998409390904	0.0	357.0	357	0.5	1		372.6756756756757	183.0	0.0	1920.0	13789.0	454.87837532282884	0.308533008372368	0.386351589572175
growth_another_Set3Cell2.101527	ID3337653	3337653	837	51.882530212402344	8.355980572982041	11.993107664382874	0.0	215.0	215	0.5	1		171.54054054054055	108.0	0.0	829.0	6347.0	214.16187991986533	0.4751163175278558	0.5159745471202739
growth_another_Set3Cell2.101528	ID3546554	3546554	837	124.22484588623047	8.388316519354081	11.308968794922531	0.0	309.0	309	0.5	1		362.72972972972974	183.0	0.0	1813.0	13421.0	434.2875806452479	0.3674296622386504	0.44885385052234467
growth_another_Set3Cell2.101529	ID3640743	3640743	837	118.39840698242188	8.544896015217828	11.304548248855479	0.0	359.0	359	0.5	1		382.0	185.0	0.0	1878.0	14134.0	441.05234005349826	0.35060343362230156	0.4496675452461416
growth_another_Set3Cell2.101530	ID3372451	3372451	837	243.3728790283203	7.721875395288546	9.96411502478153	0.0	230.0	230	0.5	1		535.7297297297297	217.0	14.0	2855.0	19822.0	663.5790854922288	0.7356464194454151	0.6843699354187892
growth_another_Set3Cell2.101531	ID3614115	3614115	837	264.7602844238281	8.384248760807395	10.171589543861689	0.0	338.0	338	0.5	1		622.1351351351351	344.0	37.0	2377.0	23019.0	610.1008642548907	0.631643570227318	0.7895140628041665
growth_another_Set3Cell2.101532	ID3581346	3581346	837	231.31210327148438	8.29384604806438	10.143440928317416	0.0	326.0	326	0.5	1		559.3513513513514	322.0	87.0	2068.0	20696.0	546.1933528327479	0.6265091833765959	0.7889313215259763
growth_another_Set3Cell2.101533	ID4201946	4201946	837	222.0890350341797	9.256969209138628	10.76980790759328	0.0	613.0	613	0.5	1		548.4864864864865	410.0	93.0	1556.0	20294.0	414.09114815337335	0.6484489868124925	1.0420781380250748
growth_another_Set3Cell2.101534	ID3716514	3716514	837	401.7577209472656	8.451479424780327	10.340763029277085	0.0	389.0	389	0.5	1		882.3243243243244	593.0	0.0	2662.0	32646.0	736.1761207624035	0.7291066986903298	1.0107548100350663
growth_another_Set3Cell2.101535	ID3411369	3411369	837	75.27600860595703	8.264736742560915	11.278832864827379	0.0	248.0	248	0.5	1		253.21621621621622	129.0	0.0	1424.0	9369.0	344.10852092642835	0.45532647074638105	0.4604564426954774
growth_another_Set3Cell2.101536	ID3546519	3546519	837	226.55154418945312	8.17528089958966	10.19337415851629	0.0	309.0	309	0.5	1		578.4324324324324	285.0	33.0	2257.0	21402.0	582.2028827622693	0.6030964180740584	0.7475416334353803
growth_another_Set3Cell2.101537	ID3122572	3122572	837	166.68992614746094	8.694403525217112	9.192640125121113	0.0	118.0	118	0.5	1		372.81081081081084	172.0	0.0	2099.0	13794.0	477.7693445027072	0.732132033508248	0.6596424996354677
growth_another_Set3Cell2.101538	ID3085707	3085707	837	143.25570678710938	8.508087044069311	9.487917955344297	0.0	100.0	100	0.5	1		340.27027027027026	157.0	0.0	1498.0	12590.0	416.1909717004021	0.7143695106814218	0.6813650027519053
growth_another_Set3Cell2.101539	ID3646866	3646866	837	249.51495361328125	8.489757228602032	10.228363437744147	0.0	357.0	357	0.5	1		612.5135135135135	340.0	29.0	2303.0	22663.0	576.3584254043091	0.5520573739536816	0.756013355845374
growth_another_Set3Cell2.101540	ID3788190	3788190	837	441.5545959472656	8.585365369208613	10.354275032297046	0.0	421.0	421	0.5	1		952.8648648648649	715.0	73.0	3134.0	35256.0	885.0351895754127	0.7807206417468102	0.9440622658226316
growth_another_Set3Cell2.101541	ID4130200	4130200	837	293.064453125	9.139890808420198	10.700365387156737	0.0	580.0	580	0.5	1		643.6486486486486	342.0	0.0	2823.0	23815.0	699.8057752856311	0.7274819702317017	0.7746580640734505
growth_another_Set3Cell2.101542	ID4017559	4017559	837	340.3735046386719	8.934339046373353	10.634447033589538	0.0	532.0	532	0.5	1		786.7027027027027	546.0	51.0	2864.0	29108.0	710.1817789546274	0.6973955637842684	0.9102637125585895
growth_another_Set3Cell2.101543	ID3267997	3267997	837	198.6324005126953	7.798007621245302	9.526828781077523	0.0	184.0	184	0.5	1		456.02702702702703	216.0	21.0	2293.0	16873.0	565.7352387472079	0.7399924938436131	0.6856260131801991
growth_another_Set3Cell2.101544	ID3898774	3898774	837	446.41552734375	8.767851711071625	10.489150667825482	0.0	474.0	474	0.5	1		935.8648648648649	578.0	49.0	3371.0	34627.0	835.6189044375752	0.757223854021729	0.965232815651363
growth_another_Set3Cell2.101545	ID3827082	3827082	837	452.1302185058594	8.698414614983939	10.42158173705393	0.0	440.0	440	0.5	1		1005.7837837837837	677.0	125.0	3182.0	37214.0	840.6543461671566	0.7601901789249133	1.0334270459564048
growth_another_Set3Cell2.101546	ID3478916	3478916	837	101.18035888671875	8.274578370841397	11.208990703412594	0.0	280.0	280	0.5	1		327.6216216216216	181.0	0.0	1731.0	12122.0	399.52335151829163	0.20072099186384018	0.2741644080222636
growth_another_Set3Cell2.101547	ID3136925	3136925	837	146.52658081054688	8.689820374323723	9.161322075113262	0.0	122.0	122	0.5	1		378.8378378378378	196.0	0.0	1833.0	14017.0	461.85294157300723	0.7274588804095369	0.6908445921810166
growth_another_Set3Cell2.101548	ID3511680	3511680	837	91.20929718017578	8.350601739221968	11.25778989482517	0.0	295.0	295	0.5	1		319.18918918918916	180.0	0.0	1688.0	11810.0	377.5518240982023	0.32099285265257416	0.4108624872026412
growth_another_Set3Cell2.101549	ID3767695	3767695	837	445.116455078125	8.560649997097745	10.298742895455195	0.0	416.0	416	0.5	1		940.2432432432432	714.0	139.0	2878.0	34789.0	757.1030461717364	0.7558971850268646	1.0692490393151526
growth_another_Set3Cell2.101550	ID3302793	3302793	837	236.1093292236328	7.682532590964628	9.733494095197639	0.0	201.0	201	0.5	1		536.4864864864865	321.0	66.0	2465.0	19850.0	587.1703624456318	0.7121052408964584	0.7600433819005471
growth_another_Set3Cell2.101551	ID3411336	3411336	837	220.02841186523438	7.734034580897901	10.094661891249693	0.0	248.0	248	0.5	1		507.7027027027027	256.0	0.0	2288.0	18785.0	585.9550544417428	0.6879849314831776	0.7062940164426819
growth_another_Set3Cell2.101552	ID4271612	4271612	837	65.78215026855469	9.494601050199318	10.950956757435984	0.0	645.0	645	0.5	1		202.1891891891892	200.0	0.0	448.0	7481.0	129.90527271777646	0.3809614247958352	0.8587378438974517
growth_another_Set3Cell2.101553	ID3481077	3481077	837	240.43333435058594	7.912599158707135	10.21040624847375	0.0	281.0	281	0.5	1		579.1621621621622	291.0	46.0	2281.0	21429.0	587.2042287878268	0.5638834358734153	0.7112560269528582
growth_another_Set3Cell2.101554	ID3446262	3446262	837	81.79705047607422	8.162697277714054	10.970806106214797	0.0	265.0	265	0.5	1		314.2432432432432	162.0	0.0	1551.0	11627.0	354.5970643957421	0.19908710528781812	0.2942748910001
growth_another_Set3Cell2.101555	ID4269445	4269445	837	75.64524841308594	9.47417005729925	10.953350979918804	0.0	642.0	642	0.5	1		220.0810810810811	192.0	0.0	568.0	8143.0	156.6950999691897	0.4249859499042574	0.8377632025455838
growth_another_Set3Cell2.101556	ID4019705	4019705	837	359.3813781738281	8.924427916869783	10.62399234136514	0.0	531.0	531	0.5	1		800.3783783783783	633.0	82.0	2776.0	29614.0	701.9790813340741	0.7086769340020417	0.9457786671578604
growth_another_Set3Cell2.101557	ID3161589	3161589	837	189.20277404785156	8.523440529089743	9.020056237883285	0.0	134.0	134	0.5	1		430.4594594594595	202.0	0.0	2315.0	15927.0	530.8866061491743	0.721513935527723	0.6796646212118895
growth_another_Set3Cell2.101558	ID3790334	3790334	837	424.01702880859375	8.628150580066828	10.368999935591003	0.0	424.0	424	0.5	1		967.4324324324324	636.0	76.0	3222.0	35795.0	896.7381179877725	0.7736819762126085	0.9411779289966938
growth_another_Set3Cell2.101559	ID3374587	3374587	837	242.37474060058594	7.7103711684634035	9.990324668935012	0.0	232.0	232	0.5	1		522.4594594594595	221.0	0.0	2486.0	19331.0	646.1829631938016	0.7984006555174432	0.7178959802256848
growth_another_Set3Cell2.101560	ID3087845	3087845	837	140.7559051513672	8.586836800346745	9.462138448631185	0.0	99.0	99	0.5	1		339.7027027027027	197.0	0.0	1538.0	12569.0	394.16760851648326	0.7089446040508431	0.7150433657720183
growth_another_Set3Cell2.101561	ID3513848	3513848	837	98.98478698730469	8.37900569853126	11.233157134866921	0.0	297.0	297	0.5	1		327.0	142.0	0.0	1855.0	12099.0	419.7882402672408	0.24234675239278147	0.30390780598262235
growth_another_Set3Cell2.101562	ID4232592	4232592	837	126.64959716796875	9.370358514854923	10.846892624579707	0.0	627.0	627	0.5	1		353.4594594594595	244.0	34.0	1065.0	13078.0	278.19493511191376	0.48294346580052455	0.8275458888259813
growth_another_Set3Cell2.101563	ID3048954	3048954	837	105.62623596191406	8.598803459409478	9.734262064157411	0.0	81.0	81	0.5	1		270.5135135135135	160.0	0.0	1233.0	10009.0	290.8846298240384	0.6116566635107631	0.7058840521413237
growth_another_Set3Cell2.101564	ID3900911	3900911	837	425.4722595214844	8.768785275137438	10.48591743587671	0.0	473.0	473	0.5	1		949.8108108108108	652.0	36.0	3448.0	35143.0	865.7830058468538	0.7268936607317088	0.9235562109089394
growth_another_Set3Cell2.101565	ID3528168	3528168	837	221.8905792236328	8.05387618009274	10.244677742029095	0.0	300.0	300	0.5	1		560.081081081081	335.0	0.0	2385.0	20723.0	568.9170696438384	0.543772988886541	0.6935313973948075
growth_another_Set3Cell2.101566	ID3681753	3681753	837	274.19134521484375	8.48355219695615	10.37928909957334	0.0	373.0	373	0.5	1		768.8648648648649	612.0	115.0	2524.0	28448.0	568.6319920144683	0.6264172299762711	1.0415507814393712
growth_another_Set3Cell2.101567	ID4093402	4093402	837	296.04241943359375	9.056719372080314	10.6686977427018	0.0	563.0	563	0.5	1		705.8378378378378	554.0	55.0	2909.0	26116.0	689.2105191011232	0.6873237817899437	0.8343455953991167
growth_another_Set3Cell2.101568	ID3372503	3372503	837	88.7044906616211	8.341418691929066	11.68410331669799	0.0	230.0	230	0.5	1		217.13513513513513	87.0	0.0	1284.0	8034.0	296.7023538612169	0.6031528273178519	0.5506701682978856
growth_another_Set3Cell2.101569	ID4056536	4056536	837	319.3632507324219	8.94015147535217	10.650992862047444	0.0	543.0	543	0.5	1		727.4054054054054	467.0	25.0	3127.0	26914.0	709.501564459142	0.6924889520292682	0.8389579018345097
growth_another_Set3Cell2.101570	ID3866076	3866076	837	465.84710693359375	8.743234043389357	10.467199296684612	0.0	460.0	460	0.5	1		970.1081081081081	693.0	147.0	3351.0	35894.0	871.8207251934751	0.755130250966903	0.9574926703843881
growth_another_Set3Cell2.101571	ID3233241	3233241	837	169.0300750732422	8.007219106617114	9.310341364434077	0.0	170.0	170	0.5	1		436.86486486486484	193.0	0.0	2205.0	16164.0	566.8375802135408	0.7111325773114026	0.6405977259448308
growth_another_Set3Cell2.101572	ID4304296	4304296	837	39.878902435302734	9.510074130484247	11.051830094358063	0.0	660.0	660	0.5	1		159.43243243243242	135.0	0.0	431.0	5899.0	108.73018096302542	0.3175724723275762	0.7068461458888281
growth_another_Set3Cell2.101573	ID3513823	3513823	837	233.5998077392578	8.007728912537022	10.257123217210177	0.0	297.0	297	0.5	1		559.5945945945946	351.0	3.0	2324.0	20705.0	570.0946051830862	0.5689531872230558	0.7119067717696954
growth_another_Set3Cell2.101574	ID3446232	3446232	837	221.953857421875	7.870550950680575	10.125636189395385	0.0	265.0	265	0.5	1		518.5945945945946	304.0	24.0	2251.0	19188.0	534.4033256019412	0.5676883150755366	0.702811829973041
growth_another_Set3Cell2.101575	ID3614156	3614156	837	111.28227233886719	8.479315350591634	11.357709322231244	0.0	338.0	338	0.5	1		371.8918918918919	175.0	0.0	1762.0	13760.0	439.21766204770796	0.3785616060612629	0.4650260651414233
growth_another_Set3Cell2.101576	ID3581384	3581384	837	131.90191650390625	8.400464978779494	11.331514403915282	0.0	326.0	326	0.5	1		368.5405405405405	226.0	0.0	1633.0	13636.0	414.82416586861063	0.39351980822869476	0.5017699712249575
growth_another_Set3Cell2.101577	ID3978812	3978812	837	379.4841003417969	8.90145887506248	10.594357435939363	0.0	513.0	513	0.5	1		892.4054054054054	663.0	70.0	2790.0	33019.0	755.1211256576089	0.7315948685133443	0.9986192369757653
growth_another_Set3Cell2.101578	ID3583538	3583538	837	233.534912109375	8.305782448459334	10.168514874127137	0.0	328.0	328	0.5	1		589.081081081081	341.0	38.0	2163.0	21796.0	572.1103903957686	0.6199072484357687	0.7880645672647826
growth_another_Set3Cell2.101579	ID3649073	3649073	837	125.13993835449219	8.502697965800753	11.327618354339089	0.0	354.0	354	0.5	1		396.27027027027026	214.0	77.0	1798.0	14662.0	430.7977515060898	0.33532177456996165	0.461980754482784
growth_another_Set3Cell2.101580	ID3941941	3941941	837	387.5457763671875	8.800501833270024	10.526273266480272	0.0	492.0	492	0.5	1		860.2972972972973	541.0	46.0	2942.0	31831.0	813.6438227322016	0.6921386967089307	0.8649706995436803
growth_another_Set3Cell2.101581	ID3548707	3548707	837	251.37152099609375	8.213105030009864	10.156912550054091	0.0	313.0	313	0.5	1		584.1351351351351	347.0	2.0	2339.0	21613.0	601.290517792179	0.6335038963511723	0.7535083780982518
growth_another_Set3Cell2.101582	ID4204127	4204127	837	185.41323852539062	9.253952700252222	10.795094380975609	0.0	615.0	615	0.5	1		469.2162162162162	414.0	0.0	1420.0	17361.0	393.31540461505887	0.6615789815150968	0.9499981545080897
growth_another_Set3Cell2.101583	ID3374636	3374636	837	104.23274993896484	8.32761645498559	11.679261730912481	0.0	232.0	232	0.5	1		233.35135135135135	123.0	0.0	1311.0	8634.0	294.00020939299196	0.6522957599400127	0.6266852071329646
growth_another_Set3Cell2.101584	ID3124751	3124751	837	171.1892852783203	8.72356207468727	9.224724802422989	0.0	115.0	115	0.5	1		367.5405405405405	173.0	0.0	1889.0	13599.0	452.06529731116615	0.7078786283315681	0.6739627167520481
growth_another_Set3Cell2.101585	ID3481105	3481105	837	106.63008117675781	8.311915854957373	11.186838372291943	0.0	281.0	281	0.5	1		351.86486486486484	196.0	0.0	1680.0	13019.0	399.286945146676	0.29311922312145794	0.3995089570487025
growth_another_Set3Cell2.101586	ID3608082	3608082	837	258.0078430175781	8.386633489407348	10.170638891297155	0.0	340.0	340	0.5	1		603.2702702702703	388.0	0.0	2374.0	22321.0	605.8724493859453	0.6512486702747228	0.7854075708741864
growth_another_Set3Cell2.101587	ID4132375	4132375	837	290.40753173828125	9.155037357854761	10.697903110635133	0.0	583.0	583	0.5	1		695.6756756756756	412.0	52.0	2936.0	25740.0	695.237571468042	0.7281747696916095	0.8432406745721265
growth_another_Set3Cell2.101588	ID3616286	3616286	837	235.7779541015625	8.408709764679495	10.189042272994435	0.0	343.0	343	0.5	1		576.5945945945946	305.0	62.0	2185.0	21334.0	572.3880026044619	0.6159196124536024	0.7679170696651693
growth_another_Set3Cell2.101589	ID4167187	4167187	837	275.9921569824219	9.242339596607824	10.743721283944796	0.0	598.0	598	0.5	1		609.1621621621622	455.0	71.0	2399.0	22539.0	590.661470702951	0.7338929886637618	0.8730411633808998
growth_another_Set3Cell2.101590	ID3270172	3270172	837	209.02842712402344	7.809700464180628	9.573707542445284	0.0	186.0	186	0.5	1		466.27027027027026	190.0	13.0	2220.0	17252.0	567.8976653044615	0.7480898924571944	0.7027286551072697
growth_another_Set3Cell2.101591	ID3304962	3304962	837	207.6177520751953	7.671515872390381	9.749287446623107	0.0	203.0	203	0.5	1		485.6756756756757	244.0	55.0	2232.0	17970.0	555.686265103993	0.739565890404966	0.7431605982502621
growth_another_Set3Cell2.101592	ID3196417	3196417	837	183.71177673339844	8.223097639354748	9.10073296837322	0.0	150.0	150	0.5	1		425.4594594594595	160.0	21.0	2327.0	15742.0	548.0395157384281	0.7347043543816393	0.657602492917978
growth_another_Set3Cell2.101593	ID3829257	3829257	837	439.8302001953125	8.728346248698136	10.425185785394705	0.0	444.0	444	0.5	1		989.6216216216217	734.0	195.0	3075.0	36616.0	788.1479116451624	0.7386324205666532	1.0668713047747782
growth_another_Set3Cell2.101594	ID3718668	3718668	837	391.68841552734375	8.455049942101073	10.33687141526217	0.0	390.0	390	0.5	1		893.972972972973	540.0	87.0	2807.0	33077.0	740.2769934470658	0.7334556155768766	1.0219302250482942
growth_another_Set3Cell2.101595	ID3339783	3339783	837	218.4055938720703	7.691292485064464	9.871144585502357	0.0	216.0	216	0.5	1		501.1621621621622	261.0	0.0	2581.0	18543.0	637.4630932024183	0.7533213352347244	0.6755725176403249
growth_another_Set3Cell2.101596	ID3528195	3528195	837	102.26366424560547	8.350337478467333	11.25636051415403	0.0	300.0	300	0.5	1		320.6216216216216	127.0	0.0	1903.0	11863.0	442.65790348701506	0.3526239766258185	0.37764986737574946
growth_another_Set3Cell2.101597	ID3649035	3649035	837	248.5896453857422	8.420958571320188	10.216748107823138	0.0	354.0	354	0.5	1		633.2162162162163	362.0	71.0	2357.0	23429.0	599.0911234312975	0.545925571335533	0.7465071908249005
growth_another_Set3Cell2.101598	ID3831417	3831417	837	454.54193115234375	8.734356023510909	10.430605670312948	0.0	442.0	442	0.5	1		985.5135135135135	703.0	78.0	3215.0	36464.0	841.3514466361587	0.7619571643789951	1.0130954028214665
growth_another_Set3Cell2.101599	ID4341255	4341255	837	26.4924259185791	9.627336910524217	11.003070774397393	0.0	675.0	675	0.5	1		100.4054054054054	83.0	0.0	301.0	3715.0	79.42517773891889	0.3064001298420255	0.5929821555140806
growth_another_Set3Cell2.101600	ID4245002	4245002	837	124.96276092529297	9.361588246627305	10.848694858091712	0.0	632.0	632	0.5	1		328.2432432432432	256.0	0.0	1003.0	12145.0	269.1772862100579	0.49563298094047215	0.808206883329544
growth_another_Set3Cell2.101601	ID4021873	4021873	837	353.19549560546875	8.916546705547235	10.621340000711955	0.0	529.0	529	0.5	1		795.4594594594595	549.0	0.0	3031.0	29432.0	770.2888922199758	0.7185406602192271	0.8635469367714236
growth_another_Set3Cell2.101602	ID3516027	3516027	837	104.4710693359375	8.350593448722053	11.241923191890894	0.0	298.0	298	0.5	1		327.2972972972973	151.0	0.0	1821.0	12110.0	419.97704069950623	0.3343645706415214	0.39056436574452813
growth_another_Set3Cell2.101603	ID3090016	3090016	837	134.80284118652344	8.656745442316266	9.465748288186779	0.0	98.0	98	0.5	1		327.43243243243245	138.0	5.0	1563.0	12115.0	407.1468845338075	0.6952753463483484	0.6596554545890475
growth_another_Set3Cell2.101604	ID4169324	4169324	837	268.520751953125	9.245153140231864	10.730119968061858	0.0	600.0	600	0.5	1		627.8648648648649	380.0	74.0	2320.0	23231.0	567.9122664129931	0.7114548390444426	0.9191720737626823
growth_another_Set3Cell2.101605	ID3964522	3964522	837	372.2588195800781	8.892377367775746	10.593723444510289	0.0	507.0	507	0.5	1		866.7027027027027	664.0	43.0	2780.0	32068.0	734.5760631088468	0.7120853159640423	0.9814541187899756
growth_another_Set3Cell2.101606	ID3683950	3683950	837	284.2449645996094	8.467918918719853	10.40311530650668	0.0	375.0	375	0.5	1		763.8108108108108	598.0	104.0	2212.0	28261.0	551.94820800898	0.6711417791130588	1.1115229827743855
growth_another_Set3Cell2.101607	ID3219048	3219048	837	183.09693908691406	8.065692651719669	9.281265886717758	0.0	165.0	165	0.5	1		439.56756756756755	191.0	14.0	2424.0	16264.0	563.9714601004273	0.710474768956022	0.6474861712837315
growth_another_Set3Cell2.101608	ID3448430	3448430	837	80.95166778564453	8.171162624689513	10.982812679677876	0.0	267.0	267	0.5	1		314.0	183.0	0.0	1710.0	11618.0	363.2416551002927	0.16464273614008812	0.24440711825667108
growth_another_Set3Cell2.101609	ID4234778	4234778	837	118.66626739501953	9.369167285353935	10.845443810308481	0.0	629.0	629	0.5	1		343.4864864864865	274.0	10.0	1101.0	12709.0	266.87019541567616	0.46690861065330425	0.8193480095031968
growth_another_Set3Cell2.101610	ID3198574	3198574	837	184.3223114013672	8.215584079412046	9.100916395622498	0.0	153.0	153	0.5	1		431.0	195.0	0.0	2196.0	15947.0	554.5958989310245	0.7436156763590392	0.6628700297073812
growth_another_Set3Cell2.101611	ID3792487	3792487	837	426.48651123046875	8.625002114355182	10.368289331357389	0.0	423.0	423	0.5	1		948.918918918919	553.0	101.0	3071.0	35110.0	886.7847784232898	0.754390010935389	0.9202602310379626
growth_another_Set3Cell2.101612	ID3583574	3583574	837	110.25221252441406	8.437522389242554	11.338697125564302	0.0	328.0	328	0.5	1		341.64864864864865	172.0	0.0	1668.0	12641.0	418.4551095143644	0.3387269475181653	0.4131602872878733
growth_another_Set3Cell2.101613	ID3051086	3051086	837	96.03459930419922	8.610154626604187	9.658426210684532	0.0	84.0	84	0.5	1		286.0810810810811	193.0	0.0	1080.0	10585.0	273.5422350467188	0.6086120745271184	0.7913780181453136
growth_another_Set3Cell2.101614	ID3448406	3448406	837	232.62295532226562	7.885316584596155	10.122612143958634	0.0	267.0	267	0.5	1		557.3783783783783	354.0	0.0	2267.0	20623.0	544.0754314201985	0.5602890124631532	0.7357462443333447
growth_another_Set3Cell2.101615	ID3608146	3608146	837	132.25167846679688	8.476495367596495	11.317731652258292	0.0	340.0	340	0.5	1		365.5405405405405	158.0	0.0	1895.0	13525.0	476.05797934673853	0.3777431693186215	0.42105036653191413
growth_another_Set3Cell2.101616	ID4058712	4058712	837	329.50762939453125	8.99566055653723	10.650735911672083	0.0	548.0	548	0.5	1		776.1621621621622	475.0	24.0	2961.0	28718.0	692.1845656853185	0.6794128438303477	0.9072705919149343
growth_another_Set3Cell2.101617	ID4095579	4095579	837	284.7565002441406	9.048957319073294	10.678237384814542	0.0	564.0	564	0.5	1		696.4054054054054	565.0	47.0	2603.0	25767.0	657.3490726420044	0.6947508453143514	0.8685989482009473
growth_another_Set3Cell2.101618	ID3515996	3515996	837	238.1693115234375	8.026298090385197	10.263480007509656	0.0	298.0	298	0.5	1		575.8918918918919	346.0	30.0	2563.0	21308.0	602.4475903338805	0.5692543883253691	0.6935291559277595
growth_another_Set3Cell2.101619	ID3753552	3753552	837	430.6888122558594	8.511922874625308	10.301994718586874	0.0	407.0	407	0.5	1		950.4054054054054	621.0	196.0	3083.0	35165.0	758.6504633396895	0.7607756125192072	1.0825544108811451
growth_another_Set3Cell2.101620	ID4306477	4306477	837	32.401485443115234	9.621050776058622	11.117061864026992	0.0	662.0	662	0.5	1		133.56756756756758	122.0	0.0	330.0	4942.0	88.60102223530573	0.23152714081017495	0.5668265721363371
growth_another_Set3Cell2.101621	ID3903051	3903051	837	423.6409606933594	8.78318527165853	10.481931355250973	0.0	475.0	475	0.5	1		942.1081081081081	608.0	164.0	3416.0	34858.0	820.5912767898178	0.7297031136719152	0.968675852089947
growth_another_Set3Cell2.101622	ID3868234	3868234	837	459.3121032714844	8.740336725187394	10.470666651955568	0.0	461.0	461	0.5	1		968.2702702702703	755.0	108.0	3458.0	35826.0	864.8083811088073	0.7541875480077618	0.9627422630838549
growth_another_Set3Cell2.101623	ID3616325	3616325	837	116.41202545166016	8.523828322885834	11.36601871502791	0.0	343.0	343	0.5	1		387.81081081081084	200.0	0.0	1899.0	14349.0	474.80726135500015	0.389875387739763	0.4582289360413864
growth_another_Set3Cell2.101624	ID3548741	3548741	837	122.49147033691406	8.408235041317734	11.304047702724315	0.0	313.0	313	0.5	1		338.6756756756757	176.0	0.0	1627.0	12531.0	404.27383830311896	0.37909490626835346	0.46056630136254345
growth_another_Set3Cell2.101625	ID3014238	3014238	837	77.78633117675781	8.639425847710415	10.294345605556671	0.0	65.0	65	0.5	1		218.27027027027026	127.0	0.0	1059.0	8076.0	264.3570448222388	0.5276439673446969	0.5703645452545981
growth_another_Set3Cell2.101626	ID3339844	3339844	837	51.75502014160156	8.429009182186634	12.05674548390235	0.0	216.0	216	0.5	1		174.78378378378378	115.0	0.0	967.0	6467.0	241.23629899323186	0.4778157784005827	0.46852057037377864
growth_another_Set3Cell2.101627	ID3905208	3905208	837	415.3741760253906	8.78098046724237	10.486721592440313	0.0	478.0	478	0.5	1		919.8648648648649	625.0	85.0	3463.0	34035.0	841.9585026116905	0.6959198677814562	0.8966382193604924
growth_another_Set3Cell2.101628	ID3450551	3450551	837	229.2661895751953	7.875095803597835	10.128229458911854	0.0	268.0	268	0.5	1		563.9459459459459	351.0	31.0	2489.0	20866.0	563.8631111432172	0.5643150610623549	0.7215911631968667
growth_another_Set3Cell2.101629	ID3833534	3833534	837	471.41650390625	8.72177968663115	10.426561894401102	0.0	441.0	441	0.5	1		998.6486486486486	711.0	94.0	2988.0	36950.0	830.9229545851146	0.7804357777337112	1.053641372721425
growth_another_Set3Cell2.101630	ID3651250	3651250	837	117.81480407714844	8.510662230491345	11.305457285862499	0.0	358.0	358	0.5	1		381.18918918918916	163.0	34.0	1811.0	14104.0	456.89056785076116	0.32619311323782696	0.4104179982270121
growth_another_Set3Cell2.101631	ID3585713	3585713	837	217.94485473632812	8.295594963881546	10.154304854762291	0.0	329.0	329	0.5	1		581.5945945945946	333.0	75.0	2122.0	21519.0	595.8911841127567	0.6118416172173611	0.740969012562792
growth_another_Set3Cell2.101632	ID3272354	3272354	837	203.19435119628906	7.831676512907851	9.52711964690336	0.0	185.0	185	0.5	1		447.7567567567568	215.0	5.0	2133.0	16567.0	535.294851533319	0.7415371397526122	0.712326734672694
growth_another_Set3Cell2.101633	ID3053245	3053245	837	90.21208953857422	8.628560568623543	9.636056497195549	0.0	85.0	85	0.5	1		274.18918918918916	128.0	0.0	1258.0	10145.0	343.573608305883	0.6145818588319729	0.6075474398092523
growth_another_Set3Cell2.101634	ID3618464	3618464	837	252.92279052734375	8.411227853616259	10.19056444855412	0.0	344.0	344	0.5	1		616.0540540540541	325.0	37.0	2402.0	22794.0	599.853775975906	0.6733686325970654	0.8265415238029088
growth_another_Set3Cell2.101635	ID4206298	4206298	837	204.22406005859375	9.25760922494738	10.745006126967397	0.0	614.0	614	0.5	1		527.4864864864865	421.0	92.0	1613.0	19517.0	387.20003598639795	0.6251847557860787	1.0481213910499143
growth_another_Set3Cell2.101636	ID4308698	4308698	837	33.824703216552734	9.54578434159671	11.07550934342705	0.0	663.0	663	0.5	1		117.51351351351352	103.0	0.0	309.0	4348.0	79.98042177850694	0.2915343310864846	0.6633120190200305
growth_another_Set3Cell2.101637	ID3376786	3376786	837	248.28341674804688	7.714098323002548	9.989303216791102	0.0	233.0	233	0.5	1		540.8108108108108	217.0	20.0	2961.0	20010.0	680.7873235305427	0.785468232403266	0.6989408074057567
growth_another_Set3Cell2.101638	ID3651222	3651222	837	255.26918029785156	8.467793959800655	10.24095853119094	0.0	358.0	358	0.5	1		633.3243243243244	351.0	87.0	2183.0	23433.0	573.2547452947973	0.5765889003000138	0.8080836480901088
growth_another_Set3Cell2.101639	ID3163798	3163798	837	177.44126892089844	8.389735382635745	9.022279282307721	0.0	138.0	138	0.5	1		396.86486486486484	182.0	23.0	1951.0	14684.0	492.92901011099866	0.7100947635111491	0.6686277576497311
growth_another_Set3Cell2.101640	ID3413661	3413661	837	219.30564880371094	7.772620513705172	10.081738441155586	0.0	250.0	250	0.5	1		519.6486486486486	320.0	17.0	2362.0	19227.0	560.1471640072324	0.6681506385055446	0.7431505065038121
growth_another_Set3Cell2.101641	ID3483291	3483291	837	88.67131042480469	8.28915114228349	11.200375145608042	0.0	282.0	282	0.5	1		338.2432432432432	190.0	44.0	1600.0	12515.0	377.49565158683214	0.27469453791882287	0.3861811498196075
growth_another_Set3Cell2.101642	ID3341954	3341954	837	226.00595092773438	7.689061815395044	9.90387524144508	0.0	218.0	218	0.5	1		502.2972972972973	258.0	4.0	2541.0	18585.0	578.6912372310886	0.7456929836841416	0.7415426271658894
growth_another_Set3Cell2.101643	ID3980940	3980940	837	390.14996337890625	8.894357664709569	10.58325573594862	0.0	510.0	510	0.5	1		901.7027027027027	705.0	141.0	2691.0	33363.0	756.9786385091452	0.7166159272280929	0.9945418472503411
growth_another_Set3Cell2.101644	ID3874442	3874442	837	468.21441650390625	8.750898438543881	10.462372878751719	0.0	462.0	462	0.5	1		970.2432432432432	700.0	41.0	3467.0	35899.0	867.0542532495173	0.759843657273439	0.9663056192266749
growth_another_Set3Cell2.101645	ID3016348	3016348	837	72.98286437988281	8.601296152363783	10.280588790340962	0.0	66.0	66	0.5	1		210.9189189189189	120.0	0.0	1112.0	7804.0	261.52749785086104	0.5572288549816047	0.577177414662701
growth_another_Set3Cell2.101646	ID3483264	3483264	837	214.73248291015625	7.897758305745695	10.244699626896217	0.0	282.0	282	0.5	1		533.8108108108108	280.0	0.0	2360.0	19751.0	590.7445320120213	0.5678298219870512	0.6545411071764463
growth_another_Set3Cell2.101647	ID3843725	3843725	837	448.3603820800781	8.737531878003107	10.45985292361458	0.0	451.0	451	0.5	1		970.1891891891892	652.0	164.0	3157.0	35897.0	809.4092783505016	0.7540650363530477	1.0305791709421488
growth_another_Set3Cell2.101648	ID3307148	3307148	837	208.24435424804688	7.669109006868342	9.770008577986621	0.0	204.0	204	0.5	1		484.6756756756757	207.0	31.0	2450.0	17933.0	578.1012048101984	0.7404497375605473	0.7133644180126337
growth_another_Set3Cell2.101649	ID3129071	3129071	837	163.34779357910156	8.694095872159028	9.170217357095897	0.0	121.0	121	0.5	1		394.6216216216216	163.0	20.0	1865.0	14601.0	481.83263296105855	0.7453467121823385	0.6995057525959191
growth_another_Set3Cell2.101650	ID3092205	3092205	837	141.43638610839844	8.726429081207371	9.35361973303333	0.0	102.0	102	0.5	1		390.56756756756755	199.0	63.0	1892.0	14451.0	468.8421044647323	0.6314491406935242	0.6448584618524614
growth_another_Set3Cell2.101651	ID3378934	3378934	837	234.6951446533203	7.708486173488422	9.997175779945634	0.0	234.0	234	0.5	1		529.6756756756756	255.0	6.0	2781.0	19598.0	671.4829795995516	0.7422640888488078	0.6721241195332418
growth_another_Set3Cell2.101652	ID3983092	3983092	837	397.15728759765625	8.901072322358134	10.595259616581764	0.0	511.0	511	0.5	1		896.4324324324324	755.0	65.0	2795.0	33168.0	754.6430554514772	0.7260633427105443	0.9993641314462391
growth_another_Set3Cell2.101653	ID3237627	3237627	837	191.5390167236328	8.012949528578103	9.330057985328793	0.0	171.0	171	0.5	1		436.86486486486484	182.0	4.0	2030.0	16164.0	549.9354084376214	0.727364038835111	0.6690111895744093
growth_another_Set3Cell2.101654	ID3485439	3485439	837	100.55921173095703	8.313470710268918	11.182617741606814	0.0	283.0	283	0.5	1		325.43243243243245	225.0	12.0	1729.0	12041.0	388.0605293951892	0.2866616115224409	0.3736771573634647
growth_another_Set3Cell2.101655	ID3518201	3518201	837	229.3079833984375	8.022055122474315	10.250003216548327	0.0	296.0	296	0.5	1		586.2972972972973	326.0	47.0	2328.0	21693.0	578.5044830741911	0.5641428912632998	0.7310613999910163
growth_another_Set3Cell2.101656	ID4273807	4273807	837	57.12921142578125	9.483956285433745	10.973402948437675	0.0	646.0	646	0.5	1		190.7027027027027	161.0	20.0	541.0	7056.0	132.34694826370088	0.3930620640297815	0.8131367262563499
growth_another_Set3Cell2.101657	ID4024047	4024047	837	358.61212158203125	8.926058901937274	10.632372503866959	0.0	530.0	530	0.5	1		822.2972972972973	563.0	0.0	2982.0	30425.0	748.6975307108288	0.7184047217299832	0.9183245157019895
growth_another_Set3Cell2.101658	ID3944169	3944169	837	380.0687561035156	8.80078115814337	10.517729010737531	0.0	494.0	494	0.5	1		834.6216216216217	628.0	0.0	3061.0	30881.0	824.1224070135102	0.7060102468214402	0.8382185615460085
growth_another_Set3Cell2.101659	ID3485408	3485408	837	218.14279174804688	7.926857214697674	10.245961411626054	0.0	283.0	283	0.5	1		539.2162162162163	341.0	0.0	2327.0	19951.0	591.7736586424434	0.575338248362996	0.6655592746202685
growth_another_Set3Cell2.101660	ID4236951	4236951	837	132.47149658203125	9.379129183012285	10.851547127280925	0.0	628.0	628	0.5	1		337.0	302.0	0.0	1130.0	12469.0	280.030653084027	0.48075541847986825	0.7814391769863177
growth_another_Set3Cell2.101661	ID3344105	3344105	837	229.60182189941406	7.691886566397043	9.883350735163948	0.0	217.0	217	0.5	1		500.7567567567568	203.0	35.0	2568.0	18528.0	620.4383488669481	0.7483495624843485	0.6909305887727506
growth_another_Set3Cell2.101662	ID3200749	3200749	837	194.05955505371094	8.234509979643676	9.085405654994315	0.0	151.0	151	0.5	1		438.4594594594595	169.0	0.0	2235.0	16223.0	593.3163197277277	0.7407559303549882	0.6289417130943339
growth_another_Set3Cell2.101663	ID3585750	3585750	837	104.31444549560547	8.441666887792634	11.32731748287753	0.0	329.0	329	0.5	1		350.8378378378378	191.0	0.0	1885.0	12981.0	437.8691784282349	0.3458391132772643	0.41178735697092145
growth_another_Set3Cell2.101664	ID3450576	3450576	837	81.9176025390625	8.208244245284128	11.034337078450312	0.0	268.0	268	0.5	1		317.72972972972974	174.0	0.0	1614.0	11756.0	370.5288749168506	0.17435337872104997	0.2546228397619108
growth_another_Set3Cell2.101665	ID4060890	4060890	837	309.83709716796875	8.987002639831687	10.656832285093147	0.0	546.0	546	0.5	1		755.027027027027	481.0	44.0	3135.0	27936.0	680.4082714928707	0.7147187485982874	0.9250499571832987
growth_another_Set3Cell2.101666	ID3794654	3794654	837	435.675048828125	8.633651386457585	10.37726568891394	0.0	426.0	426	0.5	1		992.972972972973	583.0	132.0	3157.0	36740.0	823.1123349312145	0.7758464232307869	1.0540923731679235
growth_another_Set3Cell2.101667	ID4171477	4171477	837	268.8497314453125	9.223232610500556	10.71789774073335	0.0	597.0	597	0.5	1		565.7567567567568	339.0	31.0	2406.0	20933.0	599.3971696354321	0.7377642877526137	0.8014414833639215
growth_another_Set3Cell2.101668	ID3342018	3342018	837	70.0248031616211	8.419856434638106	12.008303847408671	0.0	218.0	218	0.5	1		187.75675675675674	98.0	0.0	1076.0	6947.0	244.61652590277856	0.5535171352023154	0.5469590323116371
growth_another_Set3Cell2.101669	ID3376834	3376834	837	94.75374603271484	8.350634194901376	11.629626868234336	0.0	233.0	233	0.5	1		241.27027027027026	130.0	0.0	1319.0	8927.0	305.34685638254524	0.6378068325452205	0.6154132492658697
growth_another_Set3Cell2.101670	ID3413710	3413710	837	99.52609252929688	8.224094843614624	11.243848167830166	0.0	250.0	250	0.5	1		277.94594594594594	117.0	0.0	1516.0	10284.0	363.91230216037445	0.5088262305442737	0.515138333060699
growth_another_Set3Cell2.101671	ID4097733	4097733	837	312.076171875	9.059505845358158	10.664428992414027	0.0	567.0	567	0.5	1		698.4324324324324	521.0	75.0	2743.0	25842.0	679.0482530940124	0.7183850721991192	0.8599843844823863
growth_another_Set3Cell2.101672	ID3618504	3618504	837	132.35189819335938	8.473338618995152	11.334098144016968	0.0	344.0	344	0.5	1		365.8378378378378	177.0	0.0	2107.0	13536.0	476.1873763734371	0.3793406179942621	0.4225699025348583
growth_another_Set3Cell2.101673	ID2985772	2985772	837	49.975486755371094	8.815099494646798	10.655045803032353	0.0	54.0	54	0.5	1		195.45945945945945	135.0	0.0	902.0	7232.0	224.763652977299	0.31097159231538846	0.4125608789516149
growth_another_Set3Cell2.101674	ID3553074	3553074	837	256.4544372558594	8.212168934852205	10.163566020143904	0.0	314.0	314	0.5	1		612.8378378378378	380.0	64.0	2443.0	22675.0	614.80392147567	0.6576078838648229	0.7909046809740332
growth_another_Set3Cell2.101675	ID3344167	3344167	837	64.50238800048828	8.410151564186059	12.04939131617422	0.0	217.0	217	0.5	1		186.40540540540542	111.0	0.0	860.0	6897.0	210.14392679773064	0.487286936309754	0.5812482515298134
growth_another_Set3Cell2.101676	ID3417900	3417900	837	101.36477661132812	8.249651746208558	11.213352342954407	0.0	252.0	252	0.5	1		275.9189189189189	138.0	41.0	1457.0	10209.0	325.6428154331725	0.3483312157237748	0.4377899432496649
growth_another_Set3Cell2.101677	ID3620654	3620654	837	258.7030334472656	8.381447472636976	10.180018438973145	0.0	345.0	345	0.5	1		612.4594594594595	355.0	28.0	2304.0	22661.0	597.1161060833514	0.6503254792555992	0.8083691325231981
growth_another_Set3Cell2.101678	ID3378985	3378985	837	79.12095642089844	8.336878527793282	11.592690973058914	0.0	234.0	234	0.5	1		216.16216216216216	104.0	0.0	1045.0	7998.0	278.2671092387386	0.5345371023757142	0.5411881227423538
growth_another_Set3Cell2.101679	ID3907367	3907367	837	431.0305480957031	8.781061963827476	10.487608395509701	0.0	477.0	477	0.5	1		941.9459459459459	640.0	78.0	3407.0	34852.0	845.4952837093622	0.7271926938280612	0.9381094313291874
growth_another_Set3Cell2.101680	ID3518229	3518229	837	91.55620574951172	8.372500182333482	11.204579173903777	0.0	296.0	296	0.5	1		334.1081081081081	206.0	9.0	1761.0	12362.0	398.5205824730445	0.23851268426234373	0.3229068631448548
growth_another_Set3Cell2.101681	ID3723025	3723025	837	388.5250549316406	8.46147830062928	10.35513885939348	0.0	388.0	388	0.5	1		898.5405405405405	586.0	55.0	2995.0	33246.0	757.6485770899108	0.7458599634678525	1.013322649619858
growth_another_Set3Cell2.101682	ID3686162	3686162	837	322.2501525878906	8.468618660108307	10.393467976541542	0.0	376.0	376	0.5	1		825.5405405405405	632.0	125.0	2397.0	30545.0	573.7732127763544	0.6506491154731597	1.1342798377519645
growth_another_Set3Cell2.101683	ID3309342	3309342	837	212.29733276367188	7.6871965868817265	9.745566681400074	0.0	202.0	202	0.5	1		500.5405405405405	260.0	52.0	2466.0	18520.0	564.351869876439	0.7278575859530834	0.7472359437230736
growth_another_Set3Cell2.101684	ID4310894	4310894	837	46.54368591308594	9.616674565775126	11.132217194174597	0.0	661.0	661	0.5	1		148.94594594594594	134.0	0.0	421.0	5511.0	109.39377037563428	0.34972535397839327	0.7055825052586594
growth_another_Set3Cell2.101685	ID3290891	3290891	837	208.3216552734375	7.763355638179826	9.616008873469779	0.0	195.0	195	0.5	1		475.05405405405406	191.0	67.0	2279.0	17577.0	559.639563863601	0.7469353507736223	0.7258899702465587
growth_another_Set3Cell2.101686	ID3417871	3417871	837	223.30299377441406	7.7714423756441535	10.087496043903545	0.0	252.0	252	0.5	1		512.7297297297297	319.0	12.0	2325.0	18971.0	555.8959059556548	0.6491102839953093	0.7260956081151184
growth_another_Set3Cell2.101687	ID4241277	4241277	837	126.68345642089844	9.398131438351015	10.899048632835145	0.0	631.0	631	0.5	1		348.1621621621622	274.0	51.0	949.0	12882.0	244.4873904398427	0.5184503674772569	0.9724374749797162
growth_another_Set3Cell2.101688	ID4138877	4138877	837	282.45758056640625	9.19186155223984	10.709269538882646	0.0	587.0	587	0.5	1		665.2162162162163	442.0	11.0	2629.0	24613.0	684.5137014753668	0.7512007320180953	0.8337402152820729
growth_another_Set3Cell2.101689	ID3848057	3848057	837	460.8178405761719	8.742090368831226	10.428814492863715	0.0	448.0	448	0.5	1		987.7567567567568	705.0	94.0	3188.0	36547.0	856.4170325452628	0.7804868165845453	1.0111638111974874
growth_another_Set3Cell2.101690	ID3239796	3239796	837	178.97496032714844	8.039216384076	9.318688093411211	0.0	169.0	169	0.5	1		434.3783783783784	235.0	15.0	2065.0	16072.0	512.7143102781158	0.6790580331424226	0.6852735045252528
growth_another_Set3Cell2.101691	ID3985269	3985269	837	355.6788635253906	8.884636282107984	10.589263085653931	0.0	516.0	516	0.5	1		858.7567567567568	632.0	87.0	2742.0	31774.0	753.4832964824623	0.7142382848569987	0.9497263097186212
growth_another_Set3Cell2.101692	ID3587960	3587960	837	101.28361511230469	8.43950297564335	11.338394966659697	0.0	330.0	330	0.5	1		329.6756756756757	148.0	0.0	1727.0	12198.0	439.34566586471993	0.3322488483473069	0.37427316083032164
growth_another_Set3Cell2.101693	ID3653479	3653479	837	124.07059478759766	8.519148210650966	11.319684495605797	0.0	356.0	356	0.5	1		390.72972972972974	210.0	0.0	1994.0	14457.0	470.751034025456	0.34074481959136355	0.4218890992791534
growth_another_Set3Cell2.101694	ID4173678	4173678	837	258.7257385253906	9.243244968520688	10.719651519843717	0.0	599.0	599	0.5	1		631.6216216216217	436.0	50.0	2503.0	23370.0	569.2549883327697	0.7112959133452609	0.9223703613941675
growth_another_Set3Cell2.101695	ID4275989	4275989	837	49.62047576904297	9.475674204744603	10.935267046619357	0.0	647.0	647	0.5	1		183.54054054054055	157.0	3.0	501.0	6791.0	131.08385666235748	0.3166458959213216	0.6734690861538882
growth_another_Set3Cell2.101696	ID3921772	3921772	837	409.32769775390625	8.777943271704803	10.504716913866703	0.0	484.0	484	0.5	1		896.1621621621622	534.0	0.0	3366.0	33158.0	846.0069776936277	0.7258162631299874	0.8909940249158773
growth_another_Set3Cell2.101697	ID3759971	3759971	837	441.4922790527344	8.532774451548644	10.300883258611455	0.0	411.0	411	0.5	1		934.7837837837837	529.0	162.0	2979.0	34587.0	773.9490413577747	0.7781547923153298	1.0571222910857927
growth_another_Set3Cell2.101698	ID3487593	3487593	837	97.03248596191406	8.32124964265604	11.203711180587153	0.0	285.0	285	0.5	1		323.3243243243243	148.0	0.0	1702.0	11963.0	401.20042470164555	0.23925323197400675	0.3111750322457798
growth_another_Set3Cell2.101699	ID3346286	3346286	837	229.01345825195312	7.6815332660762605	9.901905713079882	0.0	219.0	219	0.5	1		533.8918918918919	268.0	40.0	2697.0	19754.0	616.0495914284004	0.7242707429774744	0.7280532251501707
growth_another_Set3Cell2.101700	ID4239134	4239134	837	118.5044937133789	9.388732539004035	10.856648145319596	0.0	630.0	630	0.5	1		316.7567567567568	256.0	0.0	907.0	11720.0	256.06947900536306	0.4725067758289405	0.7938689284650958
growth_another_Set3Cell2.101701	ID3219310	3219310	837	165.3023681640625	8.139860723473177	9.274682895572848	0.0	162.0	162	0.5	1		418.13513513513516	207.0	4.0	2021.0	15471.0	514.5601769236283	0.7346180487239541	0.6882848637964978
growth_another_Set3Cell2.101702	ID3946334	3946334	837	362.2861633300781	8.801851613403459	10.54171951875062	0.0	495.0	495	0.5	1		871.027027027027	665.0	46.0	3012.0	32228.0	788.8564679503028	0.7063067502652334	0.9141129969785314
growth_another_Set3Cell2.101703	ID4026207	4026207	837	354.1329345703125	8.924734626635203	10.624374336926117	0.0	527.0	527	0.5	1		830.7567567567568	635.0	86.0	2957.0	30738.0	728.8420574752425	0.6868371118179575	0.9282202921570123
growth_another_Set3Cell2.101704	ID3587922	3587922	837	228.26510620117188	8.300967037656829	10.175822439220676	0.0	330.0	330	0.5	1		586.8918918918919	351.0	51.0	2219.0	21715.0	599.2935555850453	0.6674942509045895	0.7840281967980678
growth_another_Set3Cell2.101705	ID3620689	3620689	837	124.3047103881836	8.473238990141269	11.320306624909858	0.0	345.0	345	0.5	1		368.97297297297297	190.0	0.0	1980.0	13652.0	459.45151397475416	0.380971625462919	0.4430908072161199
growth_another_Set3Cell2.101706	ID4063067	4063067	837	310.6093444824219	8.969260770614161	10.651305498613493	0.0	547.0	547	0.5	1		710.7027027027027	419.0	0.0	2855.0	26296.0	694.2929602946546	0.6902322815982517	0.8360342620446006
growth_another_Set3Cell2.101707	ID3487571	3487571	837	241.5454864501953	7.910250511922908	10.246091383661796	0.0	285.0	285	0.5	1		575.2162162162163	243.0	11.0	2542.0	21283.0	642.280491475282	0.5866037357834756	0.6622359262994763
growth_another_Set3Cell2.101708	ID3796816	3796816	837	438.11749267578125	8.631281168271135	10.390761750908183	0.0	428.0	428	0.5	1		1001.2972972972973	543.0	117.0	3134.0	37048.0	872.0416295129515	0.7658228921333411	0.9959488244201267
growth_another_Set3Cell2.101709	ID3452766	3452766	837	82.60073852539062	8.183820790404669	10.949230005046033	0.0	264.0	264	0.5	1		321.8378378378378	211.0	25.0	1573.0	11908.0	342.13882120123833	0.21910191995715922	0.3381200393390873
growth_another_Set3Cell2.101710	ID3094364	3094364	837	136.27120971679688	8.74524663746486	9.304239482121334	0.0	104.0	104	0.5	1		363.02702702702703	213.0	0.0	1851.0	13432.0	448.9291262107643	0.690584159002976	0.6606493141536066
growth_another_Set3Cell2.101711	ID3872591	3872591	837	487.16748046875	8.734298748113979	10.466379374298914	0.0	459.0	459	0.5	1		992.4054054054054	716.0	74.0	3383.0	36719.0	854.7930373117441	0.7739776267813402	1.0130675612853406
growth_another_Set3Cell2.101712	ID3452737	3452737	837	218.80299377441406	7.851703782983211	10.152041688507124	0.0	264.0	264	0.5	1		528.2432432432432	305.0	23.0	2128.0	19545.0	522.2093240053055	0.5620433637094726	0.7279408017782002
growth_another_Set3Cell2.101713	ID3131224	3131224	837	152.54440307617188	8.659873798906967	9.187622367083057	0.0	119.0	119	0.5	1		375.2972972972973	158.0	0.0	1902.0	13886.0	494.57377075085043	0.7165155356503983	0.6335081773359275
[truncated: 2,981 more rows]
