# Supplementary material for: Hundreds of myosin 10s are pushed to the tips of filopodia and could cause traffic jams on actin
Source: eLife. 2024 Oct 31;12:RP90603. doi: 10.7554/eLife.90603 (PMC11527427; doi:10.7554/eLife.90603)
Supplement: Figure 4—source data 9. [file elife-90603-fig4-data9.zip › Figure 4source data 9_240219Set3_nascentCells.csv]

	LABEL	ID	TRACK_ID	QUALITY	POSITION_X	POSITION_Y	POSITION_Z	POSITION_T	FRAME	RADIUS	VISIBILITY	MANUAL_SPOT_COLOR	MEAN_INTENSITY_CH1	MEDIAN_INTENSITY_CH1	MIN_INTENSITY_CH1	MAX_INTENSITY_CH1	TOTAL_INTENSITY_CH1	STD_INTENSITY_CH1	CONTRAST_CH1	SNR_CH1
nascent_Set3Cell1.32600	ID2600487	2600487	1058	137.19192504882812	22.754507507627523	7.917001190742934	0.0	182.0	182	0.5	1		361.81081081081084	285.0	0.0	984.0	13387.0	259.9577783920815	0.5231264478474081	0.9560474250634509
nascent_Set3Cell1.32601	ID2681898	2681898	1058	136.50448608398438	23.021322945016365	7.249838979811749	0.0	227.0	227	0.5	1		370.18918918918916	254.0	0.0	992.0	13697.0	256.03405132020123	0.4537319997734424	0.9025495584156595
nascent_Set3Cell1.32602	ID2616867	2616867	1058	131.10537719726562	22.962463977447758	7.086420281246815	0.0	191.0	191	0.5	1		406.4864864864865	376.0	37.0	860.0	15040.0	233.92361308075922	0.4766200565665111	1.121774582538488
nascent_Set3Cell1.32603	ID2620449	2620449	1058	141.61148071289062	22.968050494071537	7.139970985268742	0.0	193.0	193	0.5	1		404.5135135135135	409.0	14.0	895.0	14967.0	237.87609071643692	0.4584541436231141	1.0690926930514661
nascent_Set3Cell1.32604	ID2685486	2685486	1058	135.17079162597656	23.04873812404072	7.2598842149341944	0.0	229.0	229	0.5	1		396.81081081081084	288.0	30.0	1204.0	14682.0	291.04723154668727	0.4496053270523634	0.8457299111359678
nascent_Set3Cell1.32605	ID2640431	2640431	1058	159.86688232421875	22.98662774851773	7.31265920315149	0.0	205.0	205	0.5	1		403.43243243243245	333.0	0.0	1146.0	14927.0	302.46501547383224	0.5037540380973599	0.8936498544282119
nascent_Set3Cell1.32606	ID2432546	2432546	1058	152.7378387451172	21.05022335978248	5.360513239532455	0.0	91.0	91	0.5	1		357.18918918918916	227.0	0.0	1123.0	13216.0	311.7949680512854	0.57613523124327	0.8375102988786681
nascent_Set3Cell1.32607	ID2566176	2566176	1058	108.85041046142578	23.252885627156573	5.93713997860992	0.0	166.0	166	0.5	1		318.2432432432432	197.0	0.0	1064.0	11775.0	292.9020888174641	0.4409457574407975	0.6649733710792035
nascent_Set3Cell1.32608	ID2559031	2559031	1058	152.3392791748047	22.791542220712923	5.56266497671141	0.0	159.0	159	0.5	1		362.3783783783784	240.0	5.0	1286.0	13408.0	349.31960464048706	0.5232028033978527	0.7126587880084662
nascent_Set3Cell1.32609	ID2674744	2674744	1058	143.1542205810547	23.031445335342816	7.273868440135151	0.0	224.0	224	0.5	1		364.6756756756757	343.0	0.0	1012.0	13493.0	271.62822366589944	0.4979291380944655	0.8925615430269564
nascent_Set3Cell1.32610	ID2709048	2709048	1058	113.88375854492188	23.11403022144653	7.22818653548975	0.0	243.0	243	0.5	1		399.8918918918919	345.0	46.0	927.0	14796.0	227.2421351510058	0.3701976246574024	0.9508984741786921
nascent_Set3Cell1.32611	ID2705464	2705464	1058	131.1602325439453	23.114368894720403	7.301020186520143	0.0	240.0	240	0.5	1		378.13513513513516	331.0	40.0	825.0	13991.0	237.12809034619082	0.41229340051218866	0.9310553025668242
nascent_Set3Cell1.32612	ID2647613	2647613	1058	153.38494873046875	22.954231424541227	7.267242594219491	0.0	208.0	208	0.5	1		429.94594594594594	404.0	0.0	1193.0	15908.0	285.59761378029236	0.4267652148191331	0.9005872210417948
nascent_Set3Cell1.32613	ID2339385	2339385	1058	47.64006042480469	20.69737983658776	5.362292998865586	0.0	38.0	38	0.5	1		201.32432432432432	156.0	0.0	796.0	7449.0	179.04578155290866	0.26287887988406294	0.46811887000499586
nascent_Set3Cell1.32614	ID2562618	2562618	1058	140.16763305664062	23.017455827647076	5.6321839714530935	0.0	163.0	163	0.5	1		356.86486486486484	288.0	46.0	987.0	13204.0	272.70590204285827	0.5164969020511453	0.8913852501542686
nascent_Set3Cell1.32615	ID2551864	2551864	1058	139.39207458496094	22.524497361931328	5.445012495051994	0.0	153.0	153	0.5	1		382.72972972972974	317.0	6.0	1114.0	14161.0	305.86340893432305	0.5247059797912871	0.8612407686811635
nascent_Set3Cell1.32616	ID2528774	2528774	1058	157.81396484375	22.303932763425255	5.25502723061035	0.0	140.0	140	0.5	1		433.27027027027026	360.0	2.0	1118.0	16031.0	287.1940544734952	0.5678232237054618	1.0927718491175855
nascent_Set3Cell1.32617	ID2701825	2701825	1058	129.60662841796875	23.10389707653385	7.266783527828034	0.0	238.0	238	0.5	1		381.2432432432432	372.0	44.0	816.0	14106.0	229.83428878281043	0.40216744587478476	0.9515341138972939
nascent_Set3Cell1.32618	ID2443279	2443279	1058	132.38453674316406	21.092832072967884	5.340528594156745	0.0	95.0	95	0.5	1		352.18918918918916	245.0	0.0	1158.0	13031.0	296.89212760771454	0.4935539827768239	0.7840090410671569
nascent_Set3Cell1.32619	ID2649093	2649093	1058	135.5310821533203	22.962918241776897	7.242349403324639	0.0	210.0	210	0.5	1		403.2162162162162	314.0	0.0	1173.0	14919.0	299.2036778531321	0.5125838570412617	0.9133695343232664
nascent_Set3Cell1.32620	ID2436112	2436112	1058	133.40115356445312	21.07436849364946	5.312696531751343	0.0	94.0	94	0.5	1		350.2972972972973	246.0	0.0	1230.0	12961.0	306.0933830698716	0.5180207700446473	0.7810562288325252
nascent_Set3Cell1.32621	ID2677791	2677791	1058	143.63121032714844	23.026462363771472	7.278407577429416	0.0	228.0	228	0.5	1		366.8378378378378	317.0	0.0	933.0	13573.0	258.32381848214305	0.47981207663910086	0.9208826199561575
nascent_Set3Cell1.32622	ID2525210	2525210	1058	146.22984313964844	22.311865907462806	5.271870046957107	0.0	141.0	141	0.5	1		409.1081081081081	327.0	18.0	996.0	15137.0	289.8047028013275	0.5116287778764674	0.955591915894067
nascent_Set3Cell1.32623	ID2689131	2689131	1058	122.76634979248047	23.075358868414476	7.247607557796642	0.0	235.0	235	0.5	1		364.3783783783784	331.0	32.0	845.0	13482.0	229.137434663051	0.4215549702230684	0.9431420401774959
nascent_Set3Cell1.32624	ID2514530	2514530	1058	173.443603515625	22.109031454180716	5.182412621265947	0.0	133.0	133	0.5	1		422.81081081081084	322.0	37.0	987.0	15644.0	294.22986458416017	0.5688062336620451	1.0420399464975934
nascent_Set3Cell1.32625	ID2651246	2651246	1058	140.09364318847656	22.98571360551647	7.283937110183886	0.0	209.0	209	0.5	1		387.02702702702703	345.0	0.0	992.0	14320.0	268.23025830705876	0.4754206362533541	0.9298774096945125
nascent_Set3Cell1.32626	ID2396771	2396771	1058	112.63532257080078	20.898817222600375	5.2413649515994125	0.0	66.0	66	0.5	1		279.43243243243245	170.0	0.0	1066.0	10339.0	266.14297959101907	0.4693595322673106	0.6707634038226383
nascent_Set3Cell1.32627	ID2544750	2544750	1058	143.53433227539062	22.47742727426465	5.437278138209513	0.0	151.0	151	0.5	1		389.2432432432432	277.0	44.0	1190.0	14402.0	301.16536666435945	0.5028892686171947	0.8649508611445214
nascent_Set3Cell1.32628	ID2403950	2403950	1058	108.16202545166016	20.971155313832742	5.246828738321421	0.0	74.0	74	0.5	1		300.5405405405405	214.0	0.0	1073.0	11120.0	260.63902182846624	0.5188693060295491	0.787827609323812
nascent_Set3Cell1.32629	ID2521707	2521707	1058	128.3772735595703	22.254240682090384	5.247627690981813	0.0	137.0	137	0.5	1		370.02702702702703	220.0	0.0	1193.0	13691.0	307.30210312098836	0.5074801555266759	0.8107097013901978
nascent_Set3Cell1.32630	ID2418283	2418283	1058	118.039794921875	20.979971384216363	5.3126230826502026	0.0	80.0	80	0.5	1		319.4054054054054	212.0	0.0	1079.0	11818.0	280.86359475528127	0.5211465976394525	0.7792299627618905
nascent_Set3Cell1.32631	ID2400374	2400374	1058	110.815185546875	20.992212612611166	5.243468067512951	0.0	71.0	71	0.5	1		316.6756756756757	234.0	6.0	914.0	11717.0	261.34705045356986	0.46709455038198316	0.7715672672481662
nascent_Set3Cell1.32632	ID2654832	2654832	1058	148.27175903320312	22.991639214805264	7.2501637285348535	0.0	213.0	213	0.5	1		396.5945945945946	343.0	26.0	1091.0	14674.0	282.2458010178224	0.4970494971318983	0.9330668836507526
nascent_Set3Cell1.32633	ID2518140	2518140	1058	143.06289672851562	22.191887321883616	5.225129402197942	0.0	136.0	136	0.5	1		399.13513513513516	336.0	0.0	1129.0	14768.0	295.7208858744041	0.5286886918370577	0.9335743804876061
nascent_Set3Cell1.32634	ID2591302	2591302	1058	131.28810119628906	23.600965171075455	6.8840091710803675	0.0	175.0	175	0.5	1		360.81081081081084	301.0	37.0	809.0	13350.0	206.76541160318726	0.5346642452190964	1.2159043560895524
nascent_Set3Cell1.32635	ID2507335	2507335	1058	164.18467712402344	21.965335498858323	5.190885124465964	0.0	129.0	129	0.5	1		409.4054054054054	306.0	0.0	1183.0	15148.0	319.94994916388094	0.5905724232070886	0.9502135906421668
nascent_Set3Cell1.32636	ID2342977	2342977	1058	55.43733215332031	20.718855752475598	5.305365314438022	0.0	39.0	39	0.5	1		189.86486486486487	159.0	0.0	585.0	7025.0	158.43596010203444	0.3449567344023402	0.6147197325404438
nascent_Set3Cell1.32637	ID2425414	2425414	1058	130.94589233398438	21.002106659694576	5.309658519579396	0.0	84.0	84	0.5	1		360.72972972972974	223.0	0.0	1208.0	13347.0	310.51871017600433	0.4807669844033277	0.7543485704342148
nascent_Set3Cell1.32638	ID2644047	2644047	1058	163.84140014648438	22.974208512206822	7.320420206204616	0.0	206.0	206	0.5	1		419.13513513513516	323.0	0.0	1231.0	15508.0	296.95277983789515	0.522157101465689	0.9683634287417296
nascent_Set3Cell1.32639	ID2548303	2548303	1058	142.15126037597656	22.444240512157812	5.449550155244347	0.0	152.0	152	0.5	1		410.1081081081081	303.0	23.0	1306.0	15174.0	329.1769858115661	0.5031740475357018	0.8340802760196614
nascent_Set3Cell1.32640	ID2503756	2503756	1058	185.23944091796875	21.930994486718646	5.2031735854632695	0.0	128.0	128	0.5	1		427.5945945945946	285.0	0.0	1136.0	15821.0	324.0374172032418	0.5892347471484966	0.9785146621709083
nascent_Set3Cell1.32641	ID2332232	2332232	1058	43.30326461791992	20.575685842290877	5.519355945051417	0.0	35.0	35	0.5	1		181.43243243243242	132.0	0.0	641.0	6713.0	165.02180673079752	0.18968437626738552	0.3505931155504186
nascent_Set3Cell1.32642	ID2469960	2469960	1058	122.7095947265625	21.397376290402683	5.111526927025042	0.0	104.0	104	0.5	1		312.8918918918919	264.0	0.0	972.0	11577.0	268.2629083343204	0.5692594031119094	0.8462119415494094
nascent_Set3Cell1.32643	ID2463316	2463316	1058	120.17577362060547	21.465120734751327	5.087703309928757	0.0	105.0	105	0.5	1		331.3783783783784	254.0	0.0	987.0	12261.0	261.20834078814806	0.5414894909488519	0.8912849795822223
nascent_Set3Cell1.32644	ID2466388	2466388	1058	104.64788055419922	21.597748150573533	4.921164189498016	0.0	108.0	108	0.5	1		279.1081081081081	198.0	0.0	920.0	10327.0	243.24059691586848	0.5202984518975633	0.7853985018869084
nascent_Set3Cell1.32645	ID2510932	2510932	1058	150.7251739501953	21.964788448649077	5.2154228700438825	0.0	131.0	131	0.5	1		404.4864864864865	299.0	0.0	1035.0	14966.0	299.2876377167792	0.5416747144641455	0.9497100804259218
nascent_Set3Cell1.32646	ID2393171	2393171	1058	107.27250671386719	20.923760572685485	5.262355280518665	0.0	69.0	69	0.5	1		281.7027027027027	209.0	17.0	1024.0	10423.0	261.1657482290663	0.483018018665096	0.7026219206388145
nascent_Set3Cell1.32647	ID2421853	2421853	1058	117.54000854492188	21.002330932314326	5.314918230729448	0.0	82.0	82	0.5	1		296.02702702702703	179.0	0.0	1124.0	10953.0	283.6778774210956	0.5028655865744895	0.6983412027222754
nascent_Set3Cell1.32648	ID2491997	2491997	1058	136.7095947265625	21.984974705731045	5.144881533921697	0.0	125.0	125	0.5	1		383.2432432432432	279.0	31.0	1066.0	14180.0	286.30455864393826	0.4983017715829439	0.8903676608354183
nascent_Set3Cell1.32649	ID2335832	2335832	1058	49.923255920410156	20.244022812221058	5.88900506573086	0.0	32.0	32	0.5	1		292.1621621621622	284.0	40.0	588.0	10810.0	132.63787659000843	0.19374331715469803	0.7149936467874896
nascent_Set3Cell1.32650	ID2499163	2499163	1058	152.37789916992188	21.88837056318394	5.194212902519701	0.0	122.0	122	0.5	1		387.27027027027026	275.0	25.0	1046.0	14329.0	302.69746985770837	0.5039030213977409	0.8573585712238203
nascent_Set3Cell1.32651	ID2478683	2478683	1058	119.14484405517578	21.659432353710653	4.98394596094946	0.0	114.0	114	0.5	1		343.7567567567568	279.0	0.0	1080.0	12719.0	245.7770450140856	0.5255682637292678	0.9636901224414041
nascent_Set3Cell1.32652	ID2604121	2604121	1058	177.63909912109375	22.886299861672867	7.143729452516731	0.0	184.0	184	0.5	1		430.8918918918919	363.0	0.0	1036.0	15943.0	312.6294206479209	0.5496289650273837	0.9777106774776458
nascent_Set3Cell1.32653	ID2624086	2624086	1058	129.5425567626953	22.95840536671939	7.224171733104247	0.0	196.0	196	0.5	1		386.94594594594594	399.0	0.0	918.0	14317.0	229.39460736008135	0.4491997841239623	1.045703039902329
nascent_Set3Cell1.32654	ID2452128	2452128	1058	125.99409484863281	21.187139344577997	5.280185807916443	0.0	100.0	100	0.5	1		323.35135135135135	247.0	0.0	927.0	11964.0	269.4171915879221	0.5100872247904334	0.8108150185591131
nascent_Set3Cell1.32655	ID2357418	2357418	1058	71.8093032836914	20.875884278760097	5.09410590493686	0.0	46.0	46	0.5	1		225.05405405405406	164.0	0.0	754.0	8327.0	188.04017684555635	0.4287566797057383	0.7183214092285449
nascent_Set3Cell1.32656	ID2489518	2489518	1058	149.68641662597656	21.872998483686683	5.196740525452841	0.0	121.0	121	0.5	1		340.4054054054054	277.0	0.0	1097.0	12595.0	300.049482906057	0.5987550537798458	0.8497688802134777
nascent_Set3Cell1.32657	ID2611382	2611382	1058	146.28997802734375	22.94879919899083	7.166886354766017	0.0	189.0	189	0.5	1		418.4054054054054	407.0	46.0	871.0	15481.0	239.13262933864632	0.4933265067996357	1.1560273799038212
nascent_Set3Cell1.32658	ID2448567	2448567	1058	140.36441040039062	21.065524292415876	5.369221796047493	0.0	96.0	96	0.5	1		375.18918918918916	257.0	0.0	1189.0	13882.0	311.6066642631592	0.5646462057496409	0.869028135390794
nascent_Set3Cell1.32659	ID2663101	2663101	1058	153.68634033203125	23.00928421551772	7.279938728279623	0.0	221.0	221	0.5	1		372.1081081081081	261.0	0.0	976.0	13768.0	269.3720871235944	0.5340940563004994	0.9618609540810075
nascent_Set3Cell1.32660	ID2575026	2575026	1058	126.87545776367188	23.497497734220104	6.449556558497366	0.0	169.0	169	0.5	1		340.2972972972973	217.0	0.0	1059.0	12591.0	272.68723077149366	0.5135022677152249	0.8468041618941153
nascent_Set3Cell1.32661	ID2661042	2661042	1058	169.57484436035156	22.983921786500154	7.294487582542111	0.0	219.0	219	0.5	1		402.5135135135135	340.0	0.0	1199.0	14893.0	301.3265690263658	0.5326716605480075	0.9285034014317652
nascent_Set3Cell1.32662	ID2353849	2353849	1058	66.29266357421875	20.74688978782941	5.273293532913113	0.0	43.0	43	0.5	1		193.3783783783784	151.0	0.0	688.0	7155.0	178.00411221082493	0.3616189673675861	0.5770367637252285
nascent_Set3Cell1.32663	ID2375359	2375359	1058	96.13105773925781	20.927509229718343	5.163528391997834	0.0	59.0	59	0.5	1		278.86486486486484	173.0	0.0	1113.0	10318.0	250.28696443195872	0.5093409700205639	0.7519809077479319
nascent_Set3Cell1.32664	ID2455742	2455742	1058	128.57423400878906	21.202389588175997	5.264195885288326	0.0	99.0	99	0.5	1		321.4054054054054	210.0	12.0	923.0	11892.0	259.7312135714599	0.5631329695871266	0.8916082096723739
nascent_Set3Cell1.32665	ID2368186	2368186	1058	77.79987335205078	20.911810843292375	5.09178130112383	0.0	48.0	48	0.5	1		215.24324324324326	162.0	0.0	726.0	7964.0	172.5428135928081	0.3926272418277796	0.7034094362786147
nascent_Set3Cell1.32666	ID2557113	2557113	1058	141.3352508544922	22.72473682779941	5.543753758914172	0.0	158.0	158	0.5	1		364.2432432432432	305.0	0.0	1444.0	13477.0	318.25526140413047	0.49067667677568555	0.7534559495053426
nascent_Set3Cell1.32667	ID2496647	2496647	1058	147.28155517578125	21.911000032602356	5.162956730214022	0.0	123.0	123	0.5	1		361.86486486486484	299.0	19.0	1022.0	13389.0	301.30550776414464	0.5407032356896787	0.8429645602883654
nascent_Set3Cell1.32668	ID2411142	2411142	1058	113.5310287475586	20.991226794343536	5.2967605886618445	0.0	79.0	79	0.5	1		322.7567567567568	222.0	0.0	1101.0	11942.0	278.73926540420905	0.47946856882148114	0.7505188196061935
nascent_Set3Cell1.32669	ID2541189	2541189	1058	149.04867553710938	22.24573265703633	5.339234896295063	0.0	146.0	146	0.5	1		391.5135135135135	310.0	0.0	1086.0	14486.0	293.0478365976015	0.5422849105163049	0.9395094296473617
nascent_Set3Cell1.32670	ID2627724	2627724	1058	136.48500061035156	22.972157258126312	7.241927648247365	0.0	198.0	198	0.5	1		386.35135135135135	321.0	0.0	1065.0	14295.0	263.07838040065974	0.46774100395546075	0.9360160334937374
nascent_Set3Cell1.32671	ID2607745	2607745	1058	144.5306396484375	22.930034806850962	7.152218028385716	0.0	186.0	186	0.5	1		417.13513513513516	351.0	3.0	1034.0	15434.0	280.004480337385	0.5313640674162878	1.0338452035927608
nascent_Set3Cell1.32672	ID2371725	2371725	1058	72.37506866455078	20.89045205946655	5.110718546961654	0.0	49.0	49	0.5	1		221.8108108108108	165.0	0.0	649.0	8207.0	175.96714305641106	0.4433794432982718	0.7744192859269385
nascent_Set3Cell1.32673	ID2578570	2578570	1058	112.07810974121094	23.3875401620999	6.242412027789053	0.0	168.0	168	0.5	1		324.81081081081084	236.0	0.0	1051.0	12018.0	264.92733152883824	0.5051834795819015	0.8229878110301019
nascent_Set3Cell1.32674	ID2537608	2537608	1058	148.46109008789062	22.357656450308816	5.287266936703178	0.0	144.0	144	0.5	1		371.94594594594594	349.0	0.0	1028.0	13762.0	289.33611230865375	0.5475929422094198	0.9097211357923682
nascent_Set3Cell1.32675	ID2346637	2346637	1058	69.4452896118164	20.71300646962357	5.335664385742797	0.0	40.0	40	0.5	1		207.1081081081081	123.0	0.0	702.0	7663.0	189.77732328292657	0.35058182739473676	0.5665670048800971
nascent_Set3Cell1.32676	ID2386059	2386059	1058	83.62443542480469	20.927929714104014	5.126157449995155	0.0	58.0	58	0.5	1		251.59459459459458	189.0	0.0	848.0	9309.0	221.83357869501327	0.42659834299123606	0.6782994507854327
nascent_Set3Cell1.32677	ID2631321	2631321	1058	137.09857177734375	22.968605576231855	7.188120896679102	0.0	195.0	195	0.5	1		407.18918918918916	382.0	48.0	914.0	15066.0	220.62359068959233	0.47343219131643366	1.186047047834139
nascent_Set3Cell1.32678	ID2582162	2582162	1058	123.04244995117188	23.535317446447465	6.677721616016319	0.0	173.0	173	0.5	1		330.1081081081081	304.0	13.0	806.0	12214.0	212.40563705950612	0.5598997444490428	1.1156648006338168
nascent_Set3Cell1.32679	ID2364572	2364572	1058	88.03357696533203	20.898913563563458	5.164765978544941	0.0	50.0	50	0.5	1		228.78378378378378	152.0	0.0	722.0	8465.0	197.8460590031125	0.4574217825257055	0.7258709502949845
nascent_Set3Cell1.32680	ID2350235	2350235	1058	66.0191421508789	20.729403477345322	5.314478351334898	0.0	41.0	41	0.5	1		206.78378378378378	149.0	0.0	761.0	7651.0	185.18146282545175	0.3807928977243148	0.6158986586066586
nascent_Set3Cell1.32681	ID2457758	2457758	1058	127.42776489257812	21.309687695090876	5.175261522342809	0.0	102.0	102	0.5	1		318.13513513513516	258.0	0.0	899.0	11771.0	243.3763845663021	0.49568345147945336	0.8664189203963583
nascent_Set3Cell1.32682	ID2692757	2692757	1058	104.84298706054688	23.061375793737014	7.211800901314749	0.0	233.0	233	0.5	1		348.0	334.0	30.0	803.0	12876.0	207.5008701454312	0.3797678275290215	0.9232120692218969
nascent_Set3Cell1.32683	ID2533528	2533528	1058	129.63479614257812	22.258293727164723	5.381390375660101	0.0	148.0	148	0.5	1		408.13513513513516	324.0	3.0	1051.0	15101.0	282.98519417121474	0.4554250006255393	0.9026041006196868
nascent_Set3Cell1.32684	ID2658454	2658454	1058	152.166748046875	22.97694795782532	7.270291766483372	0.0	214.0	214	0.5	1		417.1081081081081	350.0	81.0	1102.0	15433.0	293.0362874556081	0.4776395248263808	0.9202143098814515
nascent_Set3Cell1.32685	ID2382491	2382491	1058	98.42442321777344	20.883407800716185	5.172187130900349	0.0	57.0	57	0.5	1		268.18918918918916	199.0	0.0	895.0	9923.0	243.0891283548574	0.5064499035835393	0.7418011895232555
nascent_Set3Cell1.32686	ID2669288	2669288	1058	151.91693115234375	22.971880406693828	7.270751060201108	0.0	216.0	216	0.5	1		424.7027027027027	360.0	38.0	1075.0	15714.0	272.67826634504064	0.4826296859612698	1.0140184009968072
nascent_Set3Cell1.32687	ID2696430	2696430	1058	112.25762939453125	23.090659038597536	7.310253767103129	0.0	237.0	237	0.5	1		386.2432432432432	379.0	74.0	836.0	14291.0	204.57726133628796	0.3924876176342315	1.0643100139106525
nascent_Set3Cell1.32688	ID2475245	2475245	1058	126.32599639892578	21.67300037132367	5.018157679111056	0.0	116.0	116	0.5	1		341.6216216216216	223.0	29.0	893.0	12640.0	258.7596859541205	0.460262024256239	0.8322486173158131
nascent_Set3Cell1.32689	ID2665700	2665700	1058	163.60140991210938	22.999650085959004	7.283119728664105	0.0	218.0	218	0.5	1		393.05405405405406	311.0	0.0	1008.0	14543.0	295.70264211290464	0.5553578829053492	0.9492261125333381
nascent_Set3Cell1.32690	ID2566900	2566900	1058	114.06008911132812	23.219931368970848	5.836568936106388	0.0	165.0	165	0.5	1		298.43243243243245	159.0	0.0	1120.0	11042.0	295.8998085445421	0.4778816696512969	0.6522469246399923
nascent_Set3Cell1.32691	ID2389745	2389745	1058	112.622802734375	20.934643416336844	5.209707891898133	0.0	64.0	64	0.5	1		271.0810810810811	188.0	0.0	966.0	10030.0	249.86378270951937	0.505586483322821	0.7286444171202971
nascent_Set3Cell1.32692	ID2700028	2700028	1058	124.38107299804688	23.07773561544986	7.304338360451196	0.0	236.0	236	0.5	1		374.8918918918919	375.0	2.0	799.0	13871.0	221.69646213081825	0.4263373049282151	1.0109004157486352
nascent_Set3Cell1.32693	ID2598641	2598641	1058	159.2285919189453	22.8560772914381	7.8580883418896015	0.0	180.0	180	0.5	1		379.8918918918919	263.0	0.0	1153.0	14056.0	314.83362306178515	0.5547051979350348	0.8610395451028434
nascent_Set3Cell1.32694	ID2437885	2437885	1058	114.44715118408203	20.996839656074716	5.367849892539253	0.0	88.0	88	0.5	1		320.7027027027027	217.0	0.0	1237.0	11866.0	290.7601020376368	0.47622197686255696	0.7116321658789954
nascent_Set3Cell1.32695	ID2615039	2615039	1058	147.4455108642578	22.948550934499114	7.128348764201846	0.0	188.0	188	0.5	1		415.97297297297297	349.0	0.0	923.0	15391.0	261.17666291085277	0.4930731488909203	1.0519400955665832
nascent_Set3Cell1.32696	ID2530556	2530556	1058	139.29721069335938	22.276199319401734	5.296967780657505	0.0	143.0	143	0.5	1		395.56756756756755	302.0	52.0	932.0	14636.0	266.76816199136704	0.5225390988961636	1.017810703562434
nascent_Set3Cell1.32697	ID2672883	2672883	1058	150.7294921875	23.02453930834065	7.298063994631763	0.0	222.0	222	0.5	1		389.18918918918916	352.0	28.0	936.0	14400.0	263.3256156925867	0.49068842312617555	0.9730083974897112
nascent_Set3Cell1.32698	ID2445054	2445054	1058	126.59110260009766	21.06751053315317	5.346192846442894	0.0	92.0	92	0.5	1		350.81081081081084	232.0	1.0	1348.0	12980.0	328.4859914007697	0.5039399992646969	0.7157056267353552
nascent_Set3Cell1.32699	ID2412793	2412793	1058	123.8607177734375	21.020245870778453	5.277245235378757	0.0	78.0	78	0.5	1		309.7567567567568	233.0	0.0	959.0	11461.0	273.177537449489	0.5221569159549845	0.7779423378859134
nascent_Set3Cell1.32700	ID2361024	2361024	1058	80.43993377685547	20.87183638156043	5.181287690099686	0.0	52.0	52	0.5	1		224.40540540540542	142.0	0.0	806.0	8303.0	193.4348094979948	0.43565734236668197	0.7040814799431371
nascent_Set3Cell1.32701	ID2484439	2484439	1058	107.18043518066406	21.698967162536807	4.906635339278317	0.0	112.0	112	0.5	1		288.72972972972974	177.0	12.0	901.0	10683.0	252.90738847876142	0.4600783241779904	0.7194748245790359
nascent_Set3Cell1.32702	ID2634971	2634971	1058	144.98587036132812	22.952725258044786	7.345387899880354	0.0	201.0	201	0.5	1		392.4054054054054	377.0	0.0	1138.0	14519.0	301.6847563139248	0.49265891756783675	0.8586128400066244
nascent_Set3Cell1.32703	ID2482385	2482385	1058	143.49073791503906	21.801143995417256	5.240398384252207	0.0	119.0	119	0.5	1		359.0	279.0	23.0	1194.0	13283.0	292.0125568076368	0.5527552505718444	0.8752916540316029
nascent_Set3Cell1.32704	ID2571482	2571482	1058	117.90777587890625	22.984433672111766	5.644142644324122	0.0	162.0	162	0.5	1		332.5135135135135	252.0	0.0	1230.0	12303.0	309.8170267917664	0.49760087643065193	0.7132126948560236
nascent_Set3Cell1.32705	ID2585817	2585817	1058	143.5327606201172	23.52307765534354	6.5964796898941165	0.0	171.0	171	0.5	1		362.86486486486484	286.0	0.0	1192.0	13426.0	288.04920125274145	0.542056905635289	0.8856308171339584
nascent_Set3Cell1.32706	ID2595032	2595032	1058	158.87388610839844	22.81704192163459	7.909306270163611	0.0	181.0	181	0.5	1		391.8378378378378	299.0	0.0	1227.0	14498.0	312.1946965092913	0.5697320572469056	0.911078871179756
nascent_Set3Cell1.32707	ID2553635	2553635	1058	147.56588745117188	22.636579182838254	5.511859266710061	0.0	157.0	157	0.5	1		386.86486486486484	322.0	23.0	1331.0	14314.0	337.2604633219259	0.5237549330042872	0.7885638319619581
nascent_Set3Cell1.32708	ID2638638	2638638	1058	148.6066436767578	22.973189012887676	7.255485996121409	0.0	203.0	203	0.5	1		405.05405405405406	350.0	57.0	989.0	14987.0	257.04776317360273	0.49329684995540174	1.0410973550507383
nascent_Set3Cell1.32709	ID2416419	2416419	1058	106.08928680419922	21.010035895244418	5.25793842302369	0.0	76.0	76	0.5	1		293.81081081081084	207.0	20.0	1112.0	10871.0	261.6390471450907	0.5151524085850024	0.7636153021562817
nascent_Set3Cell1.32710	ID2683681	2683681	1058	133.269287109375	23.052141641530227	7.227047737785783	0.0	226.0	226	0.5	1		401.7837837837838	362.0	53.0	921.0	14866.0	240.13308059573214	0.41560599803874354	0.9824485597033237
nascent_Set3Cell1.32711	ID2430763	2430763	1058	129.72935485839844	21.005978531610445	5.370281633394458	0.0	87.0	87	0.5	1		332.7837837837838	210.0	15.0	1081.0	12313.0	296.0740462128365	0.5453258055309677	0.7932823739520986
nascent_Set3Cell1.32712	ID2550071	2550071	1058	145.90988159179688	22.56443254333212	5.494342910346656	0.0	156.0	156	0.5	1		419.18918918918916	364.0	0.0	1323.0	15510.0	331.78028521546855	0.549719246449689	0.896349558783992
nascent_Set3Cell1.32713	ID2341172	2341172	1058	46.14760208129883	20.494577216517683	5.705592260048526	0.0	34.0	34	0.5	1		206.0	171.0	0.0	677.0	7622.0	161.71665893709832	0.22489351362168036	0.4677578133657432
nascent_Set3Cell1.32714	ID2560831	2560831	1058	140.28082275390625	22.795837925303832	5.572701583676586	0.0	160.0	160	0.5	1		364.1081081081081	246.0	0.0	1162.0	13472.0	311.05419175798005	0.49941835639395943	0.7797689991882041
nascent_Set3Cell1.32715	ID2337592	2337592	1058	66.90328979492188	20.694714585404647	5.434907298993327	0.0	37.0	37	0.5	1		195.83783783783784	170.0	0.0	622.0	7246.0	168.22513247192046	0.3157006612688505	0.5586684178878906
nascent_Set3Cell1.32716	ID2564412	2564412	1058	133.54380798339844	22.885686006044747	5.626333993616274	0.0	161.0	161	0.5	1		368.4594594594595	243.0	0.0	1174.0	13633.0	320.14914880017636	0.48483752036264494	0.7515963165908891
nascent_Set3Cell1.32717	ID2512699	2512699	1058	158.7124481201172	22.116151244952967	5.218085963358281	0.0	134.0	134	0.5	1		430.7027027027027	339.0	0.0	1239.0	15936.0	318.0080244327234	0.5175586386744218	0.9238119896618417
nascent_Set3Cell1.32718	ID2434310	2434310	1058	129.67176818847656	21.055080357448876	5.34135476328633	0.0	90.0	90	0.5	1		341.7027027027027	227.0	0.0	1208.0	12643.0	311.16312842702376	0.5511574943831425	0.7803871362594699
nascent_Set3Cell1.32719	ID2462977	2462977	1058	110.18277740478516	21.48514515885077	5.054008098751124	0.0	107.0	107	0.5	1		327.72972972972974	262.0	45.0	988.0	12126.0	226.50590483456477	0.49014000961834997	0.9518299953486006
nascent_Set3Cell1.32720	ID2589443	2589443	1058	155.6829376220703	23.578278832851815	6.992595430141316	0.0	176.0	176	0.5	1		400.1621621621622	337.0	0.0	896.0	14806.0	235.70255661573802	0.5975805301149819	1.27009265210107
nascent_Set3Cell1.32721	ID2618646	2618646	1058	130.35633850097656	22.92353931539942	6.973996489973365	0.0	192.0	192	0.5	1		424.8918918918919	415.0	61.0	859.0	15721.0	230.21605598314042	0.45007738256253804	1.1456945319512921
nascent_Set3Cell1.32722	ID2471696	2471696	1058	111.4976577758789	21.63324186505202	4.961968859689429	0.0	110.0	110	0.5	1		333.97297297297297	229.0	33.0	1162.0	12357.0	308.93171544016775	0.5042462925777814	0.724773968129634
nascent_Set3Cell1.32723	ID2703644	2703644	1058	103.3531723022461	23.10657749280823	7.273665888107567	0.0	239.0	239	0.5	1		366.5945945945946	363.0	88.0	952.0	13564.0	224.87162503914928	0.36649696725468134	0.8744663604553788
nascent_Set3Cell1.32724	ID2441490	2441490	1058	127.01409912109375	21.0190000154501	5.368584458483055	0.0	89.0	89	0.5	1		356.5945945945946	247.0	0.0	1134.0	13194.0	295.90712314090297	0.49449764309177563	0.7974772877192383
nascent_Set3Cell1.32725	ID2680080	2680080	1058	129.13523864746094	23.01286378250706	7.310982702523689	0.0	223.0	223	0.5	1		347.3243243243243	261.0	0.0	1020.0	12851.0	252.59839161690525	0.4823510360898436	0.8948428425810104
nascent_Set3Cell1.32726	ID2527006	2527006	1058	135.46495056152344	22.33938845937019	5.28412783990375	0.0	142.0	142	0.5	1		403.0	343.0	18.0	942.0	14911.0	260.93762558213876	0.52288211035009	1.0605614425975967
nascent_Set3Cell1.32727	ID2707219	2707219	1058	125.92920684814453	23.10845407627119	7.290935788476698	0.0	242.0	242	0.5	1		380.5945945945946	330.0	8.0	1068.0	14082.0	255.11146359750057	0.4625316443055229	0.9436236482066441
nascent_Set3Cell1.32728	ID2366232	2366232	1058	68.95272827148438	20.864078382775183	5.14353694984807	0.0	51.0	51	0.5	1		230.40540540540542	190.0	0.0	808.0	8525.0	188.45076861661295	0.4345094498674057	0.7406628444824381
nascent_Set3Cell1.32729	ID2516326	2516326	1058	132.73023986816406	22.2046439340878	5.22488907122474	0.0	135.0	135	0.5	1		409.2432432432432	372.0	35.0	1189.0	15142.0	284.35154351664823	0.532324153278343	0.9999572837653667
nascent_Set3Cell1.32730	ID2605927	2605927	1058	156.44461059570312	22.951824392198628	7.131955937917917	0.0	185.0	185	0.5	1		421.3783783783784	396.0	8.0	924.0	15591.0	255.5659679299338	0.5483272156419374	1.1678209891276536
nascent_Set3Cell1.32731	ID2519910	2519910	1058	117.44284057617188	22.337508883504512	5.254329484347064	0.0	139.0	139	0.5	1		337.8918918918919	321.0	0.0	1055.0	12502.0	267.19424725425085	0.5074831667154588	0.8514317335065371
nascent_Set3Cell1.32732	ID2334049	2334049	1058	45.20183563232422	20.324586946904024	5.867059214199483	0.0	33.0	33	0.5	1		250.2972972972973	228.0	0.0	592.0	9261.0	139.50146651257526	0.17923245036761332	0.5454118923466668
nascent_Set3Cell1.32733	ID2420071	2420071	1058	121.85115051269531	20.962796471132314	5.305777852890719	0.0	81.0	81	0.5	1		348.97297297297297	278.0	0.0	1123.0	12912.0	296.9171682553988	0.498598044013327	0.7820812752350345
nascent_Set3Cell1.32734	ID2394978	2394978	1058	97.15882873535156	20.913959330608414	5.245356247888089	0.0	65.0	65	0.5	1		268.81081081081084	202.0	4.0	982.0	9946.0	232.10077287413063	0.49027574273616215	0.7620332363753903
nascent_Set3Cell1.32735	ID2402146	2402146	1058	113.93733215332031	20.91763544365749	5.30080701081979	0.0	70.0	70	0.5	1		304.4594594594595	200.0	0.0	1023.0	11265.0	267.0057838111163	0.5216102396591976	0.7817744718255619
nascent_Set3Cell1.32736	ID2387811	2387811	1058	109.31037902832031	20.926026412384353	5.1785685880486	0.0	63.0	63	0.5	1		285.4594594594595	218.0	3.0	961.0	10562.0	242.5999902210535	0.5114523563811489	0.7963323844910161
nascent_Set3Cell1.32737	ID2653024	2653024	1058	166.81153869628906	22.981746157281965	7.274154723433679	0.0	211.0	211	0.5	1		420.94594594594594	339.0	12.0	1052.0	15575.0	287.31263904073654	0.5072246381632666	0.9861067960389148
nascent_Set3Cell1.32738	ID2690912	2690912	1058	43.031612396240234	23.092848148539186	6.303924414209217	0.0	232.0	232	0.5	1		270.0810810810811	287.0	33.0	465.0	9993.0	120.80939495713862	0.17963031276425492	0.6808589516845158
nascent_Set3Cell1.32739	ID2498412	2498412	1058	140.1324920654297	21.945819949482328	5.18981848067707	0.0	126.0	126	0.5	1		377.97297297297297	316.0	30.0	1033.0	13985.0	272.0712209132918	0.5301004048174113	0.9626010756187816
nascent_Set3Cell1.32740	ID2501994	2501994	1058	156.36854553222656	21.95492327461405	5.179816182252938	0.0	127.0	127	0.5	1		398.6756756756757	267.0	11.0	986.0	14751.0	280.9017279775629	0.4980153130922935	0.9436735179168961
nascent_Set3Cell1.32741	ID2389866	2389866	1058	114.03221130371094	20.934862866075797	5.228595289320837	0.0	68.0	68	0.5	1		308.1081081081081	222.0	70.0	891.0	11400.0	237.51266443237455	0.5334174022698613	0.9025123296915434
nascent_Set3Cell1.32742	ID2546537	2546537	1058	130.04579162597656	22.558734856383136	5.485743163897374	0.0	155.0	155	0.5	1		417.43243243243245	325.0	0.0	1368.0	15445.0	317.95313600701706	0.4963805733604052	0.8710153052584954
nascent_Set3Cell1.32743	ID2408811	2408811	1058	115.49371337890625	20.982958979248597	5.287769701406214	0.0	72.0	72	0.5	1		299.1081081081081	220.0	0.0	914.0	11067.0	268.2000480346075	0.5729698592282666	0.8124763087405087
nascent_Set3Cell1.32744	ID2542964	2542964	1058	157.27520751953125	22.361446028319126	5.405376117388686	0.0	149.0	149	0.5	1		400.56756756756755	370.0	0.0	921.0	14821.0	270.2117010111949	0.5216512268896945	1.0164048766826426
nascent_Set3Cell1.32745	ID2407287	2407287	1058	98.11590576171875	21.00310829800212	5.270563670650158	0.0	75.0	75	0.5	1		308.43243243243245	278.0	16.0	993.0	11412.0	241.95621051712598	0.4221046369304488	0.7567315324519609
nascent_Set3Cell1.32746	ID2344822	2344822	1058	50.1480827331543	20.668875506528718	5.442020156781904	0.0	36.0	36	0.5	1		173.48648648648648	131.0	0.0	594.0	6419.0	148.2508425349155	0.2843717924422123	0.5181962114645782
nascent_Set3Cell1.32747	ID2539390	2539390	1058	141.9208526611328	22.319018991558988	5.359516628877608	0.0	147.0	147	0.5	1		396.2972972972973	303.0	44.0	977.0	14663.0	268.1499233290612	0.5257179103910162	1.0184787159899642
nascent_Set3Cell1.32748	ID2398585	2398585	1058	106.6794662475586	20.928780172464222	5.255406555348663	0.0	67.0	67	0.5	1		300.5405405405405	248.0	0.0	928.0	11120.0	235.06058256857418	0.5238306061366701	0.8790375516992506
nascent_Set3Cell1.32749	ID2687304	2687304	1058	121.5999526977539	23.046668369611	7.261372546645935	0.0	230.0	230	0.5	1		356.3243243243243	339.0	0.0	944.0	13184.0	250.32690338547025	0.42516766926085203	0.849302122955557
nascent_Set3Cell1.32750	ID2523460	2523460	1058	123.77661895751953	22.254275447057864	5.22849359062532	0.0	138.0	138	0.5	1		391.56756756756755	319.0	0.0	1158.0	14488.0	295.1702465941892	0.523522940529347	0.9116976802746851
nascent_Set3Cell1.32751	ID2505536	2505536	1058	140.84080505371094	22.028801895940873	5.207008566796151	0.0	132.0	132	0.5	1		408.4594594594595	340.0	0.0	1114.0	15113.0	303.62427389736104	0.5357899427016971	0.9386532813719085
nascent_Set3Cell1.32752	ID2642243	2642243	1058	156.04762268066406	22.965531694481008	7.268342074597465	0.0	207.0	207	0.5	1		416.9189189189189	382.0	0.0	1022.0	15426.0	286.5788991978744	0.4909015550204775	0.9580382054366224
nascent_Set3Cell1.32753	ID2602315	2602315	1058	138.43820190429688	22.83229372648487	7.245507910578657	0.0	183.0	183	0.5	1		389.56756756756755	350.0	41.0	822.0	14414.0	211.62972650632318	0.5004724459890136	1.2279714393880068
nascent_Set3Cell1.32754	ID2645830	2645830	1058	143.83615112304688	22.987885303560763	7.2558146378796184	0.0	204.0	204	0.5	1		402.6756756756757	383.0	0.0	1011.0	14899.0	292.78936817124037	0.4863292369245614	0.9000060889611837
nascent_Set3Cell1.32755	ID2423638	2423638	1058	124.13011169433594	20.983058446424202	5.314722933363477	0.0	83.0	83	0.5	1		338.2972972972973	212.0	26.0	1035.0	12517.0	270.4946975106561	0.4985828845609245	0.8321974207872286
nascent_Set3Cell1.32756	ID2378576	2378576	1058	101.18562316894531	20.923342732924763	5.167646814938366	0.0	60.0	60	0.5	1		261.05405405405406	161.0	0.0	1063.0	9659.0	268.0385488389005	0.4489604135699763	0.6035520211588663
nascent_Set3Cell1.32757	ID2427218	2427218	1058	140.2859344482422	20.98859069751825	5.371167313205443	0.0	86.0	86	0.5	1		363.94594594594594	248.0	0.0	1133.0	13466.0	301.2059968734895	0.5616009134568746	0.8690825273735074
nascent_Set3Cell1.32758	ID2468178	2468178	1058	100.86170196533203	21.63231859607976	4.9384716939512145	0.0	109.0	109	0.5	1		312.35135135135135	225.0	29.0	1046.0	11557.0	260.8848422214309	0.4833279134731144	0.7802418595692301
nascent_Set3Cell1.32759	ID2710868	2710868	1058	116.81828308105469	23.12584914253408	7.244436038741216	0.0	241.0	241	0.5	1		396.97297297297297	365.0	0.0	880.0	14688.0	217.51851600451124	0.4129281997918835	1.0667168457321263
nascent_Set3Cell1.32760	ID2622295	2622295	1058	150.69384765625	22.95517978253432	7.2797963011062645	0.0	197.0	197	0.5	1		394.81081081081084	352.0	0.0	942.0	14608.0	258.4310393549933	0.5049418249016464	1.0251702406647922
nascent_Set3Cell1.32761	ID2593191	2593191	1058	154.16073608398438	22.928115308169463	7.655223673758901	0.0	179.0	179	0.5	1		381.6216216216216	265.0	0.0	1129.0	14120.0	331.4157636691538	0.5311787056384846	0.7989223712357514
nascent_Set3Cell1.32762	ID2369955	2369955	1058	76.3384017944336	20.860462821543727	5.1970443939284	0.0	53.0	53	0.5	1		241.45945945945945	205.0	10.0	725.0	8934.0	184.90697279602136	0.4478330483020837	0.8078274103957156
nascent_Set3Cell1.32763	ID2675104	2675104	1058	143.8234405517578	23.05552574216741	7.325105372627528	0.0	225.0	225	0.5	1		372.35135135135135	332.0	0.0	1017.0	13777.0	262.68709905896026	0.5270368637515147	0.9784432855484044
nascent_Set3Cell1.32764	ID2487725	2487725	1058	135.3479766845703	21.71152117372207	5.073889679346446	0.0	117.0	117	0.5	1		354.97297297297297	273.0	5.0	947.0	13134.0	271.98084966148366	0.541292726754699	0.9167143293877674
nascent_Set3Cell1.32765	ID2373546	2373546	1058	87.0497055053711	20.82998299287337	5.150693344387016	0.0	54.0	54	0.5	1		248.67567567567568	171.0	0.0	890.0	9201.0	226.94456665965004	0.44634387441392265	0.6763033380461927
nascent_Set3Cell1.32766	ID2380714	2380714	1058	95.66754150390625	20.917747801802335	5.168140628224763	0.0	61.0	61	0.5	1		262.18918918918916	173.0	0.0	911.0	9701.0	223.29462821794658	0.5202900428856012	0.8036844477210605
nascent_Set3Cell1.32767	ID2359219	2359219	1058	69.59963989257812	20.92701352595268	5.084233667052668	0.0	47.0	47	0.5	1		204.43243243243242	153.0	0.0	726.0	7564.0	181.85029565560248	0.40810596737744165	0.6516334752029277
nascent_Set3Cell1.32768	ID2694585	2694585	1058	129.94618225097656	23.070279966400538	7.291325270368668	0.0	234.0	234	0.5	1		383.4594594594595	363.0	0.0	927.0	14188.0	222.40523507460114	0.47484997141360713	1.1102301519034545
nascent_Set3Cell1.32769	ID2660280	2660280	1058	155.94134521484375	23.01016735529904	7.277133641698124	0.0	220.0	220	0.5	1		410.0810810810811	321.0	95.0	1119.0	15173.0	278.8396969166632	0.5156495450867203	1.0006932558150023
nascent_Set3Cell1.32770	ID2609588	2609588	1058	141.92239379882812	22.914007990437153	7.1565922897436325	0.0	187.0	187	0.5	1		391.8918918918919	373.0	25.0	961.0	14500.0	254.34925504813958	0.5001265856153976	1.0273486092219821
nascent_Set3Cell1.32771	ID2355639	2355639	1058	69.67442321777344	20.82717264680605	5.16545464114079	0.0	45.0	45	0.5	1		196.83783783783784	145.0	0.0	755.0	7283.0	197.78390473689456	0.45945435592302636	0.6266131303700218
nascent_Set3Cell1.32772	ID2377144	2377144	1058	94.29942321777344	20.884072173095813	5.192703152474695	0.0	56.0	56	0.5	1		251.02702702702703	169.0	0.0	805.0	9288.0	218.36227371636926	0.4604877606253497	0.7249249382788018
nascent_Set3Cell1.32773	ID2457529	2457529	1058	122.43161010742188	21.315556810994895	5.216139748936211	0.0	103.0	103	0.5	1		347.5945945945946	270.0	0.0	946.0	12861.0	265.50208823822624	0.531486030730618	0.908686096346569
nascent_Set3Cell1.32774	ID2633140	2633140	1058	151.37088012695312	22.98004948483022	7.31507385470161	0.0	200.0	200	0.5	1		400.56756756756755	315.0	46.0	903.0	14821.0	243.51631710564428	0.48947073184755124	1.0811164269139173
nascent_Set3Cell1.32775	ID2362808	2362808	1058	83.06006622314453	20.86987298622656	5.16146596549325	0.0	55.0	55	0.5	1		261.3243243243243	210.0	19.0	973.0	9669.0	234.59717887548504	0.45730055294977806	0.6991005493679237
nascent_Set3Cell1.32776	ID2583992	2583992	1058	132.26483154296875	23.595969771523954	6.782082011062043	0.0	174.0	174	0.5	1		348.7027027027027	266.0	37.0	784.0	12902.0	209.95672369758924	0.5422078910967276	1.1678267930645112
nascent_Set3Cell1.32777	ID2625928	2625928	1058	144.5133056640625	22.96559920494381	7.196598259780596	0.0	194.0	194	0.5	1		405.72972972972974	349.0	22.0	946.0	15012.0	246.77133462294924	0.48402314556277704	1.0725006712866763
nascent_Set3Cell1.32778	ID2461060	2461060	1058	116.2188720703125	21.47335209140829	5.041497790686098	0.0	106.0	106	0.5	1		335.5135135135135	209.0	0.0	1087.0	12414.0	275.13073878326173	0.5457203899931218	0.8610733403706367
nascent_Set3Cell1.32779	ID2405765	2405765	1058	134.14369201660156	21.013357320625527	5.245775871361866	0.0	77.0	77	0.5	1		308.64864864864865	194.0	0.0	959.0	11420.0	275.03890797649143	0.5480265164450445	0.7945539983453646
nascent_Set3Cell1.32780	ID2656655	2656655	1058	134.87286376953125	22.99652356001098	7.237868968032832	0.0	212.0	212	0.5	1		385.2432432432432	291.0	9.0	1250.0	14254.0	305.3957728556145	0.46455429580832175	0.8002634977945023
nascent_Set3Cell1.32781	ID2690946	2690946	1058	135.0856170654297	23.07326683296177	7.283815407509937	0.0	232.0	232	0.5	1		373.7837837837838	373.0	0.0	874.0	13830.0	250.74124944686338	0.44437336878859296	0.9172616103361264
nascent_Set3Cell1.32782	ID2580362	2580362	1058	120.20758819580078	23.54184327328018	6.616761846304819	0.0	172.0	172	0.5	1		342.7027027027027	334.0	0.0	906.0	12680.0	233.42758392473016	0.5268397027877398	1.0131655207554238
nascent_Set3Cell1.32783	ID2348429	2348429	1058	70.38235473632812	20.819345132915224	5.250907542413032	0.0	44.0	44	0.5	1		207.02702702702703	161.0	0.0	647.0	7660.0	159.4914638061455	0.39984027229269	0.7415281596898515
nascent_Set3Cell1.32784	ID2535831	2535831	1058	130.13040161132812	22.277448543183944	5.292829761276873	0.0	145.0	145	0.5	1		386.56756756756755	311.0	0.0	965.0	14303.0	279.8384991125874	0.46525766656028245	0.8772582945846785
nascent_Set3Cell1.32785	ID2629531	2629531	1058	139.1625518798828	22.992726426380926	7.271440616822509	0.0	199.0	199	0.5	1		419.9189189189189	307.0	27.0	1027.0	15537.0	262.9156369106488	0.447430747897624	0.9874316707128941
nascent_Set3Cell1.32786	ID2576786	2576786	1058	145.4154815673828	23.50106867208867	6.580333524805497	0.0	170.0	170	0.5	1		356.35135135135135	234.0	64.0	1189.0	13185.0	289.75115915943155	0.510346707640455	0.8311356057940599
nascent_Set3Cell1.32787	ID2453906	2453906	1058	115.21175384521484	21.24073850826425	5.227676983200242	0.0	101.0	101	0.5	1		326.0810810810811	221.0	0.0	892.0	12065.0	249.88534908571108	0.48871180442059947	0.8567556971587919
nascent_Set3Cell1.32788	ID2494877	2494877	1058	156.59796142578125	21.818020969464825	5.238404055469109	0.0	120.0	120	0.5	1		421.9189189189189	321.0	89.0	1296.0	15611.0	295.12665627361287	0.5225237855658154	0.9812790714442299
nascent_Set3Cell1.32789	ID2384280	2384280	1058	91.4967269897461	20.93953399385503	5.192956481252059	0.0	62.0	62	0.5	1		264.81081081081084	214.0	21.0	1078.0	9798.0	230.5187191528703	0.4533411777290475	0.7166664910648085
nascent_Set3Cell1.32790	ID2491288	2491288	1058	142.36573791503906	21.87860344460663	5.176934245062268	0.0	124.0	124	0.5	1		378.56756756756755	286.0	0.0	1086.0	14007.0	293.1698920175563	0.48822554964547155	0.847238689998224
nascent_Set3Cell1.32791	ID2450331	2450331	1058	113.61756134033203	21.15470938117991	5.295929925155117	0.0	98.0	98	0.5	1		302.5945945945946	234.0	0.0	1093.0	11196.0	274.0085622607297	0.4892439527410509	0.7255822475049797
nascent_Set3Cell1.32792	ID2671081	2671081	1058	172.7769775390625	22.981103237551572	7.290739856069445	0.0	215.0	215	0.5	1		425.5135135135135	350.0	44.0	1093.0	15744.0	287.93166836186265	0.5175699247228314	1.008031816700043
nascent_Set3Cell1.32793	ID2587619	2587619	1058	103.76905822753906	23.34292204627176	7.324870935982006	0.0	177.0	177	0.5	1		351.18918918918916	317.0	0.0	715.0	12994.0	158.41714235205416	0.48797836590339533	1.4540284714335938
nascent_Set3Cell1.32794	ID2508770	2508770	1058	156.9686737060547	21.977322713674926	5.188330436631428	0.0	130.0	130	0.5	1		401.02702702702703	320.0	0.0	1113.0	14838.0	306.51585843390137	0.4959452051341831	0.867498433476216
nascent_Set3Cell1.32795	ID2667488	2667488	1058	174.6756134033203	22.97436900146506	7.303358080252951	0.0	217.0	217	0.5	1		443.0810810810811	351.0	0.0	1057.0	16394.0	289.6188470672732	0.522453604694045	1.0500018038524783
nascent_Set3Cell1.32796	ID2351081	2351081	1058	71.53860473632812	20.73840143452084	5.284840930551573	0.0	42.0	42	0.5	1		205.59459459459458	134.0	0.0	685.0	7607.0	171.56541665554917	0.3839897765769201	0.6649648946385676
nascent_Set3Cell1.32797	ID2569708	2569708	1058	131.56808471679688	23.0884052672613	5.692575383813628	0.0	164.0	164	0.5	1		337.2972972972973	223.0	0.0	1147.0	12480.0	292.87529246581545	0.5124161521551802	0.7803898743305223
nascent_Set3Cell1.32798	ID2439670	2439670	1058	130.0412139892578	21.10227295441409	5.331109385357176	0.0	93.0	93	0.5	1		344.7837837837838	231.0	44.0	1207.0	12757.0	302.84641644231476	0.539262429597952	0.7977042077791152
nascent_Set3Cell1.32799	ID2636797	2636797	1058	139.4862518310547	22.99598761492634	7.2528105048604345	0.0	202.0	202	0.5	1		399.5945945945946	353.0	0.0	1022.0	14785.0	275.17706011659914	0.4333788865501176	0.878100289430632
nascent_Set3Cell1.32800	ID2555390	2555390	1058	135.77545166015625	22.499987639555776	5.471690998575748	0.0	154.0	154	0.5	1		411.3243243243243	374.0	21.0	1317.0	15219.0	304.32083344665983	0.4778273517049941	0.8740373863014119
nascent_Set3Cell1.32801	ID2473468	2473468	1058	128.729248046875	21.62841707902856	4.939901210496695	0.0	111.0	111	0.5	1		329.5405405405405	226.0	0.0	1054.0	12193.0	290.18840571396163	0.5161270652770422	0.7731785943185557
nascent_Set3Cell1.32802	ID2612222	2612222	1058	139.77783203125	22.929631191952936	7.190315897539512	0.0	190.0	190	0.5	1		434.5945945945946	414.0	76.0	938.0	16080.0	241.8305719414432	0.44564065414824655	1.1079688820552742
nascent_Set3Cell1.32803	ID2698231	2698231	1058	108.17799377441406	23.077780718934125	7.265930561552175	0.0	231.0	231	0.5	1		351.4054054054054	286.0	0.0	941.0	13002.0	259.81921700583564	0.444878921850165	0.8328706110138485
nascent_Set3Cell1.32804	ID2446791	2446791	1058	144.80990600585938	21.109113355270512	5.338311599621007	0.0	97.0	97	0.5	1		351.2162162162162	256.0	34.0	1120.0	12995.0	296.6969212227573	0.5814903792707601	0.870497433743166
nascent_Set3Cell1.32805	ID2476993	2476993	1058	127.59138488769531	21.663403712738965	4.9877384053834355	0.0	115.0	115	0.5	1		347.5135135135135	309.0	0.0	999.0	12858.0	267.45494133712623	0.4914310569812962	0.8562695172823245
nascent_Set3Cell1.32806	ID2480587	2480587	1058	147.00588989257812	21.79679144784561	5.163820846526232	0.0	118.0	118	0.5	1		383.18918918918916	321.0	23.0	1174.0	14178.0	271.4596182203245	0.5529245981991698	1.005202480154565
nascent_Set3Cell1.32807	ID2573256	2573256	1058	112.57464599609375	23.32437658776625	6.086963159749366	0.0	167.0	167	0.5	1		299.0	140.0	11.0	1032.0	11063.0	287.29727151893076	0.5048393341076268	0.6982850326240065
nascent_Set3Cell1.32808	ID2412497	2412497	1058	114.21314239501953	20.96507912087142	5.262147920573364	0.0	73.0	73	0.5	1		285.1081081081081	201.0	3.0	897.0	10549.0	244.5084392753691	0.5400745825001351	0.817819940822881
nascent_Set3Cell1.32809	ID2532318	2532318	1058	157.27944946289062	22.437228366513388	5.441355948388235	0.0	150.0	150	0.5	1		400.3783783783784	316.0	44.0	1074.0	14814.0	293.04572560830377	0.5192033297801741	0.9338707785236001
nascent_Set3Cell1.32810	ID2428381	2428381	1058	117.47578430175781	21.03216634687634	5.3112065805071405	0.0	85.0	85	0.5	1		326.4864864864865	197.0	0.0	1125.0	12080.0	294.36934676068483	0.4983517558213313	0.7377765265598639
nascent_Set3Cell1.32811	ID2596829	2596829	1058	146.56846618652344	22.969950488238236	7.549007449023615	0.0	178.0	178	0.5	1		364.94594594594594	283.0	0.0	1105.0	13503.0	291.7241796577668	0.5415644170937317	0.8789710201359133
nascent_Set3Cell1.32812	ID2484185	2484185	1058	110.3853988647461	21.66092620866603	4.921686793001985	0.0	113.0	113	0.5	1		330.8918918918919	243.0	0.0	1080.0	12243.0	280.407618356621	0.47460839443891434	0.7596001220329603
nascent_Set3Cell1.32813	ID2698199	2698199	1058	57.855133056640625	23.05375233417174	6.35622804573579	0.0	231.0	231	0.5	1		306.3243243243243	286.0	42.0	644.0	11334.0	132.6178834207627	0.23439551077877016	0.8772115547934196
nascent_Set3Cell1.48873	ID2551846	2551846	3403	125.21154022216797	49.595188123097394	4.496246109233496	0.0	153.0	153	0.5	1		350.02702702702703	224.0	0.0	1263.0	12951.0	316.36542570670167	0.5987598342014177	0.8287279578519358
nascent_Set3Cell1.48874	ID2689064	2689064	3403	267.1441650390625	48.99941206041235	5.109819944269652	0.0	235.0	235	0.5	1		654.4054054054054	474.0	66.0	1617.0	24213.0	458.8505844595372	0.6111651226199879	1.08199211227439
nascent_Set3Cell1.48875	ID2508836	2508836	3403	86.3449478149414	47.629467753553364	6.218437081812411	0.0	130.0	130	0.5	1		610.3513513513514	622.0	235.0	833.0	22583.0	136.32481966412595	0.1641033215599545	1.2622948704872132
nascent_Set3Cell1.48876	ID2654763	2654763	3403	200.57110595703125	48.92650144972934	5.036948212436395	0.0	213.0	213	0.5	1		540.1891891891892	435.0	40.0	1454.0	19987.0	372.98948732860777	0.5649659304409561	1.0456748538521428
nascent_Set3Cell1.48877	ID2651180	2651180	3403	218.42991638183594	48.95513517259623	5.005381700029056	0.0	209.0	209	0.5	1		566.3243243243244	441.0	69.0	1344.0	20954.0	397.6150465277002	0.5750008040453056	1.039968231190188
nascent_Set3Cell1.48878	ID2525219	2525219	3403	88.04061889648438	48.525799281294304	5.415486635672671	0.0	141.0	141	0.5	1		337.05405405405406	241.0	79.0	890.0	12471.0	232.2490217592059	0.3480445577356314	0.7493871765362555
nascent_Set3Cell1.48879	ID2527011	2527011	3403	86.02288055419922	48.64233843051482	5.285461286497805	0.0	142.0	142	0.5	1		312.6216216216216	222.0	33.0	971.0	11567.0	239.5449796954578	0.33536844605822713	0.6555155861546333
nascent_Set3Cell1.48880	ID2605857	2605857	3403	177.08016967773438	48.95800165883969	4.882237008645088	0.0	185.0	185	0.5	1		475.4594594594595	423.0	48.0	1169.0	17592.0	339.8935776741657	0.5154136565212133	0.9515360664773754
nascent_Set3Cell1.48881	ID2560811	2560811	3403	127.45175170898438	49.07706595848104	4.8177939766444196	0.0	160.0	160	0.5	1		382.05405405405406	264.0	76.0	922.0	14136.0	271.0900778898599	0.4732902112461161	0.905483216144287
nascent_Set3Cell1.48882	ID2564395	2564395	3403	127.27191162109375	49.036055933407425	4.860313816866028	0.0	161.0	161	0.5	1		405.56756756756755	296.0	57.0	884.0	15006.0	267.31167207967184	0.4779168189764404	0.9812453558711763
nascent_Set3Cell1.48883	ID2562601	2562601	3403	136.0414276123047	49.00189384889041	4.918918226749839	0.0	163.0	163	0.5	1		426.4864864864865	291.0	57.0	1032.0	15780.0	296.264485967599	0.4656717617586775	0.9147425023644442
nascent_Set3Cell1.48884	ID2559016	2559016	3403	124.92156219482422	49.03931381036277	4.893869877977908	0.0	159.0	159	0.5	1		386.86486486486484	313.0	86.0	1005.0	14314.0	275.0123393355047	0.44456358567445853	0.865833385659011
nascent_Set3Cell1.48885	ID2548277	2548277	3403	135.4803009033203	49.61990032657208	4.427952222651292	0.0	152.0	152	0.5	1		332.2972972972973	212.0	0.0	1256.0	12295.0	311.93409781776245	0.5720776350723747	0.7753091948340468
nascent_Set3Cell1.48886	ID2690876	2690876	3403	279.7927551269531	49.020219733685394	5.079152268916949	0.0	232.0	232	0.5	1		634.2432432432432	481.0	0.0	1568.0	23467.0	479.2399309442103	0.6407814083569617	1.033694068514803
nascent_Set3Cell1.48887	ID2627646	2627646	3403	186.7908477783203	48.96545690561126	4.9609558110178495	0.0	198.0	198	0.5	1		495.3243243243243	388.0	19.0	1399.0	18327.0	358.21649677054035	0.5392227603736598	0.9688148962965882
nascent_Set3Cell1.48888	ID2607676	2607676	3403	170.9014892578125	48.94413918171964	4.902849790897937	0.0	186.0	186	0.5	1		478.7567567567568	367.0	0.0	1281.0	17714.0	345.5835166308818	0.5068068843817286	0.9319160729063964
nascent_Set3Cell1.48889	ID2602245	2602245	3403	163.2996063232422	48.97730003475854	4.864355365919121	0.0	183.0	183	0.5	1		452.97297297297297	359.0	16.0	1070.0	16760.0	339.1914803770289	0.5363982732443218	0.9324829748486243
nascent_Set3Cell1.48890	ID2710795	2710795	3403	250.1709747314453	49.10318661271323	5.073556266420498	0.0	241.0	241	0.5	1		607.1081081081081	561.0	41.0	1479.0	22463.0	417.91531463947365	0.5900838585339442	1.0782052653710816
nascent_Set3Cell1.48891	ID2566148	2566148	3403	114.78614044189453	49.08072845590791	4.856962112711868	0.0	166.0	166	0.5	1		408.4864864864865	365.0	2.0	875.0	15114.0	253.42395546041266	0.4346025526765045	0.9766089453597975
nascent_Set3Cell1.48892	ID2622222	2622222	3403	183.48965454101562	48.94034327627774	4.966137478347946	0.0	197.0	197	0.5	1		476.94594594594594	352.0	0.0	1283.0	17647.0	356.69025980735927	0.5140591537118739	0.9079839271303274
nascent_Set3Cell1.48893	ID2645761	2645761	3403	189.58213806152344	48.975950776334784	4.953294919072418	0.0	204.0	204	0.5	1		501.4594594594595	352.0	42.0	1442.0	18554.0	381.9833180326796	0.5834812500666753	0.9674653207604131
nascent_Set3Cell1.48894	ID2591243	2591243	3403	143.37310791015625	49.00758604679089	4.8279898645688695	0.0	175.0	175	0.5	1		430.3783783783784	371.0	21.0	1030.0	15924.0	304.26471947881095	0.44070486053115093	0.8653696549257388
nascent_Set3Cell1.48895	ID2643974	2643974	3403	200.30543518066406	48.959901919550354	4.97939979848275	0.0	206.0	206	0.5	1		530.081081081081	396.0	63.0	1291.0	19613.0	395.0449607589256	0.5778834297454811	0.9828587308833711
nascent_Set3Cell1.48896	ID2604055	2604055	3403	166.40252685546875	48.96977316157957	4.894472484108798	0.0	184.0	184	0.5	1		459.9189189189189	374.0	47.0	1142.0	17017.0	324.4535901051676	0.4974607520776818	0.9418073166449396
nascent_Set3Cell1.48897	ID2652956	2652956	3403	204.66078186035156	48.941823472455994	5.0437665345124625	0.0	211.0	211	0.5	1		521.8918918918919	419.0	44.0	1320.0	19310.0	361.2900330592971	0.5681766892780924	1.0467500313474858
nascent_Set3Cell1.48898	ID2528784	2528784	3403	98.62498474121094	48.452094658824606	5.465563150140998	0.0	140.0	140	0.5	1		347.1081081081081	244.0	91.0	923.0	12843.0	219.3379918177757	0.3429217631383022	0.8082118750947875
nascent_Set3Cell1.48899	ID2553616	2553616	3403	140.52496337890625	49.177182554730756	4.752366297785568	0.0	157.0	157	0.5	1		382.56756756756755	237.0	35.0	1078.0	14155.0	306.84238992070874	0.48575402178087207	0.8152527624809219
nascent_Set3Cell1.48900	ID2624018	2624018	3403	191.7544708251953	48.972467632848584	4.929845176609786	0.0	196.0	196	0.5	1		518.081081081081	453.0	14.0	1340.0	19169.0	373.2046190599571	0.513634912421697	0.9421371260639178
nascent_Set3Cell1.48901	ID2550045	2550045	3403	150.12278747558594	49.17747726915189	4.741943315772375	0.0	156.0	156	0.5	1		411.86486486486484	344.0	10.0	1097.0	15239.0	295.82137648720857	0.5396278910718727	0.9759640163242317
nascent_Set3Cell1.48902	ID2674965	2674965	3403	268.6304626464844	48.999451033127116	5.052327021844723	0.0	225.0	225	0.5	1		650.8378378378378	553.0	32.0	1653.0	24081.0	471.4723694928423	0.6301288455968262	1.0672200397575997
nascent_Set3Cell1.48903	ID2507367	2507367	3403	88.91932678222656	47.784584031979215	6.183117771928083	0.0	129.0	129	0.5	1		527.1351351351351	602.0	0.0	818.0	19504.0	193.27185260406912	0.20244827064950308	0.918398190729521
nascent_Set3Cell1.48904	ID2633071	2633071	3403	182.50416564941406	48.94887253669543	4.995236456061991	0.0	200.0	200	0.5	1		511.72972972972974	408.0	32.0	1354.0	18934.0	395.8005704791134	0.5140386825928331	0.8779161922609368
nascent_Set3Cell1.48905	ID2503790	2503790	3403	87.41104125976562	47.81712306309459	6.2970958538027	0.0	128.0	128	0.5	1		593.9459459459459	622.0	228.0	912.0	21976.0	157.11300709042837	0.21459692644540368	1.3358450846328718
nascent_Set3Cell1.48906	ID2539372	2539372	3403	97.12815856933594	49.17399215271187	4.773315957453648	0.0	147.0	147	0.5	1		263.7837837837838	166.0	0.0	909.0	9760.0	241.26093931849152	0.499323853745614	0.7282457152763766
nascent_Set3Cell1.48907	ID2510964	2510964	3403	92.10093688964844	47.759979917561004	6.113440941635341	0.0	131.0	131	0.5	1		549.5675675675676	573.0	167.0	888.0	20334.0	176.92489626652016	0.2205306768038189	1.1224899260206294
nascent_Set3Cell1.48908	ID2541173	2541173	3403	88.13253021240234	49.09959378928731	4.869963122127661	0.0	146.0	146	0.5	1		278.4594594594595	175.0	9.0	1210.0	10303.0	262.69253199580373	0.45191721386778827	0.6598743920396027
nascent_Set3Cell1.48909	ID2694522	2694522	3403	281.78167724609375	49.00570769278688	5.098556816192317	0.0	234.0	234	0.5	1		655.7027027027027	524.0	0.0	1645.0	24261.0	483.5327671801953	0.6401028077113584	1.058497214786172
nascent_Set3Cell1.48910	ID2609522	2609522	3403	175.73587036132812	48.92512968542987	4.9130391113160865	0.0	187.0	187	0.5	1		482.5945945945946	367.0	26.0	1132.0	17856.0	336.5491097942517	0.5322372106877321	0.9961924181663603
nascent_Set3Cell1.48911	ID2660976	2660976	3403	250.96900939941406	48.91831572967599	5.017024778050655	0.0	219.0	219	0.5	1		612.5135135135135	471.0	62.0	1486.0	22663.0	432.80574431529016	0.6000070599967348	1.0614196312026265
nascent_Set3Cell1.48912	ID2516351	2516351	3403	89.72637939453125	47.9899029548513	5.967032715713651	0.0	135.0	135	0.5	1		461.7837837837838	448.0	76.0	993.0	17086.0	218.27825452022563	0.23919998298399978	0.8167289443972056
nascent_Set3Cell1.48913	ID2594942	2594942	3403	170.7539825439453	48.98235911991388	4.880204461028974	0.0	181.0	181	0.5	1		468.6756756756757	398.0	0.0	1131.0	17341.0	333.80575306723034	0.5255970862924882	0.9674347673548038
nascent_Set3Cell1.48914	ID2583931	2583931	3403	156.59278869628906	49.03126654259253	4.828516607582849	0.0	174.0	174	0.5	1		444.86486486486484	402.0	24.0	994.0	16460.0	309.21155668374814	0.4796829275566137	0.9327988114369602
nascent_Set3Cell1.48915	ID2660212	2660212	3403	228.6542205810547	48.91838390370591	5.009739767763218	0.0	220.0	220	0.5	1		587.3243243243244	495.0	98.0	1437.0	21731.0	394.7719492211825	0.5898269041580214	1.1039170311624928
nascent_Set3Cell1.48916	ID2519931	2519931	3403	94.7896728515625	48.31959565419618	5.6843322182845055	0.0	139.0	139	0.5	1		418.4864864864865	427.0	40.0	1107.0	15484.0	210.14870682204776	0.2798392666541094	0.8708391311238716
nascent_Set3Cell1.48917	ID2663029	2663029	3403	237.82872009277344	48.93652979072581	5.025389558273404	0.0	221.0	221	0.5	1		607.0	469.0	62.0	1498.0	22459.0	420.9645010106091	0.5997567218266135	1.0811710115507935
nascent_Set3Cell1.48918	ID2514555	2514555	3403	87.1661376953125	47.75659500393848	6.000859869621839	0.0	133.0	133	0.5	1		453.2162162162162	479.0	50.0	888.0	16769.0	228.29234852792683	0.2233431679131751	0.7248838958139819
nascent_Set3Cell1.48919	ID2611320	2611320	3403	186.6380615234375	48.95219978780334	4.886388110608351	0.0	189.0	189	0.5	1		484.7027027027027	376.0	0.0	1234.0	17934.0	354.24307919726414	0.5043651638630249	0.9174784606854929
nascent_Set3Cell1.48920	ID2656588	2656588	3403	210.16058349609375	48.927507287564694	5.011230106905128	0.0	212.0	212	0.5	1		554.5135135135135	473.0	67.0	1435.0	20517.0	384.06760267357026	0.5919911304365991	1.0737644259170631
nascent_Set3Cell1.48921	ID2625862	2625862	3403	186.56532287597656	48.9468402589725	4.913568877360412	0.0	194.0	194	0.5	1		456.64864864864865	272.0	16.0	1525.0	16896.0	383.8396088802526	0.546538497251155	0.8408575103048012
nascent_Set3Cell1.48922	ID2692696	2692696	3403	275.68109130859375	49.01995274150421	5.085884502604864	0.0	233.0	233	0.5	1		680.3783783783783	588.0	73.0	1822.0	25174.0	467.1968625840807	0.6326126425560612	1.128587649821207
nascent_Set3Cell1.48923	ID2629465	2629465	3403	193.94998168945312	48.86434283942422	5.09935488837904	0.0	199.0	199	0.5	1		520.6216216216217	414.0	28.0	1276.0	19263.0	371.98456892661494	0.532960120962435	0.9731754143749268
nascent_Set3Cell1.48924	ID2580308	2580308	3403	145.55284118652344	48.98288854458694	4.85346093311335	0.0	172.0	172	0.5	1		412.81081081081084	300.0	0.0	1030.0	15274.0	317.1879777249024	0.4833578225727755	0.8481783155422633
nascent_Set3Cell1.48925	ID2546515	2546515	3403	161.30140686035156	49.242562921005394	4.707156815614228	0.0	155.0	155	0.5	1		424.5135135135135	311.0	22.0	1265.0	15707.0	353.03207452814485	0.5292378048066954	0.832306304175192
nascent_Set3Cell1.48926	ID2593105	2593105	3403	146.36087036132812	48.94090104301375	4.905783382544432	0.0	179.0	179	0.5	1		462.3243243243243	379.0	0.0	1092.0	17106.0	316.92376002702866	0.4924165874958318	0.9626414241801272
nascent_Set3Cell1.48927	ID2544721	2544721	3403	124.42558288574219	49.628879038683564	4.40569163066652	0.0	151.0	151	0.5	1		293.6756756756757	166.0	0.0	1367.0	10866.0	317.6889686167601	0.5717807615194225	0.6725636751612031
nascent_Set3Cell1.48928	ID2578526	2578526	3403	116.60572052001953	49.099033416837756	4.763074621983166	0.0	168.0	168	0.5	1		399.1081081081081	345.0	85.0	956.0	14767.0	217.8526239588722	0.39971245052759174	1.0463249991089372
nascent_Set3Cell1.48929	ID2658385	2658385	3403	209.39125061035156	48.92703542947649	5.029553737194682	0.0	214.0	214	0.5	1		537.7027027027027	397.0	109.0	1278.0	19895.0	362.10264542782045	0.5621923302266867	1.0687864336178663
nascent_Set3Cell1.48930	ID2542940	2542940	3403	119.3177261352539	49.426547281965725	4.570074932581261	0.0	149.0	149	0.5	1		287.64864864864865	173.0	2.0	1296.0	10643.0	287.00969943116485	0.5706761854690685	0.7282807830638489
nascent_Set3Cell1.48931	ID2523484	2523484	3403	101.78841400146484	48.24022909881899	5.764118092284304	0.0	138.0	138	0.5	1		403.43243243243245	418.0	32.0	949.0	14927.0	227.40890001890386	0.27364317171942587	0.7623074969409677
nascent_Set3Cell1.48932	ID2576731	2576731	3403	118.0798568725586	49.085739389184184	4.819201802147735	0.0	170.0	170	0.5	1		427.94594594594594	440.0	33.0	849.0	15834.0	218.4938272641874	0.4347783469696884	1.1870331108750651
nascent_Set3Cell1.48933	ID2512730	2512730	3403	85.99720764160156	47.90564513909361	5.999535201576424	0.0	134.0	134	0.5	1		443.18918918918916	467.0	104.0	782.0	16398.0	195.74243817348884	0.21396630149272855	0.7981286643072479
nascent_Set3Cell1.48934	ID2582106	2582106	3403	137.5572967529297	48.964014366526506	4.8865177988619175	0.0	173.0	173	0.5	1		413.2162162162162	311.0	0.0	969.0	15289.0	318.2839521153622	0.4703823183043668	0.8306409292632296
nascent_Set3Cell1.48935	ID2505561	2505561	3403	107.6688461303711	47.770229348985666	6.128517871537996	0.0	132.0	132	0.5	1		563.3243243243244	592.0	191.0	831.0	20843.0	178.46584703678897	0.228421868084477	1.1738795109868583
nascent_Set3Cell1.48936	ID2631255	2631255	3403	190.39569091796875	48.966034959912584	4.926568418998538	0.0	195.0	195	0.5	1		481.6756756756757	353.0	34.0	1183.0	17822.0	362.710709186479	0.5260483777346164	0.9155492612124422
nascent_Set3Cell1.48937	ID2573222	2573222	3403	129.9890899658203	49.104126779998076	4.77880216934383	0.0	167.0	167	0.5	1		373.0	350.0	27.0	762.0	13801.0	215.8187253743804	0.4696722864178822	1.1046485690261
nascent_Set3Cell1.48938	ID2696362	2696362	3403	277.9294128417969	49.02030703319173	5.114129654579982	0.0	237.0	237	0.5	1		683.3513513513514	547.0	147.0	1877.0	25284.0	485.0741762415893	0.6200812155094391	1.0783945568993198
nascent_Set3Cell1.48939	ID2672815	2672815	3403	251.0434112548828	48.94826354636253	5.014073076838171	0.0	222.0	222	0.5	1		607.4324324324324	438.0	36.0	1549.0	22475.0	449.8202443779651	0.6145833333333333	1.028038284652813
nascent_Set3Cell1.48940	ID2671008	2671008	3403	211.0435791015625	48.91578724052499	5.01822373794888	0.0	215.0	215	0.5	1		554.5675675675676	455.0	106.0	1383.0	20519.0	376.1375738668957	0.5537238461432049	1.0508897102871833
nascent_Set3Cell1.48941	ID2665632	2665632	3403	217.15919494628906	48.95109713730475	5.015925723527309	0.0	218.0	218	0.5	1		580.7567567567568	489.0	75.0	1532.0	21488.0	407.62737650712086	0.5963352361713277	1.064454971704796
nascent_Set3Cell1.48942	ID2669216	2669216	3403	219.94776916503906	48.92409620657002	5.0403477938636305	0.0	216.0	216	0.5	1		573.5945945945946	420.0	110.0	1431.0	21223.0	386.2453494476923	0.5941094581979897	1.1069298783348034
nascent_Set3Cell1.48943	ID2492077	2492077	3403	92.92222595214844	48.07123424933164	6.479402170242038	0.0	125.0	125	0.5	1		583.3783783783783	644.0	180.0	888.0	21585.0	194.055025322337	0.2032433605846732	1.0155897850516329
nascent_Set3Cell1.48944	ID2585772	2585772	3403	134.8194122314453	49.06180601337611	4.804927485769061	0.0	171.0	171	0.5	1		404.9189189189189	306.0	36.0	1018.0	14982.0	280.11548991030054	0.446969623099093	0.8930577299185073
nascent_Set3Cell1.48945	ID2677412	2677412	3403	278.8336181640625	49.00749615754125	5.050767895261361	0.0	228.0	228	0.5	1		654.4324324324324	543.0	91.0	1662.0	24214.0	464.528766035511	0.6290913983920342	1.088054108566862
nascent_Set3Cell1.48946	ID2649019	2649019	3403	197.6578826904297	48.94298247115145	5.004070919985586	0.0	210.0	210	0.5	1		556.1351351351351	404.0	94.0	1454.0	20577.0	384.1586884321346	0.5243394791052303	0.9959339333392767
nascent_Set3Cell1.48947	ID2636724	2636724	3403	197.61209106445312	48.94997656503178	5.011190623875074	0.0	202.0	202	0.5	1		517.1621621621622	368.0	31.0	1351.0	19135.0	387.94354640230216	0.5663624521344212	0.9640296602620992
nascent_Set3Cell1.48948	ID2698164	2698164	3403	268.666748046875	49.00910745586002	5.083402413509656	0.0	231.0	231	0.5	1		662.5675675675676	582.0	0.0	1698.0	24515.0	479.1042881449914	0.6261048259640002	1.0649485432428554
nascent_Set3Cell1.48949	ID2699959	2699959	3403	272.24713134765625	49.014854251868925	5.08102611874495	0.0	236.0	236	0.5	1		677.972972972973	573.0	11.0	1854.0	25085.0	478.1614956433819	0.6277639054753374	1.0936357615555934
nascent_Set3Cell1.48950	ID2557063	2557063	3403	126.53440856933594	49.177073717072886	4.738798592733468	0.0	158.0	158	0.5	1		356.2972972972973	256.0	0.0	954.0	13183.0	262.9455863508292	0.4816361376776354	0.880955844736584
nascent_Set3Cell1.48951	ID2537606	2537606	3403	102.84711456298828	48.848915393022494	5.118862784350779	0.0	144.0	144	0.5	1		305.3243243243243	210.0	0.0	1058.0	11297.0	259.02499386632064	0.4410675955794871	0.7215568065902732
nascent_Set3Cell1.48952	ID2574980	2574980	3403	131.82855224609375	49.11966241157119	4.7701705348192665	0.0	169.0	169	0.5	1		382.2972972972973	332.0	0.0	891.0	14145.0	243.0412476269163	0.4524888687247574	0.9800456934461065
nascent_Set3Cell1.48953	ID2521733	2521733	3403	100.57621002197266	48.13274518554135	5.824979282161056	0.0	137.0	137	0.5	1		418.86486486486484	433.0	68.0	988.0	15498.0	222.01503479646524	0.24614116070762426	0.7453127408570825
nascent_Set3Cell1.48954	ID2535821	2535821	3403	90.47138977050781	48.96829101347943	4.956407720724093	0.0	145.0	145	0.5	1		274.8378378378378	195.0	0.0	927.0	10169.0	240.59850298711262	0.41872433987106966	0.674285444809099
nascent_Set3Cell1.48955	ID2596747	2596747	3403	150.96290588378906	48.98621139630853	4.832808196590994	0.0	178.0	178	0.5	1		439.97297297297297	357.0	33.0	1109.0	16279.0	325.46202086730034	0.5013385996447545	0.9028345513412865
nascent_Set3Cell1.48956	ID2533512	2533512	3403	94.02178192138672	49.305129765795655	4.646176538475675	0.0	148.0	148	0.5	1		302.43243243243245	204.0	3.0	1052.0	11190.0	248.14215689807733	0.4253083599817269	0.7273658252848179
nascent_Set3Cell1.48957	ID2587543	2587543	3403	160.75241088867188	48.93598267302073	4.921220354534393	0.0	177.0	177	0.5	1		432.64864864864865	309.0	1.0	1145.0	16008.0	330.4710624595187	0.5251028403211926	0.9015236994887856
nascent_Set3Cell1.48958	ID2612118	2612118	3403	191.79229736328125	48.974568169028174	4.869221191500565	0.0	190.0	190	0.5	1		486.35135135135135	432.0	10.0	1167.0	17995.0	360.12275809909727	0.5101251686452221	0.9124169833546109
nascent_Set3Cell1.48959	ID2518164	2518164	3403	96.2293701171875	48.08776269144011	5.8664736260579105	0.0	136.0	136	0.5	1		464.86486486486484	452.0	141.0	845.0	17200.0	173.7325790086851	0.25681700974791993	1.0935211493680304
nascent_Set3Cell1.48960	ID2598547	2598547	3403	152.0718231201172	48.977394673337294	4.864400354571934	0.0	180.0	180	0.5	1		454.4594594594595	361.0	30.0	1101.0	16815.0	330.2551702509402	0.4985635723666029	0.9156318477539139
nascent_Set3Cell1.48961	ID2634899	2634899	3403	192.19876098632812	48.92492667425928	5.021163863986326	0.0	201.0	201	0.5	1		525.1891891891892	410.0	110.0	1304.0	19432.0	346.59573295426196	0.5507112539531692	1.0762559725452634
nascent_Set3Cell1.48962	ID2498458	2498458	3403	91.0865707397461	47.92740929866285	6.536350454238954	0.0	126.0	126	0.5	1		661.8648648648649	643.0	441.0	1027.0	24489.0	134.3664479784382	0.18213551603689754	1.5178744872316001
nascent_Set3Cell1.48963	ID2667415	2667415	3403	221.0160675048828	48.93177414414551	5.015079310164417	0.0	217.0	217	0.5	1		568.4054054054054	434.0	128.0	1439.0	21031.0	377.888465280686	0.5878277553921268	1.113707792508899
nascent_Set3Cell1.48964	ID2640360	2640360	3403	198.3274688720703	48.97295718909015	4.966128114103964	0.0	205.0	205	0.5	1		509.02702702702703	410.0	0.0	1392.0	18834.0	371.7260405853338	0.5512793047367915	0.9732614961329037
nascent_Set3Cell1.48965	ID2685417	2685417	3403	286.0716552734375	48.9890469861793	5.069627512619639	0.0	229.0	229	0.5	1		646.1351351351351	535.0	49.0	1506.0	23907.0	461.50551713098986	0.6628642971412673	1.116205800393332
nascent_Set3Cell1.48966	ID2616803	2616803	3403	175.8055419921875	48.94241367909967	4.92006632112505	0.0	191.0	191	0.5	1		478.0810810810811	418.0	8.0	1309.0	17689.0	367.4262872694013	0.5135726623990746	0.8829984722186449
nascent_Set3Cell1.48967	ID2620385	2620385	3403	185.9233856201172	48.95020854488864	4.945613518923413	0.0	193.0	193	0.5	1		487.43243243243245	418.0	0.0	1329.0	18035.0	356.97031782461664	0.5232727413005122	0.9381294152134177
nascent_Set3Cell1.48968	ID2683617	2683617	3403	268.1505126953125	48.98533406132361	5.073892175104128	0.0	226.0	226	0.5	1		653.4054054054054	500.0	136.0	1673.0	24176.0	471.8601758206826	0.6241208990495779	1.0642649608770816
nascent_Set3Cell1.48969	ID2681825	2681825	3403	263.32281494140625	48.999105569041696	5.0566802836595	0.0	227.0	227	0.5	1		640.3243243243244	475.0	96.0	1718.0	23692.0	459.6841339474346	0.6165345287796417	1.0625341565757547
nascent_Set3Cell1.48970	ID2642170	2642170	3403	204.32005310058594	48.960841947845445	5.004305790399931	0.0	207.0	207	0.5	1		533.8378378378378	463.0	25.0	1429.0	19752.0	388.550905682005	0.5787476280834914	1.007321111396027
nascent_Set3Cell1.48971	ID2647547	2647547	3403	213.22415161132812	48.9431709606171	5.006919774311204	0.0	208.0	208	0.5	1		575.2432432432432	464.0	124.0	1315.0	21284.0	383.17760644129254	0.5628894804103621	1.0813748530529343
nascent_Set3Cell1.48972	ID2687229	2687229	3403	278.4162902832031	49.01758043206101	5.064253822651608	0.0	230.0	230	0.5	1		656.1081081081081	554.0	68.0	1819.0	24276.0	491.3343952828745	0.652160199146273	1.0542178558968611
nascent_Set3Cell1.48973	ID2555377	2555377	3403	150.8529510498047	49.2980727425902	4.648613357272372	0.0	154.0	154	0.5	1		401.7567567567568	291.0	8.0	1282.0	14865.0	350.8053754026746	0.5436853795931695	0.8067069697757653
nascent_Set3Cell1.48974	ID2674672	2674672	3403	258.84747314453125	48.97470424704525	5.050464140306825	0.0	224.0	224	0.5	1		599.9459459459459	495.0	32.0	1609.0	22198.0	423.5727633900531	0.6473463510252779	1.1131812391913731
nascent_Set3Cell1.48975	ID2708977	2708977	3403	223.8704376220703	49.23781744363017	5.01990495753544	0.0	243.0	243	0.5	1		630.4594594594595	537.0	71.0	1496.0	23327.0	402.0246395568446	0.5514635253790713	1.1148327355862389
nascent_Set3Cell1.48976	ID2705393	2705393	3403	259.6964416503906	49.083504587197694	5.084946529993127	0.0	240.0	240	0.5	1		637.918918918919	519.0	95.0	1512.0	23603.0	444.50086728939124	0.6092931686176583	1.0867108581015081
nascent_Set3Cell1.48977	ID2530558	2530558	3403	79.05265808105469	48.74373164242122	5.191574808881806	0.0	143.0	143	0.5	1		283.1081081081081	228.0	0.0	936.0	10475.0	236.70349288412189	0.34091222403844257	0.6081628124716129
nascent_Set3Cell1.48978	ID2680008	2680008	3403	278.5052490234375	48.93282661865775	5.036683824647362	0.0	223.0	223	0.5	1		655.1621621621622	562.0	139.0	1565.0	24241.0	435.7842555868872	0.65614157713098	1.1912622114105051
nascent_Set3Cell1.48979	ID2532294	2532294	3403	114.59066772460938	49.53931729659719	4.465952899898854	0.0	150.0	150	0.5	1		323.56756756756755	196.0	0.0	1174.0	11972.0	301.07958901081116	0.5618214945387151	0.7731800158839808
nascent_Set3Cell1.48980	ID2589381	2589381	3403	146.8201141357422	49.03068830744924	4.8200956534219275	0.0	176.0	176	0.5	1		433.56756756756755	332.0	34.0	1195.0	16042.0	331.8718411057481	0.5081108614719729	0.8803220696751238
nascent_Set3Cell1.48981	ID2571461	2571461	3403	120.57093811035156	49.04409386252879	4.896701215009982	0.0	162.0	162	0.5	1		408.27027027027026	327.0	23.0	1192.0	15106.0	296.57364165570226	0.46174469730204754	0.869712258880281
nascent_Set3Cell1.48982	ID2707151	2707151	3403	224.08544921875	49.14818034589621	5.0836926605337	0.0	242.0	242	0.5	1		620.5405405405405	539.0	77.0	1419.0	22960.0	388.4292867573335	0.5476085156577858	1.13056951353326
nascent_Set3Cell1.48983	ID2614976	2614976	3403	188.0044403076172	48.95315769885769	4.90007874174849	0.0	188.0	188	0.5	1		481.2432432432432	406.0	44.0	1126.0	17806.0	350.7805110991301	0.5140234213558911	0.9315571391728319
nascent_Set3Cell1.48984	ID2701760	2701760	3403	269.68719482421875	49.06223584547559	5.091243186259229	0.0	238.0	238	0.5	1		653.4864864864865	484.0	72.0	1713.0	24179.0	475.2379299783321	0.6116032645877975	1.0436795352040107
nascent_Set3Cell1.48985	ID2600396	2600396	3403	166.46763610839844	48.94883074297267	4.8748939074704225	0.0	182.0	182	0.5	1		443.9189189189189	377.0	0.0	1125.0	16425.0	336.3289046932067	0.5080400996355261	0.8893128335176735
nascent_Set3Cell1.48986	ID2618579	2618579	3403	186.32589721679688	48.94545118258126	4.935844993547011	0.0	192.0	192	0.5	1		497.86486486486484	442.0	86.0	1253.0	18421.0	352.11875854620433	0.5032076229693423	0.9466306330926839
nascent_Set3Cell1.48987	ID2569682	2569682	3403	140.3782501220703	49.030917863265095	4.856292651087236	0.0	164.0	164	0.5	1		438.86486486486484	335.0	62.0	1158.0	16238.0	292.6970525382252	0.502666311929577	1.0031357074445422
nascent_Set3Cell1.48988	ID2703580	2703580	3403	267.15313720703125	49.075801646021645	5.092741741309112	0.0	239.0	239	0.5	1		645.3243243243244	496.0	155.0	1677.0	23877.0	446.5185733385973	0.6194473927483138	1.1056205117378923
nascent_Set3Cell1.48989	ID2638558	2638558	3403	220.02992248535156	48.998964298421484	4.960818786946306	0.0	203.0	203	0.5	1		525.6756756756756	407.0	50.0	1461.0	19450.0	400.30051586652115	0.5585728440949445	0.9412704839398707
nascent_Set3Cell1.48990	ID2566875	2566875	3403	143.56613159179688	49.04112713344461	4.857016000021191	0.0	165.0	165	0.5	1		439.4864864864865	347.0	44.0	973.0	16261.0	282.89933639818696	0.4902317064519952	1.022094826047818
nascent_Set3Cell1.50153	ID2584871	2584871	3524	40.042232513427734	10.90332863644254	34.87791425523943	0.0	174.0	174	0.5	1		125.35135135135135	100.0	0.0	510.0	4638.0	119.4829639684197	0.29978456028876194	0.48393932722315247
nascent_Set3Cell1.50154	ID2666536	2666536	3524	56.23808288574219	10.884250183899889	34.92395538293331	0.0	218.0	218	0.5	1		178.9189189189189	153.0	0.0	553.0	6620.0	139.8662810565026	0.4674988063570016	0.8150344824696556
nascent_Set3Cell1.50155	ID2635816	2635816	3524	60.75308609008789	10.907182906638786	34.91316937494931	0.0	201.0	201	0.5	1		166.0	150.0	0.0	612.0	6142.0	148.05835936473758	0.47505126452494867	0.7221684569641552
nascent_Set3Cell1.50156	ID2597670	2597670	3524	42.62615966796875	10.833422366886445	34.93795266967938	0.0	178.0	178	0.5	1		132.3783783783784	98.0	0.0	543.0	4898.0	126.35561618599208	0.3535653881464181	0.5473221263899103
nascent_Set3Cell1.50157	ID2586661	2586661	3524	41.85826873779297	10.971467555447784	34.84530052446665	0.0	171.0	171	0.5	1		117.08108108108108	109.0	0.0	330.0	4332.0	80.43782221842683	0.36956710081728134	0.7855365618958212
nascent_Set3Cell1.50158	ID2668334	2668334	3524	62.92467498779297	10.893398847445654	34.89377512355765	0.0	217.0	217	0.5	1		181.54054054054055	138.0	0.0	695.0	6717.0	173.20694023088146	0.48808317969331644	0.6875510721734053
nascent_Set3Cell1.50159	ID2664739	2664739	3524	60.354976654052734	10.875128990649275	34.927954815146144	0.0	221.0	221	0.5	1		184.78378378378378	153.0	0.0	631.0	6837.0	162.1107534878436	0.4767076004809879	0.735935229379838
nascent_Set3Cell1.50160	ID2670116	2670116	3524	53.11424255371094	10.874849294895055	34.884399873898445	0.0	216.0	216	0.5	1		166.9189189189189	115.0	0.0	697.0	6176.0	163.44254484517015	0.4257453873883473	0.6099277870555962
nascent_Set3Cell1.50161	ID2699064	2699064	3524	77.24803161621094	10.953666414615176	34.89477865042726	0.0	231.0	231	0.5	1		196.24324324324326	140.0	0.0	725.0	7261.0	185.39078926620047	0.5328453522030198	0.7359348944765791
nascent_Set3Cell1.50162	ID2588465	2588465	3524	48.13937759399414	10.871899982779123	34.84185602237415	0.0	177.0	177	0.5	1		140.72972972972974	116.0	0.0	523.0	5207.0	127.3864742184735	0.45421734792935803	0.6901236773901781
nascent_Set3Cell1.50163	ID2697267	2697267	3524	66.87602233886719	10.987433808106848	34.866739628072544	0.0	237.0	237	0.5	1		201.94594594594594	176.0	0.0	922.0	7472.0	186.9693893463648	0.4889296153267659	0.7093601723645835
nascent_Set3Cell1.50164	ID2673718	2673718	3524	61.56770324707031	10.874695406569797	34.91714810103957	0.0	222.0	222	0.5	1		180.54054054054055	155.0	0.0	621.0	6680.0	157.4737358338764	0.47309406580917124	0.7363997358007106
nascent_Set3Cell1.50165	ID2594049	2594049	3524	47.28054428100586	10.911511555989737	34.8712493666082	0.0	179.0	179	0.5	1		154.2972972972973	100.0	0.0	598.0	5709.0	152.37870674825362	0.4375147537887729	0.6163741594976735
nascent_Set3Cell1.50166	ID2583040	2583040	3524	47.08392333984375	10.82044620509021	34.84276050452892	0.0	173.0	173	0.5	1		145.2972972972973	112.0	0.0	487.0	5376.0	122.42863337581724	0.41329743871689384	0.6941185837150355
nascent_Set3Cell1.50167	ID2567959	2567959	3524	33.07000732421875	10.962567945608516	34.84782961332144	0.0	165.0	165	0.5	1		127.86486486486487	141.0	14.0	252.0	4731.0	66.25253125653312	0.3128622202298998	0.9198408994490836
nascent_Set3Cell1.50168	ID2595861	2595861	3524	51.308406829833984	10.890789410880686	34.89313063633862	0.0	181.0	181	0.5	1		147.6216216216216	122.0	0.0	458.0	5462.0	127.34693455965771	0.43485053429773407	0.7026269706592249
nascent_Set3Cell1.50169	ID2676507	2676507	3524	71.18482971191406	10.945502768441957	34.89268622317758	0.0	224.0	224	0.5	1		186.64864864864865	126.0	0.0	851.0	6906.0	204.17941677415536	0.5003180392488633	0.6096852908923786
nascent_Set3Cell1.50170	ID2536723	2536723	3524	32.2481803894043	10.997030441287558	34.6588204818813	0.0	145.0	145	0.5	1		118.29729729729729	90.0	0.0	417.0	4377.0	99.90463921628933	0.2658027918358267	0.49729334965469857
nascent_Set3Cell1.50171	ID2634000	2634000	3524	61.47737121582031	10.8679403482697	34.87633784320034	0.0	200.0	200	0.5	1		175.05405405405406	155.0	0.0	683.0	6477.0	155.26535457187586	0.4909428950863214	0.7425019161725183
nascent_Set3Cell1.50172	ID2695445	2695445	3524	74.49378967285156	11.023225235028352	34.86663443356985	0.0	234.0	234	0.5	1		203.9189189189189	144.0	0.0	835.0	7545.0	201.21925277589042	0.4965170333992896	0.6724662169323121
nascent_Set3Cell1.50173	ID2615907	2615907	3524	52.1888542175293	10.864798815703733	34.94610484207721	0.0	188.0	188	0.5	1		151.75675675675674	107.0	0.0	578.0	5615.0	150.54925465799582	0.3934498598102965	0.5692427016244472
nascent_Set3Cell1.50174	ID2684513	2684513	3524	76.05289459228516	10.949832365312464	34.87126043767305	0.0	226.0	226	0.5	1		204.7027027027027	150.0	0.0	758.0	7574.0	183.93641184823522	0.48718273069432744	0.7291441802823829
nascent_Set3Cell1.50175	ID2704482	2704482	3524	75.47107696533203	10.968031426840257	34.89150826341527	0.0	239.0	239	0.5	1		222.16216216216216	173.0	0.0	869.0	8220.0	193.8144177519529	0.5085509789752589	0.7728380782995329
nascent_Set3Cell1.50176	ID2531433	2531433	3524	38.756465911865234	11.154486574492138	34.612402653349875	0.0	143.0	143	0.5	1		136.02702702702703	139.0	0.0	386.0	5033.0	99.08820046540087	0.3178328337842074	0.662173348394556
nascent_Set3Cell1.50177	ID2648441	2648441	3524	59.68229293823242	10.86300163897352	34.92941310903933	0.0	208.0	208	0.5	1		155.02702702702703	111.0	0.0	561.0	5736.0	143.46418184157142	0.4740309239503092	0.695014728100074
nascent_Set3Cell1.50178	ID2706296	2706296	3524	94.73905944824219	10.951559849907646	34.9096755501304	0.0	240.0	240	0.5	1		209.59459459459458	175.0	0.0	749.0	7755.0	199.16177950202797	0.579505518340121	0.7722190374883231
nascent_Set3Cell1.50179	ID2649979	2649979	3524	53.960044860839844	10.891173207499149	34.891872980866424	0.0	210.0	210	0.5	1		161.51351351351352	130.0	0.0	607.0	5976.0	146.20393322373405	0.4849581753410125	0.7215557093313363
nascent_Set3Cell1.50180	ID2529650	2529650	3524	27.030719757080078	11.052213724835497	34.681817517171226	0.0	140.0	140	0.5	1		116.91891891891892	125.0	0.0	289.0	4326.0	83.6418882227408	0.22141847803217354	0.5068043496601458
nascent_Set3Cell1.50181	ID2708081	2708081	3524	80.04866027832031	10.973972551019425	34.881169955844214	0.0	242.0	242	0.5	1		199.7027027027027	152.0	0.0	753.0	7389.0	184.56839516150237	0.47507253415079626	0.6969524489706678
nascent_Set3Cell1.50182	ID2601343	2601343	3524	48.10419464111328	11.021686403323203	34.86333160555842	0.0	182.0	182	0.5	1		152.97297297297297	141.0	0.0	508.0	5660.0	124.96476981010966	0.4099398073740158	0.7118305610366181
nascent_Set3Cell1.50183	ID2639472	2639472	3524	57.833900451660156	10.880750548671125	34.90292648240596	0.0	203.0	203	0.5	1		155.67567567567568	121.0	0.0	529.0	5760.0	144.41588363974182	0.40716006375254427	0.6238173734329149
nascent_Set3Cell1.50184	ID2619514	2619514	3524	57.63035202026367	10.920008148600735	34.93578094842159	0.0	192.0	192	0.5	1		146.8108108108108	121.0	0.0	557.0	5432.0	149.74141374713608	0.45389597270959675	0.6121658514348922
nascent_Set3Cell1.50185	ID2613370	2613370	3524	68.39027404785156	10.883766672611593	34.944225259722685	0.0	189.0	189	0.5	1		169.0	155.0	0.0	623.0	6253.0	153.98051824825114	0.5357595351478877	0.7657687016506763
nascent_Set3Cell1.50186	ID2677070	2677070	3524	64.82614135742188	11.008206932074991	34.84053869883638	0.0	225.0	225	0.5	1		186.0810810810811	114.0	0.0	805.0	6885.0	192.4828099652853	0.49068788488202153	0.6364420699503084
nascent_Set3Cell1.50187	ID2570575	2570575	3524	38.76301956176758	11.003777080703722	34.821662458611414	0.0	164.0	164	0.5	1		109.86486486486487	88.0	0.0	365.0	4065.0	87.92552472347207	0.34637157065536733	0.642911447854413
nascent_Set3Cell1.50188	ID2671938	2671938	3524	68.27635955810547	10.961975235778278	34.8683103340064	0.0	215.0	215	0.5	1		199.72972972972974	162.0	12.0	581.0	7390.0	143.57917843643096	0.473189469769867	0.8936299413599168
nascent_Set3Cell1.50189	ID2679108	2679108	3524	68.81561279296875	10.982097410190221	34.92227094483785	0.0	228.0	228	0.5	1		189.83783783783784	123.0	0.0	826.0	7024.0	171.02623475061648	0.4857792553164442	0.7258296655008789
nascent_Set3Cell1.50190	ID2572362	2572362	3524	31.447935104370117	10.944748195035592	34.79847484790604	0.0	162.0	162	0.5	1		101.51351351351352	90.0	0.0	266.0	3756.0	72.73911587982754	0.32444322383444457	0.6837403336305891
nascent_Set3Cell1.50191	ID2533192	2533192	3524	31.080896377563477	11.055904964289558	34.764333787738856	0.0	150.0	150	0.5	1		127.56756756756756	127.0	0.0	263.0	4720.0	67.60569524847762	0.28004339130140005	0.8256341031981991
nascent_Set3Cell1.50192	ID2599497	2599497	3524	47.85402297973633	10.976001858670214	34.8508161932626	0.0	180.0	180	0.5	1		157.97297297297297	132.0	0.0	517.0	5845.0	137.5537241481561	0.4396926786175275	0.7014873958503232
nascent_Set3Cell1.50193	ID2700870	2700870	3524	67.97542572021484	11.000034672191978	34.90951827120224	0.0	236.0	236	0.5	1		183.75675675675674	173.0	0.0	804.0	6799.0	178.83658049326073	0.47854415583872467	0.6651271463644817
nascent_Set3Cell1.50194	ID2617686	2617686	3524	68.27906799316406	10.914889171390056	34.87584157879189	0.0	191.0	191	0.5	1		164.0	117.0	0.0	593.0	6068.0	159.09378785274217	0.4334579989074253	0.6234227850524007
nascent_Set3Cell1.50195	ID2568533	2568533	3524	35.80154800415039	10.943472801252204	34.82454231497563	0.0	166.0	166	0.5	1		111.70270270270271	109.0	0.0	300.0	4133.0	78.28149521114484	0.3333746944447892	0.7135345167576287
nascent_Set3Cell1.50196	ID2702682	2702682	3524	80.57660675048828	10.945986933969282	34.94763532050836	0.0	238.0	238	0.5	1		224.6216216216216	172.0	0.0	921.0	8311.0	199.37002886193403	0.540652859188859	0.7907430654215458
nascent_Set3Cell1.50197	ID2682719	2682719	3524	64.9603271484375	10.921930870585722	34.87381982826021	0.0	227.0	227	0.5	1		176.83783783783784	123.0	0.0	681.0	6543.0	168.71911462439473	0.5309911916573858	0.7270353521463127
nascent_Set3Cell1.50198	ID2680917	2680917	3524	69.27395629882812	10.955072158260235	34.89682008887253	0.0	223.0	223	0.5	1		194.0810810810811	134.0	11.0	677.0	7181.0	158.80375352028722	0.5199445608472179	0.8361452498101132
nascent_Set3Cell1.50199	ID2637655	2637655	3524	59.85309600830078	10.852649555434391	34.89654989271947	0.0	202.0	202	0.5	1		191.02702702702703	148.0	0.0	813.0	7068.0	180.16034316477433	0.5252355064945845	0.730268860806726
nascent_Set3Cell1.50200	ID2711720	2711720	3524	63.733741760253906	11.017051975438763	34.92062952575846	0.0	241.0	241	0.5	1		191.13513513513513	165.0	0.0	661.0	7072.0	151.84004049623374	0.48554023647843453	0.8228582331412545
nascent_Set3Cell1.50201	ID2603171	2603171	3524	55.58012771606445	10.886139160928069	34.954062204628606	0.0	183.0	183	0.5	1		163.3783783783784	159.0	0.0	713.0	6045.0	155.55962618011557	0.4813505766423615	0.682545065893372
nascent_Set3Cell1.50202	ID2534560	2534560	3524	33.41604995727539	10.979916400736789	34.646200425203865	0.0	148.0	148	0.5	1		116.62162162162163	128.0	0.0	296.0	4315.0	72.89389219625689	0.32425824747363713	0.7834950846531824
nascent_Set3Cell1.50203	ID2565281	2565281	3524	37.137672424316406	10.952143466867788	34.8426817719378	0.0	161.0	161	0.5	1		135.2972972972973	129.0	25.0	322.0	5006.0	76.91729500099616	0.3655174222653535	0.9416856466543007
nascent_Set3Cell1.50204	ID2623137	2623137	3524	64.76961517333984	10.903811306922124	34.92485117758327	0.0	197.0	197	0.5	1		167.05405405405406	116.0	0.0	569.0	6181.0	147.16033318684646	0.49523684360494935	0.7519677408199449
nascent_Set3Cell1.50205	ID2652065	2652065	3524	55.4483757019043	10.893000940094842	34.90621519783742	0.0	209.0	209	0.5	1		187.64864864864865	158.0	0.0	704.0	6943.0	150.92146894921805	0.44679742648016463	0.7679401045827757
nascent_Set3Cell1.50206	ID2653859	2653859	3524	52.61940383911133	10.831024258999483	34.92146807069299	0.0	211.0	211	0.5	1		157.64864864864865	123.0	0.0	592.0	5833.0	148.67418071747363	0.45617949478085845	0.6643631609199768
nascent_Set3Cell1.50207	ID2558124	2558124	3524	28.04666519165039	10.88858564930171	34.80933001509135	0.0	158.0	158	0.5	1		126.91891891891892	122.0	0.0	302.0	4696.0	72.46316243381811	0.29518202491530254	0.7983589079409572
nascent_Set3Cell1.50208	ID2550967	2550967	3524	29.74656867980957	11.081752390219291	34.86170683766448	0.0	156.0	156	0.5	1		125.94594594594595	116.0	0.0	363.0	4660.0	78.69171421366981	0.3736883577757496	0.8707761637624318
nascent_Set3Cell1.50209	ID2552756	2552756	3524	43.998050689697266	10.92532270360631	34.77631652510961	0.0	153.0	153	0.5	1		134.48648648648648	136.0	0.0	294.0	4976.0	88.40739713320299	0.38662393843705245	0.8483012089826105
nascent_Set3Cell1.50210	ID2559924	2559924	3524	27.0106143951416	10.832210108684475	34.90604125018377	0.0	159.0	159	0.5	1		110.45945945945945	123.0	0.0	247.0	4087.0	69.36321254999119	0.31418244666954204	0.7614299676815559
nascent_Set3Cell1.50211	ID2689978	2689978	3524	79.79717254638672	10.998987050527584	34.83756952879502	0.0	235.0	235	0.5	1		219.51351351351352	172.0	0.0	732.0	8122.0	186.11311101072403	0.5089130205663104	0.7955979297593591
nascent_Set3Cell1.50212	ID2604980	2604980	3524	56.97810363769531	10.911828242723784	34.89309217647299	0.0	184.0	184	0.5	1		155.94594594594594	116.0	0.0	542.0	5770.0	145.07908685072925	0.5068376197148438	0.7231054915269964
nascent_Set3Cell1.50213	ID2563507	2563507	3524	22.21878433227539	10.965872707399365	34.8937419137704	0.0	163.0	163	0.5	1		105.05405405405405	88.0	0.0	407.0	3887.0	86.21998542035301	0.327485908219945	0.6011703661882617
nascent_Set3Cell1.50214	ID2524339	2524339	3524	40.3025016784668	11.150782483047081	34.63108907977332	0.0	138.0	138	0.5	1		117.43243243243244	92.0	0.0	320.0	4345.0	94.2020702003413	0.2920381309651115	0.5635362203121335
nascent_Set3Cell1.50215	ID2624944	2624944	3524	55.91489791870117	10.922608333987723	34.92556817960898	0.0	196.0	196	0.5	1		161.32432432432432	115.0	0.0	604.0	5969.0	165.9717268516361	0.4657692575596407	0.6177332088187327
nascent_Set3Cell1.50216	ID2592191	2592191	3524	43.854061126708984	10.97370455022731	34.866075893124254	0.0	175.0	175	0.5	1		127.56756756756756	104.0	0.0	480.0	4720.0	120.27203899229183	0.4152984746503055	0.6224692382195548
nascent_Set3Cell1.50217	ID2549182	2549182	3524	29.665355682373047	11.087964645457735	34.80165996622837	0.0	152.0	152	0.5	1		130.83783783783784	128.0	0.0	287.0	4841.0	70.23235781378897	0.35171547240934	0.9694653569564471
nascent_Set3Cell1.50218	ID2655667	2655667	3524	58.85306930541992	10.823345022138856	34.945473968473905	0.0	213.0	213	0.5	1		194.1081081081081	151.0	29.0	667.0	7182.0	146.53436907879774	0.475177304964539	0.8533862505196367
nascent_Set3Cell1.50219	ID2506426	2506426	3524	21.95684051513672	11.447775846394075	34.61671081487977	0.0	132.0	132	0.5	1		125.94594594594595	114.0	0.0	254.0	4660.0	66.75200618955456	0.23062390732739743	0.7071781662488539
nascent_Set3Cell1.50220	ID2613383	2613383	3524	48.1017951965332	10.831525605749604	34.88609374802075	0.0	190.0	190	0.5	1		142.8108108108108	110.0	0.0	716.0	5284.0	156.66131867429425	0.4288414661891174	0.5471948855958303
nascent_Set3Cell1.50221	ID2643082	2643082	3524	62.58790969848633	10.850184489835817	34.88959274880048	0.0	207.0	207	0.5	1		173.56756756756758	128.0	0.0	553.0	6422.0	147.4195713941335	0.47698785482401446	0.7604555354886233
nascent_Set3Cell1.50222	ID2646667	2646667	3524	51.36183166503906	10.87381117718395	34.97835695935921	0.0	204.0	204	0.5	1		168.6216216216216	135.0	0.0	639.0	6239.0	132.58086659162473	0.48353855598399975	0.8290766335332
nascent_Set3Cell1.50223	ID2641291	2641291	3524	48.212852478027344	10.873671298365174	34.899865357820126	0.0	205.0	205	0.5	1		141.1891891891892	104.0	0.0	550.0	5224.0	129.3949247325665	0.42846513144316006	0.6545759406627433
nascent_Set3Cell1.50224	ID2556291	2556291	3524	36.205116271972656	11.02483474861297	34.71735741927117	0.0	154.0	154	0.5	1		137.1081081081081	128.0	0.0	360.0	5073.0	89.07979686893214	0.3361833607699126	0.7745047240536052
nascent_Set3Cell1.50225	ID2663311	2663311	3524	55.31517791748047	10.828107706178471	34.918082149456595	0.0	220.0	220	0.5	1		149.94594594594594	110.0	0.0	578.0	5548.0	144.4483656201424	0.46080580887230305	0.6549038592001954
nascent_Set3Cell1.50226	ID2554508	2554508	3524	29.63925552368164	11.17715536707491	34.707558919745075	0.0	157.0	157	0.5	1		118.56756756756756	118.0	0.0	299.0	4387.0	77.88686258518419	0.24079394843441712	0.5908504864239399
nascent_Set3Cell1.50227	ID2662021	2662021	3524	58.74581527709961	10.829998315634475	34.90794150468372	0.0	219.0	219	0.5	1		195.67567567567568	150.0	0.0	699.0	7240.0	170.32404639621728	0.45962365685196926	0.7235230173941245
nascent_Set3Cell1.50228	ID2709892	2709892	3524	73.93165588378906	10.917164493816555	34.92373477648396	0.0	243.0	243	0.5	1		191.94594594594594	133.0	0.0	682.0	7102.0	194.24968839470876	0.5044725288043485	0.6626769554359733
nascent_Set3Cell1.50229	ID2686342	2686342	3524	62.58533477783203	10.981844774905552	34.85642383625814	0.0	229.0	229	0.5	1		188.6216216216216	140.0	0.0	645.0	6979.0	162.80618186313706	0.4812480739913837	0.7528211024380058
nascent_Set3Cell1.50230	ID2590344	2590344	3524	48.71356201171875	10.963709284199343	34.8239699772273	0.0	176.0	176	0.5	1		129.40540540540542	70.0	0.0	439.0	4788.0	131.67857740630308	0.3913723802724615	0.552858616857684
nascent_Set3Cell1.50231	ID2527892	2527892	3524	23.374065399169922	11.010400718993928	34.582141558814264	0.0	142.0	142	0.5	1		101.48648648648648	95.0	0.0	224.0	3755.0	59.268982717036	0.24842955285813387	0.6814750445973662
nascent_Set3Cell1.50232	ID2644890	2644890	3524	59.97222900390625	10.85522505958086	34.92711604201191	0.0	206.0	206	0.5	1		165.02702702702703	164.0	0.0	485.0	6106.0	140.42366184089065	0.4626682436782298	0.7434788813962242
nascent_Set3Cell1.50233	ID2621332	2621332	3524	43.10124588012695	10.844073405072233	34.98767182643071	0.0	193.0	193	0.5	1		146.0	102.0	0.0	517.0	5402.0	144.5804274443813	0.4309004382038355	0.608192228104452
nascent_Set3Cell1.50234	ID2526110	2526110	3524	30.563220977783203	11.008030241569148	34.707097897731266	0.0	141.0	141	0.5	1		120.16216216216216	109.0	0.0	287.0	4446.0	82.45925374709942	0.25540707114038563	0.5929344393885112
nascent_Set3Cell1.50235	ID2561695	2561695	3524	21.206912994384766	11.083945982686354	34.777956382139	0.0	160.0	160	0.5	1		98.64864864864865	85.0	0.0	319.0	3650.0	76.65297566747608	0.2551747854034679	0.5232697982161427
nascent_Set3Cell1.50236	ID2688148	2688148	3524	70.90585327148438	10.99868620758137	34.87295652625896	0.0	230.0	230	0.5	1		205.3783783783784	164.0	1.0	720.0	7599.0	176.71907262836865	0.5346924191286989	0.8098115584280989
nascent_Set3Cell1.50237	ID2520804	2520804	3524	31.91175651550293	11.06314639048729	34.66203083720527	0.0	139.0	139	0.5	1		113.45945945945945	117.0	0.0	306.0	4198.0	86.64762438065345	0.31783853616425284	0.63162366677545
nascent_Set3Cell1.50238	ID2545635	2545635	3524	35.93543243408203	10.95468173216921	34.82674256486303	0.0	151.0	151	0.5	1		115.56756756756756	104.0	1.0	313.0	4276.0	81.32327142014441	0.30237952292395776	0.6598814887374106
nascent_Set3Cell1.50239	ID2659311	2659311	3524	58.73482894897461	10.892427042487046	34.863109811559816	0.0	214.0	214	0.5	1		172.43243243243242	147.0	0.0	573.0	6380.0	143.35029755046833	0.4583818713321758	0.756147512395706
nascent_Set3Cell1.50240	ID2575855	2575855	3524	23.418668746948242	10.74628640540577	34.80939609859935	0.0	169.0	169	0.5	1		103.21621621621621	102.0	0.0	264.0	3819.0	68.79927936280176	0.2848373880511313	0.6651856467560163
nascent_Set3Cell1.50241	ID2632160	2632160	3524	54.57282257080078	10.84394673324259	35.03139339192679	0.0	195.0	195	0.5	1		152.51351351351352	126.0	0.0	618.0	5643.0	154.9947349682171	0.49880478087649405	0.6549481408792993
nascent_Set3Cell1.50242	ID2579432	2579432	3524	27.552982330322266	10.869271769367954	35.1243787242942	0.0	168.0	168	0.5	1		104.0	103.0	0.0	316.0	3848.0	82.7982823224948	0.27449478583632825	0.5410508004090091
nascent_Set3Cell1.50243	ID2538486	2538486	3524	32.2657356262207	10.953512277934932	34.6636055446125	0.0	144.0	144	0.5	1		106.16216216216216	101.0	0.0	251.0	3928.0	69.06177327964096	0.27302558285563816	0.6593685623706143
nascent_Set3Cell1.50244	ID2693625	2693625	3524	66.18888854980469	10.947497801477585	34.89912134455948	0.0	233.0	233	0.5	1		186.64864864864865	140.0	0.0	696.0	6906.0	170.38212220643211	0.45129914414200517	0.6813000064390485
nascent_Set3Cell1.50245	ID2581233	2581233	3524	50.069252014160156	11.008642606698114	34.85649394667685	0.0	172.0	172	0.5	1		135.24324324324326	112.0	0.0	481.0	5004.0	121.29518754889875	0.4338227393327584	0.6747126472466559
nascent_Set3Cell1.50246	ID2543856	2543856	3524	32.014190673828125	11.009783167823757	34.78357069787155	0.0	149.0	149	0.5	1		114.35135135135135	111.0	0.0	331.0	4231.0	80.56854094365734	0.29129611179666715	0.6403459137086119
nascent_Set3Cell1.50247	ID2519024	2519024	3524	26.44649887084961	11.176824107943691	34.68196086818014	0.0	136.0	136	0.5	1		108.48648648648648	110.0	0.0	240.0	4014.0	65.18717563959852	0.23195330183528742	0.6266857046810794
nascent_Set3Cell1.50248	ID2542065	2542065	3524	33.09711837768555	10.978196609210839	34.716540621876256	0.0	146.0	146	0.5	1		127.43243243243244	111.0	0.0	354.0	4715.0	92.10035002362626	0.26647141167294275	0.5822425225418135
nascent_Set3Cell1.50249	ID2540287	2540287	3524	26.51188087463379	10.903398757274342	34.74735015495208	0.0	147.0	147	0.5	1		109.05405405405405	89.0	0.0	296.0	4035.0	83.42160190060883	0.2918578537686114	0.5906768364256054
nascent_Set3Cell1.50250	ID2610426	2610426	3524	49.114280700683594	10.891978978862811	34.88099350166337	0.0	187.0	187	0.5	1		140.27027027027026	84.0	0.0	542.0	5190.0	151.8227491094373	0.4284485576178762	0.554233609678721
nascent_Set3Cell1.50251	ID2657484	2657484	3524	57.552772521972656	10.872167880227337	34.918633494319074	0.0	212.0	212	0.5	1		175.67567567567568	115.0	0.0	746.0	6500.0	171.3963979353861	0.4559567692836197	0.6419705794979725
nascent_Set3Cell1.50252	ID2606786	2606786	3524	65.5490951538086	10.956112288434369	34.842426805478134	0.0	185.0	185	0.5	1		174.02702702702703	124.0	0.0	661.0	6439.0	176.76765768885667	0.5520265509697038	0.7003331911212051
nascent_Set3Cell1.50253	ID2691791	2691791	3524	78.59276580810547	10.987004691398123	34.89344013617997	0.0	232.0	232	0.5	1		202.94594594594594	147.0	0.0	781.0	7509.0	198.70510617298996	0.5522604035810262	0.7267426951865303
nascent_Set3Cell1.50254	ID2626758	2626758	3524	51.43925476074219	10.836410424568706	34.92851219906402	0.0	194.0	194	0.5	1		159.1081081081081	125.0	0.0	592.0	5887.0	157.61182692928847	0.453664802439838	0.630092507141523
nascent_Set3Cell1.50255	ID2522582	2522582	3524	24.61236000061035	10.984811901646534	34.606881423503786	0.0	137.0	137	0.5	1		108.37837837837837	102.0	0.0	225.0	4010.0	68.35217274907595	0.2920415396435918	0.7167842809272706
nascent_Set3Cell1.50256	ID2630363	2630363	3524	55.07925033569336	10.81042915208824	34.922689052267906	0.0	199.0	199	0.5	1		166.3783783783784	143.0	0.0	610.0	6156.0	152.43274497870115	0.4407842325332277	0.6678450572787339
nascent_Set3Cell1.50257	ID2513618	2513618	3524	27.96134376525879	11.355870958136187	34.51321459026726	0.0	134.0	134	0.5	1		124.05405405405405	115.0	0.0	283.0	4590.0	66.64122262198191	0.24782220572493588	0.739410322342349
nascent_Set3Cell1.50258	ID2515420	2515420	3524	21.35232925415039	11.685040183527994	34.6056383362539	0.0	133.0	133	0.5	1		115.64864864864865	116.0	0.0	263.0	4279.0	74.34462403646361	0.2038017125830627	0.5267127857699325
nascent_Set3Cell1.50259	ID2608605	2608605	3524	57.80245590209961	10.89355809239575	34.910994666391375	0.0	186.0	186	0.5	1		169.75675675675674	128.0	0.0	629.0	6281.0	145.19266996446967	0.46107666568251154	0.7379254900925154
nascent_Set3Cell1.50260	ID2517211	2517211	3524	28.198543548583984	11.149838941321653	34.52114874502168	0.0	135.0	135	0.5	1		136.72972972972974	129.0	0.0	315.0	5059.0	75.65699227751841	0.2099002205312527	0.6270572852968865
nascent_Set3Cell1.50261	ID2628566	2628566	3524	56.34626007080078	10.889308125668666	34.90776470996757	0.0	198.0	198	0.5	1		161.05405405405406	98.0	0.0	631.0	5959.0	168.06247944439292	0.4622346801060808	0.6058656587711194
nascent_Set3Cell1.50262	ID2547416	2547416	3524	31.73015785217285	10.907675764700294	34.72717716092236	0.0	155.0	155	0.5	1		118.51351351351352	107.0	0.0	348.0	4385.0	82.80855485248343	0.3753419204241472	0.7811583060690316
nascent_Set3Cell1.55468	ID2655016	2655016	4392	41.9372673034668	12.91625503289375	12.690007339473947	0.0	213.0	213	0.5	1		208.05405405405406	179.0	20.0	522.0	7698.0	133.855632419149	0.1738644661253288	0.46042871724656975
nascent_Set3Cell1.55469	ID2615215	2615215	4392	37.05604553222656	12.791901696157513	12.638880705108802	0.0	188.0	188	0.5	1		152.13513513513513	119.0	0.0	446.0	5629.0	112.78080071097655	0.19483626047290054	0.4399321875099564
nascent_Set3Cell1.55470	ID2696613	2696613	4392	51.12657928466797	12.738825914484924	12.644583009013472	0.0	237.0	237	0.5	1		205.3783783783784	198.0	0.0	425.0	7599.0	119.55109352893417	0.25035162856632054	0.6879381908276571
nascent_Set3Cell1.55471	ID2636966	2636966	4392	39.22533416748047	12.95086642157128	12.748034616082425	0.0	202.0	202	0.5	1		189.86486486486487	192.0	0.0	522.0	7025.0	123.68152699623381	0.1830314492701995	0.47500610379162944
nascent_Set3Cell1.55472	ID2607927	2607927	4392	38.65412521362305	12.9250615478371	12.634870809922838	0.0	186.0	186	0.5	1		196.72972972972974	187.0	0.0	445.0	7279.0	105.78532996609708	0.18880660943660085	0.5907184402069002
nascent_Set3Cell1.55473	ID2649276	2649276	4392	45.07228088378906	12.782989313868441	12.735792314726497	0.0	210.0	210	0.5	1		179.83783783783784	161.0	0.0	441.0	6654.0	130.3779790356386	0.16103151574025376	0.38262531088381535
nascent_Set3Cell1.55474	ID2707388	2707388	4392	44.07965087890625	12.8681402348032	12.77415876443192	0.0	242.0	242	0.5	1		242.72972972972974	225.0	0.0	533.0	8981.0	145.87983042533648	0.19481051099223015	0.5425891051698082
nascent_Set3Cell1.55475	ID2680253	2680253	4392	48.57311248779297	12.857346814751448	12.685075603187926	0.0	223.0	223	0.5	1		229.8108108108108	210.0	0.0	675.0	8503.0	140.27311412578874	0.1929784800017268	0.5300322361318668
nascent_Set3Cell1.55476	ID2629695	2629695	4392	42.135013580322266	12.755235814616995	12.638660985808711	0.0	199.0	199	0.5	1		169.72972972972974	146.0	0.0	396.0	6280.0	110.07614754458962	0.18211657727006583	0.4750987256422011
nascent_Set3Cell1.55477	ID2627903	2627903	4392	39.88981628417969	12.736522438371331	12.650421691101947	0.0	198.0	198	0.5	1		178.59459459459458	163.0	0.0	415.0	6608.0	124.31176297685755	0.16887024392566993	0.4151192835131527
nascent_Set3Cell1.55478	ID2691123	2691123	4392	43.95357131958008	12.897851689302088	12.801674882999654	0.0	232.0	232	0.5	1		225.45945945945945	199.0	0.0	517.0	8342.0	141.83707292261516	0.19064221706965773	0.509033658035481
nascent_Set3Cell1.55479	ID2702002	2702002	4392	58.52553176879883	12.824152390039872	12.748243118849215	0.0	238.0	238	0.5	1		233.0	226.0	0.0	525.0	8621.0	150.9911697197334	0.2017158868308165	0.5180511813462091
nascent_Set3Cell1.55480	ID2626099	2626099	4392	41.14676284790039	12.824152417514606	12.734358027768911	0.0	194.0	194	0.5	1		205.67567567567568	198.0	0.0	448.0	7610.0	111.12956753619075	0.19681681568153034	0.6087203524822453
nascent_Set3Cell1.55481	ID2656822	2656822	4392	46.87507629394531	12.829625309705094	12.715086605177339	0.0	212.0	212	0.5	1		211.02702702702703	208.0	12.0	430.0	7808.0	113.88773382553502	0.16913069487827195	0.5361057870762875
nascent_Set3Cell1.55482	ID2596995	2596995	4392	20.17284393310547	12.777752573977175	12.615657161796785	0.0	178.0	178	0.5	1		143.16216216216216	115.0	0.0	450.0	5297.0	115.11383581131851	0.10517662848585099	0.23671090822100305
nascent_Set3Cell1.55483	ID2669452	2669452	4392	42.88200759887695	12.933094034563151	12.803271032427672	0.0	216.0	216	0.5	1		205.78378378378378	207.0	0.0	455.0	7614.0	121.62262562148156	0.18585964625903312	0.5303695533649493
nascent_Set3Cell1.55484	ID2653198	2653198	4392	36.168521881103516	12.82828031971435	12.723699488189082	0.0	211.0	211	0.5	1		193.64864864864865	166.0	20.0	508.0	7165.0	119.72009397298727	0.13919154641476322	0.39526969952431623
nascent_Set3Cell1.55485	ID2675073	2675073	4392	42.65592575073242	12.845644704548407	12.67326334468419	0.0	224.0	224	0.5	1		221.35135135135135	216.0	39.0	445.0	8190.0	107.96790063517751	0.17462103660554706	0.609559780506161
nascent_Set3Cell1.55486	ID2667650	2667650	4392	43.93175506591797	12.85294630674082	12.789834679986862	0.0	217.0	217	0.5	1		236.97297297297297	233.0	54.0	533.0	8768.0	120.97324922075553	0.1713440297707016	0.5730915111425094
nascent_Set3Cell1.55487	ID2604299	2604299	4392	22.87769889831543	12.708615127250937	12.589530098128469	0.0	184.0	184	0.5	1		153.45945945945945	135.0	0.0	437.0	5678.0	107.92219280435187	0.08504324466355151	0.2228977440184413
nascent_Set3Cell1.55488	ID2635142	2635142	4392	28.004417419433594	12.880060956566064	12.700219156140273	0.0	201.0	201	0.5	1		175.21621621621622	162.0	0.0	463.0	6483.0	104.55889757960851	0.13548169792096465	0.39989298883469176
nascent_Set3Cell1.55489	ID2624263	2624263	4392	33.35151672363281	12.79803032403555	12.676002158528968	0.0	196.0	196	0.5	1		164.54054054054055	146.0	0.0	410.0	6088.0	109.99585714284237	0.1513215198159783	0.39321552761674633
nascent_Set3Cell1.55490	ID2678279	2678279	4392	49.67997741699219	12.728732918343932	12.71637044874029	0.0	228.0	228	0.5	1		193.94594594594594	180.0	17.0	517.0	7176.0	126.32518574121532	0.247689120938094	0.6095667922577592
nascent_Set3Cell1.55491	ID2598806	2598806	4392	40.809486389160156	12.86152990126085	12.69227302858237	0.0	180.0	180	0.5	1		168.7027027027027	156.0	1.0	420.0	6242.0	109.81546765796219	0.21355918262049728	0.540686853064406
nascent_Set3Cell1.55492	ID2689306	2689306	4392	45.49113464355469	12.763159409612278	12.727222057282354	0.0	235.0	235	0.5	1		192.75675675675674	167.0	0.0	454.0	7132.0	133.89929993290676	0.17594236720612857	0.4307702408357284
nascent_Set3Cell1.55493	ID2587796	2587796	4392	31.11935043334961	12.760183801118613	12.54402389800271	0.0	177.0	177	0.5	1		152.3783783783784	157.0	0.0	421.0	5638.0	95.71234430758058	0.16390487911389892	0.44839398958741034
nascent_Set3Cell1.55494	ID2665886	2665886	4392	43.294769287109375	12.959623598231865	12.846211058031402	0.0	218.0	218	0.5	1		197.8108108108108	204.0	0.0	522.0	7319.0	133.34079934051982	0.19411020924256636	0.4823040744384373
nascent_Set3Cell1.55495	ID2700191	2700191	4392	33.3123893737793	12.714955356736034	12.724940615966325	0.0	236.0	236	0.5	1		187.72972972972974	176.0	7.0	444.0	6946.0	111.61432819427019	0.15594756515950645	0.45381993040036034
nascent_Set3Cell1.55496	ID2698399	2698399	4392	34.14970397949219	12.737312480045162	12.680718652906304	0.0	231.0	231	0.5	1		190.83783783783784	173.0	0.0	555.0	7061.0	145.56337174988494	0.1594261476533803	0.36054446923121714
nascent_Set3Cell1.55497	ID2673055	2673055	4392	52.78761291503906	12.762861003806044	12.659264651398562	0.0	222.0	222	0.5	1		212.40540540540542	228.0	0.0	608.0	7859.0	157.70867295594599	0.2421312105724677	0.5250773467758704
nascent_Set3Cell1.55498	ID2606107	2606107	4392	31.850479125976562	12.86210223760361	12.652999474870366	0.0	185.0	185	0.5	1		156.94594594594594	170.0	0.0	337.0	5807.0	96.33014583710022	0.13739334489067756	0.393616136076652
nascent_Set3Cell1.55499	ID2651413	2651413	4392	44.98810958862305	12.772958644329874	12.668547770020307	0.0	209.0	209	0.5	1		230.51351351351352	214.0	44.0	485.0	8529.0	110.18384173271042	0.22396330660072744	0.7656264841836913
nascent_Set3Cell1.55500	ID2671254	2671254	4392	37.90614700317383	12.821948794161436	12.736726770963706	0.0	215.0	215	0.5	1		206.83783783783784	197.0	0.0	463.0	7653.0	121.15383093716332	0.17130715996512183	0.4993758670964231
nascent_Set3Cell1.55501	ID2609767	2609767	4392	33.85142135620117	12.886749810275385	12.705761656002007	0.0	187.0	187	0.5	1		175.24324324324326	172.0	0.0	406.0	6484.0	108.91316760648402	0.13999673724418862	0.3951893156007867
nascent_Set3Cell1.55502	ID2642410	2642410	4392	30.017745971679688	12.871088404495554	12.72375747162006	0.0	207.0	207	0.5	1		171.94594594594594	150.0	0.0	509.0	6362.0	127.39177235466842	0.14986726913301324	0.351835484486086
nascent_Set3Cell1.55503	ID2663407	2663407	4392	54.32002258300781	12.908932837393593	12.717337169357286	0.0	221.0	221	0.5	1		197.24324324324326	196.0	0.0	485.0	7298.0	140.5488063519821	0.2193857058855661	0.5049776964755529
nascent_Set3Cell1.55504	ID2584175	2584175	4392	41.74298858642578	12.695430185478582	12.550908070659299	0.0	174.0	174	0.5	1		175.83783783783784	166.0	12.0	465.0	6506.0	106.7514021540788	0.2383308931185944	0.6340337486743314
nascent_Set3Cell1.55505	ID2612461	2612461	4392	42.32847213745117	12.858862707304981	12.673113263176955	0.0	190.0	190	0.5	1		182.7027027027027	149.0	0.0	427.0	6760.0	115.48830264597383	0.16157439725071152	0.4401112626835777
nascent_Set3Cell1.55506	ID2611562	2611562	4392	44.53097915649414	12.905996736180368	12.6993479704395	0.0	189.0	189	0.5	1		178.64864864864865	167.0	0.0	456.0	6610.0	122.96165080043276	0.1857289592358237	0.45514968265828915
nascent_Set3Cell1.55507	ID2709223	2709223	4392	49.849884033203125	12.784670420529453	12.734629495115898	0.0	243.0	243	0.5	1		222.24324324324326	203.0	0.0	521.0	8223.0	139.7421048068758	0.18498442199253007	0.4965394940083937
nascent_Set3Cell1.55508	ID2660455	2660455	4392	49.65691375732422	12.889642209884084	12.743952234559659	0.0	220.0	220	0.5	1		226.02702702702703	192.0	0.0	494.0	8363.0	121.75464547069114	0.18868919897770914	0.5893639292397254
nascent_Set3Cell1.55509	ID2647783	2647783	4392	47.71501541137695	12.862469075190676	12.728850263353628	0.0	208.0	208	0.5	1		212.48648648648648	209.0	0.0	415.0	7862.0	125.02080307373329	0.1578554592384743	0.4634301503345753
nascent_Set3Cell1.55510	ID2602485	2602485	4392	25.98153305053711	12.745402768848749	12.645871094012742	0.0	183.0	183	0.5	1		140.78378378378378	156.0	0.0	390.0	5209.0	105.81276312827691	0.11403671120872245	0.27238911895065127
nascent_Set3Cell1.55511	ID2644220	2644220	4392	45.55251693725586	12.844589381841754	12.753104417650587	0.0	206.0	206	0.5	1		199.9189189189189	188.0	0.0	478.0	7397.0	123.55191854672502	0.19065569114593686	0.5182006795424645
nascent_Set3Cell1.55512	ID2622461	2622461	4392	28.896860122680664	12.648247421800798	12.654613235850807	0.0	197.0	197	0.5	1		171.8918918918919	162.0	0.0	430.0	6360.0	109.71422063802946	0.18779450637857723	0.49540916425732895
nascent_Set3Cell1.55513	ID2595185	2595185	4392	40.38083267211914	12.793780147570923	12.682115238054125	0.0	181.0	181	0.5	1		167.0	145.0	0.0	517.0	6179.0	127.1977899877894	0.2031866989954971	0.4434341678362553
nascent_Set3Cell1.55514	ID2646000	2646000	4392	51.144004821777344	12.786657011713723	12.646459607179619	0.0	204.0	204	0.5	1		190.86486486486487	176.0	0.0	485.0	7062.0	131.99035363788317	0.21224945552198501	0.506370479879037
nascent_Set3Cell1.55515	ID2687473	2687473	4392	38.3453369140625	12.706903900031124	12.672692011507266	0.0	230.0	230	0.5	1		185.05405405405406	171.0	0.0	527.0	6847.0	127.9109816208883	0.2053516415808468	0.49295262420030656
nascent_Set3Cell1.55516	ID2591482	2591482	4392	36.23881912231445	12.772700573443183	12.601554235380176	0.0	175.0	175	0.5	1		174.0	185.0	0.0	372.0	6438.0	105.40372120776593	0.12951750827039515	0.37858099976555787
nascent_Set3Cell1.55517	ID2711028	2711028	4392	46.81120300292969	12.774521739878164	12.691875870897944	0.0	241.0	241	0.5	1		227.8918918918919	207.0	15.0	591.0	8432.0	154.12292781048794	0.17982428996192498	0.45073640862983705
nascent_Set3Cell1.55518	ID2617031	2617031	4392	42.93016052246094	12.743070019883856	12.605040258595956	0.0	191.0	191	0.5	1		190.83783783783784	171.0	0.0	465.0	7061.0	119.12796889468474	0.22267380391438632	0.5834978586965248
nascent_Set3Cell1.55519	ID2589638	2589638	4392	30.46257209777832	12.753125282809393	12.57487259611162	0.0	176.0	176	0.5	1		141.43243243243242	128.0	0.0	323.0	5233.0	86.7248332180391	0.15887245486795756	0.4471451237166538
nascent_Set3Cell1.55520	ID2682063	2682063	4392	40.03244400024414	12.781773717134847	12.69075321089093	0.0	227.0	227	0.5	1		197.78378378378378	212.0	0.0	575.0	7318.0	137.37704303103905	0.16867210869311516	0.41558236246631697
nascent_Set3Cell1.55521	ID2580544	2580544	4392	46.962120056152344	12.946903911882037	12.622754973719358	0.0	172.0	172	0.5	1		181.05405405405406	178.0	0.0	401.0	6699.0	112.44725824085658	0.222439893143366	0.5859688670617301
nascent_Set3Cell1.55522	ID2692929	2692929	4392	34.01554870605469	12.747925487189741	12.758535181384559	0.0	233.0	233	0.5	1		205.1081081081081	189.0	12.0	457.0	7589.0	135.12870074771592	0.19151505819017894	0.4879424638895276
nascent_Set3Cell1.55523	ID2593357	2593357	4392	45.90929412841797	12.842071502531692	12.62184101480511	0.0	179.0	179	0.5	1		183.54054054054055	182.0	0.0	442.0	6791.0	128.90189951936202	0.18328043232230834	0.441093951639617
nascent_Set3Cell1.55524	ID2703810	2703810	4392	40.02246856689453	12.99217103891124	12.784110308484456	0.0	239.0	239	0.5	1		262.27027027027026	273.0	4.0	480.0	9704.0	120.73838767458449	0.15809555284358323	0.5930740844809376
nascent_Set3Cell1.55525	ID2600651	2600651	4392	34.59961700439453	12.898439523956124	12.662483631216947	0.0	182.0	182	0.5	1		152.67567567567568	168.0	0.0	385.0	5649.0	107.71285233693591	0.12987387636883949	0.32585482453811926
nascent_Set3Cell1.55526	ID2658629	2658629	4392	41.06978988647461	12.884213749653044	12.753963262698061	0.0	214.0	214	0.5	1		221.43243243243242	200.0	55.0	417.0	8193.0	105.45366031804907	0.14250928545569128	0.5238331658997903
nascent_Set3Cell1.55527	ID2631494	2631494	4392	26.34326171875	12.884738149972872	12.707089612981598	0.0	195.0	195	0.5	1		188.56756756756758	197.0	0.0	467.0	6977.0	124.79996005620366	0.131132616666251	0.35033195284456664
nascent_Set3Cell1.55528	ID2633304	2633304	4392	50.12082290649414	12.78627470449504	12.687118113920167	0.0	200.0	200	0.5	1		195.24324324324326	183.0	0.0	403.0	7224.0	118.9330823533893	0.21500219536039084	0.5809906806980466
nascent_Set3Cell1.55529	ID2582359	2582359	4392	35.21780776977539	12.909541006230416	12.655136973680188	0.0	173.0	173	0.5	1		165.02702702702703	144.0	12.0	402.0	6106.0	102.91487487954048	0.19402558502692097	0.5211374577345814
nascent_Set3Cell1.55530	ID2683866	2683866	4392	44.02901840209961	12.846201327208494	12.770272812802759	0.0	226.0	226	0.5	1		188.56756756756758	208.0	0.0	441.0	6977.0	129.37296225782018	0.16316793051847445	0.4089270671848449
nascent_Set3Cell1.55531	ID2694749	2694749	4392	32.68927001953125	12.669845757802985	12.60933465578649	0.0	234.0	234	0.5	1		165.2972972972973	153.0	0.0	430.0	6116.0	107.99893643119948	0.1566671697783823	0.4146158101898744
nascent_Set3Cell1.55532	ID2685660	2685660	4392	38.1461296081543	12.662973634802784	12.622198076111141	0.0	229.0	229	0.5	1		178.02702702702703	143.0	0.0	537.0	6587.0	139.56529465261582	0.22420831885086168	0.4672344904729303
nascent_Set3Cell1.55533	ID2705629	2705629	4392	49.82872772216797	12.77816190310402	12.778617525335216	0.0	240.0	240	0.5	1		210.59459459459458	178.0	0.0	531.0	7792.0	148.04850171095572	0.1697875706606154	0.41292586839149503
nascent_Set3Cell1.55534	ID2661213	2661213	4392	47.826412200927734	12.783605501586523	12.706670535661333	0.0	219.0	219	0.5	1		222.72972972972974	208.0	0.0	525.0	8241.0	133.05192149613552	0.21068088298237517	0.582616097509293
nascent_Set3Cell1.55535	ID2618833	2618833	4392	32.212745666503906	12.860076003895992	12.655827379522472	0.0	192.0	192	0.5	1		170.05405405405406	148.0	0.0	460.0	6292.0	118.41920498005427	0.17237369805780284	0.4222792843390547
nascent_Set3Cell1.55536	ID2638804	2638804	4392	33.79519271850586	12.838189851698955	12.726958023155133	0.0	203.0	203	0.5	1		185.64864864864865	148.0	0.0	496.0	6869.0	130.296076562449	0.17964125745660206	0.43395688427179346
nascent_Set3Cell1.55537	ID2675413	2675413	4392	35.16144561767578	12.626024512278052	12.577847819039713	0.0	225.0	225	0.5	1		162.8108108108108	151.0	0.0	453.0	6024.0	126.4673514824715	0.19097778664917736	0.41287064489441744
nascent_Set3Cell1.55538	ID2640598	2640598	4392	29.96752166748047	12.67282865505688	12.625050769888624	0.0	205.0	205	0.5	1		183.6216216216216	173.0	0.0	500.0	6794.0	110.17671445640593	0.17004283899855765	0.48441834451997007
nascent_Set3Cell1.55539	ID2620633	2620633	4392	42.49847412109375	13.030352053013544	12.713080029004628	0.0	193.0	193	0.5	1		203.02702702702703	195.0	0.0	524.0	7512.0	118.57311070635949	0.1730186257066282	0.5051095588672906
nascent_Set3Cell1.57410	ID2597027	2597027	4620	24.101051330566406	12.421429398308712	13.53502506593685	0.0	178.0	178	0.5	1		122.02702702702703	94.0	0.0	441.0	4515.0	102.24031779382624	0.16435808548941425	0.33695223854423717
nascent_Set3Cell1.57411	ID2667693	2667693	4620	35.41804504394531	12.699090352283497	13.767493053506533	0.0	217.0	217	0.5	1		182.75675675675674	172.0	0.0	395.0	6762.0	94.48115785271257	0.1835655170382587	0.6000079841614842
nascent_Set3Cell1.57412	ID2624288	2624288	4620	28.114877700805664	12.559201273062465	13.638094150207824	0.0	196.0	196	0.5	1		144.78378378378378	129.0	0.0	528.0	5357.0	119.99725347207259	0.18490728157094943	0.37657220169748823
nascent_Set3Cell1.57413	ID2675489	2675489	4620	36.74211883544922	12.718082113802879	13.76209500410155	0.0	225.0	225	0.5	1		147.0	149.0	9.0	405.0	5439.0	96.65517173034365	0.1483943661971831	0.39305071767264804
nascent_Set3Cell1.57414	ID2604331	2604331	4620	42.634674072265625	12.674306495264798	13.621150633339902	0.0	184.0	184	0.5	1		177.3783783783784	179.0	4.0	453.0	6563.0	99.99454189308739	0.2582879370258736	0.7282466091853776
nascent_Set3Cell1.57415	ID2653220	2653220	4620	35.41926193237305	12.576550757914132	13.617992577798619	0.0	211.0	211	0.5	1		143.59459459459458	118.0	0.0	358.0	5313.0	98.89682037902473	0.14885229540918157	0.37625051106163926
nascent_Set3Cell1.57416	ID2669478	2669478	4620	38.323974609375	12.504528223093956	13.629534796927679	0.0	216.0	216	0.5	1		154.02702702702703	130.0	0.0	397.0	5699.0	103.5925475886944	0.15297944192850585	0.39455715516780643
nascent_Set3Cell1.57417	ID2598838	2598838	4620	25.01546287536621	12.6053149800355	13.677031094641537	0.0	180.0	180	0.5	1		122.62162162162163	105.0	0.0	435.0	4537.0	114.3601405286901	0.14833644441307678	0.27701359742004156
nascent_Set3Cell1.57418	ID2700216	2700216	4620	35.571414947509766	12.462089925975809	13.620203564027218	0.0	236.0	236	0.5	1		165.6216216216216	156.0	0.0	476.0	6128.0	120.33572281823126	0.1922792346583229	0.44392219777820846
nascent_Set3Cell1.57419	ID2689341	2689341	4620	36.79837417602539	12.511474157096547	13.67770179743158	0.0	235.0	235	0.5	1		153.75675675675674	159.0	0.0	467.0	5689.0	108.82794917907127	0.15980961790281725	0.38934981033612964
nascent_Set3Cell1.57420	ID2673085	2673085	4620	34.51929473876953	12.51022764266409	13.66383694226053	0.0	222.0	222	0.5	1		143.86486486486487	107.0	0.0	488.0	5323.0	132.69287056167676	0.08404399684338121	0.16811131195480472
nascent_Set3Cell1.57421	ID2671294	2671294	4620	44.9993782043457	12.680689614854979	13.674034199563446	0.0	215.0	215	0.5	1		168.78378378378378	174.0	0.0	394.0	6245.0	107.9532139234233	0.17917578611870372	0.4751447159765357
nascent_Set3Cell1.57422	ID2651444	2651444	4620	38.42709732055664	12.486408831885191	13.56159006405312	0.0	209.0	209	0.5	1		190.32432432432432	178.0	9.0	427.0	7042.0	94.29417740185177	0.21643892043803017	0.7182646091659995
nascent_Set3Cell1.57423	ID2606137	2606137	4620	24.479286193847656	12.449300342534956	13.556393757630495	0.0	185.0	185	0.5	1		109.45945945945945	82.0	0.0	372.0	4050.0	94.5770099485642	0.17553809055997135	0.34564667151147294
nascent_Set3Cell1.57424	ID2611591	2611591	4620	29.920154571533203	12.558500521713743	13.605972743830478	0.0	189.0	189	0.5	1		133.40540540540542	97.0	0.0	536.0	4936.0	117.27139924585653	0.1799180586920421	0.34692390319278166
nascent_Set3Cell1.57425	ID2642440	2642440	4620	43.105316162109375	12.567357305856387	13.608595440436321	0.0	207.0	207	0.5	1		145.94594594594594	136.0	0.0	473.0	5400.0	114.47269105335559	0.1697550825295953	0.37003941372063837
nascent_Set3Cell1.57426	ID2647817	2647817	4620	33.97044372558594	12.697290860282513	13.744383051610585	0.0	208.0	208	0.5	1		173.67567567567568	164.0	0.0	423.0	6426.0	100.5899415266573	0.19596812798911947	0.5658225805407888
nascent_Set3Cell1.57427	ID2709260	2709260	4620	36.95582580566406	12.723917932436862	13.740555365889449	0.0	243.0	243	0.5	1		184.35135135135135	177.0	0.0	387.0	6821.0	99.32360584815011	0.18442085789801463	0.5779999947526361
nascent_Set3Cell1.57428	ID2609793	2609793	4620	31.75738525390625	12.527493446030315	13.596701392543814	0.0	187.0	187	0.5	1		147.7027027027027	141.0	0.0	415.0	5465.0	104.88588107103857	0.25437124189064975	0.5711409883571722
nascent_Set3Cell1.57429	ID2685702	2685702	4620	30.178531646728516	12.593281030515698	13.700367275906412	0.0	229.0	229	0.5	1		139.43243243243242	114.0	0.0	464.0	5159.0	102.64273003983297	0.22686996508285673	0.5023935723166754
nascent_Set3Cell1.57430	ID2660487	2660487	4620	39.61362075805664	12.637589381489517	13.68113290392684	0.0	220.0	220	0.5	1		167.8918918918919	160.0	0.0	339.0	6212.0	105.96587075924855	0.17396036815278523	0.46955945485809897
nascent_Set3Cell1.57431	ID2694790	2694790	4620	41.31126403808594	12.660342626007713	13.714943748378504	0.0	234.0	234	0.5	1		161.45945945945945	140.0	1.0	446.0	5974.0	113.4429848461808	0.20272992218889346	0.4798058987906273
nascent_Set3Cell1.57432	ID2612501	2612501	4620	31.386306762695312	12.581516208326182	13.604713777653197	0.0	190.0	190	0.5	1		155.1081081081081	132.0	0.0	535.0	5739.0	124.28099519140393	0.2437713075877935	0.4892173232663423
nascent_Set3Cell1.57433	ID2711067	2711067	4620	37.928672790527344	12.620841363217892	13.792612513363808	0.0	241.0	241	0.5	1		175.75675675675674	159.0	0.0	460.0	6503.0	112.10372315291202	0.21684809010597525	0.558780479181123
nascent_Set3Cell1.57434	ID2622491	2622491	4620	38.99900436401367	12.67743646230255	13.660345496582414	0.0	197.0	197	0.5	1		148.0	118.0	0.0	447.0	5476.0	129.98504187448304	0.15960372170113382	0.3134236372730071
nascent_Set3Cell1.57435	ID2602515	2602515	4620	34.55046844482422	12.564341837390497	13.600950061565886	0.0	183.0	183	0.5	1		122.89189189189189	96.0	0.0	407.0	4547.0	112.22095857523024	0.1687530430613258	0.31623367139798036
nascent_Set3Cell1.57436	ID2595217	2595217	4620	30.691415786743164	12.526211508454898	13.57368930399539	0.0	181.0	181	0.5	1		141.72972972972974	98.0	0.0	479.0	5244.0	121.2945562231437	0.17815966559013194	0.3533905102508332
nascent_Set3Cell1.57437	ID2635167	2635167	4620	31.26300048828125	12.586288044911736	13.628604853304047	0.0	201.0	201	0.5	1		146.45945945945945	125.0	0.0	465.0	5419.0	105.10354539812279	0.1772092935816802	0.4195298519859672
nascent_Set3Cell1.57438	ID2646034	2646034	4620	43.93733596801758	12.561083759474961	13.658978614673499	0.0	204.0	204	0.5	1		159.35135135135135	130.0	0.0	520.0	5896.0	123.04678789798622	0.23946042042090598	0.5003991266196465
nascent_Set3Cell1.57439	ID2644245	2644245	4620	21.843421936035156	12.491499818035894	13.646695825171628	0.0	206.0	206	0.5	1		141.83783783783784	112.0	0.0	485.0	5248.0	120.7586006859952	0.12367619204479949	0.25855262519677574
nascent_Set3Cell1.57440	ID2687511	2687511	4620	44.369773864746094	12.708974799682588	13.729203312318615	0.0	230.0	230	0.5	1		167.05405405405406	146.0	0.0	420.0	6181.0	121.52067632619058	0.24338773757529097	0.538181730692957
nascent_Set3Cell1.57441	ID2600678	2600678	4620	31.09076499938965	12.591155745340766	13.667144665133966	0.0	182.0	182	0.5	1		117.8108108108108	88.0	0.0	336.0	4359.0	99.26223345759954	0.16371141324646624	0.3339371694322027
nascent_Set3Cell1.57442	ID2658665	2658665	4620	34.57925796508789	12.708650931586137	13.788487303872081	0.0	214.0	214	0.5	1		169.94594594594594	167.0	0.0	347.0	6288.0	87.65080526534634	0.18602563381763243	0.6082240819116324
nascent_Set3Cell1.57443	ID2640622	2640622	4620	38.306617736816406	12.549332207241722	13.606262289829873	0.0	205.0	205	0.5	1		161.0	126.0	27.0	401.0	5957.0	110.13880131704519	0.17923797450524684	0.44436935128268307
nascent_Set3Cell1.57444	ID2638830	2638830	4620	43.389644622802734	12.555002817706399	13.597370215497783	0.0	203.0	203	0.5	1		157.51351351351352	158.0	0.0	381.0	5828.0	107.57055091159208	0.19982144571563748	0.4877304814916848
nascent_Set3Cell1.57445	ID2629728	2629728	4620	26.456281661987305	12.607044842542333	13.597349162841699	0.0	199.0	199	0.5	1		149.27027027027026	123.0	0.0	443.0	5523.0	106.26190094098445	0.20899051884811737	0.48565674314889234
nascent_Set3Cell1.57446	ID2593390	2593390	4620	31.756906509399414	12.585625220001553	13.593423585371532	0.0	179.0	179	0.5	1		129.8918918918919	91.0	0.0	410.0	4806.0	116.92062449556295	0.18421220973623054	0.34562869327349727
nascent_Set3Cell1.57447	ID2627937	2627937	4620	42.75837707519531	12.591081432543302	13.570999646051545	0.0	198.0	198	0.5	1		165.94594594594594	163.0	0.0	475.0	6140.0	105.0816999465828	0.24814798888206938	0.6279343360256825
nascent_Set3Cell1.57448	ID2692963	2692963	4620	26.634620666503906	12.368408027691505	13.642181187156503	0.0	233.0	233	0.5	1		152.02702702702703	134.0	0.0	486.0	5625.0	95.38532570768083	0.14838171422962732	0.4118730226076996
nascent_Set3Cell1.57449	ID2617067	2617067	4620	39.13599395751953	12.515619269185127	13.632860429027401	0.0	191.0	191	0.5	1		138.97297297297297	113.0	0.0	543.0	5142.0	127.04887215522977	0.19392641776082978	0.35534396433594406
nascent_Set3Cell1.57450	ID2631527	2631527	4620	33.50981140136719	12.484759051376669	13.580124323545293	0.0	195.0	195	0.5	1		154.9189189189189	133.0	10.0	496.0	5732.0	113.76788708652427	0.15146089205537025	0.3582334033281421
nascent_Set3Cell1.57451	ID2620660	2620660	4620	29.751005172729492	12.664511251843104	13.693110310521286	0.0	193.0	193	0.5	1		144.0810810810811	123.0	0.0	470.0	5331.0	118.19319833278111	0.23692958462918262	0.467002048130183
nascent_Set3Cell1.57452	ID2705658	2705658	4620	38.6074104309082	12.858351621915586	13.801332856776302	0.0	240.0	240	0.5	1		185.94594594594594	197.0	0.0	371.0	6880.0	84.92871061005157	0.1723292162325783	0.6436822059280123
nascent_Set3Cell1.57453	ID2618867	2618867	4620	32.079498291015625	12.522341007145421	13.581338628480593	0.0	192.0	192	0.5	1		126.27027027027027	99.0	0.0	482.0	4672.0	123.229832392938	0.165531650518973	0.2910530950172706
nascent_Set3Cell1.57454	ID2683888	2683888	4620	30.995512008666992	12.582891845018553	13.671788789793425	0.0	226.0	226	0.5	1		143.9189189189189	112.0	0.0	555.0	5325.0	124.53254335455595	0.13646507647745074	0.2775431124838197
nascent_Set3Cell1.57455	ID2682097	2682097	4620	29.562152862548828	12.644256673910549	13.719244395901864	0.0	227.0	227	0.5	1		152.75675675675674	157.0	0.0	355.0	5652.0	96.5756483584545	0.1304163040813088	0.3649692440201539
nascent_Set3Cell1.57456	ID2633333	2633333	4620	37.413047790527344	12.638272168777112	13.652021242300057	0.0	200.0	200	0.5	1		166.32432432432432	171.0	0.0	419.0	6154.0	100.6120309942145	0.18243827457008358	0.5101211437355402
nascent_Set3Cell1.57457	ID2661238	2661238	4620	33.02536392211914	12.54259422809863	13.66473030519552	0.0	219.0	219	0.5	1		160.8918918918919	142.0	0.0	502.0	5953.0	108.85254648779181	0.15129329702177674	0.388471597822153
nascent_Set3Cell1.57458	ID2663496	2663496	4620	20.70326042175293	12.76313536442582	13.794784628837117	0.0	221.0	221	0.5	1		137.21621621621622	123.0	0.0	393.0	5077.0	101.03138542473245	0.13462753407054354	0.32229955004060357
nascent_Set3Cell1.57459	ID2637001	2637001	4620	40.87311553955078	12.545968331946222	13.672092183264969	0.0	202.0	202	0.5	1		162.27027027027026	141.0	0.0	401.0	6004.0	103.74665955764247	0.22578840379701984	0.5762102212232816
nascent_Set3Cell1.57460	ID2626124	2626124	4620	20.551679611206055	12.565457706536147	13.547337075235955	0.0	194.0	194	0.5	1		129.64864864864865	107.0	0.0	439.0	4797.0	105.8497930025311	0.12173059605597318	0.26583928476232727
nascent_Set3Cell1.57461	ID2691148	2691148	4620	21.625410079956055	12.453923833566595	13.58847661135387	0.0	232.0	232	0.5	1		142.1081081081081	106.0	0.0	380.0	5258.0	105.54693105275328	0.06820232927929858	0.17192891792845988
nascent_Set3Cell1.57462	ID2656845	2656845	4620	38.5736198425293	12.536866347449457	13.625717452997904	0.0	212.0	212	0.5	1		163.94594594594594	123.0	0.0	538.0	6066.0	140.506612328773	0.2006725977326947	0.39002943895966985
nascent_Set3Cell1.57463	ID2698433	2698433	4620	35.700538635253906	12.652078264711072	13.680142671097697	0.0	231.0	231	0.5	1		168.16216216216216	133.0	47.0	400.0	6222.0	98.82996439269752	0.1782621085474295	0.5148571723261264
nascent_Set3Cell1.57464	ID2675138	2675138	4620	40.00236511230469	12.600870199235516	13.65360262589649	0.0	224.0	224	0.5	1		165.51351351351352	138.0	0.0	525.0	6124.0	131.51206569521833	0.17172103702286423	0.368890209860626
nascent_Set3Cell1.57465	ID2655044	2655044	4620	40.00613021850586	12.608137726232556	13.671683028005045	0.0	213.0	213	0.5	1		162.05405405405406	129.0	0.0	427.0	5996.0	114.03774861030934	0.17912650502739424	0.4317583165377857
nascent_Set3Cell1.57466	ID2678341	2678341	4620	28.118425369262695	12.486699721955159	13.65751487090235	0.0	228.0	228	0.5	1		148.2972972972973	138.0	0.0	465.0	5487.0	104.88349750102755	0.16439289751510971	0.39924508022637334
nascent_Set3Cell1.57467	ID2696644	2696644	4620	34.33483123779297	12.7324042547004	13.724958900712565	0.0	237.0	237	0.5	1		149.43243243243242	133.0	0.0	419.0	5529.0	109.54997351298948	0.1547769786050883	0.3656544237108625
nascent_Set3Cell1.57468	ID2680282	2680282	4620	37.26121139526367	12.616615054256634	13.680078298502208	0.0	223.0	223	0.5	1		172.0810810810811	130.0	26.0	505.0	6367.0	121.91512949096514	0.16058245756711095	0.3905958417004479
nascent_Set3Cell1.57469	ID2703834	2703834	4620	37.89849853515625	12.614972096096443	13.649827702283416	0.0	239.0	239	0.5	1		165.32432432432432	151.0	0.0	431.0	6117.0	115.27215478887202	0.11997662050037057	0.3072769675846949
nascent_Set3Cell1.57470	ID2615250	2615250	4620	34.403255462646484	12.514940411497628	13.60173812833227	0.0	188.0	188	0.5	1		136.8918918918919	97.0	0.0	618.0	5065.0	136.7714605918663	0.2149602766850839	0.3541672261548512
nascent_Set3Cell1.57471	ID2707423	2707423	4620	36.13821792602539	12.768863913142443	13.785616601902353	0.0	242.0	242	0.5	1		161.24324324324326	134.0	0.0	488.0	5966.0	126.16642567247028	0.14484568134725068	0.32338980305945525
nascent_Set3Cell1.57472	ID2607953	2607953	4620	47.819698333740234	12.531536378722274	13.564720261645572	0.0	186.0	186	0.5	1		178.83783783783784	161.0	1.0	407.0	6617.0	107.92448839441028	0.2895855781573547	0.7442111448801364
nascent_Set3Cell1.57473	ID2649302	2649302	4620	30.933700561523438	12.395843523418701	13.532170239929924	0.0	210.0	210	0.5	1		140.75675675675674	130.0	0.0	425.0	5208.0	107.16690134899274	0.15845961351313773	0.359315761415534
nascent_Set3Cell1.57474	ID2702038	2702038	4620	41.81568145751953	12.71694534290935	13.754496339466462	0.0	238.0	238	0.5	1		177.48648648648648	161.0	0.0	486.0	6567.0	120.30115489000039	0.20119984909549632	0.4942399795497103
nascent_Set3Cell2.97013	ID3416118	3416118	290	106.19125366210938	53.721938751514124	27.536921833432796	0.0	251.0	251	0.5	1		275.7837837837838	145.0	0.0	1470.0	10204.0	375.1520532571601	0.6528029242894666	0.580700784081164
nascent_Set3Cell2.97014	ID3868732	3868732	290	189.72369384765625	53.12131079418528	27.44897122519637	0.0	461.0	461	0.5	1		462.4864864864865	219.0	0.0	2390.0	17112.0	585.4611013561885	0.7265756542517817	0.6648539091144309
nascent_Set3Cell2.97015	ID4995138	4995138	290	137.0293731689453	53.88155173723973	28.054218965959908	0.0	978.0	978	0.5	1		445.81081081081084	348.0	92.0	1236.0	16495.0	298.8251846665388	0.49805591031644675	0.9920041081597781
nascent_Set3Cell2.97016	ID4851802	4851802	290	337.32891845703125	53.850646120207045	27.699813806053264	0.0	910.0	910	0.5	1		733.4864864864865	329.0	18.0	3679.0	27139.0	856.2807373760087	0.7016047181456591	0.7063822179861563
nascent_Set3Cell2.97017	ID3340322	3340322	290	116.82869720458984	53.811076113000794	27.53300331238277	0.0	216.0	216	0.5	1		287.9189189189189	169.0	0.0	1337.0	10653.0	325.2963929145899	0.5759951749095296	0.6469711470567653
nascent_Set3Cell2.97018	ID3305504	3305504	290	110.14307403564453	53.857663787723396	27.562590927511113	0.0	203.0	203	0.5	1		295.18918918918916	170.0	0.0	1510.0	10922.0	334.8166859838577	0.5642877554182232	0.6360735419061612
nascent_Set3Cell2.97019	ID3616805	3616805	290	146.47886657714844	53.4799158710529	27.44535310816653	0.0	343.0	343	0.5	1		384.56756756756755	203.0	12.0	1805.0	14229.0	439.8087678210295	0.6010810804962454	0.6565359333462866
nascent_Set3Cell2.97020	ID3125309	3125309	290	68.68636322021484	54.53702990727285	27.84572757729294	0.0	115.0	115	0.5	1		202.86486486486487	146.0	4.0	900.0	7506.0	197.60512844252494	0.41730379225136666	0.6045441211601191
nascent_Set3Cell2.97021	ID3649573	3649573	290	124.73680877685547	53.441377574123486	27.458778872473648	0.0	354.0	354	0.5	1		356.86486486486484	132.0	0.0	1721.0	13204.0	439.3336597218162	0.6629994798645832	0.6476798462306103
nascent_Set3Cell2.97022	ID3162150	3162150	290	64.74282836914062	54.420464663747616	27.77912343541129	0.0	134.0	134	0.5	1		189.1891891891892	123.0	3.0	813.0	7000.0	190.85390541776508	0.47978156960512397	0.64279310154035
nascent_Set3Cell2.97023	ID4800606	4800606	290	263.8102111816406	53.85617447172575	27.610836279634093	0.0	886.0	886	0.5	1		712.3783783783783	418.0	24.0	2701.0	26358.0	756.9655926185868	0.6810840694736127	0.7625632568216337
nascent_Set3Cell2.97024	ID3979303	3979303	290	248.06101989746094	52.83057277083331	27.369667306615277	0.0	513.0	513	0.5	1		530.2162162162163	243.0	0.0	2778.0	19618.0	663.7063496898448	0.697018594432109	0.6562431636841984
nascent_Set3Cell2.97025	ID3196973	3196973	290	73.93858337402344	54.06860938770946	27.62476652875012	0.0	150.0	150	0.5	1		194.54054054054055	92.0	0.0	827.0	7198.0	233.4869249961208	0.48984205833651767	0.5478900196543396
nascent_Set3Cell2.97026	ID3088398	3088398	290	50.68955993652344	54.45821100173905	27.849061550489516	0.0	99.0	99	0.5	1		167.59459459459458	114.0	0.0	944.0	6201.0	195.56690521254973	0.38338426160794625	0.4749917754065399
nascent_Set3Cell2.97027	ID4204641	4204641	290	229.30355834960938	52.831833609028116	27.319889496377524	0.0	615.0	615	0.5	1		522.5405405405405	286.0	81.0	1677.0	19334.0	466.761632872628	0.6151709446335707	0.8527704774937224
nascent_Set3Cell2.97028	ID3375121	3375121	290	133.11764526367188	53.77700068911905	27.526659770855204	0.0	232.0	232	0.5	1		321.81081081081084	170.0	3.0	1391.0	11907.0	358.9163348684975	0.7032085561497325	0.7403783609660712
nascent_Set3Cell2.97029	ID3233813	3233813	290	86.03135681152344	53.97137219077876	27.512537732163164	0.0	170.0	170	0.5	1		229.27027027027026	101.0	0.0	1293.0	8483.0	318.13323978839156	0.6241414288317908	0.5538955252830132
nascent_Set3Cell2.97030	ID3481617	3481617	290	120.93275451660156	53.68134569974414	27.519209568473023	0.0	281.0	281	0.5	1		289.1081081081081	139.0	0.0	1554.0	10697.0	364.66009925406973	0.6515815641425526	0.6255626101110311
nascent_Set3Cell2.97031	ID4132887	4132887	290	271.1832580566406	52.762380175844854	27.342989541700938	0.0	583.0	583	0.5	1		569.1891891891892	291.0	0.0	2307.0	21060.0	610.0880554767774	0.711533494908355	0.7757183452996008
nascent_Set3Cell2.97032	ID3829779	3829779	290	200.54092407226562	53.13807657556761	27.45730281124559	0.0	444.0	444	0.5	1		469.3243243243243	183.0	12.0	2277.0	17365.0	580.8119342807988	0.7512500721218766	0.69327236411639
nascent_Set3Cell2.97033	ID3719187	3719187	290	149.2099609375	53.2445425433393	27.470943013565925	0.0	390.0	390	0.5	1		383.1081081081081	161.0	0.0	1802.0	14175.0	498.502467606942	0.6978325627516819	0.6317429426422166
nascent_Set3Cell2.97034	ID4952164	4952164	290	265.6784362792969	53.8960620173243	28.00906295100445	0.0	958.0	958	0.5	1		654.5945945945946	513.0	87.0	2048.0	24220.0	505.3927218543054	0.645548119713286	1.016228711624885
nascent_Set3Cell2.97035	ID4343926	4343926	290	166.9838409423828	54.19283225325653	27.310295137983278	0.0	679.0	679	0.5	1		409.6756756756757	297.0	62.0	1325.0	15158.0	322.62620735096783	0.6184327577117567	0.9704392578174663
nascent_Set3Cell2.97036	ID3049499	3049499	290	43.572906494140625	54.15311489883218	27.730039244666376	0.0	81.0	81	0.5	1		144.24324324324326	95.0	0.0	870.0	5337.0	167.52419483721107	0.35017295314453634	0.44662304685524157
nascent_Set3Cell2.97037	ID4755582	4755582	290	263.76849365234375	53.874226329801736	27.62062884844789	0.0	869.0	869	0.5	1		719.6486486486486	388.0	42.0	2673.0	26627.0	726.3131485728383	0.6648813673246634	0.7913843781395298
nascent_Set3Cell2.97038	ID3221510	3221510	290	78.9858627319336	54.030372865247955	27.587551447331773	0.0	160.0	160	0.5	1		225.0810810810811	145.0	0.0	1012.0	8328.0	256.3598142345137	0.5771520971953631	0.6425926299206571
nascent_Set3Cell2.97039	ID3887104	3887104	290	186.63226318359375	53.00006286755086	27.394605606766618	0.0	470.0	470	0.5	1		461.43243243243245	217.0	0.0	2718.0	17073.0	630.7177366804927	0.7400241660223374	0.6222912436327304
nascent_Set3Cell2.97040	ID4167683	4167683	290	233.11219787597656	52.78113445190018	27.321258995268654	0.0	598.0	598	0.5	1		534.027027027027	314.0	27.0	1891.0	19759.0	522.8891685458616	0.6508082383921672	0.805267184509594
nascent_Set3Cell2.97041	ID3051628	3051628	290	46.23392105102539	54.231410035110635	27.688961702028212	0.0	84.0	84	0.5	1		147.86486486486487	111.0	0.0	676.0	5471.0	152.94591675966197	0.3507230963527077	0.5020594430684002
nascent_Set3Cell2.97042	ID3793018	3793018	290	178.55300903320312	53.153454956917436	27.455136006461313	0.0	423.0	423	0.5	1		438.7027027027027	221.0	5.0	2252.0	16232.0	549.6426548659119	0.6688923468106603	0.6398052226314775
nascent_Set3Cell2.97043	ID4272133	4272133	290	166.71539306640625	53.15073478124213	27.268295277761688	0.0	645.0	645	0.5	1		458.35135135135135	373.0	60.0	1374.0	16959.0	357.0060080583936	0.603852732641197	0.9667619174447064
nascent_Set3Cell2.97044	ID3516529	3516529	290	137.55987548828125	53.63321316429915	27.502960577344908	0.0	298.0	298	0.5	1		312.1081081081081	125.0	30.0	1852.0	11548.0	409.1334870310792	0.6629458985125467	0.6082330110138097
nascent_Set3Cell2.97045	ID4632589	4632589	290	309.5094909667969	54.0937302721132	27.517306813868398	0.0	811.0	811	0.5	1		690.2162162162163	396.0	83.0	2724.0	25538.0	704.0557954189875	0.7191868539380026	0.8202131640109184
nascent_Set3Cell2.97046	ID4306954	4306954	290	137.42279052734375	53.79120229922563	27.273029874619247	0.0	662.0	662	0.5	1		401.4054054054054	259.0	80.0	1607.0	14852.0	371.3506473715958	0.5798828339755899	0.7934953739158591
nascent_Set3Cell2.97047	ID3684467	3684467	290	153.75015258789062	53.32813454843067	27.46480464258012	0.0	375.0	375	0.5	1		372.6756756756757	212.0	0.0	1797.0	13789.0	458.6236083261678	0.6519850405578744	0.6414106359781042
nascent_Set3Cell2.97048	ID4943898	4943898	290	276.3655700683594	53.903380923122825	27.9769809272672	0.0	955.0	955	0.5	1		646.2702702702703	488.0	90.0	2154.0	23912.0	540.5169669784582	0.6945558639679765	0.9801355332403461
nascent_Set3Cell2.97049	ID3831919	3831919	290	183.84869384765625	53.16207400692132	27.437139845583154	0.0	442.0	442	0.5	1		456.0810810810811	217.0	12.0	2172.0	16875.0	543.184354748223	0.721890626096111	0.7040291499556867
nascent_Set3Cell2.97050	ID4378644	4378644	290	169.1707000732422	54.43084591152995	27.311036403352986	0.0	694.0	694	0.5	1		428.9189189189189	289.0	58.0	1409.0	15870.0	351.158905022465	0.5921446172946332	0.9085457163574093
nascent_Set3Cell2.97051	ID4022375	4022375	290	203.92453002929688	52.700308440645564	27.411051374406316	0.0	529.0	529	0.5	1		567.4594594594595	272.0	19.0	2874.0	20996.0	705.2717992453765	0.606860186465143	0.607741471382433
nascent_Set3Cell2.97052	ID2945142	2945142	290	31.130447387695312	53.11283574195581	27.21153796746914	0.0	37.0	37	0.5	1		117.13513513513513	67.0	0.0	543.0	4334.0	130.25533944316237	0.2943071688035722	0.4089640451399312
nascent_Set3Cell2.97053	ID4235290	4235290	290	202.9627227783203	52.91641066158381	27.359547562625472	0.0	629.0	629	0.5	1		471.86486486486484	255.0	62.0	2076.0	17459.0	484.65590096721445	0.6281203639234619	0.7512258036772528
nascent_Set3Cell2.97054	ID4059238	4059238	290	266.9201354980469	52.727764449028065	27.43587035494803	0.0	548.0	548	0.5	1		665.918918918919	377.0	41.0	2710.0	24639.0	666.7366370938703	0.7027705632595941	0.8244312727427707
nascent_Set3Cell2.97055	ID4169828	4169828	290	235.70745849609375	52.790012832306786	27.316299920137723	0.0	600.0	600	0.5	1		521.5135135135135	314.0	39.0	1918.0	19296.0	528.2680097167441	0.6708893010359881	0.7927649449981177
nascent_Set3Cell2.97056	ID3448939	3448939	290	128.4775848388672	53.72275444701999	27.550215829861994	0.0	267.0	267	0.5	1		297.97297297297297	148.0	15.0	1599.0	11025.0	363.1729375691182	0.6399351234456659	0.6403282623602364
nascent_Set3Cell2.97057	ID4798504	4798504	290	276.8636169433594	53.85168682480119	27.601867105862087	0.0	887.0	887	0.5	1		714.3243243243244	433.0	0.0	2580.0	26430.0	720.2746410630868	0.6969507645853699	0.8146295637536186
nascent_Set3Cell2.97058	ID4562977	4562977	290	236.7748260498047	54.176203296626	27.441624916505756	0.0	775.0	775	0.5	1		597.2972972972973	402.0	75.0	2125.0	22100.0	545.3597622398174	0.6780525128807178	0.8851059004952399
nascent_Set3Cell2.97059	ID4976675	4976675	290	155.4229278564453	53.89256077356408	28.090755022081098	0.0	974.0	974	0.5	1		493.0810810810811	347.0	111.0	1362.0	18244.0	336.4456682551994	0.515571064160173	0.9971158600141301
nascent_Set3Cell2.97060	ID4941856	4941856	290	248.109375	53.89964452495515	27.999786176219796	0.0	959.0	959	0.5	1		615.7837837837837	504.0	15.0	1940.0	22784.0	476.9069403245561	0.6448206291178461	1.0123833165628806
nascent_Set3Cell2.97061	ID2904129	2904129	290	26.4326229095459	52.56854043271805	26.900029767160593	0.0	15.0	15	0.5	1		90.27027027027027	68.0	0.0	414.0	3340.0	98.63052509482286	0.2713168648219348	0.3906486923581035
nascent_Set3Cell2.97062	ID3903561	3903561	290	211.0879364013672	52.97816670227427	27.376259552771277	0.0	475.0	475	0.5	1		481.9189189189189	204.0	0.0	2805.0	17831.0	621.3051843757078	0.803622273240764	0.6912026100414363
nascent_Set3Cell2.97063	ID3768397	3768397	290	175.88034057617188	53.19171688792868	27.476723690715094	0.0	414.0	414	0.5	1		415.35135135135135	174.0	38.0	2161.0	15368.0	516.8457870270083	0.7086380580859454	0.6665903774822194
nascent_Set3Cell2.97064	ID4413495	4413495	290	185.37078857421875	54.28710059898365	27.301706182059295	0.0	706.0	706	0.5	1		489.7567567567568	373.0	35.0	1725.0	18121.0	407.3963675590398	0.6556672999417973	0.9521464068276775
nascent_Set3Cell2.97065	ID3270726	3270726	290	95.19496154785156	53.90834825559025	27.5486765024929	0.0	186.0	186	0.5	1		256.8378378378378	132.0	9.0	1366.0	9503.0	313.7885446455156	0.5893744939287532	0.6070395871916058
nascent_Set3Cell2.97066	ID4096071	4096071	290	270.13116455078125	52.722933505704674	27.390984778050896	0.0	564.0	564	0.5	1		608.7297297297297	318.0	70.0	2426.0	22523.0	638.3362336160678	0.7578471701858377	0.8222531212518479
nascent_Set3Cell2.97067	ID4450361	4450361	290	226.03675842285156	54.25932310141671	27.351724856295114	0.0	727.0	727	0.5	1		540.5675675675676	387.0	134.0	1600.0	20001.0	392.68410689485233	0.6368428611054826	1.071178761437644
nascent_Set3Cell2.97068	ID4968497	4968497	290	224.5823974609375	53.91988416036785	28.047910102041378	0.0	963.0	963	0.5	1		620.8108108108108	415.0	102.0	1911.0	22970.0	449.8875685372117	0.6003982103312938	1.035372453034713
nascent_Set3Cell2.97069	ID3584074	3584074	290	149.597412109375	53.48908245354763	27.46496026187616	0.0	328.0	328	0.5	1		346.1621621621622	168.0	2.0	1905.0	12808.0	424.458315811885	0.6511558433026291	0.6432375962650464
nascent_Set3Cell2.97070	ID3014737	3014737	290	49.367393493652344	53.847756975154674	27.533778781099976	0.0	65.0	65	0.5	1		136.86486486486487	79.0	0.0	649.0	5064.0	141.50994510833704	0.38469608153746443	0.5374007962079045
nascent_Set3Cell2.97071	ID4753463	4753463	290	267.0450744628906	53.88883566557323	27.625661130856688	0.0	867.0	867	0.5	1		706.972972972973	433.0	31.0	2719.0	26158.0	731.2190159242641	0.6700934981060954	0.7758539021335938
nascent_Set3Cell2.97072	ID3942467	3942467	290	189.6409454345703	52.912074105959725	27.40006416225905	0.0	492.0	492	0.5	1		489.56756756756755	214.0	8.0	2741.0	18114.0	663.7596846140318	0.7603638363353226	0.6371633387831646
nascent_Set3Cell2.97073	ID4802763	4802763	290	257.27471923828125	53.8848648121574	27.623548582307965	0.0	890.0	890	0.5	1		685.5675675675676	348.0	0.0	3048.0	25366.0	807.2000144718553	0.6972720455846101	0.6978304154048819
nascent_Set3Cell2.97074	ID4352192	4352192	290	151.33975219726562	54.24947228284592	27.312266536843474	0.0	681.0	681	0.5	1		431.6216216216216	323.0	52.0	1558.0	15970.0	332.2063742240282	0.578928105097093	0.9527687514430573
nascent_Set3Cell2.97075	ID3307697	3307697	290	115.93228912353516	53.849714231694406	27.530353641565032	0.0	204.0	204	0.5	1		273.0	131.0	0.0	1522.0	10101.0	339.5946930615312	0.6560412960424625	0.6369300856061547
nascent_Set3Cell2.97076	ID4309189	4309189	290	153.93312072753906	53.8179019730699	27.2774455622126	0.0	663.0	663	0.5	1		420.8378378378378	270.0	17.0	1508.0	15571.0	381.46330197117356	0.5891589905786887	0.8180072874699258
nascent_Set3Cell2.97077	ID4098234	4098234	290	284.1841125488281	52.73999598233775	27.38056922456969	0.0	567.0	567	0.5	1		622.8108108108108	282.0	11.0	2631.0	23044.0	691.2963602230651	0.7516608821907456	0.7732034546157008
nascent_Set3Cell2.97078	ID4565184	4565184	290	247.0238037109375	54.15910561181798	27.456997601168826	0.0	781.0	781	0.5	1		609.0540540540541	315.0	95.0	2227.0	22535.0	579.7219614199142	0.6637625622187666	0.8382768774228154
nascent_Set3Cell2.97079	ID4452555	4452555	290	197.414306640625	54.26988275295208	27.356747396198365	0.0	728.0	728	0.5	1		497.86486486486484	365.0	134.0	1521.0	18421.0	363.84262182082716	0.6309312552222713	1.058703352011613
nascent_Set3Cell2.97080	ID3619007	3619007	290	133.26065063476562	53.461107312231405	27.487163687487033	0.0	344.0	344	0.5	1		366.35135135135135	166.0	10.0	1916.0	13555.0	446.3884218067525	0.623872206975398	0.6306068176706549
nascent_Set3Cell2.97081	ID3016870	3016870	290	44.52322006225586	53.90836431960466	27.5813406253735	0.0	66.0	66	0.5	1		147.43243243243242	89.0	0.0	718.0	5455.0	148.96504820119915	0.40347752301010936	0.5690527537672995
nascent_Set3Cell2.97082	ID3905714	3905714	290	220.91944885253906	52.96929969856615	27.399641563603534	0.0	478.0	478	0.5	1		511.9189189189189	241.0	55.0	2606.0	18941.0	609.4958927205689	0.7206088580788381	0.7035222452524464
nascent_Set3Cell2.97083	ID3391673	3391673	290	115.54661560058594	53.764230028270575	27.557646606381354	0.0	239.0	239	0.5	1		320.9189189189189	171.0	0.0	1572.0	11874.0	397.68646069613806	0.6152112082862734	0.6147229538920278
nascent_Set3Cell2.97084	ID4946118	4946118	290	282.32794189453125	53.9226466559363	28.00192886703068	0.0	956.0	956	0.5	1		661.1081081081081	442.0	17.0	2206.0	24461.0	538.217778298782	0.6774022111997416	0.9920963202416864
nascent_Set3Cell2.97085	ID4206800	4206800	290	224.388671875	52.8220911812114	27.306782164134074	0.0	614.0	614	0.5	1		512.7297297297297	280.0	0.0	1915.0	18971.0	530.0663820403718	0.6508205849708845	0.762692787829007
nascent_Set3Cell2.97086	ID3107006	3107006	290	57.4541015625	54.56664119654978	27.893099128321374	0.0	107.0	107	0.5	1		183.13513513513513	128.0	0.0	897.0	6776.0	188.9265233661786	0.411966483267681	0.5656479697071235
nascent_Set3Cell2.97087	ID3199137	3199137	290	78.60406494140625	54.03242303689717	27.608601531666796	0.0	153.0	153	0.5	1		242.64864864864865	167.0	25.0	1001.0	8978.0	239.54960240420354	0.5377883110156239	0.708479390646562
nascent_Set3Cell2.97088	ID4389082	4389082	290	172.88607788085938	54.461530642129574	27.289183708275523	0.0	700.0	700	0.5	1		457.5945945945946	336.0	34.0	1244.0	16931.0	333.32928826374444	0.5851433545832192	1.0135172368731957
nascent_Set3Cell2.97089	ID4415705	4415705	290	177.72955322265625	54.28521222437932	27.319950721752782	0.0	711.0	711	0.5	1		476.8918918918919	373.0	67.0	1540.0	17645.0	362.9411326451795	0.6112061305696133	0.9968971171109677
nascent_Set3Cell2.97090	ID3651757	3651757	290	132.59811401367188	53.41694173131775	27.454626835345934	0.0	358.0	358	0.5	1		365.3783783783784	169.0	0.0	1725.0	13519.0	437.73992477467914	0.6631968822215296	0.6656646498785368
nascent_Set3Cell2.97091	ID4382955	4382955	290	159.53524780273438	54.42937917199869	27.284958731551438	0.0	695.0	695	0.5	1		447.9189189189189	326.0	119.0	1313.0	16573.0	314.3936296338626	0.5861052267360644	1.0529294245555176
nascent_Set3Cell2.97092	ID4976871	4976871	290	142.1159210205078	53.87805269963851	28.089487817188015	0.0	975.0	975	0.5	1		466.0	282.0	44.0	1551.0	17242.0	357.82964599870087	0.5109351374101729	0.8807639754354109
nascent_Set3Cell2.97093	ID3377309	3377309	290	123.65928649902344	53.77639771249519	27.5252706510448	0.0	233.0	233	0.5	1		314.0810810810811	166.0	0.0	1576.0	11621.0	361.583660088842	0.6312464907355418	0.6722678813012609
nascent_Set3Cell2.97094	ID4636905	4636905	290	309.08953857421875	54.07625105096156	27.51902940585174	0.0	813.0	813	0.5	1		676.3243243243244	345.0	55.0	2936.0	25024.0	717.5040090501259	0.7273778695507449	0.793840776531672
nascent_Set3Cell2.97095	ID4530421	4530421	290	248.62290954589844	54.17467539568703	27.40285817711835	0.0	765.0	765	0.5	1		630.0	421.0	152.0	2159.0	23310.0	544.5779711544222	0.6839940885433401	0.9397714804162076
nascent_Set3Cell2.97096	ID2906270	2906270	290	30.762554168701172	52.716470308151585	26.98033725144203	0.0	23.0	23	0.5	1		95.56756756756756	65.0	0.0	530.0	3536.0	106.7272069188391	0.31729744542216	0.4313681838289991
nascent_Set3Cell2.97097	ID3090586	3090586	290	52.45758056640625	54.46003713630282	27.834330640210858	0.0	98.0	98	0.5	1		179.72972972972974	136.0	0.0	801.0	6650.0	193.40582673180714	0.4390614888751558	0.5670565322425262
nascent_Set3Cell2.97098	ID3981449	3981449	290	224.0331573486328	52.84480479762839	27.36995454997272	0.0	510.0	510	0.5	1		525.3243243243244	245.0	28.0	2844.0	19437.0	650.437419231348	0.6736549665115505	0.6501649805393771
nascent_Set3Cell2.97099	ID4757745	4757745	290	264.6307373046875	53.87113212894483	27.606070604173652	0.0	868.0	868	0.5	1		743.4864864864865	468.0	72.0	2773.0	27509.0	738.9229632685979	0.6751613279097723	0.8110634522878668
nascent_Set3Cell2.97100	ID4346104	4346104	290	164.146240234375	54.18840427584264	27.301600030002977	0.0	678.0	678	0.5	1		439.43243243243245	342.0	114.0	1395.0	16259.0	332.2670897319187	0.6234811691619074	1.015806203275472
nascent_Set3Cell2.97101	ID3483790	3483790	290	138.5447998046875	53.68357090709848	27.543703530678307	0.0	282.0	282	0.5	1		331.2972972972973	192.0	0.0	1609.0	12258.0	373.12753739058064	0.6651758657443205	0.7093604362008001
nascent_Set3Cell2.97102	ID4897015	4897015	290	332.47674560546875	53.83323136904696	27.8459913206814	0.0	936.0	936	0.5	1		723.6756756756756	380.0	9.0	3407.0	26776.0	800.311191351841	0.7379324892803102	0.7678896438241866
nascent_Set3Cell2.97103	ID3342478	3342478	290	114.8382797241211	53.8336216398306	27.52224951329157	0.0	218.0	218	0.5	1		279.13513513513516	175.0	8.0	1244.0	10328.0	317.5394255628532	0.6284750254517447	0.678506117612147
nascent_Set3Cell2.97104	ID4999410	4999410	290	117.94739532470703	53.88374459383513	28.102503161993017	0.0	981.0	981	0.5	1		412.72972972972974	337.0	88.0	1198.0	15271.0	270.0557194202552	0.469495765973826	0.976575242679156
nascent_Set3Cell2.97105	ID4991218	4991218	290	121.61217498779297	53.802140792670315	28.030817931649427	0.0	980.0	980	0.5	1		419.97297297297297	398.0	86.0	1170.0	15539.0	276.08105557833784	0.4643706324122134	0.9647803895838466
nascent_Set3Cell2.97106	ID3485940	3485940	290	120.70957946777344	53.65285372989923	27.53027315716582	0.0	283.0	283	0.5	1		322.3243243243243	183.0	0.0	1804.0	11926.0	389.0022889145779	0.6226317345606494	0.6358903094195031
nascent_Set3Cell2.97107	ID3983608	3983608	290	249.96319580078125	52.845824886175414	27.38636764608522	0.0	511.0	511	0.5	1		503.3243243243243	162.0	0.0	2721.0	18623.0	663.6962597643784	0.7146026444189977	0.6321347634525208
nascent_Set3Cell2.97108	ID4528259	4528259	290	257.64227294921875	54.18312172222549	27.37838593439935	0.0	762.0	762	0.5	1		599.8648648648649	388.0	49.0	2194.0	22195.0	556.8364093580689	0.6787576373116081	0.87112910573791
nascent_Set3Cell2.97109	ID4380804	4380804	290	165.1847381591797	54.43629430001357	27.317663589069177	0.0	696.0	696	0.5	1		457.7027027027027	351.0	45.0	1330.0	16935.0	325.0535737779633	0.5941398678429048	1.049592695085717
nascent_Set3Cell2.97110	ID4597902	4597902	290	261.99774169921875	54.16042801103084	27.450606018043988	0.0	790.0	790	0.5	1		626.1891891891892	437.0	25.0	2461.0	23169.0	616.4505404075568	0.700408663871672	0.8368266913533917
nascent_Set3Cell2.97111	ID4237453	4237453	290	192.23233032226562	52.93264865603447	27.3242260530685	0.0	628.0	628	0.5	1		473.86486486486484	273.0	35.0	2068.0	17533.0	471.13404333245416	0.6113123915294916	0.7631738305598355
nascent_Set3Cell2.97112	ID3944691	3944691	290	199.8437042236328	52.906980590333454	27.4055006497088	0.0	494.0	494	0.5	1		498.4594594594595	197.0	0.0	2330.0	18443.0	636.096542052235	0.7451010719504185	0.6691622088975504
nascent_Set3Cell2.97113	ID4274324	4274324	290	157.51866149902344	53.24447412796234	27.281809918678288	0.0	646.0	646	0.5	1		405.8378378378378	295.0	0.0	1235.0	15016.0	353.10554870821346	0.5545581148569887	0.8200080042883823
nascent_Set3Cell2.97114	ID4634771	4634771	290	329.58563232421875	54.04360692976518	27.52389996848355	0.0	818.0	818	0.5	1		699.0	354.0	45.0	2948.0	25863.0	747.0191132464788	0.7071000011741362	0.775170671571886
nascent_Set3Cell2.97115	ID4673680	4673680	290	290.9759521484375	53.985242399587534	27.547820951758325	0.0	832.0	832	0.5	1		689.1081081081081	383.0	70.0	3176.0	25497.0	717.8470041180929	0.7028711718217439	0.7924637425931769
nascent_Set3Cell2.97116	ID2947317	2947317	290	46.80121994018555	53.04385868977991	27.127529982204486	0.0	36.0	36	0.5	1		112.72972972972973	68.0	0.0	492.0	4171.0	131.05038230658735	0.3759716294509391	0.47008431906446346
nascent_Set3Cell2.97117	ID3018999	3018999	290	36.872947692871094	53.92139372736665	27.56871628040741	0.0	67.0	67	0.5	1		149.3783783783784	95.0	0.0	761.0	5527.0	164.15784263110092	0.45221745567362454	0.5667242151889665
nascent_Set3Cell2.97118	ID4024547	4024547	290	222.8556365966797	52.71437911121371	27.440030735449398	0.0	530.0	530	0.5	1		567.2162162162163	217.0	52.0	2488.0	20987.0	674.5749334513112	0.6216092925842316	0.6446436495358362
nascent_Set3Cell2.97119	ID3795161	3795161	290	195.629638671875	53.161038726626366	27.46921342298788	0.0	426.0	426	0.5	1		437.43243243243245	144.0	0.0	2338.0	16185.0	579.1613448455994	0.7605308242460501	0.6525512032112343
nascent_Set3Cell2.97120	ID4997293	4997293	290	109.43852233886719	53.81865737226438	28.019795055192095	0.0	982.0	982	0.5	1		387.1621621621622	329.0	84.0	1147.0	14325.0	252.03995643476776	0.41397153454539937	0.8994630331929045
nascent_Set3Cell2.97121	ID4061400	4061400	290	253.08172607421875	52.728548890725435	27.4533785935421	0.0	546.0	546	0.5	1		624.027027027027	328.0	4.0	2753.0	23089.0	679.3528982497685	0.726817288624968	0.7732444721060733
nascent_Set3Cell2.97122	ID3608799	3608799	290	142.0128631591797	53.47553243144363	27.481883755667447	0.0	340.0	340	0.5	1		343.0810810810811	149.0	0.0	1748.0	12694.0	419.4253594289837	0.5881463089242525	0.6058525587982542
nascent_Set3Cell2.97123	ID2934981	2934981	290	31.70250701904297	52.806289990146055	27.07295317972936	0.0	28.0	28	0.5	1		93.21621621621621	56.0	0.0	401.0	3449.0	105.08809403308972	0.2897189877013298	0.39851971947926706
nascent_Set3Cell2.97124	ID4927652	4927652	290	305.1163635253906	53.91073667845906	27.962644167732982	0.0	952.0	952	0.5	1		676.6756756756756	496.0	39.0	2357.0	25037.0	571.4188993711693	0.6821207069583073	0.9604174385544747
nascent_Set3Cell2.97125	ID3834059	3834059	290	173.28314208984375	53.15002385692181	27.45408172885752	0.0	441.0	441	0.5	1		441.13513513513516	215.0	0.0	2280.0	16322.0	547.1885802375105	0.6946037843590209	0.6608967149463633
nascent_Set3Cell2.97126	ID3451072	3451072	290	126.99392700195312	53.71864054234259	27.549042715852014	0.0	268.0	268	0.5	1		319.81081081081084	170.0	0.0	1463.0	11833.0	364.54391884760435	0.6566247787253232	0.6954507705787103
nascent_Set3Cell2.97127	ID4675763	4675763	290	312.93255615234375	54.00986466150082	27.5421293219304	0.0	829.0	829	0.5	1		680.5135135135135	362.0	52.0	3060.0	25179.0	724.8894406743701	0.7300541390132886	0.7923012655164586
nascent_Set3Cell2.97128	ID3586240	3586240	290	141.12608337402344	53.479565563248116	27.477607983212298	0.0	329.0	329	0.5	1		348.6216216216216	186.0	0.0	1843.0	12899.0	410.5269886480162	0.6349997013968532	0.6596270307014493
nascent_Set3Cell2.97129	ID4171976	4171976	290	246.41041564941406	52.78659252742827	27.31948019603009	0.0	597.0	597	0.5	1		563.3243243243244	356.0	47.0	1887.0	20843.0	520.9169828322005	0.6839400215340777	0.878438542367425
nascent_Set3Cell2.97130	ID3870918	3870918	290	189.380615234375	53.11454390970463	27.466990705454787	0.0	457.0	457	0.5	1		466.35135135135135	188.0	0.0	2365.0	17255.0	580.0476616535833	0.7177897667009997	0.6719033495022091
nascent_Set3Cell2.97131	ID3844410	3844410	290	182.8755645751953	53.129766815015046	27.444563668203298	0.0	451.0	451	0.5	1		474.5945945945946	219.0	1.0	2359.0	17560.0	589.4210181497065	0.7068548882675691	0.6669001734005691
nascent_Set3Cell2.97132	ID3621174	3621174	290	136.83218383789062	53.46083562283935	27.460932611327237	0.0	345.0	345	0.5	1		343.13513513513516	148.0	0.0	1660.0	12696.0	432.6595506709482	0.6880000204546559	0.6464945885934885
nascent_Set3Cell2.97133	ID4063548	4063548	290	270.3391418457031	52.72891206556435	27.451602494529705	0.0	547.0	547	0.5	1		670.0540540540541	320.0	128.0	2684.0	24792.0	665.3648517061041	0.6998437197662355	0.8292243645678056
nascent_Set3Cell2.97134	ID4927817	4927817	290	325.5138244628906	53.902252234459	27.941559013367932	0.0	949.0	949	0.5	1		716.1621621621622	469.0	99.0	2432.0	26498.0	619.0938949390074	0.684823188731864	0.9403921005768685
nascent_Set3Cell2.97135	ID3590453	3590453	290	135.4291229248047	53.474083525684954	27.46864879861832	0.0	331.0	331	0.5	1		333.4864864864865	129.0	1.0	1680.0	12339.0	399.4614166893011	0.6664872379426171	0.6677643715427355
nascent_Set3Cell2.97136	ID4493632	4493632	290	279.8350830078125	54.1959415578192	27.36604746939139	0.0	744.0	744	0.5	1		599.2972972972973	399.0	44.0	2119.0	22174.0	557.5112786534689	0.7046231357846559	0.888683623850236
nascent_Set3Cell2.97137	ID4669761	4669761	290	314.75030517578125	54.026280549374256	27.537207803854454	0.0	828.0	828	0.5	1		704.081081081081	481.0	68.0	2920.0	26051.0	710.8920600351512	0.7240346028181526	0.831883194721455
nascent_Set3Cell2.97138	ID4473167	4473167	290	268.8395690917969	54.235755266143926	27.362916098083154	0.0	736.0	736	0.5	1		581.6486486486486	370.0	124.0	2009.0	21521.0	489.11355283570657	0.6886570131410927	0.9699348163280561
nascent_Set3Cell2.97139	ID4759879	4759879	290	265.89288330078125	53.8659514905237	27.609871918648068	0.0	872.0	872	0.5	1		690.4324324324324	379.0	43.0	2881.0	25546.0	743.1978778128914	0.6813205102972641	0.7529179839207307
nascent_Set3Cell2.97140	ID5001539	5001539	290	122.64188385009766	53.838900867259916	28.014051778447175	0.0	984.0	984	0.5	1		401.2432432432432	303.0	51.0	1109.0	14846.0	257.2437673800006	0.42690369778901566	0.9333147291951176
nascent_Set3Cell2.97141	ID4311379	4311379	290	149.16209411621094	53.77022384113111	27.28218693841426	0.0	661.0	661	0.5	1		417.1081081081081	262.0	13.0	1456.0	15433.0	390.83306920984563	0.544068322458531	0.752097684988427
nascent_Set3Cell2.97142	ID4532562	4532562	290	250.26687622070312	54.18535410697371	27.380082550966193	0.0	763.0	763	0.5	1		600.2432432432432	337.0	120.0	2121.0	22209.0	534.8772655377953	0.6701013708327203	0.900535443522042
nascent_Set3Cell2.97143	ID3418412	3418412	290	110.35128784179688	53.746076813247655	27.56061099738115	0.0	252.0	252	0.5	1		292.97297297297297	156.0	0.0	1387.0	10840.0	360.11822800038624	0.5862268860504448	0.6013300055715697
nascent_Set3Cell2.97144	ID3907875	3907875	290	210.69583129882812	52.99304182586444	27.39311651409664	0.0	477.0	477	0.5	1		504.0	208.0	60.0	2638.0	18648.0	634.8735657156033	0.7674073574535523	0.6893862031091968
nascent_Set3Cell2.97145	ID3201323	3201323	290	74.21013641357422	54.08544749436147	27.63416998183212	0.0	151.0	151	0.5	1		233.1891891891892	127.0	0.0	1016.0	8628.0	241.95061913973709	0.5694502624898008	0.6993907928183665
nascent_Set3Cell2.97146	ID4704602	4704602	290	289.9143371582031	53.9626449191127	27.59450718813913	0.0	847.0	847	0.5	1		691.2162162162163	349.0	80.0	2907.0	25575.0	753.6666347904732	0.704491384141463	0.7581331737121773
nascent_Set3Cell2.97147	ID3309868	3309868	290	114.16316223144531	53.85593649593326	27.555186945103966	0.0	202.0	202	0.5	1		285.18918918918916	155.0	0.0	1496.0	10552.0	329.43350684991873	0.6092855126498978	0.6555156050722708
nascent_Set3Cell2.97148	ID3238163	3238163	290	97.41714477539062	53.98020033077986	27.563636547429688	0.0	171.0	171	0.5	1		261.27027027027026	139.0	0.0	1168.0	9667.0	277.4024001186572	0.5460171568156322	0.6652758460098999
nascent_Set3Cell2.97149	ID3686682	3686682	290	161.84719848632812	53.35280922905629	27.477391878825657	0.0	376.0	376	0.5	1		388.8378378378378	187.0	35.0	1940.0	14387.0	482.2849845333216	0.6514486687126079	0.6360772986585382
nascent_Set3Cell2.97150	ID4454753	4454753	290	210.7616729736328	54.28224174132426	27.359306523842076	0.0	729.0	729	0.5	1		532.7297297297297	375.0	86.0	1673.0	19711.0	406.3000839998169	0.6370157744753521	1.020439684993805
nascent_Set3Cell2.97151	ID4639077	4639077	290	323.405029296875	54.08782457334521	27.522136612936755	0.0	812.0	812	0.5	1		692.2432432432432	389.0	28.0	2971.0	25613.0	730.6473311540408	0.7334354142460139	0.8017429136996588
nascent_Set3Cell2.97152	ID3518739	3518739	290	138.9508514404297	53.62121142436027	27.516523786723834	0.0	296.0	296	0.5	1		349.8918918918919	170.0	0.0	1653.0	12946.0	393.8152967927833	0.596917144705731	0.664206256917488
nascent_Set3Cell2.97153	ID3723551	3723551	290	152.93679809570312	53.27945552978314	27.456960953963826	0.0	388.0	388	0.5	1		401.27027027027026	194.0	0.0	2035.0	14847.0	507.55857071150194	0.7198085819571843	0.6617862245915936
nascent_Set3Cell2.97154	ID2963719	2963719	290	28.49411392211914	53.18552768506234	27.18230014187496	0.0	41.0	41	0.5	1		121.78378378378379	84.0	0.0	427.0	4506.0	107.93417107332266	0.26956571210292546	0.47914831398801094
nascent_Set3Cell2.97155	ID3965207	3965207	290	227.08480834960938	52.860942481085154	27.387623928694165	0.0	507.0	507	0.5	1		506.81081081081084	216.0	0.0	2765.0	18752.0	668.8779093808209	0.7206295597334456	0.6346783819865256
nascent_Set3Cell2.97156	ID4241772	4241772	290	193.1994171142578	52.92801670245268	27.336642917638386	0.0	631.0	631	0.5	1		472.5945945945946	293.0	0.0	1714.0	17486.0	436.7745706031036	0.6066281415070753	0.8170875324547116
nascent_Set3Cell2.97157	ID4348271	4348271	290	148.8690948486328	54.21117638769126	27.294352939413514	0.0	680.0	680	0.5	1		403.02702702702703	276.0	68.0	1434.0	14912.0	327.27379690121563	0.5954536943876911	0.9192141936909277
nascent_Set3Cell2.97158	ID2980099	2980099	290	26.530153274536133	53.536744970845994	27.4478173246463	0.0	50.0	50	0.5	1		108.70270270270271	82.0	0.0	484.0	4022.0	120.43482904894267	0.301897656641487	0.4186018410318304
nascent_Set3Cell2.97159	ID3379458	3379458	290	130.93206787109375	53.759276259262386	27.538255895336874	0.0	234.0	234	0.5	1		295.5945945945946	141.0	0.0	1449.0	10937.0	374.0150367936398	0.6313497364980815	0.6117308000045852
nascent_Set3Cell2.97160	ID3129630	3129630	290	66.67903900146484	54.55701905010045	27.842440848214963	0.0	121.0	121	0.5	1		227.59459459459458	154.0	0.0	1042.0	8421.0	215.51868434848822	0.46043228451434903	0.6658729221871421
nascent_Set3Cell2.97161	ID3344647	3344647	290	119.52407836914062	53.81523302589178	27.514500209672853	0.0	217.0	217	0.5	1		290.4054054054054	183.0	8.0	1349.0	10745.0	315.9152013031573	0.6210198174126029	0.7043382962209829
nascent_Set3Cell2.97162	ID3092763	3092763	290	51.055274963378906	54.49833415849122	27.86025980007264	0.0	102.0	102	0.5	1		170.97297297297297	118.0	0.0	723.0	6326.0	163.87978088398393	0.42442156906259165	0.6217144907190435
nascent_Set3Cell2.97163	ID4137216	4137216	290	269.85772705078125	52.76719530987234	27.33587882267959	0.0	584.0	584	0.5	1		574.0	281.0	52.0	2403.0	21238.0	603.9232383157463	0.6869233486400564	0.7740572380520786
nascent_Set3Cell2.97164	ID4239620	4239620	290	200.26608276367188	52.91417159456821	27.32969732107559	0.0	630.0	630	0.5	1		493.13513513513516	286.0	64.0	2227.0	18246.0	485.0726269884268	0.5900173951514787	0.7544876140578859
nascent_Set3Cell2.97165	ID3760497	3760497	290	184.53433227539062	53.16666419962647	27.461533082089225	0.0	411.0	411	0.5	1		430.5405405405405	187.0	0.0	2252.0	15930.0	530.0820478732302	0.71713570255883	0.6784184921189156
nascent_Set3Cell2.97166	ID2986341	2986341	290	32.6909294128418	53.62430709468099	27.440492770688888	0.0	54.0	54	0.5	1		121.51351351351352	60.0	0.0	609.0	4496.0	151.56381523995128	0.40124426117497575	0.45914941162086154
nascent_Set3Cell2.97167	ID4276491	4276491	290	170.99134826660156	53.29283523716137	27.325763136223465	0.0	647.0	647	0.5	1		440.35135135135135	298.0	72.0	1311.0	16293.0	347.3583017430126	0.5534640666685002	0.903316335610626
nascent_Set3Cell2.97168	ID4948251	4948251	290	304.1611633300781	53.90099679696191	27.974355320838693	0.0	954.0	954	0.5	1		679.4864864864865	446.0	83.0	2153.0	25141.0	577.7369942582304	0.719725084870953	0.9844377416082344
nascent_Set3Cell2.97169	ID4600087	4600087	290	273.4824523925781	54.179058693733175	27.45821060332291	0.0	793.0	793	0.5	1		641.1891891891892	415.0	0.0	2584.0	23724.0	676.0070610182607	0.7177510395254646	0.7926447086977182
nascent_Set3Cell2.97170	ID3488100	3488100	290	134.0150909423828	53.68781288513695	27.52785924617132	0.0	285.0	285	0.5	1		313.64864864864865	160.0	0.0	1587.0	11605.0	375.77040982613426	0.6393970368005868	0.6510844325035208
nascent_Set3Cell2.97171	ID4174186	4174186	290	241.26812744140625	52.790732672387485	27.313167096331732	0.0	599.0	599	0.5	1		550.1081081081081	303.0	27.0	2072.0	20354.0	562.0864298794755	0.6893355513941422	0.7987110570627204
nascent_Set3Cell2.97172	ID3985770	3985770	290	223.84136962890625	52.82307708637739	27.384270157136882	0.0	516.0	516	0.5	1		507.5945945945946	176.0	0.0	2982.0	18781.0	677.1235509885203	0.6529667265406984	0.5922512757337041
nascent_Set3Cell2.97173	ID3797351	3797351	290	172.1339874267578	53.15038457972755	27.462449163941997	0.0	428.0	428	0.5	1		417.2432432432432	169.0	0.0	2287.0	15438.0	557.5069210036472	0.706237954833715	0.6195559046332362
nascent_Set3Cell2.97174	ID3453269	3453269	290	112.43093872070312	53.71372491633977	27.54002967083331	0.0	264.0	264	0.5	1		303.94594594594594	173.0	45.0	1553.0	11246.0	355.1866446708724	0.5982847174915223	0.6406539170062885
nascent_Set3Cell2.97175	ID2984265	2984265	290	49.019020080566406	53.51578106570339	27.405803858279004	0.0	52.0	52	0.5	1		143.7027027027027	104.0	0.0	544.0	5317.0	131.06801984399485	0.4156506289513467	0.6438290218379408
nascent_Set3Cell2.97176	ID4026715	4026715	290	192.41787719726562	52.714904503648704	27.39341179773105	0.0	527.0	527	0.5	1		522.4054054054054	238.0	53.0	2722.0	19329.0	681.3437074984605	0.6094687442328564	0.580684587920237
nascent_Set3Cell2.97177	ID3873106	3873106	290	186.5286407470703	53.116709263437336	27.440659746481632	0.0	459.0	459	0.5	1		466.9189189189189	201.0	0.0	2419.0	17276.0	602.5768451860346	0.731408265776889	0.6546654252694296
nascent_Set3Cell2.97178	ID3836240	3836240	290	194.172607421875	53.145977254450834	27.450929820107202	0.0	443.0	443	0.5	1		462.13513513513516	257.0	0.0	2348.0	17099.0	554.1187278594404	0.7242903636648356	0.7006457007249661
nascent_Set3Cell2.97179	ID4841763	4841763	290	332.2189636230469	53.85878326935944	27.721233221379148	0.0	913.0	913	0.5	1		736.9459459459459	418.0	23.0	3658.0	27267.0	858.7351469181593	0.7253368743354917	0.7215596572207044
nascent_Set3Cell2.97180	ID4567342	4567342	290	245.3162078857422	54.151736456088294	27.433784186012552	0.0	778.0	778	0.5	1		593.2432432432432	347.0	19.0	2303.0	21950.0	591.4535017604891	0.7038910787553266	0.8287161846842459
nascent_Set3Cell2.97181	ID4677932	4677932	290	318.5801086425781	54.002863867038386	27.546214967065357	0.0	830.0	830	0.5	1		729.7297297297297	468.0	64.0	3085.0	27000.0	736.5763009676236	0.7094906868371957	0.8223453748775158
nascent_Set3Cell2.97182	ID3653976	3653976	290	122.03834533691406	53.398041569206825	27.463706577239353	0.0	356.0	356	0.5	1		387.0810810810811	204.0	29.0	1720.0	14322.0	457.0242747247543	0.6215291159084229	0.6492760749166719
nascent_Set3Cell2.97183	ID3414342	3414342	290	123.33121490478516	53.794915168699795	27.526798919024372	0.0	250.0	250	0.5	1		303.7027027027027	186.0	0.0	1362.0	11237.0	336.1771907842702	0.6567014905589897	0.7161997214424819
nascent_Set3Cell2.97184	ID4100426	4100426	290	279.1429748535156	52.73277666246193	27.379735635182275	0.0	566.0	566	0.5	1		613.8918918918919	343.0	44.0	2360.0	22714.0	633.0765173949172	0.7197992086286417	0.8117070322513701
nascent_Set3Cell2.97185	ID3553600	3553600	290	127.18083953857422	53.56202771916556	27.507196199361427	0.0	314.0	314	0.5	1		328.8378378378378	159.0	0.0	1740.0	12167.0	431.9430591018986	0.6410674081528901	0.5947884923742988
nascent_Set3Cell2.97186	ID4417849	4417849	290	195.52491760253906	54.30645526365659	27.318150095016197	0.0	715.0	715	0.5	1		493.8918918918919	379.0	0.0	1527.0	18274.0	342.40641736780384	0.6371039780719775	1.1226749942837622
nascent_Set3Cell2.97187	ID3312051	3312051	290	103.31624603271484	53.87382780813636	27.513434670701972	0.0	200.0	200	0.5	1		282.0	157.0	0.0	1462.0	10434.0	320.40599245332476	0.6289713397022884	0.679666535266048
nascent_Set3Cell2.97188	ID4854216	4854216	290	344.4244689941406	53.84063938177334	27.729510031024166	0.0	914.0	914	0.5	1		762.972972972973	392.0	120.0	3598.0	28230.0	817.2665989098623	0.7367585558837699	0.7920655794170504
nascent_Set3Cell2.97189	ID3455411	3455411	290	121.86675262451172	53.70889340704789	27.551284296473764	0.0	269.0	269	0.5	1		298.9189189189189	142.0	0.0	1460.0	11060.0	362.9876320496623	0.6285776988043071	0.6356851353113663
nascent_Set3Cell2.97190	ID3504573	3504573	290	136.08836364746094	53.67780322833526	27.520182801798512	0.0	291.0	291	0.5	1		324.35135135135135	141.0	0.0	1771.0	12001.0	413.5215442604745	0.6717674990205303	0.6303629464090643
nascent_Set3Cell2.97191	ID4420041	4420041	290	194.88743591308594	54.26979696292844	27.34750392778265	0.0	713.0	713	0.5	1		487.2972972972973	367.0	76.0	1496.0	18030.0	380.93094043590287	0.6215977812773222	0.9807178130719997
nascent_Set3Cell2.97192	ID3688883	3688883	290	141.99624633789062	53.33210648647309	27.472744148092968	0.0	374.0	374	0.5	1		370.1081081081081	152.0	7.0	1868.0	13694.0	456.94619083795993	0.6114817463406687	0.6146836203235629
nascent_Set3Cell2.97193	ID4950471	4950471	290	243.21063232421875	53.91234134667091	28.008519269691657	0.0	961.0	961	0.5	1		611.1621621621622	475.0	86.0	1966.0	22613.0	463.2609364010689	0.6522433746976365	1.0415891107205246
nascent_Set3Cell2.97194	ID3987891	3987891	290	212.76119995117188	52.814098830864076	27.367061235082872	0.0	515.0	515	0.5	1		508.1081081081081	217.0	0.0	2724.0	18800.0	637.8174932178129	0.6607907868242684	0.6339262661398731
nascent_Set3Cell2.97195	ID4243919	4243919	290	181.00628662109375	52.970793819706664	27.32673877571215	0.0	633.0	633	0.5	1		461.5405405405405	269.0	92.0	1643.0	17077.0	413.1161791523996	0.5633157637150412	0.8051426702771672
nascent_Set3Cell2.97196	ID4903385	4903385	290	319.7935485839844	53.84595092945593	27.852122393415396	0.0	937.0	937	0.5	1		761.1351351351351	475.0	90.0	3399.0	28162.0	813.6746265540654	0.7161441647630774	0.7807062966387033
nascent_Set3Cell2.97197	ID4065706	4065706	290	273.55364990234375	52.730639686511594	27.43260937641312	0.0	553.0	553	0.5	1		634.8378378378378	301.0	0.0	2534.0	23489.0	646.8338921887782	0.7267465696295228	0.8261414651110177
nascent_Set3Cell2.97198	ID3520931	3520931	290	134.28355407714844	53.63324807086658	27.49428334707232	0.0	299.0	299	0.5	1		322.5405405405405	140.0	0.0	1876.0	11934.0	421.1664750424702	0.6411780807064358	0.598388819399493
nascent_Set3Cell2.97199	ID4641242	4641242	290	335.4110107421875	54.047720675556654	27.517119672980655	0.0	816.0	816	0.5	1		721.8108108108108	398.0	61.0	2917.0	26707.0	721.3376785851038	0.7268732655668051	0.8423895871684439
nascent_Set3Cell2.97200	ID3725732	3725732	290	150.22796630859375	53.19611675574486	27.451439028845584	0.0	397.0	397	0.5	1		415.7837837837838	219.0	0.0	2004.0	15384.0	532.3962149844134	0.6576358163120998	0.6196677859429228
nascent_Set3Cell2.97201	ID3021199	3021199	290	39.01384735107422	54.02321925324722	27.59642906447638	0.0	69.0	69	0.5	1		136.21621621621622	91.0	0.0	610.0	5040.0	149.4386041034792	0.40599915504858475	0.526424478902823
nascent_Set3Cell2.97202	ID3910042	3910042	290	205.6348114013672	52.97271148175093	27.39764840360723	0.0	476.0	476	0.5	1		484.8378378378378	197.0	48.0	2764.0	17939.0	633.4490470394562	0.7772417761215074	0.6694596969567983
nascent_Set3Cell2.97203	ID3420565	3420565	290	99.24714660644531	53.755283712718914	27.54530103743	0.0	253.0	253	0.5	1		286.6216216216216	160.0	0.0	1440.0	10605.0	365.09811096557405	0.6028030015135453	0.5905064118179023
nascent_Set3Cell2.97204	ID3381649	3381649	290	111.90425109863281	53.7662082102758	27.547588674533596	0.0	236.0	236	0.5	1		300.6216216216216	164.0	0.0	1348.0	11123.0	344.3837774724387	0.6450035586530729	0.6845462447501279
nascent_Set3Cell2.97205	ID4534758	4534758	290	256.5594482421875	54.16942302754572	27.39241471275128	0.0	766.0	766	0.5	1		598.081081081081	379.0	28.0	2231.0	22129.0	541.4562862410131	0.6929334093458631	0.9042286963723252
nascent_Set3Cell2.97206	ID3549586	3549586	290	129.62110900878906	53.589713756252834	27.49473319030501	0.0	313.0	313	0.5	1		336.13513513513516	148.0	6.0	1795.0	12437.0	434.7064247002517	0.6602792230838793	0.6150272316900823
nascent_Set3Cell2.97207	ID4721133	4721133	290	298.57025146484375	53.93008840332917	27.601713182933217	0.0	853.0	853	0.5	1		743.1351351351351	463.0	99.0	2938.0	27496.0	738.5946551150804	0.7034042960029997	0.8309576844558635
nascent_Set3Cell2.97208	ID3240345	3240345	290	97.94216918945312	53.99829061233754	27.53713672911926	0.0	169.0	169	0.5	1		266.5135135135135	146.0	0.0	1179.0	9861.0	283.23023826538696	0.5694395558316985	0.6828300893385355
nascent_Set3Cell2.97209	ID3131783	3131783	290	72.49020385742188	54.57289134313959	27.86003480159674	0.0	119.0	119	0.5	1		207.0810810810811	151.0	0.0	907.0	7662.0	195.61248232984326	0.4874031930203779	0.6937987537873561
nascent_Set3Cell2.97210	ID3219868	3219868	290	89.1468505859375	54.01423887461485	27.541486661717943	0.0	162.0	162	0.5	1		240.45945945945945	143.0	12.0	1161.0	8897.0	255.62218154866704	0.5691264890403072	0.6823766711043581
nascent_Set3Cell2.97211	ID3209601	3209601	290	68.75953674316406	54.06638870258799	27.61279773190027	0.0	154.0	154	0.5	1		226.3783783783784	131.0	7.0	1042.0	8376.0	252.17755554275547	0.5209201952691236	0.6149265970039692
nascent_Set3Cell2.97212	ID3094936	3094936	290	53.91802215576172	54.49949365381961	27.871508175604955	0.0	104.0	104	0.5	1		170.35135135135135	93.0	5.0	898.0	6303.0	184.38263599497773	0.3993809107017057	0.5273596736008009
nascent_Set3Cell2.97213	ID3346826	3346826	290	111.66870880126953	53.804821105217094	27.533138562506927	0.0	219.0	219	0.5	1		286.5135135135135	144.0	26.0	1448.0	10601.0	338.8812985907227	0.588711757577155	0.6265923716459981
nascent_Set3Cell2.97214	ID4139395	4139395	290	241.75611877441406	52.75867588793228	27.348932444103852	0.0	587.0	587	0.5	1		571.1081081081081	303.0	88.0	2152.0	21131.0	560.8080372593234	0.6760741427431228	0.8215522558480387
nascent_Set3Cell2.97215	ID4604409	4604409	290	286.4166259765625	54.15998186020357	27.48869166955928	0.0	801.0	801	0.5	1		643.3243243243244	426.0	21.0	2907.0	23803.0	705.6332874350078	0.7078085207883544	0.755714088503984
nascent_Set3Cell2.97216	ID2914799	2914799	290	23.9448184967041	52.53849881750296	26.907847891433523	0.0	20.0	20	0.5	1		82.86486486486487	79.0	0.0	387.0	3066.0	81.93261532169866	0.29088987939808353	0.455809129844091
nascent_Set3Cell2.97217	ID4718991	4718991	290	266.73974609375	53.93242582805707	27.62172201236775	0.0	858.0	858	0.5	1		699.4324324324324	463.0	74.0	2812.0	25879.0	702.0808176232096	0.6814256485545159	0.8074757028434448
nascent_Set3Cell2.97218	ID3762675	3762675	290	161.92962646484375	53.18934090235609	27.45573240019328	0.0	412.0	412	0.5	1		413.05405405405406	162.0	0.0	2114.0	15283.0	507.26926588164997	0.683997734796357	0.6614720450020797
nascent_Set3Cell2.97219	ID4602252	4602252	290	273.99847412109375	54.16687385099504	27.474922093903405	0.0	797.0	797	0.5	1		648.9459459459459	327.0	59.0	2879.0	24011.0	713.2323116140564	0.720894813699931	0.7622985345623968
nascent_Set3Cell2.97220	ID4901249	4901249	290	337.1275634765625	53.83525873021278	27.836224659651478	0.0	933.0	933	0.5	1		755.6756756756756	423.0	33.0	3303.0	27960.0	834.0791680401559	0.7407009101170038	0.7710399595454303
nascent_Set3Cell2.97221	ID4385161	4385161	290	169.49798583984375	54.4404029564903	27.306944147180175	0.0	698.0	698	0.5	1		449.7567567567568	343.0	94.0	1356.0	16641.0	328.41347629385035	0.6203884631409431	1.0486517667540094
nascent_Set3Cell2.97222	ID4278671	4278671	290	166.04989624023438	53.33951956114121	27.332860971373403	0.0	648.0	648	0.5	1		414.1081081081081	268.0	64.0	1486.0	15322.0	336.6760546367469	0.5340822008541249	0.8564282293552998
nascent_Set3Cell2.97223	ID3490272	3490272	290	137.0305633544922	53.67215723052245	27.529639347151075	0.0	284.0	284	0.5	1		336.27027027027026	177.0	0.0	1777.0	12442.0	382.87796493926896	0.6287646446115067	0.6780908364424175
nascent_Set3Cell2.97224	ID3727854	3727854	290	158.73556518554688	53.23198721060581	27.465485837971585	0.0	396.0	396	0.5	1		423.9189189189189	163.0	15.0	2232.0	15685.0	531.4319951465714	0.6934101674786435	0.6532706387449784
nascent_Set3Cell2.97225	ID3097077	3097077	290	70.82144165039062	54.520868629927364	27.886026702115593	0.0	106.0	106	0.5	1		181.16216216216216	106.0	0.0	888.0	6703.0	200.32161828108005	0.4688519616137076	0.5773343275176103
nascent_Set3Cell2.97226	ID2965967	2965967	290	38.2812614440918	53.35219882692171	27.301049290884748	0.0	43.0	43	0.5	1		121.8108108108108	89.0	0.0	568.0	4507.0	133.86079789547503	0.34373974230520593	0.46556144274658356
nascent_Set3Cell2.97227	ID4762028	4762028	290	277.0677490234375	53.868146238098376	27.605051642091688	0.0	874.0	874	0.5	1		720.8918918918919	367.0	70.0	2708.0	26673.0	749.6505402068569	0.708824465213094	0.7977788600876982
nascent_Set3Cell2.97228	ID4176343	4176343	290	225.46426391601562	52.79938982795739	27.309601498722337	0.0	601.0	601	0.5	1		533.1351351351351	320.0	34.0	2246.0	19726.0	535.0377537126684	0.6840860946805066	0.8095232845626841
nascent_Set3Cell2.97229	ID4495788	4495788	290	259.7278137207031	54.19103034726306	27.379765369633603	0.0	749.0	749	0.5	1		576.2432432432432	365.0	25.0	2135.0	21321.0	534.2682121580158	0.6871203780564725	0.8785434879832132
nascent_Set3Cell2.97230	ID3875275	3875275	290	177.5994110107422	53.1167886893374	27.45306409999254	0.0	462.0	462	0.5	1		467.5945945945946	202.0	16.0	2400.0	17301.0	588.4551082405644	0.7392074265818893	0.6754622475241013
nascent_Set3Cell2.97231	ID4102607	4102607	290	284.7502746582031	52.7583511871081	27.36361621742267	0.0	571.0	571	0.5	1		626.8378378378378	385.0	65.0	2443.0	23193.0	640.0715460665972	0.7144026849644549	0.8161818223683474
nascent_Set3Cell2.97232	ID3555781	3555781	290	146.9702606201172	53.54291098429985	27.49979347263226	0.0	315.0	315	0.5	1		340.02702702702703	178.0	0.0	1706.0	12581.0	425.6552782662467	0.641125211267164	0.6241465132968018
nascent_Set3Cell2.97233	ID3058136	3058136	290	37.95988082885742	54.246758250634684	27.781328804839255	0.0	86.0	86	0.5	1		162.24324324324326	94.0	0.0	750.0	6003.0	176.63874078113426	0.38049434147506406	0.5063190019360863
nascent_Set3Cell2.97234	ID3623373	3623373	290	136.66360473632812	53.4695379475215	27.452625734382977	0.0	347.0	347	0.5	1		358.4864864864865	182.0	0.0	1555.0	13264.0	425.6129319791257	0.6599332636207315	0.6697263108729011
nascent_Set3Cell2.97235	ID4456895	4456895	290	208.07473754882812	54.26267647731333	27.359162025330566	0.0	730.0	730	0.5	1		520.7027027027027	382.0	91.0	1865.0	19266.0	427.09677961693785	0.6340680396825429	0.946148397172105
nascent_Set3Cell2.97236	ID3170763	3170763	290	75.73198699951172	54.42201285333451	27.717399848827142	0.0	136.0	136	0.5	1		206.59459459459458	123.0	0.0	818.0	7644.0	212.50731483612242	0.5035135050794759	0.6511467186677743
nascent_Set3Cell2.97237	ID2951632	2951632	290	37.71039962768555	53.027418639165425	27.184291701677196	0.0	35.0	35	0.5	1		115.67567567567568	84.0	0.0	479.0	4280.0	107.51177042901294	0.364728967377974	0.5750953740487993
nascent_Set3Cell2.97238	ID3838407	3838407	290	203.4290313720703	53.1533335948533	27.446514725523098	0.0	445.0	445	0.5	1		471.13513513513516	190.0	28.0	2357.0	17432.0	562.8922416197222	0.7382884992739265	0.7109752333339334
nascent_Set3Cell2.97239	ID3656138	3656138	290	123.37723541259766	53.385304069654495	27.439635535767	0.0	361.0	361	0.5	1		375.13513513513516	179.0	38.0	1617.0	13880.0	435.96363011928736	0.6864359157389548	0.7004830541749008
nascent_Set3Cell2.97240	ID2935250	2935250	290	26.535032272338867	52.85790752816989	27.060140454318706	0.0	30.0	30	0.5	1		105.16216216216216	84.0	0.0	378.0	3891.0	96.00333139865323	0.3055151388059942	0.5126890260242046
nascent_Set3Cell2.97241	ID4028867	4028867	290	221.1824188232422	52.68816374068862	27.44290000331039	0.0	533.0	533	0.5	1		561.081081081081	258.0	0.0	2824.0	20760.0	658.286934161455	0.6176334513507064	0.6508652364897093
nascent_Set3Cell2.97242	ID5003699	5003699	290	116.07296752929688	53.862507930072056	28.080148482721416	0.0	985.0	985	0.5	1		384.8918918918919	338.0	93.0	1033.0	14241.0	240.8111043701847	0.4339834551989094	0.9674338547556584
nascent_Set3Cell2.97243	ID3291597	3291597	290	103.09866333007812	53.875232246379284	27.52923990085413	0.0	195.0	195	0.5	1		259.2162162162162	155.0	0.0	1318.0	9591.0	296.6736080775129	0.6610032322041434	0.6954186838502538
nascent_Set3Cell2.97244	ID4723272	4723272	290	282.1770935058594	53.91803567224655	27.607948513091106	0.0	854.0	854	0.5	1		710.7837837837837	395.0	40.0	2666.0	26299.0	691.4280767261952	0.6978324375796898	0.8450391348732568
nascent_Set3Cell2.97245	ID4459085	4459085	290	214.6472930908203	54.23466125953081	27.365053813913057	0.0	731.0	731	0.5	1		516.3513513513514	367.0	62.0	1657.0	19105.0	410.8214816557063	0.6394723607413486	0.9804825025334201
nascent_Set3Cell2.97246	ID4387407	4387407	290	164.48097229003906	54.40117583868155	27.301283898231752	0.0	699.0	699	0.5	1		443.3783783783784	334.0	75.0	1242.0	16405.0	316.85856916430845	0.6101357807689132	1.060481368813362
nascent_Set3Cell2.97247	ID4536907	4536907	290	254.51588439941406	54.177400000168866	27.408681876873853	0.0	769.0	769	0.5	1		630.8108108108108	432.0	83.0	2420.0	23340.0	560.0561399358817	0.6875640042520028	0.9178050424216355
nascent_Set3Cell2.97248	ID3422759	3422759	290	119.12271881103516	53.728805519489974	27.561397545688614	0.0	254.0	254	0.5	1		312.2162162162162	208.0	12.0	1445.0	11552.0	325.96345527401405	0.6278998551512105	0.7388890616537538
nascent_Set3Cell2.97249	ID4749917	4749917	290	265.697265625	53.912359792195865	27.636272573161406	0.0	861.0	861	0.5	1		693.081081081081	402.0	47.0	2866.0	25644.0	721.5204385485163	0.6739449720943895	0.7734792408705339
nascent_Set3Cell2.97250	ID4606544	4606544	290	294.21209716796875	54.162462788428776	27.480855247447067	0.0	800.0	800	0.5	1		664.3243243243244	393.0	72.0	2957.0	24580.0	734.3363237211792	0.7265153070597261	0.7613589809372385
nascent_Set3Cell2.97251	ID2988596	2988596	290	41.479312896728516	53.58295339498472	27.422077420283753	0.0	53.0	53	0.5	1		122.29729729729729	68.0	0.0	573.0	4525.0	150.31113377570188	0.3330160834367228	0.4065233763466386
nascent_Set3Cell2.97252	ID3990054	3990054	290	226.06809997558594	52.83781008600497	27.37655501271648	0.0	512.0	512	0.5	1		535.6756756756756	289.0	36.0	2721.0	19820.0	640.9599594901929	0.6529944927716373	0.6602967101648229
nascent_Set3Cell2.97253	ID3691042	3691042	290	173.48829650878906	53.3401697469588	27.463186122343906	0.0	377.0	377	0.5	1		405.7027027027027	244.0	6.0	1996.0	15011.0	494.1353202460989	0.6987966425472852	0.6754627664113947
nascent_Set3Cell2.97254	ID2892343	2892343	290	23.653783798217773	52.36085520363942	26.85101562021646	0.0	11.0	11	0.5	1		95.94594594594595	99.0	0.0	370.0	3550.0	81.36268116210212	0.2875012641365337	0.5266516723363719
nascent_Set3Cell2.97255	ID3349038	3349038	290	114.97826385498047	53.815334795733314	27.527376549531592	0.0	220.0	220	0.5	1		265.13513513513516	124.0	0.0	1317.0	9810.0	332.5468356455943	0.6317913333877135	0.6173813431712083
nascent_Set3Cell2.97256	ID3314221	3314221	290	112.14574432373047	53.863734816693714	27.554413933043286	0.0	199.0	199	0.5	1		284.05405405405406	164.0	0.0	1316.0	10510.0	305.5343175802339	0.617007993762986	0.709495449208524
nascent_Set3Cell2.97257	ID3242512	3242512	290	90.12291717529297	53.96137317866275	27.558141183289905	0.0	172.0	172	0.5	1		247.35135135135135	130.0	0.0	1308.0	9152.0	287.7027996056015	0.5931200822162227	0.6401685165412222
nascent_Set3Cell2.97258	ID4964970	4964970	290	198.54058837890625	53.89282117759195	28.042788923178687	0.0	967.0	967	0.5	1		541.4324324324324	441.0	65.0	1622.0	20033.0	417.05125854294243	0.5874432833375874	0.9608432674940195
nascent_Set3Cell2.97259	ID4848235	4848235	290	347.1977844238281	53.850610400265694	27.70021245596558	0.0	909.0	909	0.5	1		745.1891891891892	381.0	0.0	3545.0	27572.0	841.6032265806679	0.6883600994237766	0.722004256964276
nascent_Set3Cell2.97260	ID3205651	3205651	290	83.17447662353516	54.03422693063659	27.592573048085903	0.0	155.0	155	0.5	1		219.9189189189189	150.0	4.0	955.0	8137.0	233.38539637955768	0.5446681670746242	0.6645317069872174
nascent_Set3Cell2.97261	ID3951126	3951126	290	198.3197479248047	52.87111904944357	27.376099478636156	0.0	499.0	499	0.5	1		468.5945945945946	177.0	0.0	2629.0	17338.0	641.0876807539	0.7260741584542264	0.614938052647663
nascent_Set3Cell2.97262	ID4766307	4766307	290	277.54473876953125	53.863281856511506	27.60400526666136	0.0	873.0	873	0.5	1		731.918918918919	365.0	44.0	2719.0	27081.0	743.148832797097	0.6556808168049818	0.7800690183088248
nascent_Set3Cell2.97263	ID4141587	4141587	290	279.71240234375	52.78573091054947	27.344289301184556	0.0	585.0	585	0.5	1		566.0540540540541	313.0	31.0	2163.0	20944.0	574.5586202539373	0.7262901946238886	0.8289912243306736
nascent_Set3Cell2.97264	ID3457562	3457562	290	123.56065368652344	53.68400150998214	27.55831678189059	0.0	271.0	271	0.5	1		291.13513513513516	135.0	0.0	1351.0	10772.0	326.0157768985832	0.6366491794752673	0.6947532475429231
nascent_Set3Cell2.97265	ID4893284	4893284	290	320.9900207519531	53.825522303817344	27.82017308149382	0.0	932.0	932	0.5	1		739.4324324324324	472.0	0.0	3478.0	27359.0	828.5382556895855	0.7328825731576823	0.7548856783699203
nascent_Set3Cell2.97266	ID4504170	4504170	290	273.4034423828125	54.21356523811126	27.375436052518342	0.0	752.0	752	0.5	1		622.0540540540541	444.0	109.0	2268.0	23016.0	558.6024200302605	0.6829411309770725	0.9037944130897196
nascent_Set3Cell2.97267	ID3912212	3912212	290	211.85206604003906	52.98202216002354	27.381153561770244	0.0	480.0	480	0.5	1		486.5135135135135	239.0	0.0	2513.0	18001.0	593.9313756478765	0.7392682565408228	0.696344456890623
nascent_Set3Cell2.97268	ID3023390	3023390	290	38.36062240600586	53.92824066413238	27.59074813931937	0.0	70.0	70	0.5	1		133.1891891891892	88.0	0.0	527.0	4928.0	141.5200884519065	0.3275088358214368	0.4643724863510713
nascent_Set3Cell2.97269	ID3523076	3523076	290	134.41456604003906	53.6420916916057	27.510172356441938	0.0	301.0	301	0.5	1		342.43243243243245	167.0	0.0	1851.0	12670.0	427.0387401461202	0.6396029156681076	0.6256181853004396
nascent_Set3Cell2.97270	ID4282998	4282998	290	148.0735626220703	53.41100836506949	27.311345525281208	0.0	650.0	650	0.5	1		424.13513513513516	277.0	0.0	1624.0	15693.0	372.9039317871861	0.533487896832388	0.7913734981740668
nascent_Set3Cell2.97271	ID4315766	4315766	290	153.1221466064453	53.863244901927914	27.27487317027079	0.0	665.0	665	0.5	1		424.6756756756757	285.0	65.0	1475.0	15713.0	359.48296622093653	0.5508562843933742	0.8392199892856028
nascent_Set3Cell2.97272	ID3383818	3383818	290	111.2515869140625	53.790661186238616	27.522160130367197	0.0	235.0	235	0.5	1		292.13513513513516	149.0	2.0	1452.0	10809.0	355.3316261811838	0.6125904551645783	0.624634641202101
nascent_Set3Cell2.97273	ID3557903	3557903	290	134.02589416503906	53.53900496428089	27.482700405325005	0.0	317.0	317	0.5	1		340.0	167.0	0.0	1815.0	12580.0	420.09707872770974	0.6143170197224251	0.6159748397987664
nascent_Set3Cell2.97274	ID4813428	4813428	290	286.07513427734375	53.87144294844516	27.645719053058215	0.0	895.0	895	0.5	1		715.081081081081	454.0	30.0	3136.0	26458.0	809.0524079432672	0.6904138504692877	0.7219798580223774
nascent_Set3Cell2.97275	ID3133968	3133968	290	67.24940490722656	54.539840064654726	27.824957654481192	0.0	120.0	120	0.5	1		210.94594594594594	151.0	0.0	801.0	7805.0	197.45265901616153	0.40908933097246813	0.6203229072462483
nascent_Set3Cell2.97276	ID4280832	4280832	290	152.0241241455078	53.38887052774504	27.323864715199036	0.0	649.0	649	0.5	1		429.7837837837838	302.0	53.0	1621.0	15902.0	358.74721331748776	0.527923879492493	0.8278679560988933
nascent_Set3Cell2.97277	ID4313602	4313602	290	150.0615234375	53.832032702869476	27.270929665702816	0.0	664.0	664	0.5	1		418.86486486486484	264.0	67.0	1534.0	15498.0	383.3988467323235	0.5743400251418994	0.7971199378130501
nascent_Set3Cell2.97278	ID4764174	4764174	290	282.7685241699219	53.885852955763546	27.625698696283624	0.0	870.0	870	0.5	1		718.1621621621622	351.0	0.0	2594.0	26572.0	735.0783976901721	0.6992726331369135	0.8040856732741812
nascent_Set3Cell2.97279	ID3136102	3136102	290	68.53093719482422	54.531178273229884	27.867663075319513	0.0	124.0	124	0.5	1		203.94594594594594	154.0	1.0	785.0	7546.0	200.3638282317037	0.39037137562406765	0.571574570288371
nascent_Set3Cell2.97280	ID3592829	3592829	290	143.53968811035156	53.47829024909419	27.477181041716197	0.0	335.0	335	0.5	1		353.27027027027026	188.0	0.0	1602.0	13071.0	415.32802622670357	0.6280057652729133	0.6562261615240662
nascent_Set3Cell2.97281	ID4106864	4106864	290	275.0204162597656	52.72923117413211	27.38313172663416	0.0	568.0	568	0.5	1		631.4594594594595	318.0	83.0	2588.0	23364.0	680.6808517373777	0.7208282844449857	0.7771882379486396
nascent_Set3Cell2.97282	ID5005852	5005852	290	114.00575256347656	53.82072211348409	27.998956006616563	0.0	983.0	983	0.5	1		389.6216216216216	345.0	90.0	1171.0	14416.0	244.28721158042993	0.4530652436435955	0.9945988326440901
nascent_Set3Cell2.97283	ID3099261	3099261	290	63.449283599853516	54.53702167446165	27.89997005968754	0.0	109.0	109	0.5	1		196.94594594594594	127.0	0.0	842.0	7287.0	183.83808485034172	0.3714633173086059	0.5803276869870647
nascent_Set3Cell2.97284	ID3658338	3658338	290	133.3831787109375	53.40320508072961	27.44955238792014	0.0	364.0	364	0.5	1		368.1081081081081	177.0	0.0	1694.0	13620.0	465.3046662482899	0.6426613228683951	0.6190163261278999
nascent_Set3Cell2.97285	ID4590096	4590096	290	291.13555908203125	54.16311153941267	27.483032854737218	0.0	795.0	795	0.5	1		670.2162162162163	470.0	49.0	2874.0	24798.0	679.5573369291028	0.6942241165240904	0.8082536202710158
nascent_Set3Cell2.97286	ID3492462	3492462	290	130.001220703125	53.67418366394081	27.524743991589027	0.0	286.0	286	0.5	1		332.05405405405406	163.0	42.0	1615.0	12286.0	386.39134924940385	0.6381543353119913	0.6695488931376468
nascent_Set3Cell2.97287	ID3764838	3764838	290	186.20416259765625	53.166551799797865	27.46712196277092	0.0	409.0	409	0.5	1		422.7027027027027	205.0	0.0	2205.0	15640.0	543.14259764944	0.7006852154583604	0.6412836581789896
nascent_Set3Cell2.97288	ID4497947	4497947	290	267.5570983886719	54.205585695922935	27.36821112820795	0.0	746.0	746	0.5	1		584.4054054054054	357.0	35.0	2348.0	21623.0	571.1327662082055	0.6996567116574434	0.8424243942970999
nascent_Set3Cell2.97289	ID4084319	4084319	290	284.4401550292969	52.72690863270515	27.392653622090833	0.0	558.0	558	0.5	1		620.2702702702703	315.0	0.0	2678.0	22950.0	660.945646136766	0.7543176220426024	0.8070329062195094
nascent_Set3Cell2.97290	ID3799643	3799643	290	174.9771270751953	53.17280859795266	27.453942555505623	0.0	425.0	425	0.5	1		437.56756756756755	207.0	13.0	2292.0	16190.0	545.18129199482	0.6734207697739516	0.6459747279840317
nascent_Set3Cell2.97291	ID4954664	4954664	290	276.9998779296875	53.919778909092074	27.98870646153796	0.0	957.0	957	0.5	1		655.7837837837837	496.0	44.0	2073.0	24264.0	517.6457999193793	0.7069685576794292	1.0493794420653317
nascent_Set3Cell2.97292	ID3279444	3279444	290	113.95640563964844	53.88995740271016	27.542047490707525	0.0	187.0	187	0.5	1		284.43243243243245	174.0	0.0	1339.0	10524.0	312.5567095691543	0.6063532272847687	0.6870129572694375
nascent_Set3Cell2.97293	ID3877458	3877458	290	179.3622589111328	53.03948605488223	27.382866848723918	0.0	465.0	465	0.5	1		461.5405405405405	210.0	7.0	2264.0	17077.0	595.6345166941533	0.7480935678616021	0.6632102641539256
nascent_Set3Cell2.97294	ID3914321	3914321	290	218.3931427001953	52.96495136221012	27.399650063202625	0.0	482.0	482	0.5	1		490.4594594594595	187.0	62.0	2581.0	18147.0	627.5563982886582	0.7420160551157338	0.665796484928286
nascent_Set3Cell2.97295	ID3840593	3840593	290	185.19686889648438	53.14814688618142	27.449521979416634	0.0	446.0	446	0.5	1		466.7567567567568	216.0	27.0	2285.0	17270.0	577.2635353018492	0.6879221673233388	0.6590727745079884
nascent_Set3Cell2.97296	ID4571688	4571688	290	255.80706787109375	54.16356949306473	27.454987182029132	0.0	785.0	785	0.5	1		622.5945945945946	392.0	111.0	2387.0	23036.0	582.7732768343038	0.682035958413606	0.8663785849017962
nascent_Set3Cell2.97297	ID3054144	3054144	290	34.48104476928711	54.28411814899766	27.733261272335874	0.0	85.0	85	0.5	1		146.72972972972974	120.0	0.0	582.0	5429.0	141.50120703227796	0.3249371400143848	0.508618377571134
nascent_Set3Cell2.97298	ID2953820	2953820	290	33.6197624206543	53.16441359817674	27.216660417501103	0.0	39.0	39	0.5	1		115.83783783783784	98.0	0.0	375.0	4286.0	89.08750801366085	0.30690462473080926	0.6106933142837819
nascent_Set3Cell2.97299	ID4905528	4905528	290	348.1115417480469	53.855243583950546	27.858613187052814	0.0	938.0	938	0.5	1		776.5405405405405	450.0	79.0	3540.0	28732.0	858.312413809622	0.7432040269321651	0.7714513959228103
nascent_Set3Cell2.97300	ID3625538	3625538	290	154.71121215820312	53.46249059925079	27.481999857097613	0.0	349.0	349	0.5	1		382.8918918918919	184.0	0.0	1777.0	14167.0	463.3561015858935	0.6788280081174362	0.668259014680295
nascent_Set3Cell2.97301	ID4422197	4422197	290	197.09400939941406	54.28629572191114	27.319294817408277	0.0	712.0	712	0.5	1		504.97297297297297	379.0	77.0	1569.0	18684.0	377.19686036799334	0.6354078470516746	1.0402951114524872
nascent_Set3Cell2.97302	ID4178498	4178498	290	232.47642517089844	52.79885633555574	27.312056075737534	0.0	603.0	603	0.5	1		518.3783783783783	298.0	0.0	1874.0	19180.0	519.5777319319213	0.6557451006514755	0.7902562157500848
nascent_Set3Cell2.97303	ID3316402	3316402	290	103.60211944580078	53.835182830199805	27.55617167376014	0.0	205.0	205	0.5	1		273.2162162162162	129.0	0.0	1615.0	10109.0	352.27807317634864	0.5347780356010181	0.5404790221746097
nascent_Set3Cell2.97304	ID4768457	4768457	290	267.1916198730469	53.86533527920321	27.624383391919956	0.0	871.0	871	0.5	1		710.6756756756756	373.0	34.0	2652.0	26295.0	740.5370443901603	0.6724378128925491	0.7717147606761392
nascent_Set3Cell2.97305	ID3803832	3803832	290	203.56455993652344	53.152788647557294	27.46215638105979	0.0	429.0	429	0.5	1		480.56756756756755	250.0	65.0	2250.0	17781.0	565.4310322685272	0.7043429212899088	0.702476801385653
nascent_Set3Cell2.97306	ID3424947	3424947	290	116.90403747558594	53.7433628333573	27.564421651322768	0.0	256.0	256	0.5	1		296.9189189189189	156.0	10.0	1412.0	10986.0	352.4940013972167	0.6014891523437609	0.6327321958678431
nascent_Set3Cell2.97307	ID3173048	3173048	290	72.63479614257812	54.41584719753932	27.713024557871424	0.0	141.0	141	0.5	1		210.43243243243242	125.0	0.0	1060.0	7786.0	239.16818124265387	0.4693338365729383	0.5620832659844528
nascent_Set3Cell2.97308	ID4702926	4702926	290	280.0876159667969	53.94311480643604	27.60867293912415	0.0	849.0	849	0.5	1		681.5405405405405	399.0	55.0	3153.0	25217.0	752.3696119813939	0.734810712087431	0.7673859218108963
nascent_Set3Cell2.97309	ID3809974	3809974	290	166.3829803466797	53.15410072668041	27.448718700386074	0.0	432.0	432	0.5	1		430.1081081081081	207.0	8.0	2302.0	15914.0	546.6079126853272	0.6866589283403123	0.6406864112775267
nascent_Set3Cell2.97310	ID3879607	3879607	290	186.9069061279297	53.05303279583596	27.399064563062087	0.0	466.0	466	0.5	1		474.5945945945946	184.0	50.0	2284.0	17560.0	611.3998718541764	0.7514319623098409	0.6660760724872298
nascent_Set3Cell2.97311	ID3351229	3351229	290	111.14104461669922	53.799728173587155	27.514444322756272	0.0	221.0	221	0.5	1		262.0810810810811	133.0	0.0	1526.0	9697.0	337.79558072058074	0.6229171175940953	0.5955875736523296
nascent_Set3Cell2.97312	ID3207871	3207871	290	68.70089721679688	54.04180012483829	27.630130372801858	0.0	156.0	156	0.5	1		204.35135135135135	114.0	0.0	1133.0	7561.0	264.4760245609563	0.5250899428826331	0.5320585720400665
nascent_Set3Cell2.97313	ID4539095	4539095	290	250.18624877929688	54.19238985324273	27.419096652478228	0.0	771.0	771	0.5	1		620.7567567567568	458.0	62.0	2336.0	22968.0	567.5229023966741	0.6558034556906044	0.866428990163652
nascent_Set3Cell2.97314	ID3459750	3459750	290	143.00364685058594	53.700147158151275	27.54287226544971	0.0	270.0	270	0.5	1		329.8918918918919	164.0	30.0	1532.0	12206.0	377.0343915777875	0.6843300821184952	0.710982803699124
nascent_Set3Cell2.97315	ID4248279	4248279	290	159.16177368164062	53.028650087825554	27.313551195235068	0.0	636.0	636	0.5	1		430.8378378378378	297.0	69.0	1422.0	15941.0	376.2083135646994	0.6224729965267617	0.8787361308031917
nascent_Set3Cell2.97316	ID4608729	4608729	290	289.7883605957031	54.17257218314376	27.48202508393627	0.0	798.0	798	0.5	1		661.081081081081	396.0	57.0	2967.0	24460.0	716.9179551066875	0.7250115279247024	0.7751186335035649
nascent_Set3Cell2.97317	ID3386003	3386003	290	106.40575408935547	53.74523325008512	27.550306487014787	0.0	238.0	238	0.5	1		266.5405405405405	132.0	0.0	1327.0	9862.0	339.69492805183916	0.5938387712351673	0.584693638955815
nascent_Set3Cell2.97318	ID4317921	4317921	290	136.89935302734375	53.94283676919486	27.27534659283249	0.0	668.0	668	0.5	1		418.7837837837838	289.0	55.0	1407.0	15495.0	359.2087086867416	0.5883700105317681	0.8637177499516152
nascent_Set3Cell2.97319	ID3244692	3244692	290	104.35908508300781	53.963601507915456	27.535741600080396	0.0	173.0	173	0.5	1		266.4594594594595	162.0	0.0	1318.0	9859.0	305.17350207114373	0.6208667609886418	0.6689064908884124
nascent_Set3Cell2.97320	ID4039323	4039323	290	229.18763732910156	52.676676856342304	27.457477669149082	0.0	537.0	537	0.5	1		642.4324324324324	372.0	86.0	2572.0	23770.0	649.3357948507647	0.689906688997505	0.807822117935717
nascent_Set3Cell2.97321	ID4750048	4750048	290	267.2712097167969	53.89334179194674	27.62297803111716	0.0	865.0	865	0.5	1		708.7567567567568	407.0	17.0	3069.0	26224.0	762.4073861935774	0.6949527956849583	0.7623208732942369
nascent_Set3Cell2.97322	ID4067988	4067988	290	280.9049987792969	52.72016138366868	27.4092688455344	0.0	555.0	555	0.5	1		660.6216216216217	369.0	0.0	2582.0	24443.0	677.3915801461167	0.7463957562823298	0.8336225986040796
nascent_Set3Cell2.97323	ID4502255	4502255	290	244.85169982910156	54.201141491416514	27.381544714340425	0.0	750.0	750	0.5	1		587.2972972972973	368.0	80.0	2092.0	21730.0	529.2218010576612	0.6605221498350992	0.8828623247780427
nascent_Set3Cell2.97324	ID4143763	4143763	290	258.9702453613281	52.759292630891196	27.340136867503166	0.0	586.0	586	0.5	1		563.9459459459459	296.0	31.0	2559.0	20866.0	599.9857843661309	0.7023454412023696	0.7755853369206009
nascent_Set3Cell2.97325	ID4285164	4285164	290	158.317138671875	53.510124607408926	27.304852493313856	0.0	652.0	652	0.5	1		419.5135135135135	241.0	0.0	1670.0	15522.0	395.81432386786986	0.5361275272235737	0.7398186562434095
nascent_Set3Cell2.97326	ID3693193	3693193	290	176.53146362304688	53.324126151618614	27.461814716902573	0.0	379.0	379	0.5	1		404.1621621621622	213.0	5.0	1862.0	14954.0	493.4258085351115	0.6745205668245486	0.6598853651800832
nascent_Set3Cell2.97327	ID3560069	3560069	290	131.67388916015625	53.551261945119926	27.482348879072113	0.0	316.0	316	0.5	1		329.5405405405405	122.0	0.0	1652.0	12193.0	432.2961044491633	0.6529788755298063	0.6022673939303691
nascent_Set3Cell2.97328	ID4647666	4647666	290	317.3390197753906	54.05061004201436	27.521663954673123	0.0	819.0	819	0.5	1		697.7027027027027	405.0	110.0	2918.0	25815.0	708.8027411246558	0.7050111486578744	0.8140363048337731
nascent_Set3Cell2.97329	ID3025561	3025561	290	45.31928634643555	53.93115252518312	27.606716799554043	0.0	71.0	71	0.5	1		145.48648648648648	103.0	0.0	621.0	5383.0	157.91200461396593	0.5303838178952821	0.6385977808576125
nascent_Set3Cell2.97330	ID3588746	3588746	290	140.95462036132812	53.483991840144625	27.470952471137576	0.0	330.0	330	0.5	1		356.2972972972973	186.0	5.0	1870.0	13183.0	442.1009101039204	0.6334935811515207	0.6250948217682464
nascent_Set3Cell2.97331	ID4909814	4909814	290	362.35302734375	53.86536318828596	27.869845644661797	0.0	940.0	940	0.5	1		759.5135135135135	489.0	30.0	3141.0	28102.0	780.2321101093223	0.7380285626782193	0.8267190441474722
nascent_Set3Cell2.97332	ID4354812	4354812	290	154.56011962890625	54.298869169153534	27.315827593337087	0.0	684.0	684	0.5	1		419.0	304.0	49.0	1196.0	15503.0	299.71365964496476	0.6213420646289509	1.0715034848583553
nascent_Set3Cell2.97333	ID4815606	4815606	290	269.2603759765625	53.856694275248806	27.63295945391364	0.0	894.0	894	0.5	1		709.918918918919	410.0	59.0	2923.0	26267.0	745.0517274502332	0.6626939999768714	0.7595441595529866
nascent_Set3Cell2.97334	ID3525258	3525258	290	138.70108032226562	53.6532341718186	27.52624242358525	0.0	304.0	304	0.5	1		337.56756756756755	163.0	19.0	1744.0	12490.0	396.05930676411896	0.6479453966481865	0.6702334181236103
nascent_Set3Cell2.97335	ID3494647	3494647	290	148.36622619628906	53.65194977026176	27.50262862921446	0.0	288.0	288	0.5	1		336.5135135135135	183.0	18.0	1684.0	12451.0	395.3278261014396	0.7010333722826604	0.7016184149736802
nascent_Set3Cell2.97336	ID3947263	3947263	290	211.43081665039062	52.89124437725979	27.394705133544306	0.0	495.0	495	0.5	1		509.0	199.0	0.0	2539.0	18833.0	665.6488063035442	0.7668007276004206	0.6637393525060021
nascent_Set3Cell2.97337	ID4500099	4500099	290	241.84207153320312	54.210578050475945	27.372288504898563	0.0	751.0	751	0.5	1		585.4054054054054	391.0	125.0	2246.0	21660.0	524.1225185149121	0.6822421531361318	0.9059494022006472
nascent_Set3Cell2.97338	ID3101416	3101416	290	50.95484924316406	54.63136327087996	27.8932456254954	0.0	103.0	103	0.5	1		168.64864864864865	91.0	8.0	857.0	6240.0	171.3863757414509	0.3736260247267924	0.5353097765087602
nascent_Set3Cell2.97339	ID4213388	4213388	290	201.51492309570312	52.83672538062288	27.303228696930763	0.0	618.0	618	0.5	1		492.72972972972974	292.0	12.0	1999.0	18231.0	491.16871103797183	0.6297420725140087	0.775268076895036
nascent_Set3Cell2.97340	ID3609337	3609337	290	143.96347045898438	53.4687724651978	27.477812390562683	0.0	342.0	342	0.5	1		348.02702702702703	159.0	0.0	1618.0	12877.0	401.7059791609949	0.659406188413097	0.6885492102881591
nascent_Set3Cell2.97341	ID4350611	4350611	290	158.01715087890625	54.23017737091932	27.324395179432134	0.0	682.0	682	0.5	1		425.5405405405405	324.0	41.0	1382.0	15745.0	307.1422575393467	0.6382934126793952	1.0795929551346057
nascent_Set3Cell2.97342	ID3660517	3660517	290	140.308349609375	53.38752472536417	27.47786530963005	0.0	362.0	362	0.5	1		388.7837837837838	205.0	0.0	1653.0	14385.0	437.08587607364194	0.6127116223164863	0.675881824007111
nascent_Set3Cell2.97343	ID3642084	3642084	290	137.78082275390625	53.41655572608369	27.426435071240316	0.0	359.0	359	0.5	1		361.7567567567568	164.0	0.0	1582.0	13385.0	442.97738877618457	0.6703123706355043	0.655457632736221
nascent_Set3Cell2.97344	ID4725404	4725404	290	275.33575439453125	53.90392951262839	27.61371145291061	0.0	856.0	856	0.5	1		706.7567567567568	417.0	11.0	2907.0	26150.0	734.906925528117	0.7155350670355609	0.8022300900767505
nascent_Set3Cell2.97345	ID4809373	4809373	290	268.6880187988281	53.86813325198529	27.66315704240889	0.0	896.0	896	0.5	1		694.5675675675676	312.0	68.0	3130.0	25699.0	792.2867585715463	0.6773288214561849	0.7080166074762525
nascent_Set3Cell2.97346	ID3281639	3281639	290	99.71607208251953	53.88964152809722	27.538983930665058	0.0	190.0	190	0.5	1		265.0810810810811	130.0	16.0	1408.0	9808.0	312.20384886039324	0.5956062761673175	0.6338755575748269
nascent_Set3Cell2.97347	ID4145894	4145894	290	290.0143127441406	52.76793346985418	27.3478353882375	0.0	582.0	582	0.5	1		582.1351351351351	331.0	5.0	2237.0	21539.0	599.5459468150397	0.747748464711578	0.8308219028283639
nascent_Set3Cell2.97348	ID4907670	4907670	290	357.26214599609375	53.896515907401266	27.900447415227998	0.0	944.0	944	0.5	1		742.8108108108108	417.0	107.0	2674.0	27484.0	710.0592243623781	0.7494659033493927	0.8963137002865078
nascent_Set3Cell2.97349	ID3842776	3842776	290	199.41775512695312	53.14554621793367	27.446877872606592	0.0	447.0	447	0.5	1		443.8378378378378	181.0	2.0	2087.0	16422.0	557.1613327849939	0.7253450411261139	0.6697952096183991
nascent_Set3Cell2.97350	ID4424353	4424353	290	172.30087280273438	54.297918355015156	27.3393973540135	0.0	714.0	714	0.5	1		479.64864864864865	368.0	164.0	1428.0	17747.0	331.03308127874607	0.6130344025061318	1.1013441301636728
nascent_Set3Cell2.97351	ID3627730	3627730	290	133.15794372558594	53.47966415927725	27.453806862852023	0.0	346.0	346	0.5	1		346.5135135135135	148.0	0.0	1711.0	12821.0	435.5977133409539	0.6541389014495288	0.6291621421393347
nascent_Set3Cell2.97352	ID3695313	3695313	290	159.16477966308594	53.327168493523466	27.471234084734633	0.0	380.0	380	0.5	1		362.5135135135135	166.0	0.0	1917.0	13413.0	470.46729852241475	0.6728891489917946	0.6198707094941771
nascent_Set3Cell2.97353	ID2890438	2890438	290	32.79753875732422	52.51971245312718	26.814043715227324	0.0	9.0	9	0.5	1		107.70270270270271	83.0	0.0	331.0	3985.0	97.85330996072781	0.28865955339694127	0.4930929740153345
nascent_Set3Cell2.97354	ID3275483	3275483	290	100.75244903564453	53.903304249791475	27.565229131949913	0.0	183.0	183	0.5	1		258.8918918918919	144.0	9.0	1244.0	9579.0	289.4996434255896	0.6017222820236814	0.6719071899025973
nascent_Set3Cell2.97355	ID2990784	2990784	290	25.76188087463379	53.58789623825852	27.39301104944856	0.0	55.0	55	0.5	1		108.54054054054055	58.0	0.0	614.0	4016.0	143.74332730302353	0.34670372543835326	0.38879505181399027
nascent_Set3Cell2.97356	ID4573873	4573873	290	243.79869079589844	54.16049525281032	27.460312409407962	0.0	782.0	782	0.5	1		625.1081081081081	418.0	85.0	2315.0	23129.0	580.6520177918662	0.6448289844646956	0.8440982272673756
nascent_Set3Cell2.97357	ID4180683	4180683	290	233.49716186523438	52.81986991091315	27.29307671559884	0.0	604.0	604	0.5	1		515.4864864864865	319.0	56.0	1869.0	19073.0	526.3113053033253	0.7080075446775882	0.8119937424490401
nascent_Set3Cell2.97358	ID4461244	4461244	290	212.70103454589844	54.264293634807764	27.336105447512416	0.0	732.0	732	0.5	1		532.8918918918919	370.0	90.0	1778.0	19717.0	422.0979206945406	0.6571270870482095	1.0012659522507399
nascent_Set3Cell2.97359	ID4860594	4860594	290	343.72113037109375	53.84131357177767	27.737208445430582	0.0	920.0	920	0.5	1		752.8378378378378	389.0	32.0	3527.0	27855.0	860.3691234165302	0.717146660051587	0.7308819032883728
nascent_Set3Cell2.97360	ID4684479	4684479	290	299.03204345703125	53.98700271385591	27.56106858349637	0.0	835.0	835	0.5	1		698.7567567567568	485.0	111.0	2908.0	25854.0	684.5297008979314	0.7071332769329179	0.8456634620782838
nascent_Set3Cell2.97361	ID3992261	3992261	290	229.54779052734375	52.83606839441844	27.37454401675317	0.0	514.0	514	0.5	1		508.4594594594595	218.0	0.0	2505.0	18813.0	612.8212352443136	0.6519309728192179	0.6548807727180797
nascent_Set3Cell2.97362	ID2955984	2955984	290	22.203304290771484	53.04396229975995	27.21967911029225	0.0	38.0	38	0.5	1		105.5945945945946	78.0	0.0	484.0	3907.0	104.67634229679902	0.21616128964672995	0.35859967460909414
nascent_Set3Cell2.97363	ID3916485	3916485	290	233.33641052246094	52.97147513071788	27.404556180198124	0.0	481.0	481	0.5	1		506.0	216.0	0.0	2716.0	18722.0	633.9633708311195	0.750602950716056	0.6844456344056683
nascent_Set3Cell2.97364	ID5012300	5012300	290	93.32593536376953	53.78428592958925	27.98001347228322	0.0	989.0	989	0.5	1		358.4864864864865	303.0	108.0	1080.0	13264.0	199.16975194564586	0.38595474178422634	1.0024592663249954
nascent_Set3Cell2.97365	ID3427125	3427125	290	101.02664947509766	53.730244238157944	27.565543308374327	0.0	255.0	255	0.5	1		302.3783783783784	161.0	0.0	1454.0	11188.0	342.96690408448643	0.5894400872069793	0.6539190997052061
nascent_Set3Cell2.97366	ID4391746	4391746	290	164.23046875	54.43782853006647	27.312593463719484	0.0	697.0	697	0.5	1		425.5135135135135	320.0	51.0	1237.0	15744.0	309.44130852784247	0.635882439332889	1.069029783469296
nascent_Set3Cell2.97367	ID3754811	3754811	290	146.02029418945312	53.18443364794725	27.45061954551941	0.0	406.0	406	0.5	1		427.18918918918916	225.0	0.0	2239.0	15806.0	544.0674405621788	0.6964355558949707	0.6446753754175376
nascent_Set3Cell2.97368	ID4156220	4156220	290	240.80581665039062	52.77237948220924	27.333936401119256	0.0	593.0	593	0.5	1		540.5405405405405	289.0	12.0	2178.0	20000.0	558.0500572227965	0.672872245239854	0.7792107747961614
nascent_Set3Cell2.97369	ID3629876	3629876	290	138.26092529296875	53.45993782926735	27.443480170665165	0.0	348.0	348	0.5	1		366.3783783783784	189.0	19.0	1713.0	13556.0	420.4690734664581	0.6726539730787734	0.700827894123258
nascent_Set3Cell2.97370	ID4576065	4576065	290	262.2527770996094	54.14526706003031	27.456114455827493	0.0	786.0	786	0.5	1		635.7567567567568	379.0	64.0	2420.0	23523.0	602.2708141970966	0.68593383942296	0.8589558920246254
nascent_Set3Cell2.97371	ID3994426	3994426	290	201.962158203125	52.8064432515511	27.372271577304442	0.0	517.0	517	0.5	1		510.27027027027026	212.0	27.0	3058.0	18880.0	674.7399766102762	0.652745920785162	0.5973541597958926
nascent_Set3Cell2.97372	ID3738431	3738431	290	166.83091735839844	53.185267509802884	27.462227499222553	0.0	399.0	399	0.5	1		413.02702702702703	167.0	0.0	1962.0	15282.0	548.4360839132835	0.7492660157159311	0.6451528524991244
nascent_Set3Cell2.97373	ID3353400	3353400	290	119.21700286865234	53.80556633230994	27.526462159315304	0.0	224.0	224	0.5	1		306.35135135135135	160.0	11.0	1593.0	11335.0	359.23624354827933	0.6270926298848735	0.6573384983580507
nascent_Set3Cell2.97374	ID4664140	4664140	290	302.22686767578125	54.00528476012248	27.541456494508207	0.0	827.0	827	0.5	1		682.6486486486486	418.0	34.0	2782.0	25258.0	687.7696326296818	0.7128294041261158	0.8261439566606479
nascent_Set3Cell2.97375	ID3246881	3246881	290	87.19682312011719	54.00633051899659	27.525291945639136	0.0	168.0	168	0.5	1		236.1891891891892	144.0	0.0	1205.0	8739.0	273.65142444742014	0.5752673309027505	0.6303877176222871
nascent_Set3Cell2.97376	ID4358994	4358994	290	169.6836395263672	54.32734061116796	27.321634649238952	0.0	685.0	685	0.5	1		447.2162162162162	330.0	70.0	1389.0	16547.0	339.01730004489406	0.5961186101827123	0.9853560707182731
nascent_Set3Cell2.97377	ID4911960	4911960	290	345.56146240234375	53.88321099917694	27.900958123778512	0.0	943.0	943	0.5	1		741.4864864864865	428.0	142.0	2860.0	27435.0	713.0590836366624	0.7371361217512488	0.8825139148360023
nascent_Set3Cell2.97378	ID3697452	3697452	290	166.2775115966797	53.31460576203575	27.47799367208152	0.0	381.0	381	0.5	1		404.27027027027026	177.0	17.0	2075.0	14958.0	505.53336238123836	0.6902796792489732	0.6531583704743469
nascent_Set3Cell2.97379	ID3175207	3175207	290	64.12250518798828	54.43570905961405	27.706313892468668	0.0	139.0	139	0.5	1		203.9189189189189	113.0	0.0	886.0	7545.0	229.64010228306503	0.467369047017969	0.5656663921424654
nascent_Set3Cell2.97380	ID4035365	4035365	290	225.7189483642578	52.7329270447934	27.475723612184453	0.0	540.0	540	0.5	1		645.3243243243244	378.0	42.0	2810.0	23877.0	669.8021703812608	0.7229029767021695	0.8085012063750301
nascent_Set3Cell2.97381	ID3461933	3461933	290	123.26657104492188	53.70082263563741	27.535403327060394	0.0	272.0	272	0.5	1		311.2432432432432	164.0	0.0	1529.0	11516.0	379.7400723159494	0.6041757775168884	0.6173832666390405
nascent_Set3Cell2.97382	ID4490079	4490079	290	263.9463806152344	54.197386154073676	27.37298759918468	0.0	743.0	743	0.5	1		585.3513513513514	359.0	96.0	2156.0	21658.0	531.156977017373	0.6755501400735257	0.8886359737862565
nascent_Set3Cell2.97383	ID3918624	3918624	290	240.084716796875	52.96905546683576	27.406022498317952	0.0	485.0	485	0.5	1		507.05405405405406	177.0	0.0	2795.0	18761.0	664.2664268844887	0.7986889253742075	0.6778967532139913
nascent_Set3Cell2.97384	ID3805990	3805990	290	190.5631561279297	53.158274876590106	27.480545343658935	0.0	427.0	427	0.5	1		445.64864864864865	251.0	0.0	2187.0	16489.0	526.9588965741813	0.7040929489345296	0.6988477387100948
nascent_Set3Cell2.97385	ID4817748	4817748	290	296.3204345703125	53.84829502511828	27.671643155453307	0.0	897.0	897	0.5	1		717.027027027027	406.0	76.0	3314.0	26530.0	823.4982792428385	0.6786945568916722	0.7040532530859983
nascent_Set3Cell2.97386	ID3318575	3318575	290	103.19422912597656	53.83910975762539	27.54870531283063	0.0	208.0	208	0.5	1		281.8918918918919	163.0	0.0	1506.0	10430.0	343.12856221860955	0.5945257633833251	0.6126251869708061
nascent_Set3Cell2.97387	ID3527446	3527446	290	152.4927520751953	53.6327024965707	27.52351437328806	0.0	302.0	302	0.5	1		336.7027027027027	151.0	0.0	1736.0	12458.0	419.7636150174196	0.6941393066962354	0.6573086167861192
nascent_Set3Cell2.97388	ID3562261	3562261	290	130.94540405273438	53.533969135565314	27.475928032145305	0.0	318.0	318	0.5	1		341.3243243243243	137.0	11.0	1720.0	12629.0	434.2382253283747	0.6791048973935455	0.6358112643924214
nascent_Set3Cell2.97389	ID4961127	4961127	290	208.0165557861328	53.90155641081813	28.06389591058974	0.0	964.0	964	0.5	1		583.5135135135135	460.0	57.0	1838.0	21590.0	424.0081643358102	0.6212951312984348	1.0547330787627158
nascent_Set3Cell2.97390	ID4072210	4072210	290	265.5242614746094	52.71821696168108	27.43273234262103	0.0	550.0	550	0.5	1		634.918918918919	338.0	49.0	2771.0	23492.0	690.320512450492	0.7040939384322438	0.7600366923133359
nascent_Set3Cell2.97391	ID4320109	4320109	290	152.12222290039062	53.89608430704316	27.268124489726596	0.0	667.0	667	0.5	1		408.02702702702703	268.0	48.0	1550.0	15097.0	379.2108389278455	0.5889970650743852	0.7976791126113397
nascent_Set3Cell2.97392	ID4522859	4522859	290	256.762939453125	54.18532906016076	27.387874347743164	0.0	764.0	764	0.5	1		577.1891891891892	358.0	22.0	2095.0	21356.0	545.2571685726653	0.7070368972691548	0.8768917208977094
nascent_Set3Cell2.97393	ID3754775	3754775	290	175.29403686523438	53.171758907501925	27.457863317207284	0.0	407.0	407	0.5	1		421.7567567567568	177.0	20.0	2082.0	15605.0	518.3552731372463	0.7306014856394583	0.6869861831397329
nascent_Set3Cell2.97394	ID3027742	3027742	290	41.60700225830078	54.07535000454164	27.663184903185286	0.0	75.0	75	0.5	1		116.83783783783784	68.0	0.0	562.0	4323.0	133.99596045186368	0.3601660303380509	0.46177734886662974
nascent_Set3Cell2.97395	ID4649844	4649844	290	327.2391357421875	54.0531784432557	27.514839942940846	0.0	817.0	817	0.5	1		694.4054054054054	384.0	96.0	2987.0	25693.0	711.5807309340499	0.7236010551611655	0.8193724349580144
nascent_Set3Cell2.97396	ID3388165	3388165	290	107.54728698730469	53.76353496654017	27.52243713071049	0.0	237.0	237	0.5	1		304.1621621621622	163.0	0.0	1509.0	11254.0	368.353356432645	0.6334706170510006	0.6404506923647368
nascent_Set3Cell2.97397	ID3064601	3064601	290	40.103755950927734	54.21683576062518	27.743910179548934	0.0	87.0	87	0.5	1		156.24324324324326	111.0	0.0	590.0	5781.0	150.0056305249546	0.4277379022921973	0.6240981949518831
nascent_Set3Cell2.97398	ID4772724	4772724	290	260.0019226074219	53.84678282709528	27.60959419523947	0.0	881.0	881	0.5	1		699.2972972972973	395.0	26.0	2649.0	25874.0	744.9343694008988	0.6660058519865923	0.75054261498854
nascent_Set3Cell2.97399	ID4610939	4610939	290	295.64013671875	54.16174130937119	27.47940018443724	0.0	799.0	799	0.5	1		665.2972972972973	408.0	51.0	2959.0	24616.0	714.8257310882324	0.7240208008684538	0.7817252135658276
nascent_Set3Cell2.97400	ID4109056	4109056	290	278.91253662109375	52.72231200271607	27.376559314667933	0.0	565.0	565	0.5	1		624.3243243243244	332.0	70.0	2466.0	23100.0	653.1479351764233	0.7224857741130264	0.801867016116828
nascent_Set3Cell2.97401	ID3273486	3273486	290	96.0532455444336	53.89154207997056	27.546461892425658	0.0	188.0	188	0.5	1		258.3783783783784	147.0	1.0	1340.0	9560.0	332.9360425192929	0.5752308011616504	0.566791447472577
nascent_Set3Cell2.97402	ID4727561	4727561	290	266.3941955566406	53.9141665363227	27.60739449089091	0.0	857.0	857	0.5	1		716.7567567567568	425.0	91.0	2656.0	26520.0	694.2867805407458	0.6797654730506865	0.8355517377641914
nascent_Set3Cell2.97403	ID3140459	3140459	290	64.20145416259766	54.52426413357974	27.7763484328179	0.0	123.0	123	0.5	1		187.51351351351352	126.0	0.0	802.0	6938.0	208.8035522289394	0.529917646959044	0.6221068919158239
nascent_Set3Cell2.97404	ID4111227	4111227	290	293.97186279296875	52.73694252738055	27.374235555233682	0.0	569.0	569	0.5	1		633.1351351351351	380.0	80.0	2448.0	23426.0	643.2036640547483	0.7335195661903403	0.8330304101199975
nascent_Set3Cell2.97405	ID3957620	3957620	290	207.96246337890625	52.861920651071344	27.380454439522012	0.0	501.0	501	0.5	1		485.3783783783784	205.0	0.0	2540.0	17959.0	611.6456559221265	0.709242240174243	0.6585693314191637
nascent_Set3Cell2.97406	ID3564415	3564415	290	141.49081420898438	53.513695342453694	27.495511255881194	0.0	321.0	321	0.5	1		343.43243243243245	169.0	0.0	1862.0	12707.0	448.815449609088	0.6602517272722134	0.6086100345175267
nascent_Set3Cell2.97407	ID3103589	3103589	290	47.34098434448242	54.54803077417569	27.90891740116276	0.0	105.0	105	0.5	1		162.27027027027026	86.0	0.0	1035.0	6004.0	217.00277118668944	0.39114936203489364	0.420506332716532
nascent_Set3Cell2.97408	ID4958976	4958976	290	238.76141357421875	53.923244756716024	28.044681604356068	0.0	962.0	962	0.5	1		599.1351351351351	464.0	0.0	1816.0	22168.0	446.7062272382751	0.6491982817512975	1.055935195618449
nascent_Set3Cell2.97409	ID4463381	4463381	290	224.2084197998047	54.25804192505099	27.35128197488123	0.0	733.0	733	0.5	1		537.027027027027	351.0	80.0	1741.0	19870.0	431.4625956806354	0.6590956897617591	0.9889174112712621
nascent_Set3Cell2.97410	ID4653843	4653843	290	308.4971923828125	54.01339714037794	27.5264037300796	0.0	826.0	826	0.5	1		704.4054054054054	415.0	94.0	3015.0	26063.0	701.7046094040276	0.7109364964694662	0.8342481753368828
nascent_Set3Cell2.97411	ID4074347	4074347	290	283.0602111816406	52.71747241417996	27.399844575047144	0.0	556.0	556	0.5	1		656.0540540540541	297.0	12.0	2914.0	24274.0	711.5055221908739	0.6976212082953255	0.7578272662775419
nascent_Set3Cell2.97412	ID4553501	4553501	290	253.85240173339844	54.17005502428639	27.447475742216984	0.0	777.0	777	0.5	1		610.4054054054054	422.0	58.0	2188.0	22585.0	566.0817794992885	0.6979932458784351	0.8865116594231037
nascent_Set3Cell2.97413	ID3496812	3496812	290	129.58599853515625	53.66656219834274	27.50734048460439	0.0	287.0	287	0.5	1		330.72972972972974	170.0	0.0	1933.0	12237.0	400.5329538841307	0.651390218029527	0.6514131222094172
nascent_Set3Cell2.97414	ID2958192	2958192	290	30.28781509399414	53.288852231626336	27.323172495644787	0.0	42.0	42	0.5	1		121.72972972972973	92.0	0.0	436.0	4504.0	121.02034921832328	0.32012129820645496	0.4878305377463196
nascent_Set3Cell2.97415	ID4182882	4182882	290	252.61961364746094	52.76471354794939	27.3167335090476	0.0	602.0	602	0.5	1		548.5945945945946	360.0	0.0	1857.0	20298.0	539.0993754741668	0.6449177226335615	0.7979447523810592
nascent_Set3Cell2.97416	ID3283823	3283823	290	99.90408325195312	53.90127478617978	27.544478684420934	0.0	189.0	189	0.5	1		279.6756756756757	174.0	4.0	1211.0	10348.0	304.2625012545412	0.5273486424136887	0.6347400614807649
nascent_Set3Cell2.97417	ID4215583	4215583	290	213.03932189941406	52.849732848536526	27.321915529586718	0.0	620.0	620	0.5	1		481.6216216216216	264.0	0.0	1630.0	17820.0	443.4674829211364	0.6358508802513869	0.8442785493399207
nascent_Set3Cell2.97418	ID3734362	3734362	290	152.65863037109375	53.17855792971038	27.444848248644657	0.0	398.0	398	0.5	1		418.86486486486484	221.0	0.0	2070.0	15498.0	532.1472312017377	0.695810953701122	0.6459307299297793
nascent_Set3Cell2.97419	ID3998558	3998558	290	209.947509765625	52.77518265600059	27.397580525346946	0.0	520.0	520	0.5	1		497.8378378378378	184.0	32.0	2800.0	18420.0	646.2568509636222	0.6393061051247997	0.6008437291154282
nascent_Set3Cell2.97420	ID3662674	3662674	290	142.6430206298828	53.36647626373881	27.444577834120476	0.0	365.0	365	0.5	1		398.18918918918916	196.0	39.0	1714.0	14733.0	446.3200668826152	0.684713757475335	0.7251969661159903
nascent_Set3Cell2.97421	ID4148052	4148052	290	252.4537811279297	52.7581234446085	27.333455309162616	0.0	588.0	588	0.5	1		559.5675675675676	343.0	0.0	2294.0	20704.0	579.3370991697964	0.7224591176982319	0.8102434777641085
nascent_Set3Cell2.97422	ID2992966	2992966	290	43.53582763671875	53.655044938047666	27.49926162771228	0.0	57.0	57	0.5	1		138.56756756756758	98.0	0.0	656.0	5127.0	157.59891788625617	0.3102108665764866	0.4163457806099992
nascent_Set3Cell2.97423	ID4686635	4686635	290	284.27288818359375	53.97739492104207	27.55736594194265	0.0	836.0	836	0.5	1		687.2432432432432	395.0	94.0	2663.0	25428.0	650.2726097314626	0.704234628446959	0.8734398527235581
nascent_Set3Cell2.97424	ID4426542	4426542	290	188.9702911376953	54.278827387842966	27.332811024324638	0.0	717.0	717	0.5	1		479.8918918918919	344.0	86.0	1601.0	17756.0	376.97456322850394	0.6427416865416314	0.9961587436043557
nascent_Set3Cell2.97425	ID4770597	4770597	290	252.70591735839844	53.85106065129158	27.610506048942558	0.0	876.0	876	0.5	1		715.1891891891892	337.0	0.0	3029.0	26462.0	763.1311900408823	0.6878640581689632	0.7638654813379404
nascent_Set3Cell2.97426	ID3849033	3849033	290	179.1370391845703	53.14115331957402	27.443178381339465	0.0	448.0	448	0.5	1		448.97297297297297	198.0	51.0	2199.0	16612.0	553.5191699222995	0.7043739219093668	0.6704338225992534
nascent_Set3Cell2.97427	ID3060573	3060573	290	40.971961975097656	54.234902952190815	27.695594077108225	0.0	88.0	88	0.5	1		151.9189189189189	91.0	0.0	634.0	5621.0	160.5961772027346	0.3973529404734301	0.5379934295734714
nascent_Set3Cell2.97428	ID2919252	2919252	290	21.57500648498535	52.69502262795753	27.07880299122619	0.0	21.0	21	0.5	1		93.8108108108108	63.0	0.0	465.0	3471.0	110.808853897611	0.24226432495771466	0.33020517474593086
nascent_Set3Cell2.97429	ID3881792	3881792	290	181.36094665527344	53.067351488605716	27.451556775409692	0.0	464.0	464	0.5	1		470.6216216216216	200.0	20.0	2285.0	17413.0	627.5632483109815	0.7449181885322786	0.6402917088915089
nascent_Set3Cell2.97430	ID4250431	4250431	290	174.66757202148438	53.01427946239856	27.32005573987944	0.0	637.0	637	0.5	1		439.5135135135135	282.0	0.0	1436.0	16262.0	371.89855409040587	0.6303416949596957	0.9138504670740126
nascent_Set3Cell2.97431	ID3632055	3632055	290	140.35145568847656	53.45122119354348	27.455635312132554	0.0	351.0	351	0.5	1		365.56756756756755	169.0	0.0	1781.0	13526.0	453.90739024488124	0.6527846234012817	0.6361859199708131
nascent_Set3Cell2.97432	ID4031420	4031420	290	229.94895935058594	52.676753789790844	27.44883441409882	0.0	536.0	536	0.5	1		624.8108108108108	358.0	23.0	2622.0	23118.0	644.968424629275	0.6813955122868204	0.78518042233256
nascent_Set3Cell2.97433	ID5014478	5014478	290	106.59115600585938	53.819822211086276	27.986815812428542	0.0	986.0	986	0.5	1		377.4864864864865	282.0	24.0	1112.0	13967.0	234.37145512834746	0.4539790867036459	1.0057831956232954
nascent_Set3Cell2.97434	ID3212214	3212214	290	98.42996215820312	54.04195103680782	27.562286519806005	0.0	157.0	157	0.5	1		241.54054054054055	163.0	0.0	1131.0	8937.0	261.69284312748056	0.5741349817935474	0.6732869901549264
nascent_Set3Cell2.97435	ID4578242	4578242	290	269.9552001953125	54.16534533333023	27.463139622410257	0.0	789.0	789	0.5	1		644.3513513513514	438.0	83.0	2459.0	23841.0	610.2321605666075	0.6659728092089083	0.8442017267341541
nascent_Set3Cell2.97436	ID4076473	4076473	290	283.9963684082031	52.74089670264591	27.417599913343974	0.0	552.0	552	0.5	1		645.7567567567568	364.0	39.0	2861.0	23893.0	690.4392887223405	0.7365403329646927	0.793387067998812
nascent_Set3Cell2.97437	ID3920828	3920828	290	208.84153747558594	52.97169025012878	27.383074896224997	0.0	479.0	479	0.5	1		468.81081081081084	205.0	0.0	2604.0	17346.0	606.4062553656142	0.7562782148500288	0.6658129182056142
nascent_Set3Cell2.97438	ID2921380	2921380	290	30.49264144897461	52.60717597870718	26.999063649410324	0.0	19.0	19	0.5	1		94.89189189189189	78.0	0.0	426.0	3511.0	100.25738647872058	0.30368762395768434	0.44095703206449427
nascent_Set3Cell2.97439	ID3429311	3429311	290	111.61885833740234	53.74514492931228	27.587468411624275	0.0	259.0	259	0.5	1		312.7837837837838	173.0	8.0	1369.0	11573.0	335.4242036532194	0.6005659732519126	0.6997887717094042
nascent_Set3Cell2.97440	ID3699638	3699638	290	161.79795837402344	53.34053653201975	27.45231204879084	0.0	378.0	378	0.5	1		392.18918918918916	177.0	0.0	1967.0	14511.0	491.5294067069209	0.6947315050171731	0.6541723730716332
nascent_Set3Cell2.97441	ID3785641	3785641	290	180.96844482421875	53.16249049882195	27.44684358482719	0.0	422.0	422	0.5	1		430.13513513513516	188.0	49.0	2176.0	15915.0	540.8694729662478	0.6859127341842549	0.6471071806494079
nascent_Set3Cell2.97442	ID4819929	4819929	290	303.06005859375	53.8505279376321	27.654459968367984	0.0	898.0	898	0.5	1		736.8648648648649	374.0	6.0	3413.0	27264.0	858.5405627562961	0.7038863393127022	0.7091187055887395
nascent_Set3Cell2.97443	ID4832216	4832216	290	318.70477294921875	53.855117541888	27.669884387400817	0.0	905.0	905	0.5	1		748.5675675675676	364.0	60.0	3636.0	27697.0	844.3986532352984	0.7117823171941985	0.7372454984904309
nascent_Set3Cell2.97444	ID4867035	4867035	290	351.5970153808594	53.84410754700403	27.731296543190112	0.0	915.0	915	0.5	1		752.3513513513514	396.0	97.0	3413.0	27837.0	828.9827171572067	0.7474164920788117	0.7763748725165521
nascent_Set3Cell2.97445	ID3464103	3464103	290	128.61375427246094	53.7210113505791	27.553112734627955	0.0	274.0	274	0.5	1		317.2972972972973	162.0	0.0	1609.0	11740.0	368.38452622112015	0.580335376015004	0.6325935682021636
nascent_Set3Cell2.97446	ID3847084	3847084	290	191.48736572265625	53.146414498312836	27.433806794112662	0.0	449.0	449	0.5	1		455.05405405405406	189.0	0.0	2042.0	16837.0	564.0912527609709	0.7374334713187463	0.6847913726620193
nascent_Set3Cell2.97447	ID4393941	4393941	290	173.54046630859375	54.403989359312845	27.31077460346351	0.0	701.0	701	0.5	1		433.5135135135135	342.0	100.0	1358.0	16040.0	313.8708706194689	0.6410385557884837	1.079063468897716
nascent_Set3Cell2.97448	ID3249062	3249062	290	107.41127014160156	53.973370992528665	27.546978529836366	0.0	174.0	174	0.5	1		269.9189189189189	142.0	0.0	1245.0	9987.0	312.7796862523718	0.6080146210170153	0.6526026176493557
nascent_Set3Cell2.97449	ID4670427	4670427	290	295.51806640625	54.019972147508035	27.5415972697606	0.0	831.0	831	0.5	1		685.8108108108108	423.0	51.0	2845.0	25375.0	685.3049944626374	0.7242190378870835	0.8406746014892977
nascent_Set3Cell2.97450	ID4651992	4651992	290	318.42071533203125	54.04704159382548	27.524640643032264	0.0	822.0	822	0.5	1		703.2432432432432	392.0	99.0	2903.0	26020.0	698.3520842910356	0.720567935945391	0.8434595070761299
nascent_Set3Cell2.97451	ID4690919	4690919	290	297.99957275390625	53.95645571103669	27.58088702208016	0.0	840.0	840	0.5	1		689.1891891891892	321.0	54.0	2936.0	25500.0	726.6567215618329	0.725177640604905	0.7973513633857237
nascent_Set3Cell2.97452	ID4703207	4703207	290	275.2283935546875	53.933231359226845	27.604096085514165	0.0	850.0	850	0.5	1		695.1351351351351	415.0	39.0	2764.0	25720.0	678.4272319188028	0.7177277455979246	0.8562515455952263
nascent_Set3Cell2.97453	ID4959210	4959210	290	199.97811889648438	53.89875351933965	28.056566895267952	0.0	966.0	966	0.5	1		573.5945945945946	462.0	20.0	1774.0	21223.0	427.30268087279893	0.5827321518014292	0.9884642892614439
nascent_Set3Cell2.97454	ID4613093	4613093	290	299.0983581542969	54.14962904965501	27.493859234398048	0.0	803.0	803	0.5	1		685.8648648648649	391.0	0.0	3015.0	25377.0	722.814682034451	0.7205570149547581	0.7947689060198883
nascent_Set3Cell2.97455	ID3066763	3066763	290	31.966264724731445	54.327935452598204	27.849129233430148	0.0	89.0	89	0.5	1		148.54054054054055	100.0	0.0	648.0	5496.0	152.98485665701153	0.2837559672403977	0.4292290228944761
nascent_Set3Cell2.97456	ID4729838	4729838	290	287.2924499511719	53.93703771209219	27.61817931304666	0.0	851.0	851	0.5	1		729.1621621621622	484.0	19.0	2643.0	26979.0	701.8628986693402	0.6884416304579702	0.8471940693352111
nascent_Set3Cell2.97457	ID3177371	3177371	290	79.78548431396484	54.411011849864614	27.671404846575015	0.0	142.0	142	0.5	1		238.05405405405406	172.0	12.0	986.0	8808.0	231.53748747904325	0.4799391242814629	0.6668475570902223
nascent_Set3Cell2.97458	ID4707317	4707317	290	305.4441833496094	53.94409045920983	27.583745453821834	0.0	846.0	846	0.5	1		687.1621621621622	300.0	32.0	2890.0	25425.0	752.6162705859812	0.6985342578210816	0.7509811384499606
nascent_Set3Cell2.97459	ID4289523	4289523	290	140.4423370361328	53.546787105794714	27.336280725313596	0.0	653.0	653	0.5	1		396.18918918918916	245.0	20.0	1695.0	14659.0	372.9027157791096	0.5471295057370308	0.751450776531817
nascent_Set3Cell2.97460	ID3996553	3996553	290	208.72901916503906	52.80474296732268	27.382525905657552	0.0	518.0	518	0.5	1		505.18918918918916	207.0	34.0	2661.0	18692.0	639.0525034002309	0.6518358707502125	0.6239055755779016
nascent_Set3Cell2.97461	ID4856828	4856828	290	328.04937744140625	53.84092724885647	27.722837148494033	0.0	918.0	918	0.5	1		744.6216216216217	360.0	13.0	3442.0	27551.0	826.329143170476	0.6821640255873155	0.7308580593105384
nascent_Set3Cell2.97462	ID3029911	3029911	290	42.486534118652344	53.93838749973476	27.597285503619585	0.0	73.0	73	0.5	1		127.75675675675676	78.0	0.0	641.0	4727.0	144.88489787977775	0.4619486185167233	0.5572528756897782
nascent_Set3Cell2.97463	ID4430840	4430840	290	209.60829162597656	54.28774260852904	27.353305159600374	0.0	718.0	718	0.5	1		517.5135135135135	384.0	138.0	1437.0	19148.0	359.1239047724044	0.6325494648734838	1.1166974377183267
nascent_Set3Cell2.97464	ID4322301	4322301	290	152.75970458984375	53.95472535145175	27.27868149796717	0.0	669.0	669	0.5	1		422.27027027027026	231.0	69.0	1387.0	15624.0	395.0951818267374	0.5963657512928934	0.798544386297774
nascent_Set3Cell2.97465	ID3320719	3320719	290	116.81488800048828	53.84393130020387	27.52401264707503	0.0	206.0	206	0.5	1		300.1081081081081	202.0	4.0	1409.0	11104.0	318.9657578089765	0.6040213875815074	0.7086076298570281
nascent_Set3Cell2.97466	ID4287362	4287362	290	152.17251586914062	53.459029974340076	27.31773526828921	0.0	651.0	651	0.5	1		432.2972972972973	341.0	91.0	1802.0	15995.0	374.3814799005054	0.5198857536522009	0.7899418664304654
nascent_Set3Cell2.97467	ID4688770	4688770	290	298.5904846191406	53.9614349661564	27.584202779875316	0.0	841.0	841	0.5	1		689.972972972973	359.0	37.0	2864.0	25529.0	716.8338365683147	0.7042805427860102	0.7955146507268339
nascent_Set3Cell2.97468	ID4465550	4465550	290	238.78036499023438	54.24713820053099	27.35894670701983	0.0	734.0	734	0.5	1		568.972972972973	333.0	129.0	1957.0	21052.0	468.2254612711515	0.6737531181125356	0.9783088804601698
nascent_Set3Cell2.97469	ID3599356	3599356	290	137.8964385986328	53.467096242319684	27.47734139362665	0.0	334.0	334	0.5	1		347.2162162162162	170.0	0.0	1803.0	12847.0	428.6425689918722	0.6986980260928768	0.6663586363492837
nascent_Set3Cell2.97470	ID4643724	4643724	290	307.3001403808594	54.06274816437592	27.52549024012114	0.0	814.0	814	0.5	1		717.4324324324324	369.0	72.0	3125.0	26545.0	745.2489345678224	0.7009687896737193	0.7934361325525916
nascent_Set3Cell2.97471	ID3808246	3808246	290	183.42884826660156	53.15325860640574	27.456784873656257	0.0	431.0	431	0.5	1		441.5135135135135	219.0	4.0	2190.0	16336.0	546.6216760765683	0.6859269579576092	0.6572434450316044
nascent_Set3Cell2.97472	ID4113391	4113391	290	300.2706604003906	52.74691526551518	27.361058662192125	0.0	572.0	572	0.5	1		625.8378378378378	349.0	2.0	2485.0	23156.0	646.4313795976558	0.7245934369855076	0.8135365125264368
nascent_Set3Cell2.97473	ID3736552	3736552	290	154.226806640625	53.22177060761126	27.460611173084292	0.0	395.0	395	0.5	1		422.43243243243245	167.0	0.0	2289.0	15630.0	581.0921967649721	0.6898280981013447	0.5935271077705873
nascent_Set3Cell2.97474	ID4828059	4828059	290	311.1255798339844	53.857011997994235	27.663916160530075	0.0	901.0	901	0.5	1		737.7837837837837	461.0	86.0	3020.0	27298.0	786.2428637773705	0.6894166289289164	0.7658564498840025
nascent_Set3Cell2.97475	ID3664865	3664865	290	139.79957580566406	53.408568944392826	27.481102890246433	0.0	363.0	363	0.5	1		373.7027027027027	205.0	0.0	1549.0	13827.0	425.6240428192771	0.6403239108389674	0.6854885195813022
nascent_Set3Cell2.97476	ID4428702	4428702	290	188.25303649902344	54.268266841630954	27.321004559067937	0.0	716.0	716	0.5	1		477.27027027027026	351.0	88.0	1383.0	17659.0	338.3087551539478	0.6379632573647815	1.0989366369951223
nascent_Set3Cell2.97477	ID3142642	3142642	290	59.68138122558594	54.536563762157236	27.83951137426221	0.0	125.0	125	0.5	1		185.75675675675674	121.0	0.0	846.0	6873.0	207.46437517551527	0.4543545669848865	0.5594427909189628
nascent_Set3Cell2.97478	ID4713369	4713369	290	294.3771057128906	53.954897589445636	27.588215564271916	0.0	843.0	843	0.5	1		697.5675675675676	342.0	104.0	3143.0	25810.0	734.7259708573342	0.7094821604674291	0.7880754371168432
nascent_Set3Cell2.97479	ID3566568	3566568	290	138.6453857421875	53.519998718314085	27.48029353523142	0.0	320.0	320	0.5	1		338.2432432432432	159.0	0.0	1836.0	12515.0	428.6638417095489	0.6539896292069795	0.6239939127869516
nascent_Set3Cell2.97480	ID4189152	4189152	290	213.29806518554688	52.798045878177064	27.291708451135467	0.0	607.0	607	0.5	1		516.2972972972973	309.0	49.0	2033.0	19103.0	497.78960665374734	0.6641352006402865	0.8278504989097123
nascent_Set3Cell2.97481	ID4185052	4185052	290	217.1239776611328	52.80921551702327	27.29897376400336	0.0	606.0	606	0.5	1		539.4864864864865	297.0	81.0	2038.0	19961.0	512.1073358422269	0.6289317379938568	0.8134862099409603
nascent_Set3Cell2.97482	ID3922910	3922910	290	208.3522186279297	52.9775785407762	27.40601194642411	0.0	484.0	484	0.5	1		472.9189189189189	217.0	0.0	2743.0	17498.0	614.3470959924482	0.7328357050662195	0.6511066138178252
nascent_Set3Cell2.97483	ID4217766	4217766	290	219.35104370117188	52.84933890087011	27.30165543266199	0.0	619.0	619	0.5	1		486.64864864864865	291.0	0.0	1772.0	18006.0	497.09557633518733	0.6558778666454446	0.7755330194370598
nascent_Set3Cell2.97484	ID2995146	2995146	290	49.2878303527832	53.65135422669292	27.416637466514256	0.0	56.0	56	0.5	1		151.32432432432432	121.0	0.0	548.0	5599.0	141.73215232615004	0.38118534173483104	0.5893246241617721
nascent_Set3Cell2.97485	ID3883985	3883985	290	177.4783477783203	53.09869217284673	27.447770173645004	0.0	463.0	463	0.5	1		468.4864864864865	230.0	29.0	2391.0	17334.0	585.500195541367	0.7252861781755225	0.6727415902502518
nascent_Set3Cell2.97486	ID4914084	4914084	290	354.90283203125	53.86564505850861	27.87255888719475	0.0	939.0	939	0.5	1		754.8108108108108	501.0	40.0	3308.0	27928.0	815.2853569230919	0.7620461854997151	0.8007970619846498
nascent_Set3Cell2.97487	ID3285953	3285953	290	112.3564682006836	53.87194726879261	27.53928707326259	0.0	191.0	191	0.5	1		267.18918918918916	121.0	0.0	1352.0	9886.0	342.3897906900391	0.5884719047482941	0.5781949133005929
nascent_Set3Cell2.97488	ID2960350	2960350	290	24.746028900146484	53.247598932456654	27.152354574734105	0.0	40.0	40	0.5	1		107.54054054054055	76.0	0.0	460.0	3979.0	102.03637548404943	0.35885660807959746	0.5566657543028375
nascent_Set3Cell2.97489	ID4490167	4490167	290	275.28106689453125	54.20027787937132	27.383167971714663	0.0	748.0	748	0.5	1		625.5405405405405	380.0	82.0	2291.0	23145.0	558.2057861574884	0.6903378667338941	0.9153333759070571
nascent_Set3Cell2.97490	ID3959748	3959748	290	210.10086059570312	52.875640749301745	27.378368753457014	0.0	498.0	498	0.5	1		486.64864864864865	188.0	0.0	2298.0	18006.0	614.0822065948959	0.756565932287812	0.6826550850265677
nascent_Set3Cell2.97491	ID4150214	4150214	290	250.24427795410156	52.75561456657394	27.336033331155086	0.0	589.0	589	0.5	1		553.1081081081081	306.0	38.0	2110.0	20465.0	563.60973415337	0.6949448141112143	0.8047413018271399
nascent_Set3Cell2.97492	ID4252602	4252602	290	181.83047485351562	52.970475887738225	27.31808965984816	0.0	634.0	634	0.5	1		463.56756756756755	306.0	34.0	1568.0	17152.0	412.2683551968265	0.6004450146693343	0.8437145222332986
nascent_Set3Cell2.97493	ID3234867	3234867	290	105.89151763916016	53.9604028772461	27.53507777632561	0.0	167.0	167	0.5	1		268.97297297297297	156.0	54.0	1278.0	9952.0	283.2558214059516	0.576612092445116	0.6945742642310613
nascent_Set3Cell2.97494	ID2923560	2923560	290	28.24222183227539	52.81107242441753	27.024340691852977	0.0	24.0	24	0.5	1		94.32432432432432	55.0	0.0	506.0	3490.0	117.87588907501492	0.27874633817231853	0.348861854363036
nascent_Set3Cell2.97495	ID4588610	4588610	290	259.6824951171875	54.15368832242411	27.466163070846655	0.0	792.0	792	0.5	1		625.7027027027027	369.0	0.0	2636.0	23151.0	646.2002125616447	0.7056028290418831	0.8011490752230542
nascent_Set3Cell2.97496	ID4580416	4580416	290	270.54913330078125	54.16961779878879	27.456287390874472	0.0	788.0	788	0.5	1		677.7297297297297	471.0	130.0	2507.0	25076.0	608.6938953679906	0.6652840936846183	0.8896237994241796
nascent_Set3Cell2.97497	ID4396100	4396100	290	174.62705993652344	54.37015239067491	27.30695843281305	0.0	702.0	702	0.5	1		469.4054054054054	336.0	116.0	1519.0	17368.0	340.8337375270186	0.6342404143071313	1.068989577561495
nascent_Set3Cell2.97498	ID2909221	2909221	290	31.119617462158203	52.68672481963544	26.982595830063953	0.0	22.0	22	0.5	1		100.4054054054054	66.0	0.0	512.0	3715.0	108.04563322438746	0.32119377976114144	0.4518356317323875
nascent_Set3Cell2.97499	ID3068967	3068967	290	41.52166748046875	54.37278284139647	27.754873110522194	0.0	91.0	91	0.5	1		147.1891891891892	104.0	0.0	687.0	5446.0	164.34851820273718	0.37902790881699483	0.4923095378051026
nascent_Set3Cell2.97500	ID4357199	4357199	290	143.7877197265625	54.23640723502069	27.3129665094847	0.0	683.0	683	0.5	1		421.3243243243243	312.0	58.0	1305.0	15589.0	298.6884342936311	0.5764118131512853	1.0315524489304129
nascent_Set3Cell2.97501	ID4570184	4570184	290	240.48477172851562	54.14006480898557	27.451779577854264	0.0	787.0	787	0.5	1		620.5135135135135	405.0	78.0	2290.0	22959.0	563.4394683854997	0.6865657040477461	0.896629068724656
nascent_Set3Cell2.97502	ID3288125	3288125	290	119.26069641113281	53.872377924934575	27.543007425203864	0.0	194.0	194	0.5	1		305.1621621621622	176.0	0.0	1600.0	11291.0	340.3469237829667	0.5880793698879128	0.6640527656199343
nascent_Set3Cell2.97503	ID3322912	3322912	290	104.98285675048828	53.83862000664498	27.53450402428572	0.0	209.0	209	0.5	1		285.56756756756755	155.0	17.0	1512.0	10566.0	340.15433919689235	0.6103567989940984	0.6363917456778732
nascent_Set3Cell2.97504	ID4078637	4078637	290	276.8475341796875	52.71572609675697	27.395181017226435	0.0	557.0	557	0.5	1		637.918918918919	357.0	51.0	2698.0	23603.0	693.4501255148609	0.746858665755774	0.7866126072464333
nascent_Set3Cell2.97505	ID4361303	4361303	290	177.60702514648438	54.32344876827317	27.33951061975727	0.0	686.0	686	0.5	1		444.86486486486484	315.0	140.0	1389.0	16460.0	347.18216177311507	0.6402017291756592	1.0002769860920278
nascent_Set3Cell2.97506	ID4805727	4805727	290	256.8588562011719	53.87386194957934	27.637237754586955	0.0	891.0	891	0.5	1		696.5675675675676	321.0	0.0	2781.0	25773.0	770.8980527980387	0.6962992543070524	0.7418049987679045
nascent_Set3Cell2.97507	ID4822097	4822097	290	305.7311096191406	53.858441034785386	27.666342588210693	0.0	902.0	902	0.5	1		733.4324324324324	444.0	0.0	3290.0	27137.0	812.372811943867	0.6947430651196741	0.740210226586477
nascent_Set3Cell2.97508	ID3214376	3214376	290	77.73741149902344	54.04617015471498	27.591027713582122	0.0	158.0	158	0.5	1		227.6216216216216	140.0	0.0	1061.0	8422.0	267.2295467021389	0.5346115806155175	0.5934702110038271
nascent_Set3Cell2.97509	ID3531816	3531816	290	147.0611572265625	53.62196681778262	27.531440897756788	0.0	303.0	303	0.5	1		340.7027027027027	171.0	0.0	1958.0	12606.0	425.3766869797002	0.6711320724653846	0.6433230455638137
nascent_Set3Cell2.97510	ID4734037	4734037	290	248.54031372070312	53.911981351314026	27.621980623189867	0.0	855.0	855	0.5	1		682.1081081081081	335.0	15.0	2725.0	25238.0	702.468377452908	0.7030137107178994	0.8016819021421897
nascent_Set3Cell2.97511	ID3251216	3251216	290	91.11788177490234	53.938280848930745	27.523681489010418	0.0	176.0	176	0.5	1		259.94594594594594	146.0	0.0	1176.0	9618.0	305.63412639824634	0.6043009235052783	0.6407352596332481
nascent_Set3Cell2.97512	ID3032079	3032079	290	42.41469192504883	54.07958207449037	27.70065839469283	0.0	74.0	74	0.5	1		136.8918918918919	108.0	0.0	717.0	5065.0	149.86082131686643	0.34589907800956354	0.4695226218550463
nascent_Set3Cell2.97513	ID2927631	2927631	290	33.112606048583984	52.84398859740671	27.03281086444476	0.0	29.0	29	0.5	1		98.48648648648648	69.0	0.0	391.0	3644.0	91.35541753126803	0.3138610720606564	0.5150629864144529
nascent_Set3Cell2.97514	ID3179539	3179539	290	60.39092254638672	54.410917519433674	27.795740794470948	0.0	135.0	135	0.5	1		203.8108108108108	137.0	0.0	970.0	7541.0	221.2109146691654	0.4746128564015012	0.5930784490974917
nascent_Set3Cell2.97515	ID4324454	4324454	290	151.7523651123047	53.87373312643338	27.276736211025156	0.0	666.0	666	0.5	1		429.5135135135135	292.0	97.0	1564.0	15892.0	370.2926486519083	0.5678315117658413	0.8401983778963671
nascent_Set3Cell2.97516	ID3357727	3357727	290	120.20481872558594	53.80289643369387	27.541916360356385	0.0	222.0	222	0.5	1		306.5405405405405	169.0	16.0	1548.0	11342.0	348.2022556084478	0.6027370643680253	0.6621432446119331
nascent_Set3Cell2.97517	ID4433007	4433007	290	176.11866760253906	54.27836855894564	27.34209144245752	0.0	719.0	719	0.5	1		457.35135135135135	301.0	70.0	1445.0	16922.0	353.39230767395475	0.6347017245807443	1.0049721529368847
nascent_Set3Cell2.97518	ID4805732	4805732	290	263.2213134765625	53.875319147429906	27.625641126101144	0.0	893.0	893	0.5	1		705.4324324324324	382.0	73.0	2804.0	26101.0	745.1083642494389	0.7009017679765377	0.7802681910502971
nascent_Set3Cell2.97519	ID3701782	3701782	290	155.6757354736328	53.302304591788065	27.451632411511955	0.0	383.0	383	0.5	1		401.2972972972973	186.0	0.0	2055.0	14848.0	511.95582843666335	0.6872164990130901	0.638537640105233
nascent_Set3Cell2.97520	ID3466266	3466266	290	121.10464477539062	53.71584202614331	27.543542256225315	0.0	273.0	273	0.5	1		311.0810810810811	180.0	3.0	1446.0	11510.0	350.3041042658014	0.6311013517794695	0.6871895273817743
nascent_Set3Cell2.97521	ID4209777	4209777	290	211.79261779785156	52.83774044115612	27.31752676405843	0.0	617.0	617	0.5	1		500.0810810810811	278.0	52.0	1952.0	18503.0	483.65675261941124	0.6155592421199686	0.7879163870186947
nascent_Set3Cell2.97522	ID4615282	4615282	290	280.2422180175781	54.140157328504706	27.47986850702856	0.0	802.0	802	0.5	1		667.6216216216217	410.0	10.0	2977.0	24702.0	699.4392734879114	0.7038760240054094	0.7886213948455224
nascent_Set3Cell2.97523	ID4545650	4545650	290	244.8579864501953	54.17336996395472	27.40650902319418	0.0	768.0	768	0.5	1		594.918918918919	430.0	17.0	2270.0	22012.0	568.8847461079919	0.7099961941953824	0.868409096094672
nascent_Set3Cell2.97524	ID3499021	3499021	290	133.91268920898438	53.65090645565945	27.521952793823537	0.0	289.0	289	0.5	1		330.5945945945946	157.0	13.0	1765.0	12232.0	391.3107219091768	0.6010229406523261	0.6343040589304086
nascent_Set3Cell2.97525	ID4469880	4469880	290	261.7614440917969	54.22796117533898	27.367148724075356	0.0	737.0	737	0.5	1		588.3243243243244	367.0	29.0	2069.0	21768.0	497.6720838092117	0.6552625739252889	0.9359485760287214
nascent_Set3Cell2.97526	ID4918389	4918389	290	329.53369140625	53.883311187735686	27.91638181900953	0.0	945.0	945	0.5	1		715.1081081081081	408.0	60.0	2751.0	26459.0	689.1541024160539	0.7350060009098307	0.8791748494826056
nascent_Set3Cell2.97527	ID4291710	4291710	290	136.10116577148438	53.60761436905692	27.31854358101879	0.0	655.0	655	0.5	1		383.7027027027027	242.0	26.0	1610.0	14197.0	381.17143014549134	0.54703593259835	0.7119015943901498
nascent_Set3Cell2.97528	ID4842504	4842504	290	340.8614196777344	53.86539568753058	27.696720837936915	0.0	907.0	907	0.5	1		742.7297297297297	403.0	101.0	3357.0	27481.0	808.4319063144077	0.6973155855080873	0.7548907977111224
nascent_Set3Cell2.97529	ID3595377	3595377	290	137.55966186523438	53.47380338795066	27.458715637914647	0.0	333.0	333	0.5	1		338.4864864864865	175.0	0.0	1699.0	12524.0	413.67147604118185	0.6334706372561622	0.6346450713063609
nascent_Set3Cell2.97530	ID3730544	3730544	290	154.8462677001953	53.22581828654684	27.472953689244346	0.0	393.0	393	0.5	1		424.97297297297297	186.0	24.0	2070.0	15724.0	544.6291034826916	0.6980896574425687	0.6415655689916415
nascent_Set3Cell2.97531	ID3181688	3181688	290	79.60075378417969	54.39947642909077	27.674221064526574	0.0	145.0	145	0.5	1		216.86486486486487	135.0	0.0	1101.0	8024.0	235.42516647335944	0.5695190233388315	0.6685100747370827
nascent_Set3Cell2.97532	ID4467722	4467722	290	240.84698486328125	54.22407751475365	27.358087510939587	0.0	735.0	735	0.5	1		569.3513513513514	415.0	21.0	2190.0	21066.0	484.33741775154465	0.6644298157313956	0.9385252370612246
nascent_Set3Cell2.97533	ID3144800	3144800	290	61.70731735229492	54.49865238202774	27.809124749432062	0.0	126.0	126	0.5	1		185.1081081081081	104.0	0.0	932.0	6849.0	217.34046304560243	0.4536786562325572	0.531612010008268
nascent_Set3Cell2.97534	ID4187246	4187246	290	241.73873901367188	52.78967502128046	27.307533650893713	0.0	605.0	605	0.5	1		525.8378378378378	301.0	36.0	1744.0	19456.0	515.6868943195793	0.6558528228297774	0.807756374823119
nascent_Set3Cell2.97535	ID3071101	3071101	290	43.128753662109375	54.33581689290415	27.822454508746247	0.0	90.0	90	0.5	1		151.64864864864865	103.0	0.0	682.0	5611.0	175.09699156883437	0.3700338550104007	0.4678428720214519
nascent_Set3Cell2.97536	ID4916248	4916248	290	335.3040466308594	53.86866563695262	27.8624407874518	0.0	941.0	941	0.5	1		724.2702702702703	447.0	62.0	3265.0	26798.0	798.660324426983	0.7546797102220303	0.7800696188741416
nascent_Set3Cell2.97537	ID3773550	3773550	290	164.8483428955078	53.18459949232947	27.458219398747318	0.0	415.0	415	0.5	1		398.56756756756755	172.0	6.0	1937.0	14747.0	520.6505834338708	0.701356703089467	0.6311450319305485
nascent_Set3Cell2.97538	ID4680735	4680735	290	283.0427551269531	53.97947576273277	27.55505074002185	0.0	834.0	834	0.5	1		675.0	398.0	81.0	3051.0	24975.0	682.0278586685445	0.6977846570571732	0.8135241790992601
nascent_Set3Cell2.97539	ID4520990	4520990	290	242.66432189941406	54.19403183019176	27.37855835576596	0.0	759.0	759	0.5	1		596.2702702702703	389.0	50.0	2364.0	22062.0	539.9523975236999	0.6857963024054277	0.8984785642411396
nascent_Set3Cell2.97540	ID4041824	4041824	290	233.09959411621094	52.665354334498645	27.44964679048548	0.0	534.0	534	0.5	1		612.7837837837837	389.0	11.0	2549.0	22673.0	635.2071899578705	0.7079590218823032	0.7997468316812196
nascent_Set3Cell2.97541	ID4152413	4152413	290	260.1160583496094	52.76460466161501	27.33586856822901	0.0	590.0	590	0.5	1		551.4864864864865	305.0	43.0	2020.0	20405.0	551.9029011631596	0.6908635585326811	0.8165558877472442
nascent_Set3Cell2.97542	ID3667025	3667025	290	138.32249450683594	53.38657496101567	27.49864842500268	0.0	367.0	367	0.5	1		374.56756756756755	174.0	0.0	1997.0	13859.0	477.0156962558722	0.721577892496339	0.6582396490412744
nascent_Set3Cell2.97543	ID4219945	4219945	290	221.63626098632812	52.832303314152036	27.29887549913161	0.0	621.0	621	0.5	1		496.0810810810811	271.0	17.0	1937.0	18355.0	480.15954399312704	0.6343416191105266	0.802005710983449
nascent_Set3Cell2.97544	ID3634270	3634270	290	136.38035583496094	53.4581365011702	27.473901384990256	0.0	352.0	352	0.5	1		372.0	183.0	51.0	1711.0	13764.0	427.0526899575742	0.6331286012790477	0.6754030570240568
nascent_Set3Cell2.97545	ID3431519	3431519	290	116.93087768554688	53.730629753891385	27.54855285101448	0.0	258.0	258	0.5	1		292.35135135135135	148.0	0.0	1349.0	10817.0	350.99637669989767	0.5824760757978369	0.6131594234397084
nascent_Set3Cell2.97546	ID2909255	2909255	290	24.51127052307129	52.64845343724708	26.9338807524436	0.0	18.0	18	0.5	1		90.8108108108108	67.0	0.0	444.0	3360.0	102.47759588152748	0.2883316834694701	0.39664620274016715
nascent_Set3Cell2.97547	ID4869179	4869179	290	323.3474426269531	53.84032604479724	27.729551347603365	0.0	916.0	916	0.5	1		735.5945945945946	456.0	10.0	3504.0	27217.0	804.4950956089532	0.7157718408628782	0.7628869693720916
nascent_Set3Cell2.97548	ID3812430	3812430	290	185.521484375	53.16190602079569	27.436879704939216	0.0	435.0	435	0.5	1		462.1081081081081	214.0	89.0	2579.0	17098.0	579.7039370701691	0.7182657632412	0.6664417000364683
nascent_Set3Cell2.97549	ID4000843	4000843	290	220.9140167236328	52.741980932685166	27.374677101565705	0.0	522.0	522	0.5	1		545.0	247.0	65.0	2802.0	20165.0	643.1537314065916	0.6064393617322791	0.639786024922613
nascent_Set3Cell2.97550	ID4254776	4254776	290	178.2135467529297	53.02741200334665	27.333668226405038	0.0	638.0	638	0.5	1		451.8378378378378	332.0	54.0	1429.0	16718.0	345.81518133193583	0.5791057342160677	0.9583302394467216
nascent_Set3Cell2.97551	ID2997335	2997335	290	41.81818389892578	53.67590498512573	27.4863593989185	0.0	58.0	58	0.5	1		131.83783783783784	84.0	0.0	569.0	4878.0	138.3796134458303	0.33382411711503274	0.4768887724745446
nascent_Set3Cell2.97552	ID4693048	4693048	290	292.2230529785156	53.9475686084771	27.582214664143713	0.0	842.0	842	0.5	1		708.081081081081	411.0	0.0	3035.0	26199.0	714.0942350814607	0.6986935744812173	0.8156975628972553
nascent_Set3Cell2.97553	ID4326594	4326594	290	161.41436767578125	54.00420461915129	27.28245973745528	0.0	670.0	670	0.5	1		437.8918918918919	306.0	56.0	1544.0	16202.0	352.73225475357873	0.6128969885393925	0.9434797457868761
nascent_Set3Cell2.97554	ID4920521	4920521	290	363.44915771484375	53.87037987782423	27.87257789070592	0.0	942.0	942	0.5	1		768.1081081081081	468.0	59.0	3190.0	28420.0	757.0593982194742	0.7430292658345493	0.8650149843366385
nascent_Set3Cell2.97555	ID3220667	3220667	290	85.1620101928711	53.97123620677944	27.5515599493677	0.0	165.0	165	0.5	1		226.3783783783784	138.0	0.0	1128.0	8376.0	254.194189914298	0.5571333576438791	0.637283499864334
nascent_Set3Cell2.97556	ID3953847	3953847	290	230.18682861328125	52.86029068875285	27.375309893623932	0.0	500.0	500	0.5	1		509.5945945945946	234.0	1.0	2571.0	18855.0	638.883768748252	0.7298401663043205	0.6730614818647834
nascent_Set3Cell2.97557	ID4582603	4582603	290	252.0130157470703	54.15453241143322	27.470501361110344	0.0	784.0	784	0.5	1		585.6756756756756	409.0	0.0	2177.0	21670.0	580.7740072071472	0.6832023326193271	0.8186401260126082
nascent_Set3Cell2.97558	ID3359905	3359905	290	106.40082550048828	53.78567236988992	27.531843240473467	0.0	226.0	226	0.5	1		286.5135135135135	152.0	11.0	1523.0	10601.0	333.23412037031704	0.6289675928969882	0.6639593144994356
nascent_Set3Cell2.97559	ID3851439	3851439	290	188.9615020751953	53.140085886605284	27.48111469653719	0.0	452.0	452	0.5	1		468.5405405405405	211.0	37.0	2294.0	17336.0	571.4922763449406	0.7142968526034493	0.6832183359960797
nascent_Set3Cell2.97560	ID3110073	3110073	290	61.95255661010742	54.513992107688765	27.86676455068997	0.0	108.0	108	0.5	1		197.05405405405406	102.0	0.0	874.0	7291.0	211.97050973424817	0.4010040112410828	0.532168621925186
nascent_Set3Cell2.97561	ID3925164	3925164	290	220.6255645751953	52.97086512570106	27.391853568907653	0.0	483.0	483	0.5	1		512.5405405405405	234.0	31.0	2828.0	18964.0	639.6127558745819	0.7289101653209157	0.6756825156406022
nascent_Set3Cell2.97562	ID3703972	3703972	290	139.38687133789062	53.31871612333408	27.46795847833322	0.0	384.0	384	0.5	1		385.5405405405405	170.0	19.0	1911.0	14265.0	505.65983266062017	0.6673681655140169	0.6103452539984876
nascent_Set3Cell2.97563	ID4363487	4363487	290	186.99757385253906	54.347624201038606	27.29914227342892	0.0	687.0	687	0.5	1		449.5135135135135	331.0	68.0	1399.0	16632.0	331.9157876481474	0.6575626930334048	1.0745139043406982
nascent_Set3Cell2.97564	ID3394706	3394706	290	101.29509735107422	53.77080948510804	27.529496615820925	0.0	240.0	240	0.5	1		287.13513513513516	153.0	0.0	1371.0	10624.0	351.47697586693295	0.6106367424466053	0.6194478971478966
nascent_Set3Cell2.97565	ID4617444	4617444	290	273.68768310546875	54.13252376215682	27.495663424155513	0.0	804.0	804	0.5	1		681.7297297297297	391.0	76.0	2990.0	25224.0	700.8088837847246	0.6780465213568575	0.7861367992816266
nascent_Set3Cell2.97566	ID2925707	2925707	290	36.575042724609375	52.79114389396932	26.994120494822003	0.0	27.0	27	0.5	1		112.70270270270271	89.0	0.0	564.0	4170.0	126.06564975459433	0.3224672760400388	0.4359817142442091
nascent_Set3Cell2.97567	ID3501202	3501202	290	132.34848022460938	53.65480549570973	27.5001752427425	0.0	290.0	290	0.5	1		326.2432432432432	191.0	0.0	1719.0	12071.0	393.63183626648197	0.6473612555483018	0.6513871114025489
nascent_Set3Cell2.97568	ID4435178	4435178	290	212.26075744628906	54.245624992260026	27.35614299856954	0.0	722.0	722	0.5	1		496.02702702702703	360.0	111.0	1562.0	18353.0	364.3841445573679	0.6627280171437533	1.0851505157886738
nascent_Set3Cell2.97569	ID4736226	4736226	290	260.2256164550781	53.907235718688355	27.62281413481461	0.0	859.0	859	0.5	1		701.1081081081081	344.0	28.0	2806.0	25941.0	730.1378782951349	0.7058742445530043	0.7946766083117194
nascent_Set3Cell2.97570	ID3533976	3533976	290	141.93572998046875	53.62226645554888	27.528917685547405	0.0	305.0	305	0.5	1		333.56756756756755	187.0	12.0	1628.0	12342.0	393.30639318337927	0.6548683234242034	0.6712330754109294
nascent_Set3Cell2.97571	ID3601560	3601560	290	142.72259521484375	53.513397099584196	27.45026943429981	0.0	336.0	336	0.5	1		351.5405405405405	173.0	15.0	1789.0	13007.0	413.82246559730544	0.6448850872067748	0.6660979832823861
nascent_Set3Cell2.97572	ID3253406	3253406	290	85.86327362060547	53.965862251679994	27.516738511227306	0.0	175.0	175	0.5	1		257.9189189189189	156.0	0.0	1336.0	9543.0	310.81232086067433	0.5787592431604391	0.6084109236820714
nascent_Set3Cell2.97573	ID3216542	3216542	290	94.52977752685547	53.98989213749435	27.545691357997928	0.0	166.0	166	0.5	1		244.94594594594594	147.0	0.0	1206.0	9063.0	270.1147848545077	0.6006330855106968	0.6805646030430293
nascent_Set3Cell2.97574	ID4115592	4115592	290	297.6522216796875	52.73744956043781	27.357516396449594	0.0	573.0	573	0.5	1		596.2432432432432	375.0	8.0	2400.0	22061.0	639.3851823520869	0.7406290209026244	0.7935702975326128
nascent_Set3Cell2.97575	ID3961995	3961995	290	209.84674072265625	52.884771126256446	27.372052833689093	0.0	503.0	503	0.5	1		481.64864864864865	205.0	0.0	2378.0	17821.0	642.4586547966516	0.7261471074865082	0.6307568340540926
nascent_Set3Cell2.97576	ID4547826	4547826	290	248.55287170410156	54.19047933661763	27.414991661936476	0.0	772.0	772	0.5	1		589.8918918918919	415.0	59.0	2188.0	21826.0	570.0663598693179	0.7012316088710615	0.8530511047121191
nascent_Set3Cell2.97577	ID4973811	4973811	290	165.21998596191406	53.91160263481069	28.093416225370127	0.0	970.0	970	0.5	1		509.64864864864865	431.0	0.0	1457.0	18857.0	353.44929042353573	0.5621999373886278	1.0378340981592176
nascent_Set3Cell2.97578	ID4732147	4732147	290	265.5528564453125	53.90182548585755	27.609735915229955	0.0	852.0	852	0.5	1		715.4324324324324	469.0	88.0	2890.0	26471.0	703.5118075507784	0.6727929850444268	0.8180248271079469
nascent_Set3Cell2.97579	ID3034259	3034259	290	48.566993713378906	54.121712246418326	27.667754817079175	0.0	76.0	76	0.5	1		153.8918918918919	110.0	0.0	647.0	5694.0	152.5448538379202	0.3515386871376094	0.5247987815794345
nascent_Set3Cell2.97580	ID3325068	3325068	290	117.93478393554688	53.850345458383586	27.53443698004284	0.0	207.0	207	0.5	1		300.5135135135135	194.0	0.0	1376.0	11119.0	313.4532236609211	0.5826750692708444	0.7059207313735963
nascent_Set3Cell2.97581	ID3568776	3568776	290	132.72720336914062	53.5300682895307	27.49890071130761	0.0	319.0	319	0.5	1		327.81081081081084	170.0	0.0	1597.0	12129.0	399.19236784606306	0.6603947435101754	0.6532257500180703
nascent_Set3Cell2.97582	ID4779145	4779145	290	281.32501220703125	53.85934057999691	27.609272824262234	0.0	879.0	879	0.5	1		722.5675675675676	404.0	52.0	2654.0	26735.0	731.5395311161152	0.704670825282644	0.8166132517110058
nascent_Set3Cell2.97583	ID3433712	3433712	290	105.8216552734375	53.734920030868984	27.536299701195347	0.0	257.0	257	0.5	1		304.7837837837838	168.0	0.0	1402.0	11277.0	364.69242254681285	0.6293774981279235	0.6456313489119365
nascent_Set3Cell2.97584	ID3396858	3396858	290	104.6166763305664	53.76431306645274	27.54700304687389	0.0	243.0	243	0.5	1		308.4864864864865	193.0	16.0	1626.0	11414.0	366.11417630309	0.5870454004593791	0.6233499560757915
nascent_Set3Cell2.97585	ID3570940	3570940	290	137.72923278808594	53.51158471820755	27.498465555035747	0.0	322.0	322	0.5	1		333.56756756756755	151.0	0.0	1790.0	12342.0	423.92553988095995	0.6826407473753964	0.638447275682203
nascent_Set3Cell2.97586	ID4824195	4824195	290	294.3944396972656	53.854090829490225	27.657314949062076	0.0	899.0	899	0.5	1		756.027027027027	410.0	53.0	3266.0	27973.0	838.2694967904113	0.6972536234906802	0.7410161769867745
nascent_Set3Cell2.97587	ID3073253	3073253	290	55.43354034423828	54.38136822959998	27.843128281482493	0.0	93.0	93	0.5	1		153.1081081081081	84.0	0.0	803.0	5665.0	180.9964370097108	0.4063833418672128	0.48886657422632473
nascent_Set3Cell2.97588	ID3183868	3183868	290	75.5814208984375	54.334655723666856	27.68903875646348	0.0	147.0	147	0.5	1		225.3783783783784	134.0	0.0	956.0	8339.0	235.37114325055882	0.4890470593992173	0.6289719201442017
nascent_Set3Cell2.97589	ID3775720	3775720	290	181.82386779785156	53.196067553174395	27.46976790375549	0.0	413.0	413	0.5	1		452.13513513513516	217.0	0.0	2227.0	16729.0	535.6507030478684	0.6898283428752363	0.6891519947968069
nascent_Set3Cell2.97590	ID4154605	4154605	290	232.8431396484375	52.765004194039136	27.33140386001206	0.0	591.0	591	0.5	1		521.9459459459459	321.0	0.0	2134.0	19312.0	550.4099455025392	0.710586920676451	0.7878459631435804
nascent_Set3Cell2.97591	ID3290322	3290322	290	111.6773452758789	53.874677612044636	27.5076899701458	0.0	196.0	196	0.5	1		274.4594594594595	188.0	0.0	1581.0	10155.0	318.0005760472241	0.6406461174233598	0.6740367502109307
nascent_Set3Cell2.97592	ID4224165	4224165	290	182.67129516601562	52.8539186597985	27.30877955988058	0.0	622.0	622	0.5	1		458.7837837837838	235.0	0.0	1835.0	16975.0	463.48301749633447	0.6086953748413311	0.7490838214808501
nascent_Set3Cell2.97593	ID4256935	4256935	290	168.73812866210938	52.994175133551714	27.332354951837104	0.0	635.0	635	0.5	1		445.5405405405405	290.0	72.0	1512.0	16485.0	407.68994173095393	0.6066031874548435	0.825245737645438
nascent_Set3Cell2.97594	ID3814610	3814610	290	184.0116729736328	53.15520139006622	27.439681923538227	0.0	437.0	437	0.5	1		462.72972972972974	245.0	0.0	2231.0	17121.0	560.4916814056431	0.7077051223461928	0.6842702922743953
nascent_Set3Cell2.97595	ID4971683	4971683	290	200.8197479248047	53.91306711110434	28.066390507666586	0.0	969.0	969	0.5	1		529.6216216216217	418.0	47.0	1514.0	19596.0	380.1465617474508	0.576082337414965	1.018474813411343
nascent_Set3Cell2.97596	ID4656299	4656299	290	310.9259033203125	54.04315145479996	27.51729066002487	0.0	821.0	821	0.5	1		697.918918918919	422.0	36.0	2904.0	25823.0	687.8191533300652	0.7023297443328401	0.8372556283033724
nascent_Set3Cell2.97597	ID4871335	4871335	290	326.086669921875	53.83033579800851	27.762625388910724	0.0	922.0	922	0.5	1		763.2972972972973	389.0	94.0	3523.0	28242.0	826.8858870910002	0.7452564509741414	0.7883600941021924
nascent_Set3Cell2.97598	ID3636440	3636440	290	132.43312072753906	53.475916092324276	27.451308484677103	0.0	350.0	350	0.5	1		344.1621621621622	158.0	0.0	1769.0	12734.0	448.25275072053773	0.6418419669334602	0.6002980208212927
nascent_Set3Cell2.97599	ID4222127	4222127	290	191.43707275390625	52.88251756153228	27.31739106858895	0.0	626.0	626	0.5	1		484.1621621621622	285.0	15.0	1846.0	17914.0	453.4006392139734	0.6065141630705142	0.8062971069789286
nascent_Set3Cell2.97600	ID3468485	3468485	290	125.81938171386719	53.71752739510733	27.552595578066185	0.0	275.0	275	0.5	1		296.81081081081084	145.0	0.0	1644.0	10982.0	377.371526176484	0.6405218055782981	0.6141755092671118
nascent_Set3Cell2.97601	ID4510909	4510909	290	252.75119018554688	54.196348655132496	27.373481113403283	0.0	753.0	753	0.5	1		593.2162162162163	313.0	21.0	2308.0	21949.0	569.5738726419922	0.6641018977151819	0.8312808124512351
nascent_Set3Cell2.97602	ID3146954	3146954	290	61.48549270629883	54.50237510068123	27.823584820879237	0.0	129.0	129	0.5	1		191.97297297297297	118.0	0.0	763.0	7103.0	212.03347305011465	0.4214556069326344	0.5368886145700759
nascent_Set3Cell2.97603	ID3669197	3669197	290	149.28216552734375	53.38126337807709	27.448485166441426	0.0	366.0	366	0.5	1		419.2162162162162	221.0	0.0	1741.0	15511.0	454.0111437163394	0.612564283140211	0.7015137552858265
nascent_Set3Cell2.97604	ID2962647	2962647	290	42.80813980102539	53.36745295681125	27.319794451797243	0.0	44.0	44	0.5	1		138.0810810810811	101.0	0.0	594.0	5109.0	126.87753902842657	0.3046379893288679	0.5082454130867055
nascent_Set3Cell2.97605	ID3740867	3740867	290	153.73455810546875	53.209572592844374	27.433058172765705	0.0	400.0	400	0.5	1		420.2972972972973	182.0	0.0	2277.0	15551.0	543.8898920872815	0.6850155055841461	0.6283073000190083
nascent_Set3Cell2.97606	ID4398265	4398265	290	173.85519409179688	54.34615056429386	27.29586974754252	0.0	703.0	703	0.5	1		477.6216216216216	347.0	51.0	1694.0	17672.0	367.46302545300404	0.6144348760265967	0.9893629800743313
nascent_Set3Cell2.97607	ID4003014	4003014	290	231.04713439941406	52.78897117958793	27.3979683953123	0.0	519.0	519	0.5	1		528.972972972973	253.0	65.0	2641.0	19572.0	643.0154865288363	0.6225640968410632	0.631283234313972
nascent_Set3Cell2.97608	ID4080835	4080835	290	272.8494567871094	52.71984566676468	27.42021929229106	0.0	551.0	551	0.5	1		641.3243243243244	295.0	85.0	2712.0	23729.0	688.1944191567951	0.7301227861821027	0.7865304450580537
nascent_Set3Cell2.97609	ID4043971	4043971	290	207.89064025878906	52.67603384444013	27.44105472142266	0.0	535.0	535	0.5	1		593.6756756756756	303.0	22.0	2718.0	21966.0	649.1944604257244	0.6429496607250093	0.7157430835157397
nascent_Set3Cell2.97610	ID4695224	4695224	290	292.86431884765625	53.9482200228947	27.577977930302648	0.0	838.0	838	0.5	1		687.1891891891892	404.0	77.0	2866.0	25426.0	688.0988235646032	0.6890305478817688	0.8148102266989549
nascent_Set3Cell2.97611	ID3706168	3706168	290	141.06593322753906	53.31677370518669	27.46237492675692	0.0	382.0	382	0.5	1		401.5135135135135	221.0	0.0	2113.0	14856.0	506.94195490770505	0.6473842184109654	0.622499682194699
nascent_Set3Cell2.97612	ID4005181	4005181	290	207.69921875	52.76920114932456	27.397857648441335	0.0	521.0	521	0.5	1		505.81081081081084	190.0	0.0	2717.0	18715.0	670.2768432122257	0.618387333347746	0.5766894440051419
nascent_Set3Cell2.97613	ID4738377	4738377	290	270.8503112792969	53.91525985178912	27.628209898231262	0.0	860.0	860	0.5	1		706.972972972973	405.0	15.0	2615.0	26158.0	693.3323512207181	0.6701504032435064	0.8182915047510328
nascent_Set3Cell2.97614	ID2999599	2999599	290	42.52503204345703	53.78668205400298	27.55161855384255	0.0	62.0	62	0.5	1		134.27027027027026	92.0	0.0	544.0	4968.0	139.96242524506528	0.38470258905444094	0.5330488422244538
nascent_Set3Cell2.97615	ID3536176	3536176	290	149.70425415039062	53.621270621775395	27.51854631750087	0.0	306.0	306	0.5	1		338.7837837837838	156.0	0.0	1726.0	12535.0	418.01668860459625	0.6881761367903881	0.6607555828186705
nascent_Set3Cell2.97616	ID4980045	4980045	290	153.13101196289062	53.899038599422234	28.073032815538973	0.0	973.0	973	0.5	1		461.27027027027026	370.0	34.0	1449.0	17067.0	330.95271973909314	0.5353996003563922	0.9720220684300599
nascent_Set3Cell2.97617	ID4365637	4365637	290	174.04254150390625	54.390636744628964	27.308747386015845	0.0	688.0	688	0.5	1		439.3243243243243	294.0	84.0	1567.0	16255.0	378.3253342806407	0.6306483016330886	0.898207648678466
nascent_Set3Cell2.97618	ID4961624	4961624	290	217.92527770996094	53.91400595936696	28.05908809044248	0.0	965.0	965	0.5	1		604.4324324324324	467.0	80.0	1728.0	22364.0	417.51816597475005	0.5907732176816567	1.0752635080414634
nascent_Set3Cell2.97619	ID3001662	3001662	290	36.9230842590332	53.762598243727986	27.40205673157532	0.0	59.0	59	0.5	1		118.67567567567568	84.0	0.0	609.0	4391.0	130.15590097478702	0.3926971414978393	0.5141962459976371
nascent_Set3Cell2.97620	ID2899256	2899256	290	24.875713348388672	52.56713317285924	26.78298114467248	0.0	13.0	13	0.5	1		87.8108108108108	55.0	0.0	395.0	3249.0	97.64016643831627	0.31123723041997725	0.42693301672263767
nascent_Set3Cell2.97621	ID3112251	3112251	290	53.474456787109375	54.513670188232545	27.895631690690795	0.0	111.0	111	0.5	1		170.16216216216216	96.0	0.0	953.0	6296.0	207.9399637600443	0.3862571307290624	0.4560240464889629
nascent_Set3Cell2.97622	ID3927331	3927331	290	190.09188842773438	52.96339100946367	27.40455603818165	0.0	486.0	486	0.5	1		497.35135135135135	220.0	14.0	2761.0	18402.0	666.5996723094928	0.7247969848172898	0.6270563870402155
nascent_Set3Cell2.97623	ID4681054	4681054	290	285.34783935546875	53.98913731223053	27.54757372085322	0.0	833.0	833	0.5	1		686.1081081081081	401.0	71.0	2916.0	25386.0	677.3081025395796	0.712260576280453	0.8427627383236198
nascent_Set3Cell2.97624	ID4328793	4328793	290	174.96656799316406	54.02590612657157	27.291623313897002	0.0	671.0	671	0.5	1		434.6216216216216	289.0	44.0	1504.0	16081.0	372.5251931339939	0.6246763857006439	0.8971682496318052
nascent_Set3Cell2.97625	ID3362095	3362095	290	106.16920471191406	53.78860985195409	27.546880898127277	0.0	225.0	225	0.5	1		285.4594594594595	136.0	0.0	1347.0	10562.0	342.31212159166756	0.5849637035508619	0.6155477593948823
nascent_Set3Cell2.97626	ID3149103	3149103	290	71.2175521850586	54.48964838095459	27.837419805359833	0.0	128.0	128	0.5	1		213.43243243243242	122.0	1.0	843.0	7897.0	211.11470559607855	0.45125809640855646	0.6287127605855175
nascent_Set3Cell2.97627	ID4660568	4660568	290	320.07867431640625	54.03088630171952	27.529498798733105	0.0	824.0	824	0.5	1		687.972972972973	371.0	82.0	2784.0	25455.0	673.102909685456	0.7563430021143892	0.8802972870189456
nascent_Set3Cell2.97628	ID4709732	4709732	290	277.42047119140625	53.959621601887925	27.585313297502253	0.0	845.0	845	0.5	1		685.5945945945946	360.0	75.0	3090.0	25367.0	730.6613617302653	0.6803425183660315	0.7598205499149792
nascent_Set3Cell2.97629	ID4549985	4549985	290	254.6351776123047	54.178597433394664	27.3878138040945	0.0	767.0	767	0.5	1		601.5675675675676	395.0	0.0	2305.0	22258.0	547.6927636580233	0.7062249667943786	0.9092518242610695
nascent_Set3Cell2.97630	ID4121883	4121883	290	272.8773498535156	52.726928433787904	27.356624414107976	0.0	577.0	577	0.5	1		567.1891891891892	370.0	7.0	2342.0	20986.0	607.2299965982978	0.7401604184273891	0.7945867038845723
nascent_Set3Cell2.97631	ID4400485	4400485	290	176.87289428710938	54.34802862228233	27.313369646964357	0.0	704.0	704	0.5	1		456.4594594594595	331.0	100.0	1640.0	16889.0	347.24115816233814	0.6240001146490515	1.0101819986090936
nascent_Set3Cell2.97632	ID4437348	4437348	290	203.78350830078125	54.28712401074381	27.345138077695058	0.0	721.0	721	0.5	1		518.3243243243244	349.0	136.0	1643.0	19178.0	384.1198492118815	0.5982313386879838	1.0101697379018058
nascent_Set3Cell2.97633	ID3853597	3853597	290	186.40428161621094	53.119084094552015	27.446146398806945	0.0	453.0	453	0.5	1		468.13513513513516	181.0	34.0	2236.0	17321.0	580.2875322804377	0.7296128499835093	0.6806150759009806
nascent_Set3Cell2.97634	ID5023078	5023078	290	77.50446319580078	53.77518692163156	27.985444319290384	0.0	993.0	993	0.5	1		297.43243243243245	276.0	19.0	919.0	11005.0	195.4916225173715	0.3224878514078848	0.7420135480206707
nascent_Set3Cell2.97635	ID3255578	3255578	290	85.34359741210938	53.886406161247926	27.555738610996787	0.0	182.0	182	0.5	1		248.67567567567568	137.0	0.0	1060.0	9201.0	286.52681220806215	0.5446491987034621	0.6120473753103408
nascent_Set3Cell2.97636	ID3603738	3603738	290	141.9088592529297	53.50251148313422	27.458210326782165	0.0	337.0	337	0.5	1		362.64864864864865	183.0	19.0	1843.0	13418.0	430.2194670046786	0.6253700251526836	0.6486505878732712
nascent_Set3Cell2.97637	ID4924774	4924774	290	315.18572998046875	53.89858613902894	27.93012517764172	0.0	947.0	947	0.5	1		709.8648648648649	427.0	65.0	2484.0	26265.0	613.5864134633254	0.6992391072083417	0.9521407600896193
nascent_Set3Cell2.97638	ID4619624	4619624	290	278.23760986328125	54.11428818044593	27.50083371687389	0.0	808.0	808	0.5	1		672.4594594594595	329.0	62.0	2938.0	24881.0	715.2271820351363	0.7431263485425469	0.8016520065440391
nascent_Set3Cell2.97639	ID4296052	4296052	290	161.02333068847656	53.671189348401825	27.304854295493364	0.0	656.0	656	0.5	1		413.6756756756757	289.0	0.0	1649.0	15306.0	387.5140896401958	0.559702702689462	0.7661575087437369
nascent_Set3Cell2.97640	ID3390725	3390725	290	101.70762634277344	53.755402846006255	27.535215670128807	0.0	242.0	242	0.5	1		287.7567567567568	146.0	0.0	1382.0	10647.0	371.1052116018826	0.6529659438749805	0.6126114323131265
nascent_Set3Cell2.97641	ID4783473	4783473	290	275.1155700683594	53.85930690485365	27.614644830220065	0.0	877.0	877	0.5	1		705.8918918918919	401.0	53.0	2955.0	26118.0	767.674583248505	0.675655034697268	0.7415346149645825
nascent_Set3Cell2.97642	ID3036437	3036437	290	35.40836715698242	54.11770708678674	27.643621170240873	0.0	77.0	77	0.5	1		126.16216216216216	82.0	0.0	674.0	4668.0	138.93294016129457	0.31288308717045876	0.4328225972796953
nascent_Set3Cell2.97643	ID3327241	3327241	290	114.23588562011719	53.85488041685725	27.5421540308973	0.0	211.0	211	0.5	1		286.0810810810811	150.0	0.0	1511.0	10585.0	335.97688233785595	0.6376990331559521	0.6631188967298675
nascent_Set3Cell2.97644	ID4117765	4117765	290	294.2627868652344	52.753534440645865	27.356816865519644	0.0	574.0	574	0.5	1		596.0540540540541	338.0	56.0	2333.0	22054.0	623.8427484348719	0.7001712316074273	0.7869590063687703
nascent_Set3Cell2.97645	ID3777913	3777913	290	183.71726989746094	53.17587520442499	27.47314038418294	0.0	419.0	419	0.5	1		420.4054054054054	192.0	0.0	2277.0	15555.0	541.6105334739807	0.7220513415537019	0.6509283228177336
nascent_Set3Cell2.97646	ID3573108	3573108	290	132.54147338867188	53.50745499301343	27.461217587136268	0.0	323.0	323	0.5	1		338.1081081081081	188.0	16.0	1649.0	12510.0	396.3435507362397	0.6229972006965825	0.6549107361214161
nascent_Set3Cell2.97647	ID4191613	4191613	290	221.79881286621094	52.78805202592059	27.32913095615733	0.0	609.0	609	0.5	1		483.72972972972974	244.0	5.0	1729.0	17898.0	479.8105325512844	0.6605212367698111	0.802057213946978
nascent_Set3Cell2.97648	ID4658436	4658436	290	312.2708435058594	54.03926219549879	27.517537777352906	0.0	820.0	820	0.5	1		687.918918918919	427.0	40.0	3029.0	25453.0	710.5671591677226	0.7330541708730898	0.8190040490177157
nascent_Set3Cell2.97649	ID3257719	3257719	290	93.40887451171875	53.898648575508425	27.548052042067237	0.0	179.0	179	0.5	1		266.43243243243245	133.0	14.0	1270.0	9858.0	291.67967023779704	0.5623023277608588	0.6575302334469966
nascent_Set3Cell2.97650	ID4293896	4293896	290	149.07254028320312	53.61254744355558	27.320722546427728	0.0	654.0	654	0.5	1		398.1081081081081	258.0	0.0	1457.0	14730.0	378.3386771857388	0.5561547764104279	0.7521304279586817
nascent_Set3Cell2.97651	ID4781314	4781314	290	261.81793212890625	53.84100918871773	27.611138307615835	0.0	878.0	878	0.5	1		731.6216216216217	437.0	98.0	2886.0	27070.0	774.692388821071	0.6986414934732497	0.7768548566927339
nascent_Set3Cell2.97652	ID4873473	4873473	290	312.44482421875	53.85467641562916	27.77002125050713	0.0	925.0	925	0.5	1		758.4594594594595	401.0	33.0	3016.0	28063.0	801.2092802825057	0.7390531282139288	0.8045984775968441
nascent_Set3Cell2.97653	ID5020928	5020928	290	89.3463134765625	53.761259020579836	28.012082566969905	0.0	991.0	991	0.5	1		325.2162162162162	289.0	50.0	957.0	12033.0	222.02666695881567	0.3687914987030501	0.7892973613055635
nascent_Set3Cell2.97654	ID3435899	3435899	290	120.15380859375	53.75966961343778	27.562042390337595	0.0	260.0	260	0.5	1		309.13513513513516	169.0	0.0	1438.0	11438.0	357.1012276467091	0.6252975141344832	0.6661021748187106
nascent_Set3Cell2.97655	ID4922651	4922651	290	333.6390075683594	53.8966306150756	27.90475898134888	0.0	946.0	946	0.5	1		731.5405405405405	467.0	131.0	2495.0	27067.0	646.3718225859116	0.7224172243680446	0.949370452623262
nascent_Set3Cell2.97656	ID4199706	4199706	290	223.23931884765625	52.815143516206724	27.312194277509903	0.0	610.0	610	0.5	1		522.2702702702703	270.0	7.0	1855.0	19324.0	506.75479763385056	0.6531537237779207	0.8143846868748024
nascent_Set3Cell2.97657	ID3550570	3550570	290	144.56219482421875	53.598952546251255	27.50305341982038	0.0	311.0	311	0.5	1		350.43243243243245	184.0	0.0	1601.0	12966.0	423.89303816860195	0.70128820667324	0.6815483158835837
nascent_Set3Cell2.97658	ID4259101	4259101	290	160.25730895996094	53.04801695509194	27.29444438041187	0.0	639.0	639	0.5	1		438.2162162162162	288.0	50.0	1350.0	16214.0	338.40098955193633	0.5418797744954563	0.910205060414046
nascent_Set3Cell2.97659	ID4209951	4209951	290	218.69491577148438	52.83090811033935	27.29372466583439	0.0	616.0	616	0.5	1		513.2972972972973	352.0	21.0	1903.0	18992.0	493.70717056801016	0.6499910615682521	0.8191347138981293
nascent_Set3Cell2.97660	ID4697381	4697381	290	308.87847900390625	53.97347980710324	27.574804198743603	0.0	839.0	839	0.5	1		719.4594594594595	419.0	110.0	2971.0	26620.0	695.7639124889432	0.6966116548288055	0.8491466756189401
nascent_Set3Cell2.97661	ID3743067	3743067	290	156.0289764404297	53.18286102515496	27.48028472143576	0.0	401.0	401	0.5	1		404.4864864864865	183.0	0.0	1996.0	14966.0	517.5257171077278	0.7199314442564676	0.6543077777149667
nascent_Set3Cell2.97662	ID3075394	3075394	290	44.66795349121094	54.31982767021457	27.785834011399224	0.0	94.0	94	0.5	1		164.64864864864865	139.0	0.0	731.0	6092.0	173.45992432070685	0.38564767428636415	0.5283563278812525
nascent_Set3Cell2.97663	ID4584757	4584757	290	250.74183654785156	54.16952783576788	27.459942574045854	0.0	783.0	783	0.5	1		631.8918918918919	414.0	22.0	2409.0	23380.0	599.0496540254304	0.7022474171591988	0.8703169131884904
nascent_Set3Cell2.97664	ID3398978	3398978	290	118.27141571044922	53.76077293361136	27.565902781356755	0.0	241.0	241	0.5	1		278.4054054054054	113.0	0.0	1379.0	10301.0	366.85657653604596	0.6293770427974137	0.5862740266490752
nascent_Set3Cell2.97665	ID4083023	4083023	290	288.3424072265625	52.721337253730226	27.402781930695692	0.0	559.0	559	0.5	1		640.8378378378378	305.0	61.0	2599.0	23711.0	678.1859591551532	0.7366622227950193	0.8016455569089466
nascent_Set3Cell2.97666	ID4046156	4046156	290	233.96971130371094	52.70964227809197	27.46776431502652	0.0	539.0	539	0.5	1		659.6216216216217	415.0	0.0	2605.0	24406.0	694.2793766581669	0.7126260613987709	0.7906599962052497
nascent_Set3Cell2.97667	ID3470656	3470656	290	138.51406860351562	53.72749980709009	27.542407960496124	0.0	276.0	276	0.5	1		316.3243243243243	174.0	0.0	1619.0	11704.0	360.179049151179	0.622146837541571	0.6736694779678518
nascent_Set3Cell2.97668	ID3638595	3638595	290	141.8075714111328	53.44926640011453	27.462481211312426	0.0	353.0	353	0.5	1		370.5405405405405	175.0	0.0	1473.0	13710.0	419.3049536365438	0.658569666288813	0.7017844455082738
nascent_Set3Cell2.97669	ID3816783	3816783	290	187.76351928710938	53.13958582275117	27.45048038872785	0.0	438.0	438	0.5	1		439.7027027027027	185.0	19.0	2173.0	16269.0	566.9221906666472	0.7258184366331579	0.6523768862126005
nascent_Set3Cell2.97670	ID4513074	4513074	290	262.7802429199219	54.210253192347984	27.388457909075637	0.0	755.0	755	0.5	1		625.2702702702703	380.0	166.0	2392.0	23135.0	546.2917743319065	0.6818533072228666	0.9280597803919981
nascent_Set3Cell2.97671	ID3671363	3671363	290	143.56068420410156	53.364883119493605	27.48183960814129	0.0	368.0	368	0.5	1		384.02702702702703	208.0	0.0	1749.0	14209.0	461.66525189232595	0.6697242315975495	0.6672919118403535
nascent_Set3Cell2.97672	ID4863281	4863281	290	351.6089782714844	53.84673369179349	27.7328125605662	0.0	919.0	919	0.5	1		757.7567567567568	375.0	15.0	3491.0	28037.0	835.8204354407113	0.7393800421386184	0.7707615989056451
nascent_Set3Cell2.97673	ID4875574	4875574	290	313.0025939941406	53.843297969071	27.786884994826845	0.0	926.0	926	0.5	1		761.0	440.0	41.0	3054.0	28157.0	825.2363297868072	0.736718527133484	0.7823632965255051
nascent_Set3Cell2.97674	ID3364273	3364273	290	116.58824157714844	53.821738575889285	27.531418044381233	0.0	227.0	227	0.5	1		284.5405405405405	142.0	0.0	1423.0	10528.0	339.7067848891154	0.610582746845321	0.6350843527834885
nascent_Set3Cell2.97675	ID4330945	4330945	290	177.73526000976562	54.03068791910877	27.289225212484457	0.0	672.0	672	0.5	1		419.72972972972974	299.0	50.0	1450.0	15530.0	362.0537597165992	0.6481152676585238	0.9117826738569021
nascent_Set3Cell2.97676	ID5025220	5025220	290	65.39662170410156	53.69196093091232	27.981268955800598	0.0	999.0	999	0.5	1		256.72972972972974	217.0	0.0	725.0	9499.0	171.5329007392927	0.2725477529374409	0.6411021668213631
nascent_Set3Cell2.97677	ID4038071	4038071	290	228.416015625	52.70632413388946	27.461151800603556	0.0	538.0	538	0.5	1		642.7567567567568	352.0	24.0	2765.0	23782.0	673.6581891848832	0.7022397692473664	0.7872301902701562
nascent_Set3Cell2.97678	ID2932157	2932157	290	29.757427215576172	52.855690824872816	26.97881917820246	0.0	26.0	26	0.5	1		104.78378378378379	63.0	0.0	434.0	3877.0	105.17026806700308	0.3318469265236083	0.4964946562483745
nascent_Set3Cell2.97679	ID4740569	4740569	290	244.818359375	53.922930709540545	27.62083278489565	0.0	862.0	862	0.5	1		697.4594594594595	469.0	36.0	3056.0	25806.0	723.627420807244	0.7020430295054937	0.7951098715571862
nascent_Set3Cell2.97680	ID4785628	4785628	290	253.2001495361328	53.85102116719468	27.61804872294723	0.0	882.0	882	0.5	1		691.5675675675676	331.0	71.0	2635.0	25588.0	724.24292044024	0.6909134636615748	0.7803377707656018
nascent_Set3Cell2.97681	ID3708333	3708333	290	150.07798767089844	53.28079704744903	27.471955777118964	0.0	386.0	386	0.5	1		399.4054054054054	196.0	0.0	2026.0	14778.0	502.8689060149142	0.6943576423818719	0.6509794591925309
nascent_Set3Cell2.97682	ID3329451	3329451	290	113.80323028564453	53.82567928444971	27.538550015897776	0.0	210.0	210	0.5	1		281.3783783783784	148.0	0.0	1688.0	10411.0	372.20001726605665	0.6619184116714826	0.6021976984562445
nascent_Set3Cell2.97683	ID3151273	3151273	290	46.99528503417969	54.52524047387908	27.801311271424453	0.0	130.0	130	0.5	1		187.67567567567568	123.0	0.0	883.0	6944.0	209.09275640437855	0.3836724292860879	0.49776722837894705
nascent_Set3Cell2.97684	ID4476381	4476381	290	255.8267822265625	54.246478069250216	27.37345646803134	0.0	739.0	739	0.5	1		586.3513513513514	405.0	43.0	2140.0	21695.0	522.8973882882556	0.7016905434401408	0.9247758750447573
nascent_Set3Cell2.97685	ID3077554	3077554	290	48.99300003051758	54.465438663034845	27.8590283515134	0.0	96.0	96	0.5	1		175.3783783783784	132.0	0.0	781.0	6489.0	185.2497340455958	0.3783049358951448	0.5196909439228314
nascent_Set3Cell2.97686	ID4119966	4119966	290	272.35797119140625	52.75026388074569	27.361517017908593	0.0	576.0	576	0.5	1		577.7837837837837	335.0	61.0	2359.0	21378.0	603.4626074734197	0.6924594119852396	0.7834675973510487
nascent_Set3Cell2.97687	ID3276177	3276177	290	108.73805236816406	53.90231678910887	27.54950171867976	0.0	185.0	185	0.5	1		269.43243243243245	151.0	0.0	1322.0	9969.0	315.5603957459861	0.6337343701987851	0.6624043736047479
nascent_Set3Cell2.97688	ID4402659	4402659	290	187.88552856445312	54.29089993035926	27.326962668420986	0.0	709.0	709	0.5	1		466.1081081081081	330.0	56.0	1442.0	17246.0	386.2486090434346	0.6538174099583084	0.9541543756714399
nascent_Set3Cell2.97689	ID4226528	4226528	290	205.14334106445312	52.86054402537633	27.310907466908734	0.0	623.0	623	0.5	1		500.4864864864865	339.0	0.0	1841.0	18518.0	475.105287841058	0.6342263341765234	0.81764456355033
nascent_Set3Cell2.97690	ID4439522	4439522	290	207.8517303466797	54.251838115542576	27.343912495004936	0.0	723.0	723	0.5	1		508.5135135135135	391.0	63.0	1713.0	18815.0	389.7895173909476	0.6593736855673599	1.0367874970931261
nascent_Set3Cell2.97691	ID5008877	5008877	290	110.22248077392578	53.8377789031125	28.063271309309684	0.0	988.0	988	0.5	1		375.0	315.0	117.0	1208.0	13875.0	252.93136969893192	0.4234875444839858	0.8821562950676664
nascent_Set3Cell2.97692	ID4298210	4298210	290	155.42022705078125	53.67171505614603	27.290048607886934	0.0	657.0	657	0.5	1		436.72972972972974	302.0	49.0	1729.0	16159.0	389.1598963471505	0.5434796385368438	0.7903092165804684
nascent_Set3Cell2.97693	ID3855774	3855774	290	189.21212768554688	53.140396523196955	27.449266656038102	0.0	450.0	450	0.5	1		442.27027027027026	161.0	10.0	2309.0	16364.0	600.4687358245246	0.7303443900375788	0.6217595872573404
nascent_Set3Cell2.97694	ID3186069	3186069	290	77.1229476928711	54.37502504925474	27.708353679861904	0.0	143.0	143	0.5	1		210.54054054054055	101.0	12.0	1087.0	7790.0	237.45240395528563	0.4815654676890497	0.5763995703460512
nascent_Set3Cell2.97695	ID4879853	4879853	290	318.0550842285156	53.845656511801316	27.76842802035862	0.0	923.0	923	0.5	1		727.8648648648649	407.0	50.0	3127.0	26931.0	797.8378825217482	0.7330324931526684	0.771760627508284
nascent_Set3Cell2.97696	ID4662752	4662752	290	304.1033020019531	54.03887292179658	27.526115265057935	0.0	825.0	825	0.5	1		684.4324324324324	387.0	32.0	3002.0	25324.0	714.9897645165022	0.7083302387624918	0.7938248788574978
nascent_Set3Cell2.97697	ID3401113	3401113	290	123.00220489501953	53.75755734785387	27.549020064687838	0.0	244.0	244	0.5	1		297.56756756756755	156.0	0.0	1370.0	11010.0	343.5538564071902	0.6520929266200586	0.6837475453941367
nascent_Set3Cell2.97698	ID3605915	3605915	290	154.17042541503906	53.483176808193456	27.46828827769986	0.0	341.0	341	0.5	1		374.97297297297297	206.0	18.0	1920.0	13874.0	437.94757971997353	0.6571563765496045	0.6790676867907497
nascent_Set3Cell2.97699	ID4007312	4007312	290	214.82994079589844	52.74297885142433	27.38562222031279	0.0	523.0	523	0.5	1		543.5135135135135	234.0	0.0	2711.0	20110.0	656.0072671354599	0.6096444442392085	0.6275933847556106
nascent_Set3Cell2.97700	ID3038592	3038592	290	38.87141418457031	54.043939657524284	27.572699388550685	0.0	72.0	72	0.5	1		137.94594594594594	111.0	0.0	580.0	5104.0	144.05630572529347	0.42266057381772376	0.5689801380265802
nascent_Set3Cell2.97701	ID5008893	5008893	290	101.04644012451172	53.77930351943337	28.056168404134805	0.0	987.0	987	0.5	1		360.8378378378378	295.0	11.0	1169.0	13351.0	240.26819661850024	0.4205639986024595	0.8892360642694166
nascent_Set3Cell2.97702	ID3757451	3757451	290	171.29434204101562	53.18582300192888	27.458658134756828	0.0	405.0	405	0.5	1		420.5945945945946	158.0	15.0	2122.0	15562.0	541.1073758434569	0.7043435039100592	0.642447454335989
nascent_Set3Cell2.97703	ID4134280	4134280	290	271.239990234375	52.767940138320625	27.352444595654813	0.0	581.0	581	0.5	1		593.0	346.0	24.0	2591.0	21941.0	610.4758617486672	0.6875171017348	0.7915010862317073
nascent_Set3Cell2.97704	ID3929478	3929478	290	221.7317657470703	52.956887070556256	27.393481851210193	0.0	488.0	488	0.5	1		477.7027027027027	190.0	33.0	2559.0	17675.0	618.3673335155725	0.7773368760176516	0.6757416283310604
nascent_Set3Cell2.97705	ID2893202	2893202	290	29.442811965942383	52.3587141574432	26.850804707705475	0.0	8.0	8	0.5	1		97.62162162162163	82.0	0.0	317.0	3612.0	83.92865731988996	0.19677714307560462	0.3824961804170674
nascent_Set3Cell2.97706	ID4877707	4877707	290	298.7710266113281	53.83919834969092	27.79804944483887	0.0	927.0	927	0.5	1		748.6756756756756	394.0	47.0	3323.0	27701.0	869.304736686293	0.7411788312499131	0.7332149328518254
nascent_Set3Cell2.97707	ID2981352	2981352	290	34.70398712158203	53.39491426705044	27.293181768987466	0.0	48.0	48	0.5	1		110.32432432432432	67.0	0.0	528.0	4082.0	134.82149804959275	0.4100055632592395	0.4758948959479878
nascent_Set3Cell2.97708	ID3892723	3892723	290	211.3286895751953	53.0094372816016	27.407649309452374	0.0	468.0	468	0.5	1		495.35135135135135	200.0	32.0	2442.0	18328.0	632.9829827542416	0.7537682870895368	0.6726930834309561
nascent_Set3Cell2.97709	ID3003879	3003879	290	46.583961486816406	53.847092196131584	27.503583599181503	0.0	60.0	60	0.5	1		154.43243243243242	113.0	0.0	629.0	5714.0	131.88200545701207	0.40978644056537966	0.6807493256375319
nascent_Set3Cell2.97710	ID2969059	2969059	290	24.834678649902344	53.434278741793264	27.29669118280735	0.0	45.0	45	0.5	1		124.32432432432432	92.0	0.0	610.0	4600.0	128.64400794743912	0.27162682643516534	0.412866379944307
nascent_Set3Cell2.97711	ID4103664	4103664	290	267.6127014160156	52.754210886548634	27.364253551461857	0.0	570.0	570	0.5	1		582.6756756756756	328.0	66.0	2525.0	21559.0	602.7462638279549	0.7019053048100578	0.7973802779226662
nascent_Set3Cell2.97712	ID3720681	3720681	290	125.79207611083984	53.237384881298574	27.451143881020922	0.0	392.0	392	0.5	1		401.2162162162162	178.0	10.0	1853.0	14845.0	506.2425930945193	0.6288437475602371	0.6119460186063376
nascent_Set3Cell2.97713	ID4193774	4193774	290	223.88125610351562	52.81640701098649	27.298242461106128	0.0	608.0	608	0.5	1		508.0	297.0	45.0	1855.0	18796.0	493.86187902646986	0.7009932548817592	0.8478117887987091
nascent_Set3Cell2.97714	ID4515222	4515222	290	279.2819519042969	54.21102754473655	27.387323452957897	0.0	757.0	757	0.5	1		627.027027027027	462.0	51.0	2385.0	23200.0	558.3409694247217	0.6849944498120898	0.9130726582828841
nascent_Set3Cell2.97715	ID4158957	4158957	290	257.4104309082031	52.78997511512312	27.337312505356817	0.0	594.0	594	0.5	1		546.5945945945946	308.0	2.0	2218.0	20224.0	571.0641362822112	0.6929277693241678	0.7835378469717816
nascent_Set3Cell2.97716	ID4699537	4699537	290	319.9609680175781	53.97557039048288	27.555597394546556	0.0	837.0	837	0.5	1		726.6486486486486	415.0	86.0	2924.0	26886.0	703.4725461047667	0.691668718626939	0.8446759496821173
nascent_Set3Cell2.97717	ID3472866	3472866	290	128.8859405517578	53.6786293397517	27.531178032550798	0.0	277.0	277	0.5	1		314.3243243243243	179.0	0.0	1578.0	11630.0	377.45529934417794	0.638019295670121	0.648719957802237
nascent_Set3Cell2.97718	ID3968487	3968487	290	214.8592071533203	52.871940286648105	27.37790408944848	0.0	504.0	504	0.5	1		508.2162162162162	197.0	10.0	2759.0	18804.0	673.8900806814423	0.7277087550014886	0.6352965782448442
nascent_Set3Cell2.97719	ID3294674	3294674	290	93.34049224853516	53.86953573865273	27.526805734039495	0.0	192.0	192	0.5	1		255.16216216216216	146.0	4.0	1160.0	9441.0	278.527328951708	0.5242808729036295	0.6301986503018536
nascent_Set3Cell2.97720	ID4048348	4048348	290	241.0039520263672	52.72394441937423	27.447271077328548	0.0	545.0	545	0.5	1		636.4324324324324	338.0	75.0	2880.0	23548.0	658.0632585490943	0.7020197737953427	0.7978098589897001
nascent_Set3Cell2.97721	ID3106254	3106254	290	63.22621154785156	54.571499748418915	27.896234583059456	0.0	110.0	110	0.5	1		184.8918918918919	125.0	0.0	884.0	6841.0	181.40359909815948	0.40060653367285576	0.5830473729171177
nascent_Set3Cell2.97722	ID3259865	3259865	290	90.28055572509766	53.930670365967465	27.5342914765534	0.0	178.0	178	0.5	1		247.40540540540542	144.0	0.0	1160.0	9154.0	285.7828876242573	0.5678052001841152	0.6270616264613302
nascent_Set3Cell2.97723	ID5027238	5027238	290	59.882144927978516	53.707254354422375	28.038527688218323	0.0	998.0	998	0.5	1		279.02702702702703	239.0	0.0	871.0	10324.0	185.44428430820557	0.2798611541560776	0.6580252795724886
nascent_Set3Cell2.97724	ID3745239	3745239	290	158.50448608398438	53.188368393536585	27.46047301044035	0.0	403.0	403	0.5	1		407.1081081081081	215.0	0.0	2157.0	15063.0	529.7578998301323	0.7182003641388992	0.6424422881622106
nascent_Set3Cell2.97725	ID4261295	4261295	290	180.26214599609375	53.08678735815379	27.30415077922565	0.0	641.0	641	0.5	1		441.8918918918919	337.0	0.0	1445.0	16350.0	374.9426462647161	0.5685500367369474	0.8543808450710262
nascent_Set3Cell2.97726	ID3202496	3202496	290	76.74730682373047	54.049807373196884	27.623338549812257	0.0	152.0	152	0.5	1		211.21621621621622	132.0	0.0	1067.0	7815.0	242.19564349865942	0.5596497523588753	0.6258642750212798
nascent_Set3Cell2.97727	ID4367794	4367794	290	158.7584686279297	54.39659351937182	27.3071034484043	0.0	690.0	690	0.5	1		437.27027027027026	299.0	109.0	1648.0	16179.0	339.8460965928097	0.623187063632746	0.9879785533860349
nascent_Set3Cell2.97728	ID3538373	3538373	290	134.830078125	53.576780840623805	27.50878407547145	0.0	308.0	308	0.5	1		338.4864864864865	171.0	0.0	1648.0	12524.0	402.5205047656042	0.6433072400995954	0.6583896459999136
nascent_Set3Cell2.97729	ID3673546	3673546	290	149.41253662109375	53.37334886697892	27.471573476492104	0.0	369.0	369	0.5	1		386.6216216216216	175.0	19.0	2009.0	14305.0	484.89221891464075	0.6727589188435551	0.6413528493674417
nascent_Set3Cell2.97730	ID4556209	4556209	290	226.44134521484375	54.16727743276645	27.43874235258146	0.0	774.0	774	0.5	1		591.9459459459459	344.0	105.0	2051.0	21902.0	548.1733781866396	0.6535385113487092	0.8535932579213751
nascent_Set3Cell2.97731	ID4826556	4826556	290	342.62640380859375	53.85128743665285	27.696846572398396	0.0	906.0	906	0.5	1		770.8108108108108	376.0	81.0	3457.0	28520.0	854.7566527588044	0.7057632078065029	0.746234931650495
nascent_Set3Cell2.97732	ID3818956	3818956	290	192.4597625732422	53.16190808873384	27.447899991872937	0.0	433.0	433	0.5	1		457.35135135135135	232.0	0.0	2375.0	16922.0	548.2821260900174	0.7223375957377262	0.6996773446844025
nascent_Set3Cell2.97733	ID3114455	3114455	290	55.304832458496094	54.471586910318756	27.84245531072464	0.0	112.0	112	0.5	1		166.3783783783784	102.0	0.0	821.0	6156.0	189.94361025071385	0.38891534377186365	0.4905479851544789
nascent_Set3Cell2.97734	ID3947969	3947969	290	212.40194702148438	52.87577840042925	27.396017557944425	0.0	496.0	496	0.5	1		514.8378378378378	221.0	0.0	2333.0	19049.0	627.2094951057029	0.7514889365812257	0.7043735217055452
nascent_Set3Cell2.97735	ID4621752	4621752	290	304.43560791015625	54.0981792786306	27.504644614138517	0.0	809.0	809	0.5	1		700.8108108108108	424.0	49.0	2939.0	25930.0	696.0446919654033	0.7246171329755835	0.8460763675879538
nascent_Set3Cell2.97736	ID4982349	4982349	290	174.3232879638672	53.86988265129345	28.07281457915273	0.0	971.0	971	0.5	1		523.8378378378378	424.0	1.0	1397.0	19382.0	355.90225823590583	0.5001799193618909	0.9814745020596527
nascent_Set3Cell2.97737	ID3675708	3675708	290	141.6910858154297	53.357874912001975	27.44473687253995	0.0	372.0	372	0.5	1		373.5945945945946	169.0	21.0	1690.0	13823.0	450.7521158796373	0.6634830121521951	0.6611564561069083
nascent_Set3Cell2.97738	ID4787788	4787788	290	277.3034973144531	53.84028309846643	27.613034246035166	0.0	884.0	884	0.5	1		738.8108108108108	379.0	47.0	2690.0	27336.0	741.6767728838724	0.6788527121711837	0.805585275929139
nascent_Set3Cell2.97739	ID4333127	4333127	290	171.82644653320312	54.05477350697298	27.314254529894125	0.0	673.0	673	0.5	1		438.3243243243243	297.0	0.0	1530.0	16218.0	386.4784782030095	0.6455537262649544	0.889857733824995
nascent_Set3Cell2.97740	ID4881997	4881997	290	335.3651123046875	53.84261255910951	27.757416133945522	0.0	924.0	924	0.5	1		742.5405405405405	455.0	32.0	3057.0	27474.0	780.6366559344933	0.7411622470792699	0.8097953386510871
nascent_Set3Cell2.97741	ID4742721	4742721	290	265.9828186035156	53.93069562465549	27.628186358135277	0.0	863.0	863	0.5	1		713.7027027027027	452.0	35.0	3033.0	26407.0	750.5301409620353	0.7024475805164321	0.7847284018898717
nascent_Set3Cell2.97742	ID3262011	3262011	290	85.38312530517578	53.91124680906898	27.527014259504973	0.0	180.0	180	0.5	1		256.7837837837838	169.0	0.0	1224.0	9501.0	291.0545133299426	0.5068062196487896	0.5934823167125802
nascent_Set3Cell2.97743	ID3153466	3153466	290	56.400997161865234	54.47550503267812	27.817532609906593	0.0	127.0	127	0.5	1		173.78378378378378	114.0	0.0	853.0	6430.0	195.20688955497891	0.446429942605248	0.5495408929660509
nascent_Set3Cell2.97744	ID3710515	3710515	290	161.55628967285156	53.30469357619578	27.48331582567011	0.0	385.0	385	0.5	1		404.4594594594595	188.0	0.0	1985.0	14965.0	510.870476876619	0.7242158626618572	0.6650749400208723
nascent_Set3Cell2.97745	ID4894276	4894276	290	349.088623046875	53.8253557051822	27.83847056274455	0.0	934.0	934	0.5	1		781.9459459459459	432.0	84.0	3361.0	28932.0	836.502804204171	0.7447900765516695	0.798049860192707
nascent_Set3Cell2.97746	ID3040800	3040800	290	53.727169036865234	54.10380869939229	27.68609740279994	0.0	78.0	78	0.5	1		154.75675675675674	90.0	0.0	719.0	5726.0	176.6665731769258	0.4123919663779445	0.5115406935619712
nascent_Set3Cell2.97747	ID3366435	3366435	290	119.57879638671875	53.78470764027852	27.516498276841375	0.0	228.0	228	0.5	1		299.86486486486484	159.0	15.0	1610.0	11095.0	362.51353707767186	0.6396850738325798	0.6454121299351746
nascent_Set3Cell2.97748	ID3575330	3575330	290	128.44036865234375	53.541945404360845	27.45255967926222	0.0	324.0	324	0.5	1		363.1081081081081	206.0	21.0	1638.0	13435.0	403.41554146946186	0.5668016217031472	0.6512239870133127
nascent_Set3Cell2.97749	ID3677743	3677743	290	156.26634216308594	53.370991121397196	27.462823110834776	0.0	371.0	371	0.5	1		394.7027027027027	176.0	0.0	2153.0	14604.0	504.1652542605486	0.6912084920309265	0.6399397663442702
nascent_Set3Cell2.97750	ID4441691	4441691	290	200.66921997070312	54.26459190919199	27.354769920636464	0.0	720.0	720	0.5	1		503.94594594594594	351.0	138.0	1396.0	18646.0	341.16238769063443	0.622000232528767	1.1329022547588663
nascent_Set3Cell2.97751	ID3296808	3296808	290	92.98615264892578	53.8729362793796	27.56627892221505	0.0	197.0	197	0.5	1		268.05405405405406	152.0	0.0	1351.0	9918.0	323.77023282516825	0.5768054262534912	0.6057127137677422
nascent_Set3Cell2.97752	ID4228699	4228699	290	202.20204162597656	52.890684359285466	27.331757793442964	0.0	624.0	624	0.5	1		460.5135135135135	233.0	8.0	1812.0	17039.0	456.00180443244477	0.6235216296270508	0.7757097637262863
nascent_Set3Cell2.97753	ID3188267	3188267	290	83.07736206054688	54.3559813714336	27.66620780789282	0.0	146.0	146	0.5	1		213.1081081081081	112.0	2.0	992.0	7885.0	242.43381499835093	0.5093853420063539	0.593311940992455
nascent_Set3Cell2.97754	ID4931175	4931175	290	294.373779296875	53.90539492428369	27.967582364603576	0.0	951.0	951	0.5	1		681.8918918918919	530.0	27.0	2381.0	25230.0	584.6281716605001	0.6700489796256087	0.9359294754675045
nascent_Set3Cell2.97755	ID3438105	3438105	290	122.18048858642578	53.73312633509816	27.55556008807694	0.0	261.0	261	0.5	1		292.05405405405406	139.0	0.0	1425.0	10806.0	367.3230447701576	0.642056076814672	0.6217703892183016
nascent_Set3Cell2.97756	ID3857943	3857943	290	193.7420196533203	53.134365079347326	27.466656692286552	0.0	454.0	454	0.5	1		454.2432432432432	191.0	32.0	2342.0	16807.0	602.75927595081	0.742825877244367	0.6424030496728462
nascent_Set3Cell2.97757	ID4195956	4195956	290	235.3289337158203	52.824298603937336	27.307168249783114	0.0	611.0	611	0.5	1		525.7297297297297	299.0	21.0	1887.0	19452.0	527.3613376807979	0.6720739544723257	0.8013935233810541
nascent_Set3Cell2.97758	ID3403269	3403269	290	121.07794952392578	53.758091172234664	27.551584610090742	0.0	245.0	245	0.5	1		301.6216216216216	158.0	11.0	1461.0	11160.0	353.1144252183664	0.5851298475153817	0.6306151718146569
nascent_Set3Cell2.97759	ID3079705	3079705	290	49.281044006347656	54.487114359097795	27.880208356631474	0.0	97.0	97	0.5	1		170.94594594594594	118.0	0.0	853.0	6325.0	186.34212053608783	0.4457857806155249	0.5657180431822135
nascent_Set3Cell2.97760	ID4009477	4009477	290	206.31280517578125	52.72442387487203	27.396083836677796	0.0	524.0	524	0.5	1		549.1621621621622	235.0	39.0	2942.0	20319.0	689.5853630791281	0.5982809888851953	0.596203658054064
nascent_Set3Cell2.97761	ID3931651	3931651	290	207.5983123779297	52.935524940030916	27.395763459185023	0.0	489.0	489	0.5	1		477.35135135135135	185.0	0.0	2491.0	17662.0	623.3900248825955	0.7463395851506069	0.6545096915316463
nascent_Set3Cell2.97762	ID3964421	3964421	290	219.92340087890625	52.8652775410578	27.364229853040005	0.0	505.0	505	0.5	1		494.05405405405406	273.0	0.0	2281.0	18280.0	614.1584552117703	0.718919671572346	0.6728973427111622
nascent_Set3Cell2.97763	ID3780096	3780096	290	170.09512329101562	53.1873444372854	27.4548415225165	0.0	418.0	418	0.5	1		423.6216216216216	161.0	0.0	2166.0	15674.0	541.742833175758	0.6906289702809079	0.638868425491666
nascent_Set3Cell2.97764	ID4404857	4404857	290	169.2902374267578	54.287349630693576	27.34183840563692	0.0	708.0	708	0.5	1		446.35135135135135	295.0	50.0	1589.0	16515.0	367.8813377689587	0.6476217518763526	0.9538124848023223
nascent_Set3Cell2.97765	ID5029495	5029495	290	77.04141998291016	53.73517203317175	28.04249123810864	0.0	996.0	996	0.5	1		285.0	239.0	0.0	879.0	10545.0	183.9424728912095	0.32194545413999953	0.7546778376433455
nascent_Set3Cell2.97766	ID2913811	2913811	290	31.945711135864258	52.6302781743457	26.931243020814733	0.0	17.0	17	0.5	1		94.94594594594595	49.0	0.0	426.0	3513.0	107.7086981801547	0.33850144345608824	0.44585878238492377
nascent_Set3Cell2.97767	ID3055121	3055121	290	58.89250946044922	54.19508640282978	27.667936114902094	0.0	82.0	82	0.5	1		167.56756756756758	102.0	0.0	687.0	6200.0	165.65485211737695	0.42523064953206996	0.6036083049338923
nascent_Set3Cell2.97768	ID3933814	3933814	290	215.6621551513672	52.92969690614616	27.393425664717217	0.0	491.0	491	0.5	1		506.13513513513516	205.0	0.0	2554.0	18727.0	651.3217400095048	0.753518885409056	0.6678587211898631
nascent_Set3Cell2.97769	ID2971238	2971238	290	36.66891098022461	53.37847209209702	27.37627787338583	0.0	47.0	47	0.5	1		121.4054054054054	74.0	0.0	559.0	4492.0	145.47402583345314	0.4050799284178234	0.4811962743899106
nascent_Set3Cell2.97770	ID4541963	4541963	290	231.80958557128906	54.1841091538909	27.430768957322027	0.0	773.0	773	0.5	1		571.8108108108108	374.0	6.0	2367.0	21157.0	574.6189963715009	0.709957502233299	0.8263221877343693
nascent_Set3Cell2.97771	ID3126908	3126908	290	57.55738830566406	54.55016276119187	27.860154781993987	0.0	116.0	116	0.5	1		184.40540540540542	113.0	0.0	786.0	6823.0	188.27719804400982	0.4191243967753355	0.5785333397046574
nascent_Set3Cell2.97772	ID3405408	3405408	290	117.12374877929688	53.74595105105799	27.544468329693157	0.0	246.0	246	0.5	1		298.4594594594595	168.0	0.0	1425.0	11043.0	344.0388862545268	0.5815328642554531	0.6379752823956181
nascent_Set3Cell2.97773	ID3970665	3970665	290	202.76409912109375	52.8831827563272	27.37669983384216	0.0	502.0	502	0.5	1		499.64864864864865	213.0	3.0	2476.0	18487.0	621.212354827067	0.7047132024196642	0.6649909141626307
nascent_Set3Cell2.97774	ID4161128	4161128	290	260.28558349609375	52.77678724653527	27.329866114451026	0.0	592.0	592	0.5	1		541.8918918918919	302.0	31.0	2048.0	20050.0	563.0110411283534	0.6952266670568973	0.7894495533836012
nascent_Set3Cell2.97775	ID3540577	3540577	290	149.31394958496094	53.62932581404875	27.499694722883387	0.0	307.0	307	0.5	1		353.27027027027026	211.0	0.0	1711.0	13071.0	401.066470567927	0.6363442671001732	0.6850751061203949
nascent_Set3Cell2.97776	ID4478493	4478493	290	258.71722412109375	54.21290324430554	27.36104986124176	0.0	740.0	740	0.5	1		611.4054054054054	416.0	78.0	2377.0	22622.0	540.4178660721442	0.669998470325558	0.9077940025905911
nascent_Set3Cell2.97777	ID4775442	4775442	290	277.3971252441406	53.85524428291458	27.60525192639237	0.0	875.0	875	0.5	1		721.5675675675676	433.0	21.0	2714.0	26698.0	728.6638662854293	0.6735914631279604	0.7971258425339227
nascent_Set3Cell2.97778	ID3475050	3475050	290	125.48678588867188	53.69529440152382	27.52849117013017	0.0	278.0	278	0.5	1		302.7567567567568	152.0	0.0	1759.0	11202.0	392.98666964990366	0.6933477327465039	0.6308861160626761
nascent_Set3Cell2.97779	ID3747416	3747416	290	155.65774536132812	53.17271199336271	27.44134527724527	0.0	402.0	402	0.5	1		427.7027027027027	227.0	21.0	2073.0	15825.0	528.337532310594	0.7072950607947667	0.6707374698064278
nascent_Set3Cell2.97780	ID3225168	3225168	290	73.75389862060547	54.011259058961095	27.5784017588906	0.0	159.0	159	0.5	1		237.56756756756758	149.0	0.0	1166.0	8790.0	262.56898993307357	0.4849299492385787	0.5909445797589092
nascent_Set3Cell2.97781	ID4517411	4517411	290	263.58203125	54.203366230617206	27.38597366527964	0.0	758.0	758	0.5	1		602.1351351351351	410.0	35.0	2425.0	22279.0	560.7425712670934	0.706135787442132	0.8888634860508694
nascent_Set3Cell2.97782	ID4011610	4011610	290	212.97474670410156	52.73042417262636	27.39550371384373	0.0	525.0	525	0.5	1		564.5135135135135	277.0	34.0	2901.0	20887.0	694.1314565548654	0.6547321689066227	0.6435741353550688
nascent_Set3Cell2.97783	ID4050522	4050522	290	251.16671752929688	52.71382330873319	27.430349367553347	0.0	542.0	542	0.5	1		636.4594594594595	317.0	0.0	2708.0	23549.0	689.4400543836923	0.6866558657890522	0.7516521147111532
nascent_Set3Cell2.97784	ID3507805	3507805	290	140.37486267089844	53.66907658586654	27.51638206671249	0.0	294.0	294	0.5	1		343.13513513513516	169.0	0.0	1596.0	12696.0	397.95233956412994	0.6142037963100496	0.6561728473226865
nascent_Set3Cell2.97785	ID4124247	4124247	290	290.57086181640625	52.76625569961709	27.350570838627185	0.0	575.0	575	0.5	1		600.0	341.0	63.0	2488.0	22200.0	651.3501362554551	0.7268098295328759	0.7754307475554674
nascent_Set3Cell2.97786	ID4263469	4263469	290	186.00625610351562	53.01690320232222	27.321959044473253	0.0	640.0	640	0.5	1		480.7837837837838	347.0	122.0	1428.0	17789.0	356.8301911067578	0.6077524344762948	1.0186517730837352
nascent_Set3Cell2.97787	ID4369971	4369971	290	174.9026641845703	54.372076014507236	27.31130746603138	0.0	689.0	689	0.5	1		441.5405405405405	326.0	108.0	1333.0	16337.0	328.6710272356603	0.6291501283195154	1.0376056813532357
nascent_Set3Cell2.97788	ID3006047	3006047	290	34.842838287353516	53.80850911245669	27.50727642469941	0.0	61.0	61	0.5	1		128.97297297297297	91.0	0.0	646.0	4772.0	139.46016685110533	0.3356298576872564	0.4647859548908396
nascent_Set3Cell2.97789	ID4623922	4623922	290	310.66314697265625	54.14385806738241	27.50026370761908	0.0	806.0	806	0.5	1		677.027027027027	381.0	9.0	2907.0	25050.0	724.8546400825818	0.7349655630779722	0.7913365223661948
nascent_Set3Cell2.97790	ID3331655	3331655	290	122.8822021484375	53.837497936116925	27.544024150117018	0.0	212.0	212	0.5	1		284.2972972972973	163.0	0.0	1508.0	10519.0	339.1073137964887	0.5790111045598194	0.6148473120203735
nascent_Set3Cell2.97791	ID3821133	3821133	290	187.4484100341797	53.15005967394012	27.451093015537364	0.0	436.0	436	0.5	1		458.05405405405406	192.0	4.0	2123.0	16948.0	546.4043042140715	0.7212728453474349	0.7025584794452486
nascent_Set3Cell2.97792	ID4087366	4087366	290	251.9705047607422	52.72475907745185	27.394395662606303	0.0	560.0	560	0.5	1		608.4054054054054	290.0	82.0	2593.0	22511.0	653.6713606604986	0.7195663375012441	0.7789606248692755
nascent_Set3Cell2.97793	ID4834864	4834864	290	307.3928527832031	53.86921210969622	27.66150209165892	0.0	900.0	900	0.5	1		732.972972972973	405.0	76.0	3177.0	27120.0	811.0077574120871	0.707677762765822	0.749070293809948
nascent_Set3Cell2.97794	ID3116625	3116625	290	63.97598648071289	54.501435282276184	27.902864077877183	0.0	117.0	117	0.5	1		166.02702702702703	96.0	0.0	911.0	6143.0	214.46451227890134	0.4565119012200446	0.48527890625913445
nascent_Set3Cell2.97795	ID3407539	3407539	290	106.49561309814453	53.74033434518074	27.53901788237485	0.0	249.0	249	0.5	1		295.05405405405406	143.0	4.0	1525.0	10917.0	363.45035928399307	0.5992247330442046	0.6083684902591442
nascent_Set3Cell2.97796	ID4992717	4992717	290	142.15919494628906	53.86788742134837	28.101305719301063	0.0	979.0	979	0.5	1		437.5135135135135	378.0	86.0	1191.0	16188.0	280.2722507394097	0.4922797847318832	1.0299191001649721
nascent_Set3Cell2.97797	ID3081895	3081895	290	49.63837814331055	54.42271078892311	27.807595770612192	0.0	95.0	95	0.5	1		151.0810810810811	105.0	0.0	679.0	5590.0	156.38900543523198	0.38001265217324226	0.5320455926522317
nascent_Set3Cell2.97798	ID4013750	4013750	290	212.4735870361328	52.71729241790366	27.413339295063924	0.0	528.0	528	0.5	1		544.6486486486486	232.0	21.0	2863.0	20152.0	697.6407152450089	0.6130968370091862	0.5934487827572292
nascent_Set3Cell2.97799	ID4443848	4443848	290	210.74798583984375	54.29596556045083	27.35131118578958	0.0	724.0	724	0.5	1		510.35135135135135	381.0	129.0	1583.0	18883.0	387.17568623560544	0.6450562834965965	1.0337321814480205
nascent_Set3Cell2.97800	ID4984512	4984512	290	141.5797119140625	53.88032348060379	28.077008883339943	0.0	976.0	976	0.5	1		473.18918918918916	414.0	94.0	1418.0	17508.0	315.06646898691054	0.5127235024649449	1.0180902883684475
nascent_Set3Cell2.97801	ID3155647	3155647	290	42.62041473388672	54.46198371760607	27.73283930272489	0.0	131.0	131	0.5	1		168.51351351351352	101.0	0.0	874.0	6235.0	213.65413660888967	0.4564206918469954	0.4943470059633199
nascent_Set3Cell2.97802	ID3298982	3298982	290	104.7872314453125	53.911101548813896	27.521421960366634	0.0	193.0	193	0.5	1		269.64864864864865	164.0	0.0	1319.0	9977.0	297.2007567113344	0.6306489228622256	0.7017873301524175
nascent_Set3Cell2.97803	ID4792029	4792029	290	281.2406005859375	53.863198939955105	27.59876734296965	0.0	888.0	888	0.5	1		725.0	422.0	109.0	2865.0	26825.0	760.8209016874106	0.6739374160533707	0.7673012726899247
nascent_Set3Cell2.97804	ID4667090	4667090	290	324.8968200683594	54.027959285850926	27.528954888656674	0.0	823.0	823	0.5	1		691.1081081081081	359.0	83.0	2774.0	25571.0	683.1119065547583	0.7370139561557117	0.8585320898318745
nascent_Set3Cell2.97805	ID3823267	3823267	290	202.1810760498047	53.171390174326724	27.43417384312121	0.0	434.0	434	0.5	1		485.2162162162162	283.0	34.0	2218.0	17953.0	556.497835432305	0.7131047403912011	0.7258906955456432
nascent_Set3Cell2.97806	ID4933329	4933329	290	307.7763977050781	53.89538119521065	27.955699333168	0.0	953.0	953	0.5	1		670.4324324324324	456.0	19.0	2282.0	24806.0	573.7748561810508	0.6733865069792438	0.9403978884557525
nascent_Set3Cell2.97807	ID3190444	3190444	290	71.13847351074219	54.0649733522852	27.681320455037906	0.0	149.0	149	0.5	1		224.13513513513513	116.0	0.0	993.0	8293.0	251.4679305997489	0.5141288166062751	0.6052941138420065
nascent_Set3Cell2.97808	ID3012275	3012275	290	49.71769714355469	53.87262664901497	27.589674695322536	0.0	64.0	64	0.5	1		151.56756756756758	105.0	0.0	681.0	5608.0	148.20266539448616	0.38265938708308544	0.5660794994555606
nascent_Set3Cell2.97809	ID3577512	3577512	290	138.6181640625	53.50139810433193	27.44831577547722	0.0	325.0	325	0.5	1		347.18918918918916	170.0	0.0	1736.0	12846.0	424.4536251227923	0.6761261450581602	0.6599134372962852
nascent_Set3Cell2.97810	ID3368620	3368620	290	120.41432189941406	53.788030692247375	27.53295131104685	0.0	229.0	229	0.5	1		302.6216216216216	189.0	7.0	1566.0	11197.0	342.9068023167156	0.613127907331115	0.6708665357190104
nascent_Set3Cell2.97811	ID3061390	3061390	290	44.6407585144043	54.36909007576708	27.82952581101109	0.0	92.0	92	0.5	1		152.3783783783784	84.0	0.0	836.0	5638.0	183.85809010564995	0.36471853285402905	0.4429812472428335
nascent_Set3Cell2.97812	ID4198114	4198114	290	219.67095947265625	52.818754296434484	27.315013887134764	0.0	612.0	612	0.5	1		514.4594594594595	282.0	0.0	1946.0	19035.0	501.1597435834093	0.6691300648971233	0.8230483304173061
nascent_Set3Cell2.97813	ID4519648	4519648	290	268.1026916503906	54.200097108315084	27.37043990005747	0.0	760.0	760	0.5	1		621.027027027027	423.0	0.0	2343.0	22978.0	548.9639983382075	0.6739530928434434	0.9109258349896501
nascent_Set3Cell2.97814	ID4710114	4710114	290	275.59429931640625	53.95625516145172	27.598612711162247	0.0	844.0	844	0.5	1		678.4594594594595	359.0	64.0	3113.0	25103.0	740.6665764549373	0.6765064455651641	0.7392611133362126
nascent_Set3Cell2.97815	ID4507361	4507361	290	261.5359802246094	54.20194651069437	27.38516695430495	0.0	756.0	756	0.5	1		627.7027027027027	399.0	80.0	2438.0	23225.0	575.9818604813902	0.6834982807115245	0.8849116999832244
nascent_Set3Cell2.97816	ID4407013	4407013	290	191.17054748535156	54.3147214912682	27.314063567583588	0.0	705.0	705	0.5	1		474.6756756756757	334.0	88.0	1578.0	17563.0	383.87252326014965	0.6652682701350183	0.9879899996910925
nascent_Set3Cell2.97817	ID3227286	3227286	290	75.86746215820312	54.02791126446114	27.609526547098664	0.0	163.0	163	0.5	1		223.05405405405406	118.0	0.0	1219.0	8253.0	271.52398563437225	0.5523230262551069	0.5845786721430539
nascent_Set3Cell2.97818	ID3860117	3860117	290	181.01632690429688	53.12952100004936	27.451192064587126	0.0	455.0	455	0.5	1		480.0	221.0	33.0	2407.0	17760.0	593.9703041585684	0.7068125480810326	0.6693063174029422
nascent_Set3Cell2.97819	ID3440260	3440260	290	109.82537078857422	53.732239004050676	27.525788197562935	0.0	262.0	262	0.5	1		302.8378378378378	149.0	10.0	1619.0	11205.0	371.8910020656824	0.5833410327342294	0.6000293873905526
nascent_Set3Cell2.97820	ID4482805	4482805	290	263.7536926269531	54.19693383835156	27.37779420115734	0.0	742.0	742	0.5	1		594.1621621621622	355.0	52.0	2113.0	21984.0	536.68206569592	0.678928903844777	0.8953851691299686
nascent_Set3Cell2.97821	ID4886270	4886270	290	309.81829833984375	53.8215642328845	27.801727349093756	0.0	929.0	929	0.5	1		729.1621621621622	381.0	67.0	2846.0	26979.0	796.6463216897835	0.7111101692408693	0.7607596701706648
nascent_Set3Cell2.97822	ID4267769	4267769	290	183.45193481445312	53.11644542015971	27.285398094306483	0.0	644.0	644	0.5	1		450.18918918918916	335.0	8.0	1286.0	16657.0	359.65383340078535	0.566250615938917	0.9050817259143983
nascent_Set3Cell2.97823	ID3894915	3894915	290	237.14535522460938	53.00556935795393	27.382665304013827	0.0	471.0	471	0.5	1		510.2432432432432	256.0	0.0	2682.0	18879.0	649.9812991072814	0.7401796622923228	0.6678046761217785
nascent_Set3Cell2.97824	ID3042966	3042966	290	39.72447204589844	54.14578694137678	27.744285869182328	0.0	79.0	79	0.5	1		138.1891891891892	114.0	12.0	687.0	5113.0	145.22393394682226	0.35385947157033104	0.4974198408556938
nascent_Set3Cell2.97825	ID3782277	3782277	290	176.16258239746094	53.18028300874516	27.471690726496096	0.0	417.0	417	0.5	1		410.64864864864865	191.0	0.0	2071.0	15194.0	527.4295748784442	0.7235880014550699	0.6537230671930812
nascent_Set3Cell2.97826	ID4230909	4230909	290	221.61138916015625	52.90329035825761	27.34215035305278	0.0	625.0	625	0.5	1		486.9189189189189	294.0	19.0	1949.0	18016.0	499.83093688312795	0.6514454942885347	0.7685592463427513
nascent_Set3Cell2.97827	ID3165838	3165838	290	68.28575134277344	54.449519856822086	27.75747940917416	0.0	138.0	138	0.5	1		213.86486486486487	139.0	0.0	929.0	7913.0	221.87773937741304	0.5196766205443456	0.6592311217391151
nascent_Set3Cell2.97828	ID4746999	4746999	290	263.1732482910156	53.9146396351038	27.632753785573982	0.0	864.0	864	0.5	1		697.6216216216217	406.0	0.0	2711.0	25812.0	710.8169537523298	0.7021219394737935	0.8096811424121112
nascent_Set3Cell2.97829	ID4472571	4472571	290	258.15570068359375	54.22743339479128	27.36862757376228	0.0	738.0	738	0.5	1		593.1081081081081	398.0	117.0	2023.0	21945.0	492.72455590115254	0.6682138267872624	0.9643249234403709
nascent_Set3Cell2.97830	ID4480646	4480646	290	265.0915222167969	54.21747803161888	27.3637914798837	0.0	741.0	741	0.5	1		591.3243243243244	334.0	72.0	2250.0	21879.0	540.706330956404	0.6843217939522066	0.8886476331754709
nascent_Set3Cell2.97831	ID4300421	4300421	290	141.5579376220703	53.69533548071368	27.277695871308687	0.0	659.0	659	0.5	1		411.97297297297297	262.0	23.0	1642.0	15243.0	402.13143833042164	0.5659737228267445	0.7405297180982742
nascent_Set3Cell2.97832	ID3596019	3596019	290	150.38330078125	53.49958598142826	27.466979000656732	0.0	332.0	332	0.5	1		372.0	192.0	0.0	1724.0	13764.0	412.14789686335763	0.6434655168751725	0.7067804522114377
nascent_Set3Cell2.97833	ID4372101	4372101	290	162.09095764160156	54.40545790651016	27.297646736332915	0.0	691.0	691	0.5	1		412.8378378378378	292.0	25.0	1367.0	15275.0	340.96924865525415	0.6345303014713447	0.9400558754030802
nascent_Set3Cell2.97834	ID3749618	3749618	290	160.70556640625	53.182331433966155	27.46474998403965	0.0	404.0	404	0.5	1		420.35135135135135	208.0	0.0	2132.0	15553.0	544.5695148063803	0.6881078251957746	0.6292821770141342
nascent_Set3Cell2.97835	ID3008224	3008224	290	47.132225036621094	53.877807220505126	27.50453500721011	0.0	63.0	63	0.5	1		138.27027027027026	107.0	0.0	598.0	5116.0	134.69258179867066	0.40299841654284235	0.5897409549062173
nascent_Set3Cell2.97836	ID4789913	4789913	290	269.6620788574219	53.85137425254415	27.614537078961572	0.0	889.0	889	0.5	1		700.8648648648649	403.0	39.0	2694.0	25932.0	776.3179890483796	0.6847139517341866	0.7338505758764531
nascent_Set3Cell2.97837	ID4265616	4265616	290	167.21046447753906	53.08441414508741	27.27688092576447	0.0	643.0	643	0.5	1		414.2972972972973	351.0	0.0	1112.0	15329.0	320.2563092330947	0.580651637968771	0.9504382177129682
nascent_Set3Cell2.97838	ID4847259	4847259	290	339.54156494140625	53.86128010585424	27.70855117893061	0.0	912.0	912	0.5	1		754.4054054054054	418.0	9.0	3381.0	27913.0	857.8732896419384	0.7324432060456882	0.7435780991468295
nascent_Set3Cell2.97839	ID4744859	4744859	290	282.7287292480469	53.899028403176295	27.62620881476191	0.0	866.0	866	0.5	1		709.2702702702703	440.0	36.0	2751.0	26243.0	739.7650771490698	0.6862659326672969	0.7803946815569919
nascent_Set3Cell2.97840	ID3784428	3784428	290	183.9330291748047	53.167457724284546	27.472693331488422	0.0	420.0	420	0.5	1		430.1621621621622	181.0	0.0	2360.0	15916.0	575.1655082338143	0.7278302800152193	0.6300839351274593
nascent_Set3Cell2.97841	ID4884125	4884125	290	301.7392883300781	53.825436694578556	27.80126597980272	0.0	928.0	928	0.5	1		749.0	442.0	81.0	3143.0	27713.0	816.387095003889	0.7456468637249849	0.7837769466607462
nascent_Set3Cell2.97842	ID3442403	3442403	290	121.46334838867188	53.73450331019844	27.541289338927317	0.0	263.0	263	0.5	1		306.6216216216216	166.0	13.0	1449.0	11345.0	340.3957134597052	0.6431244264146582	0.7051365757103787
nascent_Set3Cell2.97843	ID3935972	3935972	290	216.2250213623047	52.93954681630644	27.40308805398591	0.0	490.0	490	0.5	1		499.2162162162162	182.0	0.0	2587.0	18471.0	671.7676985691116	0.7701650524488333	0.6466504856503121
nascent_Set3Cell2.97844	ID3477231	3477231	290	124.67361450195312	53.67187701292969	27.54620643788612	0.0	279.0	279	0.5	1		308.7027027027027	176.0	0.0	1624.0	11422.0	360.3665467937445	0.6580599009676417	0.6799722209078669
nascent_Set3Cell2.97845	ID3972839	3972839	290	235.46426391601562	52.8474252902067	27.380857463183577	0.0	508.0	508	0.5	1		510.27027027027026	232.0	15.0	2624.0	18880.0	662.4747227315607	0.7261259043717527	0.6480379055650258
nascent_Set3Cell2.97846	ID4837010	4837010	290	317.5940246582031	53.854920954518114	27.679172617752506	0.0	904.0	904	0.5	1		736.0	396.0	18.0	3347.0	27232.0	832.5389213457564	0.6980345179466703	0.7268313457793021
nascent_Set3Cell2.97847	ID4052705	4052705	290	266.3302917480469	52.70333880377864	27.442585714199964	0.0	544.0	544	0.5	1		658.3243243243244	369.0	0.0	2935.0	24358.0	689.9840599629841	0.6843829841700452	0.7753346579082635
nascent_Set3Cell2.97848	ID3229422	3229422	290	78.02043914794922	53.9898637057967	27.538311731490857	0.0	164.0	164	0.5	1		225.1081081081081	133.0	0.0	1163.0	8329.0	268.76805198119393	0.5775109587818679	0.6132412143284768
nascent_Set3Cell2.97849	ID4163292	4163292	290	255.31224060058594	52.770904470611384	27.316929152507047	0.0	595.0	595	0.5	1		531.0540540540541	282.0	0.0	2085.0	19649.0	545.2414320456757	0.6985466529796316	0.801120436528863
nascent_Set3Cell2.97850	ID3509969	3509969	290	117.06175994873047	53.64852531998629	27.495437889330177	0.0	293.0	293	0.5	1		299.43243243243245	134.0	0.0	1842.0	11079.0	406.26719044248455	0.6918018055717682	0.6027667536791257
nascent_Set3Cell2.97851	ID3862237	3862237	290	184.1614532470703	53.1333583267013	27.450082396572483	0.0	456.0	456	0.5	1		481.05405405405406	194.0	0.0	2360.0	17799.0	601.5403812964931	0.7293748181144252	0.6745602132738706
nascent_Set3Cell2.97852	ID4335274	4335274	290	154.19094848632812	54.0729584111457	27.308416494122927	0.0	674.0	674	0.5	1		416.2162162162162	271.0	103.0	1454.0	15400.0	359.57730857333144	0.6413964783149859	0.9046275061102368
nascent_Set3Cell2.97853	ID2973383	2973383	290	43.81108093261719	53.351162968442985	27.326168888887587	0.0	46.0	46	0.5	1		116.54054054054055	75.0	0.0	614.0	4312.0	125.14471502904028	0.3548789606858265	0.48783646925073126
nascent_Set3Cell2.97854	ID3333824	3333824	290	108.06844329833984	53.834629716201164	27.528119373759935	0.0	213.0	213	0.5	1		277.4594594594595	137.0	13.0	1320.0	10266.0	314.4650302581437	0.5343196499270682	0.614529128530712
nascent_Set3Cell2.97855	ID3264195	3264195	290	94.26805877685547	53.93805796165233	27.543791194981726	0.0	177.0	177	0.5	1		267.94594594594594	160.0	10.0	1218.0	9914.0	296.7396863269917	0.568506227285658	0.6545616121949096
nascent_Set3Cell2.97856	ID4126413	4126413	290	280.25469970703125	52.7655724197239	27.348770022894247	0.0	578.0	578	0.5	1		595.7567567567568	362.0	53.0	2340.0	22043.0	591.3240512896746	0.7124722163396121	0.8383354431833623
nascent_Set3Cell2.97857	ID3118811	3118811	290	69.62513732910156	54.53793909099232	27.877494895109518	0.0	113.0	113	0.5	1		196.78378378378378	142.0	0.0	790.0	7281.0	201.6100657671105	0.5029653447659879	0.6532752231676847
nascent_Set3Cell2.97858	ID4810429	4810429	290	247.84786987304688	53.87459032194574	27.625628951041346	0.0	892.0	892	0.5	1		701.4594594594595	403.0	0.0	2966.0	25954.0	780.0436096995046	0.6628365141751785	0.7169197763752226
nascent_Set3Cell2.97859	ID4089547	4089547	290	274.6523132324219	52.714508703106695	27.39102157275975	0.0	561.0	561	0.5	1		614.027027027027	333.0	56.0	2774.0	22719.0	673.8828816182661	0.7352982326261854	0.772186947736321
nascent_Set3Cell2.97860	ID4626096	4626096	290	299.2502136230469	54.129531440237486	27.501382385346965	0.0	805.0	805	0.5	1		715.2972972972973	388.0	99.0	2984.0	26466.0	716.0801035601496	0.680582560728439	0.8090510703202496
nascent_Set3Cell2.97861	ID3542720	3542720	290	132.9293212890625	53.58027798156985	27.514016066429175	0.0	310.0	310	0.5	1		352.7837837837838	180.0	0.0	1747.0	13053.0	426.41875187654676	0.6372481207995007	0.6440155857048896
nascent_Set3Cell2.97862	ID2938586	2938586	290	32.13265609741211	52.89498215072513	27.017335657127074	0.0	31.0	31	0.5	1		110.56756756756756	81.0	0.0	451.0	4091.0	105.46814699249263	0.34885733715251305	0.5422733706664876
nascent_Set3Cell2.97863	ID5035700	5035700	290	82.20199584960938	53.778731354072804	28.04152198938039	0.0	994.0	994	0.5	1		330.56756756756755	280.0	25.0	999.0	12231.0	206.11371464161078	0.3700637035289784	0.8664012642860365
nascent_Set3Cell2.97864	ID5031605	5031605	290	73.49500274658203	53.71533067101438	28.052647595585515	0.0	997.0	997	0.5	1		289.81081081081084	273.0	25.0	773.0	10723.0	174.1812334957532	0.3523019127836617	0.8669310434456201
nascent_Set3Cell2.97865	ID4857521	4857521	290	337.9789123535156	53.84573736635122	27.73390432185445	0.0	917.0	917	0.5	1		745.2162162162163	429.0	39.0	3580.0	27573.0	831.7749139686214	0.7060043477174484	0.741538520740249
nascent_Set3Cell2.97866	ID3712709	3712709	290	159.52735900878906	53.25924359590605	27.479658946459956	0.0	387.0	387	0.5	1		399.7027027027027	173.0	0.0	1942.0	14789.0	497.124948795285	0.7376896009616825	0.6826576800532185
nascent_Set3Cell2.97867	ID5017420	5017420	290	90.2738037109375	53.82798161928145	28.09496822882862	0.0	992.0	992	0.5	1		331.2432432432432	287.0	18.0	963.0	12256.0	209.54996823953277	0.35431745640467677	0.8271066217583347
nascent_Set3Cell2.97868	ID3770169	3770169	290	181.05880737304688	53.17861040900959	27.476874179105746	0.0	416.0	416	0.5	1		435.9189189189189	208.0	33.0	2092.0	16129.0	535.31726721317	0.7182141355413619	0.6807711176602386
nascent_Set3Cell2.97869	ID3409717	3409717	290	121.67188262939453	53.721096582118015	27.53438733609891	0.0	247.0	247	0.5	1		315.0810810810811	149.0	0.0	1496.0	11658.0	388.96532110333567	0.5872936075283177	0.5994313413253146
nascent_Set3Cell2.97870	ID4054847	4054847	290	284.1644592285156	52.73180722446361	27.434704655307	0.0	549.0	549	0.5	1		662.4594594594595	393.0	30.0	2834.0	24511.0	666.779348585197	0.7488284917394988	0.850829033463595
nascent_Set3Cell2.97871	ID3714877	3714877	290	138.29879760742188	53.26166762975454	27.459224823427675	0.0	391.0	391	0.5	1		400.6216216216216	197.0	0.0	1863.0	14823.0	492.13747804581726	0.6569541164495684	0.6455092897837349
nascent_Set3Cell2.97872	ID4937549	4937549	290	332.2874450683594	53.89982100146067	27.930970078542295	0.0	948.0	948	0.5	1		730.5675675675676	499.0	133.0	2551.0	27031.0	617.6692993531112	0.6924088777261279	0.9678135566067297
nascent_Set3Cell2.97873	ID4794191	4794191	290	268.90899658203125	53.83647915190355	27.623770954068853	0.0	883.0	883	0.5	1		696.8378378378378	337.0	46.0	2688.0	25783.0	759.4087068792957	0.6740629473619808	0.7389496009609952
nascent_Set3Cell2.97874	ID3544880	3544880	290	124.97514343261719	53.57040117899586	27.500322858584138	0.0	312.0	312	0.5	1		341.8378378378378	197.0	0.0	1610.0	12648.0	403.2195096631275	0.6319412825096865	0.656569629313979
nascent_Set3Cell2.97875	ID3800894	3800894	290	184.08383178710938	53.16430688574675	27.481241738512065	0.0	430.0	430	0.5	1		442.4864864864865	187.0	22.0	2220.0	16372.0	538.8145744554853	0.6757618584582923	0.6623263712414393
nascent_Set3Cell2.97876	ID3731248	3731248	290	141.98312377929688	53.21813281050776	27.455638482197116	0.0	394.0	394	0.5	1		382.2162162162162	160.0	5.0	1962.0	14142.0	525.6190601532601	0.7180303663918475	0.6078269819444739
nascent_Set3Cell2.97877	ID4128566	4128566	290	282.89617919921875	52.77458118512135	27.346878796460274	0.0	579.0	579	0.5	1		579.3513513513514	331.0	26.0	2268.0	21436.0	604.780778290605	0.6737156083494185	0.7712034846367556
nascent_Set3Cell2.97878	ID4716365	4716365	290	291.4280700683594	53.9534178332984	27.599908484459508	0.0	848.0	848	0.5	1		676.3783783783783	406.0	19.0	2732.0	25026.0	707.1395961254103	0.6752734536796644	0.7710961345331108
nascent_Set3Cell2.97879	ID3370808	3370808	290	107.50690460205078	53.80083570449462	27.521921361963923	0.0	231.0	231	0.5	1		311.27027027027026	180.0	0.0	1566.0	11517.0	361.0526776469551	0.5679941561922565	0.6245921131380279
nascent_Set3Cell2.97880	ID3825462	3825462	290	182.5508270263672	53.172557548531934	27.44938553003332	0.0	439.0	439	0.5	1		440.05405405405406	180.0	0.0	2226.0	16282.0	568.8940999843442	0.686508602465929	0.629741066291312
nascent_Set3Cell2.97881	ID4409171	4409171	290	166.64976501464844	54.28689575981498	27.316659239268162	0.0	710.0	710	0.5	1		469.8918918918919	330.0	94.0	1617.0	17386.0	369.93451250666453	0.6118791739598837	0.9643535519445057
nascent_Set3Cell2.97882	ID4863838	4863838	290	319.31231689453125	53.836376806112646	27.750577165034787	0.0	921.0	921	0.5	1		753.8648648648649	413.0	47.0	3451.0	27893.0	830.0790846580744	0.7459135334431524	0.7760144043006042
nascent_Set3Cell2.97883	ID3301158	3301158	290	117.25729370117188	53.87485481348912	27.56170629557559	0.0	198.0	198	0.5	1		276.02702702702703	154.0	0.0	1509.0	10213.0	327.5872645813874	0.6082782680322458	0.6373759922049211
nascent_Set3Cell2.97884	ID4015914	4015914	290	191.69947814941406	52.71539011248606	27.39650958639108	0.0	526.0	526	0.5	1		523.1891891891892	238.0	19.0	2767.0	19358.0	670.9145846379254	0.5913644634644906	0.5795715941290552
nascent_Set3Cell2.97885	ID4988756	4988756	290	133.81407165527344	53.899459132142674	28.14054487629475	0.0	977.0	977	0.5	1		441.27027027027026	370.0	81.0	1311.0	16327.0	308.8325372042849	0.47819455664818783	0.9244525919630928
nascent_Set3Cell2.97886	ID3120951	3120951	290	60.01580047607422	54.515970295891364	27.868944220469547	0.0	114.0	114	0.5	1		178.59459459459458	110.0	0.0	834.0	6608.0	193.25809735219943	0.40429831776082875	0.532112137182897
nascent_Set3Cell2.97887	ID4593502	4593502	290	280.8638916015625	54.178315934670756	27.47716054872805	0.0	794.0	794	0.5	1		627.7297297297297	335.0	49.0	2384.0	23226.0	623.1563763369267	0.7195834279559451	0.8430698377870602
nascent_Set3Cell2.97888	ID3157800	3157800	290	59.45137405395508	54.48413727127534	27.82290659938487	0.0	132.0	132	0.5	1		197.27027027027026	135.0	0.0	758.0	7299.0	197.028995137581	0.4598	0.6307207230260453
nascent_Set3Cell2.97889	ID4831059	4831059	290	308.215576171875	53.86156684427821	27.688873061984296	0.0	903.0	903	0.5	1		734.7837837837837	411.0	8.0	3338.0	27187.0	824.6714205985024	0.7357850251332789	0.7553767650703054
nascent_Set3Cell2.97890	ID3084084	3084084	290	66.64080047607422	54.50845500921632	27.88024970004748	0.0	101.0	101	0.5	1		187.45945945945945	113.0	0.0	836.0	6936.0	200.90055508393456	0.3640195372108986	0.49803552441062643
nascent_Set3Cell2.97891	ID4484964	4484964	290	262.756103515625	54.18207576840119	27.376736666538424	0.0	747.0	747	0.5	1		591.3783783783783	360.0	57.0	2264.0	21881.0	543.2148823517342	0.676974962444219	0.8789614061618363
nascent_Set3Cell2.97892	ID3612447	3612447	290	133.2643280029297	53.4679201793052	27.467624123144667	0.0	339.0	339	0.5	1		344.97297297297297	159.0	46.0	1729.0	12764.0	426.539400712713	0.6655230323435847	0.6463509030079382
nascent_Set3Cell2.97893	ID3335960	3335960	290	110.8209228515625	53.827509232256396	27.530036745280402	0.0	214.0	214	0.5	1		297.4864864864865	183.0	0.0	1503.0	11007.0	328.47168164949267	0.6125359737312525	0.6880523645776098
nascent_Set3Cell2.97894	ID3579674	3579674	290	133.24952697753906	53.49683453401064	27.45946190320552	0.0	327.0	327	0.5	1		346.1621621621622	188.0	10.0	1673.0	12808.0	412.3233974492402	0.623566995821122	0.6448883289730878
nascent_Set3Cell2.97895	ID3045150	3045150	290	37.88605499267578	54.14516351295881	27.677969765341132	0.0	80.0	80	0.5	1		137.40540540540542	126.0	0.0	618.0	5084.0	131.6106335326248	0.2969149164494865	0.47803903910564244
nascent_Set3Cell2.97896	ID3897098	3897098	290	228.1013641357422	52.99371065104419	27.411643780404326	0.0	472.0	472	0.5	1		503.8378378378378	241.0	11.0	2582.0	18642.0	640.0357851763496	0.7570590978112073	0.6783595329435336
nascent_Set3Cell2.97897	ID3645189	3645189	290	132.19802856445312	53.448311925872474	27.453903468637805	0.0	360.0	360	0.5	1		366.6756756756757	220.0	2.0	1515.0	13567.0	430.3146170764708	0.6271222404747477	0.6568376213713434
nascent_Set3Cell2.97898	ID4644722	4644722	290	324.7467346191406	54.05527217115431	27.52964217586978	0.0	815.0	815	0.5	1		695.972972972973	362.0	38.0	2822.0	25751.0	712.8509072140653	0.7308788296145875	0.8245222508146897
nascent_Set3Cell2.97899	ID4339573	4339573	290	155.95553588867188	54.112676065828474	27.290668912166613	0.0	676.0	676	0.5	1		411.6756756756757	306.0	65.0	1329.0	15232.0	358.1096242814524	0.6201181138398965	0.8800289301192958
nascent_Set3Cell2.97900	ID4269945	4269945	290	163.86839294433594	53.08984003846997	27.297444804188864	0.0	642.0	642	0.5	1		448.2432432432432	350.0	2.0	1472.0	16585.0	372.31583108710015	0.5843479458975361	0.8880822726008052
nascent_Set3Cell2.97901	ID4960119	4960119	290	201.3841094970703	53.92820223160395	28.108779928637762	0.0	968.0	968	0.5	1		534.5405405405405	407.0	32.0	1536.0	19778.0	404.7069306296838	0.5857616105921382	0.9757824619941416
nascent_Set3Cell2.97902	ID4032258	4032258	290	234.05828857421875	52.692144197045195	27.457126458547783	0.0	541.0	541	0.5	1		629.081081081081	393.0	32.0	2797.0	23276.0	669.4859295832213	0.7215951843491345	0.7876943913946123
nascent_Set3Cell2.97903	ID2940780	2940780	290	30.948732376098633	52.87858316370652	27.146368558318972	0.0	32.0	32	0.5	1		101.67567567567568	78.0	0.0	420.0	3762.0	97.03752254041103	0.32499106790592774	0.5140032169702947
nascent_Set3Cell2.97904	ID4986634	4986634	290	169.7041473388672	53.89257295965978	28.07684353119093	0.0	972.0	972	0.5	1		488.2162162162162	380.0	77.0	1442.0	18064.0	338.75213284569514	0.56553166365489	1.0412505115104371
nascent_Set3Cell2.97905	ID3680112	3680112	290	148.8606414794922	53.36677640804104	27.46277117852902	0.0	370.0	370	0.5	1		380.4054054054054	184.0	0.0	1927.0	14075.0	460.35110148302743	0.6472510555550555	0.649382321408193
nascent_Set3Cell2.97906	ID4069236	4069236	290	287.9685363769531	52.736532565839966	27.407475822734646	0.0	554.0	554	0.5	1		665.5675675675676	342.0	72.0	2808.0	24626.0	669.5849270066303	0.7353992848629323	0.8424424977105448
nascent_Set3Cell2.97907	ID4935431	4935431	290	302.7121887207031	53.88615929183234	27.948550019101564	0.0	950.0	950	0.5	1		676.8108108108108	400.0	52.0	2309.0	25042.0	589.3760277633475	0.6886107498213724	0.9365890238154796
nascent_Set3Cell2.97908	ID4839172	4839172	290	337.7431335449219	53.86118010860338	27.701665518888614	0.0	908.0	908	0.5	1		722.0	357.0	25.0	3199.0	26714.0	804.0344105405771	0.7355167512221052	0.761125575999548
nascent_Set3Cell2.97909	ID3479419	3479419	290	122.63874053955078	53.67107550162426	27.514484990282657	0.0	280.0	280	0.5	1		334.5945945945946	194.0	0.0	1725.0	12380.0	366.6210168143255	0.6311803354288131	0.7062899740193793
nascent_Set3Cell2.97910	ID3444583	3444583	290	109.10247039794922	53.71814349191782	27.57556848166235	0.0	266.0	266	0.5	1		283.18918918918916	142.0	0.0	1368.0	10478.0	352.1067418520379	0.6341762062545504	0.6242282021180967
nascent_Set3Cell2.97911	ID3010425	3010425	290	38.630035400390625	53.89207767807726	27.63101891783254	0.0	68.0	68	0.5	1		124.97297297297297	86.0	0.0	522.0	4624.0	133.53661305809365	0.42129747303088516	0.5548168093504532
nascent_Set3Cell2.97912	ID4302612	4302612	290	136.38967895507812	53.696365499978164	27.26822779978957	0.0	658.0	658	0.5	1		397.0810810810811	254.0	60.0	1528.0	14692.0	363.54881823937103	0.5441546006007978	0.7698001291553075
nascent_Set3Cell2.97913	ID3864431	3864431	290	185.51219177246094	53.12789222373097	27.470471618626938	0.0	458.0	458	0.5	1		473.1621621621622	209.0	3.0	2338.0	17507.0	610.2687710943212	0.7205937454964693	0.6494279938164637
nascent_Set3Cell2.97914	ID4898589	4898589	290	368.8382873535156	53.82523623407032	27.846524428833245	0.0	935.0	935	0.5	1		782.2162162162163	430.0	87.0	3238.0	28942.0	821.7089622357898	0.7483169366373582	0.8148997732281054
nascent_Set3Cell2.97915	ID4507411	4507411	290	275.23846435546875	54.20014460285093	27.379141098701844	0.0	754.0	754	0.5	1		632.9459459459459	399.0	92.0	2403.0	23419.0	571.197764251477	0.6999872618355869	0.9125456286617022
nascent_Set3Cell2.97916	ID3512172	3512172	290	139.03277587890625	53.6462818531029	27.517809166053418	0.0	295.0	295	0.5	1		332.1621621621622	149.0	0.0	1837.0	12290.0	410.4252884721133	0.6746238463836322	0.6520643540752108
nascent_Set3Cell2.97917	ID3938149	3938149	290	220.26414489746094	52.95770749709929	27.40026319441557	0.0	487.0	487	0.5	1		514.5945945945946	198.0	23.0	2813.0	19040.0	653.8648968275505	0.7422918613388518	0.6705960391919523
nascent_Set3Cell2.97918	ID4165476	4165476	290	245.6826629638672	52.79113532932255	27.322014382546286	0.0	596.0	596	0.5	1		542.918918918919	342.0	29.0	1824.0	20088.0	526.1586884823489	0.6709012012577636	0.828621167254283
nascent_Set3Cell2.97919	ID2948976	2948976	290	33.29781723022461	53.06922008642814	27.09938616395251	0.0	34.0	34	0.5	1		129.54054054054055	114.0	0.0	546.0	4793.0	105.35142107215223	0.3886580519529362	0.6882839704367458
nascent_Set3Cell2.97920	ID4337436	4337436	290	170.55673217773438	54.141969376094934	27.3311374819465	0.0	677.0	677	0.5	1		438.9189189189189	262.0	92.0	1592.0	16240.0	393.3883703287502	0.6133996540040293	0.848387667680502
nascent_Set3Cell2.97921	ID5033772	5033772	290	75.36339569091797	53.74233960633889	28.056933310096273	0.0	995.0	995	0.5	1		286.94594594594594	246.0	0.0	1013.0	10617.0	203.78596423507489	0.3082055489569418	0.6634684672129654
nascent_Set3Cell2.97922	ID3975006	3975006	290	231.650390625	52.84056658852456	27.376805348528723	0.0	509.0	509	0.5	1		506.27027027027026	203.0	6.0	2570.0	18732.0	624.1146906996719	0.6742564744262955	0.6533579105679024
nascent_Set3Cell2.97923	ID3192660	3192660	290	85.1268539428711	54.21586438486668	27.66162490442585	0.0	148.0	148	0.5	1		231.83783783783784	144.0	9.0	825.0	8578.0	212.19874247107666	0.44858885863255443	0.6766667708099604
nascent_Set3Cell2.97924	ID4374310	4374310	290	162.49127197265625	54.43641651847025	27.2665813386095	0.0	693.0	693	0.5	1		469.5405405405405	360.0	28.0	1499.0	17373.0	328.570438464925	0.5662843406414789	1.033328839190607
nascent_Set3Cell2.97925	ID3503966	3503966	290	129.49249267578125	53.65499814071927	27.48283913570307	0.0	292.0	292	0.5	1		302.3243243243243	130.0	0.0	1729.0	11186.0	374.9104377532537	0.5932879821078597	0.6005467565814482
nascent_Set3Cell2.97926	ID2975555	2975555	290	34.489295959472656	53.46280606696858	27.382847298674324	0.0	49.0	49	0.5	1		131.27027027027026	89.0	0.0	599.0	4857.0	136.34793089100495	0.33922265231454474	0.4877304632822019
nascent_Set3Cell2.97927	ID4628265	4628265	290	295.936279296875	54.08766116439087	27.50707371104476	0.0	810.0	810	0.5	1		674.4054054054054	412.0	33.0	2827.0	24953.0	682.1093289470806	0.7350374521255632	0.8377176451641116
nascent_Set3Cell2.97928	ID3266368	3266368	290	96.57552337646484	53.90103957206647	27.514457162140157	0.0	181.0	181	0.5	1		244.72972972972974	134.0	0.0	1173.0	9055.0	309.23369881123966	0.6688729985734159	0.6343811757132699
nascent_Set3Cell2.97929	ID3751758	3751758	290	149.2870635986328	53.19113922663429	27.43071738257143	0.0	408.0	408	0.5	1		415.1621621621622	197.0	0.0	2167.0	15361.0	517.3081777342697	0.7255607647993138	0.6749039180812223
nascent_Set3Cell2.97930	ID4446009	4446009	290	212.8482208251953	54.270239742868114	27.363470528864834	0.0	725.0	725	0.5	1		523.2972972972973	367.0	144.0	1832.0	19362.0	393.0344107683805	0.6352077763092983	1.0344053893069967
nascent_Set3Cell2.97931	ID4558648	4558648	290	250.2244415283203	54.16118072924699	27.427568122547093	0.0	779.0	779	0.5	1		605.1081081081081	399.0	88.0	2230.0	22389.0	563.0636328645766	0.6990479387207463	0.88431464356387
nascent_Set3Cell2.97932	ID4091712	4091712	290	267.54351806640625	52.717164858454105	27.392598593519065	0.0	562.0	562	0.5	1		618.3243243243244	295.0	0.0	2562.0	22878.0	668.3831259113316	0.7406806419847741	0.7872863920546479
nascent_Set3Cell2.97933	ID4888373	4888373	290	320.6363220214844	53.82476432653464	27.825380008730907	0.0	930.0	930	0.5	1		746.4324324324324	394.0	27.0	3205.0	27618.0	830.6897916972556	0.7380663724779774	0.7631513642677429
nascent_Set3Cell2.97934	ID3614645	3614645	290	135.7030792236328	53.494963057817905	27.47410647273297	0.0	338.0	338	0.5	1		340.7567567567568	176.0	0.0	1715.0	12608.0	410.569279943877	0.6334698677509693	0.6437286743210459
nascent_Set3Cell2.97935	ID3372982	3372982	290	114.47417449951172	53.81590003285321	27.526124121546616	0.0	230.0	230	0.5	1		292.97297297297297	157.0	0.0	1587.0	10840.0	378.14727337422437	0.6692158375321854	0.6212269589282543
nascent_Set3Cell2.97936	ID3547056	3547056	290	143.23878479003906	53.568629871498935	27.503315711877107	0.0	309.0	309	0.5	1		337.7837837837838	182.0	0.0	1672.0	12498.0	428.5063940359931	0.6641363478652756	0.629187126757461
nascent_Set3Cell2.97937	ID3977146	3977146	290	212.18368530273438	52.86314813563652	27.364174415720722	0.0	506.0	506	0.5	1		493.94594594594594	255.0	0.0	2521.0	18276.0	632.0021073253346	0.6887768588212348	0.6375249308855403
nascent_Set3Cell2.97938	ID3086248	3086248	290	49.277976989746094	54.43221712261566	27.78280599474998	0.0	100.0	100	0.5	1		163.13513513513513	123.0	0.0	792.0	6036.0	153.31017255553857	0.4533163247588201	0.6638160327090045
nascent_Set3Cell2.97939	ID3268537	3268537	290	110.75403594970703	53.881758181559974	27.534838749727193	0.0	184.0	184	0.5	1		270.2972972972973	154.0	0.0	1182.0	10001.0	312.00034409390435	0.6046456016279353	0.6528875602452364
nascent_Set3Cell2.97940	ID3047332	3047332	290	51.79964065551758	54.275782012262354	27.729826395050925	0.0	83.0	83	0.5	1		133.1081081081081	70.0	0.0	600.0	4925.0	158.04127164618595	0.3794793690807555	0.46337964346464083
nascent_Set3Cell2.97941	ID4939712	4939712	290	266.1470031738281	53.89721241034866	28.003858056531115	0.0	960.0	960	0.5	1		652.2432432432432	517.0	57.0	1974.0	24133.0	486.2107113750743	0.6698599053438761	1.0762644835330273
nascent_Set3Cell2.97942	ID3889078	3889078	290	200.59432983398438	53.040464449903766	27.400620964964958	0.0	467.0	467	0.5	1		470.05405405405406	194.0	0.0	2467.0	17392.0	627.9767310774937	0.7247979372241781	0.6290902743740413
nascent_Set3Cell2.97943	ID4560842	4560842	290	257.4251403808594	54.190505971325216	27.424410117699647	0.0	776.0	776	0.5	1		629.7027027027027	362.0	102.0	2240.0	23299.0	567.1711903465823	0.686665706077951	0.9039985496418171
nascent_Set3Cell2.97944	ID3303330	3303330	290	110.03591918945312	53.84476872549445	27.534550784833655	0.0	201.0	201	0.5	1		265.7027027027027	130.0	0.0	1199.0	9831.0	307.7286742195744	0.6000588427232599	0.6476134915592618
nascent_Set3Cell2.97945	ID3137471	3137471	290	56.677974700927734	54.50022041471579	27.816284840287985	0.0	122.0	122	0.5	1		212.0	156.0	0.0	829.0	7844.0	189.38628954247628	0.3450463640800391	0.5743247361358521
nascent_Set3Cell2.97946	ID4202452	4202452	290	231.97154235839844	52.81481694265647	27.29767759982021	0.0	613.0	613	0.5	1		518.7027027027027	312.0	0.0	1822.0	19192.0	510.7236622275878	0.6640194216522743	0.8105595336357453
nascent_Set3Cell2.97947	ID3159972	3159972	290	52.92610168457031	54.44409521208869	27.809288902473448	0.0	133.0	133	0.5	1		209.0	163.0	27.0	842.0	7733.0	208.46062777736552	0.44142710302065713	0.6140709483103387
nascent_Set3Cell2.97948	ID3194796	3194796	290	83.2091064453125	54.3823511141202	27.69818183680512	0.0	144.0	144	0.5	1		217.48648648648648	129.0	0.0	1051.0	8047.0	239.79755600895493	0.4947725078655739	0.6004100854826664
nascent_Set3Cell2.97949	ID4587493	4587493	290	256.7877502441406	54.15942550505014	27.460898710584427	0.0	791.0	791	0.5	1		629.027027027027	356.0	0.0	2617.0	23274.0	631.0760425427917	0.7027543794732111	0.8227524097210959
nascent_Set3Cell2.97950	ID2889614	2889614	290	25.876773834228516	52.56266856282817	26.841363227788285	0.0	14.0	14	0.5	1		99.70270270270271	71.0	0.0	372.0	3689.0	105.06264397567368	0.2679950688933764	0.40114172649956065
nascent_Set3Cell2.97951	ID3788701	3788701	290	180.72537231445312	53.167631075793985	27.468019732967026	0.0	421.0	421	0.5	1		450.97297297297297	225.0	0.0	2290.0	16686.0	554.2410970811293	0.6891836776411017	0.6639569055420251
nascent_Set3Cell2.97952	ID4130715	4130715	290	270.4189758300781	52.76046645046688	27.348914655713486	0.0	580.0	580	0.5	1		570.6486486486486	329.0	14.0	2420.0	21114.0	578.6029254552255	0.7031487048705801	0.814353141779219
nascent_Set3Cell2.97953	ID4845549	4845549	290	346.9001159667969	53.85505480750393	27.711394534529862	0.0	911.0	911	0.5	1		745.2162162162163	388.0	19.0	3474.0	27573.0	846.3710486258093	0.7448738559045124	0.7517443782933241
nascent_Set3Cell2.97954	ID4526051	4526051	290	256.9664611816406	54.18816257295519	27.38667792669674	0.0	761.0	761	0.5	1		606.9459459459459	384.0	30.0	2404.0	22457.0	579.4780192334949	0.6882972871184209	0.8540242031835262
nascent_Set3Cell2.97955	ID4595681	4595681	290	278.5889587402344	54.168864329404954	27.475385421511845	0.0	796.0	796	0.5	1		657.8108108108108	408.0	31.0	2685.0	24339.0	680.6972666088566	0.7060786469219212	0.7998913973115158
nascent_Set3Cell2.97956	ID3647376	3647376	290	151.56744384765625	53.417058046070274	27.448249885725772	0.0	357.0	357	0.5	1		376.8378378378378	180.0	0.0	1621.0	13943.0	441.4294025293483	0.6931360752602485	0.6989560712242038
nascent_Set3Cell2.97957	ID4245482	4245482	290	196.31768798828125	52.95285378748338	27.330032375770553	0.0	632.0	632	0.5	1		467.81081081081084	295.0	0.0	1956.0	17309.0	440.6130097084337	0.5755968982341958	0.775740134528427
nascent_Set3Cell2.97958	ID3717012	3717012	290	149.1432342529297	53.2674944877145	27.47768064506881	0.0	389.0	389	0.5	1		402.5135135135135	185.0	0.0	1940.0	14893.0	498.5369495735397	0.6885248224940123	0.6584537290451948
nascent_Set3Cell2.97959	ID3827607	3827607	290	190.97335815429688	53.153235089781425	27.440566093534745	0.0	440.0	440	0.5	1		469.4054054054054	240.0	22.0	2235.0	17368.0	562.6727122236167	0.7002655441207063	0.6871763940308897
nascent_Set3Cell2.97960	ID3411866	3411866	290	105.5093994140625	53.762229480765015	27.562987330495986	0.0	248.0	248	0.5	1		282.94594594594594	131.0	0.0	1394.0	10469.0	365.6809436551931	0.6390613427110744	0.6033627331871503
nascent_Set3Cell2.97961	ID3231617	3231617	290	88.44267272949219	54.00297874319774	27.592217454658968	0.0	161.0	161	0.5	1		237.83783783783784	145.0	4.0	996.0	8800.0	256.9346559291242	0.5387266666946883	0.6481794381241476
nascent_Set3Cell2.97962	ID4487157	4487157	290	252.8992156982422	54.19334882669861	27.380842892855206	0.0	745.0	745	0.5	1		591.6216216216217	389.0	108.0	2312.0	21890.0	536.589712461504	0.676104090204639	0.8894965510151123
nascent_Set3Cell2.97963	ID3886991	3886991	290	198.59719848632812	53.01325462163433	27.397793633448526	0.0	469.0	469	0.5	1		490.3783783783784	218.0	29.0	2684.0	18144.0	628.1481314746347	0.7228826283835513	0.6551056315527627
nascent_Set3Cell2.97964	ID3899277	3899277	290	217.06654357910156	52.98453348543984	27.395736430301962	0.0	474.0	474	0.5	1		494.56756756756755	205.0	0.0	2625.0	18299.0	629.8328499839612	0.7320515766744558	0.6637601582603989
nascent_Set3Cell2.97965	ID4018059	4018059	290	213.13433837890625	52.69158501227334	27.43657723967284	0.0	532.0	532	0.5	1		580.5675675675676	317.0	38.0	2654.0	21481.0	659.9956456312816	0.6364204383347513	0.6842123670683498
nascent_Set3Cell2.97966	ID3354507	3354507	290	125.62061309814453	53.80647226083406	27.542218743236678	0.0	223.0	223	0.5	1		298.35135135135135	152.0	25.0	1628.0	11039.0	355.7838151506096	0.6358128652970965	0.6518797779772391
nascent_Set3Cell2.97967	ID3338122	3338122	290	117.89102935791016	53.83035246553217	27.536004210236317	0.0	215.0	215	0.5	1		289.0810810810811	161.0	0.0	1286.0	10696.0	319.8831712410693	0.624602478562139	0.694888084595385
nascent_Set3Cell2.97968	ID3641228	3641228	290	124.0311279296875	53.446714231288716	27.469121290387825	0.0	355.0	355	0.5	1		358.97297297297297	165.0	0.0	1631.0	13282.0	457.3275926805937	0.6763068842718808	0.6333658189808073
nascent_Set3Cell2.97969	ID3954561	3954561	290	202.61293029785156	52.89216286192058	27.399064522678902	0.0	497.0	497	0.5	1		471.18918918918916	178.0	13.0	2361.0	17434.0	630.8047698437747	0.754967598933354	0.6426722609455368
nascent_Set3Cell2.97970	ID3166093	3166093	290	76.78105163574219	54.417363410837886	27.71480103351096	0.0	140.0	140	0.5	1		215.51351351351352	140.0	0.0	908.0	7974.0	201.08464519832071	0.5297996935958583	0.7423397681653293
nascent_Set3Cell2.97971	ID4341757	4341757	290	171.93626403808594	54.07873882674342	27.320834813767522	0.0	675.0	675	0.5	1		447.4594594594595	296.0	69.0	1497.0	16556.0	356.71694307598773	0.6109654149689142	0.9514596201265043
nascent_Set3Cell2.97972	ID3446773	3446773	290	117.83218383789062	53.71843992699739	27.524754165830792	0.0	265.0	265	0.5	1		281.86486486486484	146.0	0.0	1342.0	10429.0	338.02992653200283	0.6565320251515462	0.6609549617832572
nascent_Set3Cell2.97973	ID3514356	3514356	290	126.98990631103516	53.64948914125693	27.516468748148284	0.0	297.0	297	0.5	1		314.72972972972974	123.0	1.0	1903.0	11645.0	426.946304758745	0.6611003136817071	0.5867674423596473
nascent_Set3Cell2.97974	ID5017486	5017486	290	93.0400390625	53.83632806074477	28.11144033218187	0.0	990.0	990	0.5	1		324.81081081081084	263.0	0.0	995.0	12018.0	215.54167395938356	0.37406856095002944	0.8204876073412962
nascent_Set3Cell2.97975	ID4233091	4233091	290	206.27127075195312	52.89553193288297	27.317339508052093	0.0	627.0	627	0.5	1		488.43243243243245	316.0	8.0	2059.0	18072.0	493.8424479156924	0.6396705981498954	0.7716952958971922
nascent_Set3Cell2.97976	ID3528689	3528689	290	141.7218475341797	53.6219685506386	27.525926503447312	0.0	300.0	300	0.5	1		337.94594594594594	157.0	0.0	1871.0	12504.0	421.9905834880117	0.6903644949831733	0.6541427951079906
nascent_Set3Cell2.97977	ID3790847	3790847	290	180.82911682128906	53.147093841525155	27.462448438713754	0.0	424.0	424	0.5	1		430.18918918918916	172.0	0.0	2559.0	15917.0	584.03633057836	0.70327604532691	0.6082616147270964
nascent_Set3Cell2.97978	ID4552578	4552578	290	255.29444885253906	54.171126824308665	27.45125685120326	0.0	780.0	780	0.5	1		616.4594594594595	439.0	79.0	2397.0	22809.0	594.5069663452507	0.6703001122036523	0.8322472151897935
nascent_Set3Cell2.97979	ID2977764	2977764	290	44.05533218383789	53.554750361388884	27.421313613792144	0.0	51.0	51	0.5	1		118.48648648648648	54.0	0.0	663.0	4384.0	151.56124937566435	0.3799411324066858	0.430493296537698
nascent_Set3Cell2.97980	ID3901418	3901418	290	203.40126037597656	52.99766944916124	27.389850171876077	0.0	473.0	473	0.5	1		475.8378378378378	201.0	0.0	2634.0	17606.0	644.8869631146183	0.7548276294995022	0.634773366529216
nascent_Set3Cell2.97981	ID4020206	4020206	290	192.32492065429688	52.68683652292985	27.455086828731996	0.0	531.0	531	0.5	1		596.8378378378378	276.0	58.0	2565.0	22083.0	645.8280005592095	0.6484795238525907	0.7270799758790529
nascent_Set3Cell2.97982	ID4304793	4304793	290	145.7978057861328	53.736517772185586	27.28077097491349	0.0	660.0	660	0.5	1		427.3243243243243	267.0	50.0	1519.0	15811.0	399.88359792806193	0.5894829944466732	0.7926280081284051
nascent_Set3Cell2.97983	ID3866599	3866599	290	184.97447204589844	53.11132160083052	27.465725978914985	0.0	460.0	460	0.5	1		471.86486486486484	217.0	21.0	2472.0	17459.0	605.2667530455827	0.6841343719101937	0.6333816667375972
nascent_Set3Cell2.97984	ID4376479	4376479	290	170.69198608398438	54.3980692250037	27.29055315178522	0.0	692.0	692	0.5	1		435.1081081081081	320.0	44.0	1495.0	16099.0	342.9093485475736	0.6522818231295336	1.0018414542236933
nascent_Set3Cell2.97985	ID4890516	4890516	290	314.2069091796875	53.822548008504576	27.82850218712784	0.0	931.0	931	0.5	1		730.3243243243244	370.0	38.0	3372.0	27022.0	798.0047011158538	0.7337525170766376	0.7746451584885246
nascent_Set3Cell2.97986	ID4093921	4093921	290	270.2630310058594	52.70968335917918	27.394817693600032	0.0	563.0	563	0.5	1		634.4324324324324	310.0	45.0	2551.0	23474.0	663.8642155566879	0.7126577492049839	0.7953284909284875
nascent_Set3Cell2.97987	ID3682271	3682271	290	164.3810577392578	53.35530321335121	27.47164298548264	0.0	373.0	373	0.5	1		359.02702702702703	172.0	0.0	1565.0	13284.0	428.51445499322205	0.6954149516607638	0.6873211010622399
nascent_Set3Cell2.97988	ID3940310	3940310	290	186.2605438232422	52.90168373147522	27.38311081117548	0.0	493.0	493	0.5	1		502.43243243243245	188.0	23.0	2629.0	18590.0	653.0488981411448	0.7559015643050722	0.6624102418939888
nascent_Set3Cell2.97989	ID4630445	4630445	290	299.09130859375	54.11485751652787	27.49482950224791	0.0	807.0	807	0.5	1		680.9459459459459	389.0	16.0	2785.0	25195.0	705.2592094773046	0.7131466028729405	0.8038558129526403
nascent_Set3Cell2.97990	ID4448168	4448168	290	198.57052612304688	54.25500767706815	27.349211924086088	0.0	726.0	726	0.5	1		503.18918918918916	350.0	69.0	1679.0	18618.0	376.0737839719634	0.6488993482397535	1.0531044047714953
nascent_Set3Cell2.97991	ID3123139	3123139	290	49.402626037597656	54.54235113266596	27.937108303384218	0.0	118.0	118	0.5	1		167.86486486486487	105.0	0.0	934.0	6211.0	194.80662237234165	0.4197523130671397	0.5095262903556624
nascent_Set3Cell2.97992	ID4057040	4057040	290	246.9879150390625	52.72324403357495	27.4385118762356	0.0	543.0	543	0.5	1		622.8378378378378	390.0	84.0	2749.0	23045.0	660.9780847566192	0.714554699952212	0.7854201858094679
nascent_Set3Cell2.97993	ID2901955	2901955	290	25.27837371826172	52.49316493716	26.778247908060575	0.0	12.0	12	0.5	1		80.97297297297297	53.0	0.0	395.0	2996.0	95.07175257739881	0.23766491957346825	0.3271000284512039
nascent_Set3Cell2.97994	ID4796326	4796326	290	282.8634338378906	53.845672102371296	27.602412650652525	0.0	885.0	885	0.5	1		728.0	393.0	43.0	2835.0	26936.0	785.4247258649298	0.7084767180783248	0.7687291044841369
nascent_Set3Cell2.97995	ID3581892	3581892	290	154.3785400390625	53.49349875239597	27.467644079001506	0.0	326.0	326	0.5	1		360.2972972972973	189.0	5.0	1816.0	13331.0	409.2454347037067	0.6681574422670378	0.7052594748752276
nascent_Set3Cell2.97996	ID4542390	4542390	290	241.22451782226562	54.17556413378509	27.41596706822676	0.0	770.0	770	0.5	1		610.5945945945946	437.0	69.0	2294.0	22592.0	536.3631367034972	0.6862811238869396	0.9266081256124481
nascent_Set3Cell2.97997	ID4411318	4411318	290	177.97824096679688	54.30269743175999	27.323696586995755	0.0	707.0	707	0.5	1		469.5135135135135	374.0	60.0	1364.0	17372.0	361.9999709654394	0.6324788371345997	1.0050044740786015
nascent_Set3Cell2.97998	ID2942939	2942939	290	29.175390243530273	52.997704461030224	27.194807163150514	0.0	33.0	33	0.5	1		117.10810810810811	106.0	0.0	456.0	4333.0	102.4469466449678	0.36284647139768034	0.6086868388982987
nascent_Set3Cell2.97999	ID4775857	4775857	290	284.0664367675781	53.86619697577522	27.60446417519643	0.0	880.0	880	0.5	1		728.1081081081081	379.0	65.0	2627.0	26940.0	734.2228614053163	0.6900200352690707	0.80978141983625
nascent_Set3Cell2.98000	ID3166153	3166153	290	70.78968811035156	54.446815390150185	27.74291863646482	0.0	137.0	137	0.5	1		222.86486486486487	145.0	0.0	854.0	8246.0	215.7735647182741	0.43757270974771595	0.6287728404065566
nascent_Set3Cell2.98001	ID3768260	3768260	290	160.9617156982422	53.17509894730639	27.46822740125038	0.0	410.0	410	0.5	1		393.05405405405406	166.0	0.0	1935.0	14543.0	516.4965282203392	0.6629214965581012	0.6067436275143514
nascent_Set3Cell2.98781	ID3164209	3164209	480	80.18205261230469	17.874043192478773	4.638673827213755	0.0	140.0	140	0.5	1		230.45945945945945	161.0	5.0	852.0	8527.0	221.67626477899333	0.5226445838262538	0.7136959819184567
nascent_Set3Cell2.98782	ID2925096	2925096	480	32.69634246826172	20.915459467728148	6.665745196869741	0.0	27.0	27	0.5	1		148.32432432432432	152.0	0.0	302.0	5488.0	61.375010320910675	0.3156424323452123	1.1596002639893672
nascent_Set3Cell2.98783	ID2933290	2933290	480	32.532447814941406	20.882121960472073	6.736128641241956	0.0	28.0	28	0.5	1		149.83783783783784	127.0	0.0	313.0	5544.0	78.02937962129447	0.26670862841117676	0.8086371252557508
nascent_Set3Cell2.98784	ID3016227	3016227	480	52.10633850097656	20.063519549466537	6.13154538239527	0.0	66.0	66	0.5	1		169.8918918918919	100.0	0.0	738.0	6286.0	165.25128740190797	0.2811915435682614	0.4512798984628254
nascent_Set3Cell2.98785	ID3053119	3053119	480	63.50568389892578	19.380899137607557	5.544019386809612	0.0	85.0	85	0.5	1		169.64864864864865	77.0	0.0	862.0	6277.0	204.9656090686945	0.5001373040831592	0.5518965011193182
nascent_Set3Cell2.98786	ID3280939	3280939	480	84.67510223388672	16.796245809431174	4.669869585951406	0.0	190.0	190	0.5	1		289.9189189189189	241.0	116.0	785.0	10727.0	163.96178050224225	0.42548580657691637	1.055567733789023
nascent_Set3Cell2.98787	ID3024911	3024911	480	51.85161590576172	20.00165096646827	6.035136730357597	0.0	71.0	71	0.5	1		197.56756756756758	151.0	10.0	639.0	7310.0	159.7008558629645	0.35735812943680284	0.6513998028812754
nascent_Set3Cell2.98788	ID3289616	3289616	480	74.20291900634766	16.729358280855326	4.680397828956975	0.0	196.0	196	0.5	1		266.2972972972973	218.0	53.0	807.0	9853.0	177.8526020277692	0.35087548150823805	0.7778112732596381
nascent_Set3Cell2.98789	ID3263509	3263509	480	100.98668670654297	17.055962172131093	4.708015420437694	0.0	177.0	177	0.5	1		291.1081081081081	209.0	63.0	826.0	10771.0	203.96933099853024	0.48622088248444706	0.9338339827415783
nascent_Set3Cell2.98790	ID3154965	3154965	480	72.72390747070312	18.1118864352792	4.6898720770028755	0.0	131.0	131	0.5	1		189.16216216216216	112.0	0.0	814.0	6999.0	186.0420372916821	0.4649611921013624	0.6454219995041531
nascent_Set3Cell2.98791	ID3163669	3163669	480	80.72872924804688	17.93040555556455	4.665236652227655	0.0	138.0	138	0.5	1		221.13513513513513	151.0	0.0	871.0	8182.0	202.833697912869	0.511038976029094	0.7374388199129348
nascent_Set3Cell2.98792	ID3224086	3224086	480	102.3255615234375	17.39789796773281	4.658942231219837	0.0	159.0	159	0.5	1		267.81081081081084	169.0	20.0	1098.0	9909.0	258.42340772007793	0.5171216768577467	0.7064778992202787
nascent_Set3Cell2.98793	ID3272217	3272217	480	91.2264633178711	16.87660107452512	4.737194331330082	0.0	185.0	185	0.5	1		290.97297297297297	249.0	56.0	815.0	10766.0	202.5526661947025	0.4725571724204597	0.9219914140616895
nascent_Set3Cell2.98794	ID3172379	3172379	480	74.38105010986328	17.821510021874072	4.5956180335018475	0.0	141.0	141	0.5	1		221.86486486486487	152.0	11.0	873.0	8209.0	197.668797369371	0.5094849367287798	0.7576750251525427
nascent_Set3Cell2.98795	ID2944512	2944512	480	30.63981056213379	20.869739203154573	6.590988275004847	0.0	37.0	37	0.5	1		149.2972972972973	126.0	10.0	359.0	5524.0	81.92064753462643	0.25455256164165185	0.7395664055285974
nascent_Set3Cell2.98796	ID3017729	3017729	480	62.145713806152344	20.059476565820606	6.126039488727967	0.0	67.0	67	0.5	1		203.54054054054055	141.0	0.0	797.0	7531.0	188.43457376126227	0.40632900482647666	0.6241819708015972
nascent_Set3Cell2.98797	ID3109406	3109406	480	77.98450469970703	18.71711379968514	5.10684862085588	0.0	108.0	108	0.5	1		219.43243243243242	153.0	0.0	990.0	8119.0	231.84915361076918	0.5221606498390184	0.6493352022348043
nascent_Set3Cell2.98798	ID3208198	3208198	480	69.50357818603516	17.493004219597008	4.621178158971209	0.0	154.0	154	0.5	1		226.7027027027027	156.0	0.0	838.0	8388.0	206.24875283998213	0.4839047690329254	0.7168845717639961
nascent_Set3Cell2.98799	ID3146247	3146247	480	77.7945327758789	18.193403248886586	4.777574167104403	0.0	129.0	129	0.5	1		218.05405405405406	156.0	0.0	804.0	8068.0	203.3622856362979	0.49679260765635586	0.7117660056458676
nascent_Set3Cell2.98800	ID3333130	3333130	480	61.37934494018555	16.545203841925005	4.756024622428838	0.0	213.0	213	0.5	1		303.05405405405406	272.0	47.0	697.0	11213.0	175.96447652011184	0.1490908732592828	0.4469117521376782
nascent_Set3Cell2.98801	ID3174515	3174515	480	69.95204162597656	17.86452163760739	4.61922509510694	0.0	139.0	139	0.5	1		226.32432432432432	173.0	0.0	815.0	8374.0	213.16647824516744	0.5287352286530779	0.7344264203447416
nascent_Set3Cell2.98802	ID3300471	3300471	480	79.99609375	16.69874027666847	4.678423324183978	0.0	198.0	198	0.5	1		291.8918918918919	249.0	38.0	842.0	10800.0	188.3672216979648	0.36484681016271353	0.828463423857143
nascent_Set3Cell2.98803	ID3157111	3157111	480	66.9803695678711	18.060955961789254	4.724199672021724	0.0	132.0	132	0.5	1		201.94594594594594	143.0	0.0	917.0	7472.0	202.83079236232925	0.5280358900292693	0.6881151738372233
nascent_Set3Cell2.98804	ID3128936	3128936	480	80.74887084960938	18.332483388774264	4.922286655470948	0.0	121.0	121	0.5	1		224.8918918918919	140.0	0.0	943.0	8321.0	231.87553938646863	0.5378863002256936	0.6784457266653333
nascent_Set3Cell2.98805	ID2955365	2955365	480	40.07945251464844	20.776430953315952	6.626550887273173	0.0	38.0	38	0.5	1		141.54054054054055	153.0	0.0	330.0	5237.0	81.6403340521347	0.2917446858972459	0.7831272624257418
nascent_Set3Cell2.98806	ID3200632	3200632	480	92.51342010498047	17.56455114200114	4.581009418290437	0.0	151.0	151	0.5	1		237.27027027027026	171.0	10.0	1088.0	8779.0	232.61719252509747	0.6002089173716021	0.7651688260196859
nascent_Set3Cell2.98807	ID3317886	3317886	480	72.8833236694336	16.544082927424363	4.735211590960334	0.0	208.0	208	0.5	1		319.05405405405406	276.0	68.0	796.0	11805.0	175.22968196467582	0.18411439533460552	0.5662140938686213
nascent_Set3Cell2.98808	ID3237502	3237502	480	88.32691192626953	17.140706441375503	4.718254564277296	0.0	171.0	171	0.5	1		278.6216216216216	226.0	34.0	915.0	10309.0	195.00361127017214	0.4974374302093422	0.9492747597404164
nascent_Set3Cell2.98809	ID3035775	3035775	480	50.99997329711914	19.688489941875538	5.808435530612134	0.0	77.0	77	0.5	1		189.40540540540542	141.0	0.0	1051.0	7008.0	204.73552851578214	0.40941956818115893	0.5374739869906767
nascent_Set3Cell2.98810	ID3044477	3044477	480	51.58718490600586	19.503761039522796	5.758154350756165	0.0	80.0	80	0.5	1		191.35135135135135	137.0	5.0	937.0	7080.0	189.48676532738173	0.37994366429466986	0.5560841251288994
nascent_Set3Cell2.98811	ID3092092	3092092	480	84.14642333984375	18.866962715640295	5.208533594480773	0.0	102.0	102	0.5	1		215.9189189189189	127.0	4.0	1064.0	7989.0	244.92270644456818	0.6203130027789966	0.6749997477681047
nascent_Set3Cell2.98812	ID2937973	2937973	480	39.996341705322266	20.88284306351845	6.636363484969071	0.0	31.0	31	0.5	1		177.72972972972974	156.0	29.0	421.0	6576.0	96.02246515172277	0.32136850392940125	0.9003193517192527
nascent_Set3Cell2.98813	ID2946677	2946677	480	28.401893615722656	20.77366796921418	6.652190368422377	0.0	36.0	36	0.5	1		124.5945945945946	116.0	0.0	387.0	4610.0	87.28989360473254	0.2292308974252146	0.5323593909395622
nascent_Set3Cell2.98814	ID2964598	2964598	480	49.59551239013672	20.724365446981647	6.567731187417932	0.0	43.0	43	0.5	1		186.86486486486487	160.0	25.0	546.0	6914.0	115.38923552773748	0.35249373650432986	0.8441283622154894
nascent_Set3Cell2.98815	ID3254893	3254893	480	91.44173431396484	16.939347396807683	4.721779155997882	0.0	182.0	182	0.5	1		309.1081081081081	264.0	98.0	790.0	11437.0	177.84306186819506	0.44302851485917266	1.067235425473515
nascent_Set3Cell2.98816	ID2980467	2980467	480	35.630619049072266	20.76237899545854	6.58828012471841	0.0	48.0	48	0.5	1		166.16216216216216	135.0	0.0	590.0	6148.0	125.32701967996312	0.3343336439304693	0.6644052623733141
nascent_Set3Cell2.98817	ID3326573	3326573	480	60.33968734741211	16.540105539002255	4.7056097138700155	0.0	211.0	211	0.5	1		310.56756756756755	267.0	118.0	902.0	11491.0	184.06724926572966	0.165650556678064	0.4795502241523689
nascent_Set3Cell2.98818	ID3272784	3272784	480	83.35452270507812	16.838515678870724	4.673731956812435	0.0	188.0	188	0.5	1		296.2162162162162	246.0	12.0	825.0	10960.0	175.42901938060544	0.4546289856367128	1.055461203410193
nascent_Set3Cell2.98819	ID3290704	3290704	480	85.17410278320312	16.754338384472298	4.7011744379780716	0.0	195.0	195	0.5	1		311.43243243243245	286.0	11.0	745.0	11523.0	176.303642828146	0.3518225021742785	0.9194677248587745
nascent_Set3Cell2.98820	ID3072589	3072589	480	88.91185760498047	19.162589425877826	5.367210047038129	0.0	93.0	93	0.5	1		216.2972972972973	160.0	0.0	921.0	8003.0	221.0409545844471	0.5530382049727107	0.6969174449454553
nascent_Set3Cell2.98821	ID3100746	3100746	480	79.09243774414062	18.869527697783845	5.170675505899239	0.0	103.0	103	0.5	1		205.40540540540542	113.0	1.0	961.0	7600.0	233.65114777988757	0.5585900912003945	0.6301374073327026
nascent_Set3Cell2.98822	ID2990152	2990152	480	41.51011657714844	20.317063417186727	6.331304745120334	0.0	55.0	55	0.5	1		174.8108108108108	135.0	0.0	567.0	6468.0	130.77500564749405	0.2674371719166287	0.5641165825769775
nascent_Set3Cell2.98823	ID3118151	3118151	480	83.25752258300781	18.560430445957664	5.065595567803874	0.0	113.0	113	0.5	1		207.40540540540542	148.0	0.0	763.0	7674.0	194.7566087110695	0.5608405229946932	0.7653123411886796
nascent_Set3Cell2.98824	ID2998854	2998854	480	49.03364944458008	20.209803152980584	6.243715053543935	0.0	62.0	62	0.5	1		213.67567567567568	167.0	25.0	761.0	7906.0	169.6892673313414	0.35422086397823294	0.6587419856565024
nascent_Set3Cell2.98825	ID3343960	3343960	480	52.397857666015625	16.561370921469134	4.708715762057122	0.0	217.0	217	0.5	1		303.4594594594595	261.0	66.0	734.0	11228.0	167.0188935743822	0.14897000133817176	0.4711456710445987
nascent_Set3Cell2.98826	ID3218015	3218015	480	83.17105865478516	17.377292203774044	4.65979912375225	0.0	160.0	160	0.5	1		264.0810810810811	184.0	6.0	1014.0	9771.0	233.1037416138024	0.5317828849735341	0.7866022482758391
nascent_Set3Cell2.98827	ID3246174	3246174	480	105.45082092285156	17.20361193188732	4.691773257184469	0.0	168.0	168	0.5	1		288.27027027027026	222.0	51.0	919.0	10666.0	228.9128471527791	0.5426187822330941	0.8859228258550553
nascent_Set3Cell2.98828	ID3125844	3125844	480	66.79286193847656	18.49504278103745	4.981906067451639	0.0	116.0	116	0.5	1		201.05405405405406	137.0	7.0	926.0	7439.0	193.6510243175058	0.520720678220634	0.711014413292843
nascent_Set3Cell2.98829	ID2972753	2972753	480	27.663177490234375	20.76552391053629	6.56978985572184	0.0	46.0	46	0.5	1		132.97297297297297	107.0	0.0	479.0	4920.0	100.15362823806859	0.2244619587131759	0.4867703745183788
nascent_Set3Cell2.98830	ID3011152	3011152	480	47.408226013183594	20.129652146735634	6.231515655787476	0.0	64.0	64	0.5	1		196.94594594594594	159.0	0.0	604.0	7287.0	146.74239445480754	0.3433984338646848	0.6861434347954507
nascent_Set3Cell2.98831	ID3007571	3007571	480	45.113651275634766	20.15404510594736	6.19992010889393	0.0	63.0	63	0.5	1		223.8108108108108	179.0	32.0	717.0	8281.0	157.4965322083558	0.31000179488973595	0.6725620808340288
nascent_Set3Cell2.98832	ID3228750	3228750	480	79.93994903564453	17.249314513946434	4.67782944111982	0.0	164.0	164	0.5	1		246.64864864864865	177.0	0.0	1241.0	9126.0	245.63661238778178	0.49247201921602696	0.6626603708069424
nascent_Set3Cell2.98833	ID3201713	3201713	480	90.50983428955078	17.549017683926795	4.620032415719122	0.0	152.0	152	0.5	1		226.1081081081081	128.0	0.0	1086.0	8366.0	232.6069388216697	0.526456189105238	0.6705039760591515
nascent_Set3Cell2.98834	ID3283121	3283121	480	93.68871307373047	16.76407708981416	4.633573289760951	0.0	189.0	189	0.5	1		321.8378378378378	256.0	34.0	959.0	11908.0	196.7907113765385	0.38979140201011786	0.9173712736101649
nascent_Set3Cell2.98835	ID3060386	3060386	480	81.6942138671875	19.162701074034736	5.389968594677734	0.0	92.0	92	0.5	1		218.1891891891892	158.0	33.0	907.0	8073.0	201.56923787537042	0.5054680425680703	0.7268773440355154
nascent_Set3Cell2.98836	ID3139767	3139767	480	91.02021026611328	18.32168877712181	4.903120647469114	0.0	123.0	123	0.5	1		214.9189189189189	134.0	6.0	865.0	7952.0	211.17533241603059	0.5460954456992976	0.7189417596069568
nascent_Set3Cell2.98837	ID2985649	2985649	480	35.79893493652344	20.529440225356783	6.464809432680261	0.0	54.0	54	0.5	1		176.45945945945945	147.0	0.0	607.0	6529.0	126.44005927153225	0.3124924494803793	0.6645581126414865
nascent_Set3Cell2.98838	ID3083403	3083403	480	75.15458679199219	18.92300070148505	5.193367651056103	0.0	101.0	101	0.5	1		195.05405405405406	105.0	0.0	823.0	7217.0	214.7480365899051	0.5441228356208488	0.640133981085151
nascent_Set3Cell2.98839	ID3191956	3191956	480	89.5113525390625	17.62580973970099	4.626124597022056	0.0	148.0	148	0.5	1		218.32432432432432	139.0	0.0	807.0	8078.0	204.82052496624317	0.5584035912703934	0.763883110517005
nascent_Set3Cell2.98840	ID3063947	3063947	480	71.92122650146484	19.315003639434806	5.547999950293506	0.0	87.0	87	0.5	1		195.0	121.0	14.0	927.0	7215.0	213.87184636287841	0.43311426754292986	0.5511028525718213
nascent_Set3Cell2.98841	ID3265687	3265687	480	84.89034271240234	16.926978616529404	4.76434092889988	0.0	181.0	181	0.5	1		285.7027027027027	226.0	37.0	739.0	10571.0	175.9423619106971	0.4187567952974123	0.9585788433670663
nascent_Set3Cell2.98842	ID2941573	2941573	480	39.63093566894531	20.806890501306114	6.6601032292111135	0.0	33.0	33	0.5	1		153.54054054054055	134.0	0.0	382.0	5681.0	99.55361330419866	0.26494866439650294	0.6460778726117221
nascent_Set3Cell2.98843	ID3111554	3111554	480	74.37055969238281	18.64002806334728	5.059174903841714	0.0	111.0	111	0.5	1		207.86486486486487	133.0	0.0	839.0	7691.0	209.02606990013922	0.5626708240778185	0.7161393218238383
nascent_Set3Cell2.98844	ID3148416	3148416	480	70.75899505615234	18.24004470799181	4.7972257916013525	0.0	128.0	128	0.5	1		216.27027027027026	154.0	0.0	801.0	8002.0	195.0556400176696	0.4634196951326201	0.7022211371831412
nascent_Set3Cell2.98845	ID3027100	3027100	480	38.957393646240234	19.800856264451895	5.911908795091091	0.0	75.0	75	0.5	1		176.02702702702703	127.0	0.0	729.0	6513.0	166.36881493411732	0.3152478788814358	0.5072032056681546
nascent_Set3Cell2.98846	ID3335296	3335296	480	67.83644104003906	16.52103247448884	4.764802868388151	0.0	214.0	214	0.5	1		309.2972972972973	259.0	35.0	783.0	11444.0	204.91649584713835	0.16203840213080467	0.42094627571214316
nascent_Set3Cell2.98847	ID3074714	3074714	480	78.26322937011719	19.11008619671492	5.336393935054936	0.0	94.0	94	0.5	1		222.9189189189189	176.0	0.0	1007.0	8248.0	232.32644398900564	0.512765955570683	0.6504676755737434
nascent_Set3Cell2.98848	ID3309194	3309194	480	85.17235565185547	16.59365423277027	4.66437838142825	0.0	202.0	202	0.5	1		330.64864864864865	307.0	74.0	822.0	12234.0	172.71302727295875	0.20371691362206082	0.64799906055148
nascent_Set3Cell2.98849	ID3133075	3133075	480	73.61690521240234	18.354833173068926	4.948509333376924	0.0	120.0	120	0.5	1		217.1891891891892	118.0	0.0	983.0	8036.0	232.10292710082044	0.5297770984821097	0.6481157979504089
nascent_Set3Cell2.98850	ID3000045	3000045	480	48.49977111816406	20.168356481938307	6.323089573851285	0.0	59.0	59	0.5	1		173.51351351351352	140.0	0.0	550.0	6420.0	154.48977341588048	0.2992866066528892	0.5174231838725288
nascent_Set3Cell2.98851	ID3094254	3094254	480	83.1483383178711	18.826233069625687	5.173715705437298	0.0	104.0	104	0.5	1		211.40540540540542	134.0	0.0	795.0	7822.0	218.2113475330561	0.5773601368939992	0.7092260617323322
nascent_Set3Cell2.98852	ID3239664	3239664	480	94.36300659179688	17.178362510102733	4.671384762259812	0.0	169.0	169	0.5	1		258.81081081081084	166.0	7.0	974.0	9576.0	232.30808540932566	0.5307140639457498	0.772528673069821
nascent_Set3Cell2.98853	ID3105518	3105518	480	82.67135620117188	18.76231884582177	5.108902125967027	0.0	107.0	107	0.5	1		234.72972972972974	169.0	9.0	783.0	8685.0	202.27341900515756	0.5445729441519334	0.8182893831639386
nascent_Set3Cell2.98854	ID3009774	3009774	480	59.607765197753906	20.072182360994336	6.100159278426947	0.0	68.0	68	0.5	1		193.48648648648648	134.0	0.0	727.0	7159.0	170.01872799155942	0.3883590464140765	0.6366716370003412
nascent_Set3Cell2.98855	ID3194101	3194101	480	77.2065200805664	17.76077573365634	4.614160273979605	0.0	144.0	144	0.5	1		238.16216216216216	177.0	0.0	908.0	8812.0	185.9719981182223	0.5277698129563565	0.8847932979790605
nascent_Set3Cell2.98856	ID3302647	3302647	480	72.23130798339844	16.688825952754613	4.623759345217056	0.0	201.0	201	0.5	1		292.4054054054054	262.0	58.0	721.0	10819.0	158.69510590007695	0.32954658918296487	0.9134086492859643
nascent_Set3Cell2.98857	ID3320055	3320055	480	69.72156524658203	16.607123934336965	4.68109279821594	0.0	206.0	206	0.5	1		313.7027027027027	260.0	97.0	774.0	11607.0	172.1830203373506	0.18750916114866295	0.5753650221954963
nascent_Set3Cell2.98858	ID3159286	3159286	480	83.90995025634766	18.074985092863027	4.7096367237063985	0.0	133.0	133	0.5	1		220.64864864864865	163.0	4.0	819.0	8164.0	189.29844400021068	0.5426106736530755	0.8200044778254965
nascent_Set3Cell2.98859	ID3328762	3328762	480	64.24282836914062	16.49971832171806	4.752573804767816	0.0	210.0	210	0.5	1		321.7837837837838	280.0	98.0	850.0	11906.0	174.4940519736251	0.18107643558765574	0.5654542263899803
nascent_Set3Cell2.98860	ID3176673	3176673	480	84.3919906616211	17.770815182739472	4.639521430870346	0.0	142.0	142	0.5	1		212.43243243243242	162.0	0.0	860.0	7860.0	197.1373661717665	0.4858425618351275	0.7047005838901849
nascent_Set3Cell2.98861	ID3066105	3066105	480	55.57599639892578	19.245791554858233	5.419205418981838	0.0	89.0	89	0.5	1		190.67567567567568	124.0	0.0	869.0	7055.0	211.90158277082497	0.5088503992062147	0.6069249993401892
nascent_Set3Cell2.98862	ID3248361	3248361	480	91.34856414794922	17.094738949980496	4.666278284698048	0.0	174.0	174	0.5	1		258.86486486486484	189.0	4.0	835.0	9578.0	200.75858389869413	0.4997067921099601	0.8592862745094195
nascent_Set3Cell2.98863	ID3046645	3046645	480	75.82218933105469	19.457257232981725	5.58492924007236	0.0	83.0	83	0.5	1		199.8108108108108	134.0	0.0	930.0	7393.0	196.18271498187005	0.4376706232563705	0.6201207107782528
nascent_Set3Cell2.98864	ID3150573	3150573	480	84.43367004394531	18.153754768799327	4.719555129944679	0.0	130.0	130	0.5	1		213.94594594594594	138.0	0.0	954.0	7916.0	216.097964660314	0.5742238964366639	0.7222676140236004
nascent_Set3Cell2.98865	ID3219183	3219183	480	85.05034637451172	17.281820250487673	4.682830209308384	0.0	162.0	162	0.5	1		235.97297297297297	166.0	0.0	922.0	8731.0	233.88844521439023	0.5379002796262391	0.7057600757823618
nascent_Set3Cell2.98866	ID2940146	2940146	480	36.169551849365234	20.771518990706547	6.640023960613729	0.0	32.0	32	0.5	1		152.40540540540542	132.0	0.0	368.0	5639.0	101.07490606790904	0.29822728319195285	0.6927613662459926
nascent_Set3Cell2.98867	ID3311341	3311341	480	66.57964324951172	16.647305782703437	4.6597479678632014	0.0	200.0	200	0.5	1		311.13513513513516	256.0	65.0	929.0	11512.0	190.08669983313786	0.35321250755867517	0.8544711272076142
nascent_Set3Cell2.98868	ID3337430	3337430	480	57.410888671875	16.55553761491088	4.740163733901172	0.0	215.0	215	0.5	1		306.02702702702703	263.0	63.0	689.0	11323.0	172.7648508629394	0.1490484865457178	0.4595403014320113
nascent_Set3Cell2.98869	ID2992324	2992324	480	45.705562591552734	20.247573369951194	6.3444768923210475	0.0	57.0	57	0.5	1		156.05405405405406	131.0	0.0	467.0	5774.0	125.6564863130931	0.2667208797282175	0.5229934205606384
nascent_Set3Cell2.98870	ID3185372	3185372	480	90.95389556884766	17.77056952882952	4.64133814805634	0.0	143.0	143	0.5	1		235.75675675675674	171.0	31.0	740.0	8723.0	192.44370106105856	0.5290882444405304	0.8477855426103188
nascent_Set3Cell2.98871	ID3102912	3102912	480	73.54393768310547	18.807235172221	5.14902353931206	0.0	105.0	105	0.5	1		226.97297297297297	157.0	26.0	943.0	8398.0	223.57455710027156	0.5248244532824007	0.6988371385753445
nascent_Set3Cell2.98872	ID3230912	3230912	480	105.87297058105469	17.32280135533224	4.666998489741642	0.0	161.0	161	0.5	1		270.43243243243245	205.0	35.0	1021.0	10006.0	235.18509738082903	0.5352489816633006	0.8017814475366446
nascent_Set3Cell2.98873	ID2929368	2929368	480	25.639062881469727	21.034748323951632	6.7356954079132345	0.0	25.0	25	0.5	1		138.67567567567568	138.0	0.0	332.0	5131.0	80.70696447094336	0.21967993984158135	0.6189617235264347
nascent_Set3Cell2.98874	ID2974938	2974938	480	50.873905181884766	20.65177739524459	6.5662520176704	0.0	49.0	49	0.5	1		173.7027027027027	140.0	0.0	556.0	6427.0	131.9625083256741	0.29866133012104373	0.6054371912803839
nascent_Set3Cell2.98875	ID3131096	3131096	480	74.95738220214844	18.3922584181151	4.934737542123844	0.0	119.0	119	0.5	1		223.64864864864865	180.0	0.0	807.0	8275.0	202.29327118707525	0.5549087308685338	0.7890989994017003
nascent_Set3Cell2.98876	ID2983639	2983639	480	46.47563552856445	20.592039540582718	6.481178351879594	0.0	52.0	52	0.5	1		162.72972972972974	150.0	0.0	568.0	6021.0	129.68822628147876	0.26662128936927243	0.5282559400178939
nascent_Set3Cell2.98877	ID3257039	3257039	480	80.84242248535156	17.003408377547622	4.697537645972898	0.0	179.0	179	0.5	1		244.94594594594594	190.0	7.0	801.0	9063.0	184.51933743075787	0.49557303071269443	0.8797482344715061
nascent_Set3Cell2.98878	ID3164464	3164464	480	85.51722717285156	17.956822407721166	4.660707968343807	0.0	137.0	137	0.5	1		216.83783783783784	147.0	0.0	974.0	8023.0	229.22508510117223	0.542741980216326	0.6655842531425756
nascent_Set3Cell2.98879	ID3105064	3105064	480	76.1893310546875	18.655755800133935	5.1166391642357185	0.0	110.0	110	0.5	1		199.43243243243242	107.0	0.0	975.0	7379.0	215.89150317032198	0.5281630962479739	0.6385406897961697
nascent_Set3Cell2.98880	ID3259192	3259192	480	95.19913482666016	16.993701091611307	4.712329739439094	0.0	178.0	178	0.5	1		282.18918918918916	242.0	14.0	905.0	10441.0	203.48762422617554	0.5293342196883486	0.9599750161017776
nascent_Set3Cell2.98881	ID3057469	3057469	480	69.20243072509766	19.368466211830537	5.526639168639965	0.0	86.0	86	0.5	1		180.35135135135135	114.0	0.0	905.0	6673.0	208.93329826316128	0.4482953638362322	0.5343783360649416
nascent_Set3Cell2.98882	ID3020558	3020558	480	62.05517578125	20.032285861577527	6.069121201426397	0.0	69.0	69	0.5	1		201.32432432432432	167.0	0.0	834.0	7449.0	175.31464635113983	0.3724380698960258	0.6232601456342703
nascent_Set3Cell2.98883	ID2959625	2959625	480	42.02311706542969	20.819276076103613	6.5884236303230725	0.0	40.0	40	0.5	1		161.2972972972973	135.0	0.0	398.0	5968.0	104.4814882234235	0.2651284141867101	0.6470523224212016
nascent_Set3Cell2.98884	ID3037962	3037962	480	61.66086196899414	19.977742813442806	6.024706712646464	0.0	72.0	72	0.5	1		198.35135135135135	156.0	0.0	765.0	7339.0	174.94462873470314	0.3972406887202877	0.6446842322325674
nascent_Set3Cell2.98885	ID3285271	3285271	480	80.69986724853516	16.781123908907343	4.626701511256891	0.0	191.0	191	0.5	1		287.5405405405405	248.0	1.0	924.0	10639.0	188.0068844180675	0.3637079047055031	0.8158056524197121
nascent_Set3Cell2.98886	ID3076872	3076872	480	79.53009796142578	19.008430412780577	5.296426938504774	0.0	96.0	96	0.5	1		212.1891891891892	116.0	0.0	920.0	7851.0	243.47665161136067	0.5828951232917078	0.6418509808495978
nascent_Set3Cell2.98887	ID3053832	3053832	480	76.21455383300781	19.533090225050085	5.65044212040813	0.0	82.0	82	0.5	1		198.97297297297297	109.0	0.0	777.0	7362.0	205.70009000247674	0.479766104928089	0.627228942362137
nascent_Set3Cell2.98888	ID3029256	3029256	480	53.47409439086914	19.85117014399645	5.994031706783395	0.0	73.0	73	0.5	1		191.83783783783784	139.0	0.0	793.0	7098.0	173.5078470069091	0.34822570879872006	0.5711410459638011
nascent_Set3Cell2.98889	ID3293977	3293977	480	75.50581359863281	16.795876693843976	4.682533410754094	0.0	192.0	192	0.5	1		271.13513513513516	206.0	62.0	631.0	10032.0	155.1512097854796	0.3734026707772424	0.9502549948663703
nascent_Set3Cell2.98890	ID2957569	2957569	480	42.34659194946289	20.775743446795484	6.676046988438804	0.0	42.0	42	0.5	1		156.78378378378378	177.0	0.0	415.0	5801.0	90.84851100569537	0.2871666094169705	0.7700386052829753
nascent_Set3Cell2.98891	ID3182879	3182879	480	68.7328109741211	17.63774628951596	4.622025237394499	0.0	147.0	147	0.5	1		210.54054054054055	140.0	0.0	835.0	7790.0	212.90172414554124	0.4859895194231832	0.6468412504234837
nascent_Set3Cell2.98892	ID3113759	3113759	480	74.10658264160156	18.605254483816942	5.0597275020780765	0.0	112.0	112	0.5	1		193.45945945945945	115.0	0.0	784.0	7158.0	198.95736486250775	0.4959067288795649	0.6446966758722028
nascent_Set3Cell2.98893	ID3136794	3136794	480	81.97105407714844	18.332483416916144	4.904537797635373	0.0	122.0	122	0.5	1		225.51351351351352	158.0	0.0	1049.0	8344.0	219.89778201367682	0.4553590071486971	0.6417494594625136
nascent_Set3Cell2.98894	ID3267853	3267853	480	89.51454162597656	16.909988509202996	4.725936263901608	0.0	184.0	184	0.5	1		296.4594594594595	233.0	76.0	748.0	10969.0	183.2091389330472	0.5097048351140805	1.0926344311828695
nascent_Set3Cell2.98895	ID3085586	3085586	480	83.73455810546875	18.91279822792219	5.2379326180131685	0.0	100.0	100	0.5	1		215.51351351351352	113.0	0.0	936.0	7974.0	233.90176257252642	0.583795665883009	0.6792548135657345
nascent_Set3Cell2.98896	ID3211535	3211535	480	95.8111572265625	17.427555268518297	4.63278772160939	0.0	157.0	157	0.5	1		233.2972972972973	171.0	0.0	910.0	8632.0	228.97729931939455	0.5877876636796721	0.7543542094277782
nascent_Set3Cell2.98897	ID3122449	3122449	480	64.18163299560547	18.427481958074004	4.970311618212461	0.0	118.0	118	0.5	1		191.97297297297297	128.0	0.0	750.0	7103.0	204.28594971081407	0.4728375837641584	0.603376956104532
nascent_Set3Cell2.98898	ID3161457	3161457	480	69.77735137939453	18.05248787530002	4.66043144561957	0.0	134.0	134	0.5	1		195.75675675675674	139.0	0.0	744.0	7243.0	178.0598222516812	0.5325326893459282	0.7640421998339594
nascent_Set3Cell2.98899	ID2977134	2977134	480	40.360965728759766	20.61035050856824	6.471163387358696	0.0	51.0	51	0.5	1		150.8108108108108	113.0	0.0	478.0	5580.0	125.19336995176651	0.305431989067412	0.5636914017300996
nascent_Set3Cell2.98900	ID3339633	3339633	480	75.16685485839844	16.542925893943917	4.67047879844649	0.0	216.0	216	0.5	1		329.86486486486484	287.0	97.0	795.0	12205.0	167.83046375603138	0.19900665285653424	0.6524410276828846
nascent_Set3Cell2.98901	ID3213684	3213684	480	93.59503173828125	17.423455731640164	4.624187466959756	0.0	158.0	158	0.5	1		266.6216216216216	171.0	0.0	1146.0	9865.0	254.33206108805334	0.5507911459372525	0.7446597632269516
nascent_Set3Cell2.98902	ID3250548	3250548	480	93.91244506835938	17.039973099803845	4.675752269384171	0.0	176.0	176	0.5	1		274.5135135135135	216.0	35.0	971.0	10157.0	195.35958606597188	0.49840453864250667	0.9347853689790946
nascent_Set3Cell2.98903	ID2951016	2951016	480	37.8505973815918	20.87622217521444	6.60048986722169	0.0	35.0	35	0.5	1		154.21621621621622	157.0	0.0	327.0	5706.0	87.82467861697062	0.26909418697530885	0.7446529785680458
nascent_Set3Cell2.98904	ID2968422	2968422	480	34.425865173339844	20.767368872780796	6.539036939021508	0.0	45.0	45	0.5	1		167.51351351351352	142.0	0.0	575.0	6198.0	128.05307528556307	0.2999397010867921	0.6036713673575492
nascent_Set3Cell2.98905	ID2931553	2931553	480	25.6848087310791	21.062254661735178	6.817635872170773	0.0	26.0	26	0.5	1		132.02702702702703	133.0	0.0	266.0	4885.0	71.90483158178458	0.19052528964043342	0.5876906367513319
nascent_Set3Cell2.98906	ID3322210	3322210	480	74.60187530517578	16.562429859093484	4.69210964047911	0.0	209.0	209	0.5	1		325.3783783783784	264.0	53.0	783.0	12039.0	166.698222237963	0.18967593707731933	0.6224024286849901
nascent_Set3Cell2.98907	ID3068285	3068285	480	80.2464599609375	19.18022067820078	5.406872460711338	0.0	91.0	91	0.5	1		204.54054054054055	125.0	0.0	1013.0	7568.0	218.7765976965994	0.518347756639029	0.6383494698532646
nascent_Set3Cell2.98908	ID2961787	2961787	480	45.226226806640625	20.737342377954054	6.598298367897532	0.0	44.0	44	0.5	1		165.32432432432432	141.0	0.0	442.0	6117.0	104.83348014140597	0.3187534851710506	0.762356434820979
nascent_Set3Cell2.98909	ID3079031	3079031	480	78.81672668457031	18.995772906891215	5.324512436425881	0.0	97.0	97	0.5	1		219.3783783783784	129.0	17.0	1023.0	8117.0	243.8705657779406	0.5736704990842277	0.6558630212730412
nascent_Set3Cell2.98910	ID3178857	3178857	480	77.64151763916016	17.98394278116108	4.699634910652358	0.0	135.0	135	0.5	1		217.8918918918919	144.0	4.0	875.0	8062.0	204.57351080069319	0.4649730050844793	0.6761137757943789
nascent_Set3Cell2.98911	ID3234155	3234155	480	94.9925537109375	17.230240529603943	4.654776581927987	0.0	167.0	167	0.5	1		255.6216216216216	193.0	18.0	971.0	9458.0	213.45899311516894	0.5045650960207415	0.8031919489381361
nascent_Set3Cell2.98912	ID3204970	3204970	480	94.2261962890625	17.465045608031957	4.608018776714085	0.0	155.0	155	0.5	1		223.1891891891892	151.0	0.0	794.0	8258.0	216.92853890392337	0.5121280014085436	0.6969095655575799
nascent_Set3Cell2.98913	ID3031413	3031413	480	45.23419952392578	19.86283059949406	5.966714976117724	0.0	74.0	74	0.5	1		183.7027027027027	143.0	0.0	816.0	6797.0	180.59575251324662	0.30659472787748226	0.4773773296855055
nascent_Set3Cell2.98914	ID3241837	3241837	480	100.62126922607422	17.15173100885274	4.702739060564441	0.0	172.0	172	0.5	1		267.86486486486484	197.0	66.0	988.0	9911.0	215.50369449812766	0.5295660948536831	0.8606824579606497
nascent_Set3Cell2.98915	ID3152749	3152749	480	83.44137573242188	18.260405071162857	4.800347500639702	0.0	127.0	127	0.5	1		210.48648648648648	123.0	0.0	810.0	7788.0	220.4114361851517	0.5411790337757033	0.6706685801178189
nascent_Set3Cell2.98916	ID3187565	3187565	480	57.36820602416992	17.705453771442546	4.647324248645152	0.0	146.0	146	0.5	1		189.13513513513513	140.0	0.0	728.0	6998.0	184.01376188906244	0.44701621697926575	0.6350410305275911
nascent_Set3Cell2.98917	ID3087729	3087729	480	91.77983856201172	18.97045777071323	5.265809919670724	0.0	99.0	99	0.5	1		214.83783783783784	143.0	0.0	1002.0	7949.0	230.59506517721513	0.6364320185596478	0.7246775575125374
nascent_Set3Cell2.98918	ID3304813	3304813	480	68.9085693359375	16.629441823392774	4.6431952215516334	0.0	203.0	203	0.5	1		327.7027027027027	293.0	110.0	943.0	12125.0	179.2446907418994	0.20921187386606416	0.6326268852129727
nascent_Set3Cell2.98919	ID3233107	3233107	480	91.08857727050781	17.16056624617971	4.693537638248441	0.0	170.0	170	0.5	1		279.1081081081081	226.0	12.0	814.0	10327.0	189.96341515960142	0.4772418422196425	0.9493347821071871
nascent_Set3Cell2.98920	ID2962761	2962761	480	43.637821197509766	20.718489969151783	6.660200669308968	0.0	41.0	41	0.5	1		156.2972972972973	127.0	0.0	421.0	5783.0	103.93931585969467	0.3268282351851096	0.7408093822568533
nascent_Set3Cell2.98921	ID3096391	3096391	480	87.48339080810547	18.80527792194773	5.107692547073589	0.0	106.0	106	0.5	1		223.3783783783784	151.0	0.0	789.0	8265.0	208.20173861897493	0.6146141022329711	0.8168090805298002
nascent_Set3Cell2.98922	ID3167580	3167580	480	80.01354217529297	17.98161211183984	4.633979054703722	0.0	136.0	136	0.5	1		214.27027027027026	122.0	0.0	1110.0	7928.0	233.84475484682005	0.49017169709018604	0.6028041041797814
nascent_Set3Cell2.98923	ID3141955	3141955	480	72.7331314086914	18.288889854824173	4.83306115391527	0.0	125.0	125	0.5	1		204.8918918918919	151.0	0.0	874.0	7581.0	192.58501496219273	0.5172445645271166	0.7253917664726369
nascent_Set3Cell2.98924	ID3003231	3003231	480	44.04679870605469	20.176359484349696	6.314356552144421	0.0	60.0	60	0.5	1		188.3783783783784	143.0	0.0	693.0	6970.0	152.92034080079284	0.2984142394242326	0.5662419818480283
nascent_Set3Cell2.98925	ID2994517	2994517	480	48.09513854980469	20.277362159495084	6.420571211740152	0.0	56.0	56	0.5	1		183.21621621621622	155.0	0.0	527.0	6779.0	119.52757355874351	0.29193967053537323	0.6927502350498239
nascent_Set3Cell2.98926	ID3059624	3059624	480	80.13509368896484	19.33745285302242	5.4349322304794425	0.0	88.0	88	0.5	1		227.8918918918919	151.0	0.0	926.0	8432.0	222.75270091688174	0.5757037793042975	0.7475846828840259
nascent_Set3Cell2.98927	ID3115944	3115944	480	77.56449890136719	18.46598782970875	4.93955985068987	0.0	117.0	117	0.5	1		202.72972972972974	158.0	0.0	726.0	7501.0	190.79535992620308	0.5383586915045608	0.7436930925525315
nascent_Set3Cell2.98928	ID3278759	3278759	480	95.41319274902344	16.84875194239445	4.7087367934501785	0.0	187.0	187	0.5	1		297.5945945945946	244.0	0.0	943.0	11011.0	222.40421901716846	0.49307534844909184	0.8837787966646439
nascent_Set3Cell2.98929	ID2933690	2933690	480	35.252681732177734	20.845676310122087	6.568880229193733	0.0	30.0	30	0.5	1		145.16216216216216	138.0	0.0	399.0	5371.0	89.76497507798211	0.35611556202961886	0.8493188481682701
nascent_Set3Cell2.98930	ID3218861	3218861	480	99.62538146972656	17.255191195415236	4.707153288525099	0.0	165.0	165	0.5	1		265.1621621621622	193.0	0.0	1140.0	9811.0	247.99736933119914	0.5422929489582452	0.7519025503082052
nascent_Set3Cell2.98931	ID3135411	3135411	480	85.27810668945312	18.298261953001255	4.8914660099673	0.0	124.0	124	0.5	1		213.9189189189189	157.0	0.0	990.0	7915.0	220.04612879757462	0.5636706254226599	0.7008830924196251
nascent_Set3Cell2.98932	ID3144114	3144114	480	70.39405822753906	18.276532005606505	4.855195665960006	0.0	126.0	126	0.5	1		198.48648648648648	130.0	0.0	924.0	7344.0	227.41245221716298	0.5305779526123146	0.6051185198736485
nascent_Set3Cell2.98933	ID3270032	3270032	480	80.3330078125	16.854484858139784	4.730236055519715	0.0	186.0	186	0.5	1		271.5405405405405	194.0	38.0	768.0	10047.0	195.23470129203105	0.450402373640102	0.8638131882049466
nascent_Set3Cell2.98934	ID3272600	3272600	480	85.79705810546875	16.926569462816722	4.74108179279952	0.0	183.0	183	0.5	1		287.27027027027026	219.0	36.0	869.0	10629.0	193.3993635300122	0.47056648050935623	0.9506090919407988
nascent_Set3Cell2.98935	ID3048834	3048834	480	62.58577346801758	19.505406783970077	5.68371670225684	0.0	81.0	81	0.5	1		188.27027027027026	149.0	0.0	781.0	6966.0	187.7573269244474	0.40949731267783746	0.5826418178305786
nascent_Set3Cell2.98936	ID3040131	3040131	480	55.86040496826172	19.614774016342317	5.723172137694421	0.0	78.0	78	0.5	1		191.9189189189189	140.0	0.0	998.0	7101.0	200.57353574996685	0.3608687399916339	0.5074662674401218
nascent_Set3Cell2.98937	ID3196290	3196290	480	82.37937927246094	17.59143689921687	4.5875601265088015	0.0	150.0	150	0.5	1		228.24324324324326	169.0	0.0	888.0	8445.0	204.87983000955646	0.5013487317818646	0.7440241966641652
nascent_Set3Cell2.98938	ID3124636	3124636	480	68.5574951171875	18.528360185036668	5.025256777595977	0.0	115.0	115	0.5	1		199.35135135135135	153.0	0.0	901.0	7376.0	211.34190521735368	0.4272937100604982	0.5647766192568883
nascent_Set3Cell2.98939	ID3120025	3120025	480	76.42881774902344	18.556120491320478	5.049660113134498	0.0	114.0	114	0.5	1		203.83783783783784	162.0	0.0	773.0	7542.0	192.1543814392644	0.48260551519997275	0.6906073203184644
nascent_Set3Cell2.98940	ID3296136	3296136	480	91.11805725097656	16.682776015431763	4.669206387504827	0.0	197.0	197	0.5	1		313.2972972972973	255.0	85.0	842.0	11592.0	184.47957804243458	0.38016667534827064	0.9355798406080118
nascent_Set3Cell2.98941	ID3313551	3313551	480	72.02958679199219	16.634746382544492	4.6206757440302	0.0	199.0	199	0.5	1		313.86486486486484	253.0	94.0	823.0	11613.0	175.27758336772914	0.20011685655857434	0.5971816541591406
nascent_Set3Cell2.98942	ID3022739	3022739	480	62.282474517822266	20.015515058115383	6.100112604318009	0.0	70.0	70	0.5	1		203.72972972972974	158.0	0.0	674.0	7538.0	171.85226999578066	0.38023363293044715	0.6531712412161705
nascent_Set3Cell2.98943	ID3261324	3261324	480	82.62455749511719	16.964734000667484	4.6944705124664745	0.0	180.0	180	0.5	1		276.97297297297297	247.0	20.0	677.0	10248.0	159.62621033848743	0.44328352852835573	1.0658427218854607
nascent_Set3Cell2.98944	ID3330959	3330959	480	66.86670684814453	16.530410059249128	4.713334919744335	0.0	212.0	212	0.5	1		304.7567567567568	269.0	45.0	779.0	11276.0	170.8007945280449	0.16572422619565358	0.5073219229771192
nascent_Set3Cell2.98945	ID3287436	3287436	480	83.20689392089844	16.766533070251185	4.635657137654067	0.0	194.0	194	0.5	1		292.7027027027027	249.0	93.0	868.0	10830.0	193.93023729407682	0.38443810056449607	0.8382316971384273
nascent_Set3Cell2.98946	ID2926572	2926572	480	31.727142333984375	20.82937131295738	6.668593269554762	0.0	29.0	29	0.5	1		138.72972972972974	124.0	0.0	397.0	5133.0	83.39519325631579	0.29334963046772705	0.7546196651074587
nascent_Set3Cell2.98947	ID3315698	3315698	480	81.55052947998047	16.60337145980996	4.671811051988335	0.0	205.0	205	0.5	1		341.13513513513516	314.0	78.0	725.0	12622.0	153.53232778693769	0.19217789015188672	0.7163396176335838
nascent_Set3Cell2.98948	ID3341810	3341810	480	63.20210647583008	16.543244618080656	4.746036634555007	0.0	218.0	218	0.5	1		314.0810810810811	287.0	78.0	796.0	11621.0	188.09592387018006	0.17088501516667848	0.4873961808471122
nascent_Set3Cell2.98949	ID3324401	3324401	480	74.14151763916016	16.586420332477978	4.733107426691776	0.0	207.0	207	0.5	1		328.9189189189189	292.0	80.0	718.0	12170.0	167.94251304445723	0.1983824374595822	0.6484343134776156
nascent_Set3Cell2.98950	ID3207155	3207155	480	78.38387298583984	17.40738783316449	4.613575177500126	0.0	156.0	156	0.5	1		234.56756756756758	158.0	28.0	1042.0	8679.0	233.25802838875194	0.5101526940422303	0.6794236845811876
nascent_Set3Cell2.98951	ID3215861	3215861	480	110.79296875	17.222565367128762	4.661086066334871	0.0	166.0	166	0.5	1		269.94594594594594	174.0	0.0	1089.0	9988.0	245.71425883940273	0.5391073268776148	0.7696313937076324
nascent_Set3Cell2.98952	ID3089897	3089897	480	84.34967041015625	18.99838929057704	5.282441032429253	0.0	98.0	98	0.5	1		208.54054054054055	112.0	0.0	944.0	7716.0	225.7275391305233	0.6004754772223675	0.6932377362354736
nascent_Set3Cell2.98953	ID2979306	2979306	480	35.46158981323242	20.697056803196478	6.45652807876014	0.0	50.0	50	0.5	1		162.45945945945945	143.0	8.0	594.0	6011.0	116.45089441825172	0.251642276943653	0.560964725957532
nascent_Set3Cell2.98954	ID3307000	3307000	480	69.17330932617188	16.66006083720542	4.698988399959464	0.0	204.0	204	0.5	1		305.64864864864865	247.0	110.0	775.0	11309.0	172.8011407202922	0.3312039551200718	0.880150187128343
nascent_Set3Cell2.98955	ID3189755	3189755	480	72.91950225830078	17.58601278276062	4.599474190187782	0.0	149.0	149	0.5	1		239.67567567567568	207.0	13.0	1024.0	8868.0	206.49805676433726	0.5106706742778518	0.7847098555314115
nascent_Set3Cell2.98956	ID3226623	3226623	480	92.18089294433594	17.285718664645042	4.665794205534645	0.0	163.0	163	0.5	1		258.4594594594595	182.0	0.0	1121.0	9563.0	242.68104291144908	0.5196714197527093	0.7283929129629283
nascent_Set3Cell2.98957	ID2953187	2953187	480	49.32951354980469	20.807430816572527	6.588086614633204	0.0	39.0	39	0.5	1		155.48648648648648	137.0	9.0	355.0	5753.0	102.0358383721735	0.2544293593061885	0.6181458000861174
nascent_Set3Cell2.98958	ID3005411	3005411	480	44.095584869384766	20.312808499069813	6.274140322810586	0.0	61.0	61	0.5	1		210.3783783783784	179.0	2.0	733.0	7784.0	143.63946984480728	0.3541150218957102	0.7660305670238613
nascent_Set3Cell2.98959	ID2948066	2948066	480	35.1332893371582	20.82187577882141	6.581479153312652	0.0	34.0	34	0.5	1		147.21621621621622	137.0	0.0	353.0	5447.0	89.61836838479014	0.2317620876689632	0.6181646633650466
nascent_Set3Cell2.98960	ID2970622	2970622	480	39.73752212524414	20.724818983540455	6.481808087263268	0.0	47.0	47	0.5	1		157.2972972972973	151.0	0.0	483.0	5820.0	114.27935189818969	0.29284161152382215	0.6235495264474332
nascent_Set3Cell2.98961	ID3042298	3042298	480	58.24742889404297	19.615719144528565	5.755026010932464	0.0	79.0	79	0.5	1		177.75675675675674	114.0	4.0	808.0	6577.0	170.45843504525692	0.44141881155987506	0.6387019882192141
nascent_Set3Cell2.98962	ID3198437	3198437	480	94.83157348632812	17.536196551903693	4.581424154952848	0.0	153.0	153	0.5	1		281.7837837837838	198.0	0.0	997.0	10426.0	225.7223140565927	0.577918822538995	0.914436770004198
nascent_Set3Cell2.98963	ID3081205	3081205	480	65.21057891845703	19.082463527779588	5.357263408037738	0.0	95.0	95	0.5	1		209.27027027027026	128.0	0.0	1070.0	7743.0	250.01407167604796	0.5539071907128962	0.5967398002567721
nascent_Set3Cell2.98964	ID3252716	3252716	480	83.92960357666016	17.041708176969284	4.712500243990628	0.0	175.0	175	0.5	1		251.0810810810811	177.0	33.0	883.0	9290.0	198.4521182634321	0.49263231400030283	0.8351381113247935
nascent_Set3Cell2.98965	ID3033585	3033585	480	44.180152893066406	19.708700324183347	5.857148431325468	0.0	76.0	76	0.5	1		206.54054054054055	163.0	0.0	951.0	7642.0	193.75250458518732	0.38411409125977214	0.5916656129536224
nascent_Set3Cell2.98966	ID3298285	3298285	480	89.29802703857422	16.727725157587447	4.6754623436165375	0.0	193.0	193	0.5	1		291.2162162162162	243.0	26.0	782.0	10775.0	171.87174403140384	0.3960288050848038	0.9613321406143529
nascent_Set3Cell2.98967	ID3181017	3181017	480	67.4317398071289	17.71737986345572	4.64173592456697	0.0	145.0	145	0.5	1		222.40540540540542	177.0	0.0	745.0	8229.0	195.345770289428	0.5074322170182711	0.7664989534223456
nascent_Set3Cell2.98968	ID2987968	2987968	480	46.875335693359375	20.44430355602682	6.473825304700916	0.0	53.0	53	0.5	1		181.13513513513513	160.0	0.0	533.0	6702.0	118.4945292131812	0.30951434859923965	0.7226115865355484
nascent_Set3Cell2.98969	ID3243996	3243996	480	90.86087036132812	17.105744353932664	4.691506283880883	0.0	173.0	173	0.5	1		258.13513513513516	184.0	68.0	827.0	9551.0	186.65508329568775	0.5038519681486859	0.9266914703987048
nascent_Set3Cell2.98970	ID3070430	3070430	480	68.48526000976562	19.22712746794157	5.420690244098125	0.0	90.0	90	0.5	1		185.02702702702703	105.0	0.0	937.0	6846.0	240.35615777962207	0.5254631663070749	0.5303352154439451
nascent_Set3Cell2.98971	ID3014111	3014111	480	40.999610900878906	20.043226656933	6.122384457346554	0.0	65.0	65	0.5	1		169.16216216216216	128.0	0.0	706.0	6259.0	171.47619101229208	0.293551874344218	0.44774464795548824
nascent_Set3Cell2.98972	ID3098588	3098588	480	85.39945983886719	18.652003651398932	5.111985533407128	0.0	109.0	109	0.5	1		204.45945945945945	113.0	0.0	922.0	7565.0	224.2739637381272	0.5604852665683545	0.6548817283553106
nascent_Set3Cell2.98973	ID2996695	2996695	480	46.531455993652344	20.232299437506875	6.395947447082479	0.0	58.0	58	0.5	1		169.86486486486487	145.0	0.0	677.0	6285.0	136.07374678667654	0.3634315655975704	0.6655006913210046
nascent_Set3Cell2.98974	ID3050962	3050962	480	68.58401489257812	19.4172160137814	5.559197124506334	0.0	84.0	84	0.5	1		201.05405405405406	109.0	0.0	977.0	7439.0	225.23345246234652	0.46813406190727863	0.5692649745887566
nascent_Set3Cell2.98975	ID2922961	2922961	480	24.0539608001709	20.98289955029663	6.7543709838971075	0.0	24.0	24	0.5	1		137.48648648648648	140.0	0.0	381.0	5087.0	75.13307513325259	0.23869239666402872	0.7052351629759872
nascent_Set3Cell2.99125	ID2956845	2956845	531	24.412506103515625	43.52878265887729	55.141288759436634	0.0	38.0	38	0.5	1		94.78378378378379	71.0	0.0	516.0	3507.0	111.8776949110886	0.31762801812818703	0.4084571581364974
nascent_Set3Cell2.99126	ID3052461	3052461	531	33.32074737548828	44.65291791615496	55.71130614610755	0.0	84.0	84	0.5	1		127.70270270270271	71.0	0.0	555.0	4725.0	140.6476813540496	0.24005889901241953	0.3515385880669104
nascent_Set3Cell2.99127	ID3009065	3009065	531	24.58342742919922	44.25794663704965	55.48244094015316	0.0	63.0	63	0.5	1		113.48648648648648	78.0	0.0	607.0	4199.0	128.1183527536641	0.3713108589534042	0.4796942749553317
nascent_Set3Cell2.99128	ID3013417	3013417	531	35.85177230834961	44.239908818216065	55.48530848062676	0.0	64.0	64	0.5	1		131.64864864864865	93.0	0.0	588.0	4871.0	143.0687900231168	0.38968130413611957	0.516054835889864
nascent_Set3Cell2.99129	ID2945963	2945963	531	41.202491760253906	43.55143379773566	55.10181410434239	0.0	37.0	37	0.5	1		102.51351351351352	61.0	0.0	553.0	3793.0	127.47322630036246	0.4134728393292246	0.47049136289791577
nascent_Set3Cell2.99130	ID2969895	2969895	531	39.57611846923828	43.82040640846236	55.241075671428085	0.0	45.0	45	0.5	1		106.32432432432432	61.0	0.0	494.0	3934.0	120.25067661025956	0.36416408539695977	0.47206912773236565
nascent_Set3Cell2.99131	ID2943782	2943782	531	23.045366287231445	43.50646209579942	55.08657815662699	0.0	33.0	33	0.5	1		79.91891891891892	43.0	0.0	406.0	2957.0	91.00896731713932	0.29964014867374816	0.40492285884526374
nascent_Set3Cell2.99132	ID2978592	2978592	531	33.71717071533203	43.896260238428546	55.35685305929659	0.0	51.0	51	0.5	1		107.67567567567568	79.0	0.0	544.0	3984.0	122.11061789624603	0.36403994647028126	0.47066957475873583
nascent_Set3Cell2.99133	ID3055801	3055801	531	39.594173431396484	44.650147793482994	55.739020379065245	0.0	85.0	85	0.5	1		136.8108108108108	101.0	0.0	499.0	5062.0	120.51160336891442	0.2745212205139503	0.4890467736156028
nascent_Set3Cell2.99134	ID3071922	3071922	531	35.40026092529297	44.80954124627687	55.83838181726175	0.0	90.0	90	0.5	1		150.16216216216216	100.0	0.0	580.0	5556.0	134.78450156402204	0.18602202403555046	0.34947986829253835
nascent_Set3Cell2.99135	ID3004722	3004722	531	41.681434631347656	44.22692289424404	55.456402547247585	0.0	60.0	60	0.5	1		126.08108108108108	68.0	0.0	684.0	4665.0	148.91167747254642	0.4382057112027438	0.5159506788528776
nascent_Set3Cell2.99136	ID2987279	2987279	531	39.43876266479492	44.08108266908678	55.424544328223874	0.0	54.0	54	0.5	1		111.1891891891892	67.0	0.0	497.0	4114.0	119.29814142117449	0.3798579364503463	0.5131516267877885
nascent_Set3Cell2.99137	ID2982923	2982923	531	44.175071716308594	43.884826702860785	55.350093140366305	0.0	50.0	50	0.5	1		138.7027027027027	113.0	0.0	561.0	5132.0	137.6028635168907	0.35015222249907985	0.5228313239953494
nascent_Set3Cell2.99138	ID2974212	2974212	531	32.98863220214844	43.82153709296589	55.23792806204401	0.0	46.0	46	0.5	1		92.64864864864865	36.0	0.0	563.0	3428.0	132.69769658392218	0.3536314259732814	0.36480108758066593
nascent_Set3Cell2.99139	ID2954628	2954628	531	21.72230339050293	43.69336800213366	55.104964041719136	0.0	39.0	39	0.5	1		93.08108108108108	67.0	0.0	493.0	3444.0	102.76682840791098	0.33408820023837904	0.45364387849449145
nascent_Set3Cell2.99140	ID3058951	3058951	531	34.11240768432617	44.70449120238331	55.79933080849722	0.0	86.0	86	0.5	1		136.97297297297297	98.0	0.0	658.0	5068.0	125.46789905666586	0.19852558286547195	0.3616607870856697
nascent_Set3Cell2.99141	ID3015556	3015556	531	35.878780364990234	44.31414464889913	55.58170913046626	0.0	65.0	65	0.5	1		124.67567567567568	81.0	0.0	522.0	4613.0	126.30299856870955	0.3339598771010302	0.49425331451426907
nascent_Set3Cell2.99142	ID2991617	2991617	531	27.11441993713379	44.047268376996136	55.36780643739044	0.0	55.0	55	0.5	1		107.91891891891892	80.0	0.0	626.0	3993.0	124.73825448567143	0.32302158617185145	0.4224667507979151
nascent_Set3Cell2.99143	ID2982273	2982273	531	38.16193389892578	43.8958624773521	55.28024629113662	0.0	48.0	48	0.5	1		93.64864864864865	66.0	0.0	397.0	3465.0	96.21827506485687	0.3914050735549635	0.5475790347685606
nascent_Set3Cell2.99144	ID2993821	2993821	531	21.926898956298828	44.127698225842124	55.37288525132984	0.0	57.0	57	0.5	1		83.45945945945945	20.0	0.0	585.0	3088.0	134.83376485192477	0.28458230835383286	0.2742539323833346
nascent_Set3Cell2.99145	ID2959005	2959005	531	30.63098907470703	43.72382281041265	55.222308067051536	0.0	42.0	42	0.5	1		88.70270270270271	42.0	0.0	598.0	3282.0	130.54434428892668	0.318426129966144	0.32821746285003883
nascent_Set3Cell2.99146	ID2950300	2950300	531	30.771804809570312	43.425835274226884	55.04709333585297	0.0	34.0	34	0.5	1		81.27027027027027	50.0	0.0	344.0	3007.0	92.54567900611407	0.31877622451346277	0.4245417123894608
nascent_Set3Cell2.99147	ID2952476	2952476	531	36.58026885986328	43.60210429567568	55.057543666913354	0.0	35.0	35	0.5	1		102.16216216216216	63.0	0.0	441.0	3780.0	111.82687848076039	0.34170419504403576	0.46533680336177013
nascent_Set3Cell2.99148	ID2995996	2995996	531	38.959381103515625	44.114061107626696	55.40488180487346	0.0	56.0	56	0.5	1		110.83783783783784	78.0	0.0	560.0	4101.0	133.05231083080602	0.38654495094310176	0.46447428017963965
nascent_Set3Cell2.99149	ID2966687	2966687	531	41.170623779296875	43.74199146219418	55.21677047823067	0.0	44.0	44	0.5	1		113.86486486486487	70.0	0.0	630.0	4213.0	133.40668027629778	0.4068291022695712	0.49364281716520547
[truncated: 25,920 more rows]
