# Supplementary material for: Hundreds of myosin 10s are pushed to the tips of filopodia and could cause traffic jams on actin
Source: eLife. 2024 Oct 31;12:RP90603. doi: 10.7554/eLife.90603 (PMC11527427; doi:10.7554/eLife.90603)
Supplement: Source code 1. [file elife-90603-code1.zip]

Archive with 88 entries (77 files):
- Code/
- __MACOSX/._Code
- Code/Roseplots/
- __MACOSX/Code/._Roseplots
- Code/FixedCellData/
- __MACOSX/Code/._FixedCellData
- Code/.DS_Store
- __MACOSX/Code/._.DS_Store
- Code/MoleculeCalibration/
- __MACOSX/Code/._MoleculeCalibration
- Code/FilopodialTipConcentrations/
- __MACOSX/Code/._FilopodialTipConcentrations
- Code/CellSegmentation/
- __MACOSX/Code/._CellSegmentation
- Code/README
- __MACOSX/Code/._README
- Code/LiveCellAnalysis/
- __MACOSX/Code/._LiveCellAnalysis
- Code/Roseplots/HighSignalNorth_MeanMolecules.csv
- __MACOSX/Code/Roseplots/._HighSignalNorth_MeanMolecules.csv
- Code/Roseplots/Myo10_Roseplots.Rmd
- __MACOSX/Code/Roseplots/._Myo10_Roseplots.Rmd
- Code/Roseplots/LowSignalNorth_MeanMolecules.csv
- __MACOSX/Code/Roseplots/._LowSignalNorth_MeanMolecules.csv
- Code/FixedCellData/.DS_Store
- __MACOSX/Code/FixedCellData/._.DS_Store
- Code/FixedCellData/CellSignalSummaries.xlsx
- __MACOSX/Code/FixedCellData/._CellSignalSummaries.xlsx
- Code/FixedCellData/FilopodialSignal_S1S2S3.xlsx
- __MACOSX/Code/FixedCellData/._FilopodialSignal_S1S2S3.xlsx
- Code/MoleculeCalibration/.DS_Store
- __MACOSX/Code/MoleculeCalibration/._.DS_Store
- Code/MoleculeCalibration/SignaltoMolecules.Rmd
- __MACOSX/Code/MoleculeCalibration/._SignaltoMolecules.Rmd
- Code/FilopodialTipConcentrations/TipDensity.qmd
- __MACOSX/Code/FilopodialTipConcentrations/._TipDensity.qmd
- Code/FilopodialTipConcentrations/TipConcentration.csv
- __MACOSX/Code/FilopodialTipConcentrations/._TipConcentration.csv
- Code/CellSegmentation/.DS_Store
- __MACOSX/Code/CellSegmentation/._.DS_Store
- Code/CellSegmentation/actin.tif
- __MACOSX/Code/CellSegmentation/._actin.tif
- Code/CellSegmentation/CellSegmentation_Manuscript.ipynb
- __MACOSX/Code/CellSegmentation/._CellSegmentation_Manuscript.ipynb
- Code/CellSegmentation/.ipynb_checkpoints/
- __MACOSX/Code/CellSegmentation/._.ipynb_checkpoints
- Code/CellSegmentation/myo.tif
- __MACOSX/Code/CellSegmentation/._myo.tif
- Code/CellSegmentation/FilopodialPunctaSegmentation_Manuscript.ipynb
- __MACOSX/Code/CellSegmentation/._FilopodialPunctaSegmentation_Manuscript.ipynb
- Code/LiveCellAnalysis/.DS_Store
- __MACOSX/Code/LiveCellAnalysis/._.DS_Store
- Code/LiveCellAnalysis/Set2/
- __MACOSX/Code/LiveCellAnalysis/._Set2
- Code/LiveCellAnalysis/Set3/
- __MACOSX/Code/LiveCellAnalysis/._Set3
- Code/LiveCellAnalysis/Set1/
- __MACOSX/Code/LiveCellAnalysis/._Set1
- Code/LiveCellAnalysis/Fig4_VelocityAnalysis.Rmd
- __MACOSX/Code/LiveCellAnalysis/._Fig4_VelocityAnalysis.Rmd
- Code/LiveCellAnalysis/231109_totsig_allsets.csv
- __MACOSX/Code/LiveCellAnalysis/._231109_totsig_allsets.csv
- Code/CellSegmentation/.ipynb_checkpoints/CellSegmentation_Manuscript-checkpoint.ipynb
- __MACOSX/Code/CellSegmentation/.ipynb_checkpoints/._CellSegmentation_Manuscript-checkpoint.ipynb
- Code/LiveCellAnalysis/Set2/240219Set2_growth_another_Cells.csv
- __MACOSX/Code/LiveCellAnalysis/Set2/._240219Set2_growth_another_Cells.csv
- Code/LiveCellAnalysis/Set2/.DS_Store
- __MACOSX/Code/LiveCellAnalysis/Set2/._.DS_Store
- Code/LiveCellAnalysis/Set2/240219Set2_retrograde_Cells.csv
- __MACOSX/Code/LiveCellAnalysis/Set2/._240219Set2_retrograde_Cells.csv
- Code/LiveCellAnalysis/Set2/240219Set2_nascentCells.csv
- __MACOSX/Code/LiveCellAnalysis/Set2/._240219Set2_nascentCells.csv
- Code/LiveCellAnalysis/Set3/.DS_Store
- __MACOSX/Code/LiveCellAnalysis/Set3/._.DS_Store
- Code/LiveCellAnalysis/Set3/240219Set3_retrograde_Cells.csv
- __MACOSX/Code/LiveCellAnalysis/Set3/._240219Set3_retrograde_Cells.csv
- Code/LiveCellAnalysis/Set3/240219Set3_growth_another_Cells.csv
- __MACOSX/Code/LiveCellAnalysis/Set3/._240219Set3_growth_another_Cells.csv
- Code/LiveCellAnalysis/Set3/240219Set3_nascentCells.csv
- __MACOSX/Code/LiveCellAnalysis/Set3/._240219Set3_nascentCells.csv
- Code/LiveCellAnalysis/Set1/.DS_Store
- __MACOSX/Code/LiveCellAnalysis/Set1/._.DS_Store
- Code/LiveCellAnalysis/Set1/240219Set1_nascentCells.csv
- __MACOSX/Code/LiveCellAnalysis/Set1/._240219Set1_nascentCells.csv
- Code/LiveCellAnalysis/Set1/240219Set1_growth_another_Cells.csv
- __MACOSX/Code/LiveCellAnalysis/Set1/._240219Set1_growth_another_Cells.csv
- Code/LiveCellAnalysis/Set1/240219Set1_retrograde_Cells.csv
- __MACOSX/Code/LiveCellAnalysis/Set1/._240219Set1_retrograde_Cells.csv
