# Supplementary material for: Hundreds of myosin 10s are pushed to the tips of filopodia and could cause traffic jams on actin
Source: eLife. 2024 Oct 31;12:RP90603. doi: 10.7554/eLife.90603 (PMC11527427; doi:10.7554/eLife.90603)
Supplement: Source code 1. [file elife-90603-code1.zip › Code/README]

"MoleculeCalibration" contains code with the values used for the signal-to-molecules 
calibration in this paper. 

"CellSegmentation" contains the code used to find body vs filopodial Myo10 signal ("CellSegmentation..") and code used to find individual Myo10 filopodial puncta signal ("FilopodialPuncta..."). Example actin and Myo10 tif images are included. 

"FixedCellData" contains a summary of each cell's number of filopodia, body signal, and total filopodial signal ("CellSignalSummaries") and a list of every segmented filopodial puncta for all analyzed cells ("FilopodialSignal...").

"Roseplots" contains the code and data needed to make the Myo10 filopodial distribution rose plots.

"FilopodialTipConcentrations" contains the code and data needed to find membrane vs actin accessibility to Myo10 at filopodial tips.

"LiveCellAnalysis" contains all the files needed to reproduce the velocity analysis shown in Figure 4. The data in "Set1", "Set2", and "Set3" folders contain the filtered/concatenated TrackMate trajectories used for analysis. 

Scripts are written in R (version 4.1.2) or in Python (version Python 3.9.5). See below for more details. 

*** 

R version 4.1.2 (2021-11-01)
Platform: x86_64-apple-darwin17.0 (64-bit)
Running under: macOS 14.5

readr_2.1.3  
stringr_1.5.0   
dplyr_1.0.10  
ggplot2_3.3.6 
plotly_4.10.0 
tidyr_1.2.1  
scales_1.2.1    
purrr_0.3.5  
ggpmisc_0.5.1   
patchwork_1.1.2 
usefr_0.1.0 
rmarkdown_2.17     

***
Python 3.9.5

scipy==1.7.2
Pillow==8.4.0
pandas==1.4.3
numpy==1.26.4
napari==0.4.16
matplotlib==3.5.0
