# Supplementary material for: Hundreds of myosin 10s are pushed to the tips of filopodia and could cause traffic jams on actin
Source: eLife. 2024 Oct 31;12:RP90603. doi: 10.7554/eLife.90603 (PMC11527427; doi:10.7554/eLife.90603)
Supplement: Source code 1. [file elife-90603-code1.zip › Code/CellSegmentation/CellSegmentation_Manuscript.ipynb]

# %% [code]
import matplotlib
import matplotlib.pyplot as plt
import numpy as np
from scipy import ndimage as ndi

from skimage import (
    color, feature, filters, measure, morphology, segmentation, util
)

from PIL import Image

import cv2 as cv

# for elevation plots
from skimage.filters import sobel
from mpl_toolkits.mplot3d import Axes3D
from matplotlib import cm

# link to segmentation tutorial this code is primarily based off of
# https://scikit-image.org/docs/dev/user_guide/tutorial_segmentation.html

# %% [markdown]
# Actin image handling

# %% [code]
import os

# change directory to location of folder containing example images

# SET DIRECTORY AS APPROPRIATE

os.chdir("/MyoQuantCode/CellSegmentation")

# read in original TIFF image of actin
Aog = Image.open('actin.tif')
fig, ax = plt.subplots()
ax.imshow(Aog, cmap='gray')
plt.show()

# make into actin array 
Aar = np.array(Aog)
Agrayarr = Aar

# %% [code]
# 3D visualization/elevation plot to get idea of signal distribution/intensity
Aelevation_map = sobel(Agrayarr)
fig = plt.figure()
ax = fig.add_subplot(111, projection='3d')
m, n=Aelevation_map.shape
X, Y = np.meshgrid(np.arange(n), np.arange(m))
ax.plot_surface(X, Y, Aelevation_map, cmap=cm.viridis, antialiased=False)
ax.axis("off")
ax.set_facecolor('black')
plt.show()

# look at histogram of values 
plt.hist(Agrayarr.ravel(), 256)
plt.show()

# %% [code]
##### region based segmentation of actin image

# separate actin cell structure from background

# MANUALLY CHOOSE A CUTOFF VALUE  

Amarkercutoff = 2000  ### SET THIS 
Amarkers = np.zeros_like(Agrayarr)
Amarkers[Agrayarr < Amarkercutoff] = 1 #background
Amarkers[Agrayarr > Amarkercutoff] = 2 #object

from skimage.segmentation import watershed

Asegmentation = watershed(Aelevation_map, Amarkers)
plt.imshow(Asegmentation)
plt.show()

# sometimes makes mask better
Asegmentation = ndi.binary_fill_holes(Asegmentation - 1)
plt.imshow(Asegmentation)
plt.show()


# filter out objects away from cell, if any

# MANUALLY CHOOSE OBJECT CUTOFF SIZE

Aobjectcutoff = 100 ### SET THIS 

Alabel_objects, Anb_labels = ndi.label(Asegmentation)

Asizes = np.bincount(Alabel_objects.ravel())

Amask_sizes = Asizes > Aobjectcutoff

Amask_sizes[0] = 0

Asegmentation2 = Amask_sizes[Alabel_objects]

plt.imshow(Asegmentation2,cmap='gray')

# %% [code]
# keep values only in the masked actin ROI
Aroi = np.where(Asegmentation2, Agrayarr, 0)
plt.imshow(Aroi)#, vmin=0, vmax=50)

# testing that the masking of the array worked 

print(Aroi[300,300])
print(Agrayarr[300,300])

print(Aroi[0,0])
print(Agrayarr[0,0])


# %% [markdown]
# Myo10 image handling

# %% [code]
# read in MYO TIFF image
Mog = Image.open('myo.tif')
fig, ax = plt.subplots()
ax.imshow(Mog, cmap='gray')
plt.show()

# make into array 
Mar = np.array(Mog)
Mgrayarr = Mar

# 3D visualization/elevation plot to get idea of signal distribution/intensity
Melevation_map = sobel(Mgrayarr)
fig = plt.figure()
ax = fig.add_subplot(111, projection='3d')
m, n=Aelevation_map.shape
X, Y = np.meshgrid(np.arange(n), np.arange(m))
ax.plot_surface(X, Y, Melevation_map, cmap=cm.viridis, antialiased=False)
ax.axis("off")
ax.set_facecolor('black')
plt.show()

# look at histogram of values 
plt.hist(Mgrayarr.ravel(), 256)
plt.show()

# %% [code]
##### region based segmentation of Myo10 image 

# separate myo10 signal from background

# MANUALLY CHOOSE A CUTOFF VALUE  

Mmarkercutoff = 700  ### SET THIS 

Mmarkers = np.zeros_like(Mgrayarr)
Mmarkers[Mgrayarr < Mmarkercutoff] = 1 #background
Mmarkers[Mgrayarr > Mmarkercutoff] = 2 #object

from skimage.segmentation import watershed

Msegmentation = watershed(Melevation_map, Mmarkers)
plt.imshow(Msegmentation)
plt.show()

# makes mask better?
Msegmentation = ndi.binary_fill_holes(Msegmentation - 1)
plt.imshow(Msegmentation, cmap = 'gray')
plt.show()

# keep Myo10 values only in the masked ROI
Mroi = np.where(Msegmentation, Mgrayarr, 0)
plt.imshow(Mroi, vmin=0, vmax=50)


# %% [code]
# testing that the masking of the array worked 

print(Mroi[300,300])
print(Mgrayarr[300,300])

print(Mroi[0,0])
print(Mgrayarr[0,0])

# %% [markdown]
# Total cell mask

# %% [code]
# Combine segmentation of actin image and myo10 image to get WHOLE cell segmentation

Newsegmentation = np.where(Msegmentation == 0, Asegmentation2, Msegmentation)

plt.imshow(Newsegmentation)#, vmin=0, vmax=50)


# %% [markdown]
# Subtracting background signal

# %% [code]
# Find background of MyoX image 
back = np.where((Newsegmentation==0)|(Newsegmentation==1), Newsegmentation^1, Newsegmentation)

# make a mask that is of background values  
Mback = np.where(back, Mgrayarr, 0)

# Check that background mask is correct
plt.imshow(Mback)#, vmin=0, vmax=50)

# %% [code]
# testing that the masking of the array worked 

print(Mback[200,200])
print(Mgrayarr[200,200])

print(Mback[0,0])
print(Mgrayarr[0,0])

# %% [code]
# find median background signal 
subtract = np.median(Mback)

# or set background signal value 
subtract = 527

# make array of background signal 
subtractarr = np.full(Mgrayarr.shape, subtract)
subtractarr

# %% [code]
# subtract background signal from original Myo10 image
Myo_ed = np.subtract(Mgrayarr, subtractarr)
Myo_ed

# %% [markdown]
# Find total cell signal

# %% [code]
# segment out the total cell in the original Myo10 image
Totalroi = np.where(Newsegmentation, Myo_ed, 0)
plt.imshow(Totalroi, vmin=0, vmax=100)

# %% [code]
# TOTAL CELL SIGNAL 
total_sig = np.sum(Totalroi)
total_sig


# %% [markdown]
# Cell body segmentation 

# %% [code]
# Segmenting cell body based on actin mask image

from scipy import ndimage as ndi

# MANUALLY SET ITERATIONS AS APPROPRIATE
body_cell = ndi.binary_erosion(Asegmentation2, iterations = 1)
plt.imshow(body_cell,cmap='gray')


# %% [code]
# opening function on mask

# MANUALLY SET ITERATIONS AS APPROPRIATE

body_cell2 = ndi.binary_opening(body_cell, iterations = 20)
plt.imshow(body_cell2,cmap='gray')

# %% [code]
# CELL BODY SIGNAL 

# keep values only in the masked cell body of ACTIN image as a check
Abody = np.where(body_cell2, Agrayarr, 0)
plt.imshow(Abody)
plt.show()

Abody_sig = np.sum(Abody)
Abody_sig

# check that FINAL cell body mask is good compared to original
plt.imshow(Agrayarr,cmap='gray',vmin=0, vmax=2000)#, alpha=0.7) # interpolation='none'
plt.imshow(Abody, cmap='twilight', alpha=0.4)

# %% [code]
# CELL BODY SIGNAL of MYOX

# keep values only in the masked cell body of ACTIN image as a check
Mbody = np.where(body_cell2, Myo_ed, 0)
plt.imshow(Mbody)
plt.show()

# check that FINAL cell body mask is good compared to original
plt.imshow(Agrayarr,cmap='gray',vmin=0, vmax=2000)#, alpha=0.7) # interpolation='none'
plt.imshow(body_cell2, cmap='twilight', alpha=0.4)

# calculate Myo10 signal in cell body
Mbody_sig = np.sum(Mbody)
Mbody_sig

# %% [code]
# PROTRUSION SIGNAL

flp_sig = total_sig - Mbody_sig 
flp_sig 

# %% [code]
flp_sig/total_sig * 100 # percent of total cell signal

# %% [code]
Mbody_sig/total_sig * 100 # percent of cell body signal
