# Supplementary material for: Hundreds of myosin 10s are pushed to the tips of filopodia and could cause traffic jams on actin
Source: eLife. 2024 Oct 31;12:RP90603. doi: 10.7554/eLife.90603 (PMC11527427; doi:10.7554/eLife.90603)
Supplement: Source code 1. [file elife-90603-code1.zip › Code/CellSegmentation/FilopodialPunctaSegmentation_Manuscript.ipynb]

# %% [code]
# Load necessary libraries 

import matplotlib
import matplotlib.pyplot as plt
import numpy as np
from scipy import ndimage as ndi
import pandas as pd

import skimage
from skimage import (
    color, feature, filters, measure, morphology, segmentation, util
)
from skimage.segmentation import watershed

from PIL import Image

import cv2 as cv

import napari

# for elevation plots
from skimage.filters import sobel
from mpl_toolkits.mplot3d import Axes3D
from matplotlib import cm

# link to segmentation tutorial this code is primarily based off of
# https://scikit-image.org/docs/dev/user_guide/tutorial_segmentation.html

# %% [markdown]
# Myo10 image handling

# %% [code]
# SET CORRECT FILE PATHS

# Read in ACTIN TIFF image
Aog = Image.open("/MyoQuantCode/CellSegmentation/actin.tif")

# Make into actin array 
Agrayarr = np.array(Aog)


####

# Read in MYO TIFF image

# Make sure filepath is set correctly

filepathM = "/MyoQuantCode/CellSegmentation/myo.tif"

Mog = Image.open(filepathM)

fig, ax = plt.subplots()
ax.imshow(Mog, cmap='gray', vmax = 1000)
plt.show()

# Make into array 
Mgrayarr = np.array(Mog)

# %% [code]
## Remove noise by blurring with a Gaussian filter

# Read in image as RGB for 8 bit grayscale image conversation later
Msrc = cv.imread(filepathM)

# Remove noise by blurring with a Gaussian filter
Msrc1 = cv.GaussianBlur(Msrc, (1, 1), 0) # TRY 5 if some spots are not being detected

# Convert the image to grayscale
Msrc_gray = cv.cvtColor(Msrc1, cv.COLOR_BGR2GRAY)

plt.imshow(Msrc_gray, vmin=0, vmax=5)

# %% [code]
# 3D visualization/elevation plot to get idea of signal distribution/intensity

Melevation_map = sobel(Msrc_gray)
fig = plt.figure()
ax = fig.add_subplot(111, projection='3d')
m, n= Melevation_map.shape
X, Y = np.meshgrid(np.arange(n), np.arange(m))
ax.plot_surface(X, Y, Melevation_map, cmap=cm.viridis, antialiased=False)
ax.axis("off")
ax.set_facecolor('black')
plt.show()

# Look at histogram of values 
plt.hist(Msrc_gray.ravel(), 10)
plt.show()


# %% [code]
# CHANGE the following: 

# MANUALLY SET THE THRESHOLD

Mthresh = 2

# %% [code]
##### Region based segmentation of Myo10 image 

# NOTE: be more permissive here, because segmented puncta that do not belong to filopodia can be manually erased later

# Separate myo10 signal from background
Mmarkers = np.zeros_like(Msrc_gray)
Mmarkers[Msrc_gray < Mthresh] = 1 #background
Mmarkers[Msrc_gray > Mthresh] = 2 #object

Msegmentation = watershed(Melevation_map, Mmarkers)
plt.imshow(Msegmentation)
plt.show()

# Makes mask better
Msegmentation = ndi.binary_fill_holes(Msegmentation - 1)
plt.imshow(Msegmentation, cmap = 'gray')
plt.show()

# Keep Myo10 values only in the masked ROI
Mroi = np.where(Msegmentation, Mgrayarr, 0)
plt.imshow(Mroi, vmin=0, vmax=5)

# %% [markdown]
# Subtracting background signal

# %% [code]
# CHANGE the following: 

# Background signal of Myo10 original image using ROI in Fiji
subtract = 527

# %% [code]
# Make array of background signal 
subtractarr = np.full(Mgrayarr.shape, subtract)

# Subtract background signal from original Myo10 image
Myo_ed = np.subtract(Mgrayarr, subtractarr)
print(Myo_ed)


# %% [markdown]
# Mask for each FLP spot & calculate FLP signals

# %% [code]
# Click here for more information about how I made my code: 
# https://datacarpentry.org/image-processing/08-connected-components/index.html

# Label connected regions of array of FLP spots

labeled_image, count = skimage.measure.label(Msegmentation, connectivity=2, return_num=True)

labeled_image, count

fig, ax = plt.subplots()
plt.imshow(labeled_image,vmin=0, vmax=1)
plt.axis("off")


# %% [code]
# Duplicate labeled_image

import copy
copy = copy.deepcopy(labeled_image)


# Build an image of each FLP with boxes and their labels 
# Link to the code I used to make the bounding boxes: 
# https://napari.org/stable/tutorials/segmentation/annotate_segmentation.html

def make_bbox(bbox_extents):
    """Get the coordinates of the corners of a
    bounding box from the extents

    Parameters
    ----------
    bbox_extents : list (4xN)
        List of the extents of the bounding boxes for each of the N regions.
        Should be ordered: [min_row, min_column, max_row, max_column]

    Returns
    -------
    bbox_rect : np.ndarray
        The corners of the bounding box. Can be input directly into a
        napari Shapes layer.
    """
    minr = bbox_extents[0]
    minc = bbox_extents[1]
    maxr = bbox_extents[2]
    maxc = bbox_extents[3]

    bbox_rect = np.array(
        [[minr, minc], [maxr, minc], [maxr, maxc], [minr, maxc]]
    )
    bbox_rect = np.moveaxis(bbox_rect, 2, 0)

    return bbox_rect


## Labeling segmentated objects based off this tutorial: https://jni.github.io/i2k-skimage-napari/lectures/2_segmentation_and_regionprops.html


from skimage.measure import label, regionprops_table 

# create the properties dictionary
properties = regionprops_table(
    copy, properties=('label', 'bbox', 'perimeter', 'area')
)

# create the bounding box rectangles
bbox_rects = make_bbox([properties[f'bbox-{i}'] for i in range(4)])

# specify the display parameters for the text
text_parameters = {
    'string': '{label}',
    'size': 5,
    'color': 'white',
    'anchor': 'upper_left',
    'translation': [-3, 0],
}

# initialise viewer 
viewer = napari.view_image(Agrayarr, name='og', rgb=False)

# add the labels
label_layer = viewer.add_labels(copy, name='segmentation')

shapes_layer = viewer.add_shapes(
    bbox_rects,
    face_color='transparent',
    edge_color='green',
    properties=properties,
    text= text_parameters,
    name='bounding box',
)


napari.run()


# %% [markdown]
# MANUALLY ERASE UNDESIRED FLP SPOTS

# %% [code]
### Click "segmentation" layer, then click eraser tool, and erase noise segmentations 

### Check if happy with remaining FLP signals; keep refreshing this box until satisfied

properties = regionprops_table(
    copy, properties=('label', 'bbox', 'perimeter', 'area')
)

# create the bounding box rectangles
bbox_rects = make_bbox([properties[f'bbox-{i}'] for i in range(4)])

# specify the display parameters for the text
text_parameters = {
    'string': '{label}',
    'size': 5,
    'color': 'white',
    'anchor': 'upper_left',
    'translation': [-3, 0],
}

# initialise viewer 
viewer = napari.view_image(Agrayarr, name='og', rgb=False)

# add the labels
label_layer = viewer.add_labels(copy, name='segmentation')

shapes_layer = viewer.add_shapes(
    bbox_rects,
    face_color='transparent',
    edge_color='green',
    properties=properties,
    text=text_parameters,
    name='bounding box',
)

napari.run()


# %% [markdown]
# Are you happy with the results? keep re-running cell above until you are satisfied

# %% [code]
# Make a list of all the labels

info_table = pd.DataFrame(
    measure.regionprops_table(
        copy,
        intensity_image = Myo_ed,
        properties=['label', 'area', 'mean_intensity'],
    )
)

FLP_labels = (info_table['label'].to_list())

# create an Empty DataFrame object
flpSig = []


for mylabel in FLP_labels:
    # duplicate labeled_image
    import copy
    dup = copy.deepcopy(labeled_image)
    # If value = label, then make it a 1 and everything else 0 
    # Set anything not label to 0. 
    dup[dup != mylabel] = 0
    # Set all values at indices where the array equals 255 to 1.
    dup[dup == mylabel] = 1
    # Find mask of OG image in specific ROI
    OGroi = np.where(dup, Myo_ed, 0)
    #plt.imshow(OGroi, vmin=0, vmax=1000)
    # Append columns to empty list
    flpSig.append(np.sum(OGroi))

df_flpSig = pd.DataFrame({'Label': FLP_labels, 'FLP Signal': flpSig})

# Get signal from each FLP spot
df_flpSig


# %% [code]
# If you want to see distribution of signal intensity

ax = df_flpSig.plot.hist(column=['FLP Signal'],figsize=(10, 8))
#ax.set_xlim(0,20000)

# %% [markdown]
# FLP SIGNAL

# %% [code]
sum_flp = np.sum(flpSig)

print('Sum FLP individual signals is {}'.format(sum_flp))


# %% [code]
